# Supplementary material for: Constructing high-order functional connectivity network based on central moment features for diagnosis of autism spectrum disorder
Source: PeerJ. 2021 Jul 6;9:e11692. doi: 10.7717/peerj.11692 (PMC8269664; doi:10.7717/peerj.11692)
Supplement: Supplemental Information 2 [file peerj-09-11692-s002.zip]

Archive with 95 entries (94 files):
- raw data/
- raw data/Readme.txt
- raw data/Subject_1.csv
- raw data/Subject_10.csv
- raw data/Subject_11.csv
- raw data/Subject_12.csv
- raw data/Subject_13.csv
- raw data/Subject_14.csv
- raw data/Subject_15.csv
- raw data/Subject_16.csv
- raw data/Subject_17.csv
- raw data/Subject_18.csv
- raw data/Subject_19.csv
- raw data/Subject_2.csv
- raw data/Subject_20.csv
- raw data/Subject_21.csv
- raw data/Subject_22.csv
- raw data/Subject_23.csv
- raw data/Subject_24.csv
- raw data/Subject_25.csv
- raw data/Subject_26.csv
- raw data/Subject_27.csv
- raw data/Subject_28.csv
- raw data/Subject_29.csv
- raw data/Subject_3.csv
- raw data/Subject_30.csv
- raw data/Subject_31.csv
- raw data/Subject_32.csv
- raw data/Subject_33.csv
- raw data/Subject_34.csv
- raw data/Subject_35.csv
- raw data/Subject_36.csv
- raw data/Subject_37.csv
- raw data/Subject_38.csv
- raw data/Subject_39.csv
- raw data/Subject_4.csv
- raw data/Subject_40.csv
- raw data/Subject_41.csv
- raw data/Subject_42.csv
- raw data/Subject_43.csv
- raw data/Subject_44.csv
- raw data/Subject_45.csv
- raw data/Subject_46.csv
- raw data/Subject_47.csv
- raw data/Subject_48.csv
- raw data/Subject_49.csv
- raw data/Subject_5.csv
- raw data/Subject_50.csv
- raw data/Subject_51.csv
- raw data/Subject_52.csv
- raw data/Subject_53.csv
- raw data/Subject_54.csv
- raw data/Subject_55.csv
- raw data/Subject_56.csv
- raw data/Subject_57.csv
- raw data/Subject_58.csv
- raw data/Subject_59.csv
- raw data/Subject_6.csv
- raw data/Subject_60.csv
- raw data/Subject_61.csv
- raw data/Subject_62.csv
- raw data/Subject_63.csv
- raw data/Subject_64.csv
- raw data/Subject_65.csv
- raw data/Subject_66.csv
- raw data/Subject_67.csv
- raw data/Subject_68.csv
- raw data/Subject_69.csv
- raw data/Subject_7.csv
- raw data/Subject_70.csv
- raw data/Subject_71.csv
- raw data/Subject_72.csv
- raw data/Subject_73.csv
- raw data/Subject_74.csv
- raw data/Subject_75.csv
- raw data/Subject_76.csv
- raw data/Subject_77.csv
- raw data/Subject_78.csv
- raw data/Subject_79.csv
- raw data/Subject_8.csv
- raw data/Subject_80.csv
- raw data/Subject_81.csv
- raw data/Subject_82.csv
- raw data/Subject_83.csv
- raw data/Subject_84.csv
- raw data/Subject_85.csv
- raw data/Subject_86.csv
- raw data/Subject_87.csv
- raw data/Subject_88.csv
- raw data/Subject_89.csv
- raw data/Subject_9.csv
- raw data/Subject_90.csv
- raw data/Subject_91.csv
- raw data/Subject_92.csv
- raw data/labels.csv
