# Supplementary material for: Constructing high-order functional connectivity network based on central moment features for diagnosis of autism spectrum disorder
Source: PeerJ. 2021 Jul 6;9:e11692. doi: 10.7717/peerj.11692 (PMC8269664; doi:10.7717/peerj.11692)
Supplement: Supplemental Information 2 [file peerj-09-11692-s002.zip › raw data/Readme.txt]

The Subject_i.csv (1<=i<=92) is the RS-fMRI data file for one subject;
The labels.csv records the labels of each subject, where 1 represents ASD subjects and -1 represents NC subjects.
