# Supplementary material for: Constructing high-order functional connectivity network based on central moment features for diagnosis of autism spectrum disorder
Source: PeerJ. 2021 Jul 6;9:e11692. doi: 10.7717/peerj.11692 (PMC8269664; doi:10.7717/peerj.11692)
Supplement: Supplemental Information 2 [file peerj-09-11692-s002.zip › raw data/Subject_1.csv]

114.49	94.233	117.96	80.402	106.59	20.046	94.857	52.821	100.66	37.073	142.23	89.56	107.92	105.48	132.77	111.65	77.845	93.689	92.67	75.589	171.37	130.92	147.37	125.08	132.09	80.987	106.76	83.226	103.21	107.72	130.27	121.24	77.854	89.566	122.41	121.5	100.94	122.25	119	107.5	113.33	85.753	136.92	129.05	131.17	123.04	130.17	124.22	130.47	113.89
105.55	96.115	110.64	88.196	121.67	32.623	90.206	65.506	102.3	26.11	122.47	93.8	99.734	109.4	101.08	94.519	68.683	77.014	86.696	77.06	144.59	136.95	127.7	112.69	132.86	94.648	134.4	92.715	94.944	84.96	130.13	112.65	83.102	92.344	115.25	113.57	103.57	124.99	110.32	112.09	117.82	102.14	162.66	160.22	163.04	152.96	155.09	152.26	153.34	136.88
94.74	94.731	102.74	96.062	131.69	55.142	90.436	84.672	107.02	18.425	99.103	106.48	100.83	117.76	79.793	86.327	71.673	76.944	78.041	81.146	103.94	127.36	101.6	99.268	136.5	103.86	153.66	97.549	85.359	73.54	117.71	97.917	84.346	96.177	97.789	88.955	107.88	120.21	108.84	120.18	108.7	124.34	182.34	190.52	185.48	183.78	167.46	178.36	167.61	158.7
83.683	86.01	103.72	101.05	146.12	84.104	95.281	100.73	102.05	27.144	86.765	111.6	93.368	120.46	66.435	98.415	81.462	98.643	76	80.93	111.91	122.62	98.97	101.04	168.7	117.73	165.05	108.89	85.106	92.18	126.9	99.421	84.708	96.494	103.04	102.86	111.98	109.63	117.89	130.29	109.43	143.07	171.86	194.72	172.67	185.62	143.81	173.56	146.15	151.48
80.228	82.15	112.82	99.528	134.11	88.983	105.24	108.32	92.453	44.794	87.821	111.8	83.259	105.75	58.97	103.52	98.626	127.5	87.402	88.257	143.72	118.84	112.49	103.56	173.52	110.32	149.12	107.88	95.419	125.38	146.97	111.89	87.659	100.89	121.13	135.08	109.82	99.478	129.75	129.81	111.82	143.56	148.83	177.66	128.96	154.93	117.64	153.78	101.16	117.24
83.379	84.024	122.34	102.14	135.44	100.96	114.2	114.15	95.449	79.901	99.828	109.61	78.894	89.207	64.493	101.92	107.94	141.41	104.07	93.365	178.21	121.26	129.51	104.19	179.07	118.77	138.98	118.7	113.39	154.65	172.93	132	98.932	108.1	149.14	178.45	104.4	97.563	134.77	123.22	125.25	134.29	118.49	139.21	93.81	92.85	94.956	121.68	56.517	62.787
91.335	97.858	116.66	106.52	115.75	111.5	116.14	124.09	97.658	111.4	100.16	109.31	85.124	82.869	73.728	89.463	112.52	148.7	119.41	107.99	175.09	117.19	126.29	90.929	151.99	133.9	109.82	117.88	128.16	161.29	190.7	141	120.25	121.25	161.88	194.09	94.892	99.042	116.86	102.3	142.94	120.78	98.753	107.33	101.83	67.278	86.172	99.037	52.359	43.76
102.02	109.1	104.78	104.93	84.353	112.44	119.48	128.14	100.98	111.18	89.681	106.72	102.89	78.46	88.949	68.604	117.52	149.45	131.56	127.59	128.78	98.207	108.97	68.785	100.8	136.36	73.662	101.63	131.52	140.99	184.86	128.24	142.37	136.89	146.23	160.63	88.059	95.196	90.935	74.819	148.78	102.92	100.03	97.283	139.88	90.337	97.677	100.65	89.394	67.467
109.29	106.51	103.71	93.004	79.731	115.29	126.78	120.66	113.01	97.572	86.822	105.86	131.28	78.623	123.34	66.283	121.22	145.82	139.28	130.77	105.89	94.316	107.26	57.032	80.714	141.75	65.797	97.76	134.36	124.01	173.79	113.17	150.58	140.77	122.54	112.12	91.343	87.704	82.308	66.9	144.08	96.891	103.8	93.815	169.45	118.73	100.94	104.29	132.13	99.433
107.08	92.826	113.95	82.5	86.667	117.69	138.17	110.95	114.76	91.446	87.946	82.879	131.33	60.718	130.7	72.829	112.76	130.98	132.96	113.68	116.93	101.76	128.92	64.446	85.311	131.96	54.739	89.206	125.15	110.47	168.02	113.25	143.15	121.99	114.17	67.062	96.424	80.574	88.504	77.402	129.72	97.795	100.66	89.271	143.06	118.78	100.94	106.68	125.4	105.22
104.62	82.904	128.25	76.486	115.17	123.38	145.81	106.61	137.66	110.35	94.824	74.495	136.96	57.692	150.11	88.022	106.18	110.96	117.65	88.699	141	117.27	149.89	76.737	106.98	126.5	79.681	103.33	120.17	105.67	151.94	114.49	124.37	102.22	120.78	62.261	102.36	75.598	107.94	95.921	113.79	114.11	91.491	77.95	102.62	85.615	86.511	92.813	111.04	97.163
100.08	82.855	132.97	84.609	135.14	127.67	145.31	112.83	163.69	149.19	98.15	71.641	135.93	70.69	166.84	108.89	96.846	95.193	96.816	76.139	144.66	122.39	158.48	93.149	126.44	122.54	97.737	111.48	109.61	97.869	133.09	115.79	110.14	88.809	133.8	80.762	104.01	75.86	111.68	99.811	104.58	130.76	75.681	53.703	64.362	42.084	67.118	66.733	91.429	84.156
95.817	86.677	126.58	101.96	150.48	133.78	136.58	119.51	184.4	175.47	94.341	61.616	125.9	87.005	176.03	120.77	88.825	88.094	81.663	83.126	112.86	102.28	150.26	108.57	143.15	123.97	112.52	117.35	90.817	75.162	111.98	107.24	110.97	90.699	143.57	110.53	102.99	75.489	94.877	81.067	101.49	124.76	67.183	34.327	58.902	27.373	55.993	44.69	84.373	82.902
92.796	91.398	120.42	108.15	153.23	127.49	123.29	111.49	193.54	172.38	95.965	55.926	123.36	96.401	190.1	124.76	89.202	94.416	84.368	101.27	84.627	82.367	140.43	117.9	150.96	127.39	117.82	118.23	81.29	60.653	105.13	97.863	118.22	101.95	138.31	120.54	105.3	79.352	76.226	63.217	95.404	102.97	73.497	30.24	79.236	45.277	58.578	37.567	88.89	88.671
90.404	92.544	118.68	102.58	144.38	117.69	111.87	93.313	167.75	141.59	98.916	37.155	100.12	71.059	162.45	107.16	90.817	101.04	94.974	110.81	80.443	71.781	135.67	121.19	146.88	120.37	92.511	104.91	78.146	60.21	120.54	101.3	124.97	105.58	127.79	97.189	109.07	89.891	70.369	66.529	89.762	77.59	91.632	49.543	86.566	75.394	83.382	56.751	70.706	80.037
92.906	101.33	119.53	81.995	121.58	101.4	104.71	78.411	138.54	108.2	101.66	49.89	94.519	48.388	132.46	80.529	105.13	115.22	110.55	109.84	108.19	88.87	122.56	102.55	115.37	112.94	61.846	93.503	101.77	94.08	148.24	110.33	122.67	109.55	107.38	58.638	114.87	105.98	87.399	97.642	89.603	85.237	106.35	77.587	93.164	101.13	100.69	79.13	68.802	76.786
103.46	114.79	116.17	68.458	107.5	99.012	106.22	82.91	119.91	83.683	95.8	84.293	95.505	43.421	97.377	50.192	128.07	132.94	121.19	106.69	125.15	104.93	91.697	70.371	73.054	109.79	50.003	95.569	133.46	135.28	162.76	112.03	121.58	121.46	84.266	38.784	118.76	115.13	109.09	126.57	103.71	114.31	106.95	100.36	106.77	114.89	99.74	91.968	92.021	86.576
109.81	130.22	110.2	72.16	62.311	83.086	117.71	103.62	99.011	78.416	92.071	120.11	91.427	58.267	65.46	47.159	141.74	158.22	127.92	117.56	124.93	115.41	73.33	52.128	21.972	92.267	2.3464	63.763	151.46	169.62	177.1	123.73	125	129.5	55.513	15.517	116.83	120.85	102.54	127.37	117.21	138.2	85.54	90.355	93.905	102.88	85.567	88.112	97.186	87.944
119.13	137.72	106.22	92.309	59.118	88.588	128.06	126.91	94.478	77.126	92.097	131.59	83.369	82.601	49.511	55.902	148.95	176.29	133.17	132.42	100.64	102.04	68.667	54.671	22.894	97.489	13.522	66.801	145.89	163.81	170.02	127.81	136.52	140.79	49.377	50.816	111.41	108.9	79.084	96.427	126.51	123.4	75.069	88.383	111.03	101.6	69.132	80.905	106.92	93.974
124.62	137.7	110.95	110.06	75.082	91.383	131.08	135.84	96.102	80.638	105.6	123.69	82.579	101.25	59.011	78.048	145.2	177.96	139.22	139.62	86.485	92.378	92.759	79.312	64.936	114.79	52.19	82.172	126.46	136.83	160.45	137.52	140.68	140.88	67.231	105.56	104.57	94.624	58.313	67.264	118.26	87.161	87.68	101.08	134.48	100.61	68.908	83.543	99.16	85.735
124.35	134.45	116.28	114.97	92.491	90.899	122.6	133.08	96.829	91.599	119.27	114.06	93.124	112.08	81.323	99.225	135.67	163.38	142.85	133.61	94.444	98.719	124.92	107.26	113.01	136.66	94.446	100.14	109.56	112.92	154.58	145.7	132.09	130.95	104.73	156.38	95.274	83.921	57.313	65.106	103.31	64.935	114.1	127.06	154.96	103.47	80.724	96.49	86.945	78.012
121.07	126.99	110.97	114.24	101.56	100.4	108.04	131.65	87.537	108.23	120.41	113.25	101.27	119.25	88.572	110.84	125.97	139.46	140.6	123.89	103.58	106.91	138.93	126.59	133	146.36	113.67	107.39	101.25	103.78	144.1	139.56	120.27	120.36	142.42	184.67	83.175	75.173	69.883	81.066	100.08	69.144	126.75	143.16	151.25	103.39	90.728	108.95	78.459	82.195
116.34	112.71	98.937	115.43	114.95	126.63	99.225	135.3	91.248	128.11	117.87	131.69	115.67	135.53	97.786	121.67	118.93	118.08	139.82	121.84	102.74	106.73	130.88	132.06	126.72	146.69	122.98	114.46	107.02	113.53	124.78	116.27	115.18	119.42	156.59	185.62	74.437	67.281	81.944	93.38	109.81	86.441	104.96	121.37	123.21	85.217	80.273	100.17	83.3	96.584
114.33	100.98	87.174	117.63	118.32	151.7	98.66	139.78	111.77	143.37	120.07	163.35	141.31	160.12	120.54	135.87	118.52	111	146.4	137.06	83.193	92.92	108.78	123.31	94.052	136.31	122.63	120.66	121.51	129.54	96.22	85.928	117.98	127.88	134.41	160.83	72.87	62.674	78.63	82.104	116.63	89.562	64.631	75.318	88.829	67.355	55.703	72.669	103.13	120.83
114.11	89.878	87.955	125.53	127.09	170.54	108.4	137.99	135.23	147.78	131.63	167.91	150.76	161.44	132.84	147.11	111.16	97.715	150.99	151.54	41.549	65.022	96.057	119.65	76.388	117.57	112.36	120.23	121.09	126.54	64.56	72.953	120.53	125.72	94.641	112.75	80.299	68.68	67.196	59.596	108.27	66.404	35.401	33.98	44.143	40.236	50.105	50.919	96.902	114.83
117.03	93.783	90.808	132.23	127.47	179.17	111.77	137.01	144.05	151.11	131.03	151.99	143.99	151.12	128.02	150.77	106.36	85.831	146.44	156.79	0.91168	45.956	85.493	119.67	74.978	110.38	98.667	119.89	109.66	110.37	42.303	78.81	114.26	112.19	62.592	77.444	88.896	81.104	59.882	48.008	94.4	49.582	33.492	31.014	26.338	44.377	57.995	44.855	89.873	108.95
117.7	104.05	93.832	135.01	128.38	176.64	109.69	138.16	149.71	160.28	118.42	140.22	136.66	145.38	126.06	152.15	106.04	74.341	134.4	146.88	-11.301	56.24	80.335	125.42	90.015	119.36	95.657	121.19	99.175	101.4	38.23	95.086	96.792	95.071	45.159	56.484	92.908	93.943	68.578	64.059	78.979	67.68	45.022	46.485	28.532	54.086	66.317	50.565	91.744	104.74
112.32	109.21	92.255	137.71	126.99	169.5	106.76	143.58	150.99	173.34	99.868	141.31	129.46	148.5	125.08	150.93	106.86	69.538	121.76	131.18	15.007	88.558	82.037	134.67	103.3	133.16	100.15	120.65	93.944	105.11	54.622	108.1	81.828	86.329	40.899	48.342	85.8	97.484	78.68	88.683	64.991	103.61	52.205	56.502	34.065	57.905	65.758	62.766	99.391	108.27
104.35	106.49	85.263	139.23	108.61	155.84	106.17	147.6	139.85	174.59	85.665	146.92	121.47	147.86	116.29	137.82	104.92	73.116	115.03	123.42	53.405	112.1	86.972	136.79	88.537	128.38	99.591	112.36	89.016	104.28	75.019	106.24	82.046	92.396	42.817	48.434	68.906	88.841	72.248	89.029	49.047	110.83	60.366	63.945	39.193	69.625	67.945	84.327	107.91	124.64
101.26	98.201	80.522	135.87	105.22	152.93	105.47	141.69	121.52	161.6	88.033	146.44	117.76	137.87	108.86	120.85	95.682	75.069	112.1	116.6	79.574	112.54	94.124	130.61	82.031	118.57	115.75	120.08	82.586	88.652	82.755	95.223	95.001	103.8	56.66	71.819	57.937	78.404	59.318	66.373	43.552	75.797	77.085	78.802	56.622	90.848	75.84	104.48	115.37	139.42
101.98	97.838	82.79	119.68	93.216	138.96	101.73	123.66	98.263	142.07	101.99	144.83	125.37	124.9	116	117.7	82.655	75.53	109.75	111.33	78.576	102.78	103.48	118.76	81.825	99.68	110.73	117.98	78.023	73.929	80.223	92.443	103.58	104.95	71.76	88.479	63.385	82.789	57.61	47.661	52.697	35.742	97.033	95.761	73.895	117.12	88.571	111.69	119.57	144.95
102.8	100.74	91.239	101.53	101.1	132.72	93.554	104.44	84.221	127.97	110.53	136.86	128.02	119.93	129.35	133.05	72.011	69.07	102.82	102.08	56.902	94.935	112.41	115.62	113.88	92.562	103.83	118.26	76.725	71.742	72.11	100.19	101.19	93.26	90.099	105.79	83.35	96.577	81.157	56.52	83.597	31.023	100.12	101.11	83.611	130.85	89.952	97.496	122.59	138.27
100.01	101.92	100.38	89.828	109.64	126.06	83.762	93.975	83.084	124.85	106.68	130.73	119.11	130.98	139.7	159.5	74.445	66.924	96.208	99.489	45.98	102.6	121.94	125.76	145.95	91.329	92.656	110.39	83.694	90.961	70.706	111.24	91.433	79.623	96.789	110.28	102.08	107.55	112.32	84.862	113.07	68.798	80.776	86.664	73.277	125.84	77.478	75.862	126.55	129.63
94.729	88.091	110.49	93.596	146.12	136.7	78.558	92.805	101.77	130.19	102.69	120.88	99.878	148.67	142.78	177.59	85.451	63.942	93.043	95.857	76.556	122.3	136.32	146.41	185.43	109.98	128.29	126.19	97.702	111.94	76.752	114.29	86.776	77.049	100.39	129.39	110.09	105.34	131.16	110.41	120.29	112.87	57.921	67.746	63.273	97.274	60.464	66.535	130.18	113.17
92.279	71.734	116.58	104.12	158.05	133.8	81.163	94.145	108.05	128.59	103.26	104.06	76.822	148.42	124.99	167.67	98.513	65.973	92.783	96.14	131.4	137.6	148.12	158.21	185.55	118.03	166.56	135.23	106.96	110.71	83.77	108.68	92.253	86.175	100.82	146.61	104.89	98.089	117.86	109.29	93.238	125.69	67.466	78.07	65.8	79.115	69.633	92.557	127.74	96.383
96.092	66.466	114.68	114.87	142	118.82	88.137	94.943	80.718	114.65	100.33	76.736	50.614	122.2	80.884	133.41	104.61	72.2	88.996	95.624	169.12	133.92	145.58	154.01	159.81	114.49	181.01	132.28	100.45	78.927	83.748	102.16	105.39	97.875	112.8	170.68	96.482	95.547	84.073	86.367	62.884	106.53	109.22	125.34	90.18	93.744	100.18	135.54	117.72	84.926
104.45	78.154	110.04	120.32	115.6	95.058	98.522	93.978	40.834	92.132	90.14	60.856	37.418	90.727	40.848	100.9	107.02	84.281	85.922	98.121	158.73	115.65	128.8	140.84	133.57	103.76	163.35	118.32	84.39	42.574	77.158	101.99	115.88	106.94	127.65	188.25	95.532	100.72	60.248	65.392	56.395	87.526	147.09	172.54	116.58	124.15	123.94	156.82	107.23	81.419
106.18	96.782	110.63	124.85	102.4	76.735	111.35	95.435	24.983	76.765	77.699	67.763	41.038	77.214	27.478	92.628	106.22	100.68	91.571	106.76	121.25	101.15	116.96	136.02	130.82	99.193	127.33	103.11	71.831	32.569	86.96	114.29	118.78	110.93	131	185.34	99.587	106.1	59.971	62.336	73.746	89.574	140.98	173.75	113.82	136.19	115.4	134.17	91.315	81.026
100.22	108.09	119.08	130.61	113.59	76.813	121.4	99.694	48.994	77.638	78.938	95.571	61.068	90.224	45.209	107.04	105.48	113.29	107.07	118.55	100.6	102.6	123.49	146.27	150	107.17	108.89	101.84	75.169	53.835	119.26	129.99	115.53	112.74	112.97	164.23	99.693	103.07	74.772	70.789	90.612	102.32	100.5	132.81	83.179	120.08	86.026	92.635	73.906	79.394
96.714	98.648	126.86	143.37	171.25	122.82	123.43	105.33	85.069	81.877	90.985	94.143	60.508	94.774	42.003	103.48	97.526	99.28	112.62	114.36	103.24	95.897	134.36	162.69	192.84	129.74	149.13	136.26	77.622	60.244	143.56	128.47	117.08	112.85	98.237	161.98	90.129	86.762	87.519	71.897	96.357	90.319	80.539	112.69	67.895	109.27	81.064	87.759	59.946	74.728
96.915	91.503	126.67	137.99	173.61	142.21	116.83	101.46	99.548	87.532	110.94	84.842	68.191	92.715	43.335	92.218	85.984	80.377	105.69	101.31	137.33	103.3	138.66	159.22	183.63	130.51	163.92	139.97	86.679	62.885	151.3	116.78	113.68	107.02	80.679	138.06	78.233	83.864	86.273	71.865	82.249	76.211	107.09	130.67	82.476	131.21	113.58	127.3	66.672	80.126
106.98	96.923	114.4	112.61	128.11	128.76	105.31	88.613	86.513	84.074	115.85	74.818	83.785	86.125	53.175	78.1	80.014	70.705	87.235	86.463	156.02	112.73	115.36	128.44	128.2	109.18	143.16	115.68	93.83	61.645	118.04	93.784	105.58	100.12	72.119	105.75	74.762	96.433	80.597	77.749	74.778	77.732	162.36	177.06	133.42	191.81	157.52	178.15	110.3	110.74
122.34	109.7	94.647	85.982	72.558	104.79	94.004	77.62	49.281	78.812	97.606	64.578	81.441	79.887	53.028	80.354	80.58	78.008	65.755	80.355	133.63	114.08	77.11	97.891	70.911	76.523	77.95	72.667	87.36	66.183	61.281	77.652	96.641	87.841	74.808	71.066	80.612	114.35	72.295	88.328	91.74	93.464	190.41	201.16	164.43	244.93	172.83	193.75	151.64	147.77
133.76	111.84	86.539	74.573	60.053	91.823	93.236	72.515	37.535	78.176	79.528	63.653	69.146	78.331	57.463	97.731	86.122	86.003	57.45	83.046	77.456	99.62	55.045	88.662	53.727	50.573	19.948	44.995	71.318	75.814	11.386	73.811	87.556	74.754	76.306	37.006	91.321	121.94	70.785	98.126	109.77	99.247	169.78	173.9	143.66	231	155.59	164.94	161.57	158.43
133.81	115.75	79.561	74.275	57.988	94.696	84.695	84.548	56.607	100.29	62.284	86.754	70.021	102.68	73.659	113.63	102.87	104.6	66.587	94.987	43.903	83.664	47.545	84.282	51.323	62.084	1.7073	58.429	70.118	89.402	8.1073	72.888	80.697	73.039	78.288	49.459	94.065	108.65	66.771	93.224	115.82	87.182	126.41	137.25	135.82	213.98	106.78	111.32	176.51	185.91
124.65	107.16	83.123	80.874	80.553	108.8	78.88	95.194	92.542	130.51	72.741	109.62	79.807	118.25	96.725	118.34	113.5	100.15	77.914	92.167	46.34	70.637	65.155	89.847	74.034	88.677	30.754	91.068	80.878	93.688	35.295	77.3	71.435	71.805	76.368	71.338	97.874	94.459	76.721	88.489	103.96	66.01	104.49	114.14	132.19	164.74	85.896	82.333	165.06	170.73
115.76	98.804	80.924	87.594	93.402	121.99	72.759	100.5	94.194	146.54	84.724	106.3	70.674	103.02	89.693	103.59	118.59	86.594	77.485	80.727	64.141	60.061	79.182	93.835	85.577	99.949	61.27	106.83	93.09	86.18	60.997	82.671	67.321	71.837	76.767	86.266	104.29	89.814	96.716	88.76	102.79	61.233	118.56	125.75	141	135.32	104.66	94.426	138.13	134.55
109.15	107.63	64.422	89.195	63.521	116.24	65.004	104.53	54.004	142.14	71.765	83.589	42.672	69.425	56.107	83.372	124.71	100.61	72.083	81.702	87.775	66.201	74.034	85.362	57.794	88.641	49.897	88.485	105.41	89.697	82.823	93.44	76.207	80.102	81.648	85.273	109.03	95.244	112.57	97.905	129.02	93.465	135.14	146.66	156.74	159.43	121.17	114.43	121.79	124.74
109	122.01	61.203	77.874	47.98	86.658	69.785	96.568	58.687	119.47	67.58	96.2	66.346	57.594	91.597	83.117	139.82	137.97	83.815	94.539	117.37	103.57	68.655	64.597	30.471	78.955	60.36	80.061	133.26	126.31	98.521	104.96	89.069	105.55	75.175	64.829	117.83	106.96	136.52	126.09	153.23	155.82	125.36	127.96	168.87	167.13	101.92	103.95	144.81	132.18
113.85	125.47	67.847	73.977	51.964	64.598	81.915	91.023	72.069	86.367	73.207	100.78	86.953	47.929	116.25	80.455	143.86	164.75	95.128	108.23	127.28	127.21	72.826	52.676	23.902	67.372	61.893	72.026	137.78	149.16	116.69	116.1	108.64	125.04	75.923	49.572	117.02	112.3	139.86	140.96	159.57	183.87	99.335	91.945	148.03	148.85	76.533	86.81	152.65	133.62
117.47	114.73	76.223	77.736	68.477	66.409	89.123	94.044	75.668	63.072	89.395	93.115	97.909	50.488	112.24	68.508	130.02	157.4	92.344	105.82	129.82	125.98	82.754	51.354	46.96	70.511	61.265	72.916	117.47	139.63	135.87	116.81	124.31	126.29	96.289	77.571	107.16	110.4	123.13	135.22	145.44	163.25	85.554	76.497	127.35	123.19	67.787	82.881	139.84	124.99
116.47	104.6	76.872	74.082	56.663	65.842	84.207	99.553	62.033	56.188	106.16	100.7	118.13	80.696	104.43	57.643	115.02	129.72	78.892	95.016	135.99	117.24	81.386	48.616	59.296	78.016	51.543	70.378	96.776	118.01	134.69	99.591	123.25	115.85	116.11	132.47	97.493	109.73	103.44	119.87	116.63	127.18	102.12	97.962	135.91	122.45	83.488	98.951	133.43	125.98
108.84	97.719	71.964	68.836	38.555	65.582	73.548	100.76	34.139	63.712	114.87	116.64	127.79	121.1	93.941	66.28	104.91	101.76	65.31	84.226	149.12	117.55	71.351	54.121	73.6	86.083	44.022	68.782	87.465	108.37	105.94	81.422	109.83	99.978	122.85	176.51	96.558	115.13	95.205	113.63	96.106	105.53	125.97	125.75	146.16	130.43	107.95	119.24	122.06	125.89
102.29	105.44	65.112	64.047	6.3839	49.328	63.192	95.837	9.2416	70.536	108.56	142.09	127.76	153.68	89.394	91.24	113.46	104.67	70.494	95.816	149.16	125.37	53.074	59.583	65.004	80.666	37.679	65.211	96.225	119.37	62.881	69.779	97.074	96.559	100.19	169.23	100.45	119.03	93.457	112.86	89.843	100.63	136.48	137.22	140.07	152.75	121.01	130.61	124.53	147.35
99.59	110.3	70.9	72.278	13.288	44.37	64.397	85.719	4.7904	72.031	104.62	142.82	106.01	148.09	81.122	119.5	118.56	116.53	89.705	110.68	126.81	120.66	50.918	74.154	84.119	76.738	52.731	72.238	103.22	126.38	41.84	75.676	96.392	98.059	71.823	113.32	106.76	117.08	93.663	114.16	103.39	90.16	121.34	115.53	96.612	141.9	120.56	128.35	113.26	149.43
103.84	111.37	86.847	81.801	46.6	50.413	73.659	75.778	23.927	70.849	108.93	127.68	94.134	120.91	88.519	136.01	115.38	121.94	110.97	116.22	88.778	95.63	61.835	83.56	119.3	83.01	85.802	85.854	104.66	116.66	58.172	83.405	104.41	101.75	58.583	48.367	113.35	109.02	95.119	110.26	132.19	74.319	99.302	85.831	59.406	112.72	111.11	118.37	109.96	135.22
109.06	111.62	99.518	80.469	58.918	51.816	85.251	72.018	42.911	70.41	109.09	107.79	101.73	94.146	105.98	133.6	105.83	116.21	120.16	113.8	52.941	59.031	72.032	79.78	124.02	82.616	95.049	77.56	98.188	96.704	94.74	80.13	111.08	101.05	66.608	0.16881	116.71	100.31	96.773	99.191	160.52	69.226	89.555	74.439	53.74	96.162	106.24	113.08	116.69	114.78
109.02	102.51	105.63	76.81	72.141	60.849	101.88	75.642	61.22	67.958	95.255	81.074	109.04	72.645	113.23	110.87	94.653	95.692	113.57	106.19	33.422	25.49	74.28	73.66	103.47	72.033	98.659	65.04	82.376	75.865	108.62	65.92	112.42	95.749	90.079	-12.325	116.1	91.946	105.6	90.134	164.81	78.189	94.191	83.724	70.211	88.574	113.8	117.94	117.21	86.137
102.83	93.263	107.91	75.931	85.613	67.67	118.36	83.854	93.116	75.81	78.657	81.482	126.4	78.42	131.51	96.973	96.763	86.159	106.94	106.21	60.792	35.536	74.629	73.066	68.686	64.168	115.7	70.327	81.163	84.441	93.423	60.173	104.54	91.618	100.67	1.0391	112.06	88.574	118.41	95.828	126.45	103.42	94.456	87.483	82.605	76.802	110.68	114.9	118.28	68.32
96.144	87.454	105.22	92.958	112.04	87.502	125.83	97.963	123.09	91.993	63.792	85.897	123.03	89.368	126.66	86.589	104.82	86.827	100.38	108.46	109.05	71.997	73.525	81.529	57.691	75.286	155.24	107.74	85.059	94.299	66.314	71.725	97.788	88.466	100.48	42.38	102.71	84.655	120.57	107.23	65.315	111.35	82.896	82.896	73.235	62.859	92.349	102.34	115.73	73.151
95.187	94.22	99.401	113.89	103.25	85.28	122.52	108.19	133.75	102.38	62.143	92.409	112	89.847	108.5	74.14	111.77	89.69	94.808	111.47	129.88	104.36	69.577	84.707	48.204	79.21	167.16	127.09	86.532	83.647	50.535	89.506	92.491	86.344	84.35	67.241	93.481	84.647	109.13	112.67	11.672	94.849	70.619	73.626	38.916	50.413	78.652	91.627	115.53	97.148
98.129	102.67	94.106	126.41	98.254	81.908	111.89	107.99	129.83	102.61	73.784	88.096	102.28	79.234	96.081	62.927	104.87	76.378	86.315	97.436	113.36	111.32	63.336	82.147	72.53	87.701	173.47	133.76	80.728	51.325	53.06	94.683	90.189	85.283	82.984	93.134	95.277	88.755	103.05	114.77	12.628	76.51	59.556	62.561	15.24	34.609	69.761	78.879	115.4	111.18
100.73	115.15	85.538	115.55	72.282	63.781	97.415	97.436	106.44	93.324	84.308	88.573	104.04	76.269	99.98	66.804	97.048	69.516	83.216	85.383	83.79	103.51	54.706	76.701	81.487	77.547	151.08	108	78.127	36.93	61.461	80.54	87.655	88.814	95.887	110.32	104.86	96.794	105.03	111.44	64.945	86.542	53.254	56.655	19.294	41.459	66.076	68.561	112.87	116.37
100.23	117.67	84.294	93.17	73.301	53.372	90.192	79.079	92.252	82.695	95.632	97.544	111.95	87.106	120.01	93.462	95.969	78.472	91.299	80.487	82.251	101.94	60.064	86.766	90.377	62.025	147.55	90.816	86.846	65.401	57.89	62.338	82.552	94.512	118.11	128.04	116.19	104.91	118.61	112.12	124.5	121.26	52.137	54.087	45.83	53.837	66.248	63.504	96.681	99.933
98.234	103.12	97.475	80.365	111.69	55.974	96.947	58.186	99.69	70.266	110.26	100.02	107.98	91.618	129.6	119.97	99.145	95.095	103.13	82.024	104.99	103.16	85.137	114.13	104.34	47.683	175.71	100.66	96.423	110.79	37.595	56.39	74.078	94.468	133.97	138.57	119.7	108.63	134.81	116.57	137.49	140.11	66.356	62.532	72.558	59.01	84.847	76.863	66.715	67.862
99.678	87.972	114.58	81.472	152.09	66.043	103.11	44.417	113.48	68.624	124.45	101.93	100.1	95.968	128.59	135.95	103.78	115.72	105.26	85.444	140.68	107.95	113.08	138.64	123.31	58.103	214.54	134.67	105.05	142.25	24.341	65.844	62.297	84.219	137.42	154.22	113.73	108.83	143.58	122.87	106.73	129.4	90.501	83.92	103.28	73.143	103.28	94.776	58.582	57.308
102.53	90.496	119.71	85.631	129.87	54.418	99.512	41.185	105.2	70.221	121.53	99.846	93.276	95.763	115.08	127.7	104.1	130.55	91.38	94.864	149.77	101.82	117.91	135.86	107.41	72.293	199.11	141.67	102.34	132.47	29.126	74.273	52.525	69.085	125.81	156.91	100.45	108.49	138.62	121.25	63.712	98.52	112.81	110.77	129.93	111.96	114.61	108.41	83.768	88.288
102.58	97.047	118.22	89.349	104.92	43.032	96.168	40.858	90.02	64.778	108.61	82.34	85.579	83.675	102.04	106.33	92.414	115.58	70.13	98.492	121.87	80.98	103.86	120.67	96.98	82.975	163.45	128.85	84.304	86.661	32.965	69.44	52.919	57.596	115.34	146.1	92.145	109.91	135.09	117.94	44.865	71.543	114.47	115.53	130.64	121.7	117.77	110.84	103.06	107.63
95.888	109.27	108.46	85.903	83.894	34.553	93.123	43.686	78.139	57.317	87.02	65.369	82.944	76.885	97.485	94.253	84.593	97.704	62.878	105.77	90.84	68.003	81.675	108.3	80.889	82.427	128.16	107.52	69.749	48.671	27.181	53.797	65.888	60.954	112.53	132.14	88.411	111.1	124.55	111.3	54.465	68.799	95.401	100.43	114.76	114.99	107.41	105.12	103.49	114.53
83.657	110.76	104.91	82.296	109.35	45.81	96.993	44.088	95.672	55.54	80.384	56.229	88.103	78.298	109.34	103.13	85.816	84.766	75.563	105.54	81.785	73.451	78.445	118.78	92.884	85.048	142.9	112.81	70.078	41.47	10.464	43.878	81.048	72.887	119.1	127.26	93.094	112.14	110.41	109.57	70.961	80.974	77.393	78.72	92.599	80.86	98.977	103.31	77.327	91.841
70.68	104.9	106.78	81.105	139.6	63.6	101.19	44.344	127.8	66.05	88.194	60.95	100.11	88.499	128.92	120.94	96.872	89.466	94.515	98.319	87.587	88.47	93.569	138.89	113.79	96.971	176.94	133.22	83.815	58.516	5.429	49.189	85.057	81.577	125.73	131.42	104.57	113.38	93.515	110.93	81.193	92.013	85.502	77.999	89.478	64.805	103.37	111.2	56.26	74.244
61.359	91.385	109.67	88.602	152.98	89.164	101.11	48.427	137.97	86.23	97.735	60.641	94.159	92.274	127.89	130.56	100.63	97.114	96.03	83.835	81.04	89.507	114.35	154.38	141.31	116.68	182.41	142.19	89.382	70.924	29.097	69.842	76.517	74.318	131.77	136.89	120.9	115.12	86.9	112.9	99.833	93.798	113.64	97.509	98.045	79.427	120.3	120.05	43.495	67.318
60.366	82.158	111.54	92.511	118.77	90.789	99.714	54.177	122.16	99.224	98.928	70.698	87.435	92.293	124.16	126.77	97.702	102.63	84.257	82.126	52.778	77.641	121.94	143.59	129.54	114.07	130.3	110.58	85.965	76.127	69.632	89.322	62.404	63.843	119.16	108.03	135.41	117.35	104.04	113.46	123.5	101.11	140.3	115.4	103.68	115.71	140.79	121.34	50.817	75.321
68.115	77.062	112.47	93.169	115.45	103.23	97.472	65.272	112.6	105.06	90.889	91.227	89.635	101.31	131.9	119.21	89.296	101.08	73.03	84.156	49.967	77.608	111.79	112.56	126.11	122.09	115.31	106.66	87.298	85.028	106.33	97.131	60.86	67.008	110.64	91.09	141.19	112.08	144.74	120.91	154.03	125.8	138.51	116.16	126.59	147.32	133.71	103.5	84.055	89.785
79.594	81.135	110.81	87.537	106.34	93.18	98.903	77.889	102.28	96.996	85.129	114.77	95.291	107.59	129.97	112.53	81.573	100.44	72.712	89.191	85.769	101.69	97.547	79.879	99.856	104.63	109.59	100.84	97.543	106.97	123.86	101.51	72.666	78.023	96.277	51.788	131.05	106.35	172.8	131.51	158.24	154.72	122.55	107.27	137.08	156.01	130.48	100.88	113.41	95.364
91.247	86.541	100.11	83.635	104.17	80.913	97.078	90.027	81.758	77.629	81.874	112.69	80.888	96.791	86.509	93.185	76.168	99.331	70.103	76.107	135.08	127.32	79.155	60.246	80.822	78.743	122.29	104.74	106.89	123.26	117.13	102.56	89.301	81.674	86.333	16.984	112.9	101.1	166.81	140.7	141.36	163.36	123.52	121.01	149.76	157.91	153.02	132.88	136.33	97.961
105.8	95.496	76.163	74.125	89.07	64.141	82.361	94.16	51.969	49.197	76.004	103.03	64.518	81.223	28.835	54.53	88.969	108.13	57.665	53.741	146.62	128.79	41.019	42.228	56.489	53.616	136.45	108.75	113.75	127.04	86.306	86.864	92.804	77.467	63.95	-7.5763	103.26	98.572	138.24	140.8	121.16	151.72	162.21	171.97	183.83	186.4	198.48	188.14	184.51	127.97
109.73	112.66	44.523	56.94	28.986	34.897	53.959	91.92	15.306	36.453	63.069	108.42	61.642	81.541	-2.4643	24.495	111.5	138.25	43.313	47.183	133.19	121.38	-2.5681	21.874	12.273	39.743	98.667	83.231	119.23	138.55	75.903	71.845	77.685	67.037	25.383	-33.964	107.41	106.91	107.15	133.92	113.12	144.64	199.79	213.39	209.57	234.96	220.07	214.8	234.82	182.63
113.79	120.24	22.85	51.492	12.068	42.262	27.709	88.78	-12.756	35.067	53.035	112.21	51.807	85.076	-15.559	9.845	131.78	157.51	37.011	63.958	94.513	96.074	-33.852	16.904	-4.4981	43.49	70.031	69.773	108.36	139.04	67.872	59.59	64.048	64.951	-2.3577	-32.229	118.42	112.88	99.837	115.03	120.25	132.41	206.24	217.7	195.1	252.98	202.69	199.75	240.26	212.55
112.24	123.25	22.462	60.987	25.512	70.288	17.26	94.515	-11.003	56.774	58.999	116.56	50.067	97.02	2.2456	27.923	135.43	160.31	55.181	98.062	89.928	89.175	-23.436	29	1.796	64.769	59.4	75.908	95.53	137.68	79.84	68.066	65.225	76.877	7.2407	5.7162	118.75	113.38	106.66	96.17	120.17	118.82	162.93	170.23	145.73	223.88	140.59	144.21	190.6	207.25
113.53	122.02	43.094	78.256	55.294	96.912	28.753	105.12	26.29	86.124	88.914	118.85	68.921	109.3	46.68	62.954	127.09	138.03	89.678	124.44	107.74	97.223	21.869	49.478	21.927	86.015	77.861	100.74	90.347	124.87	86.651	84.718	78.673	98.463	51.871	68.615	105.55	106.11	113.5	85.715	102.23	96.589	107.44	108.08	98.629	158.94	81.961	91.466	125.27	175.64
115.67	114.82	67.72	95.575	86.748	120.44	50.414	114.59	74.4	114.09	123.68	107.7	93.653	113.78	90.462	93.619	110.84	98.713	113.12	120.34	115.44	102.73	71.025	68.162	59.316	106.93	102.84	128.8	91.651	101.86	80.848	95.715	91.776	112.04	111.71	136.04	89.654	95.978	109.44	89.628	91.174	73.496	74.606	68.426	84.608	93.757	60.694	66.78	81.654	138.9
115.93	104.63	77.17	107.07	107.06	144.05	64.812	118.96	101.81	130.67	132.84	88.48	103.29	109.36	106.25	103.43	98.816	66.544	109.79	98.812	80.772	88.734	86.538	76.676	94.931	121.46	102.99	137.92	91.815	83.195	61.702	90.327	95.527	112.64	147.31	173.51	82.652	88.376	98.396	99.876	106.88	64.923	77.103	67.586	99.431	64.572	80.64	72.858	74.155	119.23
107.17	99.611	67.589	112.5	94.36	154.25	65.023	121.05	98.511	135.43	105.83	80.341	93.244	103.18	89.671	96.915	95.016	62.16	91.815	92.608	22.807	67.984	66.138	76.013	93.839	119.32	56.818	109.5	87.023	86.847	49.094	80.036	91.028	108.47	134.55	154.12	83.919	88.106	88.598	105.59	130.81	79.918	93.803	85.791	105.94	74.648	113.66	91.3	79.393	120.47
95.874	97.962	56.478	117.68	105.48	168.25	56.347	124.42	101.97	141.02	76.451	105.74	92.78	117.95	83.599	100.29	97.955	73.835	82.456	102.25	1.4559	72.484	41.594	80.662	98.523	132.89	51.939	102.16	89.114	112.43	51.199	78.825	85.013	112.28	99.783	130.8	91.976	92.406	97.802	111.81	138.24	113.56	95.164	92.857	99.892	80.666	114.87	92.665	85.035	121.57
87.933	104.43	51.753	122.25	104.66	160.89	48.604	131.6	112.23	148.31	68.477	147.47	110.1	146.18	91.768	114.07	101.19	83.786	89.272	118.28	29.893	103.39	39.413	90.745	91.927	143.92	76.555	106.97	95.641	128.19	66.237	89.986	81.907	120.67	77.349	129.77	95.112	96.896	109.56	113.8	110.37	136.4	80.017	86.108	83.919	77.106	89.548	80.843	83.448	121.95
88.866	107.17	57.183	125.69	104.36	143.87	49.864	134.2	121.06	155.63	93.648	165.68	130.66	164.59	103.58	129.83	96.777	71.576	96.466	112.89	80.235	135.3	65.329	106.82	102.05	144.35	114.34	118.41	96.919	110.41	76.674	103.82	80.519	115.53	90.104	159.32	93.386	100.9	110.14	114.39	71.59	128.34	61.657	69.663	63.226	49.204	65.18	65.326	66.843	102.55
98.941	108.12	63.167	120.42	92.092	122.31	56.624	126.47	118.16	154.51	126.36	152.4	146.1	163.52	109.51	127.62	96.656	58.281	94.224	94.62	107.08	138.98	87.58	108.88	105.83	121.76	125.48	117.67	92.95	74.329	68.599	99.369	81.19	98.889	117.51	190.97	87.674	103.39	92.821	108.35	52.395	97.062	59.919	63.087	57.948	32.787	61.688	55.829	57.801	85.865
111.93	108.84	70.165	105.91	77.515	99.662	67.064	107.56	110.71	142.47	149.54	135.62	160.97	150.52	118.29	111.11	108.4	69.234	89.76	87.379	104.83	117.84	90.704	93.894	91.158	79.316	101.11	97.766	94.03	64.124	51.308	80.177	85.547	85.11	124.07	181.96	83.224	109.01	72.405	99.079	58.903	72.507	72.743	63.532	60.161	27.598	73.578	51.024	56.192	69.687
120.39	109.01	85.147	94.667	85.244	85.178	81.695	89.4	109.8	126.94	161.47	138.13	174.39	138.48	132.22	99.068	122.42	104.79	95.259	99.205	106.59	98.493	89.108	80.434	81.317	46.684	75.326	77.871	107.56	99.619	54.847	71.764	97.727	86.693	110.53	138.38	85.315	118.58	69.143	97.131	81.372	77.51	81.112	60.679	61.145	15.987	76.678	44.627	48.191	41.259
122.53	109.47	105.79	97.09	87.961	67.996	100.14	85.467	95.339	108.01	160.63	143.69	162.64	121.13	119.79	96.578	123.12	138.06	108.9	121.53	115.7	88.615	102.2	87.612	75.173	24.292	43.629	48.489	120.62	144.53	91.764	90.114	116.71	98.554	102.41	85.574	92.618	124.75	81.15	99.64	108.03	101.52	78.983	60.044	50.188	3.7122	73.747	48.863	19.961	3.7693
125.44	110.51	132.11	94.813	98.993	48.428	117.26	87.677	107.84	96.283	161.6	172.6	176.04	130.64	149.66	119.91	120.86	149.71	129.45	129.07	139.96	109.06	131.57	105.41	96.174	43.032	69.175	53.943	149.81	177.05	142.23	116.49	124.71	117.79	112.19	74.998	111.81	121.23	113.79	114.37	135.66	143.75	72.767	61.456	73.697	1.0178	53.267	49.698	35.293	-8.8711
122.29	100.47	150.43	94.072	107.25	48.487	132.94	91.124	112.58	88.202	146.1	150.4	155.47	120.35	152.59	140.34	102.39	125.01	133.48	112.27	141.05	123.34	167.03	131.37	135.72	70.558	86.009	61.591	154.47	157.52	182.99	139.79	123.31	115.88	140.99	86.194	125.91	106.81	130.86	119.89	161.29	160.55	75.977	71.699	92.438	20.675	56.039	63.764	50.754	-2.3219
117.39	82.649	160.88	88.06	142.6	81.931	146.17	85.36	138.04	81.877	121.58	101.02	134.69	100.76	159.01	145.69	87.166	88.839	128.14	86.204	121.77	126.08	184.51	141.75	180.63	103.44	116.43	92.733	142.6	113.98	185.03	139.23	115.27	103.76	154.55	102.09	125.27	86.807	129.5	109.76	161.77	145.52	100.17	92.29	114.33	59.272	82.118	84.493	82.386	27.975
105.38	72.788	166.7	81.83	167.4	118.87	157.14	77.038	170.62	86.484	106.44	63.76	132.86	86.97	173.07	145.58	75.355	74.226	126.62	72.931	125.56	137	190.4	135.01	196.78	127.71	117.97	114.59	127.1	94.603	175.97	136.82	107.6	89.895	135.47	90.127	104.71	78.022	108.17	90.299	118.44	114.06	125.71	104.23	114.64	90.007	108.45	98.039	99.448	57.316
92.266	71.561	170.75	93.287	187.99	153.75	167.62	81.575	186.27	93.168	109.04	40.844	129.46	73.753	161.27	129.27	58.802	70.764	127.52	68.058	146.95	141.36	192	126.52	199.07	146.48	109.66	128.37	105.71	89.171	168.81	142.66	110.2	85.44	117.15	83.575	76.323	77.131	85.289	70.351	56.866	71.756	135.96	110.32	100.86	94.053	119.17	104.61	84.367	60.246
84.302	79.715	173.12	112.05	176.81	153.57	174.92	99.117	183.54	97.852	128.46	49.905	133.58	72.639	145.44	105.87	45.614	67.865	130	66.867	162.6	138.63	194.39	121.66	179.01	153.94	98.367	122.8	93.31	87.476	169.02	151.78	113.85	95.881	117.57	92.839	62.744	79.596	79.141	61.898	16.908	42.373	122.88	106	91.173	73.332	105.74	100.3	63.443	44.121
81.62	87.094	167.33	126.71	139.21	130.06	172.06	121.56	162.17	106.87	142.88	70.41	125.26	78.484	125.6	90.024	43.176	62.236	128.12	68.669	150.44	127.14	195.92	127.31	147.59	148.53	78.509	96.93	91.483	81.798	174.15	156.21	112.71	109.93	136.95	106.21	72.157	81.624	83.078	63.613	31.129	37.19	91.413	88.845	79.707	47.072	80.056	86.564	45.683	24.302
80.064	80.885	153.6	134.9	125.59	126.68	159.46	137.17	144.23	122.38	135.58	72.522	89.922	76.492	96.738	86.979	52.483	59.831	124.59	77.836	113.85	107.55	191.35	141.71	132.2	139.62	67.387	77.483	92.688	76.121	174.96	150.35	112.04	117.43	153.88	100.6	91.714	82.808	81.018	67.101	82.148	48.38	61.235	64.882	55.777	29.299	65.692	72.05	28.951	11.325
80.825	70.944	139.32	132.17	149.26	148.17	142.06	138.28	156.79	138.81	120.38	80.451	69.079	82.262	92.964	103.84	77.564	79.893	135.47	102.5	88.514	100.08	177.33	148.24	130.02	136.52	84.828	86.423	106.1	95.174	167.09	134.6	115.52	122.79	136.1	64.278	103.95	88.062	69.654	70.516	116.12	72.673	50.331	44.127	33.8	27.054	66.996	59.716	35.888	21.123
84.374	65.028	131.84	131.47	206.4	187.59	130	130.6	182.68	141.95	118.56	91.967	66.461	92.138	100.88	127.41	97.464	108.52	155.39	123.3	91.205	103.53	162.68	146.63	155.33	145.9	130.39	123.04	120.55	127.15	157.11	122.21	125.25	123.39	97.982	27.904	103.68	97.258	60.553	78.789	111.5	94.551	54.286	33.542	23.219	23.316	78.01	52.504	53.341	34.96
88.855	88.498	119.06	125.8	169.83	170.18	121.45	125.55	171.49	118.94	118.06	113.31	78.771	104.63	99.547	129.18	109.04	143.85	169.48	141.99	95.423	105.67	140	121.39	118.08	126.61	112.66	114.36	128.99	149.3	155.4	114.52	130.81	123.44	54.787	0.05299	93.022	103.69	55.813	82.899	80.204	106.21	66.231	48.718	37.392	58.962	92.706	60.91	87.872	79.925
96.623	103.72	110.58	127.13	161.07	162.17	119.7	121.48	147.12	85.131	117.97	107.85	71.839	102.16	84.478	102.39	101.15	134.67	150.31	121.16	79.329	88.941	119.69	102.9	121.78	123.5	125.87	122.98	119.44	130.47	144.91	109.54	126.5	119.72	52.728	42.052	94.651	98.101	82.148	92.071	75.452	98.382	72.298	77.469	73.043	79.261	99.555	78.884	109.72	101.62
94.819	112.69	98.526	124.68	135.42	154.41	112.9	124.22	122.85	82.136	93.67	88.557	53.898	100.78	72.216	72.549	88.304	110.38	107.51	93.286	72.175	82.598	106.53	93.982	122.18	134.77	122.17	124.8	107.45	102.87	150.79	117.29	113.06	116.89	77.326	118.14	99.467	89.807	107.69	96.117	93.71	86.502	72.432	110.37	111.98	114.8	89.874	98.961	118.13	128.52
79.831	102.84	98.593	123.84	128.1	159.68	110.61	129.78	140.23	121.93	66.647	71.165	52.717	106.08	89.99	68.974	72.671	79.711	70.116	77.647	101.43	104.83	120.3	106.69	136.18	163.33	117.06	129.97	101.65	93.472	173.38	144.15	101.28	117.58	103.11	178.32	97.699	93.466	115.83	98.933	93.444	77.981	76.478	127.5	124.34	126.93	78.949	115.84	103.36	139.17
63.419	79.929	112.63	137.94	149.05	181.62	118.19	141.06	181.34	172.64	59.314	58.342	70.129	114.81	113.43	88.869	53.482	45.91	59.418	78.594	147.68	133.21	155.54	139.4	171.55	198.21	122.31	144.5	95.278	91.808	189.59	174.38	105.92	122.84	126.84	219.86	84.784	105.98	103.61	100.3	62.932	67.965	88.399	130.8	115.89	107.85	79.077	124.57	77.074	129.77
56.713	68.726	124.14	161.48	149.36	190.39	126.71	157.14	190.25	193.15	72.897	55.843	93.957	127.67	114.48	112.79	36.728	22.038	76.38	88.982	171.4	139.76	183.55	168.52	196.55	215.84	118.98	150.9	86.755	81.491	182.53	182.62	124.1	128.58	155.48	257.83	71.013	113.56	85.009	101.72	38.714	61.515	91.22	122.42	113.75	86.121	78.126	111.03	66.014	121.18
66.491	77.494	120.16	172.49	109.64	161.47	127.35	160.42	142.38	156.48	91.043	58.709	101.74	127.25	85.984	111.87	37.594	13.399	102.11	99.791	127.27	101.23	172.51	168.24	174.4	182.62	105.57	134.85	75.615	52.783	132.58	147.03	137.44	129.62	178.16	272.75	73.223	104.7	85.185	102.08	56.3	59.38	79.994	106.32	119.44	76.451	80.599	86.84	73.983	115.71
89.652	89.148	98.378	160.62	64.801	115.13	117.37	138.02	54.773	74.008	85.15	33.524	57.024	79.712	14.04	63.29	62.346	15.889	110.25	109.58	8.607	12.232	111.71	134.43	98.13	86.298	96.418	100.83	51.674	3.2234	40.38	73.894	137.11	123.22	177.37	232.43	89.657	80.142	105.32	89.366	103.78	43.51	77.908	103.42	108.12	85.582	114.01	94.064	70.598	102.37
73.076	89.618	115.46	96.891	59.172	35.329	111.25	73.708	90.605	97.471	141.81	109.5	133.24	103.41	165.04	142.82	77.937	61.24	129.16	89.613	102.05	92.317	125.25	105.56	95.249	62.234	119.18	78.934	112.67	107.82	74.77	86.704	86.381	85.614	126.46	84.401	132.59	117.24	154.13	153.64	115.97	123.21	22.059	-18.923	35.152	-48.425	73.782	38.108	28.42	2.4531
102.82	98.087	65.704	75.567	58.761	71.081	71.781	67.425	38.498	71.494	58.534	45.119	52.735	48.203	64.248	59.766	130.71	108.37	101.61	116.82	33.604	17.875	22.263	44.326	-5.3141	16.784	166.11	108.73	90.095	66.897	17.435	26.004	94.605	103.85	112.95	90.171	113.46	85.479	131.44	91.935	115.31	74.99	93.39	88.524	94.578	113.25	116.62	117.42	76.222	98.529
117.2	78.896	58.624	86.557	141.14	155.84	62.648	80.633	50.705	111.73	45.241	6.8366	25.337	40.018	37.609	63.598	128.48	119.73	78.646	103.17	79.347	28.897	18.568	53.241	54.557	74.034	221.28	163.02	81.427	66.102	38.842	47.315	101.74	103.11	128.69	135.15	97.179	86.854	107.35	70.388	98.365	58.44	130.83	138.71	118.41	152.28	118.19	147.39	80.212	119.8
118.49	74.205	81.064	100.77	133.94	160.96	86.72	104.05	97.256	146.62	83.714	44.632	85.033	81.296	94.795	108.42	102.82	118.38	83.576	91.081	136.45	87.303	75.532	82.362	102.31	132.05	176.72	146.73	94.636	90.044	94.053	98.862	96.053	103.46	131.84	146.87	91.325	103.02	96.359	76.676	81.202	81.702	132.26	133.2	115.88	122.94	100.54	129.26	92.608	121.96
111.22	76.665	101.92	123.03	116.44	159.22	113.66	133.16	122.5	150.57	115.16	91.223	129.32	126.97	128.71	139.29	71.145	104.78	91.418	76.865	151.93	132.17	132.94	118.37	159.39	189.93	117.8	126.63	107.15	100.28	140.95	137.42	91.409	103.88	147.68	180.09	98.46	102.9	108.17	92.556	124.35	115.94	97.757	106.61	105.97	80.281	68.338	82.481	93.336	108.19
98.945	72.882	110.04	139.97	127.78	170.03	127.56	148.04	119.65	121.7	109.48	104.48	115.87	133.97	102.21	125.6	55.225	88.943	86.318	71.694	126.03	139.21	153.32	141.61	196.09	211.78	98.249	125.18	106.74	91.652	159.48	145.31	94.246	105.08	152.69	200.45	106.74	87.988	131.09	101.93	181.91	130.33	72.786	99.101	84.58	57.013	63.838	66.528	69.021	75.716
85.65	69.665	110.4	132.85	122.95	156.28	125.04	142.42	113.37	98.137	88.098	113.81	103.26	129.04	83.886	104.49	65.918	93.541	75.874	86.042	123.65	146.87	145.96	142.69	172.68	187.21	103.45	121.28	113.31	101.57	173.95	139.59	99.357	109.66	123.72	179.05	105	84.452	138.64	106.53	178.87	131.28	86.152	117.3	68.205	66.907	87.715	95.728	55.083	50.066
77.443	59.818	113.33	123.87	140.94	153.97	117.37	134.55	120.45	110.15	83.781	106.62	108.07	131.59	95.782	107.5	72.546	94.228	60.089	87.307	165.97	162.87	143.73	147.78	172.67	173.7	144.18	137.81	119.39	118.79	196.84	141.23	107.86	109.45	112.06	186.64	96.543	96.136	119.49	112.44	126.32	119.88	116.23	140.29	82.123	82.055	102.96	129.22	63.237	32.783
78.813	54.221	122.12	123.83	149.67	149.41	119.38	135.41	136.68	146.09	110.31	92.986	133.78	145.44	135.6	137.26	60.331	79.196	48.608	70.166	199.76	172.86	163.28	166.58	196.93	171.81	154.19	138.42	117.2	126.89	210.63	152.41	109.31	99.877	135.19	218.04	91.38	111.7	79.865	112.31	75.149	104.1	127.2	136.11	104.03	76.465	93.828	128.09	83.013	26.072
88.077	60.21	128.63	136.59	156.83	154.17	132.29	145.41	158.98	168.34	133.98	68.47	145.06	144.48	154.64	147.41	39.906	53.035	47.179	49.028	160.94	143.68	180.98	181.93	221.64	172.91	132.84	128.91	99.311	103.89	184.93	151.22	104.17	91.575	184.14	248.95	91.513	105.83	44.005	91.282	73.556	79.929	111.77	115.34	121.18	69.18	76.141	96.78	101.28	42.49
97.146	77.575	132.38	142.86	180.89	164.1	144.44	145.36	195.09	164.99	137.73	65.651	148.13	129.66	162.5	131.38	38.504	44.412	61.085	43.024	92.027	104.22	179.55	173.81	228.75	175.05	125.38	131.6	89.436	83.568	134.25	136.46	93.066	92.812	207.67	224.42	95.397	84.215	38.498	63.048	106.59	66.836	87.589	90.722	122.3	63.666	66.325	61.475	115.48	71.782
97.928	98.964	132.89	132.54	198.94	160.24	144.16	126.6	211.39	141.74	122.72	86.342	141.8	106.62	155.79	105.51	62.763	68.839	82.626	59.764	70.273	90.395	161.93	143.28	207.32	165.01	132.26	135.32	96.26	92.495	105.17	125.63	86.997	98.66	174.82	125.3	95.028	70.857	59.396	49.56	126.2	74.652	81.109	79.879	105.75	69.243	79.606	55.631	120.76	97.945
95.265	116.57	131.21	109.36	163.85	115.14	133.52	95.599	168.78	99.846	109.03	107.6	124.86	80.74	127.72	83.741	98.742	109.61	98.586	91.226	102.78	100.56	141.44	107.9	148.92	116.26	107.83	101.71	104.5	115.93	113.11	124.47	93.247	100.73	96.114	-14.137	89.925	80.782	83.651	58.869	105.05	93.482	104.28	89.411	82.629	90.278	119.55	89.508	122.43	113.38
100.68	128.15	127.89	84.321	111.73	60.447	116.93	70.778	98.128	58.339	113.85	120.94	116.63	77.941	107.27	77.304	130.16	141.29	103.1	111.82	147.77	116.34	124.11	82.719	103.6	68.422	80.304	67.291	108.54	127.72	133.5	117.8	106.59	100.84	31.247	-81.422	92.107	101.1	98.938	85.984	81.725	117.12	133.22	107.17	102.86	128.17	139.14	119.21	151.55	134.3
112.5	135.32	126.17	67.784	71.921	20.895	108.9	62.285	55.848	33.864	132.72	118.11	112.69	84.081	95.243	77.077	142.59	148.33	99.1	116.57	137.42	110.43	116.6	74.49	78.476	32.051	37.933	34.568	98.861	109.59	133.26	101.57	113.01	96.324	13.068	-69.203	103.82	115.93	94.893	105.97	84.291	130.19	147.03	114.85	140.18	162.05	132.92	126.2	175.19	151.63
119.06	139.85	124.93	64.798	86.229	29.132	112.84	71.119	92.256	38.702	135.13	100.29	102.45	76.909	79.751	63.629	138.03	137.82	94.168	114.25	66.252	76.306	111.31	71.628	74.366	29.763	12.599	28.898	79.429	65.99	106.86	80.588	109.68	92.689	42.482	-11.382	112	113.97	74.218	98.109	103.57	120.76	150.5	122.31	171.59	194.92	118.7	124.56	169.21	167.22
113.3	132.03	129.85	74.8	188.76	95.614	125.25	83.446	201.64	70.151	117.37	82.429	88.93	53.483	70.294	47.648	124.31	115.36	94.482	105.63	5.5384	42.9	112.48	73.851	123.54	79.373	57.251	73.637	65.755	27.541	81.693	73.552	103.98	91.026	89.702	45.338	109.66	105.23	60.635	77.7	105.84	96.571	156.1	133.04	177.66	198.8	118.13	133.92	129.93	157.07
100.02	125.73	130.4	82.345	271.94	152.05	127.46	90.492	289.59	104.32	85.984	94.732	91.223	46.279	82.741	51.788	120.14	106.98	106.58	105.61	22.564	47.692	114.08	73.017	177.23	146.43	124.62	124.95	76.325	30.273	93.525	85.928	105.32	95.672	109.76	70.871	97.758	104.06	63.999	68.822	77.437	83.156	165.52	147.73	174.09	196.37	127.13	151.28	109.23	148.77
92.269	128.97	116.61	80.665	229.24	134.29	110.29	88.375	254.03	105.63	59.207	126.46	94.59	61.823	94.551	76.464	126.94	114.73	124.64	118.58	93.552	84.856	109.53	72.04	175.59	160.89	121.76	116.74	98.691	69.995	132.82	105.65	115.63	101.25	81.452	50.993	89.419	113.56	80.72	83.087	48.602	89.483	165.83	153.67	156.27	193.46	141.39	162.26	121.13	150.04
101.63	138.06	88.338	71.982	81.683	56.998	76.932	78.548	97.702	66.609	50.716	149.82	80.091	84.084	80.894	97.877	137.86	125.98	136.35	132.85	142.54	119.91	86.608	70.62	109.08	99.301	39.758	54.655	112.55	116.11	149.08	108.81	126.42	103.55	22.724	7.9834	97.588	122.26	102.94	111.85	63.122	108.66	150.22	146.7	126.18	184.36	152.92	155.55	148.56	153.46
125.21	144.72	60.67	58.522	-75.961	-27.537	44.922	63.173	-76.106	19.726	69.124	158.93	59.203	93.779	51.408	101.58	147.59	133.1	136.12	138.03	128.27	133.12	48.015	63.921	0.92094	-11.483	-71.089	-21.209	114.05	150.77	110.67	91.454	123.63	99.424	-39.357	-51.783	120.51	127.37	120.81	138.39	113.54	132.55	131.64	130.59	78.679	152.33	165.27	142.08	155.06	138.51
144.42	147.89	39.252	47.981	-172.82	-64.945	25.97	57.742	-170.46	3.1087	86.072	147.42	43.526	83.314	11.256	75.117	154.12	141.12	124.77	134.58	72.191	116.46	-2.1238	39.324	-116.41	-101.37	-146.64	-62.383	107.7	157.3	42.55	63.719	112	96.228	-64.107	-84.858	134.36	125.43	117.8	141.39	153.3	145.02	129.02	132.34	52.795	141.61	173.3	138.9	144.1	133.57
146.91	150.32	29.216	40.703	-189.35	-48.48	23.773	69.48	-148.11	30.959	89.393	144.27	68.159	85.368	12.88	47.655	164.67	157.54	117.44	129.54	43.984	96.582	-42.34	1.0102	-191.44	-104.32	-136.99	-40.265	116.3	151.54	0.85444	43.77	101.73	104.66	-37.165	-46.69	126.45	119.23	99.323	126.54	146.63	149.83	133.88	146.95	88.994	170.41	150.18	131.53	157.1	164.11
130.24	130.3	41.646	55.126	-136.12	-5.0177	51.843	88.764	-74.801	62.607	92.41	118.45	83.163	75.117	27.449	38.157	157.16	144.4	117.18	122.78	40.979	68.965	-29.968	-1.8399	-172.18	-54.726	-89.267	-6.1441	114.36	126.31	9.1568	55.613	104.24	110.32	23.989	22.077	103.63	114.23	81.3	109.69	97.956	127.73	120.36	134.44	108.18	156	124.79	118.86	134.29	154.36
109.62	112.11	58.445	74.043	-81.415	21.182	81.768	108.43	-3.8329	79.848	93.044	115.91	103.48	91.146	75.562	62.035	149.76	130.88	133.49	133.8	63.002	64.856	15.249	25.623	-101.58	18.842	-31.042	29.562	119.26	117.9	57.119	83.649	114.47	124.5	76.893	108.59	79.799	103.66	73.393	100.49	57.068	103.35	76.967	94.446	118.78	122.21	78.818	79.511	119.63	138.72
95.892	93.143	70.243	101.34	-0.28384	56.618	99.136	121.72	39.473	79.778	88.632	108	85.432	100.97	90.285	88.747	131.25	112.89	144.29	148.08	71.049	71.136	64.459	78.2	5.6743	81.732	35.376	74.855	108.53	114.73	98.889	111.87	127.47	136.34	110.13	180.79	64.902	85.279	74.9	97.342	60.056	77.248	30.936	58.652	96.857	72.605	46.688	44.89	83.552	103.36
94.841	83.876	73.779	120.5	96.29	101.95	97.397	122.79	81.175	80.459	80.352	106.81	58.141	100.06	72.677	94.547	111.68	104.9	135.34	154.34	61.319	85.362	82.302	116.07	88.31	116.86	111.97	129.51	88.757	113.91	101.66	119.53	131.25	143.04	117.36	209.82	61.703	70.409	80.43	95.808	85.899	67.389	27.424	65.682	72.166	50.502	49.067	47.616	58.653	83.243
89.124	103.8	71.798	108.51	105.06	97.567	82.73	112.59	135.81	103.76	71.641	139.66	82.049	111.02	81.502	91.03	100.78	130.82	115.81	154.24	84.414	127.87	71.443	101.83	67.465	117.98	127.89	137.96	87.095	133.08	102.1	113.39	116.55	139.56	102.81	169.14	66.887	81.511	78.493	102.08	87.157	101.46	62.241	96.424	77.83	89.198	63.987	71.202	86.3	122.76
94.438	112.53	70.039	99.219	161.24	135.43	66.208	97.844	155.14	119.46	70.113	129.84	81.216	101.48	63.038	71.583	94.551	134.4	76.683	118.44	105.94	135.31	46.12	80.4	84.208	128.54	166.77	161.94	75.995	118.09	76.396	90.166	105.33	115.69	122.21	156.23	87.051	101.65	85.402	109.22	98.326	135.74	100.4	125.52	107.16	122.32	78.047	92.632	121.29	152.63
104.65	120.88	74.228	80.336	173.85	130.94	59.45	73.767	132.87	97.797	83.906	117.42	84.618	87.781	74.727	54.861	110.57	131.37	58.484	89.304	111.24	118.79	31.092	56.129	81.695	107.64	163.03	147.12	77.758	102.06	47.151	63.419	94.105	89.053	129.95	116.78	117.33	125.72	106.75	118.89	110.36	164.14	108.81	110.42	123.41	111.27	86.726	88.01	146.89	153.48
111.71	149.47	66.895	51.096	83.947	63.091	46.562	56.065	59.625	57.504	91.12	133.58	89.415	91.901	102.13	56.161	150.72	163.48	76.267	101.84	115.72	111.08	23.734	31.431	18.706	57.023	78.112	83.432	106	124.4	49.969	54.953	85.095	75.113	99.553	43.603	137.68	141.57	120.5	123.12	138.61	188.35	83.45	69.696	114.64	96.835	78.911	59.573	146.48	148.16
122.04	162.31	65.71	36.48	42.282	15.63	42.074	45.319	0.91226	15.757	107.7	158.47	82.248	89.767	110.94	66.123	185.34	190.01	108	124.47	101.3	102.5	26.115	29.837	-7.6592	12.139	32.405	46.823	136.7	162.47	56.379	65.844	82.074	75.935	42.61	-38.243	147.02	142.33	138.73	129.08	175.11	193.22	67.286	42.562	67.031	41.101	94.685	55.249	90.316	86.72
133.24	171.43	58.661	37.294	12.654	2.3284	38.664	59.624	-38.097	5.3185	110.67	187.83	77.141	97.334	77.784	78.069	204.28	219.12	130.68	149.2	85.832	96.934	15.994	31.791	-30.785	-7.553	13.826	33.892	159.52	195.85	74.358	83.103	90.077	92.409	-8.508	-79.646	137.39	128.33	135.02	124.23	201.1	188.09	83.157	65.836	36.016	41.235	119.2	84.894	44.351	54.924
145.36	155.8	71.223	52.569	58.326	41.281	54.386	84.215	-17.964	29.427	132.72	215.43	109.37	124.81	73.323	111.05	196.27	208.06	138.47	141.73	82.898	97.193	19.91	48.274	18.213	25.534	76.231	70.756	174.35	207.9	90.381	95.291	101.53	111.71	-19.541	-50.229	135.43	113.21	134.3	127.66	205.22	185.06	102.43	82.814	33.947	32.626	124.45	105.15	38.223	31.405
148.51	128.37	92.674	76.396	80.964	75.482	86.062	110.89	0.48224	55.83	151.6	198.92	132.06	137.9	71.888	139.81	164.48	160.24	136.06	124.71	60.755	80.519	44.963	75.624	66.488	50.16	100.92	79.137	162.72	181.42	105.11	99.813	114.32	118.47	8.86	0.4991	140.38	100.88	123.75	120.86	187.05	165.2	98.174	65.481	28.361	18.315	118.77	101.25	42.408	20.806
143.42	105.59	111.88	93.229	79.457	87.993	112.94	125.88	17.856	74.1	159.23	166.15	148.52	146.87	102.85	159.55	135.84	109.03	138.75	116.85	34.401	66.767	82.311	103.87	99.429	67.669	100.58	78.903	149.89	151.11	116.4	97.783	118.64	118.42	50.98	56.955	149.06	91.523	117.51	106.69	163.36	136.9	74.329	29.226	35.155	1.8653	100.93	73.338	56.254	21.567
125.87	96.185	115.36	101.79	46.512	76.304	119.72	129.11	20.548	92.559	145.35	129.51	137.99	145.72	124.8	164.09	115.03	86.555	140.98	123.39	34.733	73.909	119.37	129.04	101.44	74.879	58.859	63.548	141.46	143.44	141.46	109.33	112.75	108.17	82.759	90.872	142.44	88.795	110.26	90.271	139.43	108.53	65.223	25.984	48.164	11.938	96.883	66.097	48.717	25.24
111.4	82.183	113.97	110.16	64.726	79.299	118.5	122.03	46.394	101.62	124.88	101.34	119.36	133.31	126.82	138.82	105.84	75.368	131.95	120.4	50.197	81.113	136.24	144.86	113.76	90.614	68.194	81.427	132.26	137.85	148.41	117.45	104.44	101.91	101.66	127.47	119.33	84.216	118.14	82.026	110.03	79.76	107.47	94.614	94.959	53.462	125.08	114.04	50.499	30.226
101.1	66.144	115.73	117.71	83.681	80.081	120.73	116.76	79.276	114.62	116.27	98.25	119.6	130.47	124.21	119.21	102.36	71.886	114.53	103.49	91.419	94.847	144.42	153.27	121.24	106.75	82.166	92.6	123.61	133.39	150.51	126.22	98.794	96.364	112.32	155.75	89.693	83.05	124.85	87.49	79.96	67.7	157.29	174.99	144.47	107.84	145.59	172.89	71.805	46.709
96.147	54.35	121.07	126.27	81.807	85.975	126.29	123.84	97.663	137.54	120.84	110.04	136.73	143.74	133.5	129.39	102.28	70.875	101.54	81.592	137.88	108.99	154.1	159.43	128.74	125.08	80.286	91.705	116.26	122.53	148.82	131.28	101.7	91.48	130.6	181.41	71.563	81.899	117.4	98.073	76.739	72.449	151.11	189.49	164.67	139.02	113.28	174.08	105.57	76.188
94.2	43.762	129.46	138.58	82.879	107.37	133.61	134.77	98.927	157.02	131.5	102.16	136.42	137.35	144.13	155.56	99.016	59.883	100.69	68.287	139.41	103.67	170.23	170.38	147.03	126.81	66.813	84.207	101.08	95.537	127.15	130.15	110.01	85.006	150.5	171.49	75.375	79.502	101.22	101.29	105.73	73.554	86.256	118.67	115.17	96.504	61.284	117.45	100.14	74.197
92.114	56.364	122.21	137.29	60.268	121.78	122.23	140.77	93.36	173.96	124.43	95.612	129.24	120.79	161.02	176.84	106.4	73.363	113.8	85.26	103.45	95.486	167.95	164.26	132.84	112.02	47.253	77.306	97.92	80.419	94.647	118.69	111.98	87.976	148.03	126.1	90.531	77.426	84.174	90.27	145.75	77.645	27.843	38.621	51.605	49.476	33.023	54.967	82.883	73.786
87.777	73.291	109.5	125.79	80.75	143.42	102.19	129.04	109.65	186.17	114.44	90.822	121.21	98.791	177.14	181.42	110.59	94.787	123.75	103.71	70.336	96.489	152.86	151.21	139.59	110.14	76.82	98.745	105.98	85.997	65.516	105.63	101.17	93.839	128.38	83.879	109.03	81.298	91.236	85.785	166.28	89.944	34.629	14.553	24.011	15.978	62.966	42.828	64.663	57.072
80.919	90.054	96.482	110.64	92.539	143.85	89.458	108.42	118.81	183.39	104.9	81.752	108.92	82.355	159.85	162.44	102.67	114.08	120.97	113.46	67.328	104.15	134.55	136.64	137.38	110.55	95.956	104.24	109.44	99.397	62.808	98.598	85.55	95.175	106.68	71.762	114.66	89.467	104.86	87.318	144.14	103.73	100.5	59.695	52.968	46.322	128.92	86.018	66.512	58.512
82.39	99.28	98.886	95.935	97.093	121.67	98.766	87.99	128.73	156.66	112.24	82.243	118.11	89.67	144.18	132.7	90.99	113.52	117.88	110.88	91.911	112.3	126.65	122.82	126.35	117.02	113.38	103.73	107.11	104.06	74.157	90.953	74.88	97.877	97.885	106.05	109.07	93.628	113.58	91.819	86.392	109.75	159.9	114.36	128.2	112.85	163.13	124.75	110.69	93.317
90.448	111.88	100.75	90.811	60.093	94.345	113.03	89.35	105.86	118.74	107.45	69.502	113.78	103.42	104.5	95.485	80.542	105.72	119.27	114.31	117.81	107.03	122.49	105.4	80.527	119.83	91.233	92.453	90.214	81.786	94.723	85.456	82.751	103.02	117.14	169.2	87.469	85.99	85.831	77.071	33.365	90.436	155.44	136.58	201.17	206.35	127.06	115.72	164.58	173
95.911	97.366	123.03	99.811	84.989	91.285	140.25	88.511	103.62	82.799	121.32	34.37	92.748	78.406	81.672	73.142	55.269	61.643	119.9	103.86	121.85	92.136	147.87	107.56	84.719	107.67	87.202	88.542	59.747	42.432	100.01	98.338	94.782	96.248	141.17	164.11	74.01	87.991	63.033	71.678	-3.9983	51.252	99.179	89.907	168.67	166.93	84.758	82.921	132.91	160.59
100.49	100.15	122.78	96.785	113.2	104.42	135.02	92.38	121.55	73.276	106.07	31.406	93.838	64.993	96.904	57.783	56.28	51.683	114.15	102.86	119.87	85.865	138.63	85.134	81.996	107.63	129.96	119.45	57.436	22.763	88.668	93.632	104.76	107.06	155.29	150.12	67.304	88.365	62.124	72.618	-0.061452	29.783	65.962	74.122	149.86	145.6	52.62	67.77	130.27	165.33
89.803	102.78	112.71	93.585	145.02	126.03	115.67	91.102	132.86	97.096	85.515	34.089	83.891	52.311	109.58	65.048	52.761	55.729	88.557	88.731	140.95	98.342	129.22	77.463	114.72	113.06	164.99	136.08	66.975	36.526	93.334	96.255	106.31	106.59	160.13	118.83	75.703	99.301	93.703	99.88	35.932	37.239	72.367	84.487	113.14	114.5	63.374	92.569	105.02	129.24
75.579	104.83	105.31	95.905	160.64	138.29	103.4	88.546	134.42	125.46	69.584	41.973	68.793	52.923	107.73	76.58	49.458	59.841	62.031	71.089	163.22	110.02	125.47	87.307	154.19	118.61	179.87	134.89	76.812	64.103	105.69	93.742	105.57	102.56	156.87	106.08	93.808	105.78	138.07	133.55	78.216	57.327	101.82	110.62	95.138	108.8	91.776	132.43	92.795	92.526
72.869	108.31	108.74	103.58	149.22	131.49	106.19	91.184	134.85	142.76	69.002	69.11	69.4	79.029	108.49	92.936	55.945	60.77	60.149	68.111	167.82	116.82	130.98	107.46	168.03	123.87	173.57	128.29	85.607	89.616	114.29	88.536	105.34	102.12	141.85	114.34	109.95	102.88	157.02	146.13	104.15	75.012	109.96	114.95	98.661	121.35	92.118	137.56	105.84	83.473
80.642	101.35	114.76	121.77	142.16	132.99	114.73	102.74	133.19	148.27	74.2	85.528	65.084	102.51	92.283	108.63	60.697	52.049	75.111	74.18	144.4	110.18	137.36	129.68	171.52	134.94	160.83	133.23	81.057	87.896	113.75	94.275	107.41	98.036	129.43	132.76	111.87	96.627	130.59	126.89	113.88	76.716	83.44	91.224	98.02	121.24	65.949	102.27	106.48	85.839
87.614	82.847	109.51	133.38	126.83	127.88	114.45	110.34	132.99	142.4	76.184	90.053	68.079	109.38	76.913	121.7	62.989	44.918	84.433	78.698	106.82	98.606	126.34	132.43	154.11	133.77	138.07	127.4	73.416	67.948	102.73	108.83	101.69	87.833	114.52	130.06	101.5	100.82	87.317	97.658	108.42	77.323	60.244	69.507	84.012	100.42	58.307	69.881	91.091	85.528
86.13	59.92	82.321	127.51	117.41	128.07	92.853	106.87	127.24	127.39	63.837	81.589	80.275	109.96	70.386	124.01	69.446	49.987	66.557	64.3	89.016	89.896	83.27	108.03	140	135.32	137.49	123.39	77.529	49.489	84.681	110.94	88.831	78.089	113.07	152.02	92.512	109.77	75.318	88.354	112.13	90.473	71.908	86.451	95.852	94.955	80.193	70.007	95.23	94.566
74.739	46.951	52.453	104.01	108.88	122.52	65.366	90.601	117.78	106.84	54.171	76.254	106.29	119.93	89.524	120.79	83.766	68.209	35.837	36.903	116.83	99.817	38.04	74.368	134.76	139.78	150.16	116.37	101.92	62.727	76.523	97.774	74.18	73.194	122.58	196.97	98.243	117.02	112.37	114.03	124.98	116.72	101.18	117.45	127.08	99.537	106.81	89.462	120.96	104.36
47.505	52.578	61.026	77.253	24.593	44.629	75.145	63.577	99.434	84.994	82.709	78.401	127.4	111.02	121.15	129.17	82.764	85.404	30.474	31.654	172.27	138.82	63.648	70.256	80.849	79.612	40.633	12.591	123.14	120.69	112.75	114.72	59.326	55.611	101.71	116.81	113.55	139.43	152.92	158.98	96.296	136.41	101.14	83.12	53.215	31.979	138.79	107.98	66.431	47.903
58.874	71.313	83.361	88.064	116.98	101.16	87.702	71.44	121.52	67.16	92.08	69.102	113.87	111.19	115.63	95.57	96.78	89.302	53.513	39.896	176.81	131.9	79.187	80.934	127.69	119.41	128.76	93.94	127.81	132.9	110.26	95.445	81.966	79.361	128.65	169.62	121.68	114.74	170.84	161.51	96.525	110.02	84.143	81.697	80.647	33.834	99.081	92.067	75.381	54.996
83.973	108.32	117.85	103.21	141.75	109.19	113.63	90.68	153.11	59.982	101.43	91.314	109.31	102.22	108.2	68.521	106.29	103.54	105.15	94.25	124.21	114.71	107.22	94.203	100.37	116.34	149.34	133.3	112.52	125.26	105.72	91.682	102.37	107.46	111.48	117.23	107.2	98.296	125.37	119.23	59.443	76.552	72.366	79.106	76.233	56.494	73.733	82.009	78.321	86.047
103.89	120.16	144.3	126.89	181.54	125.01	134.21	109.5	191.56	69.091	101.54	96.305	96.873	81.815	92.904	54.101	86.428	96.348	136.57	129.71	50.389	81.49	125.11	111.35	109.3	121.78	179.94	172.97	75.735	76.955	93.594	93.914	111.31	122.2	98.986	66.708	83.367	89.592	67.134	70.769	35.763	56.195	84.883	97.422	86.025	92.234	83.202	88.208	87.267	118.17
102.28	108.44	149.7	135.6	184.72	115.74	135.55	110.14	208.76	93.121	102.08	93.708	99.599	78.297	103.97	70.111	48.242	77.515	130.2	126.51	21.176	67.273	129.69	124.82	139.78	125.89	181.97	172.38	48.479	32.458	87.804	96.94	95.853	113.33	93.761	47.971	68.93	92.405	41.735	55.816	43.912	74.053	113.16	118.52	112.19	132.84	120.13	102.9	111.46	142.23
87.483	85.665	141.93	130.66	164.01	90.638	125.25	92.615	197.39	109.83	110.05	76.487	105.09	84.173	126.31	90.51	13.42	46.708	98.523	96.025	32.824	66.967	126.33	135.64	173.05	116.6	162.75	141.24	37.095	6.5272	76.3	90.636	68.614	91.36	95.728	65.97	71.438	94.106	60.779	73.899	73.801	103.48	140.02	129.74	138.58	157.59	168.84	120.76	132.33	142.68
[truncated: 66 more columns]
