# Supplementary material for: Constructing high-order functional connectivity network based on central moment features for diagnosis of autism spectrum disorder
Source: PeerJ. 2021 Jul 6;9:e11692. doi: 10.7717/peerj.11692 (PMC8269664; doi:10.7717/peerj.11692)
Supplement: Supplemental Information 2 [file peerj-09-11692-s002.zip › raw data/Subject_10.csv]

93.067	90.927	73.591	89.986	94.062	102.94	94.482	96.645	99.906	106.09	104.42	101.2	103.42	104.06	124.6	101.37	96.109	106.81	105.11	92.065	109.82	95.184	60.125	70.568	55.948	109.13	83.011	103.2	107.62	105.29	82.799	86.059	113.15	108.95	107.46	154.98	101.18	87.391	91.754	90.846	112.88	100.95	113.87	88.245	116.67	125.78	99.796	106.02	124.67	118.02
84.579	95.849	59.62	95.63	87.607	108.59	86.066	108.16	95.726	106.41	88.166	111.06	83.05	113.25	108.75	115.7	100.71	107.89	89.103	102.79	100.73	90.856	53.196	73.052	58.66	111.75	66.562	98.839	109.74	122.46	79.968	101.75	104.28	103.69	92.051	120.65	107.31	97.589	117.45	118.21	153.19	109.24	115.39	100.13	118.51	137.77	93.358	105.85	120.03	122.79
89.26	120.28	53.754	106.92	79.384	107.5	65.751	113.12	83.159	121.8	65.183	117.66	65.281	103.05	86.473	121.37	114.37	130.16	93.804	118.3	101.53	96.443	37.168	76.244	109.51	104.84	86.016	101.43	112.35	136.47	84.063	116.58	114.57	107.83	122.97	114.14	122.72	111.8	127.14	167	195.75	154.9	113.5	115.08	115.2	137.04	92.404	101.97	125.4	134.06
103.77	128.98	57.043	84.029	56.837	87.873	57.496	91.58	66.01	102.29	73.315	116.25	78.298	86.567	85.968	116.74	129.49	150.93	114.1	117.24	87.801	97.924	35.874	62.657	85.442	78.771	68.236	86.482	118.03	157.2	76.973	103.16	106.98	95.472	122.6	110.74	118.86	113.11	98.638	136.64	151.34	163.88	101.75	111.55	107.44	123.32	106.79	102.15	126.62	137.29
110.11	135.06	75.144	74.114	69.988	73.981	57.801	74.948	62.9	86.77	89.22	108.81	90.927	65.058	92.844	99.909	144.56	166.59	125.66	114.5	77.56	97.393	81.245	74.565	114.58	83.51	100.22	84.946	131.02	161.29	110.56	102.29	114.59	107.1	148.36	134.55	119.09	108.2	77.204	116.13	83.666	158.7	105.02	113.16	97.751	100.82	121.74	98.503	111.78	117.81
99.876	125.72	94.417	66.501	97.811	74.55	69.058	62.89	76.606	74.112	100.34	102.36	102.56	62.762	111.67	87.225	142.18	149.75	113.56	103.23	80.919	96.682	135.54	92.394	138.84	104.06	119.8	85.043	135.93	153.36	147.61	105.11	105.62	112.03	145.57	137.21	106.4	96.221	64.444	80.288	13.112	113.62	116.19	119.42	102.22	100.59	131.62	104.93	98.652	103.92
82.212	112.04	99.975	69.525	126.02	80.175	75.675	58.142	88.327	71.888	87.802	97.252	91.216	67.94	118.72	84.492	127.01	119.67	97.469	95.017	109.07	102.64	151.86	102	169.4	117.13	127.47	87.185	129.04	139.25	166.87	108.56	92.116	110.65	154.34	134.4	97.039	92.578	75.561	78.309	25.846	81.055	133.66	124.83	111.54	112.74	130.49	119.82	95.126	97.138
78.013	102	110.79	93.135	143.73	89.515	96.483	82.502	100.99	83.673	76.868	98.372	76.865	73.668	106.23	77.229	102.91	87.668	97.403	98.464	134.43	105.33	146.08	113.84	202.87	120.67	136.76	91.5	108.18	107.41	173.54	120.42	96.754	114.24	174.91	135.81	87.037	90.719	86.817	90.811	60.489	71.543	133.04	118.65	115.95	115.7	110.94	116.37	91.811	87.398
86.927	93.463	111.83	100.65	133.55	91.286	108.85	92.643	100.82	92.122	74.197	90.326	67.113	73.722	88.794	68.956	93.672	82.822	113.57	101.88	128.54	85.328	107.95	99.232	193.57	107.12	129.63	91.094	91.146	97.065	141.9	112.42	101.67	101.02	173.91	131.5	89.95	103.33	107.36	112.36	109.24	89	116.94	90.855	101.06	97.661	92.188	101.08	80.477	72.993
104.99	91.334	117.98	102.33	104.5	81.451	125.15	102.35	98.516	96.762	95.682	85.785	90.255	67.232	84.557	50.88	85.019	83.99	128.69	105.54	113.74	83.506	77.266	79.252	140.12	89.567	110.07	88.393	82.604	69.805	118.43	102	132.94	103.55	175.03	136.34	81.243	99.012	84.288	95.331	87.588	84.418	96.835	73.904	86.243	80.929	74.885	75.015	76.981	62.735
110.95	88.973	108.38	89.592	84.59	78.07	115.57	87.926	98.426	106.85	113.98	72.349	103.92	60.019	92.283	48.062	94.268	98.458	131.91	99.089	81.907	74.037	50.516	60.166	92.423	78.983	101.98	90.43	85.959	64.209	80.881	79.353	149.62	101.17	183.82	157.49	92.201	105.03	73.99	101.47	80.871	104.43	90.373	60.802	72.425	69.537	71.608	65.446	78.539	64.236
104.53	87.065	115.7	94.68	91.059	84.155	123.5	101.95	109.66	107.81	137.44	78.696	119.1	68.733	100.38	61.627	97.998	98.938	111.44	93.199	67.43	84.535	90.403	88.522	67.742	86.288	102.66	93.176	90.217	51.139	95.128	85.001	150.65	115.09	179.49	157.59	89.994	93.795	55.536	79.854	28.609	101.03	92.721	73.686	82.008	72.792	74.723	64.054	84.075	67.9
88.566	83.936	98.611	83.44	93.685	98.443	103.06	82.016	115.63	113.44	118.29	68.313	106.73	83.993	109.56	101.02	105.71	109.26	92.596	78.464	77.722	95.984	88.254	94.786	46.225	81.568	79.34	94.236	92.63	85.854	74.322	75.881	108.01	95.292	156.07	139.59	102.4	100.26	69.586	86.67	65.277	116.56	107.33	89.548	98.673	91.2	98.637	100.03	100.23	88.914
88.832	89.689	105.83	100.51	112.25	113.63	106.98	92.567	133.52	120.61	101.11	66.817	92.873	94.38	104.07	123.85	105.91	113.24	93.967	79.017	95.351	110.11	117.71	124.25	69.486	86.56	88.572	101.49	89.386	100.43	86.335	92.608	88.471	96.447	151.05	128.82	106.23	100.2	88.938	97.724	95.771	125.39	113.42	105.88	110.32	92.465	109.72	121.55	97.294	84.45
107.09	102.57	127.57	125.45	125.99	127.5	121.16	108.87	163.06	140.72	95.429	66.906	95.519	96.555	104.41	114.67	99.923	103.78	115.96	86.976	101.28	117.59	140.57	144.6	106.78	97.241	118.84	114.77	81.152	83.643	96.073	110.73	103.49	108.27	154.43	129.93	100.23	95.686	96.285	104	100.18	117.71	108.67	114.36	113.85	86.469	101.88	123.2	85.521	72.566
127.67	103.52	137.28	115.26	117	119.06	125.37	96.449	172.74	131.85	111.81	70.645	109.47	95.535	118.6	93.31	100.33	87.148	142.11	86.326	83.103	107.59	139.01	129.04	77.509	89.693	114.04	111.7	77.422	64.697	72.83	93.82	109.76	100.75	126.15	116.32	88.464	96.464	99.402	81.083	91.534	91.974	102.35	101.39	108.19	76.399	89.119	117.58	72.597	62.378
136.75	104.94	133.96	97.93	103.45	100.54	113.27	77.943	155.3	117.08	130.27	81.479	121.8	92.474	132.47	77.863	101.57	73.155	151.57	85.981	78.665	106.89	121.76	106.68	53.876	81.291	105.57	104.91	79.541	41.521	57.29	69.92	117.66	98.675	110.1	102.02	83.954	96.734	93.905	61.825	91.677	72.665	108.81	94.624	108	77.824	79.995	107.28	77.014	66.352
131.53	106.53	123.4	93.764	100.76	87.893	96.832	75.743	118.16	102.08	136.3	94.266	119.07	91.755	126.91	83.194	98.471	69.972	138.4	91.813	95.865	115.25	111.72	102.61	70.663	84.05	104.72	99.852	83.387	30.975	70.285	64.815	118.9	107.09	113.69	90.665	91.958	95.367	93.74	61.263	108.66	71.706	118.96	95.529	110.78	84.964	80.442	94.366	88.957	75.325
120.89	107.45	97.716	104.42	110.87	100.14	67.612	76.023	87.064	113.88	109.21	83.117	87.112	86.136	100.79	105	95.122	83.754	125.32	102.02	112.15	111.69	80.082	102.66	145.28	99.024	125.9	108.53	83.161	51.737	70.195	74.489	117.55	113.42	158.43	119.88	126.09	108.02	122.11	123.16	186.67	118.14	119.14	84.183	98.429	87.852	87.109	91.11	96.082	86.954
112.2	102.87	93.723	124.05	118.48	117.12	74.055	100.98	75.173	107.36	91.052	80.126	77.861	93.05	74.239	119.19	81.761	85.29	101.2	114.93	120.77	113.85	96.891	119.84	183.59	123.92	124.02	114.72	81.48	69.54	103.67	111.26	115.66	123.07	148.73	112.09	129.13	101.77	137.54	136.87	182.41	105.94	97.82	77.072	83.229	89.064	85.699	82.707	85.958	86.002
113.54	95.542	89.626	130.6	111.73	118.37	83.051	110.98	75.884	94.59	83.171	75.801	78.166	89.035	62.513	111.35	73.44	77.689	103.29	123.26	112.62	121.69	98.962	116.8	164.57	126.58	105.79	116.69	81.308	71.329	107.48	127.39	129.44	131.5	146.85	128.62	117.28	92.92	129.43	134.87	155.37	84.484	74.245	64.025	62.417	85.101	72.628	83.461	78.539	82.727
113.45	89.534	88.42	115.08	96.365	106.72	88.22	101.17	76.471	79.116	90.445	79.207	84.113	88.526	70.77	95.344	84.519	72.637	114.86	120.55	89.547	116.56	97.879	101.86	107.97	114.73	84.464	110.77	88.766	75.523	87.015	112.87	127.57	123.51	102.6	119.74	104.06	90.318	112.86	114.41	102.02	67.717	62.905	56.648	52.693	79.994	63.157	88.158	78.674	84.504
115.14	95.424	102.97	112.79	92.527	88.597	103.96	109.8	74.769	79.245	110.09	96.496	91.869	86.954	78.936	77.661	97.374	69.87	129.08	120.55	86.707	120.53	112.35	105.51	80.87	101.65	93.793	103.85	97.662	59.825	86.984	98.431	132.46	129.61	73.993	109.76	94.79	81.605	76.545	85.364	30.695	69.339	69.112	73.725	62.556	74.081	61.187	80.969	89.654	83.489
108.02	101.46	109.18	103.8	93.896	81.319	112.02	109.77	68.678	87.304	113.36	105	87.635	97.551	82.464	87.095	113.11	83.983	123.5	113.98	95.555	107.36	117.94	103.85	72.697	91.946	99.918	94.719	107.52	82.59	84.025	81.98	98.605	108.45	14.554	60.355	105.94	88.059	78.929	72.756	18.895	87.112	86.119	97.414	75.562	69.122	83.428	78.349	93.468	82.576
99.391	99.168	95.908	85.942	89.081	79.486	108.3	93.8	66.426	88.539	96.86	96.174	77.931	108.68	83.606	114.37	115.88	99.936	107.27	102.84	108.48	94.985	94.882	80.587	47.274	74.233	73.497	85.077	111.11	125.3	67.18	66.719	49.192	67.072	-28.236	13.069	121.83	103.44	111.01	77.522	89.123	97.289	103.11	111.49	74.954	67.682	112.39	90.43	87.975	81.5
98.037	100.41	102.24	102.53	104.74	102.87	119.35	111.18	101.72	109.81	89.101	89.742	83.038	118.81	88.077	126.57	99.788	94.839	88.513	102.3	97.214	86.194	106.32	92.428	80.186	86.388	86.905	99.381	101.44	122.66	86.592	91.901	45.369	58.758	-6.6273	10.041	123.02	105.51	137.07	101.69	140.42	88.669	103.11	118.9	67.065	69.989	109.84	89.984	72.063	78.96
100.83	87.292	109.22	94.265	99.711	114.82	130.74	111.31	132.91	100.09	106.37	88.398	110.02	128.99	117.13	129.51	78.421	74.987	79.098	93.78	60.236	82.056	119.23	94.805	35.416	83.185	53.738	102.49	88.103	103.4	86.074	98.165	45.28	48.387	14.555	17.148	93.621	94.595	123.84	73.504	127.76	41.002	89.552	106.21	64.142	83.375	92.847	96.104	69.638	88.42
104.25	83.035	123.19	89.451	104.83	121.06	133.64	109.18	144.16	97.35	130.08	90.362	125.06	126.48	144.22	123.54	73.201	73.79	81.454	90.533	26.412	77.046	144.09	111.86	27.711	87.935	59.571	108.22	84.362	79.318	90.606	97.499	65.909	62.762	70.823	51.65	74.327	86.635	96.967	62.364	85.653	27.307	79.872	90.931	70.777	90.617	75.156	92.74	78.462	93.621
112.04	85.78	147.67	96.894	117.85	122.16	149.97	123.25	139.21	104.14	156.14	96.62	133.33	116.06	152.2	109.82	72.448	79.85	87.101	93.834	24.737	80.011	178.32	137.72	43.993	97.299	88.079	107	85.937	53.476	105.21	98.614	95.816	96.101	125	87.837	61.969	74.425	55.786	38.463	5.0468	33.811	67.672	80.71	88.849	89.155	68.251	73.973	89.66	84.878
115.07	93.194	146.17	96.478	117.7	128.59	148.69	115.66	128.75	130.15	145.09	84.929	128.9	107.13	143.59	103.19	78.686	93.803	84.019	93.337	60.94	82.888	150.98	121.81	62.355	101.51	101.85	102.49	91.621	67.65	85.576	87.994	101.3	102.38	125.39	91.172	73.996	80.034	49.926	37.648	0.46031	60.957	61.586	75.27	103.87	92.625	84.437	70.096	99.872	83.267
114.62	98.733	125.14	95.578	113.86	126.01	138.66	104.25	121.54	131.94	119.61	73.838	114.34	99.701	113.62	99.534	94.562	106.3	79.672	96.699	97.243	79.091	107.64	88.714	69.31	98.731	101.19	96.177	101.26	101.48	65.357	81.354	88.175	91.955	83.584	69.134	98.488	99.904	95.487	63.498	83.79	93.579	64.92	67.984	97.482	82.473	102.05	77.624	88.292	70.389
116.67	107.23	109.21	111.22	114.43	115.05	129.74	110.82	127.09	113.72	106.22	78.662	107.25	90.864	82.828	87.836	108.67	105.83	92.483	111.94	110.58	80.305	88.347	78.214	89.487	99.069	111.55	98.998	107.44	106.17	76.265	93.589	96.268	98.61	64.506	70.478	112.57	110.52	137.21	100.39	173.97	118.67	79.356	70.668	83.38	70.308	100.59	84.57	76.299	59.784
110.73	108.34	93.337	98.913	95.311	92.329	108.25	91.3	117.19	67.486	102.8	90.782	115.55	94.12	86.357	90.721	121.88	108.72	112.01	118.95	104.73	82.97	81.76	70.333	61.603	91.934	79.577	94.421	115.46	119.63	90.009	92.295	89.099	90.656	25.727	58.16	105.38	110.31	147.55	101.21	208.64	108.92	107.97	87.127	85.248	82.445	105.7	103.66	92.038	77.545
101.29	107.77	88.172	85.755	90.922	69.966	82.798	65.647	91.422	33.792	97.649	97.661	107.08	89.689	100.87	102.74	132.37	127.32	138.24	122.58	97.416	87.097	101.7	87.279	71.651	94.263	74.061	92.467	124.42	130.55	115.22	91.486	95.803	98.892	59.96	94.261	103.35	109.4	142.07	119.74	203.78	116.83	142.67	107.81	97.067	95.963	117.04	116.4	120.12	93.246
96.108	99.664	105.17	86.652	96.491	64.09	89.765	64.22	79.13	34.236	96.16	101.33	105.61	87.048	116.59	107.16	115.19	122.01	147.07	116.97	111.04	109.03	138.74	119.46	93.005	106.28	77.395	88.214	118.32	109.61	145.65	104.27	118.32	121.85	131.48	153.45	87.892	92.075	104.89	105.04	118.57	99.961	150.58	125.86	120.37	113.5	122.84	115.27	144.98	99.985
87.148	87.189	115.06	92.342	110.55	83.811	101.47	68.368	89.077	66.943	80.558	94.129	91.353	93.485	114.82	109.13	100.74	106.09	123.85	98.771	121.8	110.96	151.56	135.92	132.89	125.17	97.756	88.763	104.84	99.225	146.73	116.61	118.71	122.9	169.24	182.66	94.229	95.114	117.63	118.07	85.823	94.835	131.37	120.81	126.4	113.59	119.47	116.18	133.71	90.947
84.663	79.048	118.93	105.69	110.06	104.42	121.07	91.355	115.77	98.995	77.942	100.33	96.25	107.9	102.34	99.494	85.693	69.723	86.288	82.258	130.8	119.01	136.54	131.91	134.51	127.78	99.499	88.733	86.448	72.967	136.54	125.82	113.77	113.92	154.26	164.19	93.545	95.106	127.79	108.12	81.604	69.659	95.719	111.2	121.35	106.74	96.485	120	105.2	81.138
83.309	81.081	102.18	108.51	96.757	113.52	113.07	101.46	128.15	113.09	83.551	113.88	98.108	122.29	88.766	99.413	97.196	59.055	60.702	75.114	115.97	108.41	96.774	108.95	113.05	111.21	90.189	90.357	82.418	77.004	110.34	112.53	93.547	88.531	97.656	106.53	105.25	110.1	149.21	115.96	142.35	70.625	75.211	100.29	104.88	91.988	76.194	130.39	75.149	79.871
88.9	91.117	91.728	117	81.094	111.12	103.48	119.42	125.31	120.94	104.87	135.28	110.61	128.57	88.344	103.19	105.95	63.825	61.89	84.127	99.94	108.26	75.775	101.02	85.533	88.643	75.201	93.086	86.589	77.093	104.89	98.854	97.753	84.929	68.247	64.902	100.85	108.81	119.42	100.33	152.78	71.906	72.778	105.3	101.55	90.354	67.256	127.68	71.879	92.401
89.266	97.119	84.483	124.42	77.538	108.12	91.63	128.29	109.57	133.66	110.99	141.78	111.6	124.9	96.559	113.01	104.02	82.534	72.936	95.42	97.282	113.73	75.46	107.51	78.739	76.279	65.466	97.02	94.574	85.158	112.59	91.477	114.87	97.235	87.071	61.132	93.484	102.18	80.107	89.623	130.2	77.962	84.73	114.9	107.75	100.39	80.683	116.34	86.995	106.81
79.154	90.133	87.907	133.04	94.306	120.12	92.973	134.82	106.19	152.31	96.005	129.12	100.99	122.16	101.25	115.19	86.349	87.937	67.943	95.022	99.604	109.68	100.06	129.78	102.71	89.702	74.654	103.28	91.886	87.195	125.06	101.25	124.89	111.94	118.72	79.781	87.334	93.75	70.615	85.139	80.934	72.965	87.065	112.59	113.84	110.81	99.678	99.717	95.294	110.39
65.449	77.849	95.541	134.92	112.89	131.56	101.58	133.56	112.25	152.49	70.89	108.69	89.712	120.36	95.377	102.05	62.527	72.953	46.065	82.386	107.09	103.07	120.75	144.45	120.49	111.03	87.734	107.26	77.366	73.776	128.65	115.02	118.31	116.47	131.81	95.41	82.803	84.66	91.431	78.042	45.437	50.007	79.439	102.09	114.17	115.44	108.42	91.967	93.654	105.41
60.731	77.905	93.496	125.92	125.8	125.03	90.635	113.1	105.84	124.82	49.773	89.293	66.704	105.73	74.577	83.808	62.793	70.833	35.904	71.527	107.71	86.792	113.62	136.85	135.86	121.37	118.01	112.16	66.972	66.052	109.42	110.83	101.59	108.88	144.75	114.37	99.903	92.838	140.31	108.24	89.342	61.027	82.091	88.313	102.28	102.05	105.88	97.684	85.855	94.496
76.806	93.837	88.188	105.14	108.22	102.12	71.41	82.212	85.169	89.64	53.776	82.916	68.451	85.849	69.668	70.058	72.317	76.968	50.83	69.204	121.13	91.851	71.799	100.23	102.5	108.08	120.22	112.31	63.734	60.181	70.008	84.736	94.752	94.444	148.07	125.21	104.64	95.535	134.03	111.61	118.65	71.595	96.498	93.122	106.65	106.39	102.57	109.94	105.2	109.93
99.208	116.26	90.86	96.302	102.98	85.058	57.839	70.17	59.131	66.262	78.76	90.991	66.247	69.204	67.055	73.448	101.85	109.87	75.617	81.753	126.94	88.462	67.313	85.137	101.57	105.69	146.56	116.75	78.786	79.84	56.004	69.367	97.082	91.159	151.06	129.24	115.94	110.53	128.26	137.35	129.29	113.32	115.92	101	113.78	101.8	104.84	102.79	113.56	115.6
110.63	128.07	93.818	95.6	97.609	79.364	57.035	73.711	40.556	64.369	97.827	103.03	72.771	68.342	74.296	87.972	119.75	139.43	82.724	95.483	152.52	106	78.71	80.948	102.48	109.72	152.51	117.24	99.966	108.46	69.419	73.664	104.39	97.302	143.32	120.16	116.64	120.5	116.49	147.81	111.96	135.34	126.75	114.28	124.19	105.33	114.87	89.147	117.67	117.87
99.463	119.24	80.623	89.795	92.801	91.749	49.454	68.256	40.132	82.123	85.603	95.809	67.788	83.044	81.292	106.25	126.15	156.85	68.633	96.571	165.6	112.49	69.44	71.834	111.36	116.23	140.56	114.36	113.83	150.93	68.094	80.368	89.959	88.818	118.76	108.51	129.98	138.19	142.39	169.5	143.85	155.76	121.39	110.96	116.11	103.95	125.88	88.907	108.45	116.14
90.445	106.09	103.9	121.48	103.49	101.34	89.801	120.85	67.617	88.651	92.022	105.1	86.208	100.15	72.657	94.292	95.677	127.48	51.214	107.67	163.18	136.29	117.99	110.81	130.76	130.94	137.41	108.97	106.03	116.47	125.81	123.32	106.49	121.07	118.99	110.29	113.57	113.38	129.03	126.52	106.96	121.39	100.46	118.96	104.27	93.055	107.45	73.222	91.973	94.004
81.642	95.536	105.85	125.24	107.2	108.88	97.647	127.79	87.714	90.629	79.684	89.506	80.849	106.01	64.148	88.151	78.995	109.66	55.408	111.01	117.36	117.12	122.19	118.01	135.07	131.79	127	105.03	93.995	111.2	122.52	125.69	93.229	115.31	111.07	105.34	119.62	109.78	139.87	114.79	146.9	115.08	101.3	115.51	84.256	83.493	96.874	81.168	83.833	87.354
89.719	92.779	109.45	114.77	100.25	97.857	110.56	123.83	92.018	74.154	83.848	80.439	83.242	97.241	64.912	82.56	63.298	88.827	83.63	117.06	75.61	104.75	125.87	110.06	81.241	116.4	92.202	95.729	82.672	99.979	104.18	108.38	84.245	103.97	107.31	90.898	101.63	98.563	109.59	73.451	139.12	87.191	123.9	119.1	85.827	92.629	94.43	91.358	95.495	92.884
101.6	99.408	112.27	103.48	96.774	91.122	123.71	118.75	90.963	70.519	90.064	79.139	85.677	87.836	74.808	82.17	60.034	74.12	109.36	123.43	61.819	99.082	133.85	101.29	32.191	111.6	73.159	93.134	78.811	95.423	88.219	95.073	80.688	94.713	94.736	66.52	74.005	91.412	74.801	48.389	87.929	60.867	149.62	124.44	108.09	116.56	100.54	96.259	111.98	105.62
109.45	112.04	112.47	109.16	104.25	93.202	132.22	126.81	95.264	89.646	89.047	83.139	81.692	80.442	81.57	79.203	66.153	65.058	123.76	131.6	84.559	108.33	135.81	105.03	37.365	120.23	95.486	99.593	79.47	81.343	89.178	102.28	96.954	106.98	105.86	76.595	55.187	85.861	53.432	64.284	37.114	64.687	152.52	123.32	129.09	133.26	99.743	94.367	121.43	111.02
100.87	118.04	110.6	110.07	114.17	92.795	132.72	133.71	92.888	83.398	85.701	93.726	72.331	92.9	80.066	88.307	89.433	76.791	108.6	133.84	109.96	103.89	153.36	120.74	65.142	132.59	120.02	96.694	91.505	93.635	118.88	120.45	85.159	111.77	58.12	57.612	56.501	85.341	79.746	86.597	19.131	81.24	126.09	111.94	125.74	121.21	95.147	90.609	104.27	95.111
97.489	123.46	100.93	109.22	107.23	83.538	115.77	124.98	89.335	78.817	76.047	93.775	70.413	98.139	81.284	98.852	99.367	93.667	103.94	133.48	138.19	116.73	127.95	118.33	96.178	119.48	119.87	88.539	101.06	99.101	138.39	127.37	87.423	117.05	50.75	75.885	70.341	76.203	85.351	98.734	58.55	107.57	93.264	104.54	101.93	105.02	83.149	95.659	100.84	87.788
101.12	120.73	100.63	104.54	102.61	84.37	105.78	110.89	94.748	76.157	79.505	91.277	77.522	106.49	87.957	116.66	102.66	110.44	103.9	125.96	125.7	108.3	118.79	117.46	123.97	105.4	104.33	81.584	109.18	116.99	149.65	126.77	80.303	105.95	36.508	74.137	88.494	73.491	93.247	93.745	99.109	120.99	70.574	93.14	69.908	86.256	73.419	94.766	91.413	81.761
108.06	112.18	111.68	100.53	98.768	92.291	117.86	104.49	103.64	78.14	96.877	101.52	107.94	120.95	104.4	132.46	93.001	109.99	93.341	112.29	111.19	111.81	135.33	118.5	119.43	100.22	70.576	80.022	116.46	127.78	167.9	131.46	76.45	94.027	13.489	31.391	85.428	71.136	87.243	60.572	88.397	83.639	73.187	95.224	59.548	85.773	74.952	88.155	84.623	79.479
114.3	99.002	114.92	104.02	108.71	107.75	130.89	106.13	114.93	99.293	114.83	113.21	127.84	127.38	113.58	133.56	88.308	99.038	88.702	98.361	96.831	114.87	141.63	119.95	122.03	105.36	72.553	92.574	118.97	122.98	158.84	135.44	90.367	97.399	46	29.761	89.161	87.666	95.66	74.975	89.809	73.054	88.218	89.317	62.973	83.098	81.999	83.267	75.526	70.738
104.87	88.746	106.78	102.38	117.69	120	130.4	107.39	113.79	114.7	123.05	126.36	137.6	141.79	116.77	129.35	100.78	96.591	70.975	88.077	96.34	110.61	135.36	118.39	125.08	119.09	94.299	107.72	123.54	125.96	142.82	138.09	95.852	103.94	54.755	26.189	103.96	113.75	126.24	116.3	110.96	85.316	100.26	91.728	79.975	81.505	98.596	88.083	68.616	65.184
93.382	85.843	98.979	98.319	111.5	110.67	126.17	116.76	100.41	104.78	133.94	141.08	148.26	155.24	116.59	120.83	113.31	99.702	58.552	91.08	110.49	113.49	125.17	115.4	104.64	117.91	98.362	109.88	126.05	119.93	141.09	137.01	104.81	118.68	45.098	34.523	110.95	118.95	129.36	122.4	122.16	97.018	98.001	110.48	101.96	85.904	111.78	96.905	76.143	70.33
87.608	88.537	91.678	90.281	101.09	96.912	114.78	122.09	89.52	86.492	141.54	143.27	143.11	160.88	113.51	120.59	127.78	115.55	60.753	101.52	102.61	92.649	120.5	111.72	91.387	106.1	89.413	103.68	126.53	129.15	140.63	125.34	101.99	118.72	17.689	46.908	119.8	115.37	129.72	110.26	140.78	115.74	85.32	123.09	108.65	89.802	115.64	102.93	82.084	84.674
98.257	94.703	89.712	92.211	94.329	87.666	112.57	132.88	92.474	80.603	147.12	139.26	131.69	148.46	107.9	120.43	127.49	121.89	80.435	114.26	84.684	76.515	122.27	110.76	89.229	88.524	75.078	97.427	120.81	125.91	142.67	114.06	109.29	118.15	26.531	79.124	114.79	98.963	113.72	82.592	139.35	116.41	73.722	122.86	102.01	95.774	102.73	101.02	85.192	99.224
114.95	97.843	85.187	98.586	94.462	98.116	114.84	138.99	107.93	101.23	141.3	131.04	118.42	129.04	101.58	118.12	118.55	111.99	99.9	116.97	63.162	66.368	110.56	106.12	98.9	80.594	74.503	99.15	109.89	115.26	123.89	104.99	114.69	111.99	60.068	115.47	103.28	85.302	103.07	71.209	121.33	104.33	66.308	104.74	91.469	102.4	81.919	98.84	84.326	109.85
123.97	96.756	75.824	101.89	95.856	112.34	115.71	136.61	112.74	124.25	125.36	127.98	110.53	113.66	92.123	115.5	110.56	96.892	106.25	112.32	59.053	74.578	83.543	96.466	98.152	80.602	85.665	102.7	103.22	103.24	95.733	100.91	113.9	108.81	95.16	139.17	92.206	77.757	99.122	82.292	103.23	90.785	68.128	89.097	89.42	107.07	68.844	103.47	88.865	110.96
120.06	85.901	71.365	94.045	90.301	112.43	122.6	131.46	99.338	117.61	117.81	134.75	115.7	113.26	82.598	117.87	105.44	84.522	99.933	106.78	64.957	90.361	68.785	88.301	52.043	77.163	78.414	93.611	103.44	98.255	76.407	99.238	98.114	105.6	87.035	130.63	77.508	69.499	86.259	77.911	71.108	74.229	71.964	87.661	99.599	110.11	71.228	109.7	100.94	105.2
105.13	78.351	67.989	86.719	86.022	102.26	118.06	120.75	80.348	106.42	105.53	136.44	113.07	117.67	74.181	129.5	107.76	93.754	92.823	108.93	78.132	99.345	64.475	83.555	24.826	72.999	72.096	84.837	111.58	111.65	75.701	100.16	84.746	103.59	69.174	114.53	78.472	70.151	79.338	94.559	83.728	86.459	85.593	102.88	108.3	114.44	87.033	113.98	116.08	104.79
95.185	76.183	77.345	95.787	89.047	91.879	121.7	126.57	83.068	104.92	103	136.59	109.62	119.63	71.294	135.35	102.78	102.08	93.605	117.3	91.936	102.66	87.07	94.439	34.4	73.358	71.204	83.854	114.1	113.14	99.694	110.33	91.855	110.08	70.921	111.49	76.986	67.179	64.983	101.25	91.658	96.754	95.85	116.13	106.03	117.11	96.365	104.82	118.63	107.76
90.765	79.38	84.646	102.89	91.447	96.809	119.41	125.55	106.11	118.96	99.885	130.02	107.16	124.21	83.087	133.91	97.472	105.45	90.418	114.83	103.3	92.025	99.89	98.577	73.255	85.306	75.538	95.472	108.36	118.33	110.04	114.42	93.353	100.48	63.197	99.048	76.471	70.95	68.556	98.946	91.298	89.037	96.52	109.79	91.226	117.47	100.18	97.172	103.21	118.59
94.518	91.942	80.766	107.45	100.15	109.48	96.16	110.35	123.94	139.22	91.359	116.51	94.323	117.69	95.303	120.47	102.48	114.13	91.744	104.57	114.99	78.886	78.034	90.821	151.67	105.14	118.43	120.68	100.91	122.77	94.311	108.8	98.93	91.241	92.02	116.32	94.674	89.595	99.365	128.46	119.2	101.32	94.241	85.98	66.483	100.47	99.426	98.931	79.137	121.15
108.46	103.94	104	118.25	107.6	104.87	106.6	126.18	121.53	115.84	120.1	131.39	117.94	115.63	106.16	93.448	95.5	104.46	88.341	100.03	136.97	103.16	96.639	102.64	181.21	121.17	150.39	131.14	96.172	90.776	124.35	122.22	118.97	111.98	103	118.86	82.393	79.299	84.87	85.877	47.361	65.496	87.148	85.57	67.788	84.039	94.664	91.662	68.264	107.37
107.91	108.96	103.94	101.84	111.15	106.63	85.192	101.11	100.48	99.674	125.58	123.55	121.46	118.91	117.92	92.428	112.21	123.78	89.269	91.238	128.82	98.424	81.734	87.553	196.27	125.35	169.85	133.7	107.71	120.22	119.52	114.75	106.6	102.67	72.477	103.46	104.64	101.8	110.28	102.78	63.886	86.248	101.1	92.631	81.182	82.646	113.54	103.96	77.818	111.09
103.7	103.58	102.11	86.071	101.47	87.315	82.384	84.898	79.232	78.725	130.02	118.3	133.59	116.17	125.48	99.333	113.38	131.93	101.82	92.057	129.76	120.38	77.614	68.907	143.08	98.79	128.13	115.13	123.92	139.59	135.8	111.25	106.61	103.07	49.63	84.717	105.23	110.22	100.37	96.097	84.836	88.406	132.85	119.89	109.04	105.91	134.82	116.44	108.33	122.45
99.131	98.098	104.07	98.447	109.13	79.388	98.265	98.695	93.259	95.499	126.08	110.93	129.64	100.88	116.4	98.889	108.29	125.62	127.18	102.96	117.93	128.54	94.958	78.455	130.66	82.464	110.91	105.17	131.01	131.66	158.11	123.78	127.04	120.3	82.279	99.11	105.78	117.44	96.485	121.96	118.43	108.6	158.81	131.9	122.16	120.11	136.43	114.66	120.25	122.25
90.106	94.508	114.58	111.33	112.21	89.947	130.15	125.52	128.85	121.03	120.17	111.73	136.7	99.139	112.31	92.459	96.676	98.781	127.49	105.56	106.82	120.21	127.08	103.58	121.82	93.739	95.863	101.65	123.99	110.84	171.3	141.18	122.01	121.1	66.426	65.236	87.543	110.37	90.703	106.69	80.623	84.274	155.02	129.88	128.68	128.96	125.84	106.35	110.51	118.78
85.743	99.558	107.08	109.42	106.24	92.148	128.12	124.4	137.35	132.57	97.492	103.33	123.18	81.705	105.89	83.402	89.15	83.096	125.99	101.54	115.74	120.05	110.55	107.62	124.8	104.03	99.192	105.63	111.6	90.571	140.18	133.09	109.6	112.23	96.552	66.482	82.413	106.11	86.131	107.11	77.875	84.101	140.86	115.41	121.03	119.57	114.39	111.11	101.23	107.47
83.71	106.47	100.51	102.38	107.16	103.66	101.82	107.14	125.7	137.65	71.734	85.505	93.215	67.936	101.23	80.732	89.023	83.607	116.24	92.154	113.75	107.49	88.679	108.14	162.34	121.88	131.2	117.34	98.065	88.788	94.082	113.89	88.34	92.861	130.36	87.293	94.521	109.37	92.353	128.62	87.761	116.21	120.79	97.324	115.16	105.16	107.92	116.04	96.105	98.482
84.1	104.69	115.83	105.02	112.52	104.87	96.421	109.01	102.11	111.75	70.431	82.85	78.353	70.317	96.388	82.062	81.556	82.74	93.918	86.807	111.62	108.87	123.94	122.73	170.15	127.75	136.43	114.67	89.933	83.998	104.67	109.72	76.023	87.021	132.86	88.991	86.776	97.958	84.929	109.88	50.836	113.08	107.48	94.35	124.65	99.92	105.22	106.59	93.651	85.131
83.369	95.617	118.03	104.56	109.17	106.22	87.029	97.486	88.884	98.751	65.156	72.171	69.069	80.914	96.745	87.035	78.413	84.489	79.371	80.097	106.16	102.71	136.19	112.7	147.02	108.69	106.83	101.43	85.759	93.62	108.43	97.77	69.874	76.963	122.93	91.999	83.394	97.811	93.448	103.61	54.984	104.25	105.63	86.528	132.45	107.52	110.1	104.72	95.498	86.492
87.858	93.705	113.01	115.54	108.41	105.08	83.546	92.828	95.371	103.49	63.47	64.299	66.592	84.411	91.424	80.8	84.79	86.316	84.331	83.097	104.42	89.139	124.32	99.046	133.18	84.307	92.238	88.727	83.834	88.922	107.91	91.638	87.331	86.929	138.56	114.79	91.616	106.74	116.07	119.65	93.117	102.78	104.43	72.917	123.8	102.92	110.33	103.65	87.757	82.179
92.672	106.7	119.55	130.62	108.91	110.01	95.043	102.67	115	113.78	75.178	74.352	89.601	95.351	92.61	70.436	98.528	86.878	83.641	93.224	114.09	75.364	114.74	101.93	143.42	88.882	108.21	85.244	85.574	76.967	122.16	105.27	104.16	106.24	109.8	93.073	99.941	110.72	132.26	112.15	91.425	81.094	94.956	79.938	114.93	96.65	110.54	98.929	76.216	80.052
95.915	116.19	109.09	117.35	105.9	101.19	83.645	83.118	111.23	100.66	86.263	81.404	93.958	94.082	93.977	75.514	126.36	109.11	93.203	98.534	121.73	65.437	77.552	92.522	150.71	94.696	132.85	85.803	96.526	100.09	104.61	100.43	96.518	105.54	82.922	73.944	127.89	130.48	157.32	120.57	141.73	99.606	96.192	90.759	97.684	82.425	122.54	109.03	70.276	77.709
93.058	117.47	102.85	98.954	98.683	96.799	71.449	61.899	100.48	90.9	92.382	89.8	101.79	99.638	104.54	90.151	137.47	128.98	89.396	95.428	141.37	91.095	53.672	87.44	159.21	109.07	143.62	95.543	106.81	134.59	102.76	100.72	83.733	94.037	45.496	42.188	138.59	135.11	149.75	109.29	164.23	106	112.82	126.51	103.13	99.724	140.21	122.6	89.927	98.682
90.326	102.3	105.74	96.586	105.15	95.914	76.973	65.14	95.922	83.117	100.43	97.664	98.908	104.49	101.08	96.101	133.1	139	86.322	89.055	142.74	123.69	76.7	102.13	167.17	118.74	147.48	107.12	110.31	155.07	122.95	108.27	83.957	90.891	47.181	43.629	131.32	126.91	134.19	101.26	157.9	111.91	132.62	147.71	112.6	115.89	146.55	123.91	106.25	109.1
89.859	86.987	99.735	100.58	107.98	99.265	82.092	71.473	97.261	91.739	90.868	91.652	90.901	103.78	89.312	85.919	122.73	142.19	88.85	81.563	133.46	140.78	87.388	102.94	157.54	112.52	135.26	115.16	106.98	158.03	123.53	104.72	95.841	90.015	82.15	73.817	120.07	117.73	124.93	111.52	151.39	118.49	142.87	142.43	114.93	124.61	144.2	123.77	118.93	113.45
93.951	90.145	105.12	116.17	114.47	111.21	98.391	96.167	106.24	109.24	81.272	86.246	92.573	103.67	75.459	62.402	117.16	136.95	87.205	84.065	110.11	118.85	107.64	111.37	157.64	116.54	140.43	119.95	101.84	134.83	123.98	107.57	110.09	98.949	96.496	85.949	112.41	110.43	127.45	120.54	103.34	115.18	124.88	122.53	107.66	114.23	131.5	108.19	112.33	102.48
106.85	109.7	106.26	126.66	114.25	111.14	101.92	112.2	105.43	126.3	73.541	78.297	91.983	86.3	70.421	42.885	113.71	125.24	100.95	96.583	95.074	89.066	92.614	106.76	158.44	112.8	153.49	118.01	98.601	93.463	101.9	101.76	129.33	114.57	133.96	119.75	118.65	112.04	118.85	134.31	78.016	128.75	93.766	101.43	89.35	95.295	114.97	92.849	104.21	90.093
113.1	117.78	105.56	110.34	97.452	95.505	101.5	107.56	94.202	116.38	80.794	80.524	100.79	79.722	90.185	51.168	104.03	100.82	106.62	100.51	95.972	75.648	74.356	90.653	108.87	97.541	118.8	98.402	99.031	71.642	80.264	87.355	114.73	106.93	116.7	114.91	112.4	111.37	90.265	96.479	50.418	106.28	66.207	93.071	77.802	93.815	107.4	88.482	98.484	92.352
107.55	112.8	127.36	121.23	116.53	94.92	117.31	130.64	108.34	117.45	103.79	98.825	101.01	89.222	105.55	69.259	91.891	73.518	101.67	103.65	93.436	71.193	125.89	125.51	136.76	110.55	131.67	92.056	96.931	55.623	117.28	107.13	104.96	114.58	110.64	115.73	102.98	105.05	75.536	74.714	21.371	80.215	52.38	92.544	70.789	88.374	92.422	73.134	73.226	84.59
92.524	93.551	130.74	126.18	132.41	103.13	114.48	126.77	134.75	133.45	106.58	100.7	96.06	104.45	119.79	84.343	78.717	59.55	100.71	93.483	99.768	81.969	142.54	140.38	166.78	112.81	137.56	93.331	87.155	65.153	126.51	113.07	96.262	109.33	134.09	139	95.753	100.81	72.616	80.409	44.845	61.139	60.122	84.707	68.773	87.858	86.362	80.535	62.031	87.952
78.136	77.926	129.25	128.34	147.18	119.12	106.04	111.33	159.56	142.32	98.047	90.479	92.843	120.31	119.18	85.768	79.661	72.154	101.24	83.334	92.215	76.372	145.23	145.17	194.59	115.73	154.32	101.29	77.542	92.856	113.46	111.84	86.402	97.953	148.98	146.17	100.72	106.11	101.15	110.36	81.718	63.952	75.579	67.773	68.09	71.139	90.241	93.559	56.292	81.877
85.313	76.991	138.01	127.01	126.34	112.71	118.32	106.53	159.88	116.85	103.68	88.643	127.86	122.65	115.84	67.607	64.124	73.877	107.71	85.914	103.5	105.29	129.93	131.79	133.34	97.809	119.98	96.617	66.707	77.464	98.183	109.64	98.866	101.84	147.7	127.91	79.632	88.356	74.812	69.776	41.502	37.832	87.583	73.321	86.077	67.071	95.462	99.654	83.255	80.257
100.5	91.814	146.33	130.84	110.96	108.52	121.82	108.51	139.04	91.303	108.81	88.158	135.6	111.38	97.089	61.473	68.102	86.982	114.77	101.06	87.49	103.68	127.46	130.09	107.26	96.265	114.05	98.43	68.947	65.032	86.937	113.85	105.38	107.77	131.74	101.67	90.479	94.827	87.575	77.048	40.215	72.474	98.426	81.148	91.988	55.159	96.22	88.517	96.025	71.521
114.57	102.9	135.52	123.8	89.1	101.85	107.75	98.601	107.25	76.701	108.24	88.757	116.36	96.884	81.787	76.786	78.119	91.952	121.96	111.65	65.84	91.064	115.21	119.51	79.89	92.945	91.844	96.402	76.883	63.631	64.425	105.36	95.327	100.03	110.02	90.898	112.81	110.23	113.83	102.78	92.604	124.08	105.32	84.427	84.031	55.462	90.532	79.42	95.909	75.249
120.06	112.83	116.59	120.49	71.74	103.74	87.895	87.955	92.51	94.407	96.58	92.542	95.596	92.601	81.181	95.138	80.266	82.995	121.15	114.93	70.219	89.91	100.43	108.52	76.31	98.131	71.031	98.372	80.753	60.388	54.021	95.86	91.464	93.539	99.782	98.042	122.66	108.75	122.64	120.06	150.36	136.27	103.8	93.79	75.216	76.284	77.666	77.618	91.405	96.777
116.9	111.31	107.76	109.34	78.177	110.15	85.539	82.832	98.343	94.017	97.556	100.39	81.775	104.79	86.65	105.51	89.208	78.646	114.86	110.32	65.232	63.746	125.43	111.21	71.739	111.84	64.896	94.79	82.127	78.52	56.103	83.239	70.053	77.33	58.296	81.682	118.39	101.04	139.61	103.24	160.2	103.66	81.666	83.182	61.862	78.07	67.491	75.114	64.411	99.485
118.85	119.43	106.94	103.07	90.527	115.48	86.929	78.016	116.28	99.824	92.761	95.597	88.54	104.94	101.45	92.821	84.782	78.115	122.43	110.69	87.734	67.938	118.88	103.25	78.943	117.71	81.964	98.182	76.693	81.194	55.029	72.85	81.476	74.942	66.39	84.556	104.81	89.511	116.56	76.159	136.71	62.839	61.276	81.398	64.091	84.533	65.049	77.704	68.557	107.28
121.54	128.22	115.27	103.53	118.2	111.89	91.127	82.28	121.56	83.916	93.088	87.213	81.291	90.172	98.707	79.447	88.561	94.82	136.25	119.54	95.901	74.063	124.54	108.8	108.92	119.95	129.76	104.49	77.727	86.778	69.027	75.378	97.018	81.251	99.937	87.819	109.67	105.33	117.12	89.314	129.67	75.061	58.641	75.719	63.37	67.918	68.702	71.016	72.859	90.427
121.63	133.97	115.81	106.55	119.08	115.96	84.707	80.565	122.92	98.155	83.636	73.181	79.498	77.886	100.64	76.534	79.495	95.182	143.34	122.45	106.72	103.9	89.76	100.68	125.18	112.69	146.37	113.33	71.875	77.255	62.708	79.566	113.97	82.307	140.36	101.27	114.83	124.65	99.852	115.39	134.13	108.58	74.217	81.827	71.942	76.698	72.74	73.151	101.46	100.14
115.14	124.98	118.11	113.9	107.03	115.38	90.978	92.098	118.37	105.33	89.811	76.423	80.956	80.902	93.05	83.38	69.968	78.855	131.98	118.22	97.772	124.47	89.091	107.24	102.56	103.83	121.57	109.75	62.202	53.649	62.718	86.498	114.05	85.714	156.39	112.85	105.58	125.18	84.553	115.01	118.85	120.93	89.863	83.103	72.097	78.643	67.432	74.195	109.11	99.455
100.17	117.33	114.94	123.89	102.34	125.6	89.855	97.291	121	127.72	88.152	77.625	77.229	93.586	83.372	89.901	76.658	73.029	106.68	108.68	70.879	106.19	101.6	118.47	106.91	113.37	108.64	109.87	54.022	44.185	50.733	87.792	103.91	88.476	160.13	130.37	104.12	114.8	94.699	125.61	117.91	125.74	97.423	78.69	64.12	70.899	62.982	81.312	96.011	94.52
89.72	116.31	111.87	127.3	101.82	127.14	89.887	93.427	125.11	138.56	81.98	73.919	85.968	97.167	85.061	81.582	85.353	77.9	85.434	100.78	60.85	87.055	105.41	116.51	114.35	124.04	101.56	108.89	53.472	43.619	39.83	84.34	105.2	97.744	165.71	146.42	97.035	90.396	90.485	111.78	96.842	103.88	97.225	83.845	69.392	70.634	70.857	93.52	92.057	94.165
91.835	112.66	105.53	114.91	97.77	106.87	93.205	81.356	118.73	119.27	77.721	68.134	101.06	81.293	99.076	64.676	87.325	86.406	86.626	96.053	79.123	95.986	82.337	92.398	100.17	114.42	86.397	100.65	66.58	54.115	38.334	78.977	119.22	108.09	177.61	159.08	86.323	72.421	65.679	79.933	63.271	79.134	99.166	98.117	95.608	89.372	94.775	107.61	112.68	103.69
101.07	103.81	102.3	115.35	120.63	86.499	99.01	93.33	106.07	95.007	82.435	74.494	83.079	56.403	95.016	57.207	102.82	105.27	111.06	101.31	88.225	99.825	82.484	96.106	151.22	110.24	131.06	101.13	97.288	79.442	77.496	98.489	143.06	130.7	211	187.32	106.46	92.586	87.687	122.86	71.469	126.43	109.98	103.43	118.93	97.063	116.69	103.97	120.31	96.116
104.18	89.952	86.985	102.92	110.58	74.807	96.17	101.28	82.512	88.055	85.724	98.132	78.838	63.601	100.41	76.718	112.82	109.99	123.77	98.234	117.86	121.93	62.225	89.227	156	97.346	130.71	97.43	130.08	115.71	118.95	118.19	149.02	133.16	177.68	169.59	117.46	115.41	104.5	155.18	78.848	154.2	129.54	123.81	154.7	137.55	139.03	111.71	142.73	117.38
101.15	74.294	63.324	74.317	66.615	57.901	89.741	100.59	43.545	74.258	97.841	134.21	96.507	97.578	106.58	113.76	117.67	104.45	119.02	88.911	152.67	146.84	42.356	71.127	67.021	68.396	63.38	80.369	152.77	145.74	139.6	118.56	136.67	121.7	100.02	122.05	103.86	116.01	98.975	131.2	74.932	130.24	148.91	149.14	187.34	181.98	153.48	133.42	166.88	143.98
87.909	74.017	46.004	59.366	56.454	67.111	67.573	95.968	18.092	82.377	99.74	147.23	88.904	130.49	93.917	152.61	146.13	127.75	99.401	85.426	134.62	104.39	59.238	77.86	52.94	74.549	61.62	84.419	164.39	188.97	137.06	113.74	114.57	108.81	45.058	88.022	120.6	127.42	145.16	155.46	127.79	144.31	162.31	154.27	191.72	182.19	155.85	147.31	157.98	144.84
86.072	80.34	47.029	57.868	52.64	65.519	61.585	95.785	10.433	83.102	103.56	136.92	97.192	127.6	88.612	161.78	143	135.18	89.295	90.927	125.91	96.026	73.548	80.135	35.84	74.068	55.792	90.247	154.24	180.71	131.76	108.25	126.51	118.68	76.925	103.05	114.44	110.42	127.73	124.23	146.52	131.43	168.26	161.69	194.6	176.12	147.37	151.41	165.28	142.19
80.229	78.28	56.787	51.365	63.847	71.661	61.686	83.896	22.412	74.61	96.567	107.81	95.628	110.6	96.581	162.85	132.84	140.2	75.77	91.974	106.56	85.656	91.496	78.339	54.078	84.375	57.837	96.157	140.66	183.29	135.04	107.54	112.78	108.78	88.953	92.677	113.69	106.31	123.93	92.765	153.81	122.13	163.79	155.64	186.5	163.78	144.58	143.77	162.89	138.97
82.406	69.267	69.866	49.719	75.872	75.13	74.512	78.606	48.001	65.808	93.103	89.528	92.06	86.355	111.47	152.15	110.48	125.23	83.225	93.749	99.841	97.167	97.984	74.25	77.258	85.615	54.898	93.633	124.47	163.13	146.26	111.02	99.379	99.102	106.92	95.87	105.14	101.1	104.5	66.515	130.5	114.81	142.89	138.31	163.83	149.31	135.87	127.3	154.71	135.35
85.016	73.926	78.923	54.215	94.287	83.711	81.851	76.888	71.824	66.686	89.49	95.031	78.236	77.674	117.31	143.57	109.1	120.98	99.39	100.6	94.707	89.746	107.88	78.759	117.79	91.653	75.069	90.487	117.88	148.09	153.53	111.54	79.51	87.444	92.15	83.373	107.59	104.85	112.89	91.945	115.35	125.96	113.97	115.89	123.19	121.95	123.37	110.63	126.14	123
98.341	102.96	92.019	74.648	108.92	94.997	91.258	89.787	97.543	88.413	95.027	114.78	77.996	76.961	113.78	122.05	111.45	115.25	126	115.83	94.032	78.712	108.49	88.939	142.27	95.132	110.3	92.366	106.73	105.22	132.46	103.54	91.056	93.512	91.174	89.824	100.68	93.325	93.103	122.88	76.112	132.92	80.61	100.63	89.001	99.635	97.789	95.935	105.31	116.42
104.27	134.62	98.754	73.579	104.95	88.221	96.609	86.954	96.639	73.563	102.43	131.5	87.56	86.542	105.72	109.2	122.01	124.39	126.54	122.44	94.061	68.289	111.23	83.234	87.396	86.942	100.92	84.379	103.85	92.668	97.59	79.331	83.077	83.368	32.725	37.617	83.903	81.768	77.559	110.98	42.905	105.76	67.217	95.685	75.619	90.248	83.85	92.329	93.432	113.29
106.66	151.15	83.508	65.15	92.84	74.95	79.047	63.252	84.092	65.439	89.018	114.81	76.808	75.373	93.657	101.73	126.36	138.31	125.67	116.68	96.727	80.895	68.053	54.078	38.778	67.039	85.383	83.074	101.88	98.808	44.741	49.284	83.75	72.871	42.288	36.667	86.537	88.197	73.24	118.26	99.327	114.68	79.478	85.278	72.378	91.979	77.819	98.818	101.58	119.1
108.2	139.4	96.459	82.434	96.599	71.355	101.44	88.284	86.298	56.976	101.31	112.52	80.781	73.693	82	95.527	110.97	123.04	109.35	107.98	94.84	116.04	95.575	72.519	30.918	71.241	84.099	85.255	98.241	81.702	75.374	69.633	93.566	90.829	60.653	47.417	75.722	80.356	64.222	82.536	97.511	101.38	83.56	78.663	77.45	89.16	65.768	78.435	98.117	105.5
104.83	112.68	90.477	82.655	91.268	90.072	100.64	86.658	94.258	83.003	102.19	105.13	88.408	89.667	94.994	110.12	102.59	106.97	95.77	88.359	90.529	133.65	90.873	74.827	42.381	79.182	76.046	93.359	96.903	92.631	82.66	81.261	79	84.189	56.464	66.45	82.637	85.567	78.305	73.276	133.52	106.35	76.462	68.177	72.521	90.66	68.793	75.615	97.603	106.88
104.22	96.794	79.964	72.123	86.826	101.45	87.876	71.342	89.539	97.946	110.21	112.72	104.2	113.39	116.14	133.67	110.91	107.72	89.202	78.36	89.981	128.15	92.753	76.308	35.504	79.814	65.202	100.12	103.63	115	76.114	76.629	53.923	68.797	25.384	65.222	94.181	94.114	104.45	81.194	179.82	110.83	66.013	67.787	56.157	78.922	81.983	87.484	89.307	99.204
117.99	108.23	88.258	84.592	96.554	110.07	84.375	77.313	94.71	116.55	130.38	125.81	128.32	123.04	132.18	135.86	114.12	109.69	98.057	89.27	89.027	112.71	106.17	97.944	44.356	82.562	89.663	117.04	102.08	101.81	59.977	70.827	64.088	74.117	30.532	79.426	99.437	93.763	101.39	99.826	187.05	117.2	57.586	82.765	47.363	66.245	84.174	96.977	84.68	91.514
122.95	124.62	92.84	86.714	102.55	117.08	72.563	69.636	96.74	116.34	133.11	120.28	132.23	126.6	139.86	135.65	118.96	125.05	92.855	96.248	76.378	76.447	104.92	108.99	47.219	88.701	109.7	129.96	100.44	114.88	27.45	54.235	51.155	55.753	-0.52924	46.637	114.36	111.19	121	127.73	199.85	123.08	67.81	96.645	49.119	62.93	91.292	111.01	77.113	94.429
126.77	120.64	96.954	85.19	86.987	108.44	80.045	71.952	97.252	91.002	132.65	108.79	130.21	118.69	136.35	123.86	94.057	114.6	87.367	94.383	75.964	74.998	87.463	105.62	4.9784	80.152	83.702	119.05	89.797	103.19	11.104	43.536	40.622	43.475	-10.196	28.059	107.11	111.8	104.96	97.55	165.3	92.688	81.249	101.82	59.723	70.158	90.292	115.7	78.208	100.24
121.8	108.29	98.047	98.483	91.225	119.02	85.952	85.936	107.71	94.04	116.3	95.458	96.955	110.31	112.81	115.02	79.642	108.82	85.443	91.842	61.837	60.917	81.875	114.27	45.916	95.285	104.84	111.2	82.984	89.865	22.328	55.635	35.683	48.498	22.214	54.036	121.76	118.73	120.95	114.27	156.77	100.64	85.769	86.887	51.286	56.298	82.168	101.74	64.03	88.809
116.21	96.928	104.99	104.28	87.279	126.55	105.96	102	116.28	98.13	112.58	105.53	97.105	117.54	102.09	109.32	69.38	94.747	80.826	91.469	66.029	68.292	95.21	115.13	45.854	104.07	93.199	94.243	80.433	62.041	49.456	71.86	35.15	61.551	27.831	64.62	106.72	97.07	97.363	77.422	90.684	64.046	72.926	81.815	46.836	52.106	77.774	85.024	64.634	79.428
113.66	102.97	90.875	95.889	90.845	127.62	91.791	81.559	114.97	118.89	99.714	106.67	93.443	110.52	100.63	108.51	93.288	111.15	96.39	96.936	70.264	69.408	71.185	88.379	48.687	94.219	94.385	92.948	87.824	63.039	22.633	58.572	46.55	66.852	71.944	105.38	110.74	94.405	84.712	97.798	111.41	81.026	69.146	74.053	38.005	52.323	85.114	90.322	81.373	79.397
117.21	108.26	102.3	92.179	101.16	106.74	109.93	88.02	109.91	95.618	125.45	126.53	117.68	102.7	102.54	97.63	119.63	120.43	104.42	107.53	68.925	83.741	102.15	87.641	7.2302	78.763	78.989	91.393	97.172	63.318	24.705	55.798	65.985	80.699	82.423	104.51	88.181	81.804	52.805	63.523	68.29	67.305	69.689	75.739	51.102	61.334	89.068	87.665	91.444	70.966
107.98	106.15	96.253	77.752	104.26	96.047	101.94	75.113	99.623	80.574	127.43	125.04	120.22	99.877	107.7	100.71	154.48	142.28	98.17	103.78	57.707	80.958	97.722	78.288	8.8733	78.865	73.951	100.19	113.1	120.91	19.647	54.117	65.868	70.348	59.869	75.649	98.044	101.52	76.35	76.379	90.615	91.077	90.106	76.991	74.981	84.43	103.04	96.392	94.232	81.879
99.39	92.447	73.883	63.484	83.513	71.008	85.092	65.643	70.989	60.571	117.13	124.1	112.33	94.114	106.74	112.96	164.21	149.9	100.28	96.286	73.486	109.23	58.518	59.223	13.793	72.64	48.07	95.708	132.36	169.93	42.141	64.184	84.425	78.19	76.85	81.586	112.74	115.1	94.834	89.805	140.17	120.4	121.2	88.858	100.97	107.31	116.32	108.07	103.82	95.552
94.692	86.374	64.948	76.245	70.806	59.302	81.335	91.308	49.841	65.767	110.65	140.81	108.45	100.08	98.817	129.15	152.4	139.46	105.64	100.12	95.388	138.99	50.815	69.756	68.973	88.199	52.982	89.802	150.62	176.56	113.03	104.84	128.63	120.59	116.29	110.69	122.18	108.46	98.48	106.45	149.77	147.96	140.15	116.78	124.86	116.95	119.69	102.35	114.76	101.95
86.061	83.939	53.074	67.371	54.075	59.815	72.423	95.678	32.577	71.922	105.09	153.88	112.73	122.95	105.18	157.11	143.06	129.61	102.23	99.176	96.037	133.18	51.582	66.211	70.688	96.967	30.803	74.79	166.41	193.37	143.98	119.12	127.69	127.29	83.39	90.739	122.32	105.39	105.32	106	136.95	159.34	146.25	139.11	145.83	127.88	133.68	107.61	133.1	119.39
83.223	89.498	45.433	59.39	48.765	69.074	61.988	88.516	33.638	90.611	99.24	144.57	115.9	127.98	118.97	166.56	134.2	120.11	104.38	97.593	84.929	116.31	43.709	53.859	48.603	91.437	17.666	69.944	166.32	195.88	119.57	106.1	114.7	114.72	71.173	85.05	116.43	109.63	98.535	110.49	125.47	174.67	149.29	147.66	164.27	148.84	144.41	123.67	161.93	147.94
81.992	92.587	60.066	70.831	65.178	80.134	73.727	100.88	49.083	96.763	101.24	124.58	113.22	112.8	122.46	147.29	125.69	110.49	98.539	96.564	75.027	105.66	69.144	65.001	40.516	92.156	36.403	76.849	151.95	176.88	106.81	100.71	101.94	106.55	81.834	84.561	103.46	112.64	93.362	103.16	90.88	166.19	151.34	145.48	176.36	167.86	140.63	128.82	171.05	160.47
77.855	84.848	69.864	78.709	75.484	91.614	82.574	104.2	62.22	97.494	91.463	93.427	100.66	88.307	119.95	118.57	117.61	103.66	92.005	88.319	82.455	107.22	72.502	69.062	44.824	95.863	59.173	86.177	129.72	155.88	96.63	96.671	91.008	96.015	105.17	97.694	95.754	112.65	95.474	88.521	73.18	131.88	149.83	133.82	174.03	183.14	129.81	130.54	164.21	166.18
76.101	75.444	80.904	87.697	83.495	103.33	96.558	114.9	71.098	96.469	87.645	79.544	91.018	74.24	109.21	96.905	110.01	94.651	93.05	85.924	94.463	110.86	83.701	84.421	72.817	110.87	87.691	92.328	109.06	121.3	115.23	107.12	98.941	102.21	122.36	118.43	87.559	96.877	93.516	62.14	41.682	76.14	134.02	121.57	156.57	176.24	111.83	115.45	140.82	155.09
75.928	85.875	82.121	93.629	89.284	106.56	95.656	117.99	66.774	101.26	82.413	86.443	85.061	74.324	95.323	95.742	110.2	97.528	97.534	97.937	112.12	118.32	91.829	99.979	117.56	126.53	113.17	98.563	103.01	90.755	149.53	119.18	123.99	120.03	126.09	126.23	84.23	77.659	89.281	59.731	35.146	33.913	122.24	125.14	134.92	154.03	101.46	97.693	122.23	137.72
81.824	109.12	66.94	90.19	92.441	108.06	73.206	99.626	65.971	121.16	74.8	87.448	73.355	78.166	86.001	104.25	117.26	107.44	109.98	112.47	105.69	110.75	65.94	97.153	149.32	125.25	125.25	107.8	101.58	82.867	132.97	104.02	141.37	120.28	133.23	141.65	94.401	79.842	89.754	101.23	76.448	53.12	116.53	119.7	116.31	129.12	101.91	95.583	118.52	128.58
90.863	127.72	67.642	88.831	88.851	99.215	74.211	94.716	71.102	114.9	84.09	92.413	81.301	89.358	83.356	102.12	111.83	104.72	101.26	120.25	100.6	117.45	60.883	95.56	121.64	111.52	98.787	107.87	99.174	81.335	120.57	88.055	135.91	109.7	109.6	118.5	85.864	83.075	77.189	103.28	72.914	64.841	114.1	116.87	118.08	118.23	107.43	100.75	120.5	117.11
94.71	127.62	70.097	81.651	81.053	98.133	77.269	81.625	80.799	100.26	83.192	78.128	83.549	98.056	85.064	91.583	104.57	103.16	81.606	109.38	100.09	116.33	45.016	79.581	81.046	96.575	67.676	104.84	93.862	103.48	92.158	70.226	100.67	80.246	85.084	91.619	89.85	104.71	93.278	109.18	88.445	93.369	110.64	100.77	120.88	114.7	115.43	117.19	115.86	106.23
104.32	118.27	97.922	105.93	93.589	106.87	105.8	106.1	103.72	97.811	90.54	68.482	89.23	91.282	78.484	64.095	83.728	87.86	81.613	103.6	115.58	124.09	64.639	93.598	97.675	98.397	93.007	108.98	80.671	77.31	103.36	89.124	107.22	95.432	141.39	127.99	93.427	111.68	96.348	115.88	76.534	122.93	94.293	84.384	115.26	99.898	99.367	111.14	101.41	83.094
103.35	103.42	122.63	111.49	99.866	115.05	130.97	117.45	116.57	90.815	98.56	68.946	107.79	94.766	85.41	59.947	68.455	74.968	86.495	97.394	133.75	121.15	99.316	105.3	99.04	103.2	105.73	107.28	74.77	58.069	122.6	110.45	108.54	106.73	148.9	127.74	88.003	108.9	94.184	98.477	47.09	112.86	76.379	76.806	106.34	89.044	84.033	99.075	89.796	77.103
96.584	91.461	123.79	94.143	102.15	103.08	133.08	103.56	110.62	74.169	109.17	74.129	114.72	95.315	97.637	84.674	72.137	76.8	105.96	97.451	129.08	103.64	127.24	108.06	75.178	92.377	97.747	100.1	82.201	65.149	120.68	108.56	105.06	107.64	137.65	116.18	85.799	110.17	96.111	94.051	56.19	104.43	72.591	66.108	88.337	72.138	75.11	89.938	82.077	79.904
92.876	92.301	126.35	88.821	102.49	87.863	138.64	104.93	113.11	73.813	129.9	87.613	129.29	99.977	119.02	112.24	74.694	71.304	116.64	105.03	113.03	99.309	159.69	122.98	56.459	87.612	82.112	98.162	92.197	71.324	131.11	109.27	115.93	115.23	118.15	95.802	72.658	94.681	71.82	74.097	35.286	77.112	75.687	70.977	85.541	73.283	66.289	77.011	85.939	92.399
91.317	93.597	113.36	83.014	105.5	78.33	125.25	95.256	117.1	82.06	136.61	84.482	114.21	97.921	135.01	136.22	93.208	82.757	120.53	105.32	81.905	83.494	161.2	123.13	63.193	86.878	77.15	100.25	107.26	109.48	123.18	98.685	113.17	108.28	121.88	98.818	91.404	96.488	88.738	97.411	82.828	92.08	82.027	64.841	77.896	71.103	65.885	75.881	80.596	89.286
99.705	95.345	124.92	99.089	111.19	89.557	137.16	113.38	142.43	104.55	143.37	83.442	118.33	97.572	150.05	130.62	91.382	76.093	115.29	101.69	77.925	93.073	169.15	128.61	92.619	101.97	87.47	106.24	110.1	104.94	145.89	114.42	127.59	118.28	145.76	116.98	100.6	77.525	82.991	88.784	78.436	83.706	70.278	71.932	84.83	82.109	58.948	68.48	79.087	78.367
104.38	89.251	131.51	95.699	117.26	104.7	140.67	106.77	160.77	111.03	132.07	72.113	117.07	92.448	154.61	117.84	91.235	79.278	116.6	89.91	87.352	96.646	161.2	112.16	108.05	106.51	95.456	106.58	109.14	97.676	149.3	119.81	120.8	112.2	158.4	127.77	115.99	74.112	97.229	90.167	100.93	85.778	57.697	69.227	85.238	85.433	60.038	71.148	74.564	64.634
103.6	80.021	142.24	80.956	120.45	105.88	152.12	94.899	168.6	90.834	121.43	67.021	128.1	86.866	148.43	100.68	81.997	76.743	121.52	81.731	105.25	107.58	166.05	98.774	83.858	95.586	84.768	96.777	101.54	73.549	149.62	117.96	104.16	103.17	137.52	109.05	103.75	70.428	90.073	61.339	76.021	62.698	54.279	66.353	88.377	87.91	65.01	74.929	74.399	61.107
96.525	85.205	142.35	80.557	131.25	102.14	145.93	85.175	167.35	89.4	96.262	59.461	121.46	74.892	128.12	86.389	79.296	83.968	126.36	86.987	117.3	114.41	158.93	101.26	109.49	91.446	108.85	96.812	95.06	60.985	143.4	113.74	102.27	105.54	139.2	107.2	95.263	81.764	88.29	77.595	64.103	70.919	74.836	68.745	89.743	90.785	74.61	82.291	79.05	72.859
90.201	93.816	118.97	79.181	121.46	81.92	120.49	71.075	140.69	85.822	68.621	55.767	101.61	63.039	109.47	82.505	83.335	96.127	121.63	94.735	130.77	126.69	115.68	90.336	120.26	80.491	113.11	88.796	97.484	80.82	123.72	97.399	105.12	107.41	153.37	123.2	90.246	97.593	88.332	96.949	76.195	89.046	107.61	79.423	92.677	101.23	95.606	103.6	92.412	91.006
90.16	104.3	103.72	94.734	109.33	73.951	105.79	86.222	110.51	88.031	63.048	74.764	88.617	68.397	100.27	83.638	92.275	103.04	97.881	102.56	140.93	131.57	94.41	90.316	146.28	91.018	124.78	81.348	109.14	106.78	136.97	105.02	117.6	120.05	152.73	134.16	90.174	104.45	96.655	100.27	73.774	100.11	125.01	106.74	106.16	114.76	116.73	116.64	101.47	98.291
94.89	107.73	91.91	100.49	89.472	79.733	95.613	99.359	83.437	89.05	76.748	105.65	95.728	87.831	109.88	90.372	100.06	103.15	74.807	99.76	154.16	131.94	76.656	74.083	139.62	98.862	113.85	74.643	123.65	124.49	149.89	118.08	121.57	121.07	120.95	124.27	91.893	107.09	101.9	83.529	82.866	100.57	126.07	140.12	131.95	135.69	138.19	129.48	117.57	109.39
97.257	104.92	83.932	94.647	76.612	88.754	85.625	98.086	66.935	86.705	96.468	131.12	114.11	105.46	121.9	95.322	102.97	102.79	70.247	91.338	166.08	131.62	65.552	52.639	111.1	93.729	94.045	77.146	132.08	120.47	149.1	125.72	114.24	111.85	82.122	99.222	93.981	113.88	101.1	78.13	115.93	104.45	129.11	164.55	158.96	153.41	153.04	140.23	136.73	126.78
94.934	94.499	84.28	89.391	87.579	101.82	80.718	92.14	75.093	90.806	114.12	134.44	121.8	115	118.09	93.019	105.51	104.49	89.192	83.766	142.37	106.97	73.38	56.399	104.23	89.855	98.681	92.109	125.49	108.73	122.83	122.99	93.728	97.304	62.102	86.353	102.02	130.03	109.65	106.49	145.06	130.83	135.36	153.38	166.33	149.58	152.72	141.15	137.81	138.94
92.123	81.962	86.471	80.2	82.69	90.524	86.673	84.065	80.489	80.307	119.8	125.52	136.22	118.51	110.25	85.831	90.915	96.288	106.27	79.611	134.07	114.12	72.69	64.232	56.507	75.864	64.104	93.741	109.64	93.877	95.944	109.24	77.677	89.758	61.924	77.006	85.627	119.98	82.589	87.906	112.37	107.61	145.44	137.4	162.21	149.86	145.48	142.37	142.28	147.39
86.894	80.691	90.004	84.124	92.267	88.518	87.967	86.139	79.418	80.035	104.08	112.14	118.53	123.2	93.078	91.547	97.216	107.39	101.7	82.27	114.99	100.78	90.086	92.099	79.044	94.207	71.652	94.928	105.24	115.22	94.025	107.74	67.76	91.569	79.265	76.078	95.732	113.94	105.35	101.51	90.439	102.18	144.49	115.87	133.74	130.61	135.55	131.83	123.74	125.65
94.466	93.893	102.03	101.72	95.311	98.905	99.026	109.07	76.934	96.911	91.52	115.88	111.78	126.78	93.266	100.69	97.084	104.84	87.633	89.406	119.57	113.09	105.68	114.08	113.87	119.31	82.949	92.533	106.18	112.06	119.31	123.69	96.261	112.43	120.89	94.707	99.507	89.183	100.16	86.532	45.447	85.127	121.78	115.37	116.1	125.37	120.11	110.85	123.17	105.91
102.82	111.81	110.87	115.22	110.26	118.07	102.8	128.92	69.897	108.33	89.049	129.64	95.35	122.18	96.312	116.26	110.26	111.06	79.444	95.703	113.38	113.67	130.23	126.82	156.9	137.06	111.91	94.676	116.68	102.22	146.79	138.61	123.33	125.88	153.65	109.1	117.51	87.683	112.46	102.65	58.51	110.68	97.78	113.72	104.9	111.4	106.58	84.347	120.08	86.298
103.71	116.76	105.48	102.26	120.26	136.39	94.239	118.58	70.041	106.43	95.885	130.92	80.507	113.2	102.92	128.54	126.84	120.31	88.802	91.13	80.23	91.79	131.31	114.49	152.71	130.1	118.53	98.238	122.03	101.97	125.78	122.92	112.2	103.25	140.62	102.97	135.9	113.96	128.74	131.7	111.07	160.67	86.274	94.489	101.91	98.086	101.57	71.528	114.36	89.368
98.942	113.43	90.171	79.252	107.56	135.81	81.205	88.159	79.197	101.56	97.372	112.92	86.268	100.02	111.21	121.43	123.98	121.36	108.24	84.408	64.548	89.955	88.719	81.082	102.1	104.73	89.826	101.16	114.93	100.61	77.505	88.708	91.094	73.059	120.92	96.136	133.83	133.17	112.48	139.2	148.32	178.59	96.364	83.159	108.73	104.34	103.46	81.497	119.23	116.95
90.437	108.5	100.1	88.905	117.63	129.43	94.455	95.735	101.95	92.714	105.54	98.765	91.63	97.054	97.457	99.389	122.32	124.94	110.21	91.512	48.784	71.978	107.28	98.065	116.65	117.46	113.76	109.65	108.22	107.57	87.27	90.793	77.568	74.828	101.25	84.632	132.09	137.31	129.31	149.73	130.11	168.75	103.95	79.027	102.02	89.533	99.412	80.104	89.755	106.61
89.087	107.63	112.88	112.58	118.31	113.33	111.81	113.8	119.25	95.458	103.79	88.245	106.02	97.803	89.716	77.078	108.34	117.51	98.424	103.19	80.867	83.649	118.23	114.78	146.6	135.06	141.14	114.59	104.13	107.23	121.96	111.12	94.487	101.12	115.36	94.611	125.38	115.95	137.42	141.84	94.413	125.55	100.88	94.331	94.124	84.185	97.368	84.938	75.379	87.034
88.576	99.858	115.47	120.2	116	98.043	118.19	116.81	120.28	91.188	98.22	80.345	108.39	103.64	91.358	75.751	98.181	106.61	76.318	103.83	118.94	89.491	126.51	118.85	158.12	139.17	154.03	111.18	105.18	117.03	140.54	121.19	95.691	108.69	107.75	92.29	125.89	103.09	160.55	133.65	90.04	93.163	83.531	96.1	82.939	75.172	104.47	93.366	69.268	65.51
98.337	93.302	116.3	130.64	109.42	94.229	121.66	120.41	127.26	112.79	94.321	71.199	116.64	96.373	105.14	72.384	61.664	66.426	74.27	99.845	162.76	125.04	106.25	114.91	153.46	119.61	151.18	111.94	88.804	72.653	126.3	117.4	117.7	117.56	142.71	131.51	106.4	83.706	112.46	108.99	78.381	77.014	62.907	90.801	87.997	85.245	105.4	98.581	97.317	77.68
90.628	80.931	112.59	123.73	125.88	103.36	112.95	109.42	123.46	109.8	84.785	61.205	89.458	95.074	101.24	88.135	54.106	55.635	66.787	92.048	146	106.74	124.37	127.73	160.95	113.09	152.87	112.29	78.812	72.051	104.63	99.421	82.227	94.008	108.05	112.5	102.1	99.929	115.09	118.65	104.92	97.64	61.013	63.092	80.448	70.986	113.25	96.668	89.189	79.153
94.819	74.787	117.44	135.37	147.09	119.51	115.72	119.33	134.46	123.38	78.77	58.388	64.333	82.566	87.896	89.284	45.464	44.363	88.644	99.032	109.88	92.832	136.1	149.26	187.81	115.87	160.49	115.72	61.737	52.131	86.155	91.453	81.978	98.812	138.84	147.72	87.61	99.583	85.737	120.55	105.31	120.03	67.869	44.803	69.818	59.575	102.51	90.115	79.344	79.561
99.49	77.748	117.58	139.71	150.25	134.79	115.41	122.29	140.85	138.34	65.731	72.399	54.431	84.533	82.821	97.788	59.276	57.287	104.36	109.62	85.23	79.258	129.49	147.39	204.78	128.06	145.9	115.02	62.379	69.474	85.335	97.595	89.55	104.92	143.73	153.09	78.458	89.473	77.597	112.05	108.88	112.15	83.791	59.466	63.52	66.535	93.044	96.72	74.5	83.282
108.83	78.858	110.39	128.29	131.36	123.01	117.51	117.79	128.66	122.03	71.377	108.89	62.564	94.706	83.16	111.25	90.514	87.326	115.98	114.66	81.454	75.453	114.36	119.13	162.1	116.67	98.518	100.88	82.517	104.67	95.556	106.85	100.59	108.15	125.38	135.82	74.731	75.97	88.713	85.551	124.59	83.647	98.773	87.814	62.693	76.134	87.839	111.57	76.545	80.021
116.71	81.42	99.328	114.66	104.08	101.01	113.71	108.02	112.61	105.52	91.347	143.16	82.53	108.16	86.242	117.32	118.48	118.86	119.86	108.21	91.424	77.944	86.975	85.405	102.27	87.943	60.433	90.882	103.18	126.81	93.399	109.38	111.19	104.27	98.101	114.34	81.317	73.203	100.7	72.27	147.83	67.308	110.37	112.31	74.952	89.302	89.553	123.24	89.699	89.675
116.77	86.68	87.288	109.56	87.641	87.458	96.353	94.906	103.83	108.05	108.88	145.72	91.726	115.41	80.243	106.84	128.56	140.07	117.38	94.628	89.482	69.872	53.264	71.155	71.468	63.092	64.8	93.643	105.05	124.71	59.671	94.875	112.19	94.121	89.67	114.05	100.3	90.308	108.86	94.788	173.64	86.759	117.99	113.75	89.324	95.398	96.018	121.88	99.048	108.75
117.2	96.798	106.56	134.06	91.693	87.986	106.71	122.36	113.27	117.8	135.25	134.67	108.75	119.16	64.817	73.384	101.89	120.77	106.24	93.781	77.529	72.539	74.188	111.49	68.485	67.607	98.921	99.645	80.494	68.667	52.894	94.432	125.74	111.39	105.71	126.55	91.452	88.058	74.706	78.423	101.34	78.693	109.8	110.37	105.45	96.031	90.119	91.736	95.545	113.06
111.83	107.42	112.92	140.11	98.215	106.1	98.506	126.18	119.56	132.94	129.32	100.99	103.38	120.2	57.152	58.321	83.338	98.918	94.395	98.301	52.16	59.903	83.754	139.31	77.788	89.344	122.95	102.47	56.276	51.67	29.148	82.905	115.98	110.52	109.78	125.19	91.823	96.918	74.934	75.86	68.229	78.183	96.977	98.217	103.33	94.09	86.762	74.401	84.076	106.88
113.68	116.85	110.03	131.8	97.35	124.62	88.828	119.34	121.61	147.09	110.57	77.452	98.034	114.97	67.396	64.742	77.953	75.057	97.199	110.1	43.808	64.758	80.178	138.68	82.211	105.72	121.6	102.85	46.928	58.115	18.9	79.1	112.46	106.96	111.07	119.44	91.106	98.718	84.742	71.743	69.024	74.456	80.746	93.369	92.716	96.431	77.21	75.168	83.353	97.073
119.72	120.92	106.24	116.57	88.929	123.01	91.491	113.35	114.31	141.4	101.48	83.041	106.67	108.24	88.062	84.509	85.265	60.837	106.25	122.73	66.801	95.712	85.99	118.77	74.973	105.49	103.03	104.82	59.762	73.635	49.253	91.569	113.1	104.49	79.005	89.108	84.643	90.375	89.959	63.973	76.531	59.719	72.064	102.45	84.543	98.518	66.258	85.229	89.413	90.215
125.66	119.67	97.044	108.84	87.279	104.6	90.723	103.8	106.13	136.25	98.145	92.532	107.87	91.917	98.973	97.181	98.699	67.311	126.08	130.91	99.262	124.61	84.081	94.563	102.36	94.904	118.76	120.71	80.566	84.843	81.877	102.99	118.91	105.12	62.106	88.779	93.09	89.671	92.046	105.09	108.91	80.528	78.833	106.83	71.718	87.654	59.79	95.127	88.632	92.316
123.14	108.08	85.926	96.241	82.725	78.864	87.286	82.723	98.944	121.24	98.194	89.81	107.24	83.123	102.04	97.509	103.11	80.128	134.95	127.34	119.39	130.29	77.634	71.549	116.09	84.333	135.16	134.22	92.061	96.707	86.843	94.725	100.34	89.703	18.122	85.109	99.721	93.222	82.959	141.84	112.12	95.428	92.745	103.59	59.251	77.126	68.026	101.2	75.019	106.91
[truncated: 66 more columns]
