# Supplementary material for: Constructing high-order functional connectivity network based on central moment features for diagnosis of autism spectrum disorder
Source: PeerJ. 2021 Jul 6;9:e11692. doi: 10.7717/peerj.11692 (PMC8269664; doi:10.7717/peerj.11692)
Supplement: Supplemental Information 2 [file peerj-09-11692-s002.zip › raw data/Subject_11.csv]

89.885	78.551	104.68	124.3	122.5	107.3	121.85	126.51	134.23	94.716	111.23	110.81	94.226	115.36	93.025	85.012	98.137	65.429	112.08	84.18	75.762	87.371	98.827	118.13	151.51	135.37	163.48	109.42	87.647	60.082	89.696	105.49	102.42	89.081	58.076	90.677	108.41	99.029	100.81	98.14	122.87	81.983	63.425	60.428	34.242	56.451	78.568	62.037	96.015	86.713
101.06	76.809	101.57	140.62	92.679	126.89	124.38	146.01	123.45	110.58	92.549	130.68	115.99	124.59	93.605	80.742	80.167	58.676	98.414	93.615	55.158	92.718	68.543	111.9	108.87	121.72	132.17	123.17	68.417	40.288	57.642	108.13	84.909	76.743	27.56	66.177	99.993	84.269	95.368	83.934	100.71	79.579	55.278	53.249	19.115	41.961	75.18	67.137	91.64	95.114
108.77	81.944	94.514	143.72	74.224	129.64	117.39	155	105.63	121.08	75.716	121.31	127.19	111.72	84.507	69.941	75.641	63.989	89.911	112.16	50.827	88.431	44.151	97.249	76.405	103.58	117.21	126.6	65.667	38.803	45.762	103.97	87.075	79.312	36.412	58.201	96.218	84.63	101.64	88.671	87.74	103.46	39.068	44.603	6.1675	16.864	66.381	65.388	66.921	88.512
108.48	86.514	96.624	145.81	75.307	119.02	115.2	155.96	104.16	127.4	75.1	103.73	127.66	101.82	75.199	67.701	78.211	74.805	93.891	123.98	51.613	85.813	54.207	94.368	76.273	94.97	107.95	115.97	69.861	49.422	52.803	95.321	103.9	95.44	88.908	86.589	91.363	93.621	100.45	96.899	80.521	120.16	37.256	48.022	19.866	12.313	57.5	61.579	46.456	71.617
102.79	85.132	102.6	145.69	95.961	105.94	115.92	147.17	120.98	126.75	90.862	102.45	125.68	112.65	76.858	82.538	83.723	88.97	101.8	118.52	63.255	91.596	91.107	105.49	109.56	102.49	110.33	104.56	79.621	69.568	71.606	89.771	114.59	110.89	141.9	129.33	93.598	97.863	96.026	99.636	83.751	113.34	50.406	62.686	54	34.441	51.43	64.612	46.971	55.232
97.911	74.631	114.24	149.58	135.35	102.23	118.66	128.41	139.97	112.43	115.24	109.83	123.56	129.31	83.663	103.13	87.276	97.368	95.193	103.06	88.649	102.11	137.8	136.89	186.33	135.09	157.89	111.68	84.715	85.346	99.797	97.34	99.694	109.45	167.07	161.88	101.09	95.152	95.014	92.544	75.874	90.644	49.214	63.76	60.628	38.792	40.735	57.311	50.853	34.494
89.894	69.437	101.61	127.76	128.52	91.127	99.598	89.892	113.28	84.564	112.44	109.67	101.21	124.88	87.516	108.83	95.8	100.91	72.089	75.026	108.35	108.62	134.11	136.83	190.62	134	157.48	108.25	94.046	88.77	101.69	98.575	80.592	98.48	147.63	158.15	110.67	103.13	103.86	97.968	93.537	83.272	92.626	90.683	98.006	83.763	69.499	90.341	95.455	62.478
85.533	74.193	95.106	108.15	132.67	97.597	83.241	62.755	79.844	67.528	95.167	94.049	80.786	103.67	81.476	104.36	101.13	95.267	47.963	64.975	138.26	121.69	117.44	131.26	198.56	144.11	188.91	126.47	96.86	85.844	114.92	109.49	76.084	94.092	129.35	135.32	112.69	122.24	110.71	115.58	96.617	94.615	103.12	96.729	95.76	86.17	87.302	101.63	108.36	82.381
85.044	84.515	99.467	96.581	144.37	112.4	80.749	59.894	69.997	70.79	80.683	81.439	71.743	86.988	75.743	100.43	98.147	89.038	45.669	70.078	156.08	135.78	110.08	120.54	193.42	149.57	199.39	141.33	91.711	82.52	136.09	121.05	95.188	102.96	136.59	115.47	105.6	133.35	104.32	130.52	96.613	102.29	116.16	108.7	107.86	97.284	104.23	108.79	110.95	105.01
86.057	90.472	106.7	93.798	163.95	126.55	89.29	79.213	94.196	86.617	87.612	87.18	83.989	95.806	74.587	105.86	94.333	94.699	66.044	81.239	166.99	142.18	115.36	108.24	186.11	153.38	191.37	146.76	86.85	93.354	156	125.27	112.65	110.86	152.52	103.03	99.389	125.29	89.709	125.28	96.475	89.257	118.62	115.39	121	109.15	109.12	104.09	107.92	113.19
88.673	90.304	119.67	101.99	175.35	135.8	105.45	101.86	124.42	96.34	108.5	108.44	107.53	122.95	84.12	121.79	85.13	95.7	93.739	90.205	171.57	148.26	136	109.96	186.54	150.81	166.35	148.03	79.345	99.689	153.22	116.08	105.73	102.7	154.36	101.55	94.891	102.36	71.965	94.462	100.74	58.465	118.14	116.53	122.14	115.83	106.28	94.79	106.6	112.18
91.061	94.259	120.22	96.447	140.45	122.49	108.09	99.787	116.24	85.493	117.16	123.22	112.56	135.29	99.909	130.26	82.898	93.083	118.3	89.649	155.86	144.31	137.1	104.54	141.39	112.49	90.721	124.34	83.563	98.425	114.06	91.062	87.282	83.408	125.05	100.39	98.315	85.056	70.146	69.181	132.47	44.134	147.68	131.41	139.9	146.68	122.35	114.01	131.27	130.52
97.423	107.73	113.25	76.707	99.498	98.788	99.116	78.731	86.389	68.452	114.31	114.21	100.1	117.62	110.24	122.7	99.299	101.47	139.46	94.744	129.5	124.08	119.13	94.492	89.783	73.108	34.619	89.28	107.77	109.86	84.448	78.477	82.881	72.601	87.243	94.588	114.71	83.173	95.428	76.968	167.23	68.959	156.17	130.51	138.09	153.2	130.86	129.7	142.35	135.48
104.72	129.95	104.14	55.426	91.745	93.139	89.013	64.569	62.717	75.672	104.51	94.073	93.028	94.932	108.9	113.23	131.3	123.68	152.88	109.76	119.14	108.4	88.874	82.073	70.006	73.935	45.311	74.524	141.03	138.93	84.471	89.615	96.919	82.11	62.524	80.402	134.09	99.87	127.5	109.19	175.86	116.07	110.31	100.58	95.815	107.09	107.95	114.75	118.14	103.84
105.69	133.79	134.35	76.919	103.87	102.98	113.97	69.072	71.504	94.232	101.11	81.964	89.685	83.69	120.91	120.35	128.05	119.38	142.16	111.26	100.91	123.98	122.35	115.84	99.635	90.543	46.29	73.295	132.27	125.42	97.918	110.41	110.75	99.306	110.63	108.26	126.28	108.28	122.46	117.57	156.17	142.28	106.4	103.88	96.965	92.628	95.782	105.29	97.972	88.214
96.125	117.44	133	95.622	78.453	107.2	127.04	84.021	78.76	115.56	105.05	82.868	94.15	94.638	120.46	122.77	123.95	121.94	110.43	85.911	75.901	120.81	113.53	118.08	65.434	87.952	-3.0645	53.579	110.79	104.28	74.453	105.54	98.458	100.57	141.55	126.69	106.41	111.09	99.01	93.337	133.04	134.97	130.26	118.79	130.88	117	103.89	105.26	122.42	97.617
97.2	95.112	125.43	113.12	88.392	124.38	134.25	105.77	111.79	131.01	119.88	97.072	118.82	117.65	127.85	126.56	105.29	119.92	81.941	67.587	84.257	107.59	110.41	118.47	68.473	94.348	8.6424	58.376	93.825	89.636	67.944	101.33	83.824	95.21	143.04	128.37	106.67	85.323	95.64	70.2	133.94	127.12	107.45	100.34	116.76	104.92	92.401	83.797	119.58	94.914
100.19	89.992	117.56	118.66	73.1	119.88	127.63	106.16	115.36	111.57	109.38	102.14	113.32	123.06	131.64	115.89	78.194	100.02	65.527	55.734	90.924	92.335	109.09	114.43	50.856	68.505	-6.2754	57.399	73.313	59.453	45.693	80.296	78.126	89.913	130.77	130.13	98.635	69.398	88.866	61.603	139.25	125.67	109.05	97.978	113.44	115.09	100.97	88.345	126.37	120.69
111.06	119.93	102.69	94.323	79.89	112.63	103.03	92.714	104.94	90.403	76.074	108.74	99.13	120.87	131.02	106.59	71.687	94.766	83.874	74.035	121.86	91.325	100.44	93.889	50.702	52.028	12.729	72.928	81.417	62.823	52.431	74.004	106.84	107.68	99.271	106.66	105.79	69.016	96.504	92.409	155.13	146.7	97.12	99.843	102.65	117.23	102.85	109.78	114.45	135.51
99.715	131.54	104.68	102.48	44.185	65.67	90.634	74.564	62.97	39.27	67.463	71.737	52.311	96.2	72.184	73.462	106.42	111.96	84.744	93.17	105.17	69.063	89.734	106.16	68.747	66.496	29.829	57.63	63.43	73.526	53.087	66.074	85.255	99.815	122.24	124.33	55.96	128.56	46.201	73.609	26.351	125.63	68.935	73.933	54.348	62.378	92.764	75.618	96.127	92.186
111.52	143.09	88.798	64.476	40.092	51.328	77.562	66.953	68.813	52.253	63.353	104.91	60.629	97.933	99.799	94.59	123.14	143.86	127.02	112.66	97.458	92.331	95.397	78.748	34.127	36.965	-21.242	43.821	105.58	124.33	102.79	94.216	138.88	131.23	118.16	106.37	91.374	112.74	70.047	98.645	106.66	136.35	162.22	147.23	174.19	173.58	131.55	163.54	126.61	125.35
114.45	114.94	92.674	75.496	45.791	64.991	90.633	86.751	78.953	80.797	91.611	121.25	95.358	106.78	112.88	115.03	129.17	150.23	129.57	119.81	92.198	116.43	104.64	86.594	44.612	58.742	0.75537	59.433	115.15	149.31	132.57	116.43	134.16	127.63	125.32	113.29	101.62	107.79	73.57	73.885	121.87	112.36	163.08	138.53	177.47	168.46	114.85	154.02	108.04	96.927
121.01	82.238	108.32	106.87	73.965	112.53	115.37	120.45	92.265	126.46	112.38	130.21	142.5	119.11	127.84	129.48	102.83	113.06	117.81	121.72	99.72	142.07	110.54	104.89	75.29	102.26	68.167	104.35	97.956	130.64	132.63	124.46	112.89	113.33	114.9	120.89	101.3	92.055	77.773	47.319	122.57	80.933	106.42	89.179	111.96	109.53	71.25	102.47	67.424	68.699
104.93	62.257	78.757	96.652	13.113	94.122	99.276	108.66	56.973	127.09	94.648	102.79	118.08	95.587	114.43	94.999	88.071	85.59	94.73	86.435	64.04	107.34	47.972	65.097	-32.896	59.467	-15.724	60.757	80.857	91.647	64.249	82.92	89.085	92.224	91.213	121.56	86.416	91.719	84.167	54.818	124.85	70.516	148.31	107.64	146.82	163.75	110.85	125.82	126.51	131.51
100.3	69.253	68.203	87.557	54.6	98.559	88.525	101.94	74.923	133.59	73.508	81.886	99.558	79.427	99.607	71.765	70.924	73.85	88.07	86.994	79.913	86.484	31.394	52.456	-1.3144	76.281	34.595	66.173	74.953	84.883	69.144	80.274	88.592	93.314	82.235	110.62	87.28	76.582	105.59	96.852	87.1	85.06	121.43	101.73	126.67	154.17	115.84	121.05	127.59	152.89
94.424	86.753	76.541	91.494	111.31	113.31	87.904	99.667	100.77	140.52	53.023	75.611	80.391	76.204	87.99	75.769	52.902	66.131	78.512	99.547	109.16	105.33	57.263	70.879	91.292	114.16	109.1	100.31	67.122	86.589	95.789	94.991	85.93	97.541	100.4	114.98	74.733	77.93	97.881	120.26	13.628	90.147	117.08	114.08	122.65	144.04	125.8	121	120.68	155.88
94.957	99.764	74.92	84.936	157.67	137.42	81.399	101.26	130.82	160.05	57.582	89.655	85.276	85.069	94.927	104.33	52.968	81.666	75.11	112.55	143.07	132.79	84.436	82.791	166.28	147.16	176.72	139.22	94.704	122.31	137.09	123.85	92.203	100.62	104.58	109.98	86.742	83.582	99.049	131.37	-7.6631	96.397	122.15	122.47	131.28	133.51	135.53	123.5	109.58	132.36
96.9	99.152	78.454	90.602	137.07	150.94	81.559	103.1	133.74	171.05	78.884	102.17	90.578	90.178	105.59	124.8	57.469	85.876	71.992	107.93	132.18	143.42	100.68	95.224	156.75	147.9	158.83	149.87	114.26	132.93	134.54	131.98	90.854	91.626	104.5	115.58	84.131	103.54	81.037	109.05	-3.4924	77.921	151.23	129.8	155.55	138.63	150.04	123.22	121.47	118.05
109.59	100.09	92.38	103.68	129.21	165.67	91.099	109.25	144.53	181.6	110.44	113.02	110.27	94.748	113.19	126.72	67.945	86.257	88.477	110.55	114.79	127.78	107.7	107.96	141.87	159.53	149.27	156.62	126.26	132.73	131.63	136.85	100.95	91.608	88.754	100.57	88.728	108.37	75.227	90.977	25.288	60.465	126.39	106.82	133.3	105.44	128.66	96.571	114.66	95.084
124.07	110.17	118.68	120.65	135.87	167.4	111.74	113.19	158.46	182.35	125.17	125.75	126.22	98.038	117.22	115.73	72.33	77.721	119.98	123.03	92.206	110.51	119.38	123.91	138.84	167.38	126.76	155.49	113.27	111.97	132.47	136.99	123.52	108.88	76.867	73.34	91.065	90.599	73.799	84.032	63.892	52.737	109.22	108.16	126.15	97.659	105.65	93.643	118.12	104.88
129.94	122.36	119.2	114.31	122.56	139.17	117.96	108.27	153.68	170.61	122	135.35	130.54	97.071	109.57	99.043	90.093	89.15	153.2	137.48	56.901	85.066	100.94	110.74	103.06	144.35	73.382	122.05	98.819	104.72	130.47	130.17	143.79	129.56	56.229	36.304	98.073	63.519	82.139	84.259	103.98	58.759	138.41	147.22	171.23	149.02	115.74	136.41	157.92	145.49
132.82	131.49	109.8	103.45	126.54	125.13	116.27	114.52	138.21	164.15	115.03	143.6	148.97	106.33	105.41	106.81	108.78	104.6	172.45	160.71	50.595	85.446	86.997	96.696	102.19	132.47	98.477	115.81	93.357	118.12	140.75	133.53	147.29	140.1	33.457	11.966	109.16	48.854	93.075	80.824	116.72	70.144	134.27	157.11	169.92	157.56	115.49	156.09	159.62	143.06
134.82	128.5	98.955	91.136	95.363	103.95	107.58	116.8	107.48	140.51	115.02	140.99	154.19	107.08	120.48	123.12	115.17	113.3	177.22	163.2	26.903	82.944	90.395	84.523	59.976	80.606	94.301	90.689	97.138	123.5	131.28	129.82	141.63	131.59	30.427	27.897	114.4	46.719	99.827	74.988	130.8	76.13	170.21	175.48	195.53	196.79	147.58	184.25	166.17	142.71
137.88	130.17	92.847	84.714	64.128	92.88	94.293	116.73	73.329	107.37	118.37	131.9	151.01	108.85	137.24	134.31	117.32	114.32	170.55	149.96	26.457	80.633	92.755	75.213	17.504	37.583	99.078	81.174	106.85	118.15	100.31	114.44	128.12	113.51	29.727	50.614	109.59	64.666	99.38	80.693	138.16	82.082	182.32	174.51	188.1	205.41	170.17	187.02	154.72	129.13
146.56	138.99	92.907	80.473	54.576	82.34	86.744	110.2	66.639	72.543	126.52	129.6	137.88	104.77	146.3	125.5	117.57	122.99	168.67	133.64	36.455	68.288	87.209	67.259	-5.8192	11.868	83.492	73.401	116.89	111.22	74.666	96.37	126.8	104.68	25.177	52.558	109.97	64.787	108.87	107.32	168.59	104.54	205.05	190.03	205.98	231.19	190.55	199.01	156.81	141.9
150.94	158.54	90.977	80.015	67.761	92.262	87.753	110.12	67.462	66.138	114.85	143.95	126.66	107.18	128.1	109.87	115.45	127.07	161.84	131.41	69.412	85.053	54.503	57.714	6.9457	29.502	76.831	99.903	110.6	103.33	48.552	76.272	124.57	108.86	-3.2501	21.695	105.52	60.547	110.53	129.97	192.57	136.76	216.5	206.93	221.38	242.04	186.01	208.84	165.24	169.52
138.68	163.47	67.266	72.69	59.144	94.58	83.07	108.65	56.244	79.822	97.425	145.68	105.81	98.014	71.622	81.36	126.82	141.56	139.86	133.79	73.746	88.164	-12.053	37.158	0.6554	54.854	55.564	105.36	97.798	109.47	19.536	56.675	104.71	106.58	-39.85	-9.3497	98.475	65.827	104.44	125.69	180.55	163.57	221.69	203.05	231.81	235.71	174.21	204.11	189.7	188.76
119.09	143.43	33.526	52.59	10.607	76.121	71.469	102.19	45.842	98.802	79.993	135.37	71.805	76.676	29.143	53.217	127.88	153.29	118.13	123.76	10.371	59.689	-55.244	12.255	-79.573	23.155	-29.371	51.825	92.292	117.01	-2.3395	47.98	96.089	101.22	-42.34	3.8031	101.15	64.709	104.9	105.23	174.67	168.69	267	206.42	292.43	282.91	186.75	221.09	239.61	228.14
104.82	127.26	39.547	61.762	26.97	107.47	73.929	114.91	48.227	137.58	59.606	127.14	70.554	92.155	22.094	65.704	98.024	115.14	97.636	119.49	-12.756	68.05	-21.537	35.731	-66.089	36.291	0.06803	57.509	73.256	87.117	-11.9	59.471	83.957	95.062	-2.9672	53.524	92.832	80.346	81.676	71.143	126.81	130.87	210.7	148.95	230.78	224.11	144.62	173.1	211.77	205.72
98.659	105.57	55.889	75.862	52.872	111.12	74.542	119.05	70.311	138.3	66.576	112.59	71.444	117.48	44.195	77.769	75.429	87.864	93.38	100.84	-32.688	44.008	38.63	68.109	-41.801	33.971	28.741	38.47	64.218	54.984	-8.2593	71.586	77.284	84.909	69.525	113.72	86.411	87.719	70.277	53.194	85.096	78.057	140.13	94.24	161.98	166.42	106.5	123.01	180.51	180.31
101.48	90.409	70.824	87.384	74.452	89.088	76.543	114.35	91.26	107.95	90.989	106.85	77.26	146.16	79.377	89.094	68.493	77.395	106.33	81.666	-24.815	22.42	79.906	91.37	-7.1369	28.146	40.695	18.983	61.455	29.291	-3.6212	70.168	72.495	74.887	121.97	142.44	81.964	82.838	73.979	56.909	72.905	40.566	91.198	70.677	120.34	128.93	85.506	96.032	166.23	168.88
108.2	83.715	85.549	103.28	98.448	73.105	88.661	115.18	93.755	78.297	120.63	106.99	95.797	166.98	96.442	101.69	76.24	73.387	122.42	85.58	26.883	37.278	86.61	110.77	66.681	60.806	97.663	43.534	55.445	19.863	6.8568	62.825	54.242	62.884	119.65	131.15	73.26	82.553	80.713	63.805	48.827	27.589	23.383	37.882	50.419	45.788	52.182	50.982	131.45	126.56
111.39	81.358	92.885	105.52	93.053	64.332	101.2	112.61	73.827	65.399	134.1	108.16	107.2	160.78	101.15	109.68	84.173	68.926	136.96	99.923	76.76	76.114	72.644	112.71	102.76	85.404	127.25	75.931	56.273	24.336	21.984	58.98	43.777	57.49	77.28	104.65	73.189	83.746	93.192	73.214	40.74	37.29	8.8566	33.064	27.589	3.9626	47.272	35.397	110.45	92.61
106.27	83.039	84.159	88.999	60.927	68.877	98.48	106.42	45.057	73.839	120.29	105.2	104.67	137.11	93.057	103.24	94.042	70.197	142.67	107.09	104.28	106.2	41.031	86.407	68.105	91.749	116.54	94.944	71.143	45.47	37.389	64.982	47.516	62.582	27.855	78.93	81.323	95.32	104.5	80.725	37.068	44.768	35.793	49.325	48.311	22.673	65.898	49.255	112.19	78.847
105.95	81.313	98.244	93.311	78.811	101.65	104.71	109.27	66.342	92.827	105.64	101.91	106.24	116.07	92.318	93.007	91.381	73.613	139.81	109.53	118.73	117.38	55.532	85.086	80.215	120.95	136.95	117.79	83.294	70.941	85.782	98.472	66.961	79.342	37.756	79.129	94.357	95.422	110.95	81.366	22.651	38.653	49.005	58.934	61.148	53.183	69.498	54.498	100.81	68.677
108.15	81.328	94.571	88.43	90.573	121.64	98.156	103.48	103.73	100.82	87.937	105.56	102.09	103.44	104.18	80.202	96.517	99.136	133.8	88.303	110.18	97.272	54.275	64.037	56.081	118.36	87.586	101.19	105.29	102.72	113.66	118.22	102.3	101.11	75.007	78.19	116.05	83.916	125.25	92.567	64.411	41.847	108.97	103.28	135.19	155.14	96.618	103.78	141.31	114.47
111.77	81.765	101.39	107.83	113.2	141.37	106.68	105.74	132.99	98.442	80.839	105.58	104.93	103.46	109.12	80.315	101.7	116.18	115.46	68.279	109.64	89.867	56.611	68.786	82.543	135.67	70.196	100.37	104.74	115.49	110.87	115.78	115.97	108.86	119.88	86.232	114.06	85.248	120.78	92.79	87.915	51.863	119.96	109.76	146.33	180.17	90.657	109.86	158.67	135.83
112.25	86.452	107.45	123.24	119.67	147.52	120.5	107.69	134.56	93.619	80.14	101.62	107.89	103.2	109.45	91.425	106.98	123.54	97.178	56.859	114.77	102.37	60.178	81.342	105.34	141.61	68.775	104.59	101.65	118.65	89.769	99.507	120	108.02	133.08	95.345	105.73	97.007	117.67	99.532	115.03	80.357	103.97	93.767	120.18	149.67	72.981	94.945	149.09	128.88
100.88	93.602	122.1	131.96	112.32	142.25	134.46	106.44	116.91	89.438	81.59	91.276	103.97	98.167	104.9	103.08	108.23	117.26	76.795	55.778	129.97	134.72	87.561	106.25	120.7	137.82	94.805	117.75	102.33	116.71	84.063	93.956	117.19	105.8	127.24	111.82	94.685	121.44	114.41	110.21	122.51	110.57	68.348	69.121	64.685	85.104	53.46	68.184	102.5	90.814
80.505	99.234	122.65	113.52	95.751	121.26	125.91	93.727	104.28	86.585	91.2	82.718	96.028	88.734	102.39	101.92	123.36	129.62	63.311	57.264	148.5	147.22	109.53	110.53	102.48	116.41	109.87	111.43	132.14	141.41	118.04	112.39	122.14	110.42	111.83	113.01	107.01	138.15	130.33	130.91	144.32	138.46	57.894	72.521	44.291	65.23	64.549	73.597	66.885	61.799
63.862	99.572	130.19	101.52	107.7	116.01	114.95	85.302	110.78	88.966	109.53	85.236	101.72	88.219	110.89	104.88	136.73	140.32	53.848	65.889	182.83	156.32	138.41	120.37	130.36	121.24	141.41	121.15	160.87	169.6	179.47	145.72	124.4	116.18	117.73	105.35	126.22	142.42	140.98	138.58	162.79	150.82	55.616	87.56	32.83	58.821	83.083	86.418	41.427	44.97
66.162	93.072	129.68	90.317	129.22	120.5	107.21	83.972	123.78	94.757	131.51	99.912	120.58	92.162	133.73	116.74	143.99	147.36	63.228	75.977	201.66	147.99	150.41	118.56	166.08	128.78	141.08	125.03	179.96	190.74	225.53	164.52	132	117.37	128.09	88.073	150.7	124.21	151.14	136.33	204.72	152.96	80.333	109.67	57.585	78.193	109.57	110.73	55.613	61.729
86.07	85.07	137.04	99.008	165.11	140.95	121.65	98.802	126.83	104.14	144.01	109.69	146.6	100.14	149.21	136.65	131.85	125.86	85.349	89.866	204.58	140.32	166.42	128.66	227.87	155.23	160.44	143.58	163.32	176.47	229.59	157.3	130.97	107.55	133.88	82.425	153.34	105.97	142.83	118.36	211.07	132.79	67.168	88.085	41.685	39.891	98.843	88.662	59.514	62.252
103.04	80.336	140.3	107.55	167.36	138.15	141.61	106.36	108.92	99.549	131.82	99.648	146.13	97.736	144.87	139.12	105.89	89.175	109.3	86.898	170.06	122.86	184.15	133.74	229.96	146.96	135.81	131.29	124.44	128.49	187.46	126.22	128.62	95.029	132.88	96.912	135.05	96.274	126.74	102.46	191.57	95.378	75.087	72.831	50.089	25.38	91.795	70.185	75.115	70.785
109.13	78.936	144.67	115.63	166.06	114.64	155.96	104.03	110.71	85.016	114.3	75.839	128.65	88.457	123.27	117.08	80.611	68.81	125.26	78.154	126.21	96.514	210.44	140.48	209.38	125.15	117.39	98.028	91.377	89.17	163.58	112	131.76	93.851	138.45	119.65	116.97	84.267	124.18	98.793	153.89	57.176	93.608	76.192	80.535	51.585	92.724	66.679	77.628	74.145
97.973	87.658	154.56	131.62	170.17	102.22	156.24	98.901	123.69	76.714	90.067	61.517	111.89	90.702	99.988	98.338	59.211	58.388	114.92	76.684	125.49	109.4	227.22	153.56	212.31	124.89	129.31	97.258	67.535	65.915	160.14	116.06	127.79	104.64	154.9	134.85	95.073	86.559	114.97	95.776	109.36	35.145	114	102.04	104.41	96.81	99.953	81.089	59.085	74.688
82.425	96.34	122.76	114.17	141.3	82.177	117.06	85.683	131.01	76.273	82.813	65.898	98.474	93.535	85.684	87.003	76.101	97.164	98.676	83.334	139.17	108.3	166.82	118.89	162.95	110.78	104.45	83.381	90.157	101.07	161.87	118.63	126.63	116.24	146.25	114.34	99.697	90.755	124.48	106.02	118.51	56.933	151.28	142.41	150.38	172.26	132.99	128.08	68.7	95.629
77.555	96.264	90.222	102.2	102.56	77.32	82.569	88.069	122.3	86.932	97.358	80.961	91.229	98.123	76.32	94.318	104.25	135.1	83.864	105.62	141.32	97.864	89.057	88.411	123.93	113.74	95.092	83.535	110.3	138.4	145.02	107.11	109.64	110.04	129.08	96.706	95.313	104.4	112.9	99.055	103.56	83.185	132.42	132.36	128.23	164.34	135.11	126.55	67.374	95.214
89.449	100.37	82.382	100.47	99.132	105.55	76.851	108.24	110.97	118.41	106.06	110.49	95.45	113.49	87.411	125.45	109.33	131.56	83.949	133.42	141.47	106.1	63.953	83.835	124.95	130.7	127.73	118.97	114.1	136.97	119.34	93.232	101.73	102.44	106.15	91.199	91.032	110.65	90.54	94.821	86.958	98.33	61.289	88.387	48.808	83.468	93.592	87.225	39.813	78.197
96.296	99.54	72.039	88.811	69.975	102.92	79.058	111.64	96.158	132.31	103.25	121.7	75.406	112.01	94.168	127.01	109.97	119.16	91.503	125.52	86.19	81.148	64.097	70.969	57.386	92.345	81.059	97.835	113.15	108.22	82.195	75.803	107.03	96.095	90.358	100.56	92.836	103.5	81.483	101.45	93.965	94.124	62.664	92.884	57.156	87.321	87.586	92.087	68.902	104.6
89.397	102.84	93.163	114.19	81.069	120.87	102.02	118.68	95.603	142.61	84.895	113.26	67.03	114.86	84.189	115.67	95.014	78.799	81.635	106.41	59.614	96.126	101.61	93.654	63.888	96.223	93.555	117.58	84.79	58.03	63.174	76.587	97.431	94.586	101.66	123.09	76.063	109.99	60.917	92.338	64.171	67.029	56.517	96.156	48.204	78.893	67.58	79.23	75.348	109.83
78.095	100.69	80.535	112.48	82.012	112.49	96.405	107.68	113.94	136.62	82.121	91.158	67.925	97.302	69.446	83.598	108.96	91.463	81.585	81.803	35.785	81.748	84.125	74.575	35.107	82.569	66.54	99.912	95.707	75.605	76.762	89.137	100.04	99.295	102.42	120.17	91.941	101.4	86.723	98.027	95.755	70.575	105.18	121.62	113.45	141.69	90.204	106.08	115.45	133.83
80.423	105.21	91.809	123.77	117.94	134.3	101.52	110.23	137.3	137.81	84.849	85.261	95.242	86.455	74.103	84.582	105.35	91.805	92.664	87.087	55.41	110.18	84.334	80.951	87.899	111.04	91.154	135.18	98.027	99.866	101.92	103.64	100.46	103.89	106.84	118.34	100.07	92.403	98.925	89.504	122.79	84.284	118.98	113.25	127.26	139.23	89.364	99.98	109.79	134.75
91.918	108.13	84.261	104.34	114.07	122.27	92.793	104.59	134.26	121.09	97.379	85.255	104.4	69.15	78.215	84.315	116.94	115.6	115.84	96.974	56.817	97.177	67.542	67.165	87.784	107.15	73.977	128.49	112.49	134.56	104.74	95.558	98.199	95.204	93.481	108.86	106.75	86.948	107.3	82.229	138.4	98.42	120.45	89.827	129.43	114.67	89.817	85.18	110.57	138.47
105.04	115.82	94.329	87.151	109.33	103.11	95.451	98.712	114.81	100.02	101.01	95.336	97.874	68.141	84.987	86.381	115.79	118.25	125.66	103.12	64.004	83.956	95.603	78.054	99.4	98.379	75.719	118.4	110.39	126.33	92.51	81.091	88.588	81.238	88.582	103.72	99.748	89.256	94.784	75.396	113.94	91.515	95.061	68.998	95.882	62.835	74.189	59.666	94.137	132.91
108.74	117.42	120.73	88.458	122.06	84.513	108.25	93.605	106.53	79.06	103.04	101.62	86.87	82.527	90.335	79.908	105.49	106.07	105.52	97.93	83.615	74.314	158.57	116.88	142.42	99.567	122.25	108.94	98.498	94.331	96.557	83.444	74.733	71.275	108.83	104.29	93.32	93.741	84.92	76.598	67.213	76.023	58.905	62.677	50.008	20.312	54.844	37.617	65.155	110.44
94.128	109.99	114.68	77.055	87.422	53.533	97.775	76.466	86.749	59.259	92.994	99.767	68.3	97.126	97.537	65.399	102.49	100.31	69.813	68.73	87.368	61.086	167.11	119.4	97.921	60.583	88.312	64.044	102.4	74.649	84.595	82.47	73.459	73.215	123.57	99.735	100.92	101.36	97.084	93.544	80.095	76.347	118.14	119.69	106.56	102.33	100.71	92.595	106.28	134.34
84.83	92.276	107.38	76.008	102.89	59.113	88.518	75.446	102.15	58.8	96.891	95.479	80.095	110.91	113.21	73.59	97.547	99.443	55.347	62.603	107.84	61.981	160.94	123.15	105.16	62.285	112.98	56.981	119.99	94.837	107.62	102.02	92.628	92.07	133.88	104.12	128.45	93.954	132.04	116.78	124.88	97.427	144.75	139.34	132.05	150	130.85	125.25	121.48	131.23
79.643	77.672	117.03	95.121	124.53	91.861	96.007	89.165	106.99	64.611	88.814	90.702	91.553	118.9	118.01	99.689	78.379	72.506	68.465	76.36	112.59	91.39	160.9	141.47	133.54	89.785	135.21	88.779	106.49	93.117	100.89	103.68	106.99	111.5	144.37	140.28	117.66	98.373	121.11	104.7	128.13	89.848	148.02	129.14	118.32	144.15	135.17	120.34	124.17	131.09
83.417	68.599	105.67	84.467	143.78	95.753	93.634	89.805	122.86	60.789	90.716	80.818	86.178	100.77	103.26	98.643	88.82	88.878	115.02	97.013	82.957	71.987	149.06	129.3	122.59	96.629	128.46	83.087	112.84	116.64	103.94	99.926	130.96	127.72	141.63	164.3	116.68	87.354	119.32	97.53	129.75	78.505	131.09	109.57	110.96	129.55	123.6	104.74	130	142.02
87.195	78.115	109.63	79.081	163.82	95.048	99.893	81.497	135.56	62.076	82.891	74.611	72.324	77.476	88.266	82.712	97.83	100.1	146.65	113.38	66.179	75.604	166.23	126.75	126.86	102.43	119.87	85.449	108.65	114.81	109.57	94.817	142.71	134.78	159.06	175.07	106.3	83.592	103.46	91.699	112.38	68	112.56	111.95	109.94	120.53	99.587	94.139	118.91	156.2
86.314	94.496	113.56	79.326	159.09	90.087	102.2	68.159	136.86	74.309	79.561	66.345	63.962	56.764	84.782	62.115	109.46	109.79	139.53	116.16	75.057	99.102	171.2	120.73	127.99	105.41	106.26	87.882	106.93	112	119.23	92.817	133.68	125.63	186.41	161.88	99.438	96.063	94.379	97.376	94.122	83.106	108.12	129.25	123.07	131.76	88.958	99.964	99.216	150.66
85.958	105.08	96.751	71.384	116.89	85.469	90.436	61.397	121.95	98.588	89.607	62.032	72.355	49.775	100.22	60.074	124.85	121.73	111.62	108.14	100.77	120.22	125.37	89.887	96.227	100.24	76.859	83.179	121.47	131.9	123.16	91.473	115.14	105.48	181.25	123.63	106.85	116.34	105.34	115.32	98.034	121.64	119.42	138.14	142.64	154.21	106.42	122.15	87.983	119.95
93.58	103.69	93.193	78.321	82.751	98.285	93.627	77.64	108.46	122.15	109.1	72.212	96.69	67.077	129.61	94.218	119.79	108.52	91.197	104.71	133.03	142.02	86.59	77.247	98.252	112.93	76.483	100.73	124.96	140.15	122.56	94.572	96.498	86.86	141.92	93.473	107.7	127.05	107.83	118.14	92.23	138.99	111.79	114.27	117.06	129.16	121.64	123.38	66.206	65.764
108.62	93.832	103.84	94.07	83.289	111.67	114.31	107.27	113.75	125.97	130.6	95.977	121.25	97.717	145.55	132.86	106.21	89.415	98.942	110	148.46	135.85	77.488	86.411	135.19	137.14	112.45	122.58	117.65	127.73	125.92	103.96	89.606	80.999	72.746	72.549	101.94	110.6	100.4	99.933	73.091	111.67	72.631	68.164	53.763	60.509	113.83	96.325	42.958	15.888
118.18	86.931	135.18	124.49	109.62	113.49	148.27	129.18	126.38	103.06	133.06	121.88	128.53	122.26	138.3	145.48	84.628	63.615	115.52	114.74	143.7	124.38	114.43	124.02	190.63	154.59	149.49	138.49	89.871	74.03	123.44	110.33	89.673	87.392	24.773	68.509	82.073	82.098	76.335	67.22	52.27	57.419	41.217	45.51	7.275	2.5236	90.481	67.047	34.345	4.6092
120.18	88.378	145.64	138.93	143.74	99.324	157.84	131.06	136.2	75.697	124.77	135.54	130.99	126.29	111.71	117.86	84.752	70.602	125.84	117.36	135.28	100.92	135.32	141.45	213.18	156.66	180.83	130.52	81.062	44.299	129.51	115.91	96.955	98.66	8.496	54.925	82.206	60.613	79.949	61.046	68.39	38.97	7.739	34.221	-5.847	-28.719	55.975	44.249	35.063	7.747
114.54	91.446	143.17	144.2	153.22	79.896	144.96	117.68	122.43	57.901	110.16	131.33	129.07	111.11	93.489	81.577	86.83	83.879	113.88	111.22	124.24	93.808	144.04	144.85	200.34	140.44	172.59	107.93	79.927	39.927	132.05	114.66	101.1	102.66	47.953	57.982	91.311	66.545	99.17	82.576	107.57	71.576	2.7551	34.924	20.621	-24.204	37.445	40.059	42.173	14.383
108.21	92.105	133.34	140.5	145.74	73.344	121.71	106.66	90.125	62.177	97.362	120.08	128.86	97.763	91.677	70.803	84.021	87.358	90.229	101.22	120.25	104.88	146.24	138.8	187.64	129.53	152.79	96.005	81.462	58.372	131.82	112.02	100.23	99.888	104.09	77.628	100.69	94.483	116.03	113.89	132.81	121.07	5.0898	27.088	35.624	-23.398	33.776	40.232	41.591	6.6375
104.52	86.034	134.33	138.89	144.89	77.946	113.02	107.38	73.062	76.917	93.474	112.97	125.04	96.761	100.73	88.982	75.239	77.157	69.986	92.408	120.01	120.62	171.82	143.95	214.71	133.25	149.42	103.37	79.759	76.291	144.27	119.36	101.14	100.52	141.67	105.41	102.22	115.39	115.03	128.3	119.62	137.69	7.6718	20.515	20.683	-32.96	38.441	40.531	30.054	-2.158
98.243	78.798	139.67	139.94	143.03	78.855	119.72	112.86	81.148	87.85	93.058	110.16	111.03	102.62	104.03	109.21	75.479	68.027	58.496	85.019	116.47	126.71	199.76	152.94	245.42	134.06	144.66	111.92	78.645	76.726	156.59	129.1	104.73	109.07	137.48	115.92	95.094	117.38	96.695	116.47	82.979	108.96	26.671	42.003	8.5174	-19.093	53.621	55.05	30.087	14.783
93.371	73.456	139.14	143.82	140.15	75.458	130.63	120.19	114.54	94.655	101.67	105.14	101.77	105.32	98.819	110.75	91.509	76.757	59.649	88.53	106.91	115.65	198.76	156.95	243.41	126.98	140.83	107.44	85.535	73.549	163.52	136.52	108.24	119.58	106.9	98.855	91.64	101.3	84.923	94.645	51.41	69.887	44.26	75.234	13.805	13.941	63.948	71.979	36.323	41.252
91.354	77.056	129.53	147.12	132.63	85.669	130.75	128.24	133.73	105.28	106.33	99.231	111.62	112.2	97.657	110.73	104.98	83.537	67.449	102.91	114.95	120.51	159.77	153.82	202.74	121.33	140.16	109.58	92.44	71.125	141.6	128.72	101.44	121.74	82.421	71.752	92.469	96.405	84.594	86.052	44.38	63.389	42.872	92.591	18.744	28.904	60.512	79.917	33.829	48.751
90.667	79.727	112.65	139.28	114.25	95.454	113.93	126.56	116.1	104.16	109.18	90.183	126.85	121.16	104.19	120.5	104.4	80.177	76.288	111.69	134.24	133.45	110.3	147.36	145.61	113.27	127.49	108.32	95.257	77.109	97.985	106.93	81.819	108.2	92.836	68.104	98.471	111.79	95.775	100.66	60.941	99.751	38.736	89.23	20.021	18.163	61.981	84.851	30.292	33.945
90.007	78.308	92.522	111.12	95.229	91.286	86.946	109.18	72.537	84.47	109.97	87.161	130.77	129.75	112.37	137.16	94.445	71.369	83.626	102.34	157.73	139.92	81.782	135.63	110.84	101.1	106.73	101.87	100.77	92.136	63.148	86.361	63.743	89.518	120.57	87.86	112.26	133.27	113.14	129.23	97.049	150.66	56.606	89.166	25.937	10.291	84.739	105.33	42.128	25.428
94.76	73.235	102.77	96.764	121.61	88.734	84.427	92.979	55.94	60.031	118.99	94.943	128.43	131.39	114.52	146.63	77.892	57.029	83.623	90.521	182.23	142.82	115.79	149.98	179.57	118.75	151.09	121.55	99.292	98.34	81.199	92.465	55.624	78.853	148.7	118.38	122.15	138.25	118.92	138.98	107.1	171.24	61.802	86.841	1.6959	-10.174	94.517	108.01	35.386	19.536
98.816	75.847	103.99	75.568	128.12	69.911	84.011	70.239	56.594	44.698	122.7	109.38	112.49	112.37	111.04	126.71	82.209	65.067	76.944	72.096	175.95	124.11	131.61	134.34	207.19	108.32	154.4	120.37	110.61	98.081	107.26	98.313	66.38	80.224	130.59	114.78	132.78	128.54	120.71	133.73	131.55	163.83	110.45	126.01	35.08	48.909	121.15	138.16	62.003	60.366
109.98	80.84	109.42	79.281	129.26	62.25	94.893	66.073	82.468	53.832	135.1	118.55	107.28	85.443	105.35	92.216	95.617	85.609	68.523	72.557	135.28	92.051	122.15	117.12	200.58	102.75	156.23	111.51	109.58	87.221	122.67	99.712	73.295	80.705	93.041	92.223	128.8	113.54	110.99	107.17	122.97	133.04	125.83	143.05	63.883	98.719	118.01	133.48	72.257	82.508
122.35	91.364	117.23	101.74	118.09	80.681	106.77	81.761	95.746	83.4	133.07	130.09	115.78	83.243	114.17	87.295	89.116	84.357	63.268	87.699	92.395	90.921	100.25	110.86	155.46	101.37	132.93	111.89	82.72	54.27	92.879	84.793	69.268	78.744	65.617	77.346	107.02	110.52	86.419	80.282	106.68	103.1	117.67	139.73	83.673	116.53	97.258	114.76	69.29	83.173
129.46	97.382	106.5	111.62	105.7	102.86	102.09	101.2	93.719	108.96	126.35	139.7	127.66	108.95	123	113.03	78.011	82.694	71.427	105.8	67.286	95.247	72.757	106.65	100.41	102.28	100.72	102.87	61.738	41.986	53.494	73.174	63.751	77.821	53.912	76.247	95.879	109.42	78.688	77.547	113.15	96.648	92.658	116.07	90.478	98.141	80.837	100.76	69.727	67.394
123.55	96.246	98.137	116.59	97.497	117.36	96.73	112.44	86.638	114.8	116.95	141.45	126.62	139.65	121.13	148.06	65.252	74.154	82.211	115.74	68.703	110.65	78.599	122.92	89.464	105.46	79.094	95.472	52.885	44.644	40.269	80.579	64.55	82.685	68.885	98.015	90.447	107.73	79.732	87.45	130.18	107.05	81.711	95.814	93.269	71.714	83.435	100.57	80.852	63.924
106.98	96.35	93.068	117.87	92.468	125.3	93.795	112.48	87.901	114.27	112.58	128.35	118.87	146.2	103.61	159.13	73.799	74.897	84.662	118.11	99.699	126.27	93.198	139.71	114.16	114.03	94.777	100.69	71.307	69.065	65.793	104.54	73.894	91.411	82.832	111.43	91.983	114.44	87.976	102.03	133.99	131.15	64.575	67.882	74.802	37.372	86.857	88.976	85.557	63.873
97.539	101.62	87.941	111.48	77.403	128.87	93.31	106.96	107.51	125.35	119.12	110.53	117.55	120.2	95.971	138.04	98.521	92.152	84.719	114.62	121.32	122.98	88.383	131.7	103.03	104.38	104.69	99.756	108.87	102.93	105.45	125.73	96.847	99.962	80.167	98.775	105.27	118.26	106.72	120.64	129.82	159.71	57.664	45.734	76.467	37.702	89.671	75.121	88.576	72.509
100.77	108.99	103.47	123.3	66.044	146.98	107.67	112.51	123.99	146.96	124.62	100.04	128.06	97.221	105.37	117.01	103.57	88.065	72.136	106.95	124.83	126.39	81.762	128.72	80.004	104.39	116.47	114.54	107.3	93.854	107.35	120.97	100.56	96.187	83.97	87.618	98.638	129.78	97.47	118.72	74.046	157.32	41.39	23.37	65.381	31.204	73.226	43.537	72.019	65.805
111.83	105.9	118.32	130.63	76.635	156.16	119.63	118.82	133.23	152.07	126.67	103.03	135.17	99.688	124.44	115.96	87.884	77.163	53.962	89.81	113.35	121.14	79.894	129.51	65.912	108.85	122.4	118.45	74.81	62.049	80.972	99.181	87.861	86.973	103.3	91.829	94.67	126.06	84.589	112.5	26.447	133.98	40.482	25.965	65.191	36.333	63.923	34.712	59.815	58.005
113.31	91.653	115.95	119.12	106.25	138.27	115.82	111.11	127.43	124.25	115.7	109.26	117.5	119.95	130.3	131.4	70.444	73.014	32.837	64.527	112.4	112.36	83.197	131.89	85.284	111.79	125.73	105	43.461	41.179	53.981	78.467	69.401	83.422	133.75	115.36	104.04	107.71	82.344	112.51	37.159	117.14	75.896	66.515	86.076	66.859	85.094	70.467	71.854	70.297
98.478	82.611	105.65	103.83	148.58	116.22	102.67	96.543	110.73	88.765	87.377	105.34	83.576	133.12	112.46	147.27	69.161	72.84	14.279	52.679	154.77	127.16	89.346	139.61	154.8	130.05	168.17	113.12	39.335	54.026	52.977	74.958	54.597	90.358	157.27	145.62	114.69	101.95	81.416	115.66	87.101	131.18	100.32	100.15	76.549	72.584	106.96	102.63	75.768	81.271
82.259	86.341	84.531	83.043	155.93	93.951	82.559	82.363	101.5	74.572	61.849	88.918	51.617	109.39	91.582	136.55	95.029	93.137	22.75	62.54	193.69	132.47	75.431	123.19	172.17	125.49	186.09	115.4	82.228	114.27	82.392	88.033	65.28	103.64	151.2	158.29	128.35	108.57	90.234	126.52	158.71	183.49	118.17	110.98	74.91	83.297	125.01	118.37	80.063	95.126
76.104	102.56	76.147	82.082	123.41	94.406	73.834	85.156	98.101	94.138	48.521	72.425	43.534	70.322	83.846	109.9	120.49	106.86	52.197	88.5	202.22	130.41	59.963	98.206	128.66	111.78	170.39	124.72	125.6	167.35	109.14	101.59	84.272	109.32	126.45	154.47	121.39	134.4	81.392	125.68	175.59	230.32	106.86	86.173	63.104	72.394	115.57	94.489	71.375	91.084
81.085	115.89	69.722	86.439	72.091	103.11	70.328	95.942	98.498	124.4	54.633	71.056	57.492	50.498	90.55	85.617	130.08	115.45	87.914	106.25	165.74	103.76	48.994	64.021	43.931	88.351	111.5	118.11	146.52	184.21	119.23	108.71	105.13	107.56	95.262	133.4	111.06	149.09	71.35	118.31	151.29	235.8	100.91	69.15	80.276	82.011	103.16	78.407	80.43	88.59
85.488	113.36	85.437	111.05	59.053	121.55	84.842	108.76	100.39	140.45	71.829	82.649	78.632	70.745	97.142	86.988	104.13	93.665	99.413	107.88	120.05	92.756	81.727	68.645	41.515	94.515	82.955	124.9	118.22	134.78	118.51	115.72	111.9	105.23	97.485	127.18	92.578	137.98	54.56	95.312	92.156	176.57	107.57	81.544	107.11	104.01	94.769	81.814	98.207	90.952
79.558	97.213	85.262	116.49	79.385	124.76	87.733	104.21	99.042	137.93	94.608	86.715	89.935	103.44	90.203	98.299	86.258	81.435	89.112	94.752	98.232	87.586	101.37	75.732	89.025	110.86	92.294	124.25	99.464	87.013	122.41	124.72	115.54	111.05	111.85	122.99	94.109	104.36	67.522	86.762	67.932	100.48	128.45	114.72	147.56	150.02	107.53	111.17	132.31	101.79
75.977	82.149	98.56	122.23	121.83	134.94	97.708	98.52	106.57	142.37	113.32	81.173	100.3	121.91	95.62	115.57	70.755	61.909	79.362	89.439	108.25	117.09	125.91	102.06	159.4	132.34	135.41	141.48	96.071	55.033	133.74	136.53	121.77	123.54	142.16	136.98	95.622	68.799	88.446	87.761	68.739	41.742	140.33	132.44	171.58	182.37	116.67	123.07	145.38	108.88
84.688	78.079	110.12	122.83	141.04	147.5	104.8	100.85	116.61	160.17	131.5	67.25	118.89	117.28	110.02	117.06	78.933	59.891	91.117	96.406	125.73	138.18	120.86	115.33	163.89	146.4	172.86	155.97	112.29	65.444	135.32	138.11	117.94	123.75	154.26	146.62	88.575	63.156	103.6	91.371	53.147	22.085	101.43	92.265	138.83	148.3	96.866	78.208	126.99	87.693
106.42	89.869	111.16	112.29	111.54	150.45	105.06	105.2	116.66	172.41	134.25	71.164	137.36	108.49	135.7	107.15	91.693	73.273	126.91	100.51	118.65	134.65	98.601	100.63	74.891	126.38	130.09	144.69	122.94	88.324	112.82	121.44	112.32	112.56	137.73	137.69	78.413	79.896	106.96	93.912	45.036	36.693	81.99	60.657	117.66	118.51	81.432	45.04	124.11	92.964
128	106.33	118.5	115.6	93.896	146.72	111.87	107.69	116.77	154.44	125.82	90.033	143.36	108.65	142.15	95.743	89.528	90.341	158.18	105.8	98.344	114.11	105.06	98.534	41.963	120.08	91.003	131.71	97.718	92.811	102.82	108.28	103.75	98.827	124.01	123.35	68.353	97.129	97.756	84.748	30.915	58.57	76.565	57.698	91.831	86.477	67.546	35.345	120.55	116.5
122.12	125.69	92.48	99.189	58.888	108.55	94.473	82.393	83.431	100.89	90.103	101.92	102.8	99.652	107.85	75.797	93.9	122.32	162.15	100.85	72.542	80.099	86.593	71.163	28.518	92.033	15.317	91.487	71.405	92.433	93.414	89.804	109.53	98.924	110	101.24	69.691	111.43	95.889	86.677	63.598	82.146	146.62	126.83	138.17	144.04	106.25	106.29	162.81	188.26
100.84	144.46	62.007	78.536	81.206	82.32	69.499	57.525	62.106	63.262	56.307	94.353	57.617	76.959	55.915	61.031	111.96	159.5	146.35	119.57	95.635	63.929	65.717	49.17	106.44	100.4	45.859	87.846	80.176	125.17	133.49	98.515	137.07	121.9	109.25	83.646	88.802	113.56	115.08	113.91	105.08	105.36	155.99	159.71	141.61	165.18	123.54	150.42	149.79	200.47
80.918	136.58	84.694	98.615	84.464	57.286	81.323	52.92	59.372	43.081	54.754	60.99	10.885	30.693	24.415	40.846	114.8	156.88	122.02	141.84	72.937	55.941	97.823	83.064	167.6	100.18	57.179	76.894	78.843	131.7	169.04	114.2	153.27	136.65	173.39	137.3	64.969	107.73	96.158	112.24	63.927	81.079	164.23	160.89	158.93	183.46	140.7	144.01	119.22	170.35
77.062	135.27	102.08	95.444	89.789	70.718	86.573	73.685	61.628	75.08	61.371	57.851	25.75	26.959	42.058	47.256	125.03	136.82	110.89	153.88	93.009	82.544	114.95	92.635	146.68	106.39	82.73	105.9	112.18	148.06	174.78	125.62	160.65	146.1	187.37	157.55	58.42	112.49	83.377	123.61	33.166	66.036	111.89	115.27	128.56	139.21	125.06	100.18	71.169	93.465
85.785	119.98	110.33	81.902	65.524	68.674	92.076	96.013	70.58	91.132	88.951	75.104	64.089	51.895	80.286	55.567	132.87	120.03	108.24	132.53	81.714	87.851	128.29	89.394	48.888	85.907	54.344	103.04	135.18	143.56	144.31	119.72	141.95	131.5	168.06	152.28	67.805	115.01	81.868	123.81	25.275	68.057	99.406	96.791	131.37	120.92	125.59	83.169	79.776	55.906
99.716	109.02	110.87	69.905	81.523	68.938	98.857	107.78	94.782	84.268	111.99	102.94	105.94	87.736	115.22	77.248	121.42	107.26	112.06	110.52	81.214	98.765	143.44	88.679	17.226	77.947	69.421	108.84	133.34	118.49	116.17	107.65	118.01	112.31	120.43	111.1	103.66	105.16	107.64	129.2	75.208	110.18	114.8	117.01	140.5	123.3	128.18	107.82	109.93	73.659
86.288	102.88	59.088	44.963	50.995	20.941	70.448	81.434	77.495	39.527	112.97	79.748	82.286	73.615	85.588	66.756	136.33	135.1	105.33	92.039	55.543	59.608	64.83	44.907	-36.132	42.052	51.901	59.122	120.54	108.6	54.012	57.682	75.85	80.419	55.728	53.354	121.22	123.01	133.24	133.58	112.33	163.29	164.79	154.91	166.46	165.06	156.66	158.16	176.81	135.52
69.217	131.2	37.622	47.426	47.377	27.209	53.938	63.304	45.182	42.81	55.616	63.108	45.992	52.314	74.571	90.996	109.12	110.54	103.35	110.61	78.044	102.04	12.13	25.349	-21.467	24.022	55.773	80.761	86.115	72.287	-14.242	5.6947	60.526	76.22	15.367	18.708	97.465	145.61	113.93	137.86	133.31	183.31	209.5	196.41	174.59	202.88	169.26	207.29	189.58	203.28
71.377	149.68	44.56	63.942	79.364	57.679	51.099	68.338	58.918	85.908	28.033	60.97	38.55	40.563	85.585	115.14	90.282	97.833	116.7	145.8	98.335	120.13	11.308	30.476	29.364	31.95	90.804	107.53	82.75	79.297	-14.202	3.3515	71.658	86.82	10.148	13.449	78.568	128.11	92.539	136.74	116.41	154.92	180.37	177.7	136.26	173.61	149.06	191.16	135.38	194.85
70.308	128.73	58.769	88.574	59.849	51.862	51.835	79.628	67.779	99.206	51.691	61.737	42.464	56.065	73.252	100.97	115.19	112.91	101.82	133.62	71.141	72.817	37.002	48.829	36.233	41.353	76.57	80.053	95.813	103.58	3.5694	25.106	54.89	75.72	38.257	43.383	58.22	114.85	58.931	96.039	44.522	84.317	121.59	121.78	74.348	90.487	131.15	120.36	95.799	128.75
87.151	87.247	82.914	104.73	56.164	34.655	70.132	97.758	105.71	82.455	115.73	94.822	77.33	100.8	70.511	72.673	145.8	144.18	92.806	94.179	11.379	3.2165	107.45	78.841	52.212	48.255	57.397	30.764	124.48	129.26	68.226	82.553	60.595	69.807	72.383	75.694	92.763	66.449	78.722	60.21	61.983	44.34	96.996	93.916	72.089	53.278	127.99	76.107	101.88	86.948
114.39	70.741	98.785	97.838	119.46	42.771	91.595	114.31	157.08	63.443	167.85	137.53	129.2	140.38	81.318	57.615	161.42	174.46	109.85	78.16	-1.8866	-26.062	165.75	96.255	119.87	73.372	121.54	30.043	162.33	155.55	153.82	144.47	102.11	85.263	78.156	73.342	176.31	14.462	162.71	80.006	185.46	88.519	63.882	75.461	79.659	38.798	103.08	59.531	105.57	70.864
106.65	101.16	104.58	92.551	108.61	53.92	102.97	105.97	109.15	42.212	131.45	134.93	113.96	130.4	83.713	57.509	139.03	140.59	119.31	78.53	17.412	30.2	149.8	93.171	102.75	59.175	100.98	64.406	136.37	99.956	102.01	114.45	114.97	95.146	82.969	79.179	172.94	55.411	178.28	112.64	249.73	147.91	100.71	102.3	119.95	88.115	101.6	88.773	140.67	117.17
83.087	137.07	60.743	74.815	-0.24033	31.325	81.247	91.588	17.396	35.952	81.385	73.65	48.101	67.001	48.128	27.975	144.36	135.51	136.14	102.66	-2.2413	26.911	10.559	35.015	-74.213	9.545	-0.50389	42.54	93.774	70.409	-27.42	30.251	83.409	82.883	68.886	80.769	85.72	146.01	135.38	126.85	133.57	146.29	109.82	86.312	135.79	128.99	95.374	82.905	175.8	139.71
117.58	167.42	76.77	73.351	80.856	92.926	95.01	120.07	86.368	114.02	81.95	78.064	74.647	43.526	115.67	69.082	104.81	134.09	196.02	182.7	55.627	56.444	24.823	43.853	-50.903	37.034	73.573	96.701	102.29	109.36	29.998	60.771	129.46	121.33	77.29	70.615	76.24	105.7	150.92	177.91	71.063	138.07	28.87	41.16	95.721	104.64	35.234	54.914	72.355	91.407
119.64	170.65	78.726	80.571	30.172	112.6	89.689	131.77	72.377	156.18	73.248	90.841	76.531	64.631	138.89	100.06	93.541	115.4	177.22	179.95	76.11	92.137	33.882	49.623	-107.21	33.265	-5.524	96.348	97.541	110.16	28.121	71.377	120.61	129.51	87.298	84.159	30.319	107.24	94.188	147.53	-14.627	70.869	59.704	68.956	115.6	134.29	60.533	74.039	66.938	91.033
109.35	142.03	89.842	101.04	-10.936	104.59	87.914	128.71	53.871	144.72	98.126	96.941	79.491	103.77	115.27	111.62	114.57	108.53	112.22	130.56	80.756	109.21	78.405	84.997	-66.089	58.477	-40.002	75.298	105.4	114.32	66.12	103.2	93.202	116.42	110.81	115.46	23.604	115.43	55.078	87.94	-34.922	34.242	98.683	95.849	117.72	128.38	103.96	77.617	87.443	83.376
108.34	115.05	95.789	99.567	4.9561	89.924	88.229	113.46	64.261	113.57	127.55	104.3	88.988	127.03	92.96	112.09	138.72	116.8	75.66	85.094	75.918	110.45	121.09	108.99	24.652	77.362	-19.261	54.037	137.92	136.41	136.04	139.5	105.29	111.8	119.23	131.52	79.623	102.67	82.72	72.629	77.449	69.464	148.77	128.65	153.38	149.61	145.75	104.85	122.89	104.3
109.54	109.83	105.14	99.402	76.117	102.63	97.047	104.77	83.71	101.59	131.47	101	106.77	131.66	77.136	112.42	144.26	110.74	76.859	79.911	99.89	123.43	131.02	126.01	144.15	120.17	87.578	88.738	149.64	144.17	171.38	147.24	119.39	110.24	107.68	123.75	122.62	106.38	109.46	88.742	159.39	116.16	124.07	113.76	120.28	106.69	129.94	98.616	109.95	97.301
108	108.07	119	111.66	131.55	118.59	114	103.28	106.64	108.93	121.57	91.688	119.84	120.1	81.299	108.15	126.23	95.66	100.92	99.661	114.89	127.89	123.75	140.37	207.75	146.65	163.11	129.28	128.24	124.93	157.92	130.52	119.31	107.67	99.675	108.93	119.72	109.61	100.51	103.32	141.52	118.29	90.696	97.526	79.736	63.17	101.59	93.961	82.084	84.139
99.905	102.44	117.14	119.86	132.09	125.79	118.5	104.57	114.95	129.87	111.15	92.093	131.29	114.75	97.684	105.04	112.07	93.981	117.98	115.92	126.56	125.88	101.54	134.98	188.62	145.64	162.45	146.69	108.99	106.63	124.87	115.47	107.5	105.85	82.22	80.303	99.061	106.48	74.218	103.58	76.792	88.825	84.859	105.73	65.693	51.69	96.368	113.67	72.637	77.452
92.358	91.505	121.28	131.15	113.69	128.37	120.14	107.17	117.2	144.91	118.19	98.449	140.25	114.54	115.62	112.89	107.88	101.92	114.12	121.49	142.67	131.95	110.66	138.71	177.45	143.7	143.43	147.01	105.48	101.26	126.19	128.48	94.354	102.98	75.754	64.055	92.747	96.979	61.95	92.005	37.03	78.243	92.975	117.89	63.071	46.956	107.25	127.54	68.773	65.02
92.252	88.46	117.76	120.1	90.762	115.99	110.15	99.763	109.49	140.79	133.09	100.41	134.53	103.56	127.16	126.32	121.02	122.65	107.49	116.17	155.57	130.39	121.37	128.58	165.24	128.74	115.02	119.85	128.63	122.42	154.83	150.19	95.656	98.632	69.658	59.663	118.6	93.457	92.446	99.729	86.736	125.61	114.1	122.79	86.806	61.824	131.02	134.34	82.332	61.286
107.48	99.512	129.55	110.56	113.42	117.12	111.85	97.678	110.86	130.36	141.39	99.948	130.72	91.084	136.55	147.78	120.05	120.62	111.54	119.61	176.4	136.09	140.48	129.98	202.98	136.8	146.65	117.41	138	136.06	184.51	161.95	102.65	93.854	73.081	71.115	143.51	100.22	133.32	122.42	162.27	192.27	90.019	90.428	73.92	37.843	120.44	100.59	66.765	42.782
127.65	116.11	136.45	106.39	147.24	129.05	119.16	104.59	112.42	123.67	131.93	104.63	139.09	95.103	138.18	159.34	102.64	96.669	120.19	124.66	191.78	139.98	130.34	125.42	227.36	155.02	194.99	138.29	119.57	124.83	169.67	145.57	102.65	90.786	72.59	79.289	140.72	114.26	147.79	138.25	199.41	217.48	37.052	49.375	34.931	-1.8451	85.54	57.701	40.461	25.463
138.4	116.64	125.29	108.86	143.96	127.64	123.39	111.42	113.97	114.42	121.24	111.71	153.61	111.31	129.05	140.28	83.488	78.791	121.17	116.16	166.56	120.91	92.77	108.38	186.91	148.82	184.1	138.02	90.421	96.183	119.18	115.54	99.093	91.584	76.659	85.169	120.33	111.69	133.42	127.93	191.06	184.26	22.428	50.315	35.714	11.886	72.468	55.352	45.784	38.567
129.76	106.42	111.59	123.23	112.69	124.43	123.95	114.83	106.85	107.49	110.9	116.15	165.4	131.12	111.72	106.6	73.112	70.819	107.74	99.896	126.62	112.57	64.957	96.384	130.19	131.82	136.63	132.02	69.125	60.967	67.409	94.068	96.471	97.493	94.048	99.769	100.64	101.06	100.39	93.151	158.8	130.59	47.253	86.545	65.698	62.005	82.456	82.252	72.21	68.931
113.17	96.369	100.77	128.18	107.41	122.2	115.16	110.81	113.58	105.52	115.58	110.18	165.99	131.86	94.183	76.396	90.984	96.534	103.98	97.713	100.16	102.22	64.375	90.109	118.21	126.38	127.41	123.64	86.652	68.869	72.988	101.78	107.96	106.75	114.91	116.91	117.56	83.697	98.712	73.564	145	117.04	57.734	101.11	84.605	91.908	86.268	91.229	84.197	76.482
91.81	100.15	92.739	109.03	95.449	108.28	95.304	88.816	101.7	98.762	102.39	102.45	128.61	111.37	90.404	68.372	114.89	119.46	111.11	96.09	83.84	102.4	78.217	80.564	101.79	101.95	86.579	103.59	112.63	84.508	81.746	99.415	122.54	111.2	129.03	135.78	139.99	85.29	109.78	80.618	164.09	138.3	111.76	123.57	141.1	146.07	111.48	114.31	120.9	106.69
89.814	104.72	118.17	109.52	149.35	119.89	98.865	81.592	113.49	100.85	94.455	106.4	100.39	101.51	98.082	91.843	113.16	109.25	117.36	111.24	100.04	116.6	133.42	118.23	195.49	136.81	145.71	127.34	104.48	86.381	111	103.32	118.06	107.28	143.97	150.64	140.51	90.664	109.45	90.121	135.58	140.69	101.25	91.624	117.34	103.93	93.631	79.72	106.76	96.08
96.466	96.359	124.73	109.22	164.07	116.56	100.19	75.437	109.71	95.464	86.461	118.65	79.064	107.83	101.84	112.37	95.299	83.181	100.16	102.74	97.731	113.57	154.13	145.99	238.8	155.07	155.2	126.38	72.847	66.675	102.98	89.969	96.068	95.348	143.19	146.07	114.65	94.896	88.572	87.611	90.562	99.231	120.93	82.577	115.05	83.379	100.23	72.057	124.62	111.68
111.29	79.044	110.91	109.74	158.73	114.62	98.589	76.809	106.02	96.645	90.553	130.65	88.675	126.33	103.39	122.14	70.592	63.495	70.456	81.573	86.586	102.78	144.59	153.59	237.94	158.03	142.36	110.49	51.27	49.409	91.549	86.347	82.056	88.595	133.31	125.6	96.998	79.099	71.666	79.298	69.294	44.582	142.97	92.334	121.5	82.667	117.04	87.321	148.25	133
113.87	70.205	93.671	114.21	131.96	115.47	93.955	78.876	83.763	99.779	91.416	117.53	104.34	132.58	94.749	120.94	54.83	53.528	41.763	59.487	82.811	107.08	118.67	141.78	198.19	144.96	115.11	96.242	46.458	36.627	73.489	85.145	71.217	82.153	132.41	117.55	84.02	77.252	53.775	67.604	62.325	14.435	145.81	102.79	109.46	80.354	125.02	97.402	154.6	136
107.02	77.02	87.324	104.67	128.49	111.66	88.246	73.585	80.078	102.27	93.539	87.517	109.81	109.23	97.23	118.58	57.64	69.339	50.057	55.899	94.519	110.16	108.11	114.9	154.31	117.17	100.32	83.631	74.474	55.081	88.269	94.739	81.602	81.932	138.53	120.96	100.94	75.589	71.26	83.487	98.878	41.105	126.74	105.67	92.026	83.584	116.01	99.879	128.77	115.24
89.581	92.516	109.12	103.93	157.63	111.44	95.088	70.317	93.355	100.98	92.106	62.261	100.72	80.439	102.47	124.66	68.185	78.785	74.68	70.399	131.42	123.47	127.33	109.61	165.04	117.64	138.1	103.7	93.963	74.457	114.59	102.04	82.957	80.404	144.7	130.2	109.02	92.23	89.717	101.99	105.37	79.243	67.614	81.433	29.498	43.114	77.226	69.212	64.012	63.144
67.063	98.5	138.3	111.85	174.01	101.21	107.9	65.251	110.18	89.569	91.129	62.391	78.9	67.425	109.97	132.25	74.482	69.568	83.291	76.117	161.28	135.42	158.99	127.46	194.62	125.53	159.62	123.95	93.348	72.612	123.19	98.822	73.613	79.522	143.22	131.22	100.32	111.78	96.657	109.99	90.044	94.343	44.503	76.45	-6.7555	19.186	63.02	57.931	24.923	35.662
58.879	90.38	148.21	118.11	180.64	95.661	115.75	69.772	138.71	86.714	103.45	90.936	73.362	80.98	121.45	134.18	76.361	61.669	72.26	73.772	173.19	134.36	180.06	149.16	221.94	135.52	173.9	132.74	98.031	76.263	131.43	105.73	75.312	88.985	127.34	111.01	102.49	106.61	112.5	116.99	86.223	92.606	45.283	81.774	-6.9442	13.959	72.628	68.751	19.86	38.325
56.02	82.007	113	98.177	127.33	80.42	96.194	69.293	133.79	87.149	105.96	112.81	64.038	96.884	126.27	119.63	88.074	74.012	49.304	54.194	152.96	115.54	147.28	127.74	147.13	97.607	105.22	98.03	121.78	93.669	103.84	100.88	84.788	98.292	103.48	84.636	114.23	101.64	129.05	131.36	113.8	101.14	101.46	114.53	62.985	68.164	123.42	118.54	82.366	91.503
62.886	81.533	110.34	108.63	144.65	111.49	96.597	89.725	139.95	101.85	107	101.82	74.348	107.27	120.08	115.01	90.458	80.963	32.587	66.512	166.24	123.02	147.76	138.14	170.92	121.66	169.14	124.66	124.7	114.44	100.82	110.69	72.418	93.848	116.5	91.544	111.97	112.8	118.27	132.78	70.131	119.51	44.131	68.238	7.4598	-6.4832	96.364	71.801	64.997	72.043
62.031	84.503	66.974	66.616	112.21	97.998	65.691	79.544	125.63	94.86	89.57	65.837	55.243	80.411	107.07	92.647	120.3	131.5	50.338	70.39	140.82	81.599	85.545	74.891	59.628	73.648	128.71	86.903	146.32	167.04	82.13	93.437	65.899	78.521	106.64	90.314	123.11	123.37	121.87	147.23	70.61	154.69	68.312	75.699	47.727	35.259	110.55	88.042	109.26	105.5
57.704	87.887	67.568	52.924	117	103.98	62.377	69.97	121.76	83.55	53.085	50.245	45.324	60.79	111.27	97.943	111.55	131.19	71.066	81.352	143.86	98	78.807	53.367	25.421	54.659	126.47	106.7	127.88	174.93	80.186	75.689	61.927	70.556	105.99	98.433	113.54	128.25	99.481	137.84	62.148	159.45	109.85	112.62	82.499	94.385	113.64	122.95	122.02	148.75
47.199	73.075	65.099	55.764	98.84	88.01	60.02	53.308	107.81	55.128	42.357	41.011	38.912	44.948	88.981	86.734	108.81	122.53	71.473	77.936	129.72	94.793	59.676	49.568	9.76	54.342	120.02	108.17	100.54	166.59	79.078	57.423	49.921	62.054	94.273	95.348	90.386	130.75	69.963	96.576	20.888	119.65	150.23	145.09	109.45	149.61	127.25	154.24	141.22	179.15
49.724	62.825	64.26	64.825	83.935	76.292	60.599	42.917	93.357	38.261	53.172	53.449	51.236	46.118	74.095	73.668	97.85	104.15	64.981	69.458	119.32	95.193	56.022	62.829	18.549	62.083	110.74	103.57	90.447	147.2	86.649	56.914	61.816	72.537	85.379	85.273	82.118	115.46	62.221	62.9	12.702	76.115	175.27	165.65	137.6	190.17	143.33	180.37	158.85	196.13
67.295	67.534	68.695	69.304	84.074	64.404	64.335	41.196	83.195	30.383	81.24	62.571	66.449	50.488	66.775	53.693	92.558	101.1	65.433	66.046	111.16	77.649	70.848	80.169	39.43	67.931	105.58	82.102	99.954	132.99	95.647	69.811	82.679	88.188	98.296	87.128	90.164	97.131	81.416	57.927	31.809	63.77	156.37	149.17	140.01	178.45	142.75	167.99	161.34	176
93.374	93.349	92.682	70.087	103.49	65.56	81.51	52.272	76.907	33.654	93.445	73.183	76.485	61.843	77.374	45.935	80.81	96.682	79.154	74.663	110.31	71.548	111.11	96.748	66.244	68.45	98.872	71.945	99.769	105.94	86.143	79.367	99.295	100.91	123.99	104.05	97.186	88.387	103.69	77.321	77.048	81.768	129.96	129.61	132.01	145.98	130.12	141.32	150.35	146.46
112.04	119.24	113.3	63.508	129.28	70.583	98.826	70.061	77.525	39.309	90.606	85.979	83.542	79.99	86.175	48.944	80.25	101.68	92.862	90.503	113.22	67.864	136.44	96.274	89.562	74.289	107.76	75.01	91.708	87.927	69.719	80.533	102.4	103.66	124.64	107.25	104.87	92.373	125.73	106.72	128.58	111.61	104.05	115	109.1	109.23	113.65	116.14	125.85	114.29
115.7	121.74	129.44	74.06	126.68	74.302	118.5	91.506	77.76	43.785	86.679	103.63	88.752	101.72	84.747	60.691	79.857	95.441	92.35	100.72	86.057	71.668	144.99	101.69	101.58	81.94	97.273	77.328	67.629	62.724	51.098	75.305	95.313	97.237	103.98	101.17	97.791	97.707	125.16	111.18	148.43	111.15	121.91	127.69	112.89	117.27	121	116.73	115.13	109.38
112.02	105.28	122.03	92.445	104.12	82.151	124.94	116.82	80.153	63.164	95.593	126.6	104.76	126.72	78.263	78.231	86.381	91.537	89.49	105.97	46.936	76.172	125.44	105.13	94.626	90.971	82.263	75.613	63.427	58.296	53.819	79.888	97.325	94.733	64.852	77.577	94.931	92.361	121.68	101.64	137.96	86.51	139.84	135.03	128.39	145.24	131.58	124.98	112.66	114.24
111.11	88.483	116.52	123.04	95.87	103.45	129.95	145.49	91.58	100.14	115.32	144.4	127.65	150.21	83.75	104.17	86.475	82.703	96.555	112.16	28.944	91.765	120.76	125.82	106.93	106.7	87.44	85.494	75.245	61.981	78.554	98.97	104.48	98.763	50.012	64.457	91.873	79.83	111.67	87.447	95.116	58.68	119.84	113.45	120.74	141.24	115.92	108.8	98.466	102.53
111.03	87.988	107.93	136.91	82.828	116.45	127.2	160.78	96.394	135.09	123.24	147.3	133.4	162.81	100.03	124.6	87.407	79.398	114.44	110.53	37.202	103.93	115.18	131.01	89.651	98.841	67.509	86.888	92.235	64.32	82.575	105.97	103.84	102.49	57.998	66.401	84.581	78.669	94.216	79.734	60.694	52.179	96.876	91.1	113.31	127.56	92.06	92.235	100.38	91.654
116.68	95.196	108.37	132.71	89.639	118.19	128.19	163.36	119.14	150.61	126.38	137.69	127.49	161.33	117.26	130.42	90.312	88.146	134.54	110.3	60.084	97.687	116.23	123.04	79.574	88.207	66.528	82.489	98.433	69.622	79.706	103.6	95.797	102.55	75.743	79.068	82.224	80.307	81.235	76.688	55.507	69.048	67.83	69.1	90.201	95.841	60.643	72.883	95.829	72.499
120.52	105.4	118.34	119.57	99.079	120.97	133.04	155.58	134.28	145.76	110.78	131.46	117.61	156.16	125.49	131.42	83.569	81.566	136.88	109.28	83.907	104.94	116.74	108.74	79.433	85.958	73.1	88.295	79.233	54.975	56.434	84.728	88.284	101.41	80.551	92.838	78.109	90.174	61.951	67.618	82.432	84.453	67.126	72.026	71.713	79.215	46.902	74.951	89.146	69.756
125.81	99.008	130.04	112.39	117.73	120.29	138.17	147.66	148.24	123.11	109.34	124.06	114.89	142.08	112.34	121.11	79.124	78.354	128.1	115.23	78.51	97.232	118.57	106.07	104.68	104.68	108.66	87.791	57.277	49.426	60.384	77.197	91.54	98.993	81.996	108.21	81.558	88.731	58.126	54.503	93.914	77.262	54.966	60.81	44.497	56.765	35.97	62.324	62.802	60.704
127.59	86.828	127.52	103.89	118.42	109.68	130.05	136.12	134.14	97.013	110.2	119.29	110.61	123.36	97.012	110.69	79.017	81.093	123.12	117.9	55.193	85.599	117.02	105.18	103.94	106.24	103.43	72.33	56.891	55.137	86.424	83.507	112.21	102.88	92.462	123.72	93.12	78.001	77.788	59.625	101.71	57.57	65.766	60.353	60.607	72.259	44.424	62.841	55.271	74.714
118.6	84.926	117.65	101.82	112.84	101.63	113.13	123.32	89.025	83.089	100.58	111.05	103.35	111.37	88.155	111.47	85.215	82.885	118.88	116.22	69.55	95.797	116.67	110.71	104.14	103.85	83.945	78.632	75.369	65.005	119.93	100.79	126.64	111.85	117.76	136.29	99.993	83.306	105.04	88.801	100.01	49.968	70.852	60.267	74.447	75.987	50.806	60.242	55.532	86.576
103.69	87.433	107.63	108.38	103.43	90.511	101.05	112.25	56.408	79.881	96.116	92.437	93.077	100.33	84.861	109.08	102.05	95.876	112.66	112.54	110.2	104.38	114.54	118.33	111.47	102.16	72.653	96.509	102.94	90.156	159.62	126.95	128.21	122.39	147.63	144.25	103.84	101.62	134.63	129.49	104.04	71.277	68.088	59.564	76.324	64.466	55.035	55.93	58.455	83.971
89.924	97.989	106.73	122.07	95.149	100.37	103.67	109.99	55.898	97.979	89.015	78.954	93.624	97.936	89.43	108.87	110.91	96.513	98.412	111.5	163.18	131.96	108.58	123.64	130.89	116.75	86.932	138.1	118.14	112.22	179.26	146.15	126.7	135.49	151.12	138.97	102.65	129.05	142.14	156.13	129.55	109.61	67.867	68.686	67.128	55.151	63.928	66.043	55.241	75.495
87.048	99.483	96.319	122.76	73.523	108.78	108.18	112.04	94.595	120.28	100.08	68.098	100.77	86.892	86.587	89.714	121.66	109.08	90.241	110.95	157.57	122.38	79.269	106.92	110.82	126.39	92.759	139.4	127.42	145.53	178.99	150.56	132.67	139.13	122.05	122.47	105.77	137.91	134.74	150.28	150.58	132.42	78.363	79.435	82.837	84.737	87.367	88.659	63.075	73.219
89.036	96.209	67.372	97.089	21.206	100.19	97.641	105.59	118.54	129.43	105.56	66.26	97.893	69.295	81.403	62.548	130.8	125.4	93.799	96.62	93.965	87.289	31.874	62.255	14.309	97.347	26.463	85.647	131.58	164.29	137.67	124.24	140.22	126.63	84.38	105.05	102.59	131.87	108.53	115.87	151.06	119.19	132.56	114.12	160.89	181.49	134.32	137.64	112.86	111.18
112.18	95.14	85.774	99.679	75.877	132.45	112.78	122.22	157.61	144.59	109.89	92.724	124.3	75.463	101.97	72.139	106.55	113.17	116.72	107.02	71.188	95.081	72.7	76.613	57.041	120.69	82.001	97.265	114.45	151.33	139.86	121.48	143.34	112.82	93.58	106.62	94.492	96.01	80.154	71.825	96.767	78.182	99.167	99.643	155.12	177.72	102.03	115.73	90.366	109.14
113.1	94.411	63.183	73.15	54.43	101.56	90.304	108.05	115.88	116.53	89.162	112.01	108.36	78.285	110.18	72.743	114.01	126.46	126.39	85.892	54.547	83.789	60.953	47.95	-3.7408	71.598	30.606	65.656	113.9	135.85	102.98	90.968	122.77	90.933	106.88	100.87	81.496	90.904	71.915	55.818	71.571	57.506	126.7	122.4	197.78	207.52	100.6	128.21	133.93	147.38
105.63	96.537	65.301	81.589	40.421	72.684	81.639	99.569	68.523	80.759	70.754	127.67	91.621	93.045	114.89	86.127	119.02	127.43	110.6	74.643	82.833	104.76	66.154	54.049	1.9343	49.927	43.227	85.34	105.05	118.95	85.868	77.748	92.283	81.906	126.09	100.74	67.823	113.25	77.617	65.737	64.318	73.9	112.51	116.98	165.27	152.86	75.775	108.96	133.46	145.14
95.606	98.345	10.633	53.203	-40.422	8.8887	37.922	81.33	37.653	49.427	83.378	126.45	69.81	93.488	91.383	67.603	171.89	191.03	96.994	65.826	68.635	52.22	-30.651	-4.5893	-106.76	-0.96455	9.9001	43.454	148.7	185.92	74.044	71.662	88.35	87.484	64.306	54.692	102.81	139.31	138.4	117.07	130.63	134.45	104.06	101.2	159.38	134.3	91.727	119.67	159.22	136.45
77.757	108.87	7.8909	72.617	-132.3	-17.98	26.99	79.892	17.201	32.295	82.313	118.53	44.905	99.082	70.893	66.072	176.28	189.29	62.456	63.827	44.511	62.285	-72.23	-4.4584	-174.42	-19.928	-24.044	44.732	142.6	204.7	32.624	58.114	81.202	95.217	19.896	46.933	99.726	192.03	136.82	135.44	141.39	168.16	94.139	86.249	132.4	113.67	111.39	127.04	149.53	125.77
[truncated: 66 more columns]
