# Supplementary material for: Constructing high-order functional connectivity network based on central moment features for diagnosis of autism spectrum disorder
Source: PeerJ. 2021 Jul 6;9:e11692. doi: 10.7717/peerj.11692 (PMC8269664; doi:10.7717/peerj.11692)
Supplement: Supplemental Information 2 [file peerj-09-11692-s002.zip › raw data/Subject_12.csv]

74.106	77.324	100.73	109.91	106.05	114.48	114.98	123.92	100.77	110.28	60.207	85.302	61.262	97.252	85.542	111.21	76.995	61.31	90.407	100.59	149.84	122.97	93.475	125.39	159.67	138.17	123.97	115.83	84.667	104.95	152.54	110.29	99.627	93.639	140.57	164.83	111.58	109.07	115.92	105.37	148.07	105.16	75.981	69.022	99.681	92.625	75.999	80.264	105.94	100.49
98.361	108.36	76.952	101.27	74.584	96.316	107.99	121.01	75.814	102.17	73.498	94.314	79.863	99.016	68.931	95.183	90.493	99.501	101.43	118.31	135.68	109.53	84.728	96.761	133.33	111.23	95.877	98.251	100.03	114.52	143.32	101.44	114.7	113.89	123.37	154.49	108.75	101.25	111.87	93.714	128.12	100.75	95.679	88.555	138.85	139.69	112.65	107.77	121.96	114.27
99.467	102.4	74.333	96.721	83.714	104.05	105.76	123.82	100.04	104.21	86.643	108.42	91.571	100.98	63.052	84.097	92.122	111.63	102.86	114.91	124.68	112.39	95.473	88.111	128.17	102.79	90.275	96.701	114.1	122.14	154.35	117.31	128.89	134.27	130.8	153.95	112.58	94.971	108.29	86.182	132.02	119.59	121.16	119.38	150.17	165.09	132.77	121.49	116.66	123.27
100.33	96.538	83.055	94.204	78.281	110.16	101.76	122.46	101.6	115.92	97.953	119.11	113.81	104.53	73.847	89.809	111.23	123.36	115.26	111.79	96.222	113.9	99.023	80.447	87.732	89.934	63.376	97.246	125.04	138.85	131.81	109.75	135.08	137.89	99.738	107.55	104.02	85.491	98.754	74.404	111.22	121.46	113.02	117.55	125.7	157.52	124.15	114.68	86.583	116.57
94.377	95.934	94.664	90.016	87.452	116.59	102.48	114.34	121.47	123.45	108.71	115.21	124.99	101.32	93.702	103.12	109.33	115.24	125.83	108.37	86.769	124.27	101.3	77.541	69.377	84.781	40.335	99.506	125.5	147.61	131.66	106.51	124.06	128.24	87.975	81.991	97.083	85.668	93.624	75.695	103.81	118.26	109.37	115.82	108.04	137.64	113.52	111.03	75.481	111.66
100.91	109.77	99.328	88.296	87.961	118.4	106.92	111.03	125.98	125.24	111.36	105.08	135.17	103.7	107.18	112.61	110.93	116.81	134.46	119.61	87.04	122.19	100.17	80.207	61.325	87.272	22.556	94.078	122.73	149.72	118.19	96.575	122.18	127.88	96.167	85.443	90.402	90.231	92.323	85.732	98.787	112.3	94.493	105.3	98.314	108.06	98.272	99.375	53.8	86.237
109.53	112.74	97.354	90.144	99.178	105.48	99.627	95.139	110.6	98.938	95.991	84.484	117.41	103.68	102.4	101.24	101.96	105.54	122.97	116.73	94.448	103.94	89.258	85.082	74.188	88.084	60.453	90.023	103.64	112.72	87.517	80.249	112.92	116.46	106.2	105.65	88.49	98.355	100.55	101.58	84.591	109.86	114.89	111.77	120.72	104.86	110.04	113.15	82.737	94.295
117.56	122.4	99.124	90.536	84.836	102.01	113.61	98.031	102.07	97.323	93.954	75.471	122.88	102.07	105.64	103.5	115.94	104.41	113.35	115.38	98.624	87.737	97.82	88.347	91.033	86.473	62.066	88.756	108.65	111.65	93.185	86.02	114.59	111.55	110.48	107.62	89.831	99.22	97.062	105.29	75.608	91.661	100.91	104.41	98.991	78.136	90.072	87.248	65.356	69.735
116.51	121.87	106.62	86.879	89.422	94.887	116.14	89.048	113.92	85.438	98.194	69.304	109.21	85.968	102.5	86.562	125.18	103.22	108.61	103.48	95.105	76.522	105.2	90.938	108.82	81.729	90.801	92.128	106.01	100.92	95.741	91.513	118.13	104.63	129.53	110.42	91.552	103.53	91.686	108	66.224	77.306	118.38	114.71	108.87	86.123	100.31	95.238	78.723	69.562
112.21	108.49	113.68	91.107	98.472	102.65	121.07	98.167	124.81	94.021	107.37	79.121	108.83	87.434	106.72	92.301	128.57	103.88	99.955	91.994	94.775	75.811	112.39	110.56	112.22	91.447	113.04	99.133	102.22	105.94	84.152	94.647	125.82	104.97	146.33	117.31	88.303	105.48	85.666	104.95	59.422	64.006	112.51	110.33	85.287	67.429	87.06	82.917	50.1	50.16
104.69	89.412	108.52	98.605	113.74	91.378	110.69	91.878	118.65	86.172	114.66	84.934	103.81	91.041	110.35	103.39	102.22	93.398	91.339	79.341	101.34	86.496	108.68	123.4	117.81	98.251	143.3	97.503	88.313	91.094	76.891	94.624	107.47	90.263	137.95	124.9	87.398	107.42	91.661	106.28	54.29	65.887	137.94	119.57	81.703	67.853	102.83	106.42	80.919	81.096
106.51	93.121	98.686	108.35	97.51	85.789	112.67	101.14	101.44	99.234	127	98.481	131.96	101.36	118.31	122.01	95.836	108.85	105.75	99.917	100.59	102.45	125.08	129.14	122.1	110.19	118.11	86.122	98.419	105.54	90.633	105.91	102.67	99.043	129.13	130.71	90.169	100.57	93.292	103.74	60.246	78.683	123.92	114.28	55.905	52.553	97.823	105.07	66.684	77.626
105.27	90.315	90.03	120.78	90.911	88.564	103.67	102.69	74.169	106.94	116.7	102.36	138.76	109.54	115.22	122.33	87.764	108.16	110.58	111.85	92.966	109.45	135.99	130.11	126.16	116.85	121.65	90.246	96.339	91.529	80.255	103.2	88.623	98.43	108.11	122.89	94.746	93.69	96.591	99.281	57.907	96.728	120.56	116.47	52.304	60.827	102.84	117.15	73.3	90.667
90.39	75.24	87.662	128.22	111.78	119.83	97.754	107.03	84.305	126.25	94.217	98.851	120.77	114.15	112.35	120.09	64.941	73.153	89.258	96.064	95.242	115.4	139.22	131.34	135.29	120.15	148.17	120.93	81.772	62.708	73.155	101.6	63.873	83.648	94.195	110.03	102.57	94.496	97.732	95.078	71.812	108.39	124.88	127.22	56.668	74.774	99.662	121.93	81.681	104.47
97.246	98.718	80.574	113.74	101.26	135.67	85.807	102.3	98.274	147.26	88.9	99.235	112.34	109.28	108.51	102.1	80.039	84.507	95.788	95.806	69.545	100.92	119.28	103.63	86.408	94.327	129.27	133.56	76.201	54.117	27.515	73.315	68.7	83.635	78.078	73.505	100.69	99.619	89.04	93.433	80.229	108.99	124.16	124.33	104.3	118.19	114.86	139.3	88.522	104.22
103.9	112.93	78.808	96.248	110.36	142.89	81.341	95.006	134.74	152.2	96.816	99.665	104.69	105.7	110.15	93.031	84.108	94.168	96.281	88.291	61.22	87.939	100.61	88.396	53.549	83.378	122.49	134.69	66.713	47.659	4.876	61.134	83.042	88.796	90.63	70.661	103.86	112.24	93.506	107.63	104.01	121.17	143.57	129.44	155.63	150.55	135.14	154.3	102.09	101.22
109.28	112.14	79.95	87.929	109.58	124.31	86.549	85.429	136.78	137.46	113.66	99.616	114.08	109.36	120.94	113.98	83.071	95.923	91.4	76.695	70.046	82.19	94.264	87.257	44.547	83.734	111.16	119.3	64.759	54.157	25.594	69.654	84.558	82.589	79.202	69.988	111.38	117.89	110.43	123.61	113.78	131.61	156.3	124.62	159.15	142.56	138.26	145.36	121.5	104.05
106.4	97.442	83.65	86.448	107.3	99.563	88.673	81.323	118.18	111.52	126.56	106.21	116.81	115.7	117.87	127.53	88.492	103.23	92.417	74.353	85.076	85.202	109	102.72	69.366	97.714	111.15	98.108	72.664	72.921	71.197	93.947	92.268	92.493	98.103	102.14	122	115.97	123.84	133.25	115.29	148.94	150.85	116.7	146.22	122.4	131.63	124.66	125.51	99.219
95.096	78.524	90.987	90.953	103.26	88.849	89.856	86.459	87.011	90.701	124.57	115.02	109.69	122.27	108.28	134.85	94.569	104	90.114	74.669	105.31	96.995	131.82	124.14	102.78	111.71	119.3	90.295	87.459	97.692	114.28	113.75	95.953	105.18	123.53	126.94	127.47	109.54	122.46	123.93	116.36	150.74	119.22	102.87	114.53	94.155	105.83	91.454	99.382	83.284
86.259	75.466	100.42	92.94	97.147	93.776	93.142	95.363	65.513	81.069	114.08	122.81	102.69	125.36	103.63	133.43	98.659	105.31	86.823	78.82	120.62	109.54	147.28	133.56	114.03	113.6	120.73	94.977	104.64	120.47	129.07	114.63	99.314	115.55	144.83	122.98	121.74	106.06	107.2	101.33	126.8	132.62	81.382	90.661	90.363	78.02	77.129	65.028	58.523	65.823
85.227	83.249	109.04	88.807	103.87	90.951	88.34	86.557	58.46	61.078	100.46	121	91.313	121.61	103.46	114.58	89.345	103.06	79.048	76.621	119.29	110.44	141.46	122.95	99.993	99.559	135.54	100.81	104.33	109.52	101.25	93.694	96.587	109.68	151.16	98.487	107.46	110.63	97.714	85.619	130.87	111.47	90.538	99.88	113.37	103.93	86.995	85.285	75.491	93.748
89.892	90.57	117.5	85.396	112.75	89.556	92.399	83.726	68.064	57.302	97.266	121.25	100.15	127.06	111.7	106.32	83.193	101.16	66.29	73.521	102.81	102.53	135.52	111.96	82.14	88.882	133.13	102.16	96.992	96.119	69.962	82.287	99.031	101.88	151.32	84.031	94.193	113.37	99.045	83.096	118.33	96.605	108.24	110.7	128.19	124.06	97.284	101.28	103.45	127.23
98.688	93.005	124.07	90.067	109.92	83.968	99.272	85.134	65.441	66.859	100.22	119.52	120.97	138.14	119.55	115.06	92.988	99.504	55.97	73.136	78.157	89.528	130.92	108.28	68.839	81.486	115.82	98.56	86.113	88.253	46.213	79.765	100.16	89.748	124.91	72.524	87.103	105.39	107.64	87.124	73.233	82.768	114.99	109.82	115.25	124.83	98.904	100.58	128.65	150.11
103.64	103.2	123.46	95.766	95.101	84.633	106.9	91.703	73.596	90.564	109.38	115.97	135.68	139.56	120.69	131.76	114.04	103.21	61.632	84.997	68.951	89.509	130.2	107.66	75.191	76.981	78.533	93.116	87.727	103.94	65.401	94.683	101.73	87.379	101.37	74.981	91.467	90.368	107.37	89.976	39.094	71.881	102.55	103.67	90.24	114.14	92.191	85.857	129.3	141.69
101.74	109.61	118.85	105.89	94.896	97.3	107.84	95.488	88.371	104.14	104.35	106.4	122.61	131.31	116.17	146.37	119.36	96.296	65.874	94.907	92.129	101.08	120.56	116.87	95.418	85.169	75.009	97.944	91.14	115.4	94.685	106.77	96.182	86.33	80.332	79.516	99.548	80.684	99.38	88.862	40.282	67.586	92.286	103.6	70.089	98.561	82.108	72.643	106.4	112.81
109.26	123.25	107.87	109.69	96.146	94.324	87	81.532	79.088	85.257	86.18	99.002	90.803	117.69	102.42	130.66	121.93	110.2	80.186	108.22	106.56	97.415	90.459	116.98	84.412	90.558	105.62	97.153	92.442	107.55	69.391	85.154	97.66	90.927	54.17	68.303	94.303	82.55	86.782	88.631	49.16	77.011	102.54	108.9	99.838	115.47	98.175	94.31	97.638	98.439
114.89	139.75	101.52	103.35	86.809	84.357	83.735	73.62	74.95	70.574	85.508	103.04	91.27	108.16	107.83	124.06	117.26	126.87	95.446	116.24	105.6	90.871	79.279	105.84	67.833	92.19	100.11	91.557	110.01	118.59	74.25	80.558	92.901	91.186	21.006	41.393	82.661	91.764	75.22	92.867	61.281	87.741	101.41	107.99	110.7	118.86	99.42	100.06	90.152	93.342
113.58	134.4	113.69	96.961	104.2	71.381	87.076	63.01	85.995	48.373	93.988	104.45	99.322	99.158	113.83	103.55	101.03	127.26	105.13	110.05	85.103	78.108	94.371	100.72	75.524	96.231	117.83	92.551	110.54	106.65	83.914	87.404	84.073	85.058	18.72	36.994	74.645	108.09	81.409	111.69	49.359	105.28	123.13	119.73	134.6	138.16	119.9	123.4	123.31	118.18
107.32	111.06	130.78	97.747	126.56	83.694	100.05	76.35	105.04	61.552	104.77	106.92	119.1	106.13	114.76	96.792	91.967	110.94	103.93	99.39	66.038	70.675	123.49	109.09	99.258	101.93	132.05	106.74	96.876	96.741	86.266	97.378	79.333	83.446	45.475	58.834	74.849	116.92	94.423	125.66	26.817	107.22	114.2	115.19	124.55	133.94	116.46	119.61	125.57	121.05
92.796	74.971	130	102.62	162.08	103.33	93.487	80.615	122.39	78.58	97.987	91.852	103.7	111.51	101.41	96.257	63.226	57.936	83.136	73.517	80.86	79.697	123.43	113.65	136.69	96.718	182.2	129.18	55.876	55.051	73.584	91.303	51.794	61.269	71.91	89.366	87.085	119.62	114.82	128.76	26.738	95.905	133.47	121.87	131.62	143.49	130.35	140.77	169.82	155.49
87.129	69.339	102.89	101.6	158.75	133.14	86.796	100.02	136.96	123.19	90.831	88.234	93.2	120	88.555	111.17	60.02	32.925	74.97	75.672	115.51	101.67	106.24	108.22	154.82	93.947	179.95	133.41	40.261	53.733	67.21	85.873	48.471	65.385	108.07	120.07	101.78	111.6	119.36	114.83	78.369	82.892	122.62	113.35	123.43	128.91	116.81	132.49	155.68	146.23
95.302	91.046	69.332	96.382	128.68	125.97	68.292	95.114	116.29	130.72	80.511	85.547	75.985	109.41	78.813	107.21	76.142	43.229	87.102	96.919	133.82	111.55	76.228	89.798	142.8	90.483	163.41	109.51	44.626	55.57	52.243	73.383	58.859	74.654	111.18	114.91	109.26	103.62	119.11	101.87	127.3	84.99	140.17	114	144.29	131.21	128.2	145.68	162.45	147.41
97.202	104.59	53.49	94.793	109.36	109.45	59.522	93.443	99.171	119.65	74.766	95.498	58.639	94.906	75.122	92.262	90.992	64.105	94.639	113.08	130.63	109.45	69.177	91.825	136.75	105.71	145.8	83.64	65.467	66.324	65.467	87.836	78.415	92.548	115.16	118	112.51	102.7	116.21	102.52	148.16	107.81	159.75	123.13	154.02	122.16	135.99	144.19	158.71	140.63
96.126	99.784	65.279	110.1	99.164	88.926	65.876	94.882	60.555	100.29	70.528	101.42	54.878	86.196	85.014	94.625	92.89	65.599	81.064	103.42	113.64	95.48	77.823	114.43	124.89	119.37	138.77	79.495	81.317	67.045	79.646	100.86	71.686	80.878	60.722	85.14	108.03	102.87	114.3	104.47	103.56	108.73	159	121.67	115.17	88.765	126.22	121.42	148.54	134.7
96.808	106.78	82.607	119.41	97.878	76.941	71.609	96.714	57.254	93.971	81.85	104.57	52.996	74.23	85.587	85.612	92.511	78.915	78.921	94.922	95.563	86.54	90.407	127.1	119.36	116.66	125.82	87.875	91.225	68.934	94.912	105.97	64.859	75.688	39.688	77.506	103.82	103.96	102.86	105.17	57.137	95.431	144.54	122.66	105.06	88.75	132.12	119.7	144.35	129.43
103.38	117.4	94.946	131.43	98.583	83.79	79.593	100.6	57.502	108.58	90.606	98.889	59.528	72.719	89.259	97.806	88.58	82.743	70.18	84.296	102.78	89.43	90.546	130.57	116.26	111.87	121.71	107.95	87.133	67.468	88.926	88.981	49.371	61.011	21.188	63.834	96.624	97.817	90.585	91.161	38.396	57.423	108.81	109.62	82.467	82.233	115.8	110.58	118.9	114.94
100.7	111.76	95.31	135.55	129.67	93.549	70.88	86.606	71.089	111.28	85.661	85.375	35.348	69.235	82.12	97.605	65.723	65.421	50.451	64.61	127.88	101.32	75.739	123.92	142.04	117.4	168	123.83	61.851	38.885	76.37	70.641	29.811	42.017	43.181	79.805	91.581	94.414	91.039	82.872	60.53	38.247	117.55	116	102.01	100.72	115.93	129.83	139.21	137.46
108.53	124.74	92.58	127.17	120.42	88.205	68.405	75.571	55.742	117.15	87.49	84.431	35.323	64.071	78.049	89.624	84.12	84.684	60.787	77.161	117.49	100.92	70.182	100.12	142.53	120.17	162.26	108.14	63.285	46.029	62.027	59.605	43.628	48.611	63.636	74.943	80.254	87.948	90.577	81.178	72.418	35.699	109.28	102.61	112.52	104.89	103.32	125.01	130.3	131.49
106.61	129.61	100.13	111.43	118.82	78.959	73.631	70.116	60.169	110.34	93.273	90.241	31.879	52.463	69.184	59.093	101.41	105.63	82.808	98.756	88.03	94.978	83.575	81.045	148	124.24	148.64	83.649	79.031	62.025	76.418	75.79	76.708	76.359	108.19	88.742	77.543	92.871	95.022	100.91	72.166	66.885	117.73	103.39	133.38	112.57	109.84	122.1	128.83	119.17
95.377	110.83	113.78	107.44	123.06	87.401	94.601	88.142	68.553	112.15	92.735	98.094	39.818	62.865	70.263	56.929	94.249	91.568	79.377	100.64	76.204	90.897	96.003	81.314	137.98	124.45	134.51	82.225	94.451	79.712	98.311	95.652	92.892	90.383	108.92	85.867	82.633	101.03	101.18	117.07	58.09	91.997	104.35	97.373	97.651	82.883	94.622	90.944	110.25	100.64
91.985	106.55	115.17	98.46	122.75	92.55	104.05	100.62	98.41	107.84	99.049	103.48	49.157	76.538	67.396	48.466	82.969	88.001	86.788	103.71	80.212	91.214	88.971	68.854	104.85	104.22	114.75	89.256	104.75	93.137	109	97.432	105.65	103.68	104.65	85.955	93.747	108.4	99.266	120.71	65.848	109.28	101.39	103.78	99.886	96.903	111.72	102.31	135.63	117.01
99.18	116.26	107.48	92.096	105.8	105.54	118.78	119.17	131.68	119.36	114.96	111.24	83.024	98.731	80.033	65.669	86.322	96.834	97.686	109.38	106.29	102.29	79.196	56.141	66.934	87.506	70.316	102.76	117.32	126.3	128.12	97.338	114.3	110.96	89.006	74.407	102.01	103.18	86.922	100.4	105.15	100.12	76.246	99.492	85.522	107.52	103.93	103.04	146.46	134.02
108.8	114.05	102.95	93.906	101.36	105.85	122.18	118.99	134.57	110.73	121.04	108.81	103.25	111.52	95.717	81.894	93.658	99.825	99.816	102.39	133.19	110.38	68.703	56.49	50.378	84.416	67.4	116.06	110.56	133.49	131.7	94.353	107.31	95.265	61.604	51.625	98.554	91.362	79.087	74.678	128.82	78.346	78.993	99.744	82.984	127.45	95.799	113.28	177.85	173.02
111.91	103.19	109.54	98.041	109.8	108.1	130.31	122.83	134.17	104.54	125.04	108.69	112.13	112.13	106.88	89.896	106.49	106.54	102.44	98.648	145.54	116.87	80.406	77.42	73.87	100.17	78.465	121.1	107.35	139.54	150.08	116.33	107.27	89.266	70.594	55.676	86.87	81.156	72.145	62.865	128.65	66.399	83.875	100.02	76.604	127.36	74.569	99.166	165.4	172.95
113.8	98.042	119.68	100.8	110.26	98.488	137.53	121.01	115.67	95.973	124.67	104.24	112.91	102.74	110.38	94.167	114.23	112.59	108.93	99.315	137.63	115.69	91.549	94.272	100.38	105.34	86.668	113.76	111.22	136.31	161.36	135.21	101.43	82.084	71.75	55.745	70.31	75.659	68.958	65.796	91.261	61.671	88.494	96.809	69.274	110.86	62.224	79.882	132.67	145.29
120.23	110.51	129.52	99.166	104.63	85.834	142.16	111.11	108.93	83.989	123.15	95.756	112.83	89.381	105.46	88.817	119.47	127.57	128.37	114.15	120.04	108.52	96.129	95.605	112.85	102.68	87.814	98.284	121.52	126.73	155.94	135.66	106.79	89.744	88.766	66.487	61.498	76.999	71.9	79.151	61.339	71.891	90.982	97.699	81.331	97.672	74.632	81.14	91.51	95.606
119.28	107.92	131.59	99.913	111.33	87.224	139.83	100.39	117.05	76.065	111.82	88.481	108	93.466	100.25	94.557	109.15	118.83	126.22	113.16	113.6	100.18	87.952	94.802	111.4	107.04	103.18	95.042	118.35	106.04	134.77	119.76	108.18	94.735	110.63	92.929	66.742	80.824	85.739	89.995	65.253	87.31	88.619	100.08	87.526	80.664	86.345	93.651	70.008	64.303
111.99	98.459	118.68	91.9	115.08	85.499	121.37	83.916	134.74	71.95	106.72	90.267	98.904	100.87	94.998	93.418	102.78	107.49	121.24	102.56	101.23	92.354	74.877	82.502	93.126	104.16	104.02	93.602	107.71	90.838	118.8	104.56	109.34	99.839	137.41	129.37	82.298	84.034	98.42	96.047	93.521	102.08	93.704	105.44	115.21	96.285	109.21	128.98	108.72	85.028
110.58	94.236	113.3	93.655	90.593	86.148	123.04	84.089	128.39	89.117	116.23	97.525	125.86	103.43	118.78	115.96	115.36	97.492	123.23	99.29	88.706	93.043	87.197	79.518	62.491	100.35	58.107	96.389	112.11	106.04	129.24	107.67	107.16	96.04	110.88	109.29	95.395	80.124	98.943	89.262	107.91	88.329	65.583	85.528	79.194	80.114	88.559	114.98	112.06	87.134
100.26	69.92	108.69	105.17	95.947	104.96	122.73	103.78	133.16	118.76	119.83	111.97	130.47	104.79	136.88	128.86	102.77	69.094	111.39	88.064	96.402	107.61	107.68	103.7	64.616	106.84	52.118	113.95	110.65	106.85	143.32	130.94	98.179	93.104	95.147	107.48	103.81	82.464	90.749	86.971	109.56	85.149	49.684	74.539	35.145	57.562	59.801	78.942	95.337	84.048
99.977	60.752	92.416	113.79	104.63	123.58	103.92	126.68	135.56	150.5	116.92	132.73	113.26	106.62	130.69	114.8	87.471	64.159	109.19	89.555	105.15	119.85	107.83	122.37	67.734	106.45	71.21	125.94	110.03	95.275	117.09	137.08	95.841	102.6	92.093	119.29	100.11	88.594	73.406	88.273	96.398	99.146	48.754	72.99	31.698	58.699	58.162	58.089	73.03	79.516
104.42	66.596	76.447	123.02	100.75	142.13	95.799	146.12	128.76	182.05	111.83	143.53	110.02	114.71	130.38	126.84	69.45	55.29	95.731	85.506	127.04	131.92	93.549	123.99	70.25	105.73	77.969	135.83	115.04	92.779	103.47	132.26	70.943	88.763	49.099	92.42	93.261	90.917	62.431	83.344	92.361	96.526	44.111	71.204	6.3112	38.434	50.145	32.747	48.795	75.928
107.1	80.608	68.14	116.63	101.9	144.31	83.442	139.05	132.97	178.44	109.77	139.34	101.82	113.36	120.05	118.14	66.861	62.223	86.631	78.936	131.13	128.16	74.014	102.43	70.97	104.22	85.787	132.73	109.68	88.396	97.531	116.46	52.052	75.318	36.869	72.539	92.971	96.028	66.168	86.418	106.19	90.438	77.694	95.538	42.129	65.701	85.708	66.946	87.081	105.58
102.61	84.215	71.41	100.82	95.108	152.23	87.589	143.84	136.69	172.94	114.53	138.04	113.63	121.93	111.99	110.34	92.021	83.604	75.348	74.706	112.4	110.94	72.326	86.73	58.764	107.79	61.974	124.96	103.23	111.59	97.96	106.76	61.847	85.338	65.379	72.935	96.696	98.72	73.322	90.348	121.55	73.342	87.553	111.37	72.097	88.63	98.686	89.655	96.153	105.64
95.539	72.507	81.951	87.413	93.829	133.43	86.256	127.98	102.87	128.34	110.96	119.86	114.3	121.14	106.9	92.256	104.38	88.131	63.664	63.366	85.462	88.563	68.871	75.803	36.263	91.866	69.059	118.35	79.018	99.527	71.41	82.859	65.73	81.329	70.086	57.949	98.574	102.75	88.726	95.673	98.948	57.245	127.04	133.3	121.14	134.21	127.35	135.12	141.73	128.04
91.777	71.583	81.283	77.1	84.76	118.26	87.956	124.47	72.948	100.34	108.41	111.45	114.98	123.13	103.44	81.968	106.57	96.405	66.872	70.712	72.887	83.463	70.219	73.32	26.375	71.834	68.226	113.34	73.814	94.76	48.517	70.005	82.673	95.101	84.941	69.042	98.228	103.39	95.228	96.634	77.757	70.336	138.44	139.35	148.59	158.37	129.21	141.65	135.54	117.72
89.418	85.984	66.072	72.729	87.909	96.29	76.076	102.57	64.009	72.355	99.682	98.256	88.555	111.98	96.322	78.543	80.208	88.244	75.183	77.928	88.697	98.371	61.215	65.298	55.248	56.847	93.235	110.54	79.798	75.365	54.481	68.435	77.482	92.256	87.764	92.033	101.75	103.91	106.37	100.3	80.389	114.88	167.62	151.77	181.67	183.99	144.04	151.48	159.66	139.84
107.77	126.29	52.269	78.916	70.766	89.193	65.375	92.725	56.788	76.109	89.569	98.273	77.158	106.06	84.177	83.839	99.324	119.61	100.85	108.83	92.058	100.88	58.089	64.081	77.758	72.737	94.991	99.613	108.13	93.297	46.415	62.493	100.17	111.44	97.13	110.94	101.85	98.415	115.17	103.85	97.877	157.45	145.39	129.83	181.42	175.66	133.71	127.59	118.86	119.81
107.07	128.87	54.393	92.352	94.123	92.266	54.291	76.898	73.454	75.941	71.789	88.723	46.508	95.462	70.277	89.932	100.47	111.42	92.331	102.27	100.26	96.488	62.557	79.291	124.6	111.55	138.66	98.16	110.59	93.332	64.841	71.967	97.622	105.47	111.97	128.35	109.92	101.43	136.51	120.55	122.93	172.67	154.49	122.96	176.61	161.96	137.91	127.72	131.35	139.08
101.65	118.94	75.698	102.57	100.59	108.75	74.414	90.083	92.354	103.74	75.212	89.792	63.278	94.037	77.183	107.55	117.38	107.78	85.923	98.562	94.695	87.915	95.835	102.28	144.38	143.86	132.32	93.705	113.68	122.44	97.761	94.078	107.46	110.58	127.63	120.51	114.12	103.13	141.85	131.05	129.68	140.95	126.64	99.599	122.82	108.17	108.96	99.728	96.448	111.16
90.704	94.367	104.33	103.98	119.22	113.45	95.353	96.262	109.05	111.16	87.907	89.129	86.732	91.053	91.617	101.06	108.02	95.015	89.54	94.494	90.641	85.608	130.74	118.59	148.46	145.04	146.03	91.146	94.64	114.07	106.52	104	115.02	112.38	145.78	112.6	112.36	106.88	135.79	133.83	108.83	108.1	129.58	99.615	100.01	79.302	103.11	103.2	94.637	94.075
84.314	74.088	123.61	104.13	130.77	116.26	115.55	100.25	107.82	113.37	99.762	91.174	120.84	100.21	116.26	104.27	80.14	77.913	96.749	94.223	102.74	95.823	149.35	124.88	139.25	123.98	161.24	97.648	72.545	86.915	90.146	95.68	112.18	102.03	131.75	100.49	103.37	101.34	121.28	116.6	77.135	94.415	122.05	99.802	67.954	48.021	80.143	89.437	83.323	74.922
89.224	82.322	120.38	96.539	131.97	109.11	112.08	83.817	104.03	99.387	104.82	89.831	134.48	102.99	124.79	98.197	62.646	84.688	113.74	103.08	113.21	105.11	136.91	108.84	126.66	94.769	169.82	101.72	59.515	57.342	60.982	72.867	106.7	89.993	115	107.44	95.504	91.317	109.26	97.232	62.862	114.19	120.13	106.93	81.068	62.775	76.934	89.891	97.586	82.861
103.58	115.06	102.09	86.206	117.65	93.744	92.385	54.375	97.012	73.327	101.65	78.562	125.91	90.083	114.06	89.552	76.144	114.57	127.99	114.91	107.57	100.64	104.23	82.296	110.18	75.693	155.65	98.445	62.696	49.507	43.114	52.849	99.742	79.999	100.78	115.34	93.911	85.949	107.84	92.81	70.141	134.58	121.61	113.2	125.92	113.61	96.164	105.81	127.46	108.15
120.85	144.65	85.463	82.215	95.728	86.919	75.845	44.052	84.903	54.41	91.701	69.276	109.44	75.958	91.023	81.609	121.22	157.25	130.69	130.46	81.588	79.64	79.235	77.137	84.705	83.125	127.87	91.603	78.417	72.018	26.406	47.977	112.22	95.307	118.23	126.39	94.518	92.885	112.28	107.77	82.578	132.08	108.91	107.72	162.26	154.16	113.37	114.64	110.95	98.888
115.63	128.58	74.181	87.236	97.596	81.013	64.869	47.444	66.784	37.269	75.2	62.86	75.669	72.463	74.463	89.786	127.89	143.59	98.373	114.15	67.599	67.277	65.114	97.211	73.21	96.705	136.14	96.209	81.466	80.118	32.344	66.945	98.941	94.485	131.17	130.82	96.601	112.79	123.08	130.59	81.702	108.36	120.92	110.76	166.91	159.56	127.25	126.01	111.98	106.96
113.92	122.71	70.562	86.172	78.615	57.331	61.732	54.895	40.827	29.954	81.096	74.213	65.839	72.669	71.536	89.809	134.99	142.66	103.54	118.97	44.872	66.268	71.459	105.4	48.315	87.03	120.26	87.527	97.206	96.972	43.725	87.501	100.94	106.49	140.32	122.74	94.325	128.7	119.24	140	62.499	91.949	128.2	109.24	163.49	148.42	140.86	139.28	111.17	106.78
104.6	107.55	81.412	89.784	80.613	56.835	73.196	77.112	48.604	46.055	95.943	101.25	70.02	88.914	77.899	92.734	126.81	134.37	117.65	125.66	45.376	82.949	97.093	121.92	51.478	86.18	113.47	86.636	113.08	113.05	71.529	114.25	116.42	127.34	170.03	152.01	99.666	133.48	108.48	132.49	63.722	109.27	112.17	103.52	131.06	106.98	119.54	118.04	80.768	90.276
93.852	83.401	102.12	104.62	100.54	59.484	84.829	80.787	53.443	50.081	98.772	106.61	72.748	101.66	87.825	102.12	101.67	100.2	112.04	106.58	68.178	97.842	105.6	132.26	64.586	84.67	133.91	93.591	107.31	93.188	90.055	115.29	103.29	108.08	142.08	156.71	112.27	125.42	107.19	113.07	70.009	125.78	106.69	96.667	93.212	76.03	95.543	98.468	92.058	113.14
91.18	77.865	121.25	115.49	108.64	77.369	106.4	92.562	80.836	66.915	103.55	102.24	91.137	104.22	90.87	102.26	102.23	91.962	106.85	96.119	90.18	104.19	111.31	135.27	75.589	92.285	118.4	92.413	106.72	88.253	108.89	109.38	105.58	104.54	129.88	162.49	126.71	111.05	102.54	96.836	101.54	123.92	81.848	80.061	72.797	68.106	73.082	75.448	76.499	107.88
87.766	69.191	134.2	126.65	108.49	100.68	134.46	112.83	98.808	87.27	98.857	88.284	113.01	102.81	97.061	110.1	102.99	77.045	83.841	80.824	115.15	109.16	115.95	142.04	90.107	108.93	97.499	94.759	103.1	83.772	123.83	103.36	100.3	97.799	109.71	141.54	130.83	98.033	101.19	86.887	132.15	88.945	57.856	61.513	47.928	56.364	53.362	54.41	43.085	78.93
73.404	54.122	132.09	124.88	120.36	114.17	140.2	125.85	117.99	96.692	86.277	80.76	99.388	96.808	92.323	98.261	86.199	59.81	63.644	66.015	133.21	121.35	120.48	145.17	130.27	124.48	109.17	101.74	92.809	67.924	136.63	107.54	94.838	98.161	126.92	142.41	124.04	95.581	104.3	90.402	154.94	68.972	76.885	73.789	71.732	70.514	74.357	77.419	49.575	67.467
66.831	59.624	128.74	120.53	109.88	121.03	139.11	139.74	107.92	112.67	75.892	88.001	88.485	96.355	93.245	94.935	88.749	71.056	72.853	76.779	132.76	132.94	133.46	142.03	166.57	135.68	108.04	110.23	100.24	80.336	140.63	113.34	107.83	108.78	133.56	130.72	108.31	93.795	105.61	91.663	152.08	71.724	78.51	83.5	76.063	62.089	82.664	86.82	28.475	34.274
60.318	66.276	123.57	117.54	111.67	117.42	116.96	130.58	84.379	109.55	59.868	89.397	52.605	94.725	85.973	90.614	83.558	77.828	83.323	80.254	128.62	133.78	124.87	128.96	194.14	132.06	134.24	122.68	100.69	81.47	133.77	111.73	108.82	99.563	109.7	119.02	100.48	98.601	113.12	96.408	127.82	101.72	102.26	107.76	91.871	72.709	102.85	111.44	60.132	54.448
71.424	102.95	117.48	108.77	90.225	115.92	106.68	123.14	80.152	115.21	67.5	90.401	47.576	88.489	79.34	85.897	108.27	116.37	113.69	106.19	116.02	120.06	109.08	100.91	176.27	112.51	100.35	117.21	122.36	115.93	138.78	115.56	127.97	109.15	86.244	107.23	103.93	105.83	106.03	100.89	109.89	126.3	94.407	115.48	100.87	93.41	108.12	113.04	65.397	62.289
85.484	119.93	111.15	101.61	90.546	114.13	101.23	108.08	96.165	103.13	80.477	82.595	48.021	83.654	74.32	74.843	113.3	125.41	120.88	115.89	117.97	100.27	83.04	82.87	132.96	90.773	86.993	109.16	126.31	120.67	137.49	119.94	129.87	111.18	71.878	101.19	111.23	118.72	96.993	107.98	98.673	128.38	105.3	122.57	120.76	129.63	121.6	121.01	91.487	90.07
104.21	119.21	105.51	94.618	94.163	108.98	100.41	98.52	108.06	87.153	97.239	87.418	65.082	92.306	77.036	63.297	113.63	121.62	120.49	122.54	119.97	84.413	68.887	82.771	77.907	78.155	85.511	100.64	119.63	112.77	119.28	120.96	129.46	118.39	77.333	96.625	106.73	125.31	86.399	108.51	91.745	111.23	108.05	110.31	129.8	146.05	126.57	118.44	95.695	96.638
109.16	101.84	102.77	89.431	101.26	99.724	102.59	93.703	110.61	77.361	111.9	105.06	85.139	111.61	92.969	77.043	95.431	91.451	109.95	112.75	128.26	91.223	77.944	94.916	63.1	78.417	92.716	103.06	108.13	107.83	133.41	131.4	106.22	106	76.537	86.951	95.502	118.3	85.576	100.25	99.114	94	105.43	89.129	103.09	119.86	114.22	102.01	103.1	102.89
116.12	108.62	109.44	88.867	87.644	86.428	104.99	95.959	93.915	76.933	122.11	125.65	112.37	124.49	103.93	92.739	107.79	98.369	125.94	121.63	115.37	100.14	104.91	102.59	76.208	89.978	79.229	101.55	109.89	129.91	147.48	128.55	106.41	105.58	75.094	73.02	84.567	98.922	90.204	88.022	110.4	95.518	81.614	61.559	67.2	79.167	96.923	84.442	83.654	83.212
102.35	105.6	122.33	101.34	104.14	100.58	117.19	114.39	110.34	88.358	116.05	126.71	118.92	127	101.84	110.51	104.94	90.991	120.59	115.72	120.07	112.75	132.22	118.82	139.9	123.26	87.077	110.49	107.85	147.03	183.59	134.01	110.81	108.55	98.194	97.805	91.567	85.896	100.74	84.367	137.34	114.93	70.206	63.114	32.563	41.85	76.583	70.035	60.586	67.883
94.208	102.2	126.99	117.59	126.98	112.16	120.9	123.69	123.07	85.867	96.751	101.11	107.24	112.9	82.027	95.194	101.77	87.624	108.69	107.34	118.95	101.97	127.87	123.99	172.03	143.33	121.06	110.51	91.063	122.3	157.77	110.83	123.75	118.32	125.84	128.17	98.616	86.291	103.53	87.055	123.83	123.47	97.12	93.015	61.129	66	94.746	98.138	72.399	81.444
96.876	103.16	116.85	125.54	114	118.21	137.98	134.82	120.47	102.12	91.918	75.335	122.33	100.02	83.754	95.772	99.898	77.853	96.399	100.23	117.42	87.479	112.81	114.5	149.17	134.33	110.03	102.52	85.095	100.7	124.24	90.839	123.35	120.54	121.48	120.29	93.077	89.858	87.769	80.85	73.356	87.056	106.59	110.63	75.488	87.074	94.29	100.32	74.869	90.571
100.1	91.864	107.87	118.48	118.66	110.74	138.21	120.6	129.16	100.83	94.591	61.206	114.19	82.31	90.024	77.225	82.083	61.958	96.562	91.278	114.77	81.303	108.34	108.02	130.24	118.01	133.95	99.088	69.902	58.554	96.203	85.882	117.74	119.91	153.29	130	83.121	101.17	77.812	85.156	30.415	58.139	146.73	141.09	130.8	132.62	119.27	123.07	118.12	119.25
102.54	81.112	111.44	109.04	116.88	108.36	137.49	112.4	128.76	113.09	101.32	72.776	110.75	80.922	104.78	85.46	75.226	59.682	105.54	89.306	111.65	89.783	128.91	115.43	134.17	113.89	145.41	105.64	68.466	56.699	102.31	100.79	117.61	117.94	181.8	136.77	79.212	104.78	81.046	92.318	34.048	46.758	139.07	137.97	127.23	122.23	101.64	100.05	112.67	110.09
98.613	75.864	128.61	106.69	127.01	100.13	125.93	96.652	121.04	106.04	95.832	80.418	91.189	78.281	106.33	97.458	69.502	65.242	110.88	87.371	113.2	104.9	149.06	124.41	171.37	121.42	171.67	114	67.551	63.374	127.62	114.29	114.82	103.71	186.62	137.82	94.632	105.77	104.25	107.27	90.495	67.667	129.24	125.98	106.15	98.823	86.969	89.381	115.48	107.02
89.579	83.185	141.06	107.89	135.2	98.016	115.85	94.164	126.75	97.362	84.32	80.487	72.534	74.972	89.981	98.685	73.039	84.447	109.52	95.692	118.5	119.63	153.05	124.65	208.97	134.82	173.58	109.73	75.518	79.359	154.41	123.85	122.76	103.1	190.61	152.14	121.62	106.31	122.29	119.13	174.92	107.82	110.9	109.36	90.66	83.363	79.665	92.676	106.9	97.219
79.513	86.971	138.05	112.62	128.54	104.78	117.94	107.89	129.46	99.607	71.69	73.396	71.509	78.584	78.968	103.62	77.58	90.207	93.41	103.63	129.7	130.55	136.48	120.05	207.7	144.13	141.48	97.783	87.795	89.847	162.29	126.84	122.19	103.66	170.97	153.31	135.75	103.11	120.83	111.68	223.45	128.46	81.334	84.616	71.008	67.263	67.017	87.387	82.328	79.407
77.866	86.706	121.17	107.87	114.12	99.065	108.98	105.23	123.13	91.736	65.663	64.003	66.803	75.223	73.065	84.045	86.489	96.975	95.885	115.13	125.05	130.07	107.98	107.09	162.57	136.52	109.65	80.149	93.19	76.301	132.02	116.56	119.26	107.29	155.54	146.29	124	97.753	106.72	94.92	203.95	130.87	80.841	73.444	111.03	95.587	94.103	109.56	95.158	80.726
83.159	77.426	103.12	101.39	86.858	99.59	101.98	106.21	100.49	104.84	70.533	70.619	75.723	85.537	84.914	87.287	104.75	106.92	112.4	123.65	110.12	123.74	92.46	104.69	101.43	124.07	69.472	74.359	102.96	84.555	98.635	108.98	117.92	110.56	130.64	122.36	95.791	83.328	94.051	75.835	145.5	112.24	58.233	51.602	122.65	97.454	98.418	94.158	83.179	64.826
85.157	56.556	99.639	102.35	83.294	94.274	92.058	92.375	77.96	103.1	76.271	73.717	75.896	95.194	102.5	106.09	102.96	99.769	124.36	111.73	102.32	116.23	89.026	109.63	76.178	110.89	76.162	84.365	102.36	89.299	89.36	104.85	103.37	92.923	89.096	86.043	80.595	71.551	105.28	75.485	99.596	95.506	62.225	48.746	109.34	84.53	103.82	83.832	102.41	76.731
97.127	65.16	108.28	104.9	71.226	88.344	98.289	91.828	77.096	103.9	96.8	85.311	104.68	105.19	117.63	120.93	120.41	123.87	149.2	119.23	88.644	104.73	102.28	106.2	68.681	98.056	62.467	84.444	119.92	126.43	99.171	103.63	119.76	102.81	70.898	63.489	87.974	67.165	117.02	90.253	98.168	94.049	49.998	46.792	66.282	54.374	91.946	67.932	82.393	61.71
99.476	65.443	122.04	111.36	88.795	86.108	114.04	96.317	106.16	86.514	110.42	91.835	129.2	113.93	129.28	118.62	111.98	115.89	140.01	111.31	93.883	97.969	111.79	104.88	83.117	93.699	78.914	86.328	124.83	133.76	112.87	104.59	126.37	110.72	77.843	75.924	111.65	80.309	124.88	111.45	120.93	109.82	62.042	64.337	25.533	29.157	79.802	70.462	73.933	61.775
99.525	61.478	128.02	110.69	108.98	79.783	124.26	95.229	130.02	58.366	115.52	95.366	142.57	116.25	140.5	95.384	93.381	86.469	112.36	93.737	102.12	92.253	105.78	100.03	77.282	86.46	99.987	87.992	115.92	108.33	100.31	94.351	114.57	108.16	90.666	100.38	125.3	101.97	118.55	123.21	117.54	125.94	86.239	85.103	23.772	33.372	79.898	89.839	88.139	78.731
104.24	64.61	124.96	104.3	97.225	79.923	133.28	98.514	117.5	55.523	118.85	100.37	160.97	114.85	160.89	90.474	88.441	60.478	88.689	79.936	107.06	89.573	94.722	96.13	40.366	77.908	79.288	94.523	112.04	95.619	79.676	80.022	89.333	92.479	71.728	91.689	115.98	113.11	101.29	115.54	78.26	117.39	71.964	78.783	20.896	32.837	61.686	76.146	76.672	74.814
111.15	88.213	114.9	88.255	80.729	78.153	121.15	88.867	106.04	62.225	127.76	100.09	153.53	89.579	160.8	73.528	95.253	71.592	101.13	86.59	102.25	89.904	85.815	83.638	19.059	69.363	51.007	97.011	114.18	95.503	77.79	74.984	79.164	88.285	73.021	83.168	101	115.73	89.857	110.9	52.029	111.16	73.245	85.705	81.994	78.967	86.713	89.887	95.677	81.428
108.23	89.45	107.65	93.852	99.954	95.012	100.84	88.171	91.888	77.843	119.71	94.615	119.85	75.896	141.46	78.591	81.633	70.04	95.385	82.369	112.2	90.656	76.989	93.438	42.281	83.273	83.194	113.07	101.98	82.482	78.11	78.588	71.028	79.463	65.136	75.182	94.309	111.67	99.262	109.6	56.428	104.61	93.556	106.32	120	105.87	111.2	103.5	118.81	99.635
116.96	107.97	97.84	110.63	92.208	110.06	95.525	108.67	63.692	113.08	117.64	104.41	120.83	85.913	124.26	110.62	93.107	91.625	96.519	97.766	106.97	84.4	73.823	97.208	54.134	90.869	81.231	113.94	107.63	97.4	72.621	83.694	82.265	85.507	25.336	42.828	92.395	99.051	103.03	98.066	73.695	82.679	83.117	106.02	90.313	86.21	100.5	88.013	93.956	88.58
113.38	114.85	87.349	118.42	114.44	112.56	89.292	115	83.059	119.69	115.1	120.16	106.3	98.598	107.09	120.98	84.509	91.363	89.804	102.14	101.93	84.978	75.463	96.158	85.018	91.804	105	108.76	103.55	87.525	86.966	105.35	83.873	92.065	28.689	62.231	101.96	100.73	104.2	96.858	104	80.449	115.36	130.35	84.006	88.03	110.62	104.4	116.92	108.93
119.01	128.6	79.739	113.71	111.83	106.99	87.522	117.39	94.726	116.65	110.44	144.44	110.75	118.67	102.75	120.27	105.47	112.41	98.468	117.34	76.981	77.738	81.138	94.786	73.266	87.056	101.09	98.264	105.56	92.19	69.869	108.98	97.023	109.79	49.271	92.287	100.95	105.11	93.799	96.958	99.044	81.977	107.93	123.15	73.613	87.463	98.977	96.445	96.548	92.446
109.28	120.08	76.818	104.44	117.33	105.28	86.675	108.77	104.77	102.78	94.98	148.52	107.4	131.94	110.12	129.39	103.78	105.61	89.052	106.6	73.502	79.618	84.755	102.22	67.314	90.292	113.51	105.73	99.409	93.84	71.453	107.91	82.067	99.678	63.222	115.99	96.384	109.36	91.99	104.37	78.675	86.798	89.215	104.72	58.458	84.489	76.261	73.029	84.709	88.465
108.76	131.94	78.583	92.627	100.39	89.224	78.952	87.515	92.516	79.709	87.267	128.45	113.33	120.71	111.95	120.01	115.56	130.36	103.68	111.51	66.045	76.053	86.011	94.352	53.165	91.526	115.7	105.1	102.95	104.25	64.359	84.033	81.916	93.808	66.657	100.99	87.21	105.04	94.001	112.76	51.259	95.341	71.737	83.182	80.77	111.89	85.333	77.379	88.198	95.99
99.681	134.99	91.349	92.18	104.25	91.692	85.197	84.331	110.23	72.756	93.001	102.08	124.39	103.66	114.54	111.02	105.92	138.58	105.96	112.94	83.611	84.59	106.26	95.797	82.94	112.87	126.23	107.76	111.72	114.6	94.723	82.9	91.802	98.52	92.93	92.546	89.089	98.668	98.919	115.96	63.682	112.38	73.281	85.074	100.54	128.08	103.84	92.707	91.703	108.9
88.13	117.1	109.89	101.4	131.28	93.092	89.064	81.631	133.89	59.913	100.69	82.908	121.44	91.916	117.43	95.92	73.252	111.59	87.327	95.767	109.69	94.408	126.78	104.37	125.69	130.56	160.66	110.14	104.86	91.885	116.53	90.022	91.91	95.047	111.21	90.494	98.429	98.522	105.53	110.2	89.038	127.24	118.83	114.72	130.16	144.44	143.39	136.47	135.51	151.05
94.013	112.1	127.02	106.11	122.67	91.563	103.02	89.655	143.89	62.976	119.35	93.214	140.59	95.585	131.91	93.985	72.283	99.156	86.836	92.029	116.29	100.19	149.25	110.04	126.45	126.28	131.3	100.64	110.18	96.015	122.41	101.4	102.25	103.7	111.22	84.602	106.96	101.54	99.477	95.036	112.7	121.17	130.03	123.85	130.71	134.84	152.95	145.84	136.49	147.85
98.01	97.55	130.97	101.63	111.57	80.524	104.15	82.898	142.47	51.936	125.94	109.51	136.79	103.35	137.13	96.301	70.622	76.913	90.228	77.35	115.97	106.25	147.42	110.68	106.37	101.41	103.71	93.931	104.29	96.168	119.4	109.16	92.345	97.3	97.209	89.48	116.29	111.85	97.95	90.129	130.81	106.43	141.64	126.88	136.33	134.39	154.82	145.38	161.45	151.84
107.73	94.904	124.61	96.052	82.261	83.636	110.79	93.237	130.28	59.608	127.66	129.65	142.26	117.63	128.64	107.48	100.26	87.673	115.12	86.882	102.37	109.82	138.77	112.35	72.849	86.336	59.919	89.074	111.87	128.93	110.07	111.52	103.56	112.22	100.46	99.196	118.74	114.82	94.274	91.378	145.72	90.725	103.48	99.771	111.81	113.51	115.58	97.512	120.86	105.27
101.09	74.324	114.49	98.823	96.312	97.659	109.19	103.05	130.85	63.396	116.05	129.21	115.72	121.47	102.21	107.65	102.96	75.674	121.34	85.563	99.47	118.19	124.38	119.64	84.54	95.962	87.099	98.591	103.92	124.96	115.55	116.74	101.59	115.37	127.89	120.49	119.02	113.01	101.48	98.935	157.47	94.48	106.74	96.265	103.18	106.49	95.064	74.937	117.22	97.846
100.62	68.564	103.04	103.45	100.51	119.36	108.08	129.34	123.15	98.782	110.7	130.69	98.898	123.65	78.022	103.34	118.54	80.984	124.51	96.701	84.21	118.94	118.36	123.03	96.748	113.48	100.77	103.33	103.88	118.91	110.63	116.53	110.69	125.95	157.8	127.42	107.67	98.228	99.055	92.97	145.99	103.02	104.81	90.743	92.045	94.024	79.103	59.855	92.644	87.942
103.89	77.062	99.976	104.53	91.578	134.87	112.55	148.34	115.05	147.4	113.42	127.23	94.614	114.72	79.971	109.75	123.97	79.611	116.17	101.22	78.443	121.17	123.44	119.33	105.97	118.23	82.77	104.28	107.16	108.57	121.11	120.44	102.16	115.34	151.99	103.89	96.207	82.111	92.883	79.645	124.3	100.58	109.05	92.91	78.919	79.67	75.915	59.787	76.982	87.259
111.84	91.985	100.41	98.966	73.56	134.54	108.03	142.86	99.909	176.93	109.54	116.99	91.557	100.92	91.226	112.5	119.59	82.071	101.9	97.697	84.787	118.17	119.28	110.82	92.772	102.79	59.517	102.04	101.92	94.081	106.8	108.99	87.233	93.273	118.27	70.903	89.586	76.08	89.861	74.506	101.42	89.173	112.32	96.838	86.545	83.907	87.974	77.079	75.202	90.541
110.16	102.04	101.42	92.534	65.657	131.15	110.36	125.88	106.72	180.36	102.44	100.62	97.919	90.28	103.13	119.78	99.366	79.439	82.92	89.354	116.69	123.8	112.34	103.84	87.905	87.538	46.642	105.6	97.914	98.375	110.3	105.44	75.255	75.669	88.573	53.508	95.522	83.549	92.719	84.057	111.57	76.292	99.479	98.166	84.455	83.69	84.744	79.613	66.454	82.292
103.89	109.54	92.699	84.661	76.263	105.54	97.785	90.559	116.36	136.98	94.984	83.06	94.512	81.261	91.336	97.12	83.47	87.928	77.089	86.458	136.85	123.04	91.297	84.796	87.328	71.92	74.879	105.97	91.529	99.09	101.81	93.527	77.83	73.073	78.782	54.585	102.19	99.707	98.872	101.99	128.17	79.592	109.2	106.09	121.17	117.73	106.3	110.46	105.24	106.76
99.212	121.06	83.765	81.3	83.863	88.461	101.17	81.84	126.71	107.01	105.36	87.926	113.39	88.022	84.973	86.946	98.651	110.14	83.496	97.748	135.22	119.32	88.284	68.946	95.83	73.34	75.852	105.41	110.52	132.65	122.75	101.73	99.194	91.712	81.952	58.544	102.64	109.98	96.992	107.04	145.76	89.924	92.41	95.344	120.79	118.37	100.09	106.81	103.72	107.32
110.4	133.9	82.62	79.313	94.304	67.52	90.818	73.239	106.78	75.305	114.66	104.02	115.43	94.306	80.172	64.696	141.95	151.8	103.86	114.76	100.05	94.474	86.374	59.719	92.601	78.536	82.261	98.449	127.78	144.99	109.38	97.366	130.47	114.26	84.417	59.01	94.752	116.58	98.451	105.94	134.22	113.15	96.92	88.049	149.75	136.57	123.35	127.14	109.2	112.47
124.81	139.1	84.469	74.989	92.574	65.174	82.336	76.693	74.028	75.965	116.75	123.98	110.98	103.86	90.285	69.434	180.41	188.28	114.86	121.78	72.093	69.815	80.708	61.878	82.603	80.379	61.136	91.215	144.15	156.33	98.557	97.692	148.88	125.45	69.539	57.639	91.899	118.1	104.74	103.87	122.4	129.65	84.285	75.684	155.55	134.67	130.76	125.39	87.28	98.4
139.85	163.27	83.156	57.318	65.037	53.998	74.766	63.311	57.128	77.708	121.76	124	109.23	86.509	100.48	66.884	202.37	233.38	147.36	141.23	58.793	60.47	66.551	41.564	67.777	58.37	10.588	67.778	162.07	169.59	110.77	100.96	160.94	134.37	56.614	50.59	103.33	119	111.65	112.12	131.07	136.25	79.523	77.747	181.75	156.65	154	140.18	91.916	88.979
127.88	135.43	87.317	66.016	69.594	67.774	83.469	63.504	47.931	77.488	99.308	103.54	107.16	85.604	107.98	87.312	163.8	199.99	128.56	128.49	90.411	72.315	49.527	49.31	76.55	59.231	36.963	72.265	145.15	151.24	114.49	101.97	141.92	116.09	30.74	40.039	119.95	117.52	126.34	116.72	141.24	122.72	69.594	78.322	131.4	120.32	122.58	112.62	85.523	82.496
99.205	100.58	87.247	75.003	93.537	85.089	93.406	77.776	87.569	77.203	87.31	93.318	103.8	87.548	93.559	75.464	116.44	151.84	114.63	122.54	110.97	94.291	55.085	58.636	105.28	71.876	86.729	79.994	120.39	132.76	125.05	112.84	137.46	122.02	79.471	77.626	131.17	115.95	126.45	117.47	156.5	121.75	75.439	88.695	101.47	93.495	97.241	95.543	95.033	87.084
71.885	70.895	98.739	94.068	111.89	109.45	121.99	115.87	129.87	100.43	90.005	99.828	124.79	101.15	97.757	89.13	85.597	92.283	99.125	115.11	115.28	114.39	99.705	85.615	137.15	99.449	107.27	96.33	105.22	132.98	150.29	132.6	128.99	122.87	123.66	102.29	127.65	107.79	117.16	103.96	158	113.36	62.749	80.475	36.166	32.224	50.074	51.175	63.27	65.495
57.951	58.923	117.52	108.47	131.67	121.19	137.41	137.15	160.4	119.92	95.157	105.98	130.45	103.34	111.29	107.07	68.477	51.834	94.219	103.46	106.64	121.42	152.96	118.36	171.37	125.07	115.83	108.61	92.2	121.03	168.12	145.61	115	112.13	157.74	125.17	118.63	103.17	114.92	98.816	156.15	116.24	75.71	82.728	23.119	10.627	46.724	44.996	50.509	52.615
66.54	67.447	131.13	119.36	126.91	128.6	140.8	144.13	146.08	143.94	90.159	105.02	135.26	105.3	127.76	140.35	73.357	53.797	95.941	98.28	100.3	115.89	179.6	148.65	183.61	142.99	102.51	111.42	88.333	111.31	149.7	137.43	109.46	101.15	151.66	129.66	108.92	98.6	119.15	102.09	151.15	117.23	67.614	75.316	23.193	5.8541	46.882	40.365	13.921	22.447
77.763	80.713	124.74	118.9	126.18	125.91	122.38	123.56	126.05	143.08	77.105	90.007	115.28	98.04	118.83	142.96	71.653	77.241	98.062	96.767	107.33	114.81	158.27	152.57	195.02	145.34	113.74	104.88	81.137	84.694	119.03	121.66	111.29	100.51	150.04	150.11	109.23	101.74	124.83	117.37	152.42	126.75	82.821	91.171	69.924	47.725	73.163	69.563	30.649	33.192
83.846	89.8	104.48	117.47	116.72	123.86	112.48	107.54	103.48	134.32	70.962	76.466	106.13	97.164	101.33	134.13	70.997	91.478	87.807	97.699	119.96	123.14	112.12	130.91	191.25	134.72	118.48	99.531	79.919	70.455	105.87	112.53	111.64	104.58	131.39	150.23	112.07	104.47	117.44	120.72	138.78	118.14	89.342	105.14	79.304	66.375	73.362	76.683	56.925	60.611
94.064	110.68	80.946	107.44	94.959	107.24	102.11	96.224	87.224	111.92	82.734	78.159	103.05	93.096	76.32	88.997	96.806	118.76	92.234	113.83	100.27	118.28	69.399	85.653	152.22	105.14	100.7	86.364	85.576	71.695	89.759	98.363	125.67	124.75	126.91	136.71	108.57	106.92	94.278	113.25	98.705	102.5	108.28	119.2	104.42	94.35	92.77	98.062	97.883	96.365
102.2	120.25	72.117	102.31	81.813	97.755	100.31	103.57	75.921	99.709	94.453	92.623	103.64	98.742	69.024	60.534	125.41	132.04	85.743	119.54	71.238	95.466	56.91	63.697	102.48	84.09	78.376	82.023	90.399	83.842	70.71	83.173	133.93	136.96	124.87	115.68	100.44	106.44	74.676	102.36	55.733	84.23	120.06	121.99	110.57	99.029	107.41	105.88	102.43	104.6
109.59	131.98	74.159	94.563	71.487	75.73	93.259	98.028	63.548	89.731	99.816	97.329	99.642	95.356	80.125	59.133	138.49	141.72	84.314	115.58	47.87	64.629	66.538	57.416	65.02	65.446	57.563	74.609	96.061	95.154	58.572	66.334	123	125.28	109.37	85.728	94.253	101.43	70.357	99.414	35.784	72.976	136.32	123.71	132.72	118.96	139.26	129.76	116.35	112.18
110.71	139.35	87.768	91.836	73.281	60.761	93.137	84.981	65.011	91.984	97.814	86.632	100.15	86.365	104.49	91.742	126.94	140.49	87.36	109.17	55.701	54.948	95.653	72.013	75.335	70.575	54.5	71.352	106.77	109.58	76.774	69.48	102.03	101.69	95.716	66.577	96.75	92.589	79.343	101.46	58.847	73.249	133.47	123.03	134.8	129.32	146.5	136.15	117.91	108.09
102.95	127.11	104.57	97.209	100.67	65.602	92.08	73.148	83.967	98.735	88.333	72.39	89.626	81.019	116.31	122.74	98.888	119.79	87.303	100.27	88.269	75.059	122.17	99.414	127.11	101.75	94.897	81.391	108.76	111.11	103.08	91.338	85.039	83.872	104.19	80.867	104.3	87.464	92.501	101.01	101.11	88.637	121.05	124.56	120.73	127.54	124.17	122.85	117.8	109.69
111.19	126.22	110.24	100.63	101.92	71.426	79.352	67.003	78.926	105.11	87.116	73.899	81.358	81.197	106.38	121.4	107.74	121.8	107.24	109.13	97.847	97.26	122.24	104.06	136.84	118.9	117.43	88.294	107.9	111.84	83.991	95.097	90.966	85.691	99.01	85.708	100.8	86.423	95.464	89.382	107.03	100.38	99.223	111.54	118.7	131.38	102.42	109.4	117.13	116.34
106.69	111.42	104.96	102.45	103.95	105.93	82.293	89.177	98.663	131.39	97.774	91.689	74.81	92.408	102.12	130.69	105.76	93.55	99.231	97.524	122.15	127.45	114.43	103.34	136.98	128.12	106.48	109.2	105.13	120.09	104.51	118.54	82.57	82.155	83.659	94.417	98.85	94.116	99.048	79.167	114.31	102.01	80.694	100.01	91.292	102.64	71.691	75.625	101.5	117.71
109.43	119.94	88.559	91.196	89.064	117.36	76.22	93.313	111.31	132.29	114.3	102.74	67.565	85.868	96.246	111.9	111.49	95.661	105.3	95.256	126.29	129.21	93.728	79.009	102.09	107.63	78.333	111.53	101.83	114.44	107.36	117.24	80.777	82.867	63.064	86.613	93.583	105.1	108.18	85.622	111.09	102.7	106.43	106.29	132.51	124.14	110.15	104.46	125.07	129.71
109.73	131.39	66.751	80.162	67.383	124.41	76.535	100.8	109.33	135.55	122.25	111.42	79.86	88.397	94.864	102.15	118.63	120.83	107.48	102.24	119.83	109.47	77.608	65.087	64.102	88.947	53.837	104.29	106.86	118.07	95.002	103.93	92.95	97.318	53.976	81.389	85.465	105.29	114.52	97.027	110.37	100.2	112.83	103.24	161.57	139.52	139.39	127.55	120.7	113.96
98.144	127.52	53.226	79.004	61.458	122.66	87.572	102.94	94.443	132	118.46	109.96	101.72	97.953	100.42	114.6	108.22	126.59	94.499	102.17	115.72	95.979	73.574	67.892	61.346	82.664	61.207	101.16	113.97	122.3	105.38	101.22	90.265	99.355	39.419	70.314	81.1	94.472	113.02	99.485	110.24	87.938	104.27	95.927	139.45	130.3	129.94	125.66	122.2	109.07
94.185	132.39	55.766	77.875	65.736	107.99	95.264	98.226	88.67	114.39	118.81	112.12	114.43	99.229	92.042	102.91	116.91	146.46	106.93	119.3	93.413	94.132	83.395	71.842	79.152	83.579	75.57	93.033	126	132.79	124.64	109.26	104.68	119.49	65.287	82.913	83.555	85.705	95.091	96.407	108.89	85.057	97.276	96.499	130.45	141.3	120.2	128.6	134.87	116.78
103.32	132.63	73.171	87.948	66.185	102.15	105.6	108.24	72.296	103.94	116.62	121.97	120.26	108.42	83.786	101.49	137.57	153.37	116.75	130.14	75.222	99.369	92.423	85.206	83.426	90.679	74.38	92.148	132.19	143.52	126.78	113.53	117.1	133.11	73.327	89.285	88.925	83.255	75.299	88.85	93.189	78.886	75.153	88.186	99.909	133.23	94.967	109.02	113.35	114.34
118.15	136.26	80.654	93.342	53.22	92.393	100.3	114.21	56.577	95.852	114.35	128.92	107.58	113.08	73.199	96.927	147.04	151.29	123.57	128.14	67.338	100.02	79.989	84.436	59.856	80.759	52.95	84.992	125.54	133.36	100.97	99.779	117.03	131.71	62.898	96.21	93.204	87.937	67.353	92.142	68.096	81.957	75.773	89.968	114.59	150.04	110.04	120.2	114.65	129.81
120.19	139.33	80.059	95.567	43.021	89.872	100.32	114.16	72.065	96.913	116.62	120.28	100.05	106.52	78.244	98.008	124.83	131.71	123.51	120.32	83.826	102.86	72.412	79.862	48.123	72.067	31.619	76.221	114.9	107.7	89.204	89.853	106.62	120.95	65.34	113.27	95.46	91.723	74.379	106.35	56.806	97.576	93.905	106.51	146.21	164.71	141.49	144.65	123.63	133.92
105.34	123.58	74.355	101.52	50.18	92.257	100.15	105.37	87.182	100.56	110.34	98.993	101.08	101.61	92.792	99.343	83.492	94.907	109.43	107.29	101.53	101.5	72.091	84.505	52.734	72.152	55.842	77.857	95.253	65.824	66.783	75.95	89.711	102.8	77.949	131.07	87.736	87.46	86.833	113.64	39.269	115.84	110.47	118.34	153.38	151.78	147.96	154.75	135.77	127.4
94.006	109.44	69.612	103.06	58.484	85.355	90.057	87.253	79.908	99.592	102.45	81.359	110.61	96.27	101.53	81.169	73.065	84.565	112.57	110.02	83.469	91.38	78.361	85.142	50.857	67.426	96.278	83.675	81.563	38.717	28.138	55.498	87.997	96.735	100.53	137.02	74.172	80.516	87.892	105.1	12.973	127.81	110.18	110.6	142.05	128.43	126.5	146.9	143.68	113.09
86.385	98.075	78.706	102.85	69.315	93.553	98.156	86.458	83.731	115.15	104.16	76.662	133.68	93.322	119.32	88.315	84.794	82.01	119.9	114.25	65.711	95.89	104.8	88.279	64.68	69.027	97.562	101.72	92.312	63.43	57.772	71.485	85.636	93.133	116.73	127.09	78.373	82.863	81.334	88.866	28.669	121.86	76.195	85.426	70.531	67.857	57.496	86.377	102.34	76.001
83.442	85.333	90.969	96.917	101.4	107.12	95.848	85.855	111.78	118.7	102.41	78.789	122.89	86.266	120.28	92.329	89.759	85.345	123.44	106.85	63.726	104.05	121.47	89.744	93.678	77.831	99.35	119.03	102.94	90.331	111.44	103.26	83.299	92.487	145.39	138.66	105.36	104.33	86.668	91.916	91.219	124.55	71.424	82.293	46.069	51.695	31.852	57.012	78.008	67.743
99.095	92.952	91.438	91.198	100.95	109.47	80.575	85.66	109.11	117.58	95.35	87.839	108.84	87.828	108.51	98.631	103.38	116.04	130.96	107.29	59.408	93.799	110.55	82.041	85.355	84.514	80.667	114.26	113.18	109.9	105.86	104.67	93.841	99.069	138.42	132.38	127.26	122.26	101.25	104.83	140.44	124.3	66.975	76.186	68.74	77.676	55.014	62.387	56.103	69.934
96.419	89.352	82.06	96.025	91.808	119.18	79.876	96.673	102.94	129.88	86.868	96.083	105.5	105.34	110.83	138.68	77.343	98.377	101.98	88.396	80.516	92.786	95.281	85.487	87.165	101.2	65.274	110.86	114.33	111.56	105.16	108.83	77.254	84.924	93.223	112.98	135.17	123.09	120.68	112.4	165.09	112.26	59.321	71.643	62.249	79.966	72.686	58.04	50.326	85.594
91.792	95.409	75.337	101.09	81.972	112.51	73.555	93.916	91.236	121.52	83.977	99.832	101.93	113.3	108.75	138.99	58.274	80.631	87.887	85.279	80.237	89.399	86.569	89.041	81.874	109.91	79.388	102.69	101.86	83.796	71.596	93.817	73.342	84.176	70.862	100.06	121.74	113.58	130.47	113.9	142.14	107.59	82.698	82.445	92.091	105.73	116.66	88.108	89.783	112.84
75.157	90.942	77.054	101.25	96.401	117.9	76.196	99.376	113.99	116.97	91.414	105.77	94.598	116.15	107.77	122.18	41.956	50.084	76.231	80.441	82.666	102.48	98.173	100.1	95.753	111.63	100.75	108.48	88.537	64.202	82.457	100.09	72.688	94.654	98.649	122.34	108.55	108.99	126.69	113.19	123.51	112.19	114.95	104.53	108.38	113.27	134.15	104.28	128.42	131.6
86.978	96.462	84.402	103.43	81.158	117.02	79.997	109.2	84.529	117.33	96.37	111.08	110.82	125.36	109.26	113.7	75.165	60.984	84.322	88.614	68.233	97.87	100.03	102.72	52.238	89.357	88.893	110.91	86.953	73.359	53.863	75.778	85.245	103.69	82.18	97.075	90.695	105.44	112.33	102.86	78.569	97.192	102.4	89.095	81.665	89.238	104.31	86.286	103.2	113.59
94.893	101.94	90.03	93.477	93.818	114.8	83.38	102.59	105.78	110.79	108.1	105.77	109.78	114.98	103.72	100.7	89.293	82.545	101.59	93.076	76.418	100.34	101.49	91.2	41.817	66.786	76.629	104.5	95.211	91.839	78.13	77.266	90.874	106.33	101.09	101.54	92.465	112.42	101.62	106.75	73.977	96.603	111.17	97.397	92.724	95.796	93.975	95.629	102.18	117.7
109.42	107.93	95.4	93.113	106	107	87.895	86.387	109.67	102.07	110.13	96.25	112.6	107.94	99.872	103.79	95.762	108.06	113.68	99.809	84.653	90.762	93.486	84.666	32.078	60.222	78.643	90.053	101.44	102.51	66.894	65.819	89.238	93.031	90.257	82.591	89.539	107.99	94.567	102.57	49.964	86.427	107.15	97.786	97.996	100.98	84.321	104.49	95.866	120.31
113.62	104.85	96.336	98.073	129.89	100.26	85.326	70.63	114.35	92.888	101.78	95.253	98.024	108.18	90.937	105.83	83.35	109.62	106.87	99.324	86.319	81.48	80.691	93.166	41.125	70.496	107.56	79.679	91.209	91.069	33.823	54.129	77.619	75.726	86.511	78.967	80.652	93.862	87.493	89.681	16.204	79.174	118.12	110.23	116.06	115.98	92.029	119.38	118.67	136.4
117.94	124.58	101.09	98.513	126.08	91.971	94.184	68.772	124.26	91.672	105.82	103.74	96.966	101.45	94.637	110.69	86.428	108.8	111.78	111.97	79.43	88.227	84.654	99.134	56.823	75.293	85.891	70.927	91.526	98.12	44.45	62.152	71.988	74.15	90.757	73.019	76.733	80.089	75.48	74.494	11.615	71.326	136.07	132.27	129.5	129.62	108.03	121.62	137.67	131.51
121.73	115.32	112.94	110.24	129.03	94.028	92.957	80.718	98.922	76.902	85.781	107.05	79.015	106.96	94.998	115.35	92.795	84.977	93.29	103.57	84.171	94.579	81.272	124.31	67.762	83.939	99.973	84.938	71.171	78.988	34.747	58.265	72.405	76.073	90.419	74.971	81.314	82.431	82.003	72.521	30.91	74.408	172.57	157.15	133.2	133.48	121.81	115.24	138.17	119.65
129.67	121.01	110.52	101.14	99.836	73.712	76.868	78.882	67.518	53.447	79.42	99.699	64.418	94.887	85.62	100.55	118.99	96.549	104.66	103.62	84.366	100.54	70.457	110.87	66.219	64.095	76.784	83.425	70.233	75.986	56.263	59.88	90.319	91.329	100.16	83.853	95.036	96.665	94.845	88.431	78.355	91.268	213.71	176.4	180.4	174.61	162.69	139.16	164.4	132.31
121.67	102.21	109.59	95.181	90.205	74.984	74.46	84.995	63.708	50.808	79.096	88.397	60.095	87.453	77.827	98.992	131.26	104.08	107.45	97.011	101.96	109.75	77.371	108.44	96.372	73.451	74.199	89.452	81.628	87.449	103.36	87.457	116.38	108.8	135.18	119.54	108.45	108.1	112.2	106.64	131.94	113.44	205.84	165.65	187.39	175.23	160.8	131.78	145.96	126.67
102.28	62.107	109	98.147	105.17	80.808	72.326	82.305	59.124	56.568	75.959	78.74	50.957	87.552	69.971	106.82	120.94	91.609	91.259	75.655	113.71	109.55	83.914	120.79	132.64	102.1	118.06	103.71	83.423	84.694	116.33	109.4	118.57	97.336	138.04	138.73	105.74	103.98	125.51	108.33	137.14	120.32	164.86	125.37	157.61	143.16	132.29	112.26	134.2	133.92
96.655	55.913	107.26	98.04	95.637	78.97	77.697	81.244	48.918	79.629	87.272	87.669	62.647	88.663	71.402	120.74	129.24	101.33	93.215	73.128	97.882	101.07	91.184	125	133.85	118.1	118.12	107.15	96.745	104.54	106	117.39	109.92	78.981	93.051	108.77	92.305	85.715	118.78	91.473	113.14	102.54	91.123	65.732	103.44	96.377	92.457	82.376	111.2	122.12
94.162	61.341	112.37	98.695	105.54	95.015	92.273	96.41	76.514	105.86	97.603	109.76	69.485	94.136	77.551	132.14	130.92	106.59	93.206	73.93	95.512	101.04	104.7	136.56	142.68	134.78	109.84	113.21	107.4	126.24	115.68	131.51	98.84	74.057	70.124	91.935	95.904	79.506	110.31	85.632	130.77	93.22	42.844	42.736	57.598	58.413	62.117	58.629	73.888	89.391
112.24	85.971	113.53	96.875	104.89	98.35	88.228	106.95	82.894	106.18	96.402	130.28	71.892	102.84	70.324	112.61	154.07	142.61	112.32	92.545	85.052	87.765	99.22	128.57	122.34	129.87	102.18	102.6	112.31	133.27	85.327	111.74	112.56	96.315	65.538	80.206	108.78	89.627	108.63	98.46	158.01	99.296	36.365	52.906	75.329	77.465	74.949	78.631	48.602	63.318
105.33	81.621	111.15	101.29	120.04	104.28	95.042	113.52	94.178	101.31	91.347	127.39	76.21	115.69	79.267	126.72	126.33	112.31	93.669	77.688	114.82	97.086	93.333	111.51	141.97	119.88	107.59	101.93	111.48	128.04	128.43	118.13	85.138	84.41	47.61	69.827	130.11	106.41	121.4	115.47	187.52	97.221	57.011	82.834	65.421	80.937	73.409	87.73	68.206	88.695
101.14	81.748	111.62	107.04	119.71	99.15	100.84	110.94	82.865	94.898	93.191	113.25	92.342	121.97	84.725	127.96	109.3	91.73	87.827	80.071	122.91	100.15	94.738	91.496	151.91	112.62	114.31	95.936	112.42	126.18	144.54	116.49	76.77	81.744	48.486	65.51	130.55	112.53	126.64	118.35	160.07	87.74	58.143	86.772	56.245	77.837	66.958	86.561	82.064	111.22
99.811	88.018	111.35	105.63	116.77	88.969	94.904	103.3	73.67	92.64	100.78	102.47	93.297	117.66	74.814	100.41	100.14	89.899	94.468	95.115	104.52	96.282	97.861	82.012	146.13	109.52	128.02	89.908	105.65	121.9	117.24	107.54	88.999	95.337	86.924	91.629	112.68	109.11	116.72	109.4	99.142	86.19	53.583	73.879	73.632	82.477	76.965	90.967	98.585	126.04
99.586	101.07	111.16	100.93	101.15	94.189	103.46	115.26	82.949	116.4	113.28	102.68	99.769	112.61	75.558	91.971	90.332	90.662	95.713	106.42	95.394	100.74	107.55	89.334	130.18	110.65	105.16	91.074	104.48	136.16	107.27	113.09	99.418	110.64	118.5	114.68	96.483	100.92	94.791	95.461	68.04	86.2	32.413	54.795	57.023	54.788	67.818	65.059	72.718	99.413
109.91	113.16	113.6	103.41	82.46	85.344	105.54	111.07	67.037	110.9	107.02	92.095	99.401	100.85	84.617	85.848	80.295	89.858	92.301	102.56	95.932	95.775	99.752	96.094	95.397	101.91	104.15	91.642	90.386	113.51	76.57	95.164	94.008	102.2	90.605	85.436	87.761	98.427	83.25	91.489	54.362	88.196	56.962	63.329	55.368	48.944	85.308	73.546	75.19	84.66
108.99	114.14	106.58	101.29	82.931	90.01	103.38	113.97	89.884	107.55	98.75	95.502	93.559	98.113	85.782	65.355	78.147	99.466	92.085	97.482	100.18	90.515	95.02	99.652	88.962	99.631	114.9	87.946	83.576	90.232	73.461	92.734	107.4	117.02	115.73	100.96	89.498	104.08	74.725	102.41	73.324	110.74	96.598	99.317	90.458	75.297	108.85	99.28	87.693	76.766
97.467	108.86	103.48	106.87	81.214	103.98	123.22	125.7	117.74	120.75	102.72	103.79	119.04	104.23	106.31	73.726	87.397	94.15	90.796	95.777	103.41	91.903	109.96	101.22	104.63	103.92	104.2	89.231	96.162	93.566	115.47	110.52	113.11	121.55	126.85	101.48	87.256	101.9	67.226	100.81	74.288	104.02	96.39	111.45	76.25	67.611	85.376	83.186	82.368	65.005
81.959	95.742	109.5	115.51	103.91	117.29	141.04	130.63	150.08	125.96	111.04	109.85	132.66	104.16	122.17	74.917	95.826	78.489	91.763	100.19	100.86	95.783	132.4	112.29	134.08	117.65	116.93	102.33	102.72	95.526	148.03	128.82	115.76	119.69	151.19	118.52	81.762	97.545	67.499	91.978	59.075	84.836	89.919	105.26	66.589	58.435	64.354	64.901	88.662	67.729
74.058	77.93	116.49	122.56	135.59	123.99	144.89	129.87	160.13	119.35	110.3	109.77	120.98	100.91	127.98	77.402	91.204	57.733	83.793	99.426	109.13	101	137.14	132.14	144.42	129.81	146.42	126.44	92.119	86.589	140.21	127.93	105.32	103.25	152.18	133.23	81.702	95.001	80.502	83.944	58.212	67.021	89.535	87.255	61.361	50.057	60.746	55.549	98.872	82.242
87.114	92.269	114.01	114.38	121.04	119.33	146.71	132.82	147.06	119.6	115.4	109.74	123.37	94.359	134.76	92.206	99.281	76.766	94.144	113.63	126.68	110	128.2	131.04	113.75	123.92	112.25	134.85	97.998	106.29	129.45	117.54	102.95	96.484	121.3	118.46	92.971	93.022	92.654	83.287	100.53	62.548	73.874	66.806	51.969	45.802	65.373	50.391	72.279	69.503
99.013	93.382	107.95	105.24	118.34	111.03	129.5	121.05	122.35	96.606	102.87	100.52	107.26	93.089	130.29	92.81	90.947	94.75	93.753	110.84	152.13	113.48	105.31	122.97	85.437	119.93	122.53	136.21	91.854	92.813	100.65	96.475	103.31	92.418	94.544	104.77	107.75	98.739	109.97	98.527	143.28	90.398	96.695	86.758	77.765	78.126	97.557	92.002	70.158	73.732
89.59	78.173	101.16	96.472	136.25	116.7	114.32	108.41	128.58	80.499	95.703	96.601	92.908	101.61	126.09	89.377	69.564	90.84	82.38	92.178	168.19	120.92	99.134	110.15	95.19	122.98	153.44	133.97	93.124	76.447	117.73	104.76	104.63	96.653	107.24	116.08	113.18	105.21	113.59	114.17	148.1	128.1	128.62	133.61	109.26	119.38	120.34	142.96	91.66	91.266
75.496	68.737	98.628	93.828	144.89	128.65	111.86	103.36	137.26	85.799	105.41	105.57	104.51	118.67	131.27	93.866	67.394	79.402	76.92	78.42	149.11	123.22	113.33	96.186	106.83	121.52	162.38	128.53	111.21	82.98	151.83	126.53	108.56	104.6	121.07	117.97	96.209	102.56	95.043	110.79	80.03	136.41	130.71	158.55	111.67	136.67	112.93	165.07	107.77	100.93
[truncated: 66 more columns]
