# Supplementary material for: Constructing high-order functional connectivity network based on central moment features for diagnosis of autism spectrum disorder
Source: PeerJ. 2021 Jul 6;9:e11692. doi: 10.7717/peerj.11692 (PMC8269664; doi:10.7717/peerj.11692)
Supplement: Supplemental Information 2 [file peerj-09-11692-s002.zip › raw data/Subject_13.csv]

48.321	82.521	128.75	151.92	166.92	86.729	19.354	66.914	31.362	54.759	28.211	38.322	18.611	21.152	104.6	83.143	104.89	106.59	66.302	98.649	182.42	131.59	230.08	236.39	340.54	193.05	255.06	192.96	68.015	69.617	153.47	163.59	62.601	72.148	75.863	64.057	112.76	102.01	119.17	112.38	103.18	98.069	115.86	124.36	54.384	96.612	110.48	127.89	56.93	105.87
56.731	89.039	130.76	152.44	127.89	63.131	13.723	43.527	12.303	42.831	57.281	50.157	15.987	21.981	110.9	86.431	114.07	101.25	96.571	130.36	139.72	106.7	233.51	229.84	293.87	149.88	211.44	162.91	80.01	81.899	140.45	154.05	83.745	89.398	71.57	60.635	103.24	95.584	102.27	103.63	85.714	93.863	115.04	123.31	70.507	91.646	107.69	131.94	74.084	118.74
90.369	107.69	118.44	134.11	76.998	51.025	31.755	37.415	36.632	66.149	92.427	65.031	40.359	37.947	106.66	86.796	114.37	98.681	117.74	146.28	77.893	75.866	187.22	173.13	173.26	88.703	131.32	109.74	89.032	88.557	99.321	119.5	102.83	107.44	71.185	66.615	87.881	94.019	86.991	95.391	57.259	93.806	108.71	111.31	88.387	81.395	103.46	121.4	87.378	121.75
99.423	112.17	135.67	138.2	62.522	42.234	48.267	39.925	43.54	73.507	81.741	70.606	28.069	28.452	101.07	103.23	111.27	79.227	114.08	143.7	31.246	61.375	181.43	160.84	140.48	78.094	74.972	74.901	88.313	77.591	108.95	119.35	87.383	95.212	51.417	36.791	76.692	98.255	86.502	95.991	54.09	87.92	92.919	91.895	60.157	59.809	94.515	99.901	87.701	121.29
95.148	108.83	138.08	135.14	73.849	47.295	44.629	37.829	38.793	73.769	53.478	77.2	19.932	20.622	95.274	112.28	123.72	88.193	98.135	134.53	25.969	71.661	174.91	156.75	156.7	89.529	78.244	81.801	95.196	77.777	133.58	120.32	62.913	75.811	40.188	14.538	83.752	106.37	92.317	99.005	62.336	81.751	86.241	83.109	38.956	54.045	89.435	86.334	89.49	118.82
85.113	98.635	98.09	120.13	77.055	56.026	16.268	42.864	20.582	61.585	38.332	92.271	23.118	37.953	81.208	105.57	130.76	105.14	69.135	115.06	52.494	84.933	140.28	148.37	170.97	99.234	102.86	102.92	92.365	82.377	131.75	113.37	32.197	54.546	67.315	55.069	94.803	108.65	103.7	107.6	77.755	77.98	106.66	106.68	70.193	93.726	104.75	111.59	120.29	138.6
87.507	104.08	50.036	101.03	75.607	78.918	12.68	50.535	30.093	70.371	57.018	115.07	58.319	71.827	81.529	100.69	164.27	177.61	84.163	130.16	87.212	103.8	81.07	112.85	126.82	97.707	141.28	134.72	132.26	136.45	122.45	107.07	68.446	92.295	109.87	119.97	122.06	115.88	109.13	110.55	97.222	97.487	116.78	110.97	112.68	100.8	110.6	120.11	120.82	109.62
88.52	115.47	32.924	97.223	53.004	94.413	45.095	86.574	41.544	68.183	70.408	124	72.52	102.97	70.966	102.99	141.81	153.71	108.02	134.7	77.337	96.869	27.787	74.16	50.323	86.463	84.336	105.58	129.38	148.56	84.355	93.06	99.337	113.09	101.73	132	114.71	105.15	109.33	114.87	114.19	106.86	122.11	121.03	124.81	109.16	129.53	136.26	129.56	108.35
106.36	131.99	54.311	87.949	50.762	111.18	107.11	113.74	94.879	86.3	76.797	110.18	104.04	115.64	83.313	112.68	122.02	133.02	155.75	145.92	54.563	93.449	-6.8634	19.338	-31.95	65.969	28.45	74.071	140.83	168.24	63	77.67	149.84	147.04	65.981	85.121	105.76	99.874	101.14	103.56	118.21	114.02	108.29	109.89	105.13	89.277	132.46	122.32	106.46	85.085
133.45	137.13	79.114	63.519	69.56	123.55	153.94	124.44	162.15	119.24	84.959	86.583	156.52	124.26	106.97	117.5	115.1	136.99	186.34	142.29	37.28	97.216	-13.8	-27.459	-71.58	44.316	17.759	64.379	156.16	185.42	65.007	68.99	180	168.71	56.095	49.077	105.11	104.67	93.854	90.953	96.251	115.46	98.662	102.1	98.948	84.005	128.79	103.94	82.815	65.805
129.99	115.22	98.709	56.574	87.11	115.96	159.54	136.9	162.63	122.02	89.224	71.761	170.98	132.29	105.79	120	98.482	115.56	160.31	106.13	10.148	92.799	39.45	-2.3107	-10.837	54.97	19.382	59.151	136.89	159.87	99.084	96.873	143.72	137.65	78.211	59.809	103.27	109.16	101.24	105.38	67.326	108.06	106.83	117.04	106.18	114.33	134.59	112.26	96.749	89.743
97.769	82.983	143.35	99.255	119.3	103.76	166.39	143.43	144.54	108.27	78.419	56.71	128.27	101.91	106.11	111.51	99.86	129.5	119.7	88.541	31.548	87.615	112.47	67.694	72.999	100.46	64.409	84.035	120.14	139.12	164.63	155.98	99.856	113.19	91.243	71.831	113.45	114.37	115	111.45	85.455	114.54	99.534	109.8	81.774	107.08	113.03	113.43	90.46	99.957
90.925	82.709	117	93.839	106.89	115.62	162.34	149.17	125.14	121.7	97.825	69.205	123.27	115.06	74.088	87.918	102.33	152.14	89.624	68.906	44.489	96.484	103.69	67.685	53.652	113.83	70.834	91.965	115.8	124.1	143.13	133.76	100.57	108.29	106.95	118.48	124.52	111.02	117.27	124.09	84.828	124.26	104.94	107.33	95.089	102.78	109.18	115.23	98.157	98.993
89.251	87.205	99.173	87.661	102.53	114.18	148.14	135.74	109.05	112.35	83.624	66.359	94.042	100.98	61.512	81.81	97.668	147.58	74.803	51.68	81.678	113.21	88.705	69.909	49.854	131.46	75.882	98.496	115.63	112.69	117.99	104.42	110.03	104.86	108.15	127.28	122.27	104.7	116.8	119.6	118.62	126.42	109.83	103.88	100.43	92.617	106.17	116.48	98.204	95.881
113.68	108.15	67.333	58.002	98.477	115.83	118.33	113.33	111.01	125.2	82.922	75.937	104.71	106.76	66.871	94.845	99.551	125.34	79.949	42.248	106.13	132.27	69.551	60.486	57.013	123.89	91.47	101.13	121.39	107.15	82.863	63.222	129.48	106.17	136.85	141.79	114.57	103.51	104.34	119.98	108.16	118.96	124.05	110.47	134.95	105.57	116.15	111.88	98.823	89.041
135.73	122.95	83.472	46.358	108.15	108.18	117	89.217	122.73	129.62	89.196	83.595	120.79	104.44	87.378	110.38	99.342	79.786	102.4	52.367	115.71	124.57	79.104	63.626	83.136	103.97	98.85	98.628	115.09	97.052	86.7	56.805	132.33	100.87	135.6	108.99	102.16	98.09	88.853	102.25	96.863	104.44	122.12	108.36	140.24	118.63	113.11	96.829	102.38	95.943
149.04	121.14	92.098	41.024	108.96	98.678	115.04	80.364	130.5	136.51	136.91	111.81	149.81	125.33	100.69	114.54	105.46	60.799	109.72	62.699	105.95	95.636	91.361	72.905	96.386	80.034	102.12	97.218	104.4	86.354	110.18	84.025	114.74	91.057	168.87	137.27	99.541	91.727	84.566	84.835	75.046	85.656	119.98	108.34	159.19	138.16	106.72	88.09	118.23	108.06
136.63	111.23	103.15	61.812	96.568	99.305	121.09	100.2	122.95	140.05	195.05	153.7	154.36	150.79	99.105	107.21	105.82	51.216	100.36	75.509	80.714	62.979	100.66	88.234	83.57	70.653	79.56	85.242	85.495	66.445	126.75	116.48	89.641	76.751	185.79	174.64	102.27	81.277	85.956	76.862	58.857	67.193	108.58	99.903	150.37	130.41	95.255	77.524	124.83	112.09
106.81	94.552	119.72	95.145	93.654	100.68	122.81	121.14	112.83	123.05	210.45	172.35	125.15	146.39	106.55	96.397	103.63	58.029	82.916	85.254	82.109	57.161	106.3	103.46	75.117	84.482	66.112	80.822	78.543	59.64	133.89	135.19	74.293	69.291	166.99	170.7	108.65	77.186	93.254	73.524	81.378	63.279	93.538	87.313	115.03	98.147	80.381	69.903	112.11	102.85
79.597	85.247	143.29	124.68	109.43	100.78	121.88	125.01	111.67	95.732	167.81	151.78	87.507	106.36	129.58	88.106	101.56	68.702	75.975	97.379	112.5	83.991	113.84	111.05	87.437	105.18	79.968	87.701	89.872	76.282	131.93	128.27	82.409	78.658	106	95.755	115.09	88.238	99.728	83.537	121.66	88.497	82.996	80.508	69.619	67.727	72.277	67.777	88.144	90.269
65.249	77.795	153.75	127.44	129.91	84.942	108.29	105.76	96.619	53.257	97.652	101.15	66.067	57.019	144.98	86.275	91.769	62.451	75.531	94.458	138.04	119.03	135.73	120.73	137.05	120.38	101.27	95.186	107.25	101.45	138.18	118.34	95.824	89.377	47.074	10.257	116.07	110.29	114.03	113.73	158.3	134.77	95.06	101.66	56.898	87.082	89.572	91.752	98.143	108.7
75.617	79.046	134.18	107.24	141.11	71.234	92.949	77.952	97.642	40.19	63.615	56.243	85.041	27.411	144.38	78.788	90.242	79.955	86.525	91.273	153.14	137.37	134.51	110.17	148.21	110.04	133.68	107.87	129.75	133.33	140.31	107.02	117.97	113.52	43.429	0.05085	119.72	134	127.25	142.78	159.19	180.51	123.05	135.72	94.69	141.48	117.91	127.18	130.35	139.19
75.54	78.789	127.66	107.44	137.7	56.411	88.857	63.385	75.982	27.352	64.151	38.379	81.369	9.5829	121.82	82.895	83.037	76.999	100.55	89.754	129.68	122.49	143.81	121.57	151.55	105.05	126.27	102.67	130.05	131.89	154.62	118.73	117.71	115.36	58.907	34.057	114.6	138.1	131.98	152.6	148.58	186.1	140.59	154.04	113.36	178.03	135.36	150.78	165.6	174.45
98.705	91.44	81.861	73.903	107.51	62.733	81.828	54.769	76.726	46.66	116.04	61.477	111.11	41.733	93.105	82.812	86.241	101.26	117.13	84.145	91.581	103.16	89.119	75.773	74.106	71.642	92.806	89.089	130.2	122.2	108.81	82.934	120.96	111.94	104.93	124.57	109.03	121.64	113.07	125.79	111.6	145.8	149.95	150.62	146.41	188.88	136.69	150.21	188.32	184.73
112.59	103.03	65.178	65.17	86.67	72.955	77.39	55.795	75.085	58.03	147	97.873	110.6	71.051	86.93	98.755	88.203	106.15	122.9	84.566	61.09	91.218	55.356	54.048	40.813	58.738	60.965	74.746	117.3	99.813	63.793	56.027	103.43	89.857	125.44	164.65	95.194	96.153	81.65	85.497	82.235	84.768	135.84	120.63	134.8	155.31	114.66	122.25	175.07	172.77
122.81	113.1	80.691	87.349	90.093	90.047	85.561	68.216	94.308	77.29	142.92	126.5	98.844	84.436	107.4	114.74	86.703	98.691	117.25	98.715	67.734	91.718	52.021	61.68	57.668	66.496	70.071	76.042	98.786	85.666	40.867	54.434	80.105	74.204	121.98	139.85	79.382	78.768	55.643	58.285	55.178	46.382	109.95	86.948	100.97	108.21	86.188	86.27	133.76	148.03
133.12	108.8	85.787	91.92	99.13	99.459	96.924	79.588	113.35	88.318	122.1	131.58	107.86	95.601	118.16	112.24	74.644	85.755	101.47	98.082	92.303	98.287	61.697	70.697	95.017	80.587	93.006	87.609	90.476	87.789	49.538	74.885	65.243	70.331	121.95	101.38	68.579	73.688	61.79	56.162	45.101	43.528	103.97	88.413	101.82	104.22	86.82	82.467	124.36	143.78
130.18	94.888	74.666	81.533	96.847	103.58	111.36	96.88	115.47	93.783	105.35	120.94	123.97	103.3	99.582	89.393	53.712	61.011	85.642	81.878	111.61	100.49	69.818	71.424	110.15	91.716	96.265	92.382	87.426	88.974	75.639	98.68	66.179	74.692	126.9	77.516	64.709	75.686	92.106	77.354	49.841	58.201	122.71	123.49	133.95	139.28	120.36	111.87	153.19	160.04
109.75	80.727	62.065	81.324	94.582	106.29	115.96	113.28	115.4	106.03	96.668	103.85	121.16	89.593	83.456	62.528	57.791	69.11	79.169	72.748	141.47	105.48	70.189	70.654	93.359	99.812	112.76	104.21	98.974	97.93	109.73	119.48	88.401	97.566	151.76	91.521	77.897	89.019	119.84	101.01	70.699	73.97	146.17	152.09	172.57	162.59	149.48	140.41	167.35	151.96
77.685	70.679	66.281	83.284	83.21	96.855	112.38	121.95	87.24	90.412	77.69	78.892	86.382	66.601	70.28	48.524	64.265	59.052	75.544	60.454	147.39	109.11	75.303	70.4	72.53	100.9	87.266	93.116	94.97	89.408	124.19	120.58	105.87	105.35	139.29	90.286	88.626	97.862	127.05	113.53	117.08	78.249	155.5	156.18	178.63	163.58	157.14	153.97	171.65	139.13
66.515	68.369	63.885	69.409	77.422	83.965	85.121	110.23	56.033	71.844	66.661	60.427	67.115	64.408	77.243	61.501	97.069	93.403	72.936	55.327	134.9	126.1	95.317	78.679	84.02	104.87	81.394	94.089	108.82	104.38	135.52	125.6	130.35	120.33	146.35	124.74	109.66	114.52	118.93	120.43	153.81	92.17	144.65	128.74	180.16	138.22	133.88	136.41	146.01	94.438
75.451	79.049	94.829	85.219	85.138	84.287	85.238	105.77	59.66	69.838	51.83	45.823	50.079	64.272	91.952	78.095	110.32	115.98	72.811	73.638	119.76	128.58	123.56	99.158	100.64	114.99	84.146	98.403	102.2	114.86	135.66	132.86	139.16	130.34	118.63	119.2	115.69	120.16	98.476	112.01	161.16	114.58	108.22	86.479	139.74	95.291	89.178	99.668	94.514	55.377
93.682	91.87	133	116.36	96.978	99.275	109.82	117.8	86.891	84.146	48.049	47.718	45.692	75.612	90.021	89.097	90.287	100.96	75.754	95.426	105.23	114.78	145.09	125	117.24	133.44	82.123	101.34	76.955	102.87	120.54	130.41	124.94	119.96	74.857	87.854	100.94	106.01	82.462	93.998	133.84	122.38	75.605	67.156	88.01	71.448	61.123	75.268	57.104	47.51
99.191	96.011	142.52	153.78	111.42	115.74	111.81	139.33	104.24	109.16	66.258	83.869	47.886	95.927	82.011	107.98	76.881	82.644	78.673	108.67	100.04	105.25	165.64	174.15	168.82	164.96	110.62	115.94	63.878	78.644	110.52	131.39	92.945	94.269	86.938	99.456	84.979	91.025	80.633	91.897	77.816	102.42	75.368	82.903	72.84	77.001	69.324	77.404	40.179	49.088
100.62	100.42	135.95	168.8	122.79	129.04	120.03	147.74	132.36	134.06	92.245	126.75	71.972	111.22	86.64	110.17	84.818	78.235	104.36	122.3	123.9	106.16	132.03	170.69	162.79	158.89	138.9	126.71	70.065	63.271	72.11	92.49	78.603	81.868	81.942	85.388	76.704	78.153	76.837	77.352	50.5	70.693	86.549	99.784	72.198	86.673	85.489	87.042	37.357	46.977
90.394	95.125	119.34	171.36	122.34	118.74	109.96	147.27	130.08	129.21	108.32	160.83	86.877	122.46	101.26	107.82	96.833	64.207	114.05	119.9	146.79	107.03	87.996	155.67	146.71	129.25	142.75	113.57	65.571	47.126	29.861	60.256	57.794	69.665	77.128	82.438	72.767	78.125	78.179	77.083	64.342	52.359	101.18	112.49	83.167	107.04	100.11	107.73	54.407	57.538
82.374	89.381	106.75	155.98	108.25	98.018	100.97	139.31	96.243	103.28	117.59	176.26	101.84	141.85	106.95	107.04	103.48	51.798	111.38	112.8	130.02	101.56	63.914	133.97	126.33	95.287	106.45	79.6	59.812	48.02	11.553	54.385	53.641	71.102	61.538	85.703	77.381	91.826	85.116	92.789	101.86	70.946	96.225	106.56	79.17	115.61	99.214	114.9	77.481	70.398
97.479	97.834	93.767	129.05	99.932	99.655	103.96	124.97	95.584	114.15	136.2	176.88	137.92	164.22	110.61	101.89	123.74	105.93	113.46	126.93	108.14	97.48	45.855	93.844	77.03	72.897	101.29	74.781	85.313	95.691	22.36	64.138	94.585	114.39	75.292	120.99	101.25	118.19	90.059	103.16	119.51	121.82	71.372	82.32	73.207	95.153	76.357	92.481	67.494	49.998
105.22	101.62	77.64	105.91	86.396	106.04	94.33	122.98	83.941	123.16	140.12	167	143.63	179.25	87.655	100.51	111.22	118.69	92.124	118.09	75.84	85.345	57.735	84.468	73.074	86.833	85.551	76.185	88.485	112.43	43.514	78.974	108.37	122.17	114.25	173.77	108.35	127.54	98.951	113.09	112.33	146.28	69.363	92.927	85.581	105.82	77.525	93.332	78.345	62.384
100.79	103.82	84.716	103.44	84.264	118.45	97.45	126.99	90.61	133.5	118.85	144.89	119.78	161.91	71.457	94.418	90.606	95.863	77.445	106.63	77.315	78.297	75.911	91.035	89.533	114	80.455	90.395	77.034	99.229	57.945	78.11	104.7	107.7	130.48	177.11	100.59	114.67	98.602	102.14	105.62	130.98	84.633	116.35	101.01	126.01	89.818	106.28	91.26	87.899
90.402	98.403	95.302	115.7	91.748	127.27	97.023	133.95	108.87	143.61	91.588	121.84	91.171	130.27	81.349	87.934	84.392	67.234	67.195	94.252	110.54	86.14	93.133	115.38	119.99	132.79	99.66	110.37	62.036	73.322	67.346	81.8	89.978	90.457	153.59	177.24	90.199	95.745	94.039	90.972	103.17	93.848	112.74	134.86	140.01	150.59	105.2	125.2	102.29	109.54
87.905	87.342	97.236	119.93	100.12	132.29	98.276	138.42	123.3	150.45	84.577	104.37	91.407	115.19	106.65	87.749	95.553	62.854	68.224	87.554	132.86	106.74	111.37	139	139.48	133.05	120.42	120.9	64.857	65.886	88.842	107.04	92.587	95.103	183.3	195.75	89.733	85.191	92.413	93.643	103.35	68.125	126.85	125.64	181.56	154.43	108.38	126.16	107.38	112.23
85.432	73.274	123.36	142.8	120.02	137.78	121.06	146.16	140.46	152.71	86.402	84.627	90.369	98.11	136.07	95.488	100.29	74.36	77.484	99.972	144.13	120.26	143.22	166.79	141.57	135.7	136.06	120.83	74.534	78.558	139.63	162.39	107.09	117.67	184.85	193.49	92.906	83.05	94.366	98.79	110.43	66.694	99.994	83.077	162.24	110.68	82.623	96.443	86.622	99.829
91.361	65.989	138.25	135.58	133.1	142.53	150.45	142.26	150.3	145.29	96.43	65.822	103.53	95.021	138.52	102.65	91.458	95.645	93.619	108.57	134.16	124.16	154.49	151.72	108.96	132.4	122.68	111.19	95.64	105.54	178.76	187.99	130.67	136.3	148.03	157.75	95.779	81.664	100.73	96.023	116.51	77.128	57.448	45.375	104.62	55.958	54.913	60.723	71.918	91.799
93.556	69.926	139.93	121.49	139.67	141.58	161.52	133.22	149.61	135.22	98.434	58.166	104.56	90.165	123.1	106.01	80.734	108.83	99.933	107.54	132.9	118.02	145.31	121.86	80.163	127.73	111.82	104.24	106.42	118.77	180.71	169.55	133.45	130.15	94.512	97.947	94.456	80.856	109.04	95.855	110.94	85.684	34.811	42.891	45.604	26.185	47.92	48.951	65.765	91.774
95.171	78.959	125.94	102.15	137.98	123.66	142.76	113.22	132.02	115.34	93.132	62.219	102.68	84.225	109.11	102.71	90.137	124.43	96.244	94.616	146.94	110.36	121.09	96.78	78.25	112.57	119.81	105.92	111.13	118.21	148.99	123.68	116.41	108.09	53.564	46.991	96.571	85.741	122.38	102.18	110.18	94.6	50.854	74.79	30.187	39.208	67.397	71.555	74.233	90.643
102.04	93.2	117.45	99.529	125.39	99.849	118.16	98.064	110.16	98.145	95.443	79.166	106.74	85.469	106.99	93.074	108.71	131.04	91.423	86.8	158.35	99.827	93.413	90.226	80.943	81.395	129.54	100.99	101.85	102.44	98.576	78.75	94.022	89.121	29.827	22.98	99.914	94.071	130.69	112.21	109.97	108.48	85.212	109.86	48.508	72.514	96.012	105.74	84.368	83.747
114.42	108.49	126.59	110.99	110.82	82.05	106.28	86.745	93.608	87.316	113.53	103.46	119.82	98.621	117.81	93.795	125.5	141.3	101.11	97.52	148.14	93.124	85.283	102.35	81.081	53.408	131.41	92.608	99.669	94.541	76.235	67.378	91.267	91.908	29.285	33.467	106.32	104.02	126.82	111.48	112.34	124.69	102.25	113.33	64.976	82.155	107.96	115.49	79.448	64.092
125.78	123.23	131.61	106.95	89.279	77.803	106.25	79.007	85.417	80.489	135.87	126.42	133.98	128.65	118.39	106.05	111.72	128.84	117.29	109.44	113.42	89.407	82.334	99.693	58.878	36.478	95.371	75.531	95.762	87.762	72.492	68.14	98.414	97.077	35.907	58.696	102.79	102.56	108.12	93.297	111.77	123.92	96.807	96.782	65.92	74.872	107.94	105.54	80.187	65.521
122.05	130.63	118.82	92.652	80.454	85.288	97.636	71.986	98.962	84.499	136.69	137.87	124.65	147.47	117.64	123.46	86.516	114.89	121.02	116.49	107.72	92.472	78.13	86.652	41.077	45.978	77.041	80.369	89.998	87.751	85.658	81.217	97.399	99.747	62.985	93.031	94.822	96.517	88.006	70.623	114.04	107.11	86.258	83.954	66.868	68.789	103.14	97.136	83.077	88.01
98.46	132.52	95.241	77.479	83.138	101.51	87.595	70.827	112.34	95.118	110	135.59	94.079	143.29	109.95	131.56	73.421	96.838	114.35	120.57	125.93	99.706	73.506	70.695	44.138	72.767	79.229	100.71	82.136	89.59	100.28	96.155	92.163	100.96	72.54	91.416	91.193	92.909	80.14	70.213	120.35	92.905	85.404	86.509	69.389	76.318	105.64	99.46	92.347	116.65
62.518	114.95	65.822	91.8	99.613	111.01	55.927	84.861	101.68	103.51	79.104	127.94	48.345	115.4	106.37	131.66	84.899	88.812	82.911	115.09	160.55	109	94.101	107.09	115.5	121.5	129.99	132.51	73.089	89.416	131.46	145.93	73.981	100.75	112.65	115.91	98.946	105.33	101.18	112.39	124.33	98.035	110.12	112.32	103.12	112.92	121.59	122.35	105.38	131.94
36.879	87.812	86.302	141.1	130.3	110.96	58.739	98.971	85.008	93.812	56.129	104.82	9.0162	56.385	114.83	119.35	107.24	94.098	73.504	123.27	188.36	116.91	129.21	163.9	192.5	167.49	183.58	155.45	81.863	101.55	184.28	207.78	77.751	115.22	108.47	93.227	113.16	122.74	130.09	141.52	153.44	125.03	117.89	116.43	102.44	123.53	116.38	124.67	100.57	116.44
62.516	78.401	55.978	130.23	116.57	112.99	52.867	108.1	61.695	96.996	99.72	111.75	56.926	65.294	97.416	102.55	115.11	107.42	79.795	108.77	149.41	133.56	113.86	160.18	187.63	160.89	175.71	140.15	110	116.55	176.93	197.29	108.75	126.45	133.16	136.63	123.07	133.06	141.64	159.79	129.8	143.33	129.91	123.82	140.94	146.6	123.22	119.86	119.16	97.204
99.719	83.07	49.51	117.19	99.227	107.74	64.774	104.87	73.046	100.4	135.37	119.03	103.74	75.718	91.371	89.434	101.6	113.56	99.501	100.62	118.32	143.13	78.912	125.51	122.78	130.58	140.92	116.66	128.47	125.9	145.27	148.2	131.79	128.6	135.54	156.79	116.76	127.36	124.79	132.99	110.61	139.72	115.11	111.39	141.06	133.54	109.39	103	116.17	84.895
123	98.341	38.465	81.066	69.996	98.229	73.128	96.249	82.442	102.65	146.31	128.46	139.46	106.23	76.759	87.834	81.073	93.122	112.04	87.523	76.047	139.27	52.535	78.709	52.362	91.148	74.873	86.644	124.87	115.52	90.212	78.045	133.32	112.35	128.2	160.71	100.96	110.09	97.4	108.5	87.259	115.13	98.842	103.38	127.15	111.33	104.99	97.444	115.78	92.295
110.59	100.55	50.772	70.358	62.69	83.542	77.306	92.666	86.666	98.286	115.75	115.11	128.62	113.03	72.709	93.134	73.156	61.982	101.14	80.225	58.628	112.99	77.367	80.739	53.597	79.943	45.069	75.785	96.519	90.021	61.998	53.871	103.91	89.425	123.78	143.66	87.541	96.408	87.518	105.39	84.908	90.745	93.23	104.57	102.1	89.595	108.65	110.81	109.89	108.54
96.522	94.333	63.453	72.077	79.09	82.626	80.695	93.3	108.02	112.38	92.453	84.138	123.82	106.49	81.677	91.018	87.758	63.352	82.947	82.692	72.922	81.456	114.33	98.996	90.352	84.484	80.721	91.164	76.115	76.911	53.18	59.199	81.933	85.344	137.97	133.13	89.272	95.414	97.221	114.11	82.984	83.52	103.9	111.61	99.779	84.532	117.33	125.92	104.72	113.21
91.501	84.913	77.863	77.018	103.3	83.949	80.308	89.098	113.58	112.42	91.15	52.057	126.06	93.973	88.975	94.158	95.077	63.424	70.55	79.086	88.414	64.045	153.94	123.01	158.94	104.84	127.25	107.15	71.047	68.981	70.215	76.954	67.99	75.6	136.37	108.73	94.618	98.77	117.09	117.84	86.953	85.241	117.93	118.7	103.79	101.12	126.73	129.23	123.32	125.82
99.086	95.708	104.11	96.763	123.12	88.968	86.112	76.896	125.79	109.03	98.965	39.959	120.29	71.393	101.54	98.923	86.844	57.909	76.979	85.802	115.55	70.557	157.48	123.08	187.53	118	159.49	118.09	74.077	67.24	88.406	75.944	62.872	62.739	87.563	47.305	97.002	100.4	122.13	102.38	94.289	92.146	110.47	108.52	83.492	110.65	117.35	107.46	137.1	143.89
124.84	125.45	70.321	64.632	99.762	89.713	62.569	50.048	124.35	105.27	119.69	65.098	141.57	92.508	95.635	98.022	77.337	63.447	85.077	76.887	115.89	99.224	95.577	66.195	137.12	92.028	139.78	116.03	87.356	75.274	65.687	32.941	66.727	50.361	55.674	41.946	102.72	101.95	119.21	97.833	89.394	99.571	107.44	109.13	101.61	139.15	116.22	95.774	166.37	172.49
123.72	143.53	54.974	51.219	69.144	79.114	45.342	30.221	103.43	85.727	104.58	89.602	123.88	101.49	90.68	94.179	77.037	62.898	87.171	76.506	95.466	110.62	53.553	37.568	83.506	65.809	93.541	109.27	87.363	78.794	56.431	21.711	62.979	47.117	31.076	53.678	107.6	104.31	119.89	110.09	106.13	109.22	98.076	107.78	99.481	141.72	107.56	97.437	168.4	190.44
108.22	136.31	47.682	45.637	47.786	75.385	42.228	32.868	79.655	79.034	88.498	99.645	108.59	111.78	87.199	88.87	95.418	74.892	83.391	78.908	50.084	92.741	52.652	44.542	54.308	48.664	59.093	103.78	86.891	82.002	58.176	42.947	70.054	64.594	63.825	120.27	111.66	107.75	124.97	134.37	108.65	114.79	99.687	110.62	108.18	126.67	101.48	109.43	145.42	173.64
101.05	112.68	58.723	44.077	55.315	90.539	72.046	57.545	86.655	98.889	94.363	88.445	120.45	120.53	91.572	86.19	116.18	95.189	90.543	82.567	10.793	57.552	77.712	58.965	44.034	43.823	54.423	100.5	94.851	87.549	59.577	63.356	96.281	93.63	122.58	188.62	105.47	102.87	119.08	132.01	87.736	107.9	105.41	107.51	121.88	99.875	93.404	110.87	109.82	125.6
109.52	91.974	89.717	47.624	89.476	113.06	124.99	89.558	129.75	127.66	108.25	66.329	140.49	120.64	103.02	88.911	112.9	98.416	109.23	81.856	14.323	31.045	95.004	55.21	37.722	48.931	63.681	94.367	99.678	89.685	48.094	54.956	117.13	104.87	143.94	186.1	82.959	83.413	95.854	85.984	70.168	88.332	103.6	95.539	123.29	78.18	83.538	98.33	85.839	84.49
118.99	88.75	117.14	64.441	123.26	126.84	157.37	119.37	171.69	148.13	107.46	62.188	134.15	118.64	110.3	98.662	88.57	79.515	119.65	79.921	56.706	33.904	92.464	48.78	39.336	63.243	69.738	84.049	89.402	86.627	27.457	31.833	106.01	86.161	120.97	121.21	60.342	63.855	70.627	41.335	72.037	71.733	96.293	85.337	113.14	76.186	84.886	87.238	83.149	76.071
127.72	99.419	104.01	66.367	132.57	128.98	143.73	125.49	188.6	159.5	96.313	82.392	123.68	130.26	108.18	102.64	86.188	98.316	120.65	87.808	111.07	72.362	61.139	35.035	30.306	71.605	81.405	87.317	95.417	111.01	13.057	15.965	92.71	77.473	98.279	67.627	71.861	67.69	67.079	35.54	101.56	79.747	92.802	82.724	116.62	88.158	99.665	86.087	91.773	78.365
93.418	106.66	135.9	145.33	139.6	129.75	122.93	139.54	161.56	163.23	60.453	109.56	51.117	102.48	114.1	113.25	105.03	109.9	109.92	136.64	155.39	106.3	94.303	111.07	82.066	112.94	116.49	100.12	89.47	126.68	63.122	76.579	74.78	87.778	72.199	18.969	104.5	95.501	81.473	82.776	134.25	105.25	74.965	69.802	61.094	60.94	99.546	76.317	56.276	64.502
102.74	104.21	98.578	101.28	95.058	125.67	115.9	117.23	133.63	143.87	64.867	101.74	84.045	118.36	85.283	78.791	100.33	108.78	105.81	133.93	155.67	118.05	45.544	61.971	16.664	80.601	69.607	83.502	88.62	131.28	45.725	57.338	94.552	107.65	39.732	20.067	121.22	103.21	100.76	93.269	160.47	111.83	88.038	94.47	71.03	92.862	112.95	102.02	96.102	96.329
109.99	96.057	93.593	84.177	86.547	121.82	119.26	95.046	120.25	133.43	88.031	84.966	120.31	109.98	94.068	77.686	111.6	127.83	111.62	132.78	167.81	117.1	57.134	55.482	17.599	77.416	91.096	95.195	106.2	131.64	82.384	80.852	128.76	139.22	59.443	72.909	121.64	108.86	103.21	80.514	136.53	103.21	89.152	98.964	80.13	93.248	92.749	101.2	98.058	89.042
118.49	98.054	94.901	75.592	92.112	111.97	122.52	87.919	114.98	121.55	111.58	77.676	147.09	108.47	110.46	102.55	106.97	128.01	117.81	115.3	170.75	106.98	86.195	60.543	48.721	84.841	116.26	103.58	111.15	112.57	114.68	104.76	140.17	142.47	85.245	123.65	96.105	98.951	87.127	57.579	77.412	81.968	84.207	96.841	96.809	93.712	70.712	93.924	99.165	86.363
118.36	107.77	95.023	74.709	92.24	96.271	123.09	100.64	105.64	96.113	109.63	81.148	143.33	118.93	108.83	125.89	84.512	108.65	120.21	93.857	142.63	91.1	99.427	64.888	73.853	90.222	100.15	92.275	94.952	88.618	113.69	112.67	116.37	113.57	72.285	116.46	66.937	80.622	71.626	50.27	40.973	69.116	76.824	94.597	100.88	98.795	70.606	95.592	110.25	106.34
121.1	125.17	97.816	83.46	92.675	109.68	143.32	125.01	133.41	105.27	106.4	92.151	146.29	133.08	102.09	118.29	91.062	142.12	142.44	114.91	103.73	82.875	65.794	42.092	34.093	79.386	86.67	86.823	101.38	111.21	76.54	88.528	116.36	114.86	29.611	55.82	76.002	77.809	62.563	60.69	44.652	89.061	61.638	74.425	76.581	72.087	79.094	81.977	87.337	93.852
115.03	100.81	102.5	78.049	104.49	112.4	151.21	124.12	148.91	85.996	100.16	76.381	147.58	122.05	100.39	93.044	115.48	199.6	152.08	126.98	76.002	80.642	36.75	31.725	27.153	84.504	86.478	96.037	135.13	160.68	68.743	78.048	119.42	122.95	12.887	11.925	110.34	91.482	85.877	64.74	131.41	118.62	64.617	65.613	55.141	53.354	94.516	85.371	74.232	75.66
109.57	78.875	97.001	78.788	107.01	128.94	145.54	130.97	151.81	99.047	130.62	81.698	167.2	117.06	99.932	72.626	132.56	209.07	138.05	124.96	53.296	79.855	22.159	36.906	34.214	92.331	92.247	94.076	152.45	172.75	59.116	58.068	123.72	123.52	45.733	38.175	131.94	109.34	103.71	83.449	160.28	133.76	88.062	76.163	57.135	57.855	115.26	94.946	68.253	54.733
104.93	66.734	96.786	76.898	113.22	124.78	129.8	120.71	137.44	103.18	154.87	95.8	182.77	108.08	113.66	73.979	134.33	177.21	112.21	100.51	67.513	86.542	36.158	53.867	66.192	104.19	104.06	94.966	153.78	149.91	80.869	60.28	120.87	111.33	89.443	93.918	124.74	118.46	114.28	86.018	155.27	130.65	108.44	91.58	74.831	77.461	118.67	107.97	78.631	46.643
102.01	81.851	92.267	80.534	108.88	103.9	107.32	108.48	112.21	103.23	148.01	122.66	177.72	111.52	124.08	87.932	119.96	130	88.475	78.008	92.682	96.982	57.6	72.479	82.454	100.66	107.27	94.544	130.93	108.33	102.14	77.527	107.24	93.346	114.05	138.41	97.824	115.78	113.41	89.62	112.16	117.62	115.01	104.73	97.188	99.213	113.17	121.25	95.235	58.373
84.298	104.73	127.36	126.44	113.1	79.831	108.6	102.15	91.406	90.818	88.393	129.27	116.4	91.673	132.37	101.79	105.66	104.8	89.922	97.992	113.98	102.28	98.748	114.55	97.696	97.652	116.38	103.35	100.35	84.701	131.24	117.37	89.919	86.785	76.36	90.337	78.056	106.7	105.76	90	91.489	105.79	89.833	91.288	62.084	75.606	90.681	112.69	78.945	69.344
84.379	111.11	123.67	125.17	101.18	66.391	107.3	87.828	83.64	74.012	39.989	102.26	77.925	85.561	114.3	91.175	95.307	121.37	103.59	115.66	97.07	101.86	96.396	108	81.074	70.819	109.61	109.51	87.72	94.312	108.25	105.47	78.166	84.415	38.73	28.8	78.477	93.456	101.53	83.326	100.77	88.565	81.221	89.526	50.062	67.089	88.764	111.14	80.159	95.253
89.08	99.444	85.658	108.25	89.015	77.011	75.895	85.053	71.996	85.482	50.84	79.587	64.244	93.114	89.327	92.12	103.63	147.6	101.91	117.39	47.623	99.266	105.77	116.5	124.08	69.44	124.81	114.97	91.994	107.61	75.21	77.919	61.204	73.373	76.453	43.559	95.176	91.481	100.3	105.79	85.575	70.219	101.66	104.37	78.387	79.222	109.6	110.76	81.825	106.08
99.583	86.906	75.776	88.603	98.578	97.744	69.194	76.061	87.805	108.78	91.192	57.238	73.802	83.039	85.727	96.06	120.94	156.79	108.36	113.81	26.955	91.035	112.68	105.95	167.51	86.239	136.31	118.2	108.3	115.94	63.65	50.181	58.613	68.517	88.284	40.607	109.26	92.305	97.497	111.03	89.593	70.693	111.91	105.58	88.495	81.619	113.34	98.63	75.478	99.284
115.38	87.709	67.374	64.762	114.51	107.83	60.79	62.161	108.13	133.32	137.58	66.234	109.69	84.736	98.883	106.53	150.5	172.89	116.49	108.16	37.949	87.44	114.14	89.546	186.61	106.35	143.86	124.05	138.53	127.35	87.366	60.702	75.445	81.997	104.1	66.058	122.73	106.01	102.27	119.44	93.263	100.01	111.89	99.904	102.45	81.835	107.47	90.723	70.229	77.438
116.99	96.173	90.569	76.897	120.79	97.9	77.816	67.227	120.38	126.29	135.02	86.809	118.63	83.737	106.16	101.59	140.11	140.54	118.92	111.44	72.789	71.298	104.58	83.524	144.88	106	102.42	105.37	128.51	114.24	110.78	98.474	82.452	91.278	63.185	43.074	115.4	112.8	106.72	119.27	115.8	133.09	95.317	95.876	74.402	82.742	99.599	102.18	80.466	91.368
117.45	111.4	93.123	90.874	107.78	95.189	97.635	87.735	117.33	123.36	128.6	125.92	140.25	111.51	97.827	95.906	128.93	127.96	124.64	130.18	89.466	70.997	87.813	82.589	69.238	78.334	66.895	86.328	128.34	118.23	114.08	124.24	113.25	116.66	51.652	43.758	116.68	123.03	98.353	127.76	104.58	149.08	80.011	91.165	52.879	78.167	101.35	104.4	91.185	99.323
113.79	103.17	73.34	87.766	96.253	90.832	103.37	102.23	104.15	107.32	129.89	146.43	154.86	137.6	89.438	98.551	112.46	118.61	107.81	122.97	111.26	86.76	80.38	91.773	36.692	54.861	69.509	82.933	133.37	126.29	108.8	127.92	129.81	127.09	100.69	94.492	118.98	125.62	86.919	122.74	93.245	127.25	84.262	98.314	73.835	96.386	108.69	106.27	118.29	116.93
100.12	80.011	55.818	73.363	92.018	83.533	100.45	107	84.459	80.323	137.07	141.35	139.36	140.95	86.392	110.6	83.016	66.355	66.242	78.97	131.87	100.28	87.806	102.22	63.812	58.748	81.683	82.112	119.11	106.9	104.85	113.76	105.38	102.86	158.81	154.86	107.89	111.95	80.979	107.34	91.091	82.314	102.24	114.61	122.61	138.46	112.97	111.12	161.07	153.42
81.34	74.803	72.123	80.763	103.68	91.236	108.72	108.98	90.01	83.011	140.37	131.03	100.5	117.72	102.69	124.44	75.227	17.813	43.932	57.651	149.64	103.84	99.121	105.44	96.983	92.275	107.42	93.042	103.89	86.091	121.28	112.12	77.698	90.828	171.71	173.1	100.2	98.87	82.779	96.085	87.897	63.33	102.3	107.7	146.64	147.03	93.103	95.66	163.57	158.83
72.436	85.656	75.271	77.896	95.148	103.46	102.94	113.81	93.202	97.935	132.63	127.93	76.208	113.92	102.43	123.82	78.121	-10.482	49.345	59.086	122.19	93.468	80.147	83.617	85.796	119.42	90.486	92.443	89.819	74.714	123.72	115.28	60.131	92.838	147.93	169.98	99.103	93.34	101.57	104.26	81.947	79.435	103.64	105.63	161.72	149.2	85.031	95.083	161.36	156.17
55.421	90.947	90.248	114.39	83.837	114.34	79.971	135.75	69.277	108.11	103.16	133.33	41.123	112.11	93.542	132.33	93.827	-6.2337	75.384	97.643	62.391	82.99	90.245	117.2	104.98	154	70.959	91.573	84.137	80.895	144.79	156.85	56.498	104.73	130.89	158.93	108.55	105.28	125.74	136.67	75.988	112.71	104.2	104.58	138.74	126.04	91.082	100.32	135.37	132.41
63.852	87.176	95.298	134.79	76.956	128.24	71.467	147.54	69.974	120.2	85.564	125.14	47.703	110.24	89.348	131.39	114.49	47.62	113.65	139.4	29.016	92.594	77.903	128.04	92.301	148.06	69.898	100.53	101.06	114.67	139.27	158.1	89.583	128.89	131.4	146.54	122.21	118.41	130.32	140.27	84.588	134.24	107.07	102.83	116.68	99.347	100.13	100.99	105.81	96.448
79.307	71.056	115.09	147.78	86.215	127.74	87.308	145.8	84.317	111.83	82.227	98.094	51.352	82.861	98.548	129.49	106.3	67.117	118.78	137.57	47.344	111.39	80.663	136	96.821	127.3	74.548	103.62	96.336	118.2	125.68	130.18	107.79	121.38	133.38	126.57	114.59	112.73	115.64	114.25	115.28	123.11	107.37	102.71	99.075	90.998	101.03	99.869	92.139	84.709
107.39	74.452	122.98	123.93	93.158	124.43	120.84	129.48	112.84	113.12	116.26	83.072	76.202	67.4	108.43	121.41	84.509	54.062	98.741	98.412	80.29	129.11	84.353	107.59	77.362	95.605	63.108	91.538	78.98	90.45	97.908	76.016	120.13	100.49	126.14	115.04	96.903	92.723	89.091	88.04	123.61	99.083	99.249	96.419	102.34	96.716	92.696	86.393	91.827	85.176
113.07	79.478	133.76	115.76	108.17	98.853	125.83	109.72	125.12	101.19	140.6	82.593	65.279	50.54	123.29	121.14	64.022	29.144	53.077	55.148	113.12	124.11	134.73	125.49	107.82	107.13	66.646	82.594	51.545	46.514	115.68	90.345	92.907	72.949	143.44	137.55	82.582	81.841	81.581	86.654	125.47	83.268	89.984	91.354	109.79	106.52	80.312	83.012	89.443	97.72
122.98	100.87	112.49	86.399	105.65	90.166	117.63	94.813	147.38	117.02	164.7	103.26	95.412	82.147	119.03	114.83	68.307	47.66	41.328	55.046	111.58	106.83	153.89	116.1	89.48	113.27	68.425	78.126	55.925	40.889	116.05	104.41	90.95	83.904	167.24	168.68	90.236	88.591	78.675	94.143	99.005	88.375	84.74	83.295	119.96	106.1	76.941	77.339	83.021	95.183
127.51	114.87	74.754	48.215	88.632	94.867	103.67	91.604	159.7	133.73	166.94	121.12	148.09	142.21	92.751	113.66	75.926	73.413	54.949	78.179	83.161	87.03	141.41	91.656	59.658	107.16	55.95	72.265	74.384	61.095	93.702	95.579	101.77	104.28	190.67	187.08	102.27	102.4	78.47	93.991	78	97.178	95.478	87.109	130.1	113.87	93.091	84.125	95.488	99.271
115.16	116.37	70.364	43.619	79.655	109.52	112.41	103.59	165.93	143.14	138.42	116.55	172.7	173.62	68.963	119.31	67.077	62.529	67.141	97.663	66.745	71.377	118.7	73.81	46.887	96.032	38.736	63.664	72.015	70.338	68.81	66.848	105.52	107.99	185.09	161.86	99.476	106.98	77.695	82.514	83.135	98.882	107.02	94.475	120.57	121.88	109.55	95.572	110.43	111.28
108.43	114.39	71.033	37.567	79.915	122.4	126.13	104.49	168.05	148.55	116.47	94.66	185.03	173.54	61.398	117.86	57.997	53.787	62.192	81.141	67.469	72.134	87.905	44.813	40.271	80.66	36.625	64.233	66.988	71.432	57.6	33.943	114.22	105.25	183.66	153.56	95.319	103.43	89.643	80.229	101.35	99.183	119.44	105.77	136.34	137.2	119.91	109.49	122.08	112.89
103.26	110.39	79.778	39.584	87.04	115.86	124.06	90.352	141.31	131.6	109.02	65.631	163.52	139.68	64.95	105.26	48.085	45.483	40.491	36.867	61.158	77.846	96.134	47.698	70.381	90.051	44.413	68.709	60.141	56.112	81.327	44.751	115.75	94.943	185.95	167.31	97.559	96.022	119.7	108.34	114.88	98.166	127.74	118.33	157.95	149.58	124	123.22	121.86	105.77
110.15	102.13	88.391	45.413	98.719	91.337	104.21	64.452	115.43	96.384	113.65	31.703	125.48	88.779	73.076	71.746	33.923	47.083	22.084	-3.0416	67.429	80.105	124.68	73.15	107.42	114.74	67.649	81.047	53.726	39.441	101.31	79.57	107.12	85.736	185.99	183.17	105.16	86.6	150.21	135.43	121.88	91.562	135.14	131.89	171.59	160.87	123.32	137.07	115.33	105.28
109.65	98.007	122.78	88.94	122.69	72.558	86.07	53.387	90.139	68.212	117.39	20.101	69.636	38.757	81.563	57.506	34.465	46.932	29.741	6.7369	83.451	88.735	195.03	148.04	189.21	158.53	116.99	105.42	54.539	32.922	118.18	120.15	96.286	80.544	173.13	159.14	114.96	84.877	153.62	152.88	107.4	83.423	128.53	122.93	136.8	138.09	111.97	118.49	85.208	92.083
119.89	100.45	124.68	105.55	140.08	72.501	69.061	53.998	94.792	72.549	122.97	36.505	53.165	33.599	80.535	58.188	49.617	57.253	42.841	28.086	128.23	113.96	214.47	178.47	240.49	165.38	173.8	138.78	58.425	42.659	83.035	91.044	85.08	73.483	175.68	143.18	116.71	87.811	132.63	140.57	87.216	80.084	128.58	113.74	131.7	128.49	104.49	92.261	75.661	84.708
110.54	94.144	122.31	111.88	152.24	69.251	60.834	64.212	95.2	70.272	86.262	55.675	24.757	38.969	72.596	70.113	53.633	41.137	27.93	20.902	183.96	133.81	196.65	176.27	282.56	148.46	197.94	159.7	33.718	36.31	49.263	36.483	42.82	39.07	163.27	119.18	97.547	89.345	119.43	112.76	113.83	85.986	134.29	119.59	149.92	144.42	102.24	90.831	102.53	109.56
98.684	101.59	100.75	95.888	145.41	83.089	68.393	77.281	100.68	97.343	40.691	76.799	23.242	59.64	60.289	66.989	70.135	64.805	14.837	7.7049	200.08	141.82	130.81	114.34	247.64	103.12	194.57	165.22	22.559	41.834	28.791	-20.474	31.196	30.017	139.77	108.3	88.052	99.862	117.65	101.66	133.45	109.15	137.8	128.9	184.55	154.94	102.45	98.997	124.55	116.85
63.951	94.789	106.98	117.08	141.97	87.485	73.869	91.55	82.126	105.97	-20.6	69.794	-8.173	43.871	60.343	56.216	82.922	108.05	7.8436	8.691	180.52	124.05	112.92	103.25	237.11	97.373	194.17	161.67	24.835	49.468	77.409	15.824	32.545	41.344	120.42	105.44	90.283	117.23	131.22	113.37	147.91	123.92	137.15	138.63	180.28	145.53	100.97	119.78	118.92	111.65
40.335	73.333	102.05	124.06	135.09	79.188	58.578	87.666	44.929	86.167	-49.038	40.904	-15.086	24.534	64.996	48.499	99.935	174.35	27.617	26.583	137.94	106.24	137.71	128.78	257.74	123.75	204.13	161.24	69.975	79.701	150.51	106.36	63.977	74.857	140.17	136.45	105.88	132.46	142.32	125.61	140.58	111.56	143.76	146.26	165.03	135.98	106.58	140.56	111.13	99.484
46.935	79.321	89.241	130.41	108.48	95.144	57.947	104.14	36.56	91.919	-16.534	35.573	14.397	34.171	59.41	42.397	92.055	171.19	64.937	70.275	102.89	92.955	139.74	140.12	222.03	130.38	182.69	137.22	90.393	84.327	134.15	136.05	96.986	99.065	143.53	145.9	99.905	120.34	115.27	128.8	71.59	72.803	145.53	143.11	134.79	135.29	117.94	140.43	109.38	107.53
63.42	90.333	73.36	128.07	92.069	99.963	39.97	110.88	19.929	77.634	43.613	66.008	41.626	63.465	63.712	73.887	93.262	133.27	87.917	102.92	100.83	104.37	145.46	165.8	221.76	139.86	162.34	125.07	101.08	81.694	105.99	141.63	93.396	91.729	153.24	154.52	83.756	99.626	94.679	125.36	35.962	42.148	135.99	126.46	117.96	135	121.03	124.71	121.42	124.87
88.049	118.52	72.708	124.79	85.767	100.88	37.84	103.07	23.349	63.829	96.731	121.35	60.996	94.567	82.564	107.81	107.87	101.8	106.77	132.4	121.15	120.23	103.57	145.79	170.06	118.16	132.53	118.67	99.212	84.132	68.268	103.76	64.867	72.285	95.107	92.299	69.775	83.398	90.346	109.65	61.052	50.249	103.38	93.971	85.859	106.19	103.51	97.178	121.97	136.43
121.96	156.75	55.86	100.14	69.655	101.04	42.431	81.863	35.569	66.363	139.72	182.21	101.7	139.79	98.262	122.28	133.63	115.84	132.34	156.39	114.77	127.35	17.42	69.157	57.147	61.376	93.031	105.64	106.38	104.17	27.225	39.469	44.835	63.171	-7.2878	-7.0546	75.91	87.434	100.36	102.06	103.34	91.025	74.855	71.658	48.255	63.848	90.247	79.471	112.63	132.37
154.2	179.32	12.03	59.339	44.198	94.914	36.612	59.59	45.676	82.898	170.85	217.66	163.32	191.2	104.18	120.56	154.73	162.33	156.01	167.51	86.152	125.06	-55.273	-7.3675	-39.336	4.998	71.923	88.459	126.26	132.55	0.88109	-2.569	45.216	68.243	-72.601	-63.831	98.459	109.56	111.44	109.78	117.4	129.93	78.517	80.837	26.431	45.243	102.02	89.428	106.01	120.66
150.6	169.16	16.764	54.468	35.26	70.204	51.973	50.995	41.165	72.726	153.86	194.77	175.32	191.85	106.4	119.58	144.58	156.95	169.84	168.92	68.106	110.72	-39.607	-10.748	-31.313	-4.5856	57.983	66.246	129.11	134.81	26.015	21.953	48.27	66.726	-112.64	-111.53	107.18	121.89	111.43	110.61	127.33	138.75	92.804	100.48	-19.151	47.254	120.35	111.8	105.88	123.85
145.48	150.76	18.633	47.347	40.979	56.434	67.885	57.842	69.316	86.101	141.17	154.28	186.2	179.43	114.95	114.47	135.7	146.56	161.86	153.48	97.522	108.71	-4.2835	6.9841	7.3128	4.8352	85.567	68.643	131.84	133.35	52.981	62.549	71.428	82.282	-42.219	-40.637	106.59	118.48	101.57	104.41	102.78	125.77	113.92	121.86	7.5048	84.037	135.36	129.5	110.01	116.76
126.14	137.08	51.925	62.082	57.094	52.873	93.881	79.151	91.877	92.884	123.16	121.4	158.64	143.6	122.88	109.97	126.1	109.31	141.02	129.66	124	105.75	42.365	43.549	51.969	29.614	98.799	75.832	124.08	119.35	88.966	106.67	89.352	94.503	49.901	58.118	93.648	97.196	93.887	96.677	75.911	104.77	113.65	126.55	61.558	114.16	131.53	127.2	111.49	104.74
96.516	128.54	109.25	103.66	74.065	58.204	119.92	105.17	85.11	83.265	105.85	110.59	100.9	95.448	126.02	108.12	117.23	68.347	126.62	112.84	106.74	93.283	90.355	92.33	83.982	62.537	84.847	76.729	116.77	104.27	134.12	148.58	93.536	98.321	105.08	122.09	82.091	77.052	90.58	95.477	53.038	86.156	95.11	117.15	102.7	112.78	113.53	109.78	103.06	87.993
90.176	119.93	138.44	125.26	81.168	73.75	140.46	115.4	84.438	77.982	107.61	108	81.495	66.414	124.41	94.868	109.94	70.63	137.16	108.51	69.89	80.381	97.769	99.078	56.328	73.962	68.278	78.247	129.36	112.91	152.51	157.77	106.38	110.56	119.84	146.94	85.159	74.219	80.701	85.443	32.243	73.581	87.133	110.16	136.59	101.21	98.825	98.61	99.017	75.545
87.271	97.593	160.42	150.02	89.894	87.031	162.04	121.74	87.814	70.502	99.319	93.432	70.203	45.583	119.24	85.581	83.649	61.618	151.9	112.3	57.429	71.139	118.02	113.69	46.836	91.284	59.791	77.299	124.67	111.35	162.85	167.88	109.13	110.53	99.631	123.57	86.591	83.932	64.422	74.562	31.702	63.096	95.749	108.78	131.93	97.193	95.602	104.79	107.71	91.536
94.732	72.33	151.53	149.14	105.66	104.74	171.34	124.53	119.58	88.798	86.975	74.785	83.235	51.133	117.08	78.864	65.236	67.685	151.31	111.41	111.71	84.596	134.19	119.88	53.805	109.76	89.045	93.792	108.72	107.76	157.14	170.08	120.46	114.25	116.66	131.37	88.931	99.805	57.162	71.834	52.434	66.667	116.66	108.15	139.08	115.13	101.49	118.9	125.41	114.38
100.75	60.984	106.87	107.84	109.75	125.65	148.36	128.91	126.12	117.16	78.774	79.421	109.36	97.927	98.61	80.312	70.605	81.818	129.16	90.184	165.97	116.77	140.78	115.71	80.306	125.37	108	106.62	92.368	98.611	135.05	151.3	140.57	112.04	177.76	188.53	92.106	110.35	75.25	100.75	75.947	84.246	136.09	108.13	176.56	146.74	120.32	125.93	155.15	127.86
80.987	57.593	138.11	127.82	140.38	138.13	141.47	135.63	137.26	122.17	32.248	73.904	65.35	83.381	108.79	70.338	86.744	99.978	108.15	91.117	247.61	129.81	132.66	125.81	95.766	146.24	134.8	120.64	66.025	89.294	128.14	138.91	140.51	108.81	170.11	156.06	85.841	104.13	104.37	101.09	144.12	106.77	112.33	84.41	149.08	127.41	103.19	108.63	137.35	122.25
72.87	70.749	131.24	130.51	144.68	147.77	96.995	136.06	103.84	123.62	38.413	103.37	57.236	94.589	113.28	73.963	132.36	160.34	106.23	98.187	242.49	141.39	98.264	124.17	97.764	147.14	157.29	125.69	91.231	109.59	113.23	116.04	150.78	116.69	174.87	152.94	94.737	102.31	121.13	110.42	138.57	115.24	96.003	74.894	145.16	98.412	96.667	82.728	108.31	81.835
68.86	80.522	147.69	153.11	135.38	138.43	85.104	134.42	63.736	92.061	57.785	118.08	48.47	85.554	115.7	80.599	140.12	160.83	126.39	116.21	188.37	130.76	66.42	121.35	84.761	133.23	138.93	107.95	108.6	115.81	100.81	106.23	141.84	115.01	97.649	78.634	88.91	87.527	104.55	86.466	112.39	95.829	83.382	78.38	102.52	73.514	89.984	70.655	90.51	68.78
86.198	81.517	130.26	152.47	117.8	116	78.62	124.22	51.081	65.065	99.199	126.85	72.04	92.453	117.84	94.851	129.89	142.23	141.45	126.61	129.57	123.87	50.556	118.16	79.773	114.42	129.13	104.82	123.3	121.07	102.82	126.96	129.94	122.31	65.396	74.008	85.328	77.855	77.632	59.207	76.918	70.329	95.195	98.616	105.41	88.712	92.933	85.113	98.804	76.92
103.78	87.746	108.36	153.5	98.278	101.89	84.915	128.24	64.936	64.593	128.36	142.49	86.554	112.35	111.41	108.93	99.396	83.273	133.65	131.98	86.165	115.69	66.229	131.74	84.821	105.12	107.56	103.46	99.115	100.66	107.59	158.52	111.86	126.79	76.008	121.73	80.278	70.932	62.749	59.813	56.759	59.395	109.07	115.37	130.3	122.51	98.881	106.56	117.17	102.46
119.32	108.65	86.834	141.75	80.693	107.95	92.539	133.9	92.083	91.253	135.47	166.78	98.295	140.77	100.46	111.35	82.69	50.284	120.31	138.12	67.741	110.87	76.733	127.34	64.192	94.597	76.07	101.13	73.678	88.042	94.663	151.85	112.58	136.76	106.05	174.43	87.872	72.269	71.079	80.562	65.107	74.046	107.86	110.87	157.51	136.45	99.01	107.15	123.52	112.03
112.09	122.83	97.796	146.51	81.823	112.54	89.058	130.59	96.472	98.829	106.13	175.98	76.494	136.55	104.49	114.02	85.113	54.858	107.12	143.18	92.581	106.87	92.259	133.67	62.655	100.03	57.927	97.305	67.582	92.122	91.023	129.41	111.37	134.7	113.6	166.3	101.6	81.787	95.556	93.613	108.6	96.354	91.092	90.048	142.88	112.19	89.552	88.853	106.91	103.23
110.43	136.78	87.804	115.66	69.193	117.6	79.659	116.76	77.144	94.161	92.257	171.34	89.611	141.54	102.08	113.09	96.188	77.344	107.93	133.47	120.02	112.91	64.934	92.962	27.664	81.996	29.902	77.821	92.023	108.39	59.28	68.83	122.7	124.18	86.853	112.84	111.08	89.981	105.16	88.885	119.24	104.8	86.564	81.936	120.45	90.672	96.358	73.07	103.09	93.737
100.02	134.1	104.6	118.91	81.552	110.86	84.333	103.03	76.11	79.499	76.579	137.15	82.392	108.71	124.61	115.79	110.73	98.865	109.29	132.34	187.1	125.34	51.21	79.115	22.734	80.393	65.625	87.028	117.15	122.25	73.07	71.942	123.41	121.65	59.034	51.814	110.19	98.413	97.739	62.65	118.31	102.87	86.603	80.262	81.043	69.66	94.424	70.481	82.142	82.406
89.346	130.42	128.95	131.38	92.462	102.64	108.52	99.793	79.77	64.454	64.982	100.27	64.131	77.819	130.27	112.53	111.31	81.71	111.1	135.18	215.09	135.07	58.587	83.477	35.785	88.607	99.227	104.31	115.02	111.73	111.21	118.95	121.59	125.41	36.615	15.525	99.475	99.271	84.237	49.383	109.79	100.93	88.998	86.337	49.885	68.025	92.064	82.169	71.127	85.006
85.791	131.62	118.57	130.78	83.475	97.611	102.56	105.11	59.779	58.973	63.759	95.316	48.432	82.05	100.06	105.57	109.19	66.714	101.98	129.48	165.39	139.01	82.427	109.27	77.209	105.61	111.15	117.33	96.255	91.841	139.61	164.88	116.99	127.9	75.041	67.082	96.492	103.92	84.772	82.474	92.258	110.22	103.57	105.18	73.774	96.959	102.03	105.05	81.871	93.551
87.896	128.09	105.07	135.88	75.003	90.476	72.763	103.25	36.174	51.892	49.743	102.63	28.348	84.904	67.562	94.148	109.86	96.917	91.643	122.23	106.79	132.99	98.991	140.75	124.57	124.77	113.5	123.09	83.787	93.228	139.93	169.6	107.19	126.44	122.4	128.07	105.46	114.49	97.697	118.95	106.47	131.95	115.37	118.58	114.4	125.31	105.58	122.16	93.244	97.149
83.653	121.21	133.78	173.47	81.655	83.561	59.669	96.682	20.797	42.792	20.726	103.79	1.5063	58.892	64.239	96.38	116.71	155.49	98.611	130.87	79.404	121.26	115.36	172.69	164.74	141.1	108.18	112.86	94.457	120.53	130	140.81	100.68	122.39	105.02	101.43	118.13	127.03	101.58	130.4	136.72	155.97	105.95	106.05	103.95	111.45	91.528	111.61	76.219	81.84
101.77	122.56	124.63	162.51	66.692	90.144	60.503	94.843	30.771	62.358	37.696	109.34	45.829	75.312	70.253	103.11	116.85	196.6	109.75	121.99	56.616	114.48	83.72	137.08	125.59	111.41	68.375	75.699	118.69	146.55	74.793	68.103	109.3	115.9	76.675	75.953	120.13	128.62	89.314	129.86	108.23	160.76	109.05	106.49	114.51	112.56	99.503	107.04	74.947	75.172
118.68	114.85	125.98	130.03	65.959	95.029	92.688	90.432	73.062	80.388	71.215	94.562	103.95	95.013	98.394	110.68	111.92	192.18	122.93	108.67	43.28	105.64	68.567	91.02	72.862	79.749	35.354	52.126	137.62	153.95	62.01	47.935	122.83	115.9	58.609	60.518	108.48	115.05	80.15	109.71	76.992	143.33	106.63	107.93	117.1	108.66	106.25	110.16	72.118	77.897
127.26	104.11	117.17	90.194	72.455	100.9	113	94.241	117.17	101.5	116.31	86.101	147.51	127	118	111.91	101.37	141.94	119.78	93.489	1.2788	84.751	94.033	80.388	55.66	69.868	26.085	49.784	125.71	124.78	81.43	82.287	122.72	112.29	113.98	121.27	89.672	94.248	83.92	106.6	34.39	106.41	109.98	119.84	136.55	114.57	118.87	124.94	71.931	92.795
126.69	97.191	123.11	61.927	90.028	103.19	126.16	89.811	145.64	108.84	138.56	79.533	160.25	140.76	117.75	101.7	94.046	92.79	120.62	95.788	-48.437	53.589	143.58	95.101	74.193	81.649	34.062	63.748	102.66	90.559	103.41	113.53	121.42	109.19	165.18	161.42	78.282	75.115	91.165	99.791	25.749	71.509	102.49	115.78	128.28	101.95	116.77	121.51	64.371	103.49
117.58	95.51	138.61	67.762	110.01	98.674	123.48	83.954	150.22	109.03	129.14	78.279	142.18	126.53	104.47	94.373	90.55	72.71	113.7	109.72	-56.033	27.334	185.05	125.35	119.54	103.77	57.461	77.514	81.079	69.881	96.558	105.76	112.76	100.77	172.45	144.87	78.301	69.319	89.982	89.331	41.064	56.859	91.497	98.298	91.509	79.406	104.13	99.613	48.803	105.43
110.27	92.097	126.63	75.504	116.52	85.14	97.455	77.783	130.82	108.22	112.75	82.879	129.21	112.22	91.301	105.31	99.527	97.123	89.692	108.89	-14.881	31.324	191.64	141.48	170.18	118.65	85.495	86.317	88.055	79.333	74.984	77.743	107.75	95.407	156.69	117.73	93.12	83.325	87.557	88.136	57.254	70.402	93.834	88.767	75.08	75.935	99.163	82.078	43.226	97.604
112.75	93.255	117.68	69.926	112.05	80.44	106.3	73.364	129.93	113.01	101.33	75.34	135.59	100.35	93.552	113.37	114.01	134.42	83.647	106.42	42.12	60.642	149.71	101.51	153.72	106.77	86.126	88.917	121.02	113.03	65.8	56.613	134.41	116.89	79.382	47.105	112.64	99.685	85.524	80.624	82.964	104.61	87.995	80.188	58.966	72.889	88.965	69.325	40.943	81.518
99.945	91.973	142.4	93.817	109.15	84.618	133.38	88.982	121.96	107.87	91.282	65.127	106.07	79.713	108.17	120.67	115.84	121.8	89.87	108.22	52.358	85.99	141.15	96.268	150.09	111.97	69.188	87.184	133.62	122.38	112.18	106.11	152.06	137.1	0.96422	-16.621	118.67	107.2	93.312	93.983	104.13	128.16	71.922	78.677	29.239	62.688	74.157	69.25	36.073	72.917
90.989	90.762	164.37	118.44	110.87	94.98	142.37	104.34	108.4	95.573	93.962	61.313	70.866	64.806	120.09	116.88	115.22	98.864	110.24	110.23	17.412	97.512	164.46	125.96	168.63	133.1	68.028	95.363	131.38	116.16	172.45	180.31	154.21	146.74	-13.886	-15.997	115.34	104.53	105.55	115.02	112.81	124.6	57.183	79.958	16.884	51.02	56.311	71.883	38.312	67.437
100.95	101.87	165.92	125.06	109.87	107.2	137.18	108.02	95.716	85.94	101.81	65.207	64.681	62.423	111.56	101.2	114.18	90.761	141.03	110.37	-20.854	95.038	184.93	148.69	173.1	143.02	71.92	99.531	122.81	106.91	178.83	194.82	146.37	137.42	0.55112	6.5521	105.27	91.362	102.58	119.32	102.58	100.59	45.7	68.349	14.759	36.189	38.9	56.068	52.05	61.651
116.16	117.89	166.18	140.5	111.8	109.69	136.03	110.85	99.281	84.617	89.319	65.774	70.044	53.571	97.178	86.074	108.8	93.763	153.61	107.05	-2.9309	82.984	188.27	156.32	153.34	134.61	77.407	91.44	104.6	96.268	131.48	149.37	120.44	108.1	8.1701	9.3396	89.111	75.746	84.15	99.369	83.603	76.653	37.505	44.033	8.3223	21.752	26.537	27.742	60.93	58.024
127.84	121.98	153.42	145.17	108.78	98.163	138.88	117.49	119.14	89.708	66.13	60.183	87.248	52.97	90.495	77.409	103.83	105.06	135.31	90.305	48.944	73.303	162.51	132.13	104.97	105.77	70.59	74.383	93.393	93.624	72.972	91.865	91.573	78.17	27.848	22.195	76.697	69.03	72.505	72.246	65.326	65.738	46.154	36.024	30.565	32.976	37.259	20.913	67.778	61.74
121.64	106.78	146.66	139.7	103.56	84.106	149.67	130.04	133.15	91.012	52.812	57.215	97.756	65.203	99.156	79.459	104.01	106.33	113.69	78.685	63.099	70.141	142.73	104.35	70.116	85.46	49.935	60.848	101.35	101.58	67.11	87.398	83.909	71.021	64.725	50.574	75.719	75.096	80.78	60.697	59.418	64.086	68.283	56.514	71.864	61.091	69.621	46.71	67.41	67.95
97.942	86.725	165.04	147.87	100.38	87.052	171.57	151.64	137.79	94.203	60.723	66.682	83.314	75.551	114.95	78.712	93.05	72.785	115.18	96.209	23.559	64.455	140.37	97.75	59.612	90.148	29.799	56.228	103.29	102.51	101.53	129.37	93.181	85.763	90.362	66.238	75.72	81.981	91.964	64.97	59.674	56.933	93.249	96.472	95.516	88.557	105.37	92.696	60.168	85.075
74.861	68.321	178.55	150.1	109.59	97.583	172.14	153.59	119.7	90.367	88.702	88.989	66.633	80.603	126.53	83.68	83.318	51.051	137.84	128.49	-8.7688	71.471	161.53	125.55	107.86	129.49	55.238	81.645	111.94	110.57	155.62	186.45	109.67	110.35	117	90.789	81.138	87.623	98.808	73.139	76.287	46.811	116.95	130.93	104.02	106.81	126.07	130.98	65.486	105.87
73.935	66.795	159.07	125.31	116.54	106.27	154.54	132.33	101.03	87.032	113.63	108.51	75.365	84.983	115	82.653	59.512	39.995	150.64	141.73	30.741	87.332	153.59	134.45	140.04	156.39	93.859	110.68	104.44	109.47	155.54	181.29	107.97	113.82	108.17	101.8	80.679	80.649	93.888	69.203	102.41	44.912	133.64	144.55	99.808	127.72	129.36	148.33	107.58	151.44
81.099	79.661	117.43	94.305	118.1	105.02	119.02	104.35	78.563	90.689	116.94	121.91	96.053	90.751	91.406	94.406	42.658	43.395	130.56	127.75	116.32	106.06	139.37	138.96	159.25	160.75	124.9	124.91	89.745	96.769	126.97	138.27	82.162	88.236	86.381	109.89	84.011	75.828	90.629	79.325	114.46	65.519	131.22	127.01	79.266	134.6	118.99	132.58	156.73	196.92
90.685	93.925	86.766	69.737	114.15	97.553	94.492	79.898	82.375	101.36	100.13	114.12	118.27	91.709	83.069	104.68	43.678	58.288	97.314	103.16	181.02	107.57	112.37	119.17	126.75	127.43	123.84	114.96	80.528	84.387	94.361	86.325	54.036	56.41	57.358	96.791	95.825	80.827	97.236	95.182	119.7	102.02	104.93	90.658	44.084	120.55	97.667	98.429	180.63	224.15
100.81	97.742	64.79	49.985	96.076	91.479	75.974	66.996	96.618	112.47	99.818	102.1	144.16	104.21	92.598	111.13	65.904	75.443	79.101	82.943	146.47	87.11	86.997	89.823	72.533	76.068	89.912	84.675	89.441	82.994	74.009	57.35	45.324	38.831	61.805	97.282	114.82	99.188	110.63	120.99	105.03	128.43	79.547	69.965	28.487	106.55	86.47	75.734	179.33	223.32
110.98	90.136	67.982	50.99	82.45	92.196	77.845	60.694	118.71	116.81	124.32	95.017	166.05	111.12	119.55	114.36	104.13	100.47	100.61	90.746	59.69	61.53	75.459	72.886	37.269	45.431	67.361	65.651	120.47	106.91	76.504	66.19	70.941	56.88	78.137	92.901	132.78	121.14	114.17	129.87	92.85	132.81	62.428	65.135	24.22	87.934	78.478	66.018	152.02	184.66
115.57	74.655	70.083	67.969	75.383	90.961	80.171	65.046	118.64	104.23	158.1	106.45	173.81	116.43	134.45	124.96	130.11	109.32	126.42	102.93	7.0924	53.969	83.044	91.714	64.443	61.399	70.546	68.14	145.38	130.69	89.555	104.45	96.557	82.954	101.32	106.3	133.59	131.42	106.92	125.47	88.913	117.07	69.916	81.707	44.097	89.251	84.115	77.883	135.25	139.73
114	71.866	77.413	101.65	86.292	97.394	97.062	82.318	122.12	100.56	173.01	133.36	166.89	114.36	137.2	139.26	143.93	115.18	140.76	123.59	57.459	75.42	90.058	122.14	109.09	105.08	107.76	97.075	158.11	146.8	104.81	141.38	115.44	111.61	99.167	105.93	123.3	127.57	90.099	109.4	96.023	108.93	79.173	86.93	57.904	81.957	85.507	80.58	114.31	90.946
115.34	82.982	66.862	97.982	93.825	106.93	116.63	98.285	130.47	101.28	165.41	159.18	169.04	130.18	122.74	142.09	140.92	112.54	136.39	126.35	152.08	108.44	63.84	106.44	106.23	122.7	119.17	119.22	159.84	144.58	98.695	130.95	119.28	119	73.839	87.101	110.81	112.86	79.619	91.072	118.47	116.62	85.887	82.781	73.862	77.502	89.288	76.521	111.78	69.525
120.68	100.32	55.797	65.832	97.844	120.69	130.42	103	154.19	112.65	150.86	171.41	177.51	155.49	118.51	130.8	139.55	119.11	132.01	122.96	214.47	127.06	16.311	49.129	47.747	97.204	107.84	123.42	161.53	136.22	80.734	81.27	115.78	111.34	53.176	55.778	109.79	104.14	78.022	76.84	149.38	135.59	82.105	68.325	81.659	64.807	87.24	63.411	107.26	65.612
131.25	112.49	39.108	21.133	93.018	132.63	118.44	93.292	169.25	130.67	156.18	175.39	191.94	187.84	127.68	120.44	151.11	142.26	135.14	115.1	198.05	125.38	-19.117	-7.382	-12.603	51.087	94.116	110.73	167.6	133.82	62.529	28.133	114.23	99.438	75.314	59.784	121.63	110.69	83.25	79.066	167.11	149.54	82.478	62.495	97.164	59.141	88.747	56.541	104.03	66.429
111.63	103.53	74.188	40.818	100.85	122.3	99.282	83.781	129.98	114.94	143.29	163.89	141.58	173.95	141.43	138.69	157.94	133.55	134.02	111.28	140.93	108.92	37.891	36.123	42.24	58.079	93.512	91.699	151.13	120.99	101.99	54.145	98.396	78.918	88.773	57.401	125.54	121.18	96.026	97.588	191.78	147.18	80.36	65.229	67.498	47.632	88.772	60.91	96.035	69.732
110.5	103.63	90.603	64.741	106.96	120.8	95.403	77.324	118.16	126.34	133.57	146.69	115.94	149.89	140.85	141.58	167.14	154.33	133.49	116.3	129.71	107.9	64.739	59.824	61.246	67.828	125.14	94.007	135.16	130.12	116.87	81.45	117.79	98.883	88.742	78.229	124.75	123.47	102.43	104.71	184.09	140.64	87.005	81.449	57.56	50.285	92.899	76.427	86.913	60.035
106.16	97.529	86.652	87.17	115.75	111.91	87.215	80.162	108.6	128.18	102.92	121.83	91.227	117.1	121.88	132.56	164.17	175.51	113.38	111.81	163.15	122.33	80.087	85.249	87.837	93.267	167.27	116.68	120.51	140.31	135	125.09	136.21	126.37	90.951	119.37	116.44	116.77	118.23	110.21	163.72	131.18	106.36	116.04	77.431	77.201	109.13	112.28	90.419	64.308
79.407	85.042	100.62	121.48	132.57	97.758	80.027	92.119	85.167	105.9	56.497	94.602	49.357	73.294	104.31	122.73	154.81	176.23	98.973	115.38	179.99	135.18	117.65	131.61	145.84	131.18	193.19	142.59	121.36	142.66	182.54	181.86	139.72	140.04	84.392	122.88	110.67	113.27	136.44	122.48	145.51	124.97	116.84	139.17	84.856	92.206	122.37	139.12	86.697	77.897
61.191	79.444	102.08	124.88	127	92.449	76.44	104.97	72.373	84.909	42.685	74.263	40.747	56.897	88.904	95.435	124.32	141.18	100.86	113.5	149.25	127.89	119.07	132.68	145.5	127.11	164.24	137.93	119.22	125.37	183.65	176.21	124.87	127.23	72.669	97.263	103.87	110.65	138.1	130.78	123.16	118.02	127.26	154.19	102.24	119.04	138.17	159.78	101.54	116.41
58.749	81.598	94.071	110.24	109.75	94.612	73.074	105.98	67.545	80.946	70.743	68.712	66.039	63.905	88.173	77.377	99.246	110.05	111.81	108.84	109.36	115.44	111.41	118.36	121.51	104.41	132.16	122.98	118.41	108.18	162.61	141.24	107.3	109.17	85.253	91.112	106.11	116.03	125.43	135.89	107.35	116	133.94	149.47	125.04	139.82	144.78	161.1	118.2	137.51
69.225	91.255	83.61	93.317	92.812	99.236	75.811	96.49	61.61	94.852	109.77	75.756	104.87	82.051	90.611	83.612	91.384	99.762	109.52	99.726	106.11	117.04	116.75	113.65	109.08	93.74	125.85	117.17	111.78	97.646	145.54	114.82	102.66	104.32	118.63	125.44	115.29	120.77	112.11	138.43	100.97	116.74	133.62	129.06	141.07	142	139.2	142.63	124.25	117.54
76.886	91.575	81.703	97.499	89.509	90.55	76.471	92.061	56.3	100.04	108.29	74.869	106.84	84.615	86.349	99.409	77.491	82.084	60.861	73.541	159.8	124.47	135.43	136.68	133.75	111.4	143.5	123.78	69.804	70.857	137.14	117.12	82.033	95.673	166.46	191.67	111.19	109.48	115.97	131.62	110.21	104.17	134.91	122.42	152.04	146.29	129.07	136.54	124.81	93.366
81.903	94.002	87.871	110.35	99.565	85.977	80.967	99.174	57.011	105.65	83.238	75.157	90.788	85.509	73.536	112.44	74.248	71.838	9.5466	58.198	193.23	132.5	155.01	159.43	175	138.3	163.33	136.19	34.532	47.57	127.77	118.38	75.459	95.933	206.46	235.29	103.54	90.85	125.47	123.48	99.227	82.416	127.11	118.08	149.58	132.41	112.46	123.01	102.22	59.849
92.334	96.929	102.58	117.8	117.41	88.29	99.313	110.89	92.252	107.08	60.638	64.164	73.911	80.525	66.582	94.126	62.063	56.557	-10.381	57.101	180.85	118.68	131.48	135.61	168.74	136.56	153.61	135.45	11.929	31.291	82.77	76.992	72.681	94.458	199.53	199.42	87.267	70.423	125.16	94.033	88.314	59.963	110.84	112.31	138.44	117.57	88.932	110.59	77.045	55.515
107.28	102.62	88.885	107.96	132.89	103.08	94.622	118.86	128.98	126.69	90.527	73.737	86.933	98.139	74.141	78.944	69.269	74.961	8.2657	65.975	120.27	104.46	100.49	102.86	156.69	122.14	150.14	133.31	34.966	46.046	39.584	31.371	82.21	100.03	211.55	173.17	86.283	77.139	115.12	84.2	59.817	58.697	98.036	97.445	154.62	105.5	72.909	90.721	55.849	49.135
107.58	105.82	92.317	99.782	140.96	117.35	104.39	117.49	141.95	135.15	126.35	81.328	95.083	107.87	84.997	75.66	64.909	70.748	51.098	73.052	72.94	93.215	89.603	79.586	139.88	110.28	118.56	115.16	60.76	63.981	29.461	12.371	87.007	96.464	161.69	102.74	86.63	93.454	101.68	79.779	72.219	77.229	77.689	71.198	141.19	89.013	64.968	69.881	59.667	55.63
103.2	107.73	91.63	88.583	140.33	134.37	115.36	109.3	152.35	156.19	145.27	87.562	108.21	114.27	98.538	81.448	62.279	75.815	81.783	73.467	106.14	101.37	84.191	62.663	103.2	101.75	109.16	106.67	77.621	85.848	49.213	27.112	91.581	100.01	112.34	72.542	93.575	112.91	94.656	80.503	104.66	102.51	65.962	57.176	131	80.92	72.655	63.578	78.618	55.384
86.796	99.428	84.736	75.491	125.74	139.72	109.44	104.69	132.38	163.04	127.23	92.242	108.37	122.64	97.772	97.525	56.509	63.213	76.832	57.395	171.75	117.83	101.62	72.342	94.529	104.76	104.47	97.946	72.524	87.268	89.557	68.563	79.204	90.312	97.615	98.598	98.182	123.71	100.51	93.954	130.71	106.79	75.332	77.807	133.53	96.648	103.99	86.194	116.97	64.184
[truncated: 66 more columns]
