# Supplementary material for: Constructing high-order functional connectivity network based on central moment features for diagnosis of autism spectrum disorder
Source: PeerJ. 2021 Jul 6;9:e11692. doi: 10.7717/peerj.11692 (PMC8269664; doi:10.7717/peerj.11692)
Supplement: Supplemental Information 2 [file peerj-09-11692-s002.zip › raw data/Subject_14.csv]

82.822	80.488	95.743	115.1	137.88	132.98	132.74	132.81	161.4	124.9	70.903	103.79	80.404	102.43	135.51	127.28	64.386	75.529	82.068	106.14	159.85	109.49	130.9	102.11	146.72	117.81	83.204	115.06	131.98	137.5	168.22	145	108.3	128.41	76.916	86.873	89.739	90.442	64.799	89.741	60.204	99.903	121.73	124.14	106.29	133.16	135.47	131.25	138.18	129.37
94.825	92.851	118.99	104.41	135.67	122.42	137.58	117.19	154.9	98.072	94.041	109.16	96.749	108.82	123	108.39	95.771	103.48	87.153	103.61	157.91	109.87	135.63	97.279	157.38	101.85	125.45	103.28	122.71	125.74	128.64	118.73	113.95	125.58	133.39	99.685	101.95	95.787	61.435	106.01	74.326	109.21	111.84	121.76	63.29	93.061	103.36	108.83	106.33	93.746
99.926	92.891	129.13	106.09	141.48	133.84	147.55	126.92	176.5	118.64	116.8	109.64	128.03	106.86	141.29	110.32	104.22	97.121	86.846	90.858	144.37	98.842	138.91	93.147	153.83	95.881	127.71	109.77	121.59	118.31	111.01	107.51	113.93	122.83	168.23	116.2	108.4	93.777	84.973	101.58	104.7	98.481	102.4	105.73	35.734	57.421	78.835	81.195	75.546	59.281
94.755	84.889	120.57	104.97	134.61	140.67	155.41	138.56	209.38	143.39	126.68	106.72	151.83	99.686	137.3	103.37	114.96	90.383	76.485	74.239	94.914	86.132	116.65	77.261	114.5	92.569	74.999	116.75	126.33	114.4	102.06	102.66	107.61	115.24	153.42	121.03	114.03	93.386	119.72	86.129	129.44	89.959	139.82	113.27	73.701	66.704	102.96	98.552	81.579	53.054
94.833	80.339	103.55	116.05	126.58	139.03	156.96	151.3	227.36	149.72	117.46	105.58	155.58	94.233	122.4	103.61	111.31	76.8	77.188	78.642	71.402	83.647	90.996	79.636	57.149	81.818	17.691	106.37	117.28	102	96.527	105.37	105.35	112.08	109.74	126.51	98.101	90.274	127.26	60.537	113.9	84.004	163.73	129.4	139.65	110.44	134.88	135.04	113.4	84.76
95.696	71.917	83.524	127.99	139.17	151.98	150.38	160.27	243.41	157.84	88.687	85.827	132.87	79.638	115.23	95.358	72.293	41.9	66.664	81.967	105.76	99.87	76.18	88.518	51.797	104.98	26.02	120.07	78.377	66.256	97.829	112.74	98.284	105.47	74.712	135.69	74.475	85.078	116.63	50.437	65.856	59.183	165.27	154.21	197.92	179.96	163.11	177.72	175.07	152.04
96.752	80.294	78.864	103.96	128.38	128.21	116.82	122.13	181.49	97.811	70.153	70.126	101.23	82.553	69.771	60.908	71.815	54.132	62.588	81.289	137.81	130.07	67.555	92.308	105.32	128.7	110.81	131.91	49.968	47.038	99.804	112.27	85.269	89.796	77.306	142.13	86.338	99.288	101	80.348	69.015	71.66	181.55	181.83	223.71	223.67	193.29	212.7	218.07	193.95
109.17	93.023	82.86	79.479	109.29	104.5	81.769	88.338	93.627	56.259	67.94	57.519	88.687	88.894	55.664	57.165	77.089	64.162	68.542	81.902	169.84	146.08	79.655	104.21	190.71	145.95	183.25	132.7	36.864	50.688	111.99	109.89	78.059	81.937	105.04	144.55	103.12	113.02	83.321	106.84	108.92	97.255	162.88	175.8	193.36	233.31	194	200.14	224.74	219.12
120.83	103.26	83.678	58.436	78.408	84.981	59.702	65.619	20.987	28.509	88.748	53.433	95.203	83.597	49.502	49.596	91.027	67.234	72.951	80.207	159.91	130.95	69.481	90.929	212.05	138.77	195.73	133.65	43.129	59.748	89.417	83.311	63.204	69.359	103.45	112.36	116.57	120.51	72.665	113.04	134.27	96.537	156.23	166.61	171.04	244.34	195.03	179.93	240.81	243.38
137.3	106.51	91.55	57.235	55.875	67.538	68.206	62.802	13.892	31.194	122.16	60.314	115.65	71.212	57.402	47.054	102.52	65.488	82.237	83.056	110.28	94.41	51.589	73.552	155.47	104.27	113.86	101.4	52.93	61.742	40.424	43.266	53.201	55.425	75.952	62.642	108.03	115.72	65.981	93.634	119.64	78.517	143.42	149.78	148.95	237.81	178.75	153.37	242.34	251.29
144.89	103.7	99.101	60.977	45.533	51.709	86.751	58.376	42.843	29.448	152.16	72.538	132.47	62.581	57.391	31.534	107.86	67.092	90.72	84.205	65.227	67.192	27.989	53.224	51.929	55.69	24.431	64.952	59.36	54.134	-9.7516	10.901	50.961	42.286	43.98	27.714	90.029	108.04	67.693	72.443	58.456	59.775	139.94	142.84	152.9	228.4	160.94	134.6	256.6	241.99
146.08	106.24	113.74	58.299	47.197	31.396	89.2	38.208	55.866	10.026	170.28	89.818	139.35	80.004	51.837	22.593	119.14	96.962	101.62	83.462	37.119	70.974	32.658	58.312	-3.8184	21.457	4.1452	33.956	61.515	49.308	-22.304	8.9789	51.737	33.402	33.785	27.112	89.626	109.05	82.898	76.048	22.773	72.096	122.07	126.99	126.26	169.88	135.42	111.44	226.26	181.17
135.17	94.192	106.87	63.754	73.66	64.085	85.809	45.293	85.116	54.791	151.37	75.849	137.01	89.584	82.797	41.46	91.605	93.308	88.037	67.267	60.959	87.569	58.173	71.684	22.861	39.625	34.432	53.277	49.882	45.96	18.59	40.148	57.904	42.889	41.681	61.506	89.215	100.64	97.958	77.843	1.8894	66.353	85.465	103.66	106.71	131.66	116.13	84.237	208.09	140.27
106.97	89.629	90.161	50.28	87.638	103.47	66.727	37.922	86.593	72.663	115.22	54.92	123.05	96.279	73.922	30.562	96.83	116.82	68.655	51.034	66.157	108	58.486	65.741	89.548	93.059	122.91	123.91	51.417	55.222	60.285	69.281	65.802	63.179	56.965	94.925	117.69	104.86	111.29	106.75	21.863	71.207	120.05	112	132.12	128.81	140.96	95.521	199.29	112.8
107.31	104.14	89.731	81.035	104.21	133.58	73.15	72.73	95.828	104.7	92.85	62.886	121.7	98.217	103.48	72.24	98.168	124.48	91.313	78.675	65.371	95.428	73.854	91.695	119.77	114.89	141.44	136.14	60.356	71.443	74.408	82.783	78.316	91.614	61.616	104.4	113.62	97.448	90.217	102.38	67.88	56.855	87.039	83.117	112.7	100.02	114.49	79.682	133.45	95.363
112.06	126.86	102.48	103.21	97.091	118.97	93.165	93.045	97.369	89.308	95.175	97.741	123.6	100.74	97.655	93.367	128.72	148.52	131.92	117.62	42.547	73.394	66.801	99.648	78.61	94.764	107.99	108.06	88.463	101.62	56.063	72.543	102.88	112.15	79.668	99.786	105.4	99.118	68.559	99.974	110.21	70.855	92.248	74.302	122.82	88.002	90.304	75.77	82.369	87.148
104.57	119.29	106.67	109.72	108.62	122	119.28	113.33	145.35	116.09	106.04	114.94	118.54	86.07	107.23	92.694	117.73	126.21	124.91	116.21	48.772	65.203	58.602	78.252	38.639	106.08	77.537	122.57	98.438	109.97	44.703	63.307	120.17	112.6	105.88	93.699	96.61	99.353	89.806	107.4	103.55	69.156	124.75	94.136	146.54	110.33	86.192	88.055	92.384	105.16
110.98	117.48	124.64	102.68	106.37	91.54	116.51	109.16	123.42	114.82	136.32	145.15	121.07	109.27	119.16	118.19	124.56	125.19	121.61	111.91	64.102	79.766	91.667	95.012	34.174	97.427	79.878	107.41	109.07	126.05	60.677	72.508	132.22	107.29	138.78	100.44	100.71	107.41	124.26	120.15	116.35	111.68	119.75	93.21	101.01	71.846	70.059	76.856	55.815	75.796
112.26	106.99	130.24	84.6	95.679	68.672	98.504	98.656	82.923	114.49	158.66	149.43	123	133.64	118.46	127.17	136.17	125.64	93.325	87.8	64.876	90.725	119.03	105.23	55.126	88.094	105.25	100.47	109.51	124.69	71.201	75.681	116.26	90.072	133.8	92.834	113	108.37	146.38	119.61	115.9	119.75	127.35	101.85	73.146	47.45	86.28	88.716	49.953	54.985
115.44	105.93	120.4	91.116	78.061	58.436	83.031	105.48	32.077	94.637	168.94	145.26	129.04	145.29	117.52	132.61	139.04	109.98	86.817	87.137	74.638	71.73	119.39	115.84	36.619	37.775	138.95	79.977	105.57	103.4	41.591	58.475	80.026	74.346	79.699	66.61	101.09	93.501	110.67	81.057	75.239	66.449	108.69	99.026	84.205	52.449	97.131	102.32	79.859	67.657
101.86	86.447	107.21	97.943	94.045	91.352	96.079	114.05	99.729	135.78	135.7	102.42	123.38	123.16	118.39	104.61	117.89	87.481	71.47	75.981	81.216	56.647	100.28	108.12	79.591	58.412	163.17	97.801	77.941	65.278	28.5	46.011	69.583	75.168	68.404	67.101	88.338	79.159	75.512	74.068	18.607	32.209	137.76	108.95	117.4	86.261	111.48	124.48	106.88	94.507
96.611	91.357	100.1	110.48	93.852	98.942	108.36	111.53	138.3	140.24	103.87	91.012	112.8	107.91	110.06	93.315	102.22	88.099	100.87	97.098	99.025	46.883	79.475	110.3	89.255	60.331	169.45	86.367	68.511	58.458	26.448	47.303	83.532	87.271	88.415	89.894	72.771	75.211	42.543	78.934	0.63486	54.976	126.28	93.04	118.09	87.554	83.105	105.04	88.335	96.36
90.674	107	91.682	107.12	77.355	90.039	102.82	92.817	122.3	115.66	86.324	101.64	86.219	96.978	83.122	78.731	92.506	107	123.48	114.09	108.59	53.444	61.508	96.717	74.719	77.577	177.09	93.171	80.086	79.719	43.282	67.256	93.921	88.46	106.86	104.27	76.877	81.894	54.533	100.54	35.149	93.296	102.95	82.928	91.791	70.583	58.032	80.255	58.363	77.68
89.49	112.83	84.512	104.71	67.861	92.501	89.457	83.807	73.177	107.2	73.924	109.37	56.801	86.524	72.686	86.235	78.818	112.67	122.84	118.65	131.22	75.105	75.916	90.201	75.745	119.93	166.9	117.76	103.39	121.06	107.27	119.04	112.59	97.916	124.85	115.6	79.74	85.105	92.79	113.16	85.758	116	66.406	79.518	55.004	61.963	45.656	54.613	35.217	65.78
87.001	105.31	92.265	99.446	71.02	93.301	83.278	77.005	27.366	91.166	70.494	105.35	39.245	77.941	60.73	85.146	88.544	121.21	100.27	105.95	126.97	98.763	111.38	87.972	100.94	164.33	141.86	136.21	130.39	153.67	181.14	169.11	123.15	105.04	131.25	103.68	88.119	89.406	129.47	119.57	131.32	103.63	66.572	95.17	46.951	67.539	64.031	62.805	28.301	61.503
87.613	90.572	112.27	111.72	95.69	96.448	97.726	87.585	20.598	79.418	73.394	97.273	52.366	75.684	80.413	102.49	97.174	107.96	91.591	98.737	132.54	114.75	163.82	112.51	140.1	174.14	110.32	122.95	144.1	157.86	239.24	199.11	134.17	119.24	143.09	95.021	83.849	93.529	131.7	110.27	136.52	77.767	66.128	96.527	65.426	77.708	69.657	71.717	31.776	72.69
79.348	78.9	128.01	111.88	118.99	89.706	116.39	89.083	52.201	58.976	85.143	93.537	81.64	82.677	97.28	104.91	106.73	96.214	92.719	88.482	124.2	127.47	190.12	130.6	170.31	155.81	107.31	104.42	138.29	128.05	239.21	183.37	128.51	117.78	152.07	90.334	97.674	108.55	124.8	113.65	126.8	76.413	89.868	95.449	105.98	82.676	75.206	90.468	50.227	82.65
74.388	67.656	121.46	112.44	146.72	105.44	130.26	104.55	127.39	102.01	90.922	85.616	106.11	85.959	147.04	126.99	74.553	60.951	91.272	77.816	130.95	140.03	197.18	147.07	200.5	152.37	113.02	105.4	102.04	78.066	201.67	146.64	115.12	107.9	152.49	102.55	114.84	116.8	129.83	119.47	122.91	101.85	76.335	78.599	104.99	74.471	65.008	90.293	62.309	94.598
78.828	83.676	100.31	93.632	125.36	89.081	108.09	91.391	115.64	93.761	100.56	97.538	109.74	102.78	148.34	139.58	78.371	75.393	109.29	91.458	127.81	156.24	165.78	151.53	177.49	123.8	130.66	99.209	86.761	67.359	137.88	108.39	110.54	100.88	139.91	121.96	142.35	127.96	136.08	131.26	160.65	179.8	67.324	79.296	89.864	69.925	76.641	91.296	70.972	91.83
106.78	114.47	96.357	92.006	96.207	55.978	78.823	80.517	52.675	62.958	111.78	119.49	102.72	123.54	147.08	170.41	104.12	119.72	143.66	131.38	124.67	166.37	152.86	175.82	148.51	84.768	125.15	55.422	93.264	95.37	96.505	98.951	118.22	105.94	128.42	135.15	147.28	129.89	127.5	132.32	226.31	248.6	19.191	71.435	12.513	36.634	75.881	76.435	24.298	61.329
114.57	121.75	94.411	85.582	81.696	41.493	67.263	70.429	15.248	21.075	110.22	110.74	90.005	115.07	120.85	145.39	130.06	154.15	135.69	138.77	118.77	165.41	126.02	150.36	127.67	67.359	117.08	43.286	112.95	126.17	82.029	103.97	117.1	106.47	125.85	129.28	139.52	128.66	115.83	134.37	237.47	233.71	42.988	103.33	6.1066	63.346	113.28	102.02	43.688	61.253
114.28	118.89	101.86	87.93	81.716	35.242	75.541	71.528	-0.92498	-20.24	106.31	99.05	96.452	107.34	102.39	117.51	143.3	166.2	122.82	129.54	120.78	151.71	115.26	117.34	122.72	43.879	109	31.531	135.48	147.52	94.76	116.19	108.73	107.51	147.24	126.2	119.92	128.43	93.553	126.34	197.81	177.14	70.701	115.19	27.722	84.756	123.56	113.35	74.969	66.386
103.75	96.717	100.62	81.632	95.271	60.099	102	86.392	62.116	22.934	85.712	68.548	108.1	94.164	93.69	87.394	127.64	150.24	85.227	84.449	92.889	128.91	106	67.747	157.22	68.248	71.19	49.444	132.99	140.68	120.54	119.17	94.337	101.85	178.67	131.53	113.09	123.47	95.112	116.58	140.77	123.84	117.22	114.83	72.321	104	124.52	120.84	118.88	83.868
100.22	102.76	84.239	80.558	92.468	87.365	92.709	93.205	65.302	47.016	76.218	73.176	104.11	95.506	79.068	69.321	105.14	124.12	87.275	76.509	72.859	101.7	79.152	42.115	138.25	90.718	112.57	114.05	122.16	111.23	101.58	106.38	69.481	94.275	152.25	123.94	118	115.08	105.73	102.14	79.268	91.172	126.14	103.74	101.49	108.24	112.32	114.31	158.46	99.141
116.28	125.94	75.021	90.283	73.096	94.63	74.548	94.803	43.223	72.554	66.93	92.461	85.348	99.039	62.822	80.711	106.47	118.69	130.71	111.71	40.687	71.832	58.152	57.609	90.125	96.868	113.88	132.51	116.11	100.49	79.225	96.904	76.823	102.15	104.77	118.62	114.96	99.417	106.05	79.601	62.698	117.41	111.24	93.219	110.5	111.01	104.66	100.42	162.62	106
129.74	136.97	80.548	109.53	75.482	100.06	72.814	100.73	59.379	110.74	56.919	96.697	60.083	81.494	70.601	96.643	107.03	112.35	163.77	149.89	12.203	51.062	58.275	88.248	62.426	108.01	80.718	116.08	107.72	93.846	73.58	95.846	94.549	107.76	59.211	106.1	101.28	84.311	103.85	69.183	70.969	133.24	99.488	98.323	106.31	123.06	114.94	102.75	146.1	106.97
117.41	122.79	92.288	112.92	94.782	98.387	94.189	103.32	118.27	139.73	49.692	77.976	47.574	53.782	82.338	90.793	108.54	109.58	148.8	146.57	-13.335	52.129	71.294	92.307	74.237	115.37	29.584	78.307	103.15	91.161	89.095	93.957	99.482	97.005	50.83	96.173	96.325	85.302	106.26	81.814	88.935	118.47	128.86	119.57	124.63	140.57	143.85	127.02	135.72	100.56
74.458	95.026	79.718	94.82	116.28	110.6	102.49	94.636	143.01	130.91	34.373	52.433	52.395	45.174	84.977	75.353	99.043	91.577	109.98	117.05	46.616	97.062	79.824	75.299	116.75	121.09	73.609	102.96	107.34	99.713	135.05	109.48	116.33	108.56	113.76	141.35	101.93	105.41	109.22	113.67	55.399	120.14	190.33	142.9	187.51	177.56	163.65	132.03	163.94	108.67
46.207	80.535	57.985	76.522	119.52	108.77	106.02	104.8	140.18	119.49	39.551	43.644	58.573	54.032	72.583	61.694	92.098	88.653	57.808	76.461	54.447	123.4	78.559	38.879	127.8	113.32	105.7	120.78	109.56	90.778	124.48	95.786	73.394	85.984	125.53	136.01	125.4	113.91	120.71	113.5	67.395	72.22	198.48	136.68	192.84	146.88	153.56	135.53	162.91	103.8
61.685	95.746	37.859	88.941	90.614	84.356	94.822	128.58	57.335	84.983	49.283	62.804	64.288	79.818	56.46	96.133	103.12	96.349	76.956	99.37	72.482	119.06	77.684	45.442	77.341	55.145	104.84	93.037	125.85	104.12	100.52	93.184	58.81	93.663	114.81	130.06	118.9	99.165	97.014	58.833	90.414	65.469	125.64	95.596	156.47	99.911	100.49	97.81	140.07	113.68
60.073	65.006	31.548	76.71	117.45	122.57	95.714	125.34	120.96	147.73	17.15	11.044	38.728	51.989	40.802	57.493	94.812	93.651	49.482	85.883	57.5	122.45	69.817	30.785	157.64	151.77	127.53	173.26	98.902	80.876	122.83	115.5	83.189	114.22	135.38	132.27	130.04	85.369	130.02	71.993	87.04	92.775	176.18	129.57	133.5	125.38	126.53	127.2	146.25	145.61
88.778	71.514	57.709	97.661	109.33	99.389	100.88	120.73	106.1	118.54	38.585	15.932	46.298	37.373	47.995	60.098	102.06	91.674	90.965	122.61	28.073	74.537	75.78	51.856	120.27	108.16	93.735	125.08	94.715	68.034	96.55	106.3	88.687	113.4	100.47	97.607	101.62	71.972	103.31	42.913	77.632	76.22	134.23	124.11	101	129.87	116.73	127.03	145.12	160.19
96.798	70.345	83.671	103.2	105.33	92.532	109.94	102.4	114.77	96.725	66.702	25.724	78.702	33.636	73.953	61.813	91.372	67.01	110.57	125.74	31.576	46.957	84.307	62.213	94.077	58.272	75.595	89.633	86.787	58.102	82.922	87.695	100.42	112.49	102.07	98.557	72.823	77.339	72.505	40.572	21.67	55.09	120.4	122.52	124.05	161.07	114.78	117.54	176.42	169.61
102.24	81.406	109.27	101.8	106.66	96.874	112.72	90.374	128.46	102.91	104.37	62.42	117.93	67.482	111.41	83.784	77.528	53.397	106.65	102.81	43.518	55.361	107.4	81.521	90.702	34.447	78.055	69.037	77.562	53.696	67.205	63.842	90.982	100.55	110.47	105.53	66.32	92.111	60.202	60.324	-2.5469	35.309	85.026	93.774	107.42	124.84	85.889	86.924	146.46	128.91
111.41	113.62	120.7	93.623	85.319	87.502	97.248	81.431	91.98	93.358	135.39	121.49	135.49	127.5	107.83	106.94	102.02	86.477	103.95	88.065	65.275	93.989	112.52	101.66	69.378	31.428	80.996	58.071	95.685	86.515	60.466	59.445	84.881	94.967	105.55	103.43	85.634	107.18	68.477	86.03	35.832	64.75	63.312	67.83	84.707	64.756	61.739	64.008	90.297	73.326
115.81	129.53	107.47	100.71	75.346	98.919	90.016	106.52	77.574	118.42	137.86	151.13	120.17	149.17	104.25	120.26	113.7	106.91	84.168	80.07	115.61	129.52	97.69	103.77	45.589	78.961	47.483	76.54	122.11	130.8	87.258	92.613	87.734	95.329	68.151	76.038	103.11	103.53	102.29	94.483	92.571	94.196	63.669	71.802	85.628	61.138	71.653	79.003	84.596	73.392
122.46	145.17	107.31	113.26	60.768	69.69	81.358	119.02	30.548	83.963	137.32	175.49	102.03	156.35	99.664	138.22	148.92	154.26	96.2	105.24	152.83	151.35	99.605	125.27	48.253	113.33	1.4339	54.465	159.82	186.49	149.1	155.12	107.61	104.01	40.868	50.903	123.69	110.02	135.98	106.76	177.7	171.47	67.839	84.774	65.297	60.838	94.753	108.35	61.255	72.685
115.54	145.69	111.99	112.26	48.218	27.65	79.715	111.08	-3.8015	20.78	140.2	183.96	103.68	151.14	103.86	146.93	174.88	190.35	109.9	122.73	150.73	148.41	109.31	135.11	77.02	117.37	-33.885	18.552	180.91	215	199.12	196.99	121.42	107.72	44.414	51.843	140.54	127.84	148.07	118.64	225.73	231.18	92.018	108.94	69.751	81.933	134.15	145.09	59.854	77.888
96.896	132.75	106.34	93.743	40.843	10.695	87.574	95.184	3.7454	-15.222	142.63	176.94	123.46	145.22	108.49	141.97	171.8	189.37	105.91	111.13	106.77	122.59	104.61	114.9	96.24	87.956	-43.606	3.6529	171.34	197.9	186.23	179.88	114.49	102.84	73.514	83.163	141.93	139.86	123.67	113.96	203.69	220.02	133.77	137.45	127.28	127.1	177.82	173.08	101.25	96.788
98.555	136.31	104.34	85.235	40.452	12.863	95.837	88.615	18.529	-13.868	144.53	180.8	143.27	160.65	110.57	155.97	160.33	175.91	119.94	110.13	47.427	90.194	100.14	111.87	84.583	25.44	-24.382	-11.696	145.83	157.28	113.37	120.9	95.564	99.063	105.48	122.88	121.09	133.49	69.497	90.242	168.2	167.67	129.77	131.49	158.82	126.98	175.21	156.54	105.07	94.06
113.85	147.38	100.8	91.776	50.781	34.119	104.48	99.493	43.395	28.824	129.25	172.82	134.9	164.27	97.11	162.55	149.29	160.77	135.25	121.29	3.9769	64.793	84.819	113.14	50.442	-20.889	-2.6595	-13.934	121.72	116.64	31.949	60.907	71.402	90.548	106.26	130.73	93.479	109.73	33.532	67.682	160.31	103.48	106.74	112.62	165.82	108.82	149.17	128.97	95.017	89.868
121.56	151.41	89.479	105.46	61.601	59.495	105.76	113.86	48.662	67.856	94.485	141.63	101.8	135.84	70.24	146.58	143.65	147.2	144.14	140.1	19.94	58.564	62.241	106.48	19.562	-30.248	19.48	4.2825	117.86	104.45	8.7921	42.101	61.974	85.099	82.965	111.42	76.279	88.647	40.603	66.225	176.08	76.131	94.37	100.62	172.01	112.61	122.76	110.12	108.27	101.28
123	146.77	93.716	114.91	70.182	62.858	100.12	112.59	37.339	87.256	61.49	105.67	73.765	100.1	58.371	132.81	155.04	161.53	147.98	152.79	53.221	75.735	77.993	114.52	64.6	9.7591	21.387	4.9064	128.87	125.97	69.396	72.264	71.499	85.683	76.575	91.383	88.38	90.505	86.439	99.709	237.96	120.9	73.515	76.285	112.05	76.469	82.276	88.629	63.877	74.837
106.16	135.82	89.951	110.92	70.672	69.148	81.705	97.642	5.1285	67.363	56.07	87.633	64.517	69.025	60.282	102.26	154.85	162.46	133.94	142.12	96.033	94.814	92.027	100.75	110.13	65.28	69.117	46.359	144.42	143.92	124.81	101.76	68.891	82.084	65.38	70.891	115.48	104.76	129.31	133.26	253.9	132.43	63.746	67.424	63.31	54.376	60.231	84.407	46.324	50.574
91.387	120.98	84.197	94.374	62.2	78.803	75.164	84.138	2.0066	61.339	67.842	85.863	78.834	60.997	66.959	80.111	154.2	157.63	113.04	110.96	109.09	102.77	95.953	77.505	136.7	106.51	86.999	81.324	156.87	160.42	147.87	112.49	81.788	90.581	87.616	79.04	129.63	111.99	133.87	138.34	225.42	119.29	83.294	78.598	61.942	65.279	68.579	91.718	57.188	47.938
93.779	129.39	88.909	76.108	42.571	61.007	67.982	66.834	-23.653	18.705	99.859	116.53	101.46	89.562	55.133	73.876	175.93	173.52	121.64	102.39	96.184	101.52	84.731	77.168	110.85	94.771	115.54	88.442	169.93	168.42	114.81	104.26	101.64	102.37	121.5	95.88	129.49	115.46	105.99	127.64	187.26	106.27	115.84	104.02	85.858	83.988	97.578	107.59	72.363	55.881
100.74	123.78	93.665	73.668	55.908	61.239	82.892	81.857	14.779	38.638	117.77	118.72	114.82	102.32	71.142	85.178	158.34	159.07	111.21	91.626	82.985	90.334	78.432	88.848	96.464	93.718	116.57	90.092	148.73	138.93	72.843	95.526	110.28	98.365	144.7	101.67	112.92	105.75	92.841	112.43	148.92	76.814	140.35	134.77	109.11	118.26	133.71	135.81	106.56	97.915
103.97	121.4	100.08	75.396	67.691	45.349	83.176	84.801	12.581	31.746	123.85	110.38	119.79	115.41	82.983	106.37	139.17	153.98	112.64	100.49	91.669	91.266	91.435	122.13	109.96	84.43	140.8	78.293	116.74	105.34	60.836	102.69	118.03	94.796	167.32	116.38	106.39	109.33	95.48	120.31	132.49	108.9	145.56	150.02	105.27	126.34	145.69	148.33	119.33	124.3
97.863	113.56	100.7	75.967	70.859	35.816	72.708	74.07	-3.3148	28.191	117.89	89.621	115.55	120.01	85.887	115.81	116.65	151.03	108.01	103.55	97.558	97.914	118.45	143.05	149.77	85.288	158.35	65.471	81.507	77.728	75.116	108.55	115.79	93.129	176.48	132.12	112.89	117.28	99.379	135.03	129.71	160.47	134.4	143.36	75.582	100.36	128.97	140.17	107.54	119.08
89.405	98.079	90.023	85.098	76.817	65.823	65.909	70.966	16.066	73.678	99.94	61.344	100.87	107.2	93.52	109.72	80.393	124.18	94.502	93.576	105.97	101.58	139.73	135.5	183.84	107.55	148.7	74.871	53.057	62.203	96.117	103.91	110.61	102.72	163.39	140.57	111.54	111.51	87.171	131.78	113.46	169.31	111.7	121.15	45.202	72.709	97.42	111.68	96.842	105.19
101.31	107.97	95.18	104.66	73.324	82.16	59.901	68.126	24.334	99.617	96.81	68.165	84.855	105.34	91.792	105.97	78.837	117.21	118.32	107.38	100.87	100.29	148.7	134.64	164.81	101.13	122.88	59.85	57.878	75.76	95.467	89.093	106.74	115.03	123.05	121.81	103.47	103.14	60.441	118.07	126.24	157.53	64.433	78.553	-8.8231	16.913	53.892	62.162	45.88	63.627
112.83	123.59	104.69	113.8	68.292	80.363	63.616	68.412	43.11	99.142	106.15	85.212	70.206	95.728	76.795	82.867	98.501	117.11	142.96	121.8	83.931	92.683	118.11	115.95	91.279	79.387	95.511	51.506	82.04	93.612	65.908	66.464	92.618	103.02	54.19	66.606	102.33	103.43	60.881	115.05	151.61	123.97	47.354	60.812	-19.85	1.3553	47.635	42.632	33.942	48.047
113.38	115.46	108.04	111.54	78.716	82.39	85.807	83.957	100.03	120.94	111.45	83.111	71.023	75.58	87.382	72.503	97.04	92.565	140.88	117.47	83.305	86.252	80.854	93.655	35.925	76.065	60.408	62.416	91.643	97.183	52.951	60.881	89.195	81.125	10.584	27.538	103	111.4	98.541	125.24	157.19	107.47	52.661	67.069	15.351	42.345	63.416	47.596	72.443	80.837
117.17	104.98	121.59	104.62	93.541	69.736	99.881	91.451	130.13	125.23	131.7	96.465	89.337	85.691	119.81	96.649	87.129	77.428	134.72	112.82	71.032	87.627	85.673	108.07	39.186	86.477	66.816	70.877	77.459	77.103	51.898	70.943	83.805	58.945	5.8423	19.475	113.72	125.89	145.65	148.19	163.05	123.3	27.587	61.124	-1.6141	35.161	49.52	50.816	54.116	83.844
111.75	89.462	118.44	83.304	82.614	62.078	98.103	76.501	120.21	108.61	145.15	112.82	107.35	116.15	111.86	109.05	85.048	73.731	118.48	98.122	57.196	94.495	92.84	112.2	55.484	93.682	92.62	89.13	62.035	61.661	62.574	85.384	100.31	67.458	52.998	62.563	118.3	128.68	154.62	153.64	124.7	149.03	52.156	76.776	34.712	55.957	50.273	68.439	64.043	89.753
117.25	83.321	114.48	86.862	79.487	76.58	87.841	72.614	102.85	110.97	149.35	134.38	111.43	147.63	102.19	127.56	71.047	65.565	106.04	92.87	59.882	100.31	120.5	131.55	81.866	106.13	129.45	100.36	44.897	44.148	75.853	100.38	112.61	93.225	105.29	108.79	100.76	108.49	127.8	131.05	76.79	123.31	59.23	76.426	40.673	51.573	41.702	74.538	45.109	75.672
117.07	75.701	102.59	100.29	86.883	106.38	80.483	83.172	105.29	135.11	126.16	127.11	97.194	141.78	83.368	123.66	52.309	52.096	81.927	83.376	90.483	105.17	131.44	133.55	102.87	125.75	143.05	108.27	34.634	36.377	97.057	110.63	118.64	114.61	144.48	135.42	77.523	85.505	103.2	101.8	39.163	64.337	89.26	85.414	74.724	80.987	66.115	90.232	62.48	84.946
113.34	76.321	98.562	112.27	97.686	112.74	70.543	92.528	84.533	129.84	94.482	107.04	82.343	113.54	73.536	118.09	48.752	55.461	75.025	86.431	142.14	112.02	135.38	139.81	120.7	127.97	154.7	96.411	35.365	44.509	120.84	114.91	118.69	117.67	168.25	142.93	72.679	88.497	101.91	91.982	42.357	41.198	98.746	85.58	97.41	102.64	91.65	93.874	76.453	95.73
102.64	78.676	106.59	97.795	99.63	88.833	61.144	77.238	45.039	87.086	76.034	87.017	75.833	86.727	65.587	100.36	75.82	91.942	83.185	87.872	157.09	118.05	131.74	135.91	142.97	119.41	169.83	82.372	46.346	64.162	130.64	102.65	117.26	101.15	184.14	142.2	104.05	119.85	120.63	111.81	81.024	83.342	104.26	88.712	108.51	100.38	109.95	95.408	76.558	90.263
96.682	72.551	115.47	82.808	109.2	86.161	69.123	68.562	39.775	79.228	82.179	76.562	78.126	69.841	95.016	91.878	87.939	106.5	96.874	82.27	135	108.33	131.35	120.87	152.24	114.07	176.34	94.052	58.172	75.343	115.53	77.006	115.16	83.273	175.89	136.63	130.95	136.42	122.55	118.19	96.624	115.22	78.691	85.353	99.617	81.797	96.755	84.192	75.963	83.357
106.99	71.019	129.66	81.093	123.16	104.74	91.308	68.991	71.054	110.83	107.8	86.689	86.336	78.84	140.14	101.48	97.209	107.48	122.35	82.236	86.662	95.165	141.98	116.65	152.03	112.39	171.48	112.68	80.525	87.952	96.75	60.144	126.34	86.265	156.71	135.49	132.83	123.28	95.093	107.03	92.117	133.29	43.792	71.724	62.848	46.483	58.782	55.461	54.301	63.599
122.83	80.848	142.38	94.553	140.7	131.39	113.36	80.023	118.22	149.68	133.56	103.43	98.066	97.834	175.05	117.44	104.51	97.484	141.42	89.511	56.005	93.431	151.82	128.04	145.57	115.21	186.33	135.02	106.41	93.608	83.529	61.55	133.11	97.977	125.87	128.9	113.97	94.726	67.921	95.395	79.447	131.44	25.228	57.763	20.175	22.798	27.173	25.43	34.077	48.292
124.66	88.418	146.42	106.68	159.86	149.17	129.07	96.415	172.8	173.78	136.65	96.667	115.39	100.43	188.25	124.21	103.85	80.959	124.21	86.8	61.47	105.52	152.75	141.69	155.6	127.29	218.71	152.99	111.47	78.769	76.961	70.996	118.25	93.638	103.75	117.15	96.855	77.467	75.686	99.202	77.251	125.36	34.892	55.923	0.19448	32.719	25.708	16.005	38.242	57.898
104.06	77.915	136.67	102.95	174.82	157.21	133.69	103.99	215.87	168.59	113.24	61.385	135.24	81.722	186.67	115.07	86.485	55.252	73.972	69.569	106.17	121.41	144.88	142.92	184.61	141.41	265.3	175.5	83.601	43.902	70.977	74.049	93.864	75.25	122	120.25	92.397	82.674	109.9	112.63	71.055	131.29	61.826	72.32	24.284	81.432	51.203	32.618	78.175	98.822
83.18	61.235	126.35	87.692	165.24	141.27	126.31	88.781	206.48	112.54	93.237	40.83	148.52	74.11	170.04	100.65	74.601	42.078	43.747	63.926	147.05	120.08	138.07	136.41	188.44	114.8	289.22	172.17	50.682	18.886	54.155	61.479	84.218	63.414	177.23	139.78	93.91	98.138	120.9	108.55	63.463	150.16	74.6	90.141	69.838	122.42	75.332	59.226	113.55	132.76
74.518	44.181	122.14	72.392	148.71	128.75	112.49	57.627	178.76	52.975	90.939	50.3	134.68	87.236	148.7	74.499	66.735	39.451	45.966	71.927	154.17	105.12	134.98	121.42	171.88	85.715	288.07	174.31	33.783	13.266	43.021	49.222	96.44	71.295	227.83	154.08	98.416	106	106.07	97.407	50.901	150.62	88.494	109.45	105.03	133.35	100.08	97.058	121.95	132.84
98.573	42.773	139.66	89.618	151.96	124.98	110.94	55.131	181.58	59.233	111.66	89.012	101.31	116.26	158.66	77.698	53.165	42.918	75.815	93.03	108.43	81.258	162.11	132.72	162.09	84.123	227.55	147.64	34.158	19.643	54.144	54.073	100.7	80.814	209.44	124.1	98.395	95.521	90.911	85.653	76.842	104.74	54.541	91.268	44.508	58.895	94.127	118.21	42.33	73.126
109.35	59.13	125.83	100.73	121.92	114.12	97.085	57.603	132.53	46.169	116.2	118.68	69.134	133.19	117	70.216	67.015	51.651	114.91	115.16	106.02	77.996	135.67	121.83	98.671	71.369	175.54	135.03	75.157	67.405	97.107	85.232	128.01	112.37	151.26	108.81	94.845	92.316	78.23	84.557	62.306	88.629	96.119	105.04	107.17	90.069	127.93	141.28	79.645	72.632
107.6	92.555	109.88	95.882	77.529	75.256	76.054	56.961	60.083	9.8998	107.64	128.37	58.596	133.65	42.866	61.448	114.75	94.509	137.42	121.93	100.95	97.358	94.352	112.22	56.267	70.281	165.49	114.11	114.54	113.07	132.28	114.9	134.61	124.85	83.068	99.404	109	108.84	87.829	108.34	68.557	115.6	162.93	129.32	192.52	142.58	164.24	159.56	138.55	87.516
88.986	88.194	86.685	96.014	89.888	103.24	81.569	89.929	104.94	82.962	67.122	75.715	65.925	80.98	39.587	66.706	97.218	77.944	98.191	85.735	131.26	121.96	75.855	96.093	105.58	148.14	189.29	155.39	94.93	104.91	159.94	136.05	126.97	125.5	63.997	117.98	104.37	109.61	107.94	122.75	41.84	110.83	204.85	156.09	259.13	224.7	179.18	165.37	219.79	150.65
84.014	102.45	90.206	92.675	92.743	103.21	75.096	89.345	98.692	74.495	63.347	64.442	82.398	54.058	41.906	71.211	105.85	92.419	97.645	83.464	135.69	128.08	76.433	95.603	128.23	166.43	256.81	176.92	80.887	89.677	127.51	122.27	105.66	116.94	77.024	128.43	95.623	105.36	88.414	117.41	44.837	101.04	199.36	161.46	256.55	234.16	159.31	151.84	230.45	165.65
88.183	104.87	103.06	88.208	101.6	114.43	81.244	78.438	124.28	79.22	74.202	69.005	90.052	44.75	58.529	65.092	113.62	105.82	110.05	92.978	114.89	110.16	82.234	85.779	132.86	161.06	252.35	183.53	79.167	87.438	95.51	96.866	102.92	118.65	113.63	131.79	79.642	87.694	56.134	99.047	59.859	82.297	201.76	159.23	236.04	216.89	145.83	136.66	207.37	153.26
91.2	95.261	95.194	93.788	117.05	150.28	96.269	89.248	174.35	122.6	84.46	78.231	85.651	41.251	89.451	55.78	93.527	84.143	112.97	102.71	108.06	74.026	66.253	59.675	90.878	147.2	176.2	193.66	85.035	90.683	76.98	73.426	101.04	120.52	106.32	111.06	63.273	68.718	49.668	80.287	48.061	34.097	211.26	156.99	249.57	220.86	154.39	131.34	212.02	152.05
104.06	106.78	88.927	104.64	115.61	147.42	99.359	104.4	172.26	143.23	95.238	113.11	84.746	71.7	106.03	77.901	96.742	90.452	129.56	125.31	97.143	50.238	53.935	69.997	38.157	117.19	84.207	152.8	94.985	105.78	73.045	63.803	93.68	115.11	61.906	81.968	71.806	79.236	79.569	91.476	56.599	37.221	184.76	133.91	235.39	178.89	145.65	118.51	160.67	114.53
102.02	122.03	69.107	101.38	95.62	124.01	87.356	111.69	129.35	131.08	94.012	141.34	81.925	102.02	87.277	91.586	112.15	106.26	124.52	128.14	96.551	54.216	21.802	73.171	-16.604	97.463	60.693	128.15	95.92	111.41	58.559	57.547	74.897	96.68	5.1166	58.595	98.908	108.98	125.83	121.04	39.605	55.074	169.28	137.51	256.54	166.43	149.62	135.81	146.41	98.469
111.65	141.33	72.631	108.24	82.99	86.622	70.235	113.45	71.809	108.72	91.312	166.79	82.237	135.27	88.329	138.01	129.2	129.03	132.42	136.36	111.97	92.643	36.605	112.86	-3.9055	96.89	101.58	96.347	88.354	115.64	64.194	73.749	72.751	91.618	-2.0157	63.597	111.63	130.04	144.91	142.93	40.285	92.257	101.16	121.05	191.64	107.71	113.33	133.54	73.509	66.452
110.9	149.68	75.558	103.01	61.104	53.724	50.98	95.672	6.7964	50.626	91.891	170.34	76.32	144.4	68.26	144.5	147.89	141.49	141.33	140.26	143.27	141.34	43.436	112.87	11.454	92.005	171.84	99.24	103.36	133.17	80.335	91.674	90.282	102.31	21.975	77.824	105.66	127.18	124.33	136.99	32.956	104.56	84.934	124.12	157.5	95.001	103.69	138.6	65.088	71.167
115.2	145.68	88.882	107.53	69.872	50.739	45.658	90.069	-8.257	30.71	93.458	150.25	73.106	131.41	81.767	143.51	138.1	128.96	151.68	147.7	178.81	177.6	75.912	108.32	73.6	116.62	205.57	116.51	119.48	146.24	126.05	115.26	113.35	122.67	50.044	87.226	86.808	104.25	101.12	118.34	46.575	98.406	69.128	98.716	79.334	59.47	81.046	107.55	35.882	70.504
119.29	126.99	97.723	116.76	110.92	86.787	65.475	111.09	48.93	84.46	86.788	106.51	81.526	98.651	127.11	139.17	94.976	89.402	143.24	142.73	199.18	177.15	112.8	96.517	151.15	168.73	172.16	137.5	116.1	137.74	172.05	126.2	123.09	133.73	55.943	89.377	69.838	78.959	103.13	99.208	53.833	84.941	54.125	54.418	11.477	24.042	46.767	49.578	6.8677	72.672
113.77	114.15	92.916	108.43	141.13	122.36	89.877	123.16	98.058	124.84	85.213	76.094	99.738	75.047	145.61	113.71	65.333	62.063	126.06	128.42	188.64	142.91	111.86	70.519	158.02	188.92	145.75	158.75	104.59	113.16	158.63	105.46	109.68	122.47	39.892	89.037	70.79	74.161	116.61	90.532	23.228	82.736	66.141	34.181	31.309	28.598	25.804	7.9667	25.738	82.794
109.87	107.25	92.58	91.001	159.02	141.83	118.2	118.66	145.4	155.27	94.842	70.834	118.91	76.192	151.71	94.641	59.049	60.534	104.72	106.28	140.16	104.14	99.106	57.047	121.14	177.46	139.79	159.22	88.497	85.414	100.12	73.261	86.008	95.048	41.418	93.709	80.562	83.005	122.6	91.899	-10.412	91.741	78.168	38.434	77.378	43.929	17.234	1.2308	48.374	81.167
109.24	93.575	94.335	87.546	178.98	163.85	145.38	116.39	207.53	198.37	107.69	73.77	127.79	86.252	178.24	99.807	44.154	47.506	78.125	83.035	111.54	91.966	95.317	62.595	84.512	161.08	153.59	161.4	76.075	68.029	51.795	63.569	71.449	74.523	71.395	103.69	77.732	84.564	111.15	89.132	-29.164	76.726	72.358	55.227	99.629	71.008	27.633	24.817	77.107	88.133
111.38	90.522	100.34	94.763	179.78	155.27	144.45	104.73	215.56	183.88	122.75	89.099	125.65	106.51	187.24	113.42	48.269	50.521	74.496	84.335	118.49	116.95	100.02	86.489	66.701	133.96	183.81	153.95	90.16	82.898	46.503	84.094	72.476	73.715	105.15	106.82	78.714	86.76	90.64	91.084	9.288	65.566	62.862	66.356	72.312	76.925	56.731	56.488	85.61	86.712
103.84	86.454	96.677	98.429	166.5	132.11	123.15	94.357	193.71	142.77	112.16	86.564	115.99	110.65	159.2	109	64.557	66.058	77.208	92.596	151.28	153.11	98.713	99.193	92.373	129.2	185.36	147.09	112.57	116.55	94.566	119.23	91.966	92.962	126.77	109.21	93.286	92.918	86.172	102.13	73.417	78.952	85.018	75.824	44.818	83.189	101.93	81.269	94.618	94.234
90.072	80.032	82.845	105.59	164.48	125.7	100.38	105.94	173.53	121.86	80.54	70.467	103.37	88.686	128.42	92.47	60.545	68.719	75.496	96.823	188.54	158.43	94.444	97.733	138.59	156.08	178.78	159.08	110.07	122.64	143.25	137.94	99.568	107.07	110.54	100.95	109.78	96.553	106.45	112.29	95.772	78.801	97.154	77.425	24.065	83.579	124.24	85.777	99.652	110.12
78.574	73.143	72.14	107.98	166.71	131.94	94.749	124.55	165.7	133.15	45.954	56.014	93.117	60.401	108.79	78.073	50.246	71.441	71.447	90.76	195.42	127.65	90.614	88.504	172.78	187.03	159.71	168.03	87.19	106.72	166.46	134.5	103.91	111.04	97.343	102.31	114.22	95.404	134.06	117.89	56.014	82.432	98.708	82.942	31.489	90.586	118.4	78.621	99.164	124.61
79.831	81.243	85.459	101.01	152.52	117.17	100.85	121.64	136.15	126.25	43.758	69.5	89.442	60.924	97.547	76.365	69.013	105.32	79.889	87.594	154.09	93.29	95.446	90.87	172.04	185.51	145.11	146.33	76.072	96.806	157.11	121.16	104.95	101.77	108.62	108.8	111.87	95.433	151.69	126.77	12.541	104.75	88.724	91.227	33.833	77.441	95.04	73.43	63.91	104.53
83.489	87.545	104.5	93.932	131.1	107.11	116.52	112.52	112.78	119.86	65.445	82.752	93.737	74.952	106.61	83.771	92.051	130.73	79.683	81.295	123.86	88.929	101.67	92.935	153.38	174.21	127.53	126.45	86.813	105.45	149.38	122.24	109.67	93.872	136.84	117.14	103.13	91.744	156.33	131.09	-7.1267	118.85	85.878	107.18	46.82	83.057	85.132	80.888	49.089	90.098
89.771	92.594	121.35	101.78	119.04	109.67	130.22	114.33	98.662	113.56	93.642	86.109	107.38	89.8	133.29	102.33	105.69	132.94	77.921	83.277	141.59	116.8	120.17	104.75	152.57	173.1	114.3	115.07	109.15	124.53	162.92	144.16	113.63	96.029	150.2	113.7	98.595	86.972	149.47	125.8	27.235	115.9	67.623	109.12	36.399	80.935	76.905	83.473	40.517	84.063
84.805	87.122	121.56	108.88	124.87	132.36	139.84	121.52	114.98	115.21	99.342	65.377	116.78	81.609	139.34	93.482	107.86	114.64	64.196	76.429	187.63	147.08	132.06	96.351	181.99	200.36	116.44	134.19	121.03	131.73	189.19	165.34	114.36	102.43	136.49	94.149	109.23	84.465	141.46	116.31	81.875	95.231	77.164	119.82	46.155	96.457	89.704	98.966	70.582	102.59
85.215	89.857	123.28	113.45	137.86	139.28	142.33	115.8	121.78	100.37	88.82	56.2	118.7	72.802	121.43	82.179	119.27	109.72	76.448	79.643	220.23	152.69	154.02	97.236	225.16	213.24	142.98	138.03	119.94	129.64	214.52	173.53	122.58	111.65	124.12	76.322	121.95	87.741	125.28	107.21	134.05	100.94	85.299	122.87	45.515	91.348	95.372	107.6	79.942	106.41
89.771	97.785	128.4	109.79	152.52	127.84	141.15	93.498	120.31	79.647	79.942	66.542	108.03	69.389	99.543	71.259	127.07	113.28	96.834	81.759	207.08	133.23	174.6	101.34	256.55	207.76	197.23	138.87	106.47	110.98	215.93	160.06	121.88	105.22	122.3	59.385	126.93	93.852	118.08	109.46	155.14	112.9	95.21	127.1	37.788	78.363	106.24	124.57	73.61	93.382
91.328	97.367	122.97	102.7	157.48	116.22	142.12	76.749	120.26	77.544	80.759	80.563	97.253	68.697	96.001	68.518	109.63	95.484	98.414	74.475	176.03	110.02	171.45	95.328	249.45	188	236.27	151.51	92.631	88.567	195.97	135.73	112.54	89.424	133.52	55.423	112.82	95.654	122.95	111.91	130.77	108.12	111.3	135.61	62.73	101.95	132.56	147.28	97.867	99.933
97.672	99.98	121.64	97.613	142.84	92.303	136.56	70.465	103.16	72.309	97.587	102.52	104.03	89.368	100.53	82.27	97.046	87.861	93.15	75.677	136.94	108.56	156.37	101.82	229.12	163.77	229.06	147.06	90.267	80.938	169.33	119.13	100.49	80.104	152.79	68.04	100.33	102.26	134.47	118.25	124.51	116.74	111.46	125.58	75.241	107.42	144.41	148.84	91.424	96.509
102.33	95.077	115.57	102.66	128.93	93.892	132.4	93.759	112.1	98.194	107.53	110.46	125.41	108.49	110.07	96.921	78.588	72.842	74.524	78.394	122.52	118.4	131.14	105.13	209.64	159.79	165.17	142.85	86.432	77.995	148.7	117.21	93.588	88.652	158.37	91.561	91.002	104.37	138.8	110.63	124.79	113.9	96.894	105.28	89.004	109.57	133.09	127.02	82.06	107.51
100.41	84.425	103.33	113.17	128.86	130.2	130.54	131.06	155.04	149.99	99.211	103.27	140.33	112.83	113.17	93.716	57.287	51.085	52.317	77.754	131.77	119.12	102.8	93.39	186.29	171.36	89.337	154.17	74.271	69.43	135.39	124.56	94.458	108.8	138.36	111.69	84.554	98.731	129.52	90.93	106.7	87.693	83.801	94.955	108.6	122.54	110.36	101.02	95.911	136.23
106.12	93.124	103.85	125.21	127.6	149.66	121.57	145.99	167.81	166.26	91.683	113.32	137.47	125.16	108.33	96.407	61.589	55.627	65.832	94.309	131.78	105.51	98.509	98.648	145.68	149.59	42.61	138.11	69.233	70.233	127.35	134.82	101.72	126.62	104.25	118.92	79.423	94.758	105.49	76.002	93.616	74.301	52.468	82.428	84.743	107.91	74.401	71.543	89.155	138.35
106.6	103.05	107.86	122.46	124.48	149.03	114.57	131.07	171.65	159.87	89.821	120.39	114.57	132.56	101.67	92.622	74.021	69.196	78.115	100.21	100.71	89.16	103.79	99.993	99.766	116.82	29.134	120.22	72.357	77.134	117.67	134.02	99.406	121.07	70.1	105.24	81.269	95.756	95.389	83.924	86.818	63.774	48.581	87.178	58.021	105.22	69.796	71.179	101.7	129.69
99.28	101.9	104.73	111.67	119.37	138.51	115.39	109.23	172.6	144.73	93.567	114.89	94.88	129.21	103.98	92.828	73.677	66.022	75.107	95.39	72.204	81.778	104.61	96.233	58.756	87.254	31.131	111.84	84.513	91.385	104.36	123.55	90.714	103.92	56.953	88.575	83.485	99.276	96.14	100.06	81.5	53.424	72.456	101.54	72.987	137.42	93.624	87.397	150.33	135.24
97.879	99.458	109.93	106.17	119.22	117.5	122.73	97.984	170.93	122.06	106.5	114.72	99.748	127.1	110.4	106.21	71.898	65.988	73.246	97.779	53.321	80.861	109.56	105.91	47.77	67.833	34.859	92.383	99.518	104.95	83.15	109.17	77.063	87.678	70.676	74.833	89.182	103.75	92.614	108.94	102.19	52.813	88.215	99.028	93.861	144.21	103.64	92.16	162.06	126.04
91.146	84.274	107.55	106.55	140.66	130.93	139.36	112.07	213.31	140.81	104.96	102.76	116.83	104.86	112.11	101.11	50.688	49.996	53.42	89.301	61.55	71.689	97.326	93.057	66.279	83.107	35.205	103.5	97.842	94.302	62.765	97.268	64.915	79.778	96.764	68.694	88.891	95.853	81.376	95.455	96.388	27.698	119.53	104.1	150.9	161.81	110.89	101.28	181.16	134.47
87.941	75.832	103.34	112.85	166.32	158.89	151.65	133.58	262.06	184.46	89.296	92.836	127.38	81.381	106.03	89.117	33.06	41.995	40.546	81.127	77.735	54.32	81.991	73.461	95.526	103.52	25.57	117.01	85.176	72.562	62.053	97.527	67.156	83.418	122.64	76.226	77.818	79.411	65.449	68.401	68.285	8.8096	145.24	109.05	192.15	167.35	108.57	107.93	184.72	139.59
87.202	82.629	93.97	116.94	169.59	173.49	143.67	140.29	266.08	215.84	70.341	87.067	114.69	71.62	97.602	79.54	30.893	48.175	39.365	76.233	81.478	45.847	70.394	61.19	110.59	111.12	14.393	123.71	74.816	58.064	81.335	107.68	80.351	90.764	128.67	93.097	64.262	67.615	65.256	52.811	38.171	17.622	154.74	111.62	190.65	161.6	107.28	113.87	180.23	134.42
88.192	101.24	77.134	117.79	131.32	154.36	113.17	130.57	189.04	195.36	66.027	89.317	87.542	82.863	96.613	86.744	45.166	59.752	51.656	81.976	75.407	56.396	65.781	69.134	83.887	88.072	2.2376	112.02	83.736	69.172	99.702	117.31	96.615	98.883	107.08	110.9	57.331	69.632	81.916	53.565	34.012	53.702	132.03	104.23	162.15	154.04	105.54	111.11	182.54	127.42
87.796	114.68	67.303	109.74	71.325	107.67	76.306	109.81	72.46	126.01	82.738	98.838	66.436	109.58	100.04	101.25	76.163	82.772	65.142	90.508	54.967	83.782	75.489	94.637	48.907	59.324	-5.9816	87.269	109.69	100.54	103.55	120.78	108.55	105.58	81.606	118.87	75.278	87.825	110.56	75.976	84.558	104.6	96.375	91.379	123.28	131.55	102.07	104.86	166.37	108.88
85.267	104.04	65.212	108.79	36.859	83.388	60.28	111.04	-0.84326	74.573	105.8	107.12	70.524	126.56	126.84	126.49	86.6	84.316	71.133	94.136	67.122	104.57	100.41	120.93	29.327	42.939	-10.236	72.557	132.57	129.24	104.07	127.02	121.56	119.51	78.152	121.48	96.05	100.9	125.8	90.479	140.96	124.34	56.425	77.573	107.18	116.7	91.725	94.259	145.74	104.2
79.693	78.839	76.953	107.77	44.633	87.518	67.105	123.26	2.4154	63.434	122.98	112.34	93.908	129.36	148.18	139.47	86.927	86.742	67.672	84.734	91.709	110.7	127.81	127.91	48.834	49.912	-0.37082	75.53	138.3	137.49	112.88	137.6	129.67	130.73	101.47	117.11	117.09	105.07	128.55	102.47	179.19	113.52	53.52	76.406	104.62	100.36	92.842	99.825	108.68	96.61
84.932	76.469	101.66	115.38	68.342	88.453	72.286	129.56	9.5031	53.904	138.09	133.58	123.66	140.86	149.35	157.35	97.867	107.07	92.625	94.079	120.72	109.87	152.26	141.01	76.442	42.784	40.415	70.077	134.71	134.82	126.93	150.92	133	139.83	127.32	116.13	123.92	105.57	113.03	110.54	187.28	108.59	53.933	64.242	70.587	53.033	85.161	97.44	36.838	62.566
81.948	71.797	106.83	121.54	96.711	115.7	83.595	140.64	64.805	100.61	133.37	122.93	132.2	130.32	133.55	146.2	88.036	98.737	93.422	86.957	125.03	105.78	138.47	121.17	95.734	63.894	66.669	98.173	114.23	112.79	125.98	145.23	120.82	133.94	117.34	110.49	115.32	96.34	104.43	110.9	142.96	78.662	87.948	67.53	64.539	46.203	99.49	110.44	30.741	56.806
88.836	74.141	111.34	133.94	107.15	139.17	96.157	151.11	116.64	161.29	124.2	106.75	126.24	124.8	121.02	143.96	80.448	81.537	106.03	94.985	100.68	105.03	121.62	120.63	103.25	86.105	55.307	109.18	101.4	105.2	111.11	129.14	120.5	134.86	92.72	112.97	96.858	86.361	89.997	101.22	108.25	81.013	92.682	53.916	45.877	33.177	88.077	95.3	30.086	51.355
97.122	73.61	116.33	145.94	105.41	165.41	114.22	162.23	160.63	204.19	125.42	100.75	115.17	118.73	118.32	137	70.253	53.995	121.61	110.59	67.519	93.006	101.86	121.8	70.368	89.647	29.889	119.27	106.66	107.42	69.885	102	123.02	134.73	53.92	97.566	80.559	74.611	67.421	76.217	92.521	78.403	75.075	42.48	47.565	34.35	65.451	71.888	55.616	61.809
104.81	75.43	134.48	146	107.56	180.87	134.43	159.97	194.03	207.49	140.45	117.65	113.61	120.72	120.83	125.87	73.275	52.449	136.85	123.55	37.071	74.858	96.055	123.16	31.52	72.279	15.46	121.4	123.45	111.95	35.348	82.481	123.93	127.07	32.483	63.608	82.192	69.949	50.926	59.346	115.15	80.645	58.387	42.507	43.073	28.139	51.234	60.385	60.463	63.169
106.66	77.461	149.13	138.61	128.96	195.19	154.56	155.28	231.42	205.19	151.98	136.27	128.03	121.92	136.65	121.47	70.2	61.579	134.51	117.65	46.464	64.345	102.37	117.92	16.62	55.199	18.276	126.17	127.61	105.07	42.04	83.644	120.61	114.2	42.257	38.281	88.228	70.691	53.487	55.909	135.22	79.36	56.139	54.82	32.712	33.867	58.58	64.875	56.253	69.403
100.52	82.538	142.7	125.37	150.41	196.93	162.45	148.27	251.42	201.63	148.7	139.24	149.26	120.9	145.59	119.95	65.698	73.828	112.96	93.567	90.063	76.21	104.27	107.42	31.517	56.361	32.535	130.87	113.04	92.121	83.957	98.102	114.31	104.99	75.796	49.972	90.769	80.106	74.721	66.349	129.31	84.248	75.718	75.004	33.689	59.92	81.282	76.109	62.265	84.935
90.058	85.383	115.97	114.45	158.43	188.1	154.96	144.41	250.32	204.06	134.53	126.07	158.82	115.26	145.78	114.66	59.712	75.444	80.93	64.352	134.35	105.06	100.32	102.67	70.096	91.725	53.625	139.34	88.417	80.44	122.86	109.79	104.18	104.67	107.72	94.102	89.216	94.573	103.24	82.758	105.17	84.128	93.823	91.344	43.725	85.104	90.875	79.459	74.806	99.061
79.063	77.761	83.867	107.25	144.23	176.06	142.82	144.9	236.87	212.33	117.71	109.59	147.72	104.64	138.01	102.59	59.652	67.319	55.545	44.662	148.32	125.8	94.65	102.85	103.28	135.36	52.257	141.97	79.568	88.166	134.77	111.63	103.55	117.19	128.26	147.48	85.856	105.06	116.26	89.884	87.217	76.408	103.16	103.17	76.788	104.66	80.262	74.592	94.418	109.04
73.977	69.991	72.195	100.91	117.98	159.71	131.81	140.43	212.38	208.64	109.64	109.98	122.61	100.12	127.36	92.028	77.065	75.342	53.319	46.343	117.53	123.61	100.52	109.99	118.93	150.41	29.605	128.48	98.531	113.79	121.06	107.18	109.45	128.79	132.45	173.75	92.52	110.57	111.42	95.002	109.87	72.416	101.13	108.35	98.794	95.781	63.237	74.487	85.785	96.241
73.525	70.697	79.778	95.681	98.47	149.35	126.95	133.89	188.34	200.35	101.81	116.55	101.86	101.92	118.89	94.753	99.393	97.025	68.049	62.688	79.518	104.42	111.13	114.12	113.69	121.85	-4.9475	105.77	128.98	138.42	105.87	102.58	118.83	130.92	126.44	169.92	102.83	109.5	96.235	101.06	148.84	81.847	101.31	109.99	107.67	85.834	65.321	86.029	65.802	81.602
78.513	84.536	88.21	109.28	109.4	162.19	126.06	147.73	178.02	211.83	90.047	111.89	95.294	98.471	135.26	119.7	86.398	93.763	78.841	82.472	79.288	81.2	116.39	115.21	93.446	81.488	-14.187	99.682	132.07	120.93	85.122	91.871	103.38	112.46	88.925	136.29	99.304	97.666	84.363	99.42	154.61	62.968	74.162	98.215	85.707	86.446	74.77	96.585	57.43	88.953
75.455	101.25	87.98	107.12	117.01	165.23	120.17	145.24	172.2	212.44	69.293	85.997	94.978	92.988	111.34	114.17	85.288	103.9	71.566	82.956	81.811	76.586	88.365	93.967	80.506	69.517	-0.7674	107.32	114.43	87.569	66.213	72.042	88.437	92.107	61.119	110.48	101.13	93.689	86.755	109.87	129.02	69.328	100.18	107.03	97.003	118.93	107.39	115.25	85.44	110.28
81.856	108.98	91.095	105.6	107.97	144.89	119.13	138.01	173.66	222.13	51.354	64.383	96.632	93.081	80.845	112.66	102.4	128.17	70.515	80.032	69.564	78.462	68.406	90.225	88.674	84.46	-31.168	72.237	95.902	80.157	71.221	64.724	104.18	98.033	68.472	111.41	94.076	91.629	86.173	109.5	110.76	113.39	118.08	104.44	100.77	125.73	105.01	100.52	84.166	112.42
88.126	113.53	91.334	105.83	71.594	106.15	106.5	120.35	130.76	180.32	65.158	85.377	85.877	97.302	52.452	97.586	131.65	155.2	85.182	90.194	48.504	68.864	49.694	89.456	52.409	87.249	-47.394	38.074	106.28	102.25	67.548	68.416	117.13	111.25	53.776	90.895	89.884	92.591	84.64	99.085	105.24	126.85	114.35	102.84	103.72	104.74	83.907	82.555	74.222	96.515
98.424	98.517	92.073	132.06	60.389	106.49	112.5	136.13	131.98	190.73	84.137	115.5	74.491	90.234	98.562	119.47	115.08	133.87	95.861	104.54	59.134	51.361	72.342	106.76	30.623	98.948	-94.577	18.953	120.57	133.61	101.52	104.54	129.72	130.94	29.594	61.162	71.171	80.626	90.504	77.953	113.26	96.084	54.505	78.854	61.038	59.063	45.769	57.465	34.4	83.74
92.501	103.87	89.766	125.36	21.001	77.966	102.24	111.85	71.122	103.3	103.1	150.17	68.672	99.708	79.071	103.38	144.87	150.71	111.03	123.69	65.777	57.403	67.741	96.944	-9.8494	67.537	-104.86	15.419	157.04	175.66	134.02	136.83	131.34	137.91	7.8535	36.206	86.29	93.131	100.76	93.225	149.7	105.92	79.692	91.696	83.46	52.911	76.797	85.564	35.88	80.206
92.214	115.24	90.817	134.27	24.423	77.621	99.685	110.06	42.413	46.618	104.12	155.14	79.21	109.71	80.377	109.47	136.37	125.19	118.02	141.55	119.99	87.573	81.213	106.3	4.1664	54.549	-56.737	36.251	154.24	168.17	157.97	156.41	117.37	135.03	7.1006	41.192	93.3	104.06	103.14	112.92	166.61	112.72	87.685	89.356	94.108	56.302	98.598	103.11	46.092	91.952
96.884	112.57	95.366	145.85	64.43	100.92	107.63	125.45	75.759	57.489	88.207	124.53	92.738	111.53	93.526	121.08	95.259	67.799	103.69	136.03	179.22	124.21	105.75	121.88	79.307	83.838	21.145	65.715	111.5	118.24	160.55	150.48	105.87	127.97	50.862	80.057	90.829	107.27	95.311	122.41	157.42	115.51	95.367	85.379	113.55	77.13	99.807	104.63	76.792	113.11
104.36	104.46	107.08	137.33	95.212	104.07	101.56	120.22	100.24	71.313	84.304	104.41	94.539	121.98	89.146	121.27	74.399	41.65	95.299	120.94	193.43	145.12	126.08	133.63	150.46	112.22	111.89	78.467	75.198	76.298	136.43	123.47	108.84	121.34	120.03	123.14	95.458	111.32	83.303	125.11	149.76	131.63	113.23	90.934	133.53	89.275	87.941	99.129	99.376	108.12
110.32	90.11	114.92	115.39	113.88	102.88	84.47	103.91	118.76	103.21	92.007	100.92	84.27	132.67	93.236	123.52	69.778	49.889	94.783	105.79	169.26	141.24	137.13	132.4	186.55	132.08	158.15	84.172	62.888	68.614	118.77	101.4	125.21	120.56	170.76	144.72	102.53	111.08	85.963	123.38	148.71	145.24	121.23	99.129	125.04	89.024	79.653	97.042	94.482	87.417
115.21	95.037	105.46	99.974	108.53	97.118	62.18	93.053	92.583	105.34	110.27	117.6	78.959	140.47	93.338	130.48	83.234	80.159	116.6	118	139.1	115.17	114.02	110.57	127.22	101.4	141.96	80.326	82.374	93.64	98.041	85.669	125.69	118.66	139.65	123.89	99.456	103.9	89.054	104.52	142.42	126.32	94.321	96.539	103.16	90.689	84.823	103.06	85.911	84.569
112.93	121.55	90.652	89.149	101.12	97.951	43.819	77.892	50.037	66.827	115.3	128.99	84.342	145.02	61.497	113.66	117.73	125.73	146.6	151.18	122.85	109.71	64.69	82.37	60.643	79.396	128.42	103.75	107.49	120.92	88.312	86.372	114.07	123.95	70.164	97.688	100.18	103.85	94.651	105.24	128.55	115.14	77.25	93.345	80.793	93.836	105.34	117.43	69.182	94.859
103.46	117.83	72.347	105.4	145.67	168.24	71.317	108.62	130.05	133.74	80.164	85.229	92.456	108.11	66.266	87.46	87.33	94.944	121.6	151.96	139.06	123.11	33.138	57.122	89.133	150.02	98.951	175.46	85.289	98.906	106.13	106.36	99.632	135.86	27.34	95.945	83.951	89.519	103.49	104.15	78.383	66.983	65.529	92.257	73.482	125.06	113.45	124.59	83.453	147.23
107.34	107.56	79.177	131.4	178.17	210.92	110.05	142.64	206.12	205.47	52.895	54.781	96.453	79.827	84.335	78.854	52.801	57.892	86.934	138.23	127.82	134.42	49.96	73.344	161.06	213.07	60.509	191.16	52.703	62.725	121.23	126.62	92.161	142.58	47.193	110.88	73.323	79.372	100.07	94.065	63.943	37.575	44.059	82.819	49.916	115.69	81.983	106.9	70.553	165.82
96.91	91.984	82.479	115.35	146.22	190.21	108.08	124.71	182.62	198.02	48.565	53.5	77.042	72.678	67.62	51.343	56.361	60.886	44.186	101.09	84.448	140.16	64.174	84.139	195.27	220.76	62.463	185.93	44.361	46.401	118.96	132.4	99.923	137.34	120.02	132.88	101.35	95.504	111.02	105.13	73.495	57.774	107.92	122.91	89.452	132.59	89.702	118.51	103.49	162.97
100.49	96.561	81.888	99.471	68.952	111.64	64.131	93.615	41.049	127.56	77.611	97.31	61.011	102.51	79.703	90.559	82.781	91.425	52.388	95.454	66.005	128.1	96.752	131.11	147.08	128.73	72.213	118.99	62.021	66.103	105.68	128.3	115.9	128.93	182.74	150.66	128	121.13	117.75	109.75	105.59	114.55	124.09	137.03	89.737	115.88	85.319	106.69	100.37	129.55
101.31	114.58	71.317	70.439	-10.597	17.51	8.2486	55.452	-107.13	27.804	117.7	134.76	53.357	134.19	75.868	121.71	136.46	150.54	74.285	99.578	38.734	108.91	97.845	148.22	61.108	25.611	83.546	52.703	84.466	90.619	64.029	97.01	95.996	93.847	165.6	126.82	161.79	148.84	135.44	131.32	154.51	154.28	143.93	146.56	79.638	90.41	115.86	123.47	87.501	93.123
106.78	131.86	61.744	61.385	-35.569	-28.411	-14.78	45.052	-164.53	-28.335	135.69	138.84	69.424	146.01	79.362	148.94	175.57	180.58	112.37	121.66	62.558	99.359	87.997	150.25	23.082	-20.689	100.41	18.114	95.286	111.64	43.32	76.394	78.235	75.854	111.05	107.22	160.57	156.02	129.9	147.17	169.11	175.16	134.65	127.75	71.31	73.868	134.7	124.03	73.147	83.131
112	133.21	64.896	74.532	7.1614	-6.7332	6.7532	60.978	-103.04	-15.19	125.82	112.85	92.547	127.39	96.456	149.53	172.82	161.51	134.64	137.69	116.16	102.49	87.002	139	80.03	26.616	135.85	40.104	89.026	112.88	59.705	84.26	71.984	80.616	65.362	97.506	129.73	139.15	108.55	151.72	142.98	161.81	109.1	97.38	68.042	68.746	127.65	109.78	68.789	93.909
109.89	119.43	78.916	87.128	68.645	40.438	48.39	75.176	6.5924	29.769	104.01	82.385	101.07	93.823	110.4	115.24	144.19	126.97	120.82	126.18	139.75	109.23	95.434	112.47	179.54	117.86	162.28	91.548	81.519	103.23	98.826	108.8	76.903	93.018	59.997	88.843	102.44	114.37	98.777	145.87	108.38	132.84	105.86	87.556	78.758	77.68	116.81	107.24	84.793	106.91
112.21	117.02	98.362	93.389	90.517	47.455	73.579	70.698	46.688	35.733	94.926	82.696	97.367	82.518	114.46	90.159	128.42	123.42	108.69	113.22	115.45	110.08	113.57	102.01	219.09	150.14	147.23	98.368	90.801	105.85	129.54	125.94	90.524	103.72	93.129	83.272	93.976	100.53	102.92	123.95	104.28	132.2	102.01	87.95	75.233	71.48	100.9	108.14	84.945	97.471
118.8	126.49	107.18	98.712	83.678	27.773	75.797	61.943	24.507	7.3954	100.04	99.862	92.482	89.897	121.36	89.27	119.42	132.97	114.5	113.67	85.461	105.64	126.2	109.97	169.62	119.26	125.09	78.767	101.52	105.86	124.76	117.32	95.937	104.46	127.86	82.487	96.955	99.728	114.85	93.367	108.97	141.02	84.038	91.287	60.663	61.132	89.036	109.1	78.028	84.949
122.1	130.47	106.14	94.06	77.515	12.638	79.614	54.797	19.026	-24.318	109.47	104.59	98.705	94.748	113.85	82.244	120.43	139.9	132.87	118.51	67.777	98.124	117.12	108.49	83.205	75.429	125.8	65.998	104.25	96.224	87.953	83.457	89.941	92.679	141.94	85.927	102.17	105.37	115.26	70.554	99.817	140.23	87.474	105.01	80.267	74.446	102.55	117.95	93.841	88.161
128.6	120.79	119.13	89.012	103.12	25.464	105.29	55.724	75.4	-22.115	119.98	99.089	121.63	92	113.45	75.098	119.08	131.1	162.86	125.64	76.589	91.545	120.53	112.4	57.171	67.365	173.07	72.431	98.367	82.446	62.134	58.963	87.358	80.798	142.8	93.721	96.492	106.5	91.155	66.254	75.502	129.98	90.513	107.74	98.705	81.888	114.17	111.03	96.283	84.345
128.45	89.476	138.68	78.466	141.99	66.461	154.19	64.959	181.26	34.524	122.48	78.871	145.2	69.776	121	57.179	102.37	103.39	163.92	105.76	85.519	77.878	132.98	97.85	103.37	97.467	203.27	94.338	93.244	76.402	70.162	56.954	92.363	68.073	133.05	90.867	83.657	94.933	59.185	70.553	39.065	98.626	115.73	118.28	137.88	114.44	138.1	111.14	124.66	90.922
125.27	71.09	157.48	66.723	149.63	84.845	182.25	63.523	209.99	69.099	125.1	73.607	154.19	57.322	126.86	49.27	92.546	94.153	151.44	80.719	82.894	66.371	151.4	88.867	161.52	108.26	201.53	98.429	102.86	88.845	96.941	71.955	100.4	58.151	118.98	77.43	81.596	85.852	42.32	81.299	23.384	82.13	138.19	131.65	155.91	142.26	157.08	118.62	148.33	89.343
112.44	67.121	152.27	57.648	124.4	78.949	178.95	63.991	166.4	80.261	124.97	66.353	138.87	47.432	126.63	42.914	81.479	93.682	112.45	47.434	58.355	55.875	146.31	67.017	164.29	90.096	148.57	87.377	110.21	90.264	94.661	67.208	79.618	32.988	85.132	45.399	96.801	81.945	61.641	83.987	33.928	48.268	157.32	155.4	162.34	171.82	176.71	151.82	187.89	102.65
117.27	92.959	143.63	63.698	70.952	21.885	149.21	63.741	51.057	39.404	127.85	78.072	126.27	71.985	117.21	85.564	109.25	127.05	120.9	58.471	37.804	57.713	143.92	84.984	110.22	12.591	52.007	-5.0704	123.47	104.87	79.115	52.26	69.336	25.74	87.1	50.809	109.46	92.173	76.655	69.861	99.081	77.991	124.61	140.67	128.22	143.7	146.55	145.98	162.43	95.611
100.3	81.961	110.71	64.614	76.098	36.419	126.24	76.486	54.265	62.919	107.67	52.044	107.12	70.283	121.44	99.891	96.459	103.28	100.11	53.8	69.951	81.723	121.01	75.789	91.382	26.574	48.782	9.9261	103.01	79.32	69.956	42.141	65.725	31.541	122.54	93.454	115.76	103.52	108.91	75.092	111.11	86.329	134.57	142.85	143.89	152.68	132.13	140.49	180.2	122.9
93.821	76.011	97.606	54.281	81.327	36.643	113.14	71.798	78.321	50.539	110.08	60.346	101.56	83.791	96.375	98.607	114.57	105.81	98.993	63.76	65.522	94.987	97.765	65.563	62.754	33.729	90.298	17.828	96.039	64.486	46.761	30.729	60.305	31.832	146.7	122.57	121.81	118.07	114.73	87.256	135.2	101.35	147.18	130.08	162.41	121.02	118.05	121.25	161.97	109.17
100.1	62.473	97.101	66.183	110.99	74.114	119.7	85.837	138.34	89.672	105.71	78.6	105.32	93.844	117.8	122.43	91.591	76.409	94.32	77.282	85.937	99.49	106.72	84.358	73.558	67.437	143.19	55.147	81.905	59.94	56.654	51.831	81.103	53.406	165.51	152.74	101.68	114.42	102.19	97.692	113.74	110.12	119.77	95.766	145.61	86.377	88.809	75.006	120.02	88.077
104.13	75.404	105.49	73.57	105.72	79.48	112.14	77.275	116	60.235	112.17	114.08	98.855	110.85	99.923	104.63	87.922	81.19	84.545	88.433	64.367	93.949	98.185	95.013	47.331	72.308	198.26	98.987	81.926	63.291	31.262	58.877	77.022	55.271	125.22	128.07	103.18	112.53	96.124	120.01	90.74	98.913	115.33	89.245	121.54	66.286	92.016	74.624	92.506	58.988
114.91	101.94	118.73	103.51	89.051	69.75	103.26	82.229	48.233	25.612	112.46	138.27	90.944	127.96	90.435	100.7	80.671	81.527	94.005	108.71	62.539	88.733	103.73	124.97	18.29	52.198	197.09	105.03	84.747	73.555	15.492	69.063	74.307	61.767	79.095	95.075	99.244	105.29	89.862	122.37	75.199	84.144	83.95	83.118	75.679	63.642	84.689	80.704	72.428	51.375
107.25	108.23	119.7	123.02	84.002	76.802	97.918	92.477	14.974	18.417	105.61	126.57	77.915	122.96	74.694	73.388	68.64	60.877	93.382	106.1	84.297	94.059	102.22	119.84	22.419	60.623	183.71	125	86.663	70.797	28.111	82.742	66.914	62.152	50.149	63.097	103.37	101.26	102.99	117	62.364	44.58	98.052	111.24	85.926	118.82	108.01	117.72	122.4	90.871
103.17	100.56	126.22	127.47	87.096	83.14	96.633	98.468	16.006	39.625	106.19	117.27	81.411	125.29	73.02	80.865	78.492	51.884	116.04	105.65	122.58	110	129.16	117.76	82.557	78.177	154.58	107.82	103.13	86.833	107.22	122.16	91.842	80.227	79.246	67.811	104.27	104.63	111.84	103.69	81.835	50.159	113.05	124.71	107.48	155.18	121.29	124.78	151.04	119.34
96.4	82.622	123.95	106.48	93.002	99.131	94.893	95.078	56.871	86.998	114.42	114.99	91.996	123.71	78.754	96.082	99.977	63.225	120.72	91.639	133.43	119.98	148.73	93.396	153.34	112.82	124.54	96.69	124.08	107.7	196.52	158.3	121.86	98.039	115.68	80.535	110.42	108.99	123.61	95.699	109.8	68.244	144.08	133.85	144.06	168.28	144.25	125.18	165.41	127.71
92.433	75.91	105.28	79.607	84.518	110.93	91.98	90.483	95.645	130.3	118.62	116.78	102.66	114.37	79.28	108.58	127.73	96.984	106.17	77.233	108.47	108.6	130.32	55.401	155.31	123.2	70.099	84.368	143.07	134.52	227.3	158.39	144.23	114.9	124.78	92.771	111.52	103.06	121.83	83.325	121.65	90.72	168.72	132.14	186.23	161.97	161.31	121.47	170.18	123.99
96.324	94.302	76.536	78.221	71.232	113.31	87.732	98.586	101	143.81	109.72	114.73	107.25	96.612	79.025	118.28	144.8	128.14	97.201	85.68	88.396	81.945	79.272	35.418	73.13	92.56	19.465	71.916	150.22	157.15	172.85	119.04	148.82	132.89	103.22	106.68	96.275	84.592	98.287	61.583	105.37	108.16	145.52	107.05	200.22	137.47	139.96	102.18	162.16	120.96
94.872	123.46	56.502	85.918	65.303	99.245	85.442	102.89	92.409	116.99	92.455	98.804	98.944	73.206	51.399	90.469	160.65	156.66	92.279	99.842	63.844	60.721	15.44	25.829	-23.548	55.9	16.472	74.363	144.38	161.83	65.333	57.767	121.34	130.18	69.842	106.26	89.289	70.745	78.166	54.039	89.863	114.61	116.37	83.065	185.59	105.22	103.98	91.536	147.2	114.3
91.868	144.19	57.676	100.11	80.061	85.915	87.458	107.96	85.578	87.678	75.437	82.768	91.417	61.086	31.672	69.591	160.54	160.63	105.18	118.85	71.082	63.107	-4.303	48.554	-47.408	42.364	76.655	89.241	129.52	153.67	2.4561	30.061	91.852	119.33	64.87	107.49	84.905	69.275	67.234	58.197	77.095	121.92	69.444	55.08	134.85	74.09	54.544	65.688	113.69	103.92
79.521	144.26	66.42	98.205	99.657	87.093	89.297	108.29	85.301	72.472	67.67	75.926	88.186	61.982	16.27	52.463	144.61	144.05	109.1	121.04	87.433	82.045	10.848	68.433	-0.66302	65.135	176.7	131.26	112.05	130.66	10.454	42.026	65.733	96.486	71.884	95.702	90.003	79.764	71.718	68.145	50.346	103.71	50.686	54.891	108.02	85.52	38.608	52.234	107.2	105.8
73.86	141.48	83.439	86.297	109.52	89.861	86.538	103.52	75.056	68.683	71.489	91.244	93.779	85.902	12.048	59.259	132.74	141.16	110.27	119.28	82.677	103.95	53.725	94.874	82.159	105.78	258.32	162.11	96.292	104.84	66.897	76.672	55.646	76.8	82.945	77.978	101.8	95.176	79.922	78.864	28.85	83.811	45.712	69.435	85.749	100.64	42.973	47.091	85.808	93.961
[truncated: 66 more columns]
