# Supplementary material for: Constructing high-order functional connectivity network based on central moment features for diagnosis of autism spectrum disorder
Source: PeerJ. 2021 Jul 6;9:e11692. doi: 10.7717/peerj.11692 (PMC8269664; doi:10.7717/peerj.11692)
Supplement: Supplemental Information 2 [file peerj-09-11692-s002.zip › raw data/Subject_15.csv]

75.183	104.04	66.843	74.024	107.92	86.257	72.658	80.267	75.297	84.219	61.861	72.255	65.08	88.778	79.519	111.33	57.781	96.27	62.593	93.2	95.614	109.31	69.814	70.616	65.129	88.685	96.845	92.988	73.447	74.958	65.194	74.946	75.057	83.704	75.181	98.49	99.608	98.948	106.41	113.78	121.02	97.59	113.18	126.03	125.6	134.59	116.04	121.7	131	128.61
61.789	102.03	80.837	76.318	110.58	87.615	72.348	71.147	80.542	92.886	53.446	38.295	70.191	70.725	92.85	92.333	50.421	83.085	45.793	83.955	105.49	93.949	93.177	85.038	120.96	110	119.83	102.85	65.577	56.241	78.051	72.546	58.592	76.35	104.83	132.29	108.36	91.972	131.96	117.98	129.1	81.967	150.29	159.88	154.88	154.45	129.53	136.6	137.2	146.36
72.862	98.998	91.354	81.778	111.07	97.293	75.939	80.625	85.111	101.58	66.433	50.133	87.251	84.515	122.16	92.746	73.987	77.652	51.567	87.131	135.34	103.23	101.16	95.76	170.14	122.33	151.74	113.85	70.176	65.036	91.398	79.49	66.612	92.26	116.99	143.46	103.44	84.551	140.3	110.38	106.22	66.05	147.26	154.98	146.82	152.37	134.25	137.73	130.06	157.68
87.345	98.182	78.62	73.62	95.086	82.839	65.591	73.271	61.516	75.211	87.177	96.771	97.954	111.12	122.35	93.816	135.52	114.11	73.182	115.55	141.58	105.62	88.57	87.136	182.76	123.51	159.26	118.93	110.78	111.69	97.589	94.469	102	113.4	140.03	154.9	113.17	97.159	137.4	100.4	96.284	82.924	144.38	141.66	135.13	129.47	132.21	127.43	108.53	136.75
110.41	94.721	71.949	73.268	81.928	74.663	71.285	79.081	43.302	49.664	100.85	149.02	107.68	138.63	112.53	105.55	154.82	129.05	91.231	124.69	140.43	116.48	72.126	80.714	148.34	102.82	140.57	108.95	128.1	138.9	89.88	99.8	132.24	122.29	163.73	155.57	109.25	111.48	106.19	87.245	77.627	101.81	125.72	108.08	127.71	108.67	120.83	107.27	98.384	112.42
115.79	101.2	84.601	81.693	67.841	63.364	93.018	86.117	30.201	32.155	102.69	164.18	113.57	133.41	90.442	102	134.28	129.78	104.42	124.34	119.22	110.28	78.138	85.642	90.478	73.402	86.94	83.218	126.62	136.63	85.172	96.218	133.3	106.16	169.88	137.01	110.27	123.19	84.084	87.916	78.425	117.32	103.32	82.517	116.67	84.251	96.925	82.979	85.698	75.7
116.56	101.96	108.75	94.487	76.705	76.408	131.95	99.81	61.949	63.754	98.439	151.05	122.39	107.01	94.82	92.643	100.37	114.35	116.81	115.79	82.19	87.773	86.877	86.189	37.225	46.638	51.61	71.428	100.38	106.28	76.913	81.554	117.48	88.497	157.89	107.59	102.82	112.29	64.29	91.073	74.678	114.29	82.226	71.497	97.765	63.216	64.548	61.302	74.156	56.701
118.3	102.13	126.55	105.9	96.234	105.65	158.78	118.72	114.48	123	90.205	134.4	125.74	87.759	104.82	79.995	86.45	94.821	124.17	105.29	51.114	71.071	77.041	81.77	4.8444	36.157	52.283	81.584	73.856	75.25	64.648	65.654	99.077	82.527	107.2	67.889	91.814	90.593	64.407	96.854	65.703	91.362	64.741	65.968	68.717	44.164	47.606	55.408	65.414	54.078
120.84	98.864	127.76	108.18	107.77	123.12	160.18	131.07	143.87	166.05	91.98	134.22	124.47	98.188	111.12	86.209	108.92	94.552	128	109.34	43.861	68.34	63.256	83.217	11.916	53.363	71.583	101.62	75.938	74.412	60.602	67.46	108.96	95.52	73.62	56.355	88.556	74.093	78.293	96.854	66.06	74.597	58.89	66.72	42.608	31.94	50.846	60.961	55.003	52.065
117.72	91.684	115.6	103.13	101.23	114.27	135.85	127.44	134.36	161.89	95.917	134.87	114.81	121.59	100.56	103.25	131.29	99.565	114.04	109.37	60.977	80.57	54.901	97.152	45.802	82.729	85.921	111.3	88.873	86.872	54.917	75.736	129.16	104.86	85.393	85.132	91.283	71.916	92.186	93.573	77.815	71.653	70.444	74.381	45.219	44.122	70.237	75.054	55.411	56.562
112.16	82.704	100.99	96.99	98.024	97.203	105.21	110.27	121.09	129.45	102.97	121.79	109.8	127.77	90.946	108.7	128.68	97.157	88.993	92.998	80.235	97.712	57.308	114.17	86.481	104.32	105.22	115.17	88.713	83.555	40.502	76.049	129.8	95.346	128.42	132.54	94.198	79.101	92.221	91.573	92.122	78.534	97.004	91.79	80.386	81.388	89.718	90.921	70.166	77.922
110.19	81.24	96.421	95.989	108.04	88.251	89.252	91.849	120.27	103.86	124.35	97.235	121.54	112.45	102.06	99.553	110.82	93.557	78.414	74.935	91.258	112.3	82.053	129.31	132.23	117.52	128.13	119.66	79.659	65.814	37.925	77.76	107.17	76.509	158.34	159.4	96.988	88.556	85.923	95.371	100.98	89.238	122.46	121.7	116.69	121.19	99.432	105.52	86.58	105.33
118.05	91.847	103.9	104.77	119.14	94.142	88.939	88.255	118.13	102.85	147.9	76.811	135.77	100.62	122.56	92.779	89.338	82.3	87.642	60.969	110.51	135.12	118.14	142.83	180.98	128	145.55	123.61	70.29	51.191	60.326	90.473	76.725	67.005	133.19	140.11	93.606	96.188	89.875	104.67	91.537	89.988	130.4	150.84	127.03	146.68	111.14	127.09	103.43	128.5
130.13	92.366	99.671	105.11	134.53	113.72	89.923	82.771	126.6	119.66	146.67	69.425	128.67	90.728	132.53	86.772	100.3	82.63	105.65	59.232	116.24	147.6	121.63	123.58	213.31	135.19	180.63	143.47	82.701	63.769	87.602	104.05	74.877	82.148	99.925	118.52	92.187	100.18	97.255	107.09	78.53	92.293	147.74	177.77	133.86	156.04	129.83	152.9	119.87	142.18
126.77	88.889	101.2	103.65	119.32	115.82	91.952	81.543	103.91	111.46	121.92	56.56	99.941	80.555	112.18	94.272	118.24	87.803	117.18	69.305	131.5	153.86	117.69	107.81	210.39	137.78	167.6	135.02	119.18	107.08	126.38	121.78	103.16	107.78	82.845	109.76	96.703	108.06	115.98	109.87	80.935	97.656	151.02	178.84	132.14	151.2	147.64	165.19	128.71	125.16
115.03	68.922	105.82	99.278	111.74	121.79	100.54	83.5	107.59	97.456	87.03	41.34	76.425	59.703	97.317	107.21	120.43	83.528	110.98	69.643	134.64	143.85	100.86	89.528	151.87	121.5	147.23	117.54	140.5	140.54	140.12	119.18	130.87	121.51	105.93	123.13	93.395	106.97	112.87	107.01	85.457	100.77	143.63	146.42	140.1	143.55	142.27	147.31	133.09	105.32
95.454	57.679	123.51	96.664	114.32	120.27	120.15	87.682	121.91	87.942	89.014	34.096	90.836	45.167	111.27	129.62	113.32	91.743	107.19	80.23	127.93	114.77	124.21	95.815	81.59	107.95	108.83	94.884	150.55	156.78	155.72	120.47	136.64	112.26	142.81	129.02	95.326	101.48	104.11	107.11	103.13	110.46	119.55	104.43	130.46	118.78	105.86	101.7	111.1	70.05
86.571	67.573	144.43	101.25	135.23	131.43	138.97	102.39	149.46	109.29	118.42	45.788	129.12	56.576	139.5	146.61	91.037	88.68	97.277	74.344	126.66	99.29	164.25	120.86	40.345	105.04	93.997	93.456	127.89	133.28	164.7	122.17	101.07	84.24	127.79	92.212	92.138	92.457	100	109.58	110.51	105.32	91.543	70.636	105.09	91.704	75.792	71.58	88.665	52.001
83.419	93.681	150.23	103.19	149.88	138.26	140.28	108.17	150.73	139.71	147.27	63.604	150.27	84.893	147.88	146.58	86.258	91.584	81.562	63.226	132.91	101.85	195.3	145.63	67.458	123.53	103.67	115.26	104.49	100.27	174.01	131.67	65.907	65.827	88.72	50.051	97.833	90.042	110.8	108.92	121.12	99.955	96.184	81.415	88.572	82.851	84.676	88.101	82.964	56.287
82.301	102.9	127.72	97.968	143.68	138.73	116.88	95.079	121.74	155.22	129.31	63.639	117.04	100.82	127.5	130.56	89.533	81.419	47.118	35.19	143.36	119.6	172.9	143.95	136.2	141.03	135.73	143.88	75.289	69.733	156.26	126.29	62.251	72.844	90.826	61.165	96.798	88.586	107.88	95.917	117.08	95.3	146.99	133.25	120.66	124.7	133.9	148.04	122.82	108.14
79.616	95.439	95.9	94.551	124.86	134.83	85.523	79.804	82.116	140.63	89.38	52.231	65.465	81.742	104.24	103.61	109.96	80.913	30.288	27.654	139.61	134.8	121.18	123.19	184.5	144.83	167.84	159.58	75.288	70.66	131.64	118.17	99.07	104.59	143.32	124.87	98.631	93.262	89.109	80.877	115.59	104.55	201.03	183.11	171.05	179.52	177.59	195.43	171.21	162.83
64.687	94.385	79.918	103.36	75.748	111.03	58.222	76.664	25.949	94.441	55.777	34.405	29.409	42.068	75.137	78.454	120.18	92.992	40.34	50.921	116.55	128.42	82.505	113.71	162.59	132.47	126.49	127.05	102.64	101.84	121.45	117.3	130.49	123.39	175.95	176.34	107.66	110.77	83.81	88.607	124.3	118.89	210.32	199.89	191.81	202.38	183.7	198.45	192.63	179.25
71.496	108.36	97.171	125.37	59.996	110.03	76.995	115.76	25.902	88.033	93.052	69.841	77.082	37.218	99.755	86.947	142.55	137.35	110.33	122.29	79.082	105.27	98.686	124.42	97.351	128.69	67.158	94.082	165.21	155.25	155.23	150.74	153.91	136.52	151.94	167.35	126.52	126.48	89.041	101.97	146.96	138.58	149.03	163.33	133.08	144.95	134.05	138.84	143.35	129.48
114.29	115.63	129.23	148.47	80.892	141.1	134.06	181.51	83.053	146.75	152.55	149.61	160.75	107.68	160.42	150.54	128.18	146.87	176.09	167	72.43	95.116	134.18	144.44	47.013	130.6	28.246	78.803	179.53	174.75	180.15	179.55	149.69	137.77	89.439	108.44	116.09	114.54	81.865	96.695	133.13	135.13	56.651	96.459	45.101	67.125	74.117	72.763	78.696	83.624
131.1	86.404	93.871	122.48	81.838	153.53	129.91	157.78	161.87	185.61	66.34	147.73	113.91	145.16	85.177	132	51.594	75.225	99.698	75.229	36.35	68.911	17.417	79.599	-16.921	82.092	27.775	82.002	70.895	99.345	47.841	81.647	59.845	77.518	16.843	64.347	75.463	88.618	70.367	91.708	78.584	89.797	83.288	87.816	98.336	88.7	90.565	100.68	111.88	147.55
118.88	98.983	109.11	92.722	85.809	130.48	175.46	136.76	202.02	164.21	77.337	97.539	114.42	113.88	12.943	62.557	91.863	123.96	99.389	86.552	17.414	60.475	2.5756	58.236	-8.8139	70.753	-1.1836	73.1	105.91	94.879	24	57.495	63.694	76.788	-12.408	42.035	116.83	99.283	100.28	96.901	138.41	104.91	91.822	95.692	103.81	75.369	108.37	102.89	75.621	96.775
109.85	77.761	87.426	62.727	130.6	122.01	160.64	83.747	228.86	128.65	63.785	77.121	83.447	92.722	1.0569	33.536	122.98	131.25	82.25	82.58	32.221	69.707	0.034309	33.208	27.562	49.733	92.306	106.08	91.487	78.64	-31.193	18.782	66.082	77.075	57.317	75.359	120.95	92.589	87.265	90.389	134.92	125.77	124.57	104.25	142.51	96.135	112.8	103.22	71.853	92.392
60.179	56.847	74.092	56.777	97.329	80.673	110.88	29.383	165.59	63.533	30.366	14.9	16.378	52.836	-16.574	24.425	87.691	92.886	31.518	51.95	70.469	76.409	20.837	50.694	38.212	29.786	73.706	72.113	41.457	54.569	-53.906	-7.9084	46.536	51.804	102.83	95.504	96.485	98.287	82.353	110.06	90.123	116.22	139.95	129.76	172.82	143.36	121.01	117.43	112.44	122.72
39.23	55.463	74.541	81.9	98.538	94.405	68.563	32.821	147.21	66.88	41.877	30.992	10.119	50.164	32.752	44.33	62.868	62.317	27.662	49.219	101.25	89.399	65.506	84.674	38.71	45.044	91.755	77.974	27.25	51.206	-5.2021	21.899	37.742	45.093	77.623	69.443	72.329	107.47	84.015	121.66	48.935	94.846	118.1	125.88	136.36	135.95	115.19	117.21	130.83	140.06
46.484	78.332	80.787	114.13	114.02	127.77	45.884	68.659	157.97	109.73	68.828	95.631	42.146	74.925	91.818	63.129	66.494	62.254	59.705	77.222	111.5	97.505	101.73	109.42	56.399	89.94	125.41	115.53	60.818	71.726	79.36	83.644	51.462	63.565	18.428	32.969	72.201	116.09	100.84	115.91	49.737	78.005	96.894	113.62	75.715	95.599	115.47	120.48	123.86	135.45
68.206	114.86	92.714	135.48	108.22	126.94	47.625	103.95	137.83	127.66	85.963	150.62	76.458	106.98	119.93	76.512	85.898	86.336	106.65	128.05	121.9	105.5	128.96	125.6	107.69	135.65	128.24	136.83	114.61	107.58	150.43	139.84	89.934	102.17	3.1599	34.314	91.292	115.54	120.08	97.14	83	76.022	87.823	102.81	38.117	68.011	121.53	124.42	104.23	111.33
89.207	136.84	99.179	134.09	85.607	92.027	63.195	114.85	94.226	102.03	77.099	152.99	87.454	110.65	105.49	69.305	104.43	113.56	140.92	169.65	120.26	109.47	121.1	115.91	151.72	144.54	105.1	124.99	142.42	132.01	158.12	147.49	130.28	138.8	57.752	84.671	106.49	104.03	117.13	81.462	108.94	82.211	95.94	95.49	59.84	83.048	122.61	118.29	97.498	95.132
100.58	129.96	91.794	115.06	69	60.433	72.387	102.45	61.374	68.962	52.838	117.92	78.21	93.135	75.118	55.982	112.29	126.72	146.72	176.84	101.36	103.4	81.499	83.907	159.81	119.94	84.55	98.056	125.22	131.53	114.86	112.38	147.03	151.42	141.76	148.76	103.15	91.422	95.291	82.568	103.39	88.964	115.33	93.994	123.79	125.36	113.42	102.12	111.29	101.84
108.13	123.9	91.522	106.33	79.073	73.533	75.07	108.21	62.18	76.385	58.838	101.46	89.816	93.749	71.074	62.402	117.98	130.7	145.87	162.67	95.813	106.58	66.475	75.661	150.96	107.28	87.888	85.143	107.18	123.76	103.42	97.61	139.61	145.83	165.79	163.1	97.862	97.809	96.707	103.6	96.206	97.086	112.34	83.836	151.7	138.72	103.3	84.932	116.16	98.763
95.188	122.98	85.322	99.8	80.274	93.494	56.918	101.27	58.624	108.38	75.312	101.6	97.025	117.54	84.106	92.274	126.59	141.66	126.58	141.98	99.479	90.686	86.855	93.522	164.59	129.3	81.741	83.922	111.11	127.1	132.84	116.17	126.25	128.79	170.15	165.98	110.59	121.8	132.47	127.65	118.8	123.17	128.09	109.51	151.08	130.08	107.99	97.477	109.95	87.816
97.596	125.09	92.001	108.89	97.62	138.56	60.177	118.36	94.243	165.92	96.969	112.37	112.3	142.78	122.81	116.96	111.76	123.58	103.27	104.72	117.39	95.085	108.26	124.48	176.57	149.73	99.064	97.621	110.29	112.71	154.34	133.55	115.77	125.87	156.25	165.7	113.74	133.81	151.26	128.07	134.76	129.33	135.04	124.2	128.88	121.36	125.85	129.37	110.79	97.112
89.767	122.78	87.504	103.06	99.708	134.44	66.463	101	112.01	167.51	100.41	91.215	102.55	123.85	122.94	90.527	105.5	117.82	82.323	88.739	94.059	78.496	106.5	126.51	162.39	137.98	105.18	101.83	110.68	94.094	118.94	112.21	108.19	119.86	180.83	198.56	124.28	130.72	145.2	116.22	150.21	128.92	165.88	149.44	131.94	122.24	135	156.46	111.83	108.46
92.679	120.26	99.969	103.57	96.462	98.892	94.911	95.552	95.992	124.17	121.44	67.09	105.33	107.08	113.21	68.208	87.407	98.329	89.699	98.552	83.183	83.262	125.1	133.93	125.44	98.958	93.047	81.052	92.369	67.084	67.478	77.478	98.802	108.09	196.54	206.76	115.17	107.93	112.87	102.52	125.5	103.23	148.26	130.8	118.18	110.57	113.55	138.98	102.9	101.04
98.725	99.932	102.57	95.852	104.97	65.789	119.67	83.694	84.882	77.913	144.89	56.134	116.23	103.83	106.12	64.163	84.293	82.084	105.22	115.21	70.662	83.431	136.92	121.12	85.295	61.549	97.998	72.191	65.648	40.15	26.102	46.976	91.07	86.697	197.95	189.03	96.936	79.914	71.671	91.572	82.656	77.426	117.83	99.238	110.2	87.694	74.242	90.297	89.44	85.619
100.1	89.621	101.87	92.577	107.41	54.472	123.23	78.506	75.489	49.637	162.57	67.184	132.07	123.12	102.06	85.247	94.3	74.36	112.69	121	88.933	89.98	154.91	119.94	78.167	62.344	100.93	76.19	63.801	33.875	45.544	59.488	84.22	66.053	143.82	132.74	93.013	74.955	71.326	93.497	70.416	71.058	77.823	67.938	90.433	55.438	50.798	46.787	69.595	53.459
108.15	77.292	87.691	90.368	118.98	85.93	109.56	75.575	114.53	61.939	149.25	91.404	134.04	135.42	118.41	108.53	103.02	64.744	94.613	89.692	115.89	97.605	138.31	109.92	96.096	84.418	130.11	105.29	69.915	38.653	78.307	85.469	85.355	67.137	89.847	95.453	93.163	81.985	79.233	88.667	78.935	81.196	60.794	54.184	90.171	53.953	55.263	36.582	68.928	53.196
107.32	81.635	70.158	83.566	114.52	99.746	83.34	57.562	142.16	56.857	124.51	106.64	115.34	111.95	124.18	103.09	125.12	90.776	81.257	73.909	119.78	89.452	120.27	98.213	118.37	108.66	136.66	124.43	107.26	76.948	108.98	113.08	99.969	87.381	79.137	103.32	116.15	101.96	99.36	86.869	118.78	111.52	69.537	67.786	97.296	69.28	67.93	48.764	64.663	53.148
109.32	93.492	71.516	82.163	99.471	88.015	71.63	52.091	137.97	29.39	107.98	106.86	90.225	74.017	119.82	85.923	122.72	110.85	86.148	76.979	113.81	90.665	116.77	93.264	111.4	108.54	110.43	110.77	126.79	114.19	119.88	119.66	113.33	109.49	96.413	123.84	124.53	110.82	104.93	89.163	127.27	117.84	66.899	73.552	95.197	90.638	70.229	61.32	67.162	61.782
110.2	86.439	78.224	74.822	91.181	65.753	74.704	51.313	121.64	3.2681	90.811	84.763	64.469	39.051	107.73	67.124	101.04	108.05	93.496	86.893	91.345	91.239	100.04	68.576	74.262	87.566	86.111	87.753	104.57	119.23	105.93	95.843	120.35	116.13	131.06	140.12	107.02	97.808	86.737	92.217	89.34	94.721	74.375	79.473	110.17	115.64	66.296	72.313	91.03	95.209
98.126	92.514	95.888	72.718	79.743	38.586	78.032	62.892	71.6	-17.779	86.904	55.952	63.224	32.441	88.979	60.591	93.509	105.15	106.2	118.51	93.337	101.39	104.31	62.016	61.002	90.989	66.697	69.596	94.94	111.31	131.74	96.788	122.2	110.04	125.46	117.75	102.62	91.275	102.08	108.38	71.497	79.306	84.575	85.211	117.51	116.5	75.061	85.36	106.75	103.01
90.633	91.258	103.45	76.779	84.159	46.178	77.679	80.457	45.364	9.2928	70.613	35.735	76.243	52.131	102.62	79.349	90.119	84.777	95.497	126.76	122.44	117.61	94.385	65.499	95.504	116.82	97.1	83.405	76.939	80.015	160.28	111.46	123.69	112.57	125.59	108.69	96.41	82.738	112.95	111.48	66.071	85.01	116.76	101.44	148.18	134.67	103.43	111.6	134.11	128.96
79.575	110.1	108.6	92.665	74.311	54.95	66.78	94.946	8.7599	43.86	56.38	26.851	88.136	71.633	115.8	98.021	96.102	80.131	77.94	127.4	161.24	132.16	104.71	104.02	164.3	154.34	118.64	96.99	82.608	62.724	189.98	143.49	119.9	124.61	132.6	124.61	107.74	90.318	134.4	112.51	98.061	116.08	148.17	126.42	169.77	157.9	137.69	139.55	147.23	137.55
82.197	118.69	107.24	109.9	75.952	72.781	61.317	103.36	0.95742	89.154	53.089	41.17	87.936	79.777	133.41	110.34	96.744	81.884	66.546	112.15	170.82	135.46	123.45	143.28	215.35	169.68	141.95	111.16	80.862	55.243	183.97	156.65	114.17	140.43	177.06	176.08	105.37	91.41	121.15	99.125	115.54	134.95	167.18	148.33	178.1	182.69	150.43	150.05	154.52	151.66
89.747	123.79	113.47	123.45	85.065	84.199	65.787	111.97	1.4566	115.56	77.934	71.74	84.096	81.097	130.96	109.56	98.877	95.976	80.886	104.9	157.3	134.03	168.41	176.05	224.15	168.68	142.82	113.44	89.192	66.591	182.13	162.02	107.81	142.17	203.67	206.51	97.07	90.683	106.07	89.487	121.9	123.34	153.16	151	146.57	172.03	139.77	137.39	143.67	139.98
87.786	111.4	113.68	117.97	95.192	87.443	69.06	104.05	7.468	117.14	97.637	87.777	70.5	76.212	106.75	98.1	105.17	109.86	92.643	97.854	136.03	121.35	197.56	173.99	202.58	166.14	130.66	111.18	98.969	80.06	191.19	159.06	105.07	123.66	202.98	206.46	87.911	86.797	104.25	88.331	119.72	93.084	140.72	151.67	117.17	144.19	128.04	126.61	134.64	121.17
82.986	90.874	110.35	104.76	107.51	98.632	72.051	95.97	20.819	110.55	95.505	85.367	63.963	75.592	92.082	92.982	107.95	105.79	84.531	82.748	144.53	118.16	189.59	151.37	185.81	175.01	130.2	111.99	100.69	80.826	208.89	158.87	106.83	104.41	173.25	182.62	80.067	82.358	114.45	93.115	108.93	69.29	134.6	143.74	110.63	126.47	130.08	131.04	135.47	110.81
69.078	83.252	100.72	88.809	106.15	94.538	66.922	78.417	14.07	88.622	76.081	70.98	64.619	69.419	84.833	86.353	126.62	117.23	63.692	83.015	161.52	110.01	157.15	128.26	198.23	195.04	131.12	111.1	112.98	87.88	220.57	165.74	114.02	98.328	156.49	174.71	96.304	91.927	134.68	106.46	114.83	89.493	148.06	144.93	130.74	126.21	136.14	142.66	126.32	93.934
61.998	95.854	101.02	88.405	90.361	78.374	66.341	76.691	-13.031	67.459	59.259	69.087	69.623	69.902	79.982	84.571	131.77	125.03	45.129	87.724	175.83	112.42	129.47	130.51	223.81	202.12	119.16	96.067	112.46	95.409	209.97	164.65	111.82	103.01	153.71	178.92	114.05	110.16	142.49	122.7	113.73	127.35	149.38	137.12	147.33	136.68	131.54	142.87	108.96	77.481
72.53	99.291	100.14	91.021	91.461	70.135	77.475	82.92	-8.8449	71.879	57.112	94.12	72.69	75.848	84.234	82.489	131.66	127.39	44.422	90.375	148.43	109.49	104.33	124.7	236.03	180.53	128.8	93.939	93.944	97.363	167.39	136.59	110.37	112.33	187.8	199.33	116.3	117.58	113.56	122.15	98.315	157.83	151.49	129.87	160.91	144.62	109.24	123.07	94.65	80.966
87.94	107.47	109.46	97.664	92.021	60.726	95.869	100.22	1.7995	76.048	81.489	126.08	80.008	87.285	81.291	79.051	132.01	126.58	72.613	103.28	114.07	112.82	110.74	123.91	232.06	149.1	126.87	91.394	94.477	103.18	145.36	112.5	114.15	116.34	196.76	185.48	117.56	119.53	97.31	113.87	104.44	168.55	137.57	117.33	144.19	124.92	89.576	95.327	78.684	74.887
105.18	99.108	110.88	98.445	94.649	63.415	110.41	111.23	30.992	82.335	97.384	132.44	82.607	91.157	89.049	80.966	119.77	102.16	94.944	100.91	97.215	118.85	104.04	107.99	213.99	114.84	131.53	94.226	92.289	90.929	121.63	88.526	122.58	116.41	186.33	152.03	107.19	103.23	86.326	90.73	114.64	156.15	129.73	108.89	134.22	112.67	90.663	86.291	86.611	91.932
114.89	96.839	106.84	97.634	92.845	64.248	108.32	109.46	44.747	72.97	107.54	113.26	90.73	81.031	104.09	84.406	112.92	85.805	110.36	105.59	105.6	122.97	95.301	98.625	198.4	97.121	138.19	97.074	106.79	80.099	102.43	87.104	129.07	116.54	153.52	111.94	109.1	87.171	98.441	71.347	138.23	142.36	123.23	101.89	120.89	102.5	104.41	93.672	90.387	97.202
115.44	97.302	102.16	96.766	86.315	59.777	92.716	93.509	37.989	58.887	108.96	79.552	94.751	61.767	116.13	89.142	102.33	81.237	109.62	107.79	115.52	116.34	87.313	101.66	187.6	92.49	138.54	93.959	111.38	72.878	74.876	93.819	124.27	112.34	130.54	95.919	113.92	77.949	110.24	66.429	144.33	124.45	118.67	99.572	109.02	101.09	112.25	106.13	87.569	92.826
116.27	93.003	104.98	95.528	97.157	68.344	80.087	76.863	48.328	64.962	114.42	62.395	98.962	50.095	126.02	90.788	95.55	86.971	107.2	102.95	101.94	101.39	90.105	107.1	177.46	94.43	152.1	101.25	100.97	73.205	55.245	96.24	115.7	104.87	133.44	108.07	111.74	76.328	104.39	75.545	122.36	97.911	115.07	97.078	97.952	95.301	102.74	107.37	80.671	81.777
115.12	93.892	125.6	97.324	107.16	82.276	81.852	74.699	66.809	78.643	130.61	65.627	107.01	60.634	127.26	92.981	93.434	93.837	117.49	98.601	87.925	94.412	123.81	121.19	171.22	101.7	147.17	104.82	95.894	87.763	81.45	101.73	115.8	96.599	140.06	117.84	106.07	84.645	102.68	97.365	96.567	71.655	102.48	90.043	82.422	76.796	88.441	98.693	76.838	59.036
115.97	86.649	133.59	90.182	118.1	106.12	93.113	75.297	116.46	97.246	130.06	77.278	110.53	74.401	127.81	85.196	102.99	96.383	129.8	92.808	69.298	85.856	131.13	105.09	148.85	94.444	144.25	115.04	97.81	102.46	110.53	91.439	130.44	96.167	154.1	124.81	99.18	89.351	98.091	109.09	80.761	66.145	108.91	90.102	98.978	70.65	84.693	94.876	94.886	59.515
119.74	91.26	128.13	87.485	109.9	120.46	109.31	89.87	148.93	103.51	118.11	92.771	116.02	87.116	127.29	81.548	112.1	99.441	144.82	103.91	72.057	84.361	114.66	84.278	106.96	70.653	118.26	108.99	111.67	116.39	117.02	79.93	143.96	104.08	138.05	103.59	101.6	92.064	104.88	107.88	85.217	88.61	107.96	84.109	116.72	74.909	89.527	94.495	113.27	68.985
128.45	97.117	100.1	90.301	98.681	128.46	116.26	108.64	163.74	113.9	91.319	116.25	112.56	95.398	121.35	85.865	106.98	100.25	144.6	117.16	73.673	79.061	63.203	58.766	42.032	30.351	98.101	99.612	107.34	115.62	58.737	57.127	129.31	104.65	92.237	64.856	104.65	89.312	105.24	94.589	87.944	116.6	101.07	74.031	122.6	87.292	89.684	93.025	120.44	92.325
131.13	105.43	77.113	101.27	90.366	125.4	117.23	128.53	153.2	132.22	82.437	145.78	109.35	109.71	109.5	105.22	94.578	110.3	139.37	134.41	69.599	70.94	37.32	56.102	-12.011	6.5012	75.07	89.644	98.923	115.65	-4.459	50.617	93.192	90.255	26.236	18.88	111.28	91.195	108.58	88.053	96.563	129.07	75.938	64.881	84.366	77.883	75.053	78.934	95.155	92.542
124.91	99.477	74.708	112.61	96.149	128.67	120	141.21	160.26	163.02	88.633	160.43	107.36	129.18	102.8	128.3	72.477	104.63	121.97	124.89	63.911	69.647	46.814	67.577	-35.47	12.657	61.703	90.999	83.579	109.35	-23.716	60.188	57.362	67.066	-26.359	-7.9718	104.85	92.696	107.39	93.361	100.72	108.11	49.304	64.57	34.36	57.539	60.545	63.99	68.241	85.241
119.01	81.233	94.083	119.78	120.3	148.28	134.01	147.28	211.74	192.65	102.78	153.61	118.79	145.78	120	140.77	52.999	75.571	103.29	90.646	72.038	85.501	78.081	78.904	-26.306	42.839	72.306	108.53	75.146	97.161	18.05	83.169	50.065	59.269	-35.565	0.29717	84.14	87.756	98.915	102.07	99.213	72.908	34.104	68.479	12.617	45.132	60.082	59.015	64.362	86.736
115.01	73.717	117.41	120.33	137.4	156.86	152.44	141.15	263.92	188.64	116.03	134.16	139.44	145.57	143.2	131.33	57.241	56.783	101.11	73.594	88.365	101.58	108.44	83.024	-5.4835	75.792	82.164	123.1	93.813	96.786	85.187	111.83	75.392	76.749	3.2051	37.835	74.393	83.159	94.895	106.26	106.98	65.813	36.708	76.572	29.758	45.979	69.582	63.907	73.619	89.14
121.7	87.157	132.44	125.13	132.15	148.61	170.47	140.77	274.97	160.84	119.17	123.6	150.47	131.55	146.5	110.98	64.828	52.189	114.43	82.181	105.74	112.53	110.25	84.841	-8.5349	83.579	70.247	115.05	109.39	101.41	111.04	122.17	98.37	102.64	38.914	62.088	74.822	81.993	89.501	100.13	107.28	82.852	35.885	72.502	56.503	57.838	76.254	70.9	84.694	97.578
139.71	102.77	126.99	132.47	124.6	140.48	176.61	146.58	251.6	147.37	114.57	144.38	138.36	119.79	133.9	102.17	72.479	64.121	135.51	106.61	105.82	108.14	80.531	78.669	-36.979	68.227	63.693	104.24	99.664	106.5	73.03	104.48	94.658	113.69	41.521	50.825	77.169	82.575	70.491	82.64	92.753	102.51	30.675	59.627	61.889	63.882	67.403	69.62	83.339	111.4
142.17	126.35	118.79	141.08	106.71	124.19	159.94	151.2	186.57	138.09	120.56	176.11	110.74	117.35	101.93	107.41	92.83	101.29	161.72	144.11	101.33	96.492	71.912	88.506	-57.582	65.482	40.09	90.475	103.21	130.72	48.54	95.466	68.82	99.254	-21.668	-9.396	94.49	100.56	76.436	81.697	102.44	112.59	18.499	51.952	19.914	40.119	56.298	62.698	55.461	89.883
135.27	119.28	103.3	138.36	111.48	131.86	131.42	143.46	164.55	150.95	119.45	194.04	83.465	122.48	102.95	128.79	110.74	120.42	164.44	147.68	96.83	86.568	63.975	86.689	-54.078	76.259	51.346	101.64	100.42	145.72	50.067	89.869	52.962	83.247	-73.884	-52.402	92.829	108.28	70.074	84.627	101.28	101.32	29.191	62.611	-6.9386	28.95	59.024	64.642	45.197	83.113
117.24	118.39	103.48	137.01	110.39	133.87	107.25	139.57	152.54	142.16	124.85	189.56	85.534	133.93	123.16	153.95	119.85	126.11	157.59	141.73	115.48	93.189	90.52	104.95	-23.79	98.111	51.175	104.13	120.96	160.75	104.77	114.13	65.949	86.446	-95.775	-62.867	88.804	112.36	78.97	97.889	99.018	89.18	36.05	74.35	-19.736	28.731	77.607	72.454	42.761	65.773
111.16	113.09	100.38	133.51	120.01	143.99	102.72	143.61	179.03	137.18	118.04	181.8	107.08	137.58	145.77	161.43	111.72	117.98	140.18	125.66	112.63	94.024	92.59	106.07	-9.2107	92.451	70.474	108.42	127.48	152.9	125.23	125.07	97.73	110.23	-49.684	-16.705	77.148	100.77	66.872	95.239	69.302	82.399	47.612	78.495	6.5244	52.366	93.074	78.562	54.538	76.003
113.64	117.92	94.25	132.68	119.86	146.38	110.15	155.72	192.08	139.63	106.1	186.64	123.88	139.27	132.34	150.57	94.845	116.84	128.29	122.53	83.896	79.989	81.907	100.71	-15.724	62.876	79.798	102.53	120.69	134.46	94.494	116.28	113.11	124.08	12.984	39.985	77.606	91.195	56.891	82.459	42.934	82.758	48.563	69.777	29.857	66.838	90.159	74.053	53.045	88.724
119.97	120.77	91.351	134.64	108.96	151.72	122.85	171.29	182.98	163.89	98.488	192.7	121.48	146.1	101.66	140.89	75.438	113.26	126.77	122.92	59.494	67.84	74.772	97.139	-20.332	37.096	70.846	89.98	101.78	112.73	47.064	95.59	97.33	111.77	42.004	66.366	82.091	89.358	55.298	69.327	39.007	76.631	34.217	52.656	26.91	62.368	74.021	63.746	41.06	98.093
121.85	106.67	85.577	129.2	103	167.12	123.84	167.14	175.75	193.8	91.246	173.68	101.72	147.96	89.711	132.09	69.284	95.757	124.89	107.44	59.63	72.613	66.677	85.725	0.28164	40.202	70.947	91.012	84.618	92.271	25.589	75.199	63.996	83.43	35.798	65.735	78.681	92.593	60.394	67.497	59.784	63.569	32.736	46.511	26.914	59.346	67.39	65.439	44.505	112.58
112.67	89.404	82.649	115.05	99.875	164.88	113.51	136.76	154.32	183.35	97.454	126.09	92.617	141.9	112.42	127.88	86.834	80.789	124.81	93.426	88.798	93.698	79.783	80.614	61.674	81.818	73.036	98.321	96.861	90.275	67.145	84.368	54.703	71.377	42.678	69.468	73.986	99.141	75.358	81.143	95.25	64.481	52.196	62.446	48.967	71.448	77.36	78.713	65.609	116.04
101.9	84.668	87.918	101.73	98.423	134.47	104.79	103.05	111.97	125.72	111.1	77.832	105.6	134.23	140.28	124.96	98.387	66.975	115.07	80.333	121.18	120.03	103.26	89.554	135.53	129.98	75.585	98.903	112.85	92.876	131.23	110.87	78.431	87.173	89.06	91.939	67.975	102.93	88.285	98.107	106.68	75.226	78.701	84.527	95.983	105.11	97.519	94.015	104.58	117.17
86.611	93.905	91.461	85.464	92.584	77.104	96.714	68.664	52.286	48.892	115.89	55.237	120.59	124.3	122.1	108.11	99.618	74.404	86.535	72.768	108.03	115.7	114.85	98.683	188.34	153.03	78.658	93.2	113.69	92.538	155.45	122.24	113.57	107.65	167.96	129.51	79.809	108.56	100.3	107.88	100.09	91.202	114.53	111.38	153.9	140.34	114.32	102.87	141.76	118.61
74.905	102.91	100.57	71.93	91.489	42.578	102.25	56.413	22.334	18.283	115.26	60.368	131.82	115.86	71.877	84.188	89.387	90.475	48.86	58.342	66.125	96.198	108.2	105.23	202.63	142.49	89.168	89.802	93.008	81.154	128	102.73	130.58	111.87	211.76	143.41	103.35	116.1	108.01	108.1	92.474	90.359	135.25	122.69	184.06	155.03	124.73	104.39	165.43	127.76
63.518	108.17	121.53	66.948	81.837	41.639	113.43	65.64	6.9001	39.616	127.72	74.78	144.3	128.66	44.497	95.171	80.361	102.47	27.733	49.772	73.471	99.724	131.26	134.72	207.91	128.13	82.743	80.474	81.716	81.762	108.12	84.907	119.24	94.984	184.66	113.85	126.57	125.97	127.69	114.58	105.06	78.947	119.33	114.38	152.75	136.98	131.07	106.35	160.89	123.74
46.295	78.019	99.889	39.696	91.413	78.248	98.759	38.421	56.644	90.132	110.4	55.999	130.19	110.03	45.603	92.561	105.41	114.97	7.7155	33.858	80.499	99.097	98.7	106.58	174.59	102.38	117.11	105.33	85.99	90.353	63.604	43.296	86.769	67.086	146.29	102.77	135.71	127.55	130.13	128.35	126.72	78.214	145.48	132.5	146.72	130.47	145.15	132.97	161.07	145.67
34.623	60.101	71.5	25.151	90.344	102.22	74.367	16.424	72.63	107.7	90.831	24.832	110.24	94.835	60.724	110.83	119.43	110.25	9.3548	35.935	125.8	120.58	75.873	81.706	126.02	81.155	127.56	114.51	102.03	114.58	48.098	26.978	58.119	53.316	110.97	99.296	121.05	123.97	131.05	151.23	124.35	88.673	157.96	147.94	135.13	133.73	157.12	165.38	158.76	158.31
33.31	78.547	55.071	32.208	77.128	83.999	57.942	15.207	27.664	74.661	84.073	15.743	90.311	87.599	50.407	135.25	121.5	118.07	42.423	82.026	152.88	128.36	79.741	69.843	79.752	69.967	100.62	99.07	129.48	156	68.282	48.689	66.797	69.208	113.24	109.23	109.35	124.66	134.37	164.14	109.06	117.3	148.95	156.93	113.31	131.13	150.16	174.72	141.25	137.79
88.259	85.935	52.094	55.213	148.2	120.23	87.512	61.414	86.603	100.39	99.493	81.714	101.41	90.94	85.569	154.05	127.79	127.75	106.63	139.13	107.66	112.87	57.766	26.576	44.743	58.423	177.86	136.97	128.58	170.96	76.804	72.063	134.58	135.59	174.96	142.68	86.724	103.86	71.378	116.42	64.793	140.81	127.4	132.24	102.24	121.88	110.05	135.84	125.91	136.35
93.168	150.14	94.172	92.901	116.34	81.348	100.27	100.85	48.522	59.035	109.28	101.36	83.402	73.803	27.377	117.06	126.05	159.97	151.4	205.22	66.365	87.115	90.512	53.42	54.57	77.604	102.5	94.282	158.63	190.74	141.17	118.03	183.27	171.51	138.86	114.13	121.18	130.34	99.226	102.11	105.67	158.01	84.833	109.26	69.618	91.109	93.635	101.06	100.77	73.604
84.586	146.33	101.7	104.81	68.406	68.563	79.554	91.906	68.201	53.078	39.035	66.621	17.147	47.539	-13.542	63.873	71.57	111.72	99.447	158.74	43.683	69.951	45.032	54.877	72.567	75.992	45.673	56.181	88.708	131.17	111.31	83.284	171.04	162.4	106.3	110.1	105.94	128.08	91.999	87.713	94.136	127.09	96.049	104.63	124.26	132.53	109	111.57	152.39	114.54
101.68	122.13	119.11	106.88	112.84	116.19	108.26	109.81	162.5	104.34	87.59	84.344	83.52	45.621	93.311	49.993	119.92	142.56	133.87	181.39	61.39	89.901	85.014	78.661	126.58	108.57	96.378	89.084	115.42	116.34	140.06	109.87	199.89	188.98	119.42	127.41	111.81	109.23	73.514	73.126	112.06	128.39	69.184	70.484	103.25	104.58	81.836	76.149	113.45	87.177
75.483	114.68	103.94	91.442	110.52	103.38	91.041	93.797	138.6	85.564	110.32	71.084	123.26	40.39	101.61	20.351	147.91	175.46	131.23	180.87	88.192	109.25	123.64	104.37	130.84	117.38	104.44	100.69	143.09	108	129.89	117.7	156.08	151.84	101.46	125.74	132.5	107.07	118.37	109.26	133.19	116.34	55.997	54.348	70.333	64.636	67.742	68.328	56.742	39.49
56.813	74.705	60.474	68.778	97.663	82.759	64.931	71.885	73.467	72.186	74.6	55.321	102.63	62.21	63.559	41.34	84.036	126.58	66.692	97.908	103.9	112.41	103.61	89.583	87.92	77.389	112.98	102.33	67.179	61.641	38.488	67.527	74.278	79.328	121.76	134.91	100.63	81.941	123.69	128.06	75.981	62.1	62.207	53.794	72.582	71.434	59.294	82.418	53.87	75.61
50.747	73.632	49.984	62.337	84.134	57.776	55.132	71.061	3.5141	52.24	68.608	62.11	82.762	86.558	20.123	76.861	45.024	96.359	39.212	47.516	102.18	103.24	111.25	81.07	58.801	50.575	106.33	97.395	38.624	58.209	11.644	50.332	21.605	25.505	98.782	98.695	98.915	83.328	146.08	135.11	74.136	32.31	52.359	50.728	44.37	47.972	51.508	80.014	36.579	74.24
74.811	93.737	84.69	76.799	83.689	61.224	78.429	92.147	2.0719	57.631	102.17	81.814	89.25	103.98	53.165	126.77	53.267	82.877	60.707	40.335	109.98	106.01	144.22	91.292	80.94	56.629	97.043	89.653	62.03	89.493	67.367	74.487	30.037	27.758	59.624	47.937	106.49	96.349	145.76	119.52	108.55	46.118	34.569	45.486	14.116	23.248	49.452	64.357	24.039	53.149
104.58	124.74	133.44	95.339	76.46	67.168	108.54	102.58	36.536	62.954	147.73	90.571	113.17	98.491	124.24	153.88	110.53	105.5	108.73	78.581	119.94	116.26	180.75	116.75	139.02	91.05	70.363	73.737	126.42	139.34	160.77	120.96	79.093	69.243	47.571	27.582	122	115.86	132.25	105.58	155.62	108.31	42.127	60.635	13.085	17.916	58.931	56.199	19.016	18.127
141.96	139.93	164.83	110.69	88.998	90.95	142.22	118.89	89.663	86.061	181	106.17	152.09	91.872	189.32	154.41	160.88	133.61	154.36	119.05	121.93	139.38	186.21	137.14	180.24	120.62	71.989	71.727	162.77	156.61	208.91	149.47	129.2	118.7	91.892	56.268	118.13	118.01	94.952	94.937	153.34	166.78	66.401	76.324	40.848	41.362	71.168	59.873	31.371	10.207
134.83	129.11	135.68	95.265	68.498	77.952	128.73	93.171	80.483	77.458	131.07	80.291	124.05	66.143	122.7	89.965	152.79	144.18	127.44	102.73	69.12	121.72	108.69	111.59	152.39	110.95	51.053	61.675	124.47	113.29	138.63	104.03	118.13	106.97	167.28	126.73	110.65	115.23	78.615	105.9	119.57	176.3	144.14	126.93	131	112.14	104.47	104.72	90.508	65.584
119.75	114.69	97.793	79.933	58.26	65.284	108.57	84.319	42.306	69.57	92.158	76.542	100.28	79.853	46.661	47.563	112.74	136.11	99.923	74.16	30.476	97.136	56.969	92.277	110.65	96.212	42.285	59.358	71.142	56.414	55.342	57.729	85.667	71.402	213.89	175.82	110.02	109.09	88.847	113.22	94.843	139.41	185.71	155.47	186.29	165.72	128.37	138.87	144.53	128.85
115.76	102.95	82.306	79.292	67.695	74.406	103.19	98.277	42.33	78.238	96.498	90.944	103.84	119.77	51.142	54.755	77.01	107.81	96.222	55.494	35.798	80.625	53.227	92.383	88.839	93.711	48.527	63.951	46.438	23.792	21.496	42.459	67.852	52.103	194.41	178.12	109.18	101.27	101.76	103.56	94.165	85.32	173.99	155.16	192.69	191.43	137.82	145.26	181.18	179.46
112.81	93.081	75.431	84.619	78.863	89.206	93.506	94.426	97.416	87.387	102.49	92.962	102.57	134.62	106.7	72.655	72.272	76.416	90.315	50.568	54.027	57.942	45.947	86.167	79.399	97.332	66.695	76.485	56.773	29.445	20.278	42.899	65.494	54.845	125.94	152.3	102.94	95.944	102.55	88.325	104.73	53.903	162.32	158.96	194.32	202.59	141.98	139.53	201.87	211.18
137.32	92.756	96.827	114.5	119.43	133.94	112.25	122.24	194.56	127.36	125.05	121.52	128.58	140.44	196.09	111.1	87.718	50.942	104.73	72.886	95.149	67.617	49.91	94.869	80.658	108.96	128.46	111.53	87.17	65.205	59.003	76.841	89.66	95.379	44.408	101.51	76.571	82.759	76.528	69.228	87.022	52.556	122.31	130.97	157.8	176.01	126.96	108.37	179.7	197.99
147.23	101.65	126.83	146.21	129.22	145.47	135.9	151.98	209.93	151.59	126.06	141.85	135.47	132.85	200.67	141.07	97.1	53.857	112.35	108.21	125.34	80.062	64.632	116.9	86.238	125.25	149.77	130.5	115.3	112.03	113.58	128.5	117.87	132.34	6.8706	61.294	60.058	75.785	65.879	68.314	65.509	77.554	88.616	105.57	110.13	127.42	107.48	79.257	126.83	140.51
140.31	93.227	139.78	156.81	120.64	137.35	150.82	165.7	168.05	165.5	90.361	137.5	108.97	113.83	120.37	138.04	85.178	63.209	98.612	110.23	114.87	81.474	55.563	118.87	82.185	131.28	144.63	139.65	109.1	124.51	140.34	158.05	130.36	145.58	27.598	58.461	59.351	72.825	64.487	75.099	53.924	97.348	90.008	94.76	102.19	98.135	102.81	75.455	95.557	102.55
110.72	87.854	147.48	149.44	75.199	94.149	148.88	154.5	74.245	137.04	60.773	96.49	71.576	96.668	19.537	110	67.07	76.37	86.004	95.095	96.701	78.609	71.945	131.65	93.712	140.77	66.492	105.9	102.68	111.95	170.87	177.27	126.62	135.65	58.827	77.406	89.73	88.458	92.375	91.568	86.865	106.28	106.85	103.84	122.9	97.948	120.11	97.384	96.27	83.298
116.62	68.783	146.75	140.95	84.878	103.62	152.01	150.91	85.329	137.63	68.11	79.561	74.122	103.52	36.063	91.703	51.909	56.968	95.967	63.755	89.337	97.914	86.763	132.64	111.87	139.14	50.6	89.804	73.977	64.722	170.26	165.67	121.43	136.4	87.549	110.19	96.066	90.504	75.274	81.118	94.726	91.23	113.44	98.859	157.49	129.69	134.38	116.61	134.08	122.8
128.01	68.013	133.96	133.06	105.97	116.43	144.6	135.89	134.61	134.54	102.1	87.166	97.727	119.82	114.79	89.199	64.831	60.963	128.69	77.309	83.401	104.49	113.38	127.24	131.63	133.72	52.25	77.839	63.993	44.794	150.65	141.48	126.06	140.92	118.95	143.24	94.688	92.805	48.167	65.613	91.412	89.643	111.11	104.37	165.21	151.42	123.82	115.61	153.39	153.35
125.4	85.771	109.17	127.6	101.07	115.05	124.76	117.95	155.14	129.15	110.99	100.3	100.72	132.67	159.47	106.05	69.877	81.904	147.81	117.15	77.816	90.153	118.47	108.37	122.62	113.09	39.697	62.032	51.396	59.116	101.74	102.35	126.13	130.05	144.9	152.74	78.34	93.774	33.14	62.009	65.781	93.246	95.801	113.51	136.87	149.45	90.388	99.16	145.45	159.34
86.144	141.46	73.065	118.93	55.893	101.38	69.49	99.363	136.13	97.716	45.585	70.769	48.589	81.451	36.152	38.05	67.325	111.86	120.91	129.52	34.148	66.082	31.079	54.685	20.329	62.085	11.219	52.175	59.392	85.785	25.279	39.109	66.691	73.352	37.177	75.031	89.721	126.4	98.942	110.4	82.383	76.915	86.595	102.28	104.48	114.84	85.606	103.42	129.77	128.28
119.18	100.62	56.072	108.11	98.89	166.56	99.986	127.26	196.89	186.47	35.812	107.63	65.704	107.28	90.594	120.36	58.918	98.949	125.39	121.92	42.195	59.899	-19.924	2.5822	-19.432	34.159	80.711	97.644	35.603	100.13	-5.5572	25.446	92.877	87.301	90.429	78.145	43.184	85.246	48.245	85.055	28.596	59.938	58.26	62.566	86.222	102.4	44.77	72.807	122.88	148.42
130.26	86.823	71.577	99.673	107.5	176.25	123.83	137.58	200.38	205.37	67.421	120.68	100.78	119.54	115.95	158.53	92.895	105.38	141.27	122.9	61.892	62.703	0.86079	12.084	-18.114	48.443	80.27	109.02	92.106	123.98	58.358	73.313	113.8	101.68	87.98	72.525	62.049	79.136	63.512	87.513	61.786	61.253	49.443	39.378	81.953	82.173	44.657	63.342	103.53	112
122.86	81.179	99.658	97.963	88.783	135.03	131.03	117.71	165.73	164.58	110.61	119.7	127.14	129.61	131.23	160.52	121.85	96.44	134.18	112.66	89.571	67.363	77.928	71.923	37.753	88.599	31.768	85.04	146.61	120.78	142.18	130.66	120.26	105.04	95.135	97.88	99.98	87.313	93.983	97.227	109.16	69.293	79.113	61.978	105.15	88.239	75.319	79.049	95.278	73.616
130.86	78.76	131.49	118.03	109.19	127.4	144.22	123.46	172.99	146.36	152.3	150.91	158.79	144.81	164.02	143.9	119.87	66.654	120.96	97.229	119.76	93.988	160.66	139.06	109.81	124.31	44.296	82.496	150.63	88.124	184.23	160.6	120.74	109.87	117.77	127.72	111.53	88.297	94.204	92.368	115.48	68.724	99.639	84.729	104	94.232	101.82	89.725	86.31	57.221
127.94	72.121	138.35	134.45	131.29	144.06	147.72	134.25	187.76	156.02	144.07	170.49	153.9	136.67	167.83	116.01	88.755	48.832	93.654	84.041	129.41	109.64	183.95	158.47	152.24	131.12	83.061	95.888	109.2	63.127	155.03	140.68	118.94	106.75	162.68	151.1	98.399	85.482	75.819	82.543	96.848	70.302	113.75	114.24	87.219	98.754	113.2	98.675	83.899	73.427
107.42	67.07	118.15	129.35	128.45	163.41	133.71	134.27	182.19	173.94	97.232	154.67	119.28	104.56	144.66	95.973	64.839	66.621	74.211	85.933	124.2	107.35	140.41	122.9	146.15	111.8	105.16	109.48	78.285	82.533	97.502	98.693	120.08	102.76	191.27	148.61	84.573	89.839	67.232	80.903	92.583	87.673	116.8	137.76	71.172	98.585	113.05	110.02	91.418	106.58
88.33	75.923	101.28	112.44	99.961	166.62	117.05	132.5	149.86	176.83	69.219	121.3	100.88	84.965	136.2	110.76	66.846	101.4	84.854	103.71	136.46	110.18	88.849	84.323	112.8	89.993	81.119	100.85	93.866	140.08	79.989	82.145	126.54	111.24	165.65	112.57	80.95	102.14	79.27	88.049	106.98	113.95	93.323	133.02	58.705	94.954	109.43	119.01	105.73	132.24
76.622	97.691	92.319	88.058	69.813	142.66	99.795	114.09	119.18	151.41	79.658	95.816	111.93	83.066	136.53	128.56	107.85	144.62	112.36	131.16	133.73	103.3	57.06	60.334	74.553	82.417	36.334	83.186	151.31	198.62	104.76	94.587	135.64	126.87	111.87	79.568	98.553	118.95	105	96.992	135.39	144.12	82.132	122.36	69.24	91.264	109.01	122.17	115.22	135
94.308	116.64	102.75	82.743	80.639	137.26	104.9	116.86	132.62	145.52	121.52	115.59	155.82	116.9	161.84	153.87	132.88	146.42	134.8	140.98	129.45	109.55	65.135	69.317	56.031	89.802	33.748	84.225	177.66	203.36	137.69	117.97	145.12	146.9	72.002	64.909	99.476	115.13	105.46	87.192	125.45	147.45	68.418	93.277	73.915	85.381	103.67	105.98	113.07	126.97
97.701	135.14	117.27	90.165	82.67	124.09	109.76	118.72	129.35	139.57	143.59	129.43	174.28	140.51	146.64	153.37	122.96	130.09	127.26	140.61	117.11	108.7	102.59	100.9	61.623	106.35	21.806	83.832	164.99	169.35	153.02	133.12	147.74	148.5	65.533	69.282	97.547	106.59	109.2	81.027	111.55	135.86	65.704	80.888	62.251	73.263	100.43	87.481	93.103	96.421
98.983	125.48	113.87	97.403	104.24	144.2	112.63	121.85	156.57	168.32	125.48	123.82	158	129.5	131.77	130.45	89.181	100.02	102.51	122.34	101.49	110.3	110.65	107.57	71.879	109.04	57.501	109.14	113.15	113.94	121.65	118.86	147.51	145.28	90.61	85.237	79.183	88.123	90.483	74.198	90.968	115.49	73.237	75.552	50.21	65.719	98.053	79.066	79.374	86.508
86.792	125.15	117.93	108.16	97.603	144.32	111.76	127.91	138.47	171.84	107.56	82.191	125.61	92.611	113.73	102.59	63.884	89.649	98.577	122.48	121.94	128.4	130.51	127.49	95.69	110.79	57.078	104.32	92.486	91.097	113.39	117.16	143.37	141.53	78.673	70.532	77.084	90.255	98.95	93.052	103.68	104.84	61.052	69.409	18.267	50.258	102.69	87.232	64.978	65.043
71.449	112.07	109.3	103.37	79.3	102.72	98.198	99.274	86.278	136.73	94.247	36.407	81.355	65.354	108.93	97.385	68.816	101.6	103.96	135.12	144.36	123.79	147.49	135.91	144.59	115.2	52.209	81.474	89.44	95.067	111.08	116.12	139.31	134.85	95.751	78.534	86.19	97.7	104.35	112.96	116.76	112.69	76.749	92.167	20.277	52.593	102.78	106.62	66.109	65.129
89.396	99.703	113.53	108.27	117.39	95.824	110.75	97.099	106.9	114.43	105.24	30.487	74.465	53.301	111.44	77.639	88.366	104.73	117.06	129.87	137.41	124.53	132.65	125.63	171.19	111.92	124.76	88.035	78.754	77.427	97.449	101.29	123.35	130.81	84.47	77.433	89.949	99.595	86.176	115.01	100.03	97.442	85.889	89.707	37.882	58.086	96.497	107.25	79.901	89.308
93.91	105.13	116.58	113.63	138.34	72.712	113.29	84.407	103.59	68.929	106.75	41.145	65.485	57.579	58.891	49.11	105.07	118.71	111.03	126.14	95.365	100.46	122.8	115.02	185.43	115.4	179.09	96.266	64.237	57.816	76.107	82.613	90.532	103.55	80.277	82.06	107.92	106.96	87.762	114.81	88.346	84.574	101	96.96	65.283	62.243	86.322	92.303	85.072	95.12
92.967	107.28	112.22	119.25	137.02	69.079	109.14	78.225	91.337	44.226	83.954	53.68	50.11	73.265	0.79617	41.691	84.444	108.42	84.692	105.13	55.803	83.083	109.53	104.93	170.48	109.62	199.38	106.36	26.695	33.767	36.863	58.501	48.113	66.559	81.825	82.336	107.87	104.78	86.847	108.54	64.871	71.491	98.969	97.084	97.346	84.412	79.972	76.892	99.244	106.22
92.554	102.08	100.23	116.54	118.85	80.972	101.54	78.147	72.095	45.48	67.247	64.636	46.251	88.102	-7.312	66.773	61.725	94.169	75.561	92.074	42.343	84.421	107.37	100.67	133.07	94.621	177.69	112.6	16.122	37.908	14.119	54.174	22.397	45.058	79.291	70.678	100.01	99.168	86.568	104.05	56.021	80.461	82.543	93.404	123.2	118.33	82.473	76.926	114.66	114.95
90.175	94.823	80	98.509	98.939	85.31	85.573	69.273	57.658	46.606	65.282	66.425	52.077	79.284	18.194	79.441	69.405	90.15	83.436	82.988	37.905	91.714	93.794	90.09	77.945	68.729	140.52	113.91	52.241	63.038	10.632	60.672	10.928	37.733	48.951	44.544	104.3	102.21	100.83	112.49	78.672	103.62	89.304	101.38	153.88	154.21	104.01	105.79	132.3	124.66
95.047	100.04	84.127	87.86	86.032	65.356	86.084	74.148	24.027	35.306	105.88	85.192	86.077	89.484	74.865	105.64	95.109	93.517	110.13	87.241	69.009	106	118.79	109.99	61.87	61.276	99.222	97.448	112.34	92.69	55.309	94.702	27.032	48.778	20.594	15.115	118.88	108.15	129.83	124.29	113.08	120.42	96.589	107.93	147.38	158.35	120.97	129.2	127.78	112.91
95.973	111.49	103.95	87.015	81.275	32.532	98.377	81.005	-10.016	13.327	145.5	99.244	117.63	108.2	108.59	115.33	113.72	97.412	114.1	83.062	103.69	107.46	147.67	136.54	84.794	74.46	79.636	79.843	142.33	92.61	100.91	122.19	52.143	60.39	23.478	8.076	135.21	110.83	160.96	132.5	137.35	110.99	110.32	114.24	119.28	127.64	122.97	126.9	108.49	90.122
99.969	111.7	119.04	94.048	99.244	31.733	113.55	89.145	-0.37607	13.803	150.07	99.559	130.15	124.83	119.02	105.67	105.24	86.21	84.627	57.624	126.83	106.4	145.25	142.16	118.99	94.119	117.69	92.61	108.14	53.191	101.85	118.69	66.212	67.791	61.034	30.373	130.35	100.73	163.58	128.13	123.34	77.486	114.51	103.58	91.433	79.867	106.9	95.552	93.505	81.013
91.891	112.3	119.01	97.251	106.8	36.275	110.7	79.609	6.3734	13.164	132.84	78.925	120.55	125.76	104.56	84.908	97.789	91.927	55.729	51.617	138.02	103.99	142.63	138.49	150.16	116.04	155.96	117.92	67.592	27.156	83.717	107.42	64.837	66.912	107.63	66.386	126.35	97.228	159.13	127.05	105.95	65.215	104.73	92.116	69.395	30.922	84.936	58.699	76.875	64.447
87.498	116.28	122.27	103.16	99.217	37.94	105.37	78.35	-8.7815	12.207	129.4	61.136	112.18	127.28	100.83	87.239	82.106	89.748	55.408	60.852	169.34	125.87	168.81	154.64	170.29	124.97	159.95	124.9	41.692	27	78.003	103.85	52.061	63.716	124.35	82.836	113.13	98.855	144.23	127.98	78.893	73.493	68.34	76.396	47.525	14.895	76.26	44.893	74.015	59.607
90.344	105.15	109.46	89.011	118.08	39.902	98.775	63.321	7.8289	17.194	143.12	69.966	112.7	110.7	115.43	80.877	102.4	102.68	82.367	77.228	159.97	126.7	174.86	140.42	166.83	108.96	191.58	142.81	53.051	47.973	67.847	88.95	50.745	64.858	145.67	104.01	108.93	98.61	109.12	116.37	67.534	102.75	75.157	90.535	61.063	42.203	85.029	61.898	85.076	85.886
90	108.22	113.87	78.257	125.62	24.482	101.51	61.18	7.2195	3.8106	174.44	96.385	125.86	100.38	125.58	78.914	124.68	114.39	116.89	89.725	153.96	122.68	187.91	137.91	156.81	87.143	189.88	129.55	93.583	79.392	88.656	84.498	62.79	69.553	141.4	101.25	117.19	101.79	95.243	106.23	84.424	119.65	90.684	108.73	65.918	81.351	107.32	89.447	92.83	105.82
86.336	103.6	116.84	66.74	123.8	15.428	105.08	58.431	15.628	-8.7983	185.28	121.75	132.46	100.93	140.81	89.419	135.35	117	125.11	84.957	150.76	110.6	174.39	123.77	138.31	68.458	172.36	105.57	125.63	105.22	111.49	81.911	88.887	83.194	150.71	106.77	120.66	96.815	87.903	93.483	106.19	115.59	112.22	119.39	75.516	115.36	122.51	104.13	98.617	120.33
85.338	90.179	107.56	53.798	127.67	31.512	101.76	52.719	52.93	-6.6964	174.49	141.51	134.95	103.56	165.62	102.74	156	129.92	118.25	87.676	145.05	102.82	136.58	91.509	105.51	63.594	164.46	101.85	158.19	137.34	135.45	92.655	122.02	109.25	163.24	124.6	123.33	93.61	87.534	87.467	130.68	113.14	122.39	108.92	87.716	118.46	117.9	95.103	89.667	108.3
86.654	86.195	105.85	54.714	113.87	44.106	93.079	60.653	58.517	-6.1593	160.78	152.9	134.19	118.73	180.1	131.04	165.09	135.52	109.07	105.16	170.25	123.17	130.76	88.383	80.68	77.884	126.09	93.617	183.32	174.31	181.75	128.73	139.99	129.03	141.75	127.02	120.74	103.54	106.31	100.66	142.43	119.15	94.602	77.697	84.127	99.177	103.81	80.534	71.258	67.813
85.87	80.169	103.3	57.339	99.444	38.792	82.932	64.602	42.501	-5.078	146.59	152.87	124.06	122.85	166.09	144.61	170.59	137.43	97.353	122.72	179.34	132.54	142.16	93.686	80.298	98.59	91.941	92.643	187.46	193.34	218.31	156.44	143.3	128.1	123.83	133.99	117.4	118.42	121.6	117.66	141.22	135.7	84.526	73.716	98.009	94.6	95.308	83.283	63.299	41.793
92.39	68.747	107.85	67.636	105.27	41.606	89.94	80.822	43.244	20.669	136.41	145.72	117.48	116.2	140.97	139.33	152.35	114.71	82.28	108.7	161.67	124.71	147.33	100.71	108.35	112.92	97.747	103.42	147.93	163.67	218.54	151.59	137.21	112.35	124.04	142.43	100.6	116.69	108.71	116.04	116.07	131.23	101.75	94.627	127.66	121.17	99.47	100.43	79.1	61.824
93.541	67.689	117.52	85.669	107.27	51.836	103.35	101.02	46.185	58.01	131.48	126.11	116.64	109.27	115.83	128.51	119.49	88.387	71.902	79.379	129.34	102.11	150.26	118.83	157.41	128.42	111.34	109.59	98.162	110.9	194.67	132.71	128	94.476	140.52	148.11	86.166	100.07	91.006	99.84	93.831	104.99	129.51	125.01	147.27	150.04	108.94	113.04	94.749	90.159
87.697	61.045	108.85	96.559	99.355	79.693	108.2	103.1	66.382	108.37	117.59	94.254	109.55	105	113.79	129.26	93.551	75.527	64.934	52.54	85.136	72.483	129.03	125.79	188.86	141.62	117.38	115.09	64.475	69.579	146.09	111.17	122.13	90.704	183.12	172.96	76.903	72.237	68.137	73.777	76.381	76.576	158.28	152.52	163.33	164.49	110.01	111.65	101.97	111.94
91.361	64.678	98.908	113.07	86.841	123.68	105.39	116.75	81.722	158.91	113.9	86.376	109.69	125.07	136.81	161.23	76.387	65.742	79.044	51.062	79.529	85.918	122.51	146.51	180.12	153.57	104.34	114.3	69.211	68.659	119.71	117.23	111.06	103.51	182.45	178.25	73.917	55.318	64.973	59.249	62.196	62.61	131.18	133.58	138.5	138.32	97.214	95.287	87.635	100.15
91.512	72.341	84.404	118.82	65.422	138.72	88.73	118.89	65.493	171.75	107.39	93.541	96.432	137.63	134.7	185.46	78.389	66.763	94.405	73.433	88.67	111.6	125.28	157.12	133.7	154.03	66.68	103.88	104.89	104.89	115.43	130.54	98.196	112.31	148.18	172.96	89.602	66.131	87.449	68.353	66.714	83.965	87.091	106.94	106.13	98.185	81.628	87.631	69.564	77.061
98.837	73.911	75.426	113.2	64.239	131.35	76.515	118.24	50.472	154.84	97.1	112.41	81.039	127.31	111.18	179.67	82.843	60.207	98.756	90.258	96.854	128.63	119.94	139.82	77.742	132.94	55.121	99.62	126.89	135.83	112.13	122.33	96.299	113.34	109.42	157.97	106.45	90.281	104.03	86.624	75.981	121.78	53.77	87.222	90.209	77.509	71.801	93.286	72.095	83.529
96.534	81.968	73.217	93.374	70.478	98.939	67.282	101.4	46.363	101.53	83.696	107.92	69.643	75.055	59.735	116.09	99.764	71.507	93.125	100.44	76.417	110.1	95.116	95.213	34.058	97.386	61.179	98.34	142.12	148.74	100.69	92.27	109.21	105.49	79.544	130.12	133.94	122.65	120.05	111.92	111.07	158.16	57.558	91.586	100.62	78.587	76.474	105.98	87.901	100.4
100.86	94.819	82.777	77.783	91.798	92.373	74.215	96.25	90.381	62.954	80.966	88.223	83.022	20.629	35.766	41.135	114.08	84.368	94.317	96.636	51.031	91.083	56.589	52.804	3.0938	57.474	88.391	103.82	144.22	135.78	80.454	62.902	126.09	103.8	46.898	80.469	144.46	139.99	118.79	127.36	136.04	157.68	66.304	85.618	116.22	90.295	89.938	109.12	107.25	112.04
98.856	92.167	91.587	67.792	72.083	67.777	85.913	79.347	76.076	43.07	98.524	82.125	99.953	52.445	86.55	87.062	115.76	101.43	110.38	115.39	75.544	72.111	93.174	68.741	38.069	52.02	46.413	74.817	135.68	141.37	88.631	83.12	154.72	109.01	102.29	71.381	124.12	123.93	98.792	116.27	119.18	145.2	69.005	96.435	118.42	110.19	83.758	96.993	106.86	97.475
111.94	90.511	82.995	67.985	115.43	124.8	103.22	92.189	178.08	91.074	103.6	97.854	120.82	62.743	118.95	73.361	149	120.33	131.5	110.69	42.98	80.654	48.816	48.924	-7.9494	32.567	94.184	105.84	143.85	132.23	61.491	83.968	133.24	106.62	49.628	31.772	103.92	108.43	82.343	100.19	101.64	95.907	76.518	75.461	123.55	111.61	89.726	89.675	104.27	87.584
119.02	94.189	79.246	83.105	130.5	144.93	120.21	112.51	198.7	133.76	111.91	144.25	127.39	112.8	145.29	113.24	168.54	135.19	152.23	122.6	43.525	94.459	54.748	62.415	-23.015	41.742	100.34	113.73	150.33	148.13	66.497	101.84	107.33	97.294	7.8877	14.86	86.8	94.001	83.918	83.289	87.693	67.386	71.4	67.938	98.2	103.12	83.035	83.893	87.768	78.37
129.94	94.754	75.705	101.17	137.98	142.39	132.17	130.54	190.59	158.86	99.099	184.61	117.65	143.47	152.7	139.14	158.09	129.39	148.34	117.64	51.171	100.94	44.773	61.663	-17.992	56.369	115.15	119.25	127.44	153.17	61.521	93.382	87.463	90.393	-13.61	21.096	70.399	81.581	81.408	72.365	79.181	58.535	77.051	72.844	77.734	99.75	78.461	85.108	86.336	107.48
139.89	114.61	86.851	119.74	120.52	108.84	127.76	140.29	140.82	135.07	86.994	195.71	109.68	146.84	140.95	138.33	127.95	121.62	140.46	119.08	83.298	109.53	49.779	71.124	25.721	84.506	113.5	110.94	110.54	156.49	77.451	90.597	84.611	95.835	-17.943	27.952	73.027	84.922	99.496	85.887	96.469	74.803	80.08	77.145	49.595	79.738	84.703	86.005	78.845	119.15
151.58	116.33	92.633	118.9	110.94	86.88	110.68	125.29	121.02	105.09	76.893	174.72	102.6	124.6	138.08	117.24	105.27	116.43	132.65	120.32	108.33	110.85	48.289	67.281	87.941	113.95	131.1	118.84	102.63	145.75	94.373	95.295	103.14	116.92	41.817	66.112	81.836	87.651	104.91	101.77	110.88	101.7	108.75	92.155	55.417	66.092	102.07	89.578	74.099	117.11
152.9	113.32	110.56	118.21	98.763	84.445	94.742	118.39	103.93	87.237	84.943	140.23	96.543	113.98	129.76	109.25	85.867	98.134	131.38	118.77	153.39	131.34	85.067	96.201	148.07	144.6	125.87	118.81	108.27	123.5	139.05	128.48	115.21	130.94	104.28	101.22	90.222	93.275	119.53	115.93	112.62	110.12	124.45	99.793	68.719	67.477	129.5	100.02	71.631	86.852
127.82	86.562	112.45	108.01	94.221	100.24	84.187	103.5	103.99	102.37	85.129	94.839	68.908	102.13	105.98	105.29	85.068	78.172	113	99.445	167.4	129.95	113.22	117.36	173.31	159.52	111.57	119.06	104.67	88.095	163.2	147.95	114.25	121.94	176.91	158.12	93.283	93.058	119.69	109.59	103.82	100.14	156.6	128.98	119.32	113.84	152.23	121.17	93.969	81.533
83.779	80.904	110.08	110.12	90.533	117.7	80.285	103.97	91.712	126.99	89.999	58.463	45.946	90.756	68.548	92.822	100.66	73.305	92.312	82.16	162.03	118.82	138.1	145.1	162.35	163.26	87.316	109.53	104.67	61.783	171.04	153.05	94.431	94.578	183.41	184.45	103.93	100.46	129.49	100.2	115.73	82.667	163.8	146.62	152.78	160.45	156.17	133.65	116.71	84.78
62.697	72.432	80.512	112.34	122.23	155.49	78.025	103.04	125.62	175.21	84.447	52.904	42.825	79.943	73.562	74.313	121.97	78.979	71.707	63.46	118.92	92.902	104.92	129.88	129.29	147.84	131.99	128.99	82.133	41.031	117.69	119.99	77.445	78.443	176.5	202.09	100.31	94.275	100.27	79.663	118.72	75.35	167.74	146.56	180.88	186.84	131.29	126.58	136.67	124.38
64.324	100.39	68.15	127.76	123.73	157.57	71.57	109.73	112.7	180.38	92.89	68.279	69.965	88.551	89.291	62.777	124.03	94.27	76.319	76.466	105.1	93.794	95.784	136.74	122.44	140.17	148.8	123.47	80.568	52.081	85.82	108.03	64.715	76.3	123.42	165.38	103.69	98.511	95.258	87.726	131.57	86.61	133.55	116.83	145.66	146.36	100.78	106.41	113.45	117.72
93.623	117.62	67.614	134.71	111.21	136.61	65.143	106.17	88.55	160.46	97.445	101.49	102.84	114.89	112.13	68.604	103.87	95.208	93.202	98.368	112.86	111.56	101.25	137.61	150.98	135.3	160.35	111.98	82.436	72.11	77.186	111.68	67.4	86.582	98.684	121.55	99.714	97.756	90.386	105.57	121.91	107.42	107.91	93.895	94.251	82.344	84.154	96.339	74.32	92.356
135.3	114.58	86.969	132.92	101.83	118.82	75.885	109.48	86.3	138.64	95.069	135.12	126.61	136.39	118.94	77.662	71.592	73.983	111.82	106.43	129.37	138.38	109	123.19	179.57	123.28	166.38	100.44	82.587	82.428	95.928	119.42	83.265	101.57	88.679	79.232	87.398	93.782	81.987	117.38	91.343	115.62	95.555	87.07	53.084	43.419	92.772	106.52	55.989	77.999
153.97	109.6	107.64	120.87	93.061	100.69	90.33	108.43	97.402	112.03	81.193	144.88	124	129.1	91.478	73.169	59.626	68.348	120.07	107.74	122.93	138.47	102.27	89.566	171.8	102.92	150.68	88.952	90.193	94.103	120.87	116.68	104.01	111.26	74.637	50.649	85.203	99.338	80.606	119.03	74.466	118.33	101.02	104.74	43.396	50.023	113.56	128.1	73.351	86.02
132.61	120.56	115.34	105.11	74.287	82.881	100.99	98.673	115.59	82.787	55.667	101.88	94.367	77.946	36.809	42.845	69.732	97.655	104.79	104.1	76.866	101.1	58.354	47.174	102.29	72.524	88.815	67.128	99.306	109.92	118.18	92.125	116.01	114.26	34.543	36.526	94.649	118.53	84.022	115.93	83.025	116.53	109.63	129.21	68.227	90.246	128.09	142.99	121.33	115.72
116.83	138.92	117.02	106.13	80.625	90.003	116.95	106.84	134.62	90.131	64.746	83.482	91.771	73.288	61.925	81.003	82.397	135.46	99.691	120.29	58.396	70.134	51.412	47.927	44.955	61.496	43.312	57.833	93.678	134.4	109.08	88.303	128.97	130.03	26.205	45.956	86.444	121.61	66.231	93.535	74.46	118.63	78.823	112.75	74.702	108.99	99.919	116.52	145.95	135.08
78.541	167.55	104.59	103.77	79.742	85.708	108.05	91.33	140.43	82.694	72.81	50.682	88.243	53.707	58.852	71.844	115.09	185.1	81.339	141.11	22.428	36.303	44.19	61.64	-2.7313	63.091	6.751	59.613	110.91	151.8	90.253	88.645	103.78	117.61	4.5163	55.129	104.82	134.65	88.857	94.858	100.61	119.69	72.012	92.834	85.948	86.202	72.633	87.051	127.22	106.83
71.069	149.59	111.83	113.89	92.558	103.7	125.6	101.63	150.46	111.6	96.051	55.005	112.8	86.913	113.27	110.82	100.63	150.55	59.556	125.44	54.848	49.253	80.166	102.75	23.368	78.164	10.917	66.634	85.942	122.75	88.486	98.309	75.824	98.45	39.666	78.472	83.624	110.18	84.36	82.183	73.17	86.986	60.97	63.331	87.021	69.399	49.031	62.84	99.396	91.011
68.126	110.48	121.08	115.59	108.28	119.75	145.86	108.37	170.37	131.28	117.84	70.429	144.59	102.33	147.8	110.94	102.66	102.28	50.014	100.78	83.547	66.414	106.57	114.97	73.412	95.232	48.057	86.598	85.564	83.803	101.43	100.42	60.726	74.777	74.401	94.622	78.006	86.591	87.402	75.086	66.616	50.149	80.929	64.259	94.745	65.311	49.705	61.44	75.36	76.61
80.305	74.355	127.64	120.78	113.64	132.77	160.6	126.47	174.19	142.16	131.35	100.23	166.97	124.07	175.7	126.34	93.015	49.924	61.49	78.679	123.1	92.127	117.75	112.57	115.53	106.83	78.395	96.93	85.996	60.903	112.28	94.845	75.408	71.999	90.646	92.567	68.334	68.573	76.973	67.308	58.063	23.57	88.074	74.713	94.169	85.314	61.901	74.649	84.075	88.224
82.848	70.802	102.11	113.92	95.25	118.61	130.6	116.14	141.13	120.26	109.73	114.14	137.62	124.71	142.89	127.64	92.647	53.551	84.032	88.005	115.82	89.569	84.983	86.046	107.67	107.78	76.31	97.971	101.21	83.202	90.022	78.574	106.28	86.173	85.777	85.948	82.283	80.014	77.707	75.703	80.58	43.184	102.19	102.02	100.53	103.61	78.875	98.624	110.92	103.54
100.67	94.562	69.059	110.42	95.511	119.29	81.092	112.57	107.49	111.11	73.358	136.06	82.804	134.07	89.228	139.35	77.301	76.889	117.34	115.61	93.566	94.766	45.671	70.353	69.928	101.58	92.129	109.13	98.913	119.21	49.183	70.777	132.87	116.19	76.103	77.299	95.19	100.96	81.381	89.703	100.39	90.015	94.605	99.688	91.909	97.101	89.373	114.15	130.02	114.61
114.44	117.7	47.344	101.31	103.53	120.92	33.325	102.26	72.395	110.23	30.662	142.72	17.735	137.11	20.585	138.02	54.272	95.071	134.51	136.58	68.844	99.041	30.676	70.939	47.888	94.605	118.08	121.06	75.252	133.09	17.477	72.468	136.4	133.06	103.55	93.715	107.51	116.65	99.533	107.05	117.54	141.15	97.236	92.053	91.512	85.002	101.63	125.87	130.97	119.31
106.4	145.27	52.175	84.83	128.39	136.08	7.9874	91.547	98.062	101.06	3.1276	106.69	-12.794	65.237	-79.904	19.331	77.14	118.96	130.27	130.13	13.98	101.65	4.5932	55.328	18.687	78.001	173.93	147.38	85.845	105.93	11.173	64.462	95.293	116.3	73.912	91.06	148.6	142.37	160.18	141.77	173.37	160.66	126.63	83.526	112.5	72.513	138.18	139.78	115.69	102.26
90.197	122.19	76.922	68.475	99.107	102.63	17.381	64.18	58.98	82.355	12.865	73.133	-2.6356	58.584	-62.62	17.953	74.13	99.622	97.195	101.24	50.792	96.258	68.728	80.503	93.822	85.875	147.34	118.27	61.865	66.133	49.593	70.002	72.62	88.728	157.96	146.77	140.86	124.6	175.81	142.59	157.59	154.76	155.33	112.02	152.49	118.96	153.37	144.54	120.26	114.64
78.306	100.65	101.79	59.934	73.587	75.778	45.536	45.092	56.619	64.848	57.266	51.531	54.939	53.837	7.1978	30.583	96.076	102.52	71.229	75.121	90.618	93.112	120.28	95.989	159.14	97.018	109.53	93.848	75.251	48.784	95.382	70.137	61.958	67.775	193.69	176.35	131.13	110.07	173.65	134.94	133.54	129.62	168.41	134.47	186.91	160.29	157.59	138.04	130.44	115.78
83.906	80.838	97.142	53.545	93.214	89.164	65.041	31.354	130.42	75.951	87.875	52.202	108.12	39.825	76.535	33.963	125.32	126.39	49.427	47.734	85.104	90.77	96.714	69.368	166.13	93.316	128.28	116.98	99.488	49.691	91.332	42.481	56.083	58.922	176.96	179.62	122.06	104.01	148.37	121.56	106.49	99.798	183.54	139.08	223.56	177.05	154.56	130.86	147.76	120.61
[truncated: 66 more columns]
