# Supplementary material for: Constructing high-order functional connectivity network based on central moment features for diagnosis of autism spectrum disorder
Source: PeerJ. 2021 Jul 6;9:e11692. doi: 10.7717/peerj.11692 (PMC8269664; doi:10.7717/peerj.11692)
Supplement: Supplemental Information 2 [file peerj-09-11692-s002.zip › raw data/Subject_16.csv]

118.95	99.835	123.13	89.052	85.193	66.007	139.83	104.65	106.79	67.271	95.927	71.14	91.43	63.367	73.356	59.464	121.86	107.27	109.59	100.55	83.69	95.856	71.33	69.657	14.877	41.12	34.602	57.054	128.43	118.84	94.098	100.27	142.08	115.66	95.17	87.197	102.32	76.905	102.11	78.727	153.22	160.51	70.113	73.992	103.96	74.352	66.183	69.683	95.302	87.364
111.26	100.44	135.16	108.64	100.85	97.982	150.13	123.86	135.34	97.7	108.25	91.139	102.77	85.001	84.874	67.764	107.38	83.055	119.51	104.55	52.958	64.069	85.222	83.605	-13.771	56.307	31.758	58.749	103.17	95.863	90.573	95.035	131.44	107.77	56.696	56.648	80.566	75.367	90.355	74.331	124.29	146.37	54.187	56.831	81.72	61.535	63.8	53.521	89.477	90.307
104.13	103.38	121.64	117.13	112.6	127.43	134.51	120.51	130.42	121.08	120.05	109.78	116.11	99.244	98.866	85.007	98.582	73.683	122.89	112.95	53.381	56.012	93.932	86.591	28.569	86.464	65.052	81.284	88.038	86.197	88.143	91.818	113.81	102.75	52.578	51.018	72.074	87.507	83.302	80.455	89.824	113.78	72.158	75.862	87.621	86.83	89.91	71.985	93.901	97.786
103.24	110.43	98.255	111.05	107.48	128.66	101.64	91.483	88.544	114.64	120.81	111.55	123.29	103.83	104.46	97.083	100.67	87.802	128.55	126.19	82.668	77.11	106.99	92.767	98.667	107.53	111.61	104.14	88.5	96.078	72.126	78.342	83.162	92.12	83.204	69.6	84.319	104.55	78.39	88.491	70.535	88.937	90.609	99.118	105.88	108.03	106.31	95.657	94.6	94.865
111.05	124.98	104.2	110.09	100.55	115.14	93.462	83.664	64.218	111.26	110.25	97.961	120.99	93.633	99.114	86.945	112.02	103.63	151.72	153.43	103.23	105.95	112.58	107.72	120.53	110.34	132.01	112.93	102.09	122.94	65.755	72.391	76.063	91.923	96.1	82.965	100.52	100.18	84.453	87.313	57.788	57.368	70.195	87.765	101.54	82.076	77.794	85.928	77.354	73.217
109.99	140.51	107.58	100.55	80.474	90.688	83.962	86.353	50.029	102.55	88.103	87.821	97.557	83.824	99.126	80.111	125.94	139.14	163.42	158.18	97.509	117.69	112.08	116.55	76.617	88.307	114.57	92.42	122.14	147.11	69.288	67.681	78.093	88.946	96.711	85.779	122.44	97.083	112.14	102.76	90.848	82.127	48.581	69.103	82.99	47.249	48.096	72.044	62.658	56.881
112.79	148.93	110.68	91.093	70.55	65.083	79.027	88.342	60.487	83.548	87.684	92.028	94.496	88.587	107.21	80.204	140.34	168.41	156.43	147.38	82.225	107.42	117.82	118.12	37.053	76.466	112.58	75.499	135.95	154.18	88.405	79.061	95.805	91.447	90.254	70.889	136.79	96.761	145.62	127.64	135.56	130.11	54.128	66.112	67.446	38.453	45.531	67.716	60.383	59.337
129.47	155.51	122.6	101.32	77.732	51.588	77.428	82.642	79.333	52.336	111.44	115.66	115.29	102.61	123.14	93.769	147.95	190.04	162.98	150.39	59.919	93.216	159.43	131.72	14.963	66.591	143.3	85.3	142.64	141.27	94.937	93.381	100.4	90.12	71.858	38.176	127.71	99.205	137.14	134.68	146.64	158.74	53.79	52.142	38.698	22.162	44.603	52.103	47.41	51.263
129.11	138.31	104.87	99.566	83.432	61.16	66.999	78.567	89.449	61.947	115.78	125.91	117.53	108.01	107.5	83.754	140.82	171.23	135.25	138.53	55.033	104.36	144.32	114.95	11.85	59.406	128.63	97.697	122.89	110.66	86.64	104.08	108.69	99.267	88.086	58.86	119.76	107.69	119.12	132.43	129.72	157.15	93.589	84.205	50.664	52.274	88.887	84.345	61.402	67.827
127.99	124.87	108.31	114.84	101.48	86.283	84.732	90.807	95.074	81.513	104.65	126.22	109.46	102.18	91.645	79.768	139.51	156.9	129.83	141.99	64.126	129.29	129.98	121.41	42.207	69.472	127.26	124.42	117.55	99.867	67.688	108.36	105.8	109.68	105.8	93.087	111.81	108.94	87.931	107.71	128.62	145.23	76.334	71.132	45.254	39.474	80.996	75.82	45.617	57.377
108.78	105.11	100.84	111.08	95.065	95.137	95.791	94.86	90.829	96.253	94.149	125.03	104.95	121.77	96.398	91.151	140.63	148.72	115.87	121.29	81.002	133.44	113.23	124.65	63.563	77.151	102.03	110.4	117.8	113.75	55.865	96.438	75.105	97.026	108.99	112.59	118.12	114.53	73.265	87.304	153.44	149.8	63.034	69.406	53.901	41.088	71.187	72.419	47.523	63.995
85.657	105.38	101.95	116.5	108.74	116.26	114.64	132.87	91.748	123.04	80.907	137.59	81.26	125.38	113.71	133.24	148.36	175.56	119.27	107.01	109.31	129.78	86.451	117.56	43.543	80.003	96.998	122.91	143.33	157.26	75.564	106.8	75.629	97.817	75.776	104.68	107.4	116.68	73.096	86.307	166.48	163.39	23.09	44.782	44.434	24.122	39.112	53.407	33.99	47.172
72.086	104.05	94.531	124.4	108.29	115.27	113.5	147.94	94.66	120.01	81.824	136.38	77.999	128.71	139.44	176.62	140.8	184.25	106.49	84.781	113.69	107.03	82.133	116.89	83.026	102.21	121.08	119.02	166.57	159.8	132.31	133.38	80.757	93.185	50.232	73.645	118.38	121.56	108.56	114.87	192.43	174.91	40.195	51.7	53.979	43.41	44.475	55.425	43.689	53.526
65.48	85.612	72.992	116.26	107.4	104.41	94.094	132.89	94.731	110.45	83.401	104.32	82.489	113.16	124.63	168.82	116.24	145.99	54.252	53.18	126.45	100.43	64.406	99.23	174.95	147.44	154.58	121.9	150.12	113.73	179.62	157.36	106.08	100.59	87.651	84.326	133.02	125.44	147.99	146.16	182.22	151.54	136.18	113.93	106.78	118.39	110.81	108.36	90.965	96.537
62.281	70.348	60.522	110.03	110.08	108.5	73.472	111.06	82.743	107.3	62.833	65.096	57.232	69.392	83.912	123.85	88.641	110.11	17.091	38.146	127.49	117.85	59.799	91.619	236.6	177.51	167.3	135.14	113.28	55.551	172.97	151.13	119.67	108.25	158.95	132.92	126.59	124.62	143.37	145.47	145.3	113.11	211.96	153.22	144.04	160.65	160.85	151.48	124.63	122.75
65.235	64.26	69.054	107.81	108.01	118.12	69.781	88.305	76.289	101.76	45.056	44.151	35.122	39.558	60.55	71.582	78.31	93.783	16.637	41.364	112.38	130.16	85.432	109.52	264.79	191.77	157.55	133.46	81.935	26.901	130.89	120.64	103.85	103.22	213.53	173.17	109.16	115.98	108.39	110.29	121.03	84.306	227.12	148.8	151.67	154.66	161.6	152.39	133.36	128.02
69.557	67.909	69.306	92.014	99.088	120.29	71.1	66.469	70.065	85.451	46.47	56.724	33.42	47.969	71.006	52.331	93.561	114.35	29.75	40.112	113.9	128.38	106.34	122.13	270.28	190.63	139.78	121.08	77.25	49.79	91.624	91.864	79.353	92.701	236.39	190.82	100.65	114.69	86.353	82.407	138.32	108.7	207.38	137.17	156.75	147.94	145.64	139.82	133.65	130.21
79.224	84.194	79.469	91.078	97.709	135.43	91.4	95.519	102.67	116.86	67.756	96.804	49.048	71.568	96.847	56.985	103.34	117.48	74.282	63.011	96.708	114.3	86.88	106.81	173.38	141.45	69.638	100.57	90.156	96.501	100.77	100.69	95.214	100.31	157.8	154.05	83.385	96.725	81.541	63.472	100.38	86.515	148.04	117.53	140.7	122.24	114.92	112.34	122.55	117.76
94.386	100.01	71.607	84.551	93.684	121.01	93.222	101.65	107.56	105.14	95.879	121.35	81.922	98.742	118.26	95.163	101.22	124.28	98.007	71.342	98.234	104.03	72.505	86.197	126.06	98.791	56.468	92.163	111.81	116.56	123.01	113.88	109.55	102.28	99.552	118.43	97.16	97.791	106.04	84.327	100.26	101.32	114.5	117.7	135.11	121.6	110.52	98.948	113.61	112.77
107.29	108.49	73.88	88.176	105.55	103.1	99.836	105.82	100.56	85.942	104.19	106.18	100.59	92.753	104.51	118.52	85.446	109.46	101.64	78.753	102.07	107.47	60.231	74.867	129.6	86.141	93.081	109.04	119.48	96.347	138.17	122.92	129.37	109.88	81.245	109.56	120.02	99.896	136.32	113.49	111.06	106.06	102.01	119.37	126.7	122.52	115.14	90.396	101.25	107.79
102.78	97.528	73.443	80.858	102.85	78.083	90.824	82.559	77.641	59.36	101.81	68.957	107.34	87.782	76.935	109.34	68.185	80.128	80.508	69.429	98.817	101.9	74.528	77.82	148.93	91.015	131.2	109.34	95.075	56.682	113.09	95.217	100.9	90.788	94.795	112.03	138.67	106.56	141.76	125.27	122.01	104.15	135.55	143.51	129.94	141.53	142.64	109.45	113.36	124.57
81.788	89.204	70.096	84.359	100.41	88.087	86.059	84.743	58.815	68.92	68.531	34.123	64.851	60.033	54.076	85.77	73.115	75.798	57.907	62.699	83.686	95.954	66.848	91.519	180.23	116.1	144.44	114.36	82.431	34.868	90.95	78.63	70.777	80.521	110.38	123.1	152.61	110.02	154.32	134.09	168.86	123.6	169.67	156.73	129.96	151.95	161.22	134.72	121.31	134.59
70.23	80.149	56.663	68.519	101.35	93.373	70.184	63.497	41.008	62.869	72.496	28.327	56.103	65.846	50.856	68.188	106.72	95.352	35.054	54.805	132.39	91.169	63.917	94.316	229.44	154.14	176.1	139.22	71.921	59.064	63.126	68.863	39.112	70.311	131.38	126.04	145.19	116.24	143.33	131.32	181	146.92	212.39	180.87	153.95	181.9	184.98	173.12	139.98	153.24
55.814	79.559	38.604	72.235	83.763	123.23	47.098	80.107	49.186	113.36	61.339	40.563	21.567	60.073	60.164	61.118	116.64	97.464	43.52	65.697	134.44	93.236	28.993	81.449	193.93	140.46	97.604	122.35	71.659	74.667	85.514	90.666	39.355	72.978	106.08	118.28	133.08	108.84	140.82	130.1	147.91	124.41	217.11	183.89	157.87	178.4	189.24	192.96	146.57	155.58
77.69	90.741	68.05	93.686	112.44	133	61.213	88.177	67.76	114.74	82.871	58.499	39.939	55.418	64.034	80.284	125.58	102.68	82.107	101.37	182.43	116.22	44.654	90.608	221.27	161.62	123.18	158.29	81.968	98.852	114.54	124.27	77.206	95.745	118.52	125.97	102.07	94.246	108.97	112.18	90.054	88.855	157.94	133.91	139.71	136.8	139.16	146.93	112.23	125.65
90.734	100.87	103.15	124.1	126.9	131.53	78.057	98.996	76.487	104.62	79.822	72.11	41.335	45.719	68.105	115.74	106.56	104.73	122.32	124.38	166.88	129.41	87.475	115.81	227.5	164.85	130.11	156.9	92.329	93.657	142.05	139.85	100.35	106.15	143.92	143.41	86.026	88.659	81.247	100.63	73.764	81.51	87.227	75.825	106.06	84.521	82.428	84.554	72.81	88.352
79.328	89.109	110.23	124.99	124.59	128.19	89.773	115.94	86.642	124.87	63.836	76.53	35.512	50.242	53.099	121.45	75.219	75.025	108.03	107.89	121.79	123.43	79.879	103.6	194.26	155.94	84.694	122.31	73.591	79.023	159.38	142.61	126.77	119.06	173.32	175.93	83.599	91.865	81.908	103.52	65.44	83.384	102.83	102.62	122.71	110.74	102.83	98.899	92.439	99.278
87.567	90.617	123.24	132.32	121.72	112.23	106.21	111.87	83.038	97.355	70.318	80.04	62.738	73.843	67.613	137.52	66.2	79.915	98.824	96.668	72.598	92.098	113.52	123.82	223.67	165.37	119.08	108.12	75.595	72.387	157.82	139.58	117.91	116.8	184.11	163.24	101.55	103.2	101.06	116.79	120.21	127.97	129.3	122.64	133.48	128.89	119.45	108.05	105.9	103.26
95.798	103.05	122.41	139.7	102.26	109.66	95.269	109.38	71.868	91.693	77.776	84.502	76.13	92.505	93.29	140.61	57.804	92.295	109.92	101.96	15.082	58.635	141.64	135.08	173.37	123.84	109.34	85.809	76.655	64.594	143.53	129.64	86.964	98.779	140.59	113.59	112.34	109.64	114.63	123.82	132.38	129.97	145.46	130.02	121.77	113.4	129.16	119.14	116.05	96.695
102.12	110.9	109.57	126.31	102.09	109.59	69.518	97.414	55.188	96.505	87.215	75.293	81.846	90.248	91.774	117.5	62.125	97.053	108.81	108.38	36.613	61.64	139.42	118.89	123.24	91.812	109.78	96.27	66.879	65.351	125.71	122.46	81.754	92.598	129.79	100	107.96	111.32	118.83	120.24	95.137	89.379	151.88	133.68	116.28	102.32	135.13	131.67	124.86	97.114
104.27	111.16	100.86	112.89	116.45	103.21	58.572	86.593	48.065	92.621	81.208	53.194	72.947	61.905	74.057	85.794	79.887	94.765	94.957	109.21	88.697	89.842	125.73	112.65	149.73	110.26	133.4	112.79	72.093	60.777	135.04	129.18	101.84	101.09	165.5	128.67	115.33	108.82	136.42	115.38	100.11	58.773	134.91	118	111.87	100.35	119.9	117.85	118.83	103.14
104.28	111.8	103.27	103	111.23	78.299	55.169	67.017	46.726	59.484	87.247	70.81	72.048	60.755	80.817	78.651	98.602	111.48	110.96	112.72	102.74	100.48	164.12	129.79	112.04	100.41	129	93.864	88.737	67.969	119.01	105.26	73.957	78.712	151.14	119.71	101.56	108.2	96.066	85.506	91.82	47.547	87.533	80.491	84.562	81.262	82.12	81.807	101.44	96.312
101.96	105.4	96.392	84.786	110.94	67.958	85.342	78.258	72.502	57.203	92.866	101.9	76.688	68.663	74.604	69.222	120.53	115.86	98.463	105.35	106.53	103.55	126.58	112.26	74.6	102.17	97.568	82.911	108.29	88.88	109.04	102.8	88.989	90.728	107.8	115.13	90.38	104.79	79.403	76.402	90.609	68.409	102.64	103.57	101.75	125.29	104.36	109.84	114.79	116.18
103.43	102.89	79.598	65.203	98.151	72.22	115.44	97.644	98.409	78.164	101.73	133.62	89.894	91.026	70.826	70.652	125.87	113.06	82.238	100.35	88.827	91.301	51.666	70.128	16.385	82.75	41.197	71.521	117.99	106.99	91.013	106.82	113.57	111.47	28.076	92.364	84.916	102.11	85.726	90.595	80.645	102.63	164.82	163.71	135.42	183.03	171.07	184.88	148.39	146.21
120.05	117.07	80.984	69.017	67.346	68.069	119.09	84.602	94.096	66.525	119.7	151.32	119.53	125.71	99.207	106.88	110.22	123.45	108.93	117.37	47.839	61.412	57.56	69.224	-11.704	51.439	28.605	51.576	123.93	106.12	65.337	95.527	89.345	97.558	-53.003	34.971	90.297	103.16	94.111	107.39	91.386	138.58	187.35	171.3	122.36	163.8	195.75	208.84	152.7	145.72
121.92	122.02	81.897	69.677	56.713	72.698	101.6	72.808	76.916	83.69	116.45	133.91	123.1	130.47	101.55	124.72	89.331	111.03	117.45	125.93	57.284	58.845	55.179	59.494	3.0944	52.332	40.984	54.23	104.57	101.58	67.732	95.857	94.231	97.379	-45.713	38.651	94.743	103.19	122.38	122.17	94.617	138.99	187.11	163.86	109.81	133.79	200.83	207.35	151.6	144.4
120.33	120.35	105.05	84.288	65.087	72.838	89.453	71.125	74.813	105.58	112.86	109.01	122.93	119.03	100.34	122.92	80.55	86.449	132.42	136.91	84.106	69.115	89.655	75.479	31.298	75.658	75.053	64.849	81.637	102.33	92.873	99.334	101.49	97.485	8.9471	61.92	86.418	95.369	127.66	106.41	81.768	94.284	126.49	112.03	78.991	77.046	147.84	142.64	125.66	124.22
114.8	117.33	119.06	97.867	85.3	75.555	88.474	86.9	77.445	119.08	101.48	94.738	105.65	91.906	92.309	112.86	95.65	91.665	131.62	133.31	122.23	93.725	113.39	94.419	46.973	97.768	110.38	95.88	78.705	113.28	107.41	100.35	110.92	105.85	90.378	105	75.882	97.107	112.29	88.757	86.357	77.368	52.226	56.866	58.746	39.179	81.459	72.903	86.995	92.682
108.94	106.99	112.56	99.19	83.773	78.021	88.333	99.957	90.674	125.1	102.36	91.039	102.98	88.344	86.803	91.621	108.04	93.599	113.15	114.65	129.02	101.82	116.81	101.49	17.467	83.223	90.621	99.798	76.364	108.88	92.787	87.343	96.833	100.64	131.11	122.26	76.306	105.19	87.998	82.945	80.947	71.886	31.739	52.187	67.597	47.684	56.269	55.24	73.478	82.429
107.75	98.028	102.55	101.6	81.509	92.062	93.743	105.47	103.15	119.06	106.17	79.609	111.77	99.97	82.49	79.829	108.81	87.916	87.369	96.394	121.67	96.993	107.81	111.04	40.348	80.293	79.547	101.22	77.919	84.634	74.971	84.695	82.447	93.794	145.78	124.78	100.66	114.12	97.097	108.37	105.29	92.137	61.369	82.251	94.864	83.065	65.668	76.837	75.44	88.907
96.627	96.51	97.579	110.54	97.149	129.29	91.795	116.47	99.822	126.98	91.432	71.297	91.718	105.69	75.718	92.032	94.426	84.759	76.824	91.176	121.95	96.928	95.878	118.93	83.033	91.67	85.125	117.65	77.634	65.768	73.611	98.273	85.364	93.515	143.18	133.57	116.61	117.03	122.11	143.55	125.07	114.62	93.447	108.77	114.62	106.15	80.788	104.78	79.566	89.592
92.554	96.589	107.76	120.76	129.26	141.77	88.763	98.757	80.834	94.527	88.494	73.56	87.314	119.08	87.003	131.15	89.671	95.025	79.01	93.015	158.16	98.8	132.52	150.2	214.6	156.39	178.05	150.73	83.834	69.819	97.575	117.76	89.602	92.633	163	146.86	124.66	115.47	141.41	157.8	162.7	145.81	109.12	109.85	131.3	120.04	81.212	99.579	83.127	88.731
74.333	77.9	83.721	96.72	131.04	127.57	68.719	74.337	66.404	86.321	84.763	89.286	76.355	128.72	92.54	143.41	85.954	89.155	52.768	71.006	189.77	103.56	122.1	131.53	260	187.24	190.4	138.74	70.708	86.14	125.43	118.59	100.86	95.238	180.62	174.27	118.18	111.54	137.02	139.42	147.93	141.38	162.09	151.14	179.43	178.11	128.79	130.74	133.61	125.23
82.136	78.083	82.603	92.161	119.33	105.57	82.577	75.792	82.225	85.419	93.699	117.2	78.688	110.68	107.63	137.9	92.77	101	69.102	80.387	163.85	102.55	111.67	110.8	184.32	153.75	150.18	110.57	77.61	107.39	124.87	98.811	104.61	98.696	136.04	152.92	90.175	93.993	83.189	82.686	91.81	97.33	152.02	135.48	172.53	166.25	127.64	115.13	148.58	127.81
94.214	82.174	71.086	77.703	100.17	93.848	108.84	95.525	106.64	106.88	93.187	116.91	77.053	66.59	92.306	99.347	102.56	106.56	65.731	83.061	123.24	107.07	39.453	55.333	67.973	92.718	61.463	78.256	85.295	113.21	97.31	75.634	124.81	114.81	98.907	137.79	77.99	83.157	56.409	54.14	55.047	67.092	153.06	137.78	161.06	158.68	139.76	125.97	157.16	138.24
105.51	91.65	67.881	60.728	79.32	83.238	115.04	95.197	110.53	106.35	102.72	103.56	90.965	52.587	75.01	68.322	104.75	108	71.999	83.951	88.474	99.335	10.383	16.495	-36.577	28.468	-7.811	42.712	82.823	109.1	44.492	43.998	108.17	102.52	67.553	100.9	72.283	85.154	45.364	56.285	36.772	61.735	147.5	142.9	134.17	139.35	142.6	138.18	152.26	145
111.38	108.16	82.534	56.701	89.677	81.899	105.62	86.167	90.861	81.804	110.89	95.559	102.91	70.202	67.84	73.003	108.06	120.07	93.01	87.918	97.192	93.283	41.798	21.239	-50.222	16.283	14.216	48.119	84.229	115.47	10.764	36.624	83.924	84.824	62.53	67.563	64.564	92.709	55.77	80.56	49.821	91.502	121.79	133.49	108.63	118.74	125.14	131.45	129.64	134.22
114.66	118.48	110.2	72.646	126.15	92.346	109.68	97.975	94.112	77.207	112.45	97.193	113.83	100.92	72.239	87.373	111.37	111.05	110.96	96.658	124.42	92.055	74.012	53.749	24.469	63.907	82.951	80.674	91.741	124.88	39.246	74.813	101.29	97.584	63.412	53.791	61.573	82.679	91.603	96.969	67.12	99.934	107.95	129.07	117.45	131.28	114.44	120.3	119.29	127.92
98.361	106.75	85.895	63.699	125.74	95.446	91.484	102.97	97.998	98.122	94.474	106.68	103.56	129.03	81.478	92.873	103.4	97.936	82.673	71.531	137.67	95.944	49.168	55.345	69.049	89.562	83.157	82.376	91.092	119.89	77.106	100.19	126.23	117.39	75.629	82.138	79.436	79.584	125.26	102.55	78.192	104.4	164.39	178.65	180.48	209.36	167.88	166.17	162.01	159.11
95.037	94.369	61.11	54.279	116.41	93.493	91.967	102	111.72	111.66	86.675	111.44	109	129.15	91.958	89.581	100.76	100.02	50.711	53.478	141.48	106.39	13.759	50.008	97.833	99.369	82.995	92.704	98.545	113.79	90.349	100.75	149.94	137.8	91.976	122.68	104.6	81.331	128.07	90.086	86.632	100.43	207.88	204.89	219.73	253.18	202	194.6	191.98	178.54
100.84	98.938	66.798	65.827	113.48	101.24	105.16	105.4	114.12	107.78	86.801	112.9	112.24	97.821	105.78	98.939	102.27	129.16	58.792	66.087	126.76	119.96	27.295	65.209	92.228	85.813	100.66	116.78	118.53	115.69	73.966	79.572	142.62	135.01	99.209	142.89	116.41	92.916	96.65	77.367	102.78	105.29	166.38	155.16	170.66	185.26	155.39	154.94	158.03	142.24
73.227	77.017	54.852	55.484	88.593	108.06	87.861	105.97	106.17	131.75	82.909	93.851	103.19	82.772	101.31	85.916	84.868	93.228	30.875	51.104	104.86	123.13	27.51	56.034	85.254	73.541	46.6	80.543	97.172	96.859	85.505	67.485	119.73	110.98	131.06	169.83	136.5	114.06	109.03	100.88	121.66	103.99	172.14	166.18	139.1	152.33	150.77	159.84	154.83	145.32
66.849	70.43	92.749	77.487	106.76	102.6	95.862	105.43	90.245	99.892	101.9	86.553	118.21	91.491	118.29	109.76	83.981	72.487	42.272	59.861	124.27	119.8	113.01	104.61	183.34	120.13	111.56	87.793	89.228	87.993	118.28	85.569	89.575	86.79	173.96	163.44	132.87	124.16	120.87	122.32	162.24	126.65	133.27	130.38	95.489	95.652	104.83	114.29	113.67	118.19
61.905	62.585	132.85	100.42	134	106.19	118.3	130.48	101.71	108.91	119.42	98.867	125.68	115.63	129.52	119.53	73.412	33.86	64.055	73.668	148.4	109.62	159.49	124.44	184.03	132.44	121.88	94.762	60.228	80.205	148.34	112.23	87.786	84.171	163.24	137.74	87.205	104.17	102.61	105.07	93.01	80.293	123.33	119.68	94.285	87.266	100.72	106.84	106.84	107.67
76.058	60.477	153.47	110.05	160.2	101.74	154.06	135.03	118.13	100.82	132.29	103.05	144.04	132.66	134.93	125.17	74.887	30.704	67.967	75.89	191.04	100.44	160.08	123.93	206.26	151.7	160.44	127.11	47.525	76.344	150.16	126.29	106.79	101.65	159.55	126.39	59.971	81.651	84.211	76.204	38.526	54.832	149.19	124.88	132.43	130.32	131.4	127.34	123.13	117.32
88.477	70.986	152.23	115.18	145.9	109.4	165.59	128.84	132.06	110.89	126.37	104.66	141.24	130.91	144.91	126.18	68.303	55.592	90.166	84.006	164.75	85.237	143.75	110.48	130.47	111.16	128.97	124.81	54.201	78.253	120.94	105.33	97.845	97.331	102.51	93.192	54.752	67.918	54.706	45.687	-9.4232	29.994	150.79	112.05	129.13	131.66	143.45	135.91	132.39	112.95
87.78	76.089	131.1	100.35	120.29	123.13	147.31	113.05	136.92	134.66	114.61	90.495	131.92	117.52	139.52	111.76	67.112	68.528	91.05	83.576	130.84	88.501	107.3	83.926	82.953	88.429	88.348	114.56	68.563	97.547	106	88.611	93.938	89.62	64.097	79.287	79.454	73.601	64.128	51.265	-12.798	26.278	150.43	119.16	108.27	119.87	148.37	144.01	136.64	110.87
84.135	80.28	109.33	77.208	113.11	119.59	110.42	81.864	110.62	113.84	111.5	78.985	128.57	110.26	137.46	118.15	84.719	94.106	78.344	76.008	142.39	119.52	111.82	84.204	157.65	126.8	135.49	136	97.791	131.68	112.03	91.378	91.597	83.226	91.676	92.776	115.66	102.97	102.5	93.111	59.275	86.716	138.31	126.84	83.954	97.515	134.42	133.96	114.94	96.008
72.932	81.522	105.68	71.607	116.6	120.89	87.756	91.688	104.67	123.74	105.43	91.412	110.81	108.62	140.57	123.06	88.61	90.136	83.044	82.239	141	152.56	123.4	91.54	180.1	145.01	137.54	144.27	110.06	148.33	138.77	113.36	109.73	90.971	97.841	99.449	115.03	114.88	120.33	114.62	74.935	96.245	116.83	128.42	63.281	65.442	116.45	122.73	89.422	74.237
65.786	70.165	94.002	55.102	113.91	95.589	79.865	84.39	103.31	110.77	111.4	112.74	117.39	132.71	145.95	127.67	87.154	79.84	64.005	67.154	165.26	161.44	132.76	90.025	205.01	157.03	134.81	134.67	97.767	138.66	146.41	119.77	127.13	100.96	134.36	119.15	106.01	122.67	114.34	113.24	75.653	103.72	147.45	157.66	98.43	99.585	145	153.2	103.82	94.16
83.165	81.305	130.74	89.465	126.62	95.971	130.5	114.47	146.9	122.06	115.44	136.09	130.76	131.94	156.01	130.99	84.263	73.816	95.468	94.603	143.13	135.05	146.81	110.27	175.45	146.74	118.84	123.98	101.19	124.01	159.26	132.68	161.06	125.15	117.89	102.45	83.675	99.412	82.424	77.694	55.319	68.443	106.91	107.12	87.758	76.617	111.39	123.32	90.129	85.501
98.681	92.831	148.51	113.37	121.31	98.868	162.44	122.8	175.46	127.49	116.27	140.84	144.76	123.39	156.46	130.09	86.79	76.469	108.52	107.93	116.71	94.894	143.86	117.35	148.03	133.4	94.551	96.208	111.17	119.55	170.67	135.1	176.14	136.5	117.91	92.474	86.275	87.911	71.998	66.461	74.82	74.246	65.37	61.595	72.787	64.424	76.428	91.925	88.575	87.816
107.44	101.75	142.04	117.01	108.48	98.936	154.23	110.23	170.62	116.73	117.89	132.85	150.27	112.01	150.03	131.33	95.396	91.031	101.06	104.25	111.51	77.324	136.66	113.12	135.52	123.45	85.5	76.5	125.37	130.63	174.41	131.34	166.11	132.99	137.27	96.851	96.08	95.076	80.007	87.892	112.92	123.47	28.261	37.052	56.141	57.928	43.814	62.292	88.299	86.777
120.57	100.66	135.9	114.31	100.15	82.233	133.51	85.889	159.99	80.033	134.81	117.97	171.49	116.67	150.87	130.07	99.757	92.46	84.14	92.907	123.46	85.977	148.07	119.92	169.64	130.18	112.27	68.893	131.12	127.42	164.62	125.14	133.8	118.4	150.47	98.143	99.624	102.97	90.5	110.67	136.28	161.22	15.045	35.589	52.728	62.468	21.711	34.688	87.705	87.097
123.15	97.909	140.97	125.94	119.11	95.671	134.8	115.28	176.01	96.734	129.59	116.69	155.11	108	139.51	116.92	86.218	81.669	82.931	93.618	131.03	122.14	122.86	110.89	118.95	105.19	100.36	90.046	118.7	108.36	127.27	119.61	124.39	121.81	108.51	102.03	63.36	91.846	68.91	99.32	74.756	123.25	4.555	30.939	50.001	55.935	7.78	21.597	77.149	72.201
119.29	84.629	144.63	134.88	124.54	100.96	139.61	131.54	204.43	111.67	132.82	131.74	157.23	135.45	137.26	101.22	62.332	54.523	89.422	89.275	120.05	129.42	118.78	107.14	37.1	63.423	69.524	85.789	85.743	75.809	62.06	86.16	86.17	101.67	36.521	79.4	33.119	77.843	21.515	54.575	-3.9324	43.601	23.081	35.097	59.839	64.152	18.975	30.388	84.165	79.175
109.57	73.083	131.87	134.62	136.86	114.67	149.43	142.55	220.47	128.34	124.16	141.44	154.29	152.77	116.61	87.289	64.289	35.886	77.121	78.556	129.59	122.88	85.696	96.387	31.559	70.611	76.819	100.18	71.781	68.938	28.96	70.976	84.996	103.11	23.263	83.339	47.116	74.773	22.599	33.459	10.445	11.999	56.711	47.344	86.779	97.568	48.134	55.107	96.502	102.48
101.89	81.228	114.02	137.19	113.83	124.2	130.6	139.28	203.82	137.81	118.02	161.56	140.9	163.46	114.12	92.893	78.251	38.93	104.47	92.174	90.866	92.84	93.894	102.6	-17.095	50.619	53.055	78.621	84.574	89.169	30.683	56.6	69.386	89.474	10.375	53.409	75.566	79.102	33.255	28.906	57.702	11.231	46.341	31.857	71.628	78.204	45.669	46.676	92.006	100.82
109.28	102.1	94.603	124.88	94.86	118.96	106.01	123.66	153.6	126.18	119.26	168.08	123.29	145.72	105.43	105.23	110.43	72.575	130.33	115.78	87.264	87.15	99.62	100.9	-30.447	47.161	64.536	85.468	112.47	129.91	53.961	60.904	89.73	100.25	51.979	48.14	91.595	89.587	56.56	48.903	102.78	52.195	31.12	26.985	60.686	59.018	39.744	35.264	82.233	86.709
127.27	107.56	90.787	107.14	61.956	90.251	98.715	102.33	129.76	122.21	136.7	147.83	133.43	132.88	99.876	88.913	120.02	65.512	136.7	134.27	71.29	83.491	96.087	94.02	-20.651	49.242	43.682	57.308	111.47	131.54	93.378	77.823	122.16	115.58	77.583	40.687	94.355	85.085	84.06	62.3	81.719	44.537	64.393	70.334	80.064	80.632	64.125	50.073	106.47	104.41
138.79	117.11	99.094	110.66	44.473	73.75	110	97.61	109.99	114.89	121.5	120.16	113.45	102.58	102.45	91.151	114.41	95.49	135.09	138.92	52.781	93.01	95.59	107.93	27.91	63.975	46.762	47.159	117.66	105.5	117.27	99.715	139.04	124.94	86.763	49.141	98.999	90.397	108.18	83.218	91.972	77.383	82.857	88.746	86.582	92.017	73.265	57.724	108.79	104.47
145.45	118.32	131.1	122.81	70.578	76.603	141.38	107.67	124.94	120.24	123.28	110.95	124.14	97.096	97.698	86.128	111.97	110.26	128.33	139.05	77.244	102.76	103.11	123.32	74.764	100.88	91.27	78.229	110.16	101.46	122.37	123.89	146.73	127.79	61.205	50.3	88.508	92.965	98.586	83.132	66.972	81.571	80.528	87.668	83.167	93.428	68.891	59.217	98.41	96.782
121.69	112.47	120.14	118.06	78.302	90.292	119.16	110.55	117.26	129.89	113.17	123.69	113.92	109.05	99.533	93.71	110.09	125.57	109.23	113.15	94.493	107.72	113.6	125.29	55.929	101.79	91.132	86.932	105.74	112.38	113.83	123.26	108.12	99.424	41.398	50.523	99.02	115.89	88.999	99.391	84.202	121.83	78.631	89.466	71.545	85.425	80.643	77.164	87.256	86.795
112.56	104.48	116.14	116.9	94.328	100.03	104.74	119.33	132.85	139.68	126.98	125.05	134	118.2	100.94	83.024	117.99	89.305	100.71	107.38	109.73	111	121.9	126.12	57.419	113.15	97.461	94.101	104.8	125.39	127.06	130.51	97.004	90.265	48.533	42.45	114.43	116.13	101.86	111.73	100.99	116.42	77.503	89.877	61.742	65.759	88.279	78.175	72.473	79.673
109.63	94.791	87.07	95.917	99.683	90.018	85.883	108.05	127.44	127.29	129.03	95.1	137.41	105.69	90.629	69.686	122.6	52.286	74.203	93.246	140.01	125.52	99.944	104.87	101.14	125.69	109.7	98.987	98.473	116.14	124.89	124.32	112	102.28	133.2	77.715	131.08	115.36	140.78	137.29	132.9	124.02	123.5	126.55	91.654	90.289	127.35	107.36	82.01	97.107
127.4	114.1	106.55	119.82	104.34	84.833	99.516	106.17	127.21	105.01	120.18	72	120.89	83.503	101.98	83.972	104.81	52.224	126.27	126.63	113.04	122.94	138.33	125.42	91.446	97.009	126.32	101.55	97.275	92.902	89.547	99.888	102.23	101.69	154.47	72.52	101.84	97.044	122.55	122.78	102.42	90.482	89.295	85.115	63.396	39.271	84.373	67.47	55.63	65.911
117.32	108.35	99.453	115.28	100.78	89.719	105.25	100	128.43	126.58	93.436	49.242	92.912	89.165	82.346	77.826	71.146	32.681	120.91	118.41	104.79	116.05	107.54	104.52	95.171	88.253	103.79	93.051	60.103	70.932	64.044	88.212	104.83	106.44	172.43	110.1	78.258	89.61	114.3	112.11	46.322	55.343	119.15	116.89	98.394	87.046	101.02	100.09	93.803	90.942
116.35	110.75	114.6	125.49	117.82	99.001	114.97	87.812	117.66	115.61	90.209	65.384	98.507	125.81	81.696	102.82	62.559	55.088	128.06	115.04	113.23	107.3	125.48	124.78	159.85	123.92	165.78	127.95	54.354	84.676	60.42	97.034	83.16	97.945	159.5	124.14	65.899	91.835	82.447	91.118	42.804	68.004	93.693	101.03	110.57	107.48	76.163	88.752	101.91	89.015
81.967	97.059	73.714	99.773	106.2	124.22	73.397	96.219	83.942	151.29	74.606	107.34	69.636	155.94	73.079	115.29	58.008	74.555	96.258	80.718	108.58	117.61	77.156	93.891	103.84	108.68	113.34	133.37	50.38	104.35	81.154	108.18	70.843	89.952	132.1	150.85	65.131	104.82	54.724	81.641	41.821	95.525	109.21	135.47	148.74	161.51	116	136.27	137.67	109.11
77.008	88.117	52.312	78.96	104.04	125	54.225	102.9	60.895	146.74	93.012	135.98	81.119	162.67	77.715	117.52	75.271	89.196	74.801	67.601	116.44	133.4	51.427	78.787	88.678	110.76	103.49	146.55	67.108	111.66	116.16	124.08	89.569	99.251	121.83	156.24	69.858	104.13	38.566	70.274	60.677	111.97	130.22	159.19	181.65	197.31	155.19	163.03	153.86	127.08
92.788	96.489	73.125	93.25	97.772	117.56	73.312	128.63	72.36	143.16	109.18	135.44	92.256	130.43	90.576	98.627	81.227	83.938	102.26	98.358	78.599	128.3	55	87.679	47.837	90.531	73.725	125.33	84.726	89.758	149.66	136.06	126.87	116.3	74.075	119.83	62.605	81.508	33.077	56.144	40.949	67.578	125	145.54	168.88	172.73	155.18	149.06	142.32	124.1
101.41	107.78	83.985	92.311	88.73	89.745	85.142	116.5	62.874	110.59	105.25	104.82	93.585	97.556	83.882	73.307	85.586	94.32	107.43	109.84	89.066	113.73	65.788	90.81	79.138	97.389	90.562	105.86	83.567	74.072	146.8	130.41	152.27	127.07	84.093	119.76	70.244	86.585	60.675	83.641	40.979	72.723	145.42	153.13	166.03	171.52	162.65	156.98	140.94	131
97.492	124.81	94.865	96.735	75.804	70.389	84.377	93.436	45.536	83.95	80.502	76.38	80.984	83.366	74.027	55.553	86.574	112.49	112.33	113.53	99.311	93.003	90.211	104.56	139.19	117.36	116.06	86.282	80.548	77.135	134.02	124	141.91	120.58	104.24	131.76	97.128	107.35	108.19	131.95	73.609	113.05	137.97	142.12	139.17	145.73	140.23	148.75	126.85	117.34
91.306	131.74	105.68	96.349	73.498	68.27	81.653	79.517	44.396	83.394	70.843	71.082	83.447	96.5	65.726	39.872	92.273	110	109.13	112.71	111.41	89.785	98.376	106.86	177.71	137.48	120.47	82.877	78.189	97.192	125.03	124.38	120.53	111.52	123.2	146.25	121.78	117.3	143.7	156.32	104.76	134.76	118.3	128.02	109.09	110.65	111.86	133.92	110.92	97.414
89.358	122.52	99.045	80.128	76.974	73.158	77.082	73.105	49.242	86.854	85.61	91.952	92.526	118.43	68.372	42.885	102.58	105.38	93.913	102.06	124.91	115.12	81.201	85.066	154.21	128.73	89.868	91.638	85.142	111.04	105.63	114.13	97.96	101.44	141.39	154.13	124.25	112.69	138.71	137.32	133.36	139.16	119.74	129.66	98.04	93.063	110.77	136.06	105.59	91.577
95.339	107.27	88.205	75.267	79.865	84.228	89.06	87.626	68.528	90.199	105.96	121.78	87.949	121.8	86.187	70.295	106.83	103.84	88.771	97.509	108.42	145.35	53.146	63.743	86.69	93.803	31.549	87.667	109.32	98.311	94.958	104.29	88.708	95.625	121.06	129.34	104.92	93.68	106.25	90.696	167	127.21	138.77	135.02	96.703	89.161	125.86	145.57	106.59	102.26
111.84	96.176	97.938	95.696	81.075	87.525	118.01	104.92	103.82	79.875	136.31	150.05	97.994	126.69	114.61	109.15	104.21	95.35	111.32	111.81	76.64	144.62	65.113	73.721	30.576	66.15	3.8475	64.578	133.56	80.792	102.97	104.93	81.584	86.779	39.768	53.659	70.692	72.067	55.412	43.214	170.29	96.072	152.33	129.96	91.658	87.133	127.46	140.66	110.36	120.92
117.63	100.97	114.99	128.66	92.993	102.02	138.97	132.83	126.18	86.377	141.93	170.26	93.016	121.5	124.3	143.19	104.86	100.06	144.27	134.37	73.244	129.29	89.819	96.751	-4.6042	62.015	25.556	64.868	148.66	95.863	126.11	126.64	91.739	93.145	-50.289	-11.051	36.227	67.818	13.861	36.711	134.65	84.839	130.71	104.6	74.957	72.062	101.88	120.22	100.39	116.05
94.953	95.766	90.146	119.73	96.911	111.41	119.19	139.89	113.66	111.83	117.29	156.95	79.89	116.99	97.794	140.97	112.75	97.55	109.13	110.92	128.38	122.26	66.3	86.826	38.869	100.59	67.894	82.393	133.71	125.37	155.4	154.18	122.46	118.28	-32.075	16.968	49.747	91.969	37.555	92.375	113.84	124.63	151.61	131.59	105.9	117.36	122.52	145.13	116.71	130.21
94.368	107.02	103.92	131.11	79.843	96.539	97.154	116.48	99.46	92.069	118.2	142.49	109.53	134.44	118.98	143.27	114.26	107.87	128.39	111.92	119.35	93.435	150.38	135.46	75.877	108.42	120.36	77.009	123.11	131.2	149.82	135.51	79.716	94.865	-4.2666	10.359	78.928	103.32	41.201	114.92	95.481	135.61	94.816	79.879	67.863	64.487	72.071	81.311	81.253	90.729
82.466	95.582	94.052	100.43	98.884	103.66	95.55	117.94	109.07	128.89	111.5	109.04	113.18	118.6	88.19	94.717	113.29	87.005	90.681	87.875	156.32	107.71	107.69	96.442	68.413	104.81	107.45	109.65	83.62	126.67	118.01	107.9	110.76	111.57	92.998	84.18	87.639	97.129	63.947	112.86	35.263	94.055	103.03	100.78	87.378	87.522	94.355	92.55	85.707	91.149
85.723	92.827	95.134	95.586	100.86	99.194	104.06	104.54	122.09	117.72	109.93	89.429	107.56	105.18	91.917	79.602	101.05	87.16	91.177	79.411	122.22	101.23	110.17	95.195	70.826	80.197	79.449	99.369	78.229	93.054	81.796	64.484	96.517	92.492	134.07	101.29	101.41	90.365	83.409	90.421	58.723	76.653	95.726	97.883	84.429	90.78	97.19	83.06	81.875	89.807
100.24	105.64	118.58	121.15	115.19	109.35	126.81	110.98	146.01	105.92	112.5	99.795	94.008	92.077	103.57	87.96	92.794	95.542	135.23	106.79	68.436	86.516	128.2	112.28	53.677	57.485	61.334	92.403	100.66	85.695	72.646	53.479	88.446	80.659	79.736	67.292	88.46	82.386	79.729	64.154	82.065	62.729	51.052	65.952	63.703	69.809	66.716	55.345	69.093	72.102
102.84	108.11	113.51	119.14	127.91	119.76	125.2	113.35	147.23	107.06	111.33	114.81	83.249	89.465	96.211	94.73	99.915	96.15	138.61	116.66	67.31	85.578	102.57	96	63.469	70.904	60.185	101.85	118.55	112.44	94.931	82.139	112.52	99.936	36.76	66.133	77.053	92.568	84.806	74.903	95.781	82.347	51.843	80.304	94.218	106.73	77.145	77.844	92.508	81.991
99.279	95.976	92.777	90.681	121.25	114.91	105	101.17	130.05	109.56	115.93	118.15	95.561	101.43	91.814	95.338	111.62	84.968	107.28	105.68	85.205	89.761	70.975	64.32	83.334	97.032	60.156	104.71	119.58	138.34	125.24	119.22	137.95	126.29	41.074	94.656	77.244	106.03	89.696	97.864	85.517	95.775	91.51	119.58	147.8	164.75	114.96	121.14	133.91	109.75
109.98	100.92	100.53	89.954	106.36	100.26	99.44	86.806	98.722	72.215	117.11	117.99	107.52	102.12	123.91	128.16	119.07	120.87	114.7	109.11	60.538	86.107	114.62	85.371	97.465	100.86	92.646	106.95	139.94	137.72	127.24	130.02	116.06	121.85	69.077	103.71	83.103	110.48	72.396	99.076	103.51	110.63	74.151	82.088	128.8	129.19	91.658	92.678	114.21	87.824
108.03	82.386	102.15	74.891	100.21	94.174	114.92	94.381	112.24	88.153	122.2	106.38	121.37	104.34	115.45	105.27	104.97	94.148	88.43	95.018	45.817	77.798	85.399	62.042	55.518	83.706	56.296	89.859	114.2	116.21	115.13	127.38	120.63	119.67	100.1	124.23	76.973	90.084	68.465	72.954	51.431	36.96	118.88	111.74	132.93	140.36	123.99	119.6	131.45	111.09
107.44	84.189	103.56	90.459	93.398	94.574	127.53	105.34	122.61	81.248	111.92	112.76	108.22	100.23	108.2	97.087	89.048	96.656	93.808	93.695	11.396	57.732	74.646	72.152	27.271	57.285	39.832	67.468	113.27	91.588	89.534	107.52	92.129	93.897	88.547	106.69	83.418	75.586	80.004	55.707	70.848	14.731	126.72	113.83	101.98	116.6	127.44	121.32	121.16	112.15
104.47	89.31	88.669	94.708	93.637	99.852	117.35	107.96	129.01	79.644	113.48	138.51	101.58	108.59	84.091	77.745	89.899	96.852	99.658	97.724	23.343	48.458	43.121	60.737	-14.407	36.769	36.744	66.447	107.86	98.851	54.036	81.11	71.976	78.652	44.313	80.092	77.576	69.636	83.61	52.519	65.799	14.624	135.14	135.45	96.531	117.95	141.68	140.42	127.17	120.16
115.97	106.83	85.355	104.53	98.997	103.87	101.67	97.509	119.1	55.091	123.53	159.52	107.44	108.87	85.499	83.889	118.83	128.96	125.6	119.77	48.473	55.937	48.574	68.444	-1.6505	49.948	91.75	98.112	128.78	121.77	32.653	63.636	60.494	80.734	6.4454	50.483	78.143	72.152	83.863	68.755	86.34	58.663	100.51	110.58	88.093	95.183	115.01	113.32	108.33	101.76
105.16	93.302	47.165	67.048	59.656	90.786	52.229	55.783	90.198	49.419	126.9	146.54	108.47	118.18	103.49	88.248	136.2	141.16	102.53	97.812	51.023	65.615	41.808	40.026	-7.9581	49.881	61.399	74.167	122.91	119.22	31.545	39.793	46.861	75.828	17.814	56.049	100.9	91.037	99.13	101.84	90.875	97.61	134.63	139.83	130.99	137.37	143.94	134.02	138.52	130.27
94.369	85.87	46.458	41.553	76.557	114.45	55.611	69.682	82.678	99.443	106.76	115.33	72.457	78.934	99.593	93.692	148.66	162.07	87.591	89.44	71.749	102.32	5.4794	-2.7792	-47.565	53.508	26.103	106.73	117.92	134.45	57.29	58.414	106.21	111.65	53.562	101.74	89.23	97.851	103.95	117.93	40.235	88.455	127.51	132.62	147	146.63	139.25	134.08	134.98	124.9
102.21	91.689	81.545	56.399	100.82	119.98	90.949	78.987	85.255	101.13	87.373	77.918	59.426	50.785	114.66	119.86	145.88	184.63	95.535	91.182	62.93	110.28	41.856	31.701	32.046	91.742	57.243	121.14	137.19	131.13	113.76	99.97	135.4	122.32	95.385	120.44	109.79	105.59	134.87	132.15	89.841	109.54	83.887	81.847	118.86	111.92	89.717	83.595	94.303	97.588
102.91	99.224	95.014	64.084	114.68	110.79	96.486	72.738	75.733	84.992	82.087	75.434	68.363	64.767	117.8	136.84	128.17	193.98	101.08	86.272	86.185	105.02	95.673	70.204	72.09	97.118	91.184	119.65	133.41	134.47	123.87	111	115.34	101.57	122.11	125.42	113.83	121.13	128.8	132.45	115.62	139.51	48.955	54.267	90.625	83.711	59.716	57.541	70.163	77.39
93.733	104.23	93.129	87.37	123.34	125.1	98.396	105.85	92.521	117.29	67.089	82.895	74.275	74.552	104.31	122	106.74	155.2	94.897	91.523	102.07	102.08	93.568	96.398	101.13	100.74	96.809	111.01	117.58	117.03	128.53	122.7	112.33	102.08	130.2	136.54	117.23	117.99	135.41	133.54	126.12	142.53	27.99	45.156	75.535	69.236	50.078	47.912	64.504	73.748
87.604	95.413	84.304	100.36	127.35	132.1	94.279	124.77	110.58	137.98	78.19	90.384	108.84	96.146	94.61	100.01	101.46	101.29	70.415	91.715	138.58	99.805	86.14	108.58	153.2	121.41	132.89	119.59	86.923	90.284	101.4	109.14	106.15	105.96	154.43	151.18	111.85	109.65	127.19	124.79	100.19	122.44	42.56	58.904	89.853	87.92	64.846	55.372	83.982	99.715
81.79	86.512	89.8	117.1	109.19	132.47	81.104	127.5	115.3	142.32	98.613	104.55	130.03	119.68	109.63	100.11	94.006	70.843	78.14	96.78	121.9	79.892	125.47	126.87	126.48	98.368	134.63	110.32	59.398	64.947	55.965	68.949	62.316	78.587	133.52	122.89	90.7	104.71	83.871	96.248	28.047	70.254	45.861	52.919	77.444	73.565	60.945	49.204	95.672	114.8
77.202	72.394	102.1	126.03	105.47	129.7	91.567	131	121.35	145.76	97.688	84.879	124.54	112.28	98.135	89.358	92.893	42.98	60.918	84.683	102.35	65.738	118.82	131.29	176.51	119.15	139.31	112.23	54.62	53.353	72.769	79.99	73.383	80.365	137.63	119.29	108.53	106.38	111.84	99.344	30.162	42.569	85.718	78.231	88.847	92.344	78.674	70.27	108.76	140.88
76.73	77.758	113.01	118.12	103.11	110.86	84.253	110.96	94.319	117.27	92.399	82.597	101.42	106.95	80.345	90.585	92.437	70.028	75.613	79.843	99.438	62.847	137.75	129.39	137.47	94.408	129.32	120.76	68.152	84.541	72.9	86.181	68.409	70.746	121.67	101.35	112.01	121.09	108.8	103.51	39.353	54.537	89.866	84.24	75.508	71.264	76.279	83.92	91.729	120.54
77.416	83.476	101.69	97.365	91.907	82.793	71.888	84.044	70.501	85.363	77.835	68.186	86.249	104.05	62.424	80.202	95.435	94.333	73.477	72.344	108.44	75.894	130.66	121.61	136.55	90.562	113.15	111.36	92.287	104.85	88.624	105.19	80.189	79.849	138.52	106.58	142.48	132.07	140.33	132.96	123.89	112.62	109.41	106.05	86.069	74.928	94.088	106.32	77.972	102.61
89.88	94.306	104.89	96.72	102.9	77.874	86.772	86.841	81.296	78.701	77.448	59.265	94.504	100.33	62.135	72.83	108.58	108.12	89.158	95.832	128.16	104.12	123.67	122.98	143	110.05	127.73	125.83	114.04	112.64	96.117	123.72	113.13	110.41	154.45	114.88	146.34	118.97	150.77	146.69	177.04	141.67	94.377	91.999	86.559	62.87	86.478	92.109	50.468	71.541
84.225	89.396	73.692	80.524	89.248	78.154	68.907	71.672	73.1	74.526	85.941	64.169	101.41	121	84.662	90.034	113.67	123.01	83.266	91.632	145.53	121.19	130.57	115.1	127.33	114.05	132.18	120.49	103.59	99.403	66.513	95.849	96.524	102.94	181.42	131.35	133.84	124.06	130.05	151.9	178.75	168.96	112.52	103.26	105.12	91.305	110.86	107.24	62.003	78.559
81.41	92.179	69.079	100.11	103.28	114.08	83.064	97.73	79.853	101.22	76.402	61.934	81.794	101.84	96.765	112.28	115.49	126.86	82.041	92.055	140.34	127.63	117.12	124.99	178.4	150.72	169.66	144.09	99.848	83.896	77.763	97.283	106.97	107.05	195.46	153.05	128.53	128.65	138.71	154.4	176.1	173.56	109.93	92.459	104.3	104.38	110.08	104.2	63.69	86.814
78.309	92.508	67.498	106.31	101.27	130.19	81.083	99.531	71.279	113.79	68.945	54.942	67.196	79.966	90.734	110.73	102.52	111.62	74.392	75.771	123.55	108.87	105.61	128.02	216.3	160.94	179.81	139.62	82.582	75.237	93.268	91.205	95.014	89.219	190.96	155.7	140.23	140.22	152.8	144.7	154.51	155.28	124.38	106.67	107.97	121.27	120.71	118.33	83.318	111.57
94.412	106.6	95.875	111.6	102.75	120.06	85.61	84.542	60.412	93.479	71.532	44.26	74.374	49.085	79.529	89.011	94.072	104.2	97.946	84.878	109.63	86.605	123.65	139.51	219.75	144.78	190.53	134.14	79.049	80.431	92.904	80.084	77.164	73.562	166.52	124.84	152.86	134.4	150.67	115.82	135.01	119.53	97.271	90.056	88.531	88.513	95.94	94.355	74.166	101.94
93.938	119.49	94.486	96.648	86.879	102.52	67.171	68.169	29.132	73.243	41.565	26.013	42.113	5.1077	67.826	70.341	92.613	126.48	110.54	93.299	93.306	88.825	115.67	127.6	164.58	99.249	145.45	114.26	92.884	74.982	70.661	61.158	64.143	72.486	163.38	113.77	173.74	125.55	161.51	114.77	170.93	132.03	71.712	77.835	78.844	60.961	86.838	80.495	58.585	76.475
92.93	116.02	92.109	82.693	73.543	78.997	56.046	52.592	20.514	53.175	32.475	13.618	35.191	2.9752	74.283	65.918	101.34	130	115.09	110.19	80.447	96.748	121.37	122.52	130.38	82.666	108.94	93.297	103.7	59.596	53.344	53.11	56.515	77.554	155.15	99.693	181.51	107.35	173.38	129.02	201.83	142.66	63.175	76.534	84.177	60.873	92.175	71.781	54.554	63.148
101.31	108.26	103.2	91.255	79.732	63.711	60.586	45.984	31.022	29.553	54.741	25.33	59.281	46.727	96.896	92.436	114.77	121.37	125.07	131.73	75.123	99.277	160.03	147.15	160.44	110.87	133.29	98.592	111.83	53.256	58.572	67.214	47.72	76.593	129.37	80.396	168.45	96.696	173.73	150.02	206.4	156.94	54.502	67.556	82.762	66.517	87.784	56.926	52.7	57.514
107.73	103.4	109.44	105.73	93.378	70.341	63.117	57.983	48.861	38.394	85.775	59.347	84.279	101.54	108.08	118.13	113.29	100.95	132.35	137.42	75.863	97.011	180.12	161.08	169.6	128.02	149.18	114	102.2	64.902	76.566	88.723	44.468	69.529	89.522	73.335	134.12	99.912	149.25	157.67	147.72	155.55	52.943	67.042	75.85	70.646	83.239	59.098	63	62.735
108.63	103.2	100.22	111.74	97.458	93.364	67.692	86.099	75.623	85.22	96.621	77.842	93.141	117.24	101.57	111.4	97.81	76.515	119.83	117.78	73.127	95.799	139.74	141.86	160.2	123.14	116.37	110.86	88.128	73.531	105.23	108.86	66.044	75.063	80.403	94.697	116.99	105.17	134.69	150.02	98.697	146.28	69.703	81.563	79.403	79.035	86.534	76.137	82.575	80.581
121.53	110.87	92.659	88.124	112.34	96.26	81.127	79.912	89.151	88.682	121.59	81.666	125.77	105.42	96.986	95.506	105.94	105.94	103.43	90.747	136.06	107.66	107.57	98.892	139.74	110.32	132.51	135.72	84.221	104.74	78.099	90.005	88.073	86.406	133.94	126.14	94.431	109.51	84.635	110.48	67.843	148.69	78.487	84.359	93.304	81.664	78.157	77.176	86.294	83.465
126.69	115.3	100.74	76.689	99.69	96.794	106.77	81.079	127.67	104.94	135.61	72.981	147.16	80.867	119.28	75.965	114.27	127.15	113.14	87.918	127.05	99.884	95.001	67.152	50.461	67.015	84.206	102.74	95.281	117.29	58.179	64.79	94.773	90.21	135.14	104.78	83.255	91.441	49.187	62.294	57.323	104.26	74.458	74.861	90.725	61.713	61.502	56.18	80.315	73.115
117.57	112.3	99.486	62.134	89.224	91.712	118.35	74.645	138.78	103.31	137.72	74.077	144.14	71.844	135.68	82.721	135.39	155.54	114.17	88.508	118	91.839	94.199	47.659	-15.598	44.684	66.804	84.968	115.06	140.98	48.284	54.945	94.3	92.816	122.06	84.138	78.683	89.878	47.153	55.175	73.435	92.569	90.78	91.461	101.58	70.909	76.785	65.322	81.913	66.774
102.91	109.97	95.717	69.574	85.399	94.017	115.55	82.772	122.31	101.76	116.63	84.554	113	74.389	128.56	103.04	148.42	159.13	109.48	95.165	87.867	80.296	92.789	62.115	6.839	61.037	86.818	86.698	136.57	156.47	82.513	85.632	99.242	100.93	97.273	80.764	97.077	106.73	100.72	98.293	120.6	118.63	112.51	118.56	110.59	90.815	104.71	91.368	85.979	68.133
101.19	108.89	99.015	85.977	95.179	95.81	103.54	92.658	92.946	99.286	103.19	97.1	100.39	90.15	92.951	101.14	144.3	125.88	103.05	106.53	79.349	71.348	94.311	90.549	92.857	99.04	140.98	112.94	129.51	157.28	118.7	122.29	109.04	111.29	93.608	97.593	114.36	124.8	148.58	138.04	126.91	133.24	121.64	137.1	115.52	106.58	118.48	109.6	93.782	81.874
104.22	109.76	86.798	89.483	89.251	88.664	65.873	80.417	43.984	80.945	94.396	102.65	97.288	106.53	62.317	85.535	122.87	106.47	98.555	105.94	94.2	71.453	113.67	110.8	155.73	108.1	173.93	124.84	97.855	130.57	101.55	108.31	84.103	96.573	133.95	121.69	123.93	140.43	142.31	143.17	109.97	149.81	104.86	125.74	108.42	103.79	103.99	103.06	98.465	96.99
111.96	113.3	87.346	99.121	87.157	95.046	52.593	85.773	33.209	84.612	90.532	95.792	97.566	103.36	53.02	59.763	101	95.844	112.59	116.97	108.98	84.741	126.13	115.95	155.3	98.285	159.01	119.42	68.093	91.121	65.452	75.02	67.001	83.761	163.46	124.7	114.87	124.49	97.371	105.02	75.86	123.81	51.227	73.421	80.269	70.537	53.363	59.515	85.428	95.105
117.42	108.53	83.195	90.895	80.355	85.033	49.161	70.068	39.771	65.88	108.52	93.208	118.25	121.28	71.256	56.055	96.842	98.306	115.86	115.83	135.6	98.403	142.29	107.52	133.78	93.684	139.56	95.864	53.245	69.646	29.573	38.835	43.587	63.422	168	107.42	104.27	104.43	52.806	65.036	69.277	108.73	32.768	47.872	72.102	65.901	35.115	42.366	85.201	101.34
115.94	111.15	87.991	88.701	76.303	82.73	56.381	73.592	59.072	65.916	124.22	120.76	122.58	147.05	97.243	80.537	99.834	100.05	134.3	125.22	122.35	103.78	142.77	92.108	27.167	60.053	87.848	68.378	61.291	84.333	22.597	32.701	34.75	53.292	87.267	69.744	79.858	86.456	26.152	43.143	49.44	89.925	33.261	46.055	60.484	55.728	46.882	57.773	85.576	92.359
119.17	113.92	92.098	82.478	78.743	68.294	66.724	67.004	66.166	50.29	136.61	148.52	137.19	175.07	111.45	114.93	111.45	92.432	128.63	123.95	106.16	98.013	127.93	83.517	-2.1431	56.066	86.759	63.97	82.134	112.45	44.176	58.313	48.09	64.464	27.484	60.034	81.287	88.719	56.208	62.694	73.317	113.75	78.328	84.507	80.426	80.669	96.636	103.85	97.213	97.7
130.16	125.52	118.07	100.4	83.046	66.729	82.89	74.233	77.377	52.026	137.69	166.47	148.28	180.05	126.72	139.58	111.43	84.995	149.29	142.57	57.401	78.132	139.84	99.999	-29.963	38.816	88.715	69.347	99.712	126.39	58.912	80.027	56.046	76.779	-15.72	42.255	80.301	90.801	76.974	75.928	72.125	114.85	74.893	80.227	74.29	64.83	98.04	98.579	83.672	81.258
127.21	119.1	126.73	107.2	86.512	79.586	90.11	82.148	93.863	82.575	122.71	144.71	145.82	159.31	126.07	127.95	101.48	74.307	142.9	143.11	36.851	66.294	135.7	103.64	-17.418	40.554	76.265	76.901	91.135	113.44	58.161	83.749	66.575	87.813	23.404	49.423	86.102	94.46	92.243	85.084	61.432	99.458	67.667	77.419	86.439	78.11	90.92	85.421	81.979	85
110.81	99.468	120.5	102.49	96.845	98.2	92.361	83.417	112.45	112.03	105.16	99.647	132.6	129.79	116.71	101.92	91.742	76.204	117.59	126	58.706	69.769	130.99	104.89	45.497	75.086	79.574	90.192	75.464	92.731	53.008	77.202	71.676	87.909	107.95	66.952	94.12	98.298	98.798	92.124	69.438	87.173	61.427	77.884	104.42	110.32	84.148	79.648	88.081	101.16
89.953	87.021	109.05	94.861	102.86	102.45	84.27	69.566	113.02	101.52	96.522	74.117	114.1	116.72	115.2	99.044	82.806	102.24	104.74	104.18	82.744	75.347	155.94	123.36	107.62	105.58	107.23	94.233	77.86	82.256	48.22	63.735	49.106	64.424	156.91	69.222	98.116	104.98	92.339	99.174	107.41	99.088	58.995	77.756	97.826	117.74	84.351	90.382	90.65	108.8
69.001	76.825	101.89	80.998	106.13	98.909	83.623	73.786	127.33	110.21	102.93	81.247	107.42	123.79	98.534	84.526	65.379	81.087	94.503	89.298	82.193	73.926	142.85	116.18	82.602	96.855	90.273	74.968	71.969	82.554	60.883	64.966	54.181	56.889	121.77	67.828	81.498	92.82	85.392	92.811	79.036	54.148	101.63	120.29	90.687	120.58	126.56	148.01	119.18	131.38
68.628	80.163	102.9	74.007	110.71	78.751	92.701	76.585	127.01	92.731	116.43	107.21	119.73	133.36	88.579	85.122	61.443	64.928	89.042	86.062	79.259	68.359	131.13	111.22	60.916	80.434	109.39	69.905	76.948	85.761	66.82	69.94	74.476	69.059	73.619	74.373	67.612	80.833	83.489	84.908	49.697	22.936	145.52	151.45	80.228	106.84	158.56	184.79	136.44	144.22
77.451	84.735	91.386	70.156	96.86	55.116	88.134	70.067	105.78	68.029	121.33	129.54	129.75	137.75	95.821	95.852	71.156	71.958	80.277	83.692	81.521	63.39	130.01	104.23	35.541	56.25	124.85	65.705	79.177	81.907	53.243	61.306	81.364	79.878	49.844	80.734	68.1	85.275	77.517	82.293	24.215	21.974	167.91	157.4	78.699	98.928	163.87	180.26	141.69	146.82
92.895	94.157	95.743	96.915	81.43	65.443	91.144	93.175	103.23	87.671	111.75	137.88	117.81	119.35	115.03	100.99	87.798	88.386	104.34	108.97	67.27	66.404	137.87	107.45	-21.946	30.198	98.439	65.483	83.195	81.805	52.464	63.652	86.222	88.796	8.4228	54.911	70.176	89.652	62.193	77.274	-17.477	5.9479	115.75	104.52	55.364	62.425	110.52	112.81	112.29	112.3
102.12	91.349	76.492	99.367	69.099	78.234	83.537	96.454	88.57	101.58	96.359	115.41	99.524	96.571	112.44	96.305	116.15	110.83	90.525	104.75	97.745	88.747	109.4	93.388	21.217	60.347	91.708	81.391	91.05	94.68	72.043	82.251	101.48	99.543	33.482	64.844	107.8	114.68	93.691	110.35	28.132	53.208	99.876	95.506	80.216	94.477	103.75	94.158	102.15	102.83
119.65	107.38	88.335	111.57	73.344	97.269	96.888	107.93	82.354	105.91	93.329	104.74	86.114	73.313	103.94	100.52	135.27	138.49	117.8	119.41	94.763	104.66	93.146	89.611	39.341	74.384	92.06	104.45	120.08	124.75	88.152	101.16	114.06	105.3	25.301	60.011	124.86	123.01	112.56	128.79	89.705	87.178	62.812	74.772	74.757	83.9	91.536	84.698	76.03	74.528
125.13	108.14	89.349	93.84	57.933	91.797	108.51	100.29	86.269	103.25	110.75	99.81	103.52	85.023	86.337	88.577	126.06	116.34	117.9	108.09	50.643	89.478	52.46	57.17	24.863	58.531	46.008	73.326	127.46	132.47	86.402	94.805	117.49	102.82	15.291	64.381	131.53	112.05	131.94	127.23	129.98	75.621	110.63	132.37	105.88	120.14	146.31	146.16	109.5	106.92
112.05	97.27	63.905	59.551	45.092	80.749	112.89	89.239	76.787	92.107	115.51	97.045	108.21	101.13	63.352	81.827	109.61	100.18	75.207	69.74	24.254	72.961	-11.949	5.53	12.358	42.299	6.9854	46.346	121.4	122.04	57.51	68.676	122.74	109.45	52.003	103.48	125.11	101.32	141.94	120.21	154.33	73.806	196.23	217.31	169.04	195.03	217	224.28	170.28	168.42
113.36	104.33	91.019	96.322	65.497	97.813	151.56	122.99	98.345	89.613	109.63	101.43	100.36	97.692	73.606	92.955	98.989	104.08	87.474	85.75	-9.6585	62.163	-4.4678	27.942	15.82	51.081	20.222	58.2	130.91	104.2	53.175	65.812	125.09	122.34	47.776	93.629	95.8	73.89	114.98	88.052	134.9	44.395	158.75	176.14	161.35	170.12	158.29	166.75	158.71	157.95
94.72	93.107	86.852	113.72	81.016	112.92	145.11	134.98	101.12	94.702	89.518	96.651	74.118	100.63	79.682	91.135	92.196	107.82	65.22	80.046	32.33	81.588	8.6786	52.336	45.783	83.021	33.14	81.838	112.27	91.154	69.771	72.171	117.96	123.36	77.958	107.38	82.233	77.159	93.203	81.519	98.621	56.365	131.57	144.74	174.27	177.2	114.33	120.28	154.92	147.81
87.116	91.369	99.071	131.35	94.648	111.52	122.2	116.35	93.547	71.087	80.313	93.692	66.374	107.25	102.28	97.498	89.562	119.83	71.49	86.707	91.625	108.81	80.705	113.86	115.92	121.38	81.969	107.62	103.89	86.981	107.25	87.502	94.018	103.72	102.71	110.15	91.289	94.716	85.224	90.035	107.59	105.53	82.868	86.807	151.66	143.87	63.779	63.932	121.01	107.14
84.543	97.947	125.51	133.51	118.89	116.37	112.59	109.01	100.83	79.613	80.796	99.93	68.97	98.439	110.54	94.855	83.02	112.73	98.497	105.31	134.78	135.29	124.03	142.83	119.04	120.44	98.727	131.62	100.61	97.091	141.19	108.67	109.7	101.24	103.78	120.08	89.79	98.33	91.615	96.101	106.46	119	51.642	51.42	109.74	93.239	48.423	51.926	85.332	62.769
85.034	94.175	134.34	109.84	125.85	106.95	111.58	91.052	111.66	89.402	100.43	104.39	100.85	100.22	114.6	93.856	76.29	87.374	102.01	102.25	146.06	136.24	132.81	131	113.29	105.83	94.437	122.82	99.409	98.825	152.97	116.7	135.15	104.93	116.3	130.84	99.185	96.127	123.55	107.89	128.5	115.4	87.027	78.752	96.593	90.476	89.954	95.639	86.905	64.072
96.755	94.259	141.13	108.67	125.46	103.73	128.36	90.171	122.06	91.815	123.57	108.69	132.56	99.085	128.21	111.68	79.478	82.612	110.56	102.31	122.53	121.52	143.54	124.18	114.91	102.24	105.2	111.91	115.06	96.699	150.5	121.88	143.47	109.43	117.89	111.14	109.2	92.365	144.67	117.55	156.65	109.57	100.03	84.614	78.077	79.599	98.815	102.24	81.99	64.347
98.856	84.754	127.08	116.95	119.25	119.44	138.58	116.85	133.63	126.76	124.93	95.24	130.51	83.622	119.22	102.88	84.195	67.132	92.578	93.048	109.8	121.2	105.43	101.77	118.75	122.62	87.382	106.46	111.72	92.785	164.41	141.95	153.12	124.8	126.33	103.55	120.82	94.279	157.91	130.54	141.45	94.775	104.2	90.009	83.535	90.089	95.706	92.363	92.213	76.255
106.83	85.769	116.97	128.96	115.18	119.33	129.2	118.12	116.83	113.83	116.44	70.513	118.68	63.002	110.7	90.757	95.487	79.222	81.105	87.019	137.33	136.73	103.98	111.3	197.6	173.71	128.89	127.31	106.14	93.254	178.58	155.37	130.64	124.33	174.4	118.68	141.24	112.45	152.01	140.48	149.42	132.12	70.299	54.307	80.659	75.263	58.23	40.12	84.091	71.074
109.76	97.406	121.31	128.23	113.34	111.75	109.71	110.44	101.34	101.85	97.719	52.427	96.815	39.131	98.208	64.691	93.174	81.905	93.897	96.469	160.77	149.27	112.98	117.73	235.05	187.11	145.65	139.88	90.063	93.512	180.98	150.28	106.64	115.63	214.45	150.23	142.44	119.27	129.06	125.92	136.22	147.68	25.396	10.623	60.665	35.574	22.435	-7.0972	74.361	62.238
105.33	110.67	122.77	106.46	104.49	94.939	90.457	94.833	94.161	95.876	76.461	50.629	78.024	32.379	89.13	48.287	80.49	71.45	111.33	106.47	150.69	136.43	116.55	107.51	230.67	159.62	126.59	120.2	79.105	85.277	163.18	124.63	91.009	103.33	229.96	175.99	134.03	112.33	120.46	105.32	138.49	140.46	18.549	5.333	48.325	20.853	26.871	-6.8018	84.423	78.873
105.01	121.46	117.33	81.341	101.53	82.292	89.848	90.122	98.5	99.963	70.139	70.82	74.942	52.574	77.118	54.554	77.33	60.782	122.67	116.32	125.95	106.37	103.61	85.777	194.42	124.64	108.09	98.496	82.917	85.562	126.17	97.081	92.938	101.34	194.35	163.47	110.77	97.198	117.67	92.366	132.24	109.84	43.711	37.899	55.621	48.067	58.893	32.033	106.45	112.6
109.74	132.39	102.83	81.249	85.23	84.024	94.026	105.93	100.29	114.73	72.551	104.77	70.058	88.425	70.553	80.766	82.664	66.349	139.3	128.52	71.937	75.312	88.692	81.456	111.29	86.276	75.218	68.384	100.57	90.923	90.098	77.898	81.879	96.353	87.982	93.399	86.275	87.908	101.39	94.152	103.8	77.266	63.349	70.721	61.565	77.744	81.627	69.392	116.32	129.99
119.65	133.82	86.163	90.358	81.799	93.157	106.14	127.09	94.814	126.78	83.137	114.89	73.514	106.1	48.067	87.29	105.58	79.608	127.84	129.72	68.601	80.857	40.65	81.451	88.396	102.96	83.533	76.854	112.91	106.87	82.953	88.511	98.476	115.58	16.307	49.952	79.203	89.676	90.415	111.85	71.183	72.782	94.757	111.05	91.858	123.78	105.58	107.92	116.7	135.56
122.54	132.42	71.495	92.737	73.942	86.723	97.079	112.22	55.638	92.771	90.859	105.34	75.119	97.726	47.217	94.244	130.57	131.56	113.37	118.25	100.01	110.63	24.172	93.883	115.37	129.44	123.79	98.509	123.42	122.47	83.683	91.301	99.856	122.64	31.927	60.579	92.605	108.89	73.528	126.41	83.661	132.51	119.83	129.93	114.97	141.18	115.43	128.77	97.768	115.72
108.96	120.12	82.607	95.423	71.058	87.286	97.982	105.96	49.648	88.407	89.455	86.596	73.407	65.112	69.199	81.774	133.97	149.28	112.93	117.7	104.71	132.16	15.988	91.178	121.35	129.24	104.08	93.181	123.56	124.84	119.47	103.95	126.18	132.64	79.287	103.13	103.82	104.9	75.118	112.25	93.405	144.08	140.09	138.17	122.06	129	115.95	138.06	82.628	93.136
95.741	104.18	107.56	92.356	87.706	81.606	110.03	90.546	58.707	70.606	97.859	85.084	88.836	49.023	111.77	91.491	134.22	159.6	120.65	121.48	116.2	132.82	54.931	87.577	148.65	126.89	106.4	94.478	133.37	133.08	152.56	116.47	151.6	134.15	141.17	140.35	102.91	93.833	87.419	87.244	124.44	140.48	146.09	131.78	121.09	109.98	103.71	131.9	71.209	73.627
91.251	90.713	124.29	92.581	102.83	73.231	122.31	76.011	72.994	48.67	114.4	104.55	113.85	70.298	153.02	122.22	130.34	154.76	127.11	120.1	114.69	109.88	126.25	98.165	176.92	125.27	119.45	88.179	150.09	136.65	170.16	127.41	148.26	118.76	159.29	129.95	98.874	89.021	104.43	75.644	163.16	129.47	138.14	118.11	117.48	99.641	88.793	116.42	69.986	65.258
87.693	82.101	120.05	95.477	115.38	87.39	134.28	96.672	96.442	79.752	114.74	118.44	114.27	92.718	146.09	127.44	117.11	114.78	111.2	106.43	105.05	93.086	138.13	97.969	161.97	121.94	97.363	82.723	147.98	124.87	174.72	146.04	152.31	117.58	134.49	106.88	93.52	88.522	124.36	86.693	158.98	96.043	130.39	117.93	123.34	111.06	94.778	117.11	85.102	73.19
98.165	87.139	120.24	101.95	128.36	95.205	146.11	107.04	109.15	93.147	117.47	109.41	122.42	106.31	119.03	116.81	106.61	82.348	93.307	89.196	111.66	87.209	141.94	119.11	180.09	136.32	123.98	98.072	131.02	97.997	147.19	146.62	142.72	117.76	133.8	95.908	97.502	95.013	124.68	101.74	147.53	83.571	108.51	101.71	119.74	110.8	93.24	100.85	88.677	78.172
100.97	95.915	120.75	103.71	128.99	95.061	143.1	97.755	109.27	88.749	110.52	84.627	121.4	103.54	103.98	105.27	92.713	74.286	83.482	71.792	114.31	86.186	143.83	143.23	192.92	133.71	151.76	108.6	103.09	63.111	99.659	119.2	117.64	108.34	171.13	113.55	108.05	102.38	108.67	105.87	136.3	91.453	89.904	81.693	105.07	95.483	89.463	82.147	87.393	81.272
85.356	91.619	118.26	101.28	132.51	107.14	137.82	101.88	126.63	112.76	90.615	64.203	102.69	90.947	99.577	92.644	77.83	62.858	72.979	63.4	115.78	92.267	109	135.14	170.16	117.25	132.16	114.52	71.226	47.05	80.609	102.3	121.71	111.05	204.01	152.82	110.53	95.46	103.29	98.464	98.413	76.266	100.3	89.277	103.26	94.807	102.94	90.844	102.1	96.393
79.508	92.313	122.06	121	133.84	115.9	128.55	105.78	136.65	106.65	76.918	79.655	85.107	97.964	130.37	125.35	76.062	86.307	94.413	79.478	104.3	95.971	125.35	149.07	151.96	106.56	129.08	121.54	77.905	63.33	93.924	102.97	103.9	98.123	171.6	144.79	109.57	89.226	98.403	90.62	93.086	86.795	89.86	70.219	82.641	65.108	88.134	75.873	96.113	88.314
79.851	86.789	104.01	133.27	128.86	125.89	109.12	120.33	140.8	115.51	70.74	114.05	69.993	121.83	141.63	152.25	82.113	95.877	94.846	88.447	106.79	110.5	118.26	141.92	124.77	112.45	104.51	122.2	91.656	96.812	135.18	129.51	93.818	92.421	86.212	115.08	107.07	89.27	106.47	97.403	89.739	104.71	110.57	83.678	90.858	72.892	105.54	92.283	108.07	97.334
93.654	93.237	82.091	140.71	124.01	134.1	89.441	136.88	127.89	122.7	70.191	143.78	59.06	132.34	129.29	166.13	95.119	112.64	86.608	91.082	119.73	133.39	103.8	132.87	114.45	130.86	101.4	129.9	111.54	121.37	163.68	157.03	86.205	95.229	8.0192	85.06	104.58	98.346	109.65	111.35	113.08	148.24	124.55	93.285	101.01	87.106	124.15	105.53	109	102.55
116.91	114.43	96.358	158.68	126.2	145.94	93.529	160.38	131.49	140.79	80.855	153.35	66.295	117.03	116	159.03	101.04	120.74	105.67	111.02	104	139.6	108.81	138.21	93.996	130.57	108.8	132.59	124.67	117.69	162.2	165.98	84.241	102.19	-41.252	50.716	88.422	94.195	87.633	99.446	119.63	151.9	91.877	66.91	77.935	64.242	99.396	77.374	82.245	86.715
116.14	120.61	103.42	152.68	123.11	153.76	95.534	167.67	140.25	167.31	81.839	131.04	73.865	90.546	104.22	138.81	94.728	113.63	99.466	109.36	84.894	128.12	93.962	125.19	95.702	117.13	102.11	119.36	116.93	87.776	138.95	151.72	97.034	111.3	2.617	62.426	84.451	93.033	84.302	90.017	132.6	139.52	86.904	76.166	77.617	78.167	90.319	77.325	77.36	93.524
101.47	115.57	109.01	139.47	125.72	155.43	96.196	158.35	146.6	172.4	77.902	104.3	83.152	77.13	107.66	138.04	85.308	112.83	89.55	101.26	79.047	107.42	95.509	117.77	119.5	104.47	114.1	117.09	107.03	65.992	108.92	126.89	108.97	112.88	85.198	90.371	85.354	99.132	90.422	88.076	143.39	122.4	87.249	93.28	83.839	94.565	76.086	87.655	79.236	98.13
83.589	107.4	113.3	133.71	128.26	159.78	93.205	155.47	153.32	174.62	69.432	96.919	83.795	84.671	116.6	151.63	70.458	109.87	93.14	99.432	71.532	90.255	108.18	118.11	100.94	84.392	105.93	117.23	97.462	65.449	92.485	107.63	113.02	105.88	116.55	100.86	78.467	106.56	90.065	90.083	117.66	86.315	84.49	104.23	80.574	86.022	61.477	103.24	84.193	89.973
[truncated: 66 more columns]
