# Supplementary material for: Constructing high-order functional connectivity network based on central moment features for diagnosis of autism spectrum disorder
Source: PeerJ. 2021 Jul 6;9:e11692. doi: 10.7717/peerj.11692 (PMC8269664; doi:10.7717/peerj.11692)
Supplement: Supplemental Information 2 [file peerj-09-11692-s002.zip › raw data/Subject_17.csv]

116.99	105.31	102.53	90.423	100.15	112.78	110.26	99.314	128.96	91.702	137.42	130.66	125.98	121.54	112.31	93.553	114.26	119.87	113.45	103.46	79.855	133	69.166	65.237	47.222	85.062	4.1297	79.91	124.28	144.41	96.8	80.896	100.25	111.44	56.639	33.784	119.07	102.11	94.441	94.254	106.96	128.03	82.867	89.039	81.053	70.896	85.494	92.732	80.311	91.979
129.68	104	108.89	66.45	87.896	79.397	105.76	72.056	124.78	72.528	148.68	119.25	123.37	114.43	118.62	110.04	118.82	115.59	136.46	111.14	86.292	110.18	91.337	62.947	45.164	58.829	16.858	62.793	121.2	132.01	123.09	79.357	101.09	85.219	50.844	3.9653	127.43	95.76	120.08	119.86	117.03	150.32	76.289	80.578	49.551	25.252	89.576	81.484	72.753	87.429
140.28	102.26	120.24	66.625	95.239	60.948	109.99	66.006	129.13	63.265	149.66	103.99	117.74	105.39	127.13	90.253	114.82	105.76	136.37	103.13	94.683	84.304	99.947	57.156	69.256	46.997	86.871	67.023	117.57	100.63	121.35	70.376	97.649	75.588	79.677	18.551	121.3	88.245	132.37	125.82	118.03	132.23	88.81	90.693	45.201	15.821	101.01	85.68	73.832	93.399
147.2	101.89	127.18	73.96	101.94	50.742	111.25	58.265	110.64	51.66	141.23	76.886	109.15	87.482	134.84	62.071	109.8	81.16	133.07	98.087	107.62	83.812	106.83	54.167	120.11	53.663	151.18	77.423	116.67	71.81	115.6	65.868	101.07	82.441	127.87	64.467	105.91	89.567	120.41	115.23	112.05	103.66	111.23	106.96	70.264	36.987	111.66	97.877	78.034	95.406
145.44	110.71	123.49	84.224	105.33	70.386	112.15	67.978	110.2	69.444	135.31	66.674	112.84	82.664	136.7	53.934	119.72	76.93	132.37	101.15	104.51	104.81	98.208	52.258	126.67	66.374	170.62	94.555	123.36	80.928	108.26	74.244	108.6	102.73	154.69	105.91	97.774	96.391	102.37	98.124	105.72	90.976	117.59	104.74	84.166	54.349	108.94	98.695	67.027	76.965
132.87	119.92	119.79	94.372	117.27	86.534	112.82	71.705	129.33	93.262	127.63	80.454	109.58	97.849	124.88	73.122	107.55	77.504	113.58	87.063	111.96	124.18	106.76	75.584	114.14	72.601	183.53	113.52	110.93	93.163	107.28	87.586	100.54	103.31	170.7	134.99	92.172	95.807	93.266	82.146	81.78	79.389	121.85	106.42	103.4	80.758	119.54	110.42	76.073	72.985
100.12	111.43	116.3	101.12	112.6	107.75	121.37	98.033	143.78	128.21	116.59	101.24	110.49	106.92	106.28	114.8	96.266	88.936	111.05	95.5	99.638	123.95	127.44	116.62	114.45	101.72	126.77	123.99	113.05	117.83	128.97	118.08	112.81	110.05	150.31	138.78	100.32	103.5	89.073	91.357	100.65	94.312	104.54	98.827	120	103.58	118.86	104.43	90.323	77.121
83.886	103.63	114.07	106.25	113.15	122.89	117.27	114.88	156.4	151.11	104.87	130.5	109.16	127.82	100.87	152.3	91.446	101.15	106.1	97.042	119.34	102.2	145.42	149.72	116.34	116.22	121.58	136.27	110.48	122.24	128.57	128.56	101.49	93.227	104.31	108.8	108.8	106.18	93.718	105.65	119.49	88.631	100.56	113.79	125.32	120.37	121.71	105.58	112.52	94.375
80.2	102.95	103	113.91	104.87	117.01	106.74	125.98	127.3	138.37	97.104	147.13	104.93	142.98	95.599	153.66	87.502	108.41	94.708	93.33	142.58	85.968	140.05	163.32	117.91	124.05	123.72	134.49	104.99	112.64	107.81	120.24	94.496	88.569	62.959	82.355	104	102.32	87.932	105.23	119.33	71.319	114.7	144.93	141.58	151.82	126.76	120.66	146.35	129.99
90.165	112.49	80.334	107.02	79.637	96.088	88.728	123.42	72.496	105.63	99.956	138.61	107.49	141.95	92.009	126.38	107.46	120.12	102.89	104.62	150.33	93.986	105.66	140.34	94.629	115.13	99.727	113.99	107.9	112.06	87.166	102.82	109.38	105.41	30.217	69.225	96.72	97.201	77.581	94.784	114.04	72.995	121.52	152.45	135.12	155.68	113.61	121.02	149.34	140.79
108.39	127.63	60.209	87.86	60.24	77.635	70.147	109.59	54.552	87.239	106.07	118.51	114.38	135.19	88.605	91.873	140.81	137.04	123.95	120.72	139.59	110.62	55.167	91.355	35.248	81.471	79.984	89.792	106.51	116.69	68.217	83.3	123.94	121.77	11.779	73.248	92.185	89.966	80.401	81.731	102.28	83.063	115.34	130.54	94.003	116.86	91.141	105.43	112.99	113.48
104.64	133.96	54.127	86.512	55.726	86.912	75.207	128.62	87.22	108.85	107.48	115.2	121.13	131.03	71.552	62.931	148.51	155.8	130.83	128.86	78.077	111.91	11.192	61.177	-25.951	63.828	41.715	79.189	102.78	125.94	53.153	78.633	139.52	149.92	31.608	116.87	87.933	87.6	86.394	74.551	98.618	94.656	99.279	98.701	67.733	86.369	77.046	93.984	77.324	89.366
87.431	121.74	60.62	91.26	57.883	104.36	78.421	144.7	95.443	134.61	97.524	116.02	111.36	115.56	55.224	73.602	130.93	147.8	136.45	143.21	31.923	99.351	18.718	72.776	-10.617	84.121	17.717	88.954	101.73	129.47	59.525	93.815	140.7	158.1	72.893	158.68	89.547	104.62	88.294	93.214	116.82	110.44	84.778	78.951	71.049	78.726	76.185	93.503	65.905	80.412
81.22	110.79	72.029	100.09	71.061	121.64	70.881	137.83	82.229	145.03	86.082	124.7	90.374	111.73	55.22	107.68	102.51	130.42	120.14	137.13	49.179	81.533	57.549	105.99	49.403	113.85	55.305	112.5	93.501	124.5	65.046	105.5	107.24	131.35	108.28	160.48	90.347	119.55	88.603	115.06	120.32	108.45	90.999	90.038	95.53	93.318	96.034	115	90.885	97.087
84.034	103.24	84.947	101.76	70.683	130.57	78.874	118.01	81.7	140.91	80.2	112.53	80.901	108.04	72.931	126.16	88.024	130.61	94.999	117.34	89.243	72.75	89.581	126.65	112.4	137.22	55.441	103.71	88.621	125.22	89.126	114.66	89.955	109.33	109.85	123.33	86.436	113.88	85.374	120.23	115.94	106.81	105.97	108.67	133.16	110.42	120.54	132.77	134.46	126.37
101.61	108.98	80.011	84.821	65.293	126.04	73.674	89.139	56.392	119.15	95.364	97.856	86.053	106.21	92.898	133.23	102	138.72	101.53	114.31	125.69	83.815	95.532	113.38	117.88	133.06	63.445	100.44	96.474	137.85	98.653	109.94	89.207	93.943	73.484	72.151	96.517	104.97	93.279	118.13	118.97	126.19	101.23	99.945	113.62	90.856	116.93	123.38	141.08	119.46
115.76	113.49	76.172	64.325	66.059	117.67	75.93	74.001	55.514	105.06	117.14	85.769	102.03	97.882	108.57	123.68	121.47	137.44	133.31	122	111.87	96.901	90.021	84.737	79.791	108.64	62.309	100.32	112.19	144.85	97.195	99.758	109.32	94.986	39.739	53.184	113.56	99.989	109.59	113.3	137.55	152.09	82.528	72.507	66.091	53.42	94.944	95.074	112.42	86.313
111.24	101.18	98.646	61.039	82.587	96.99	104.49	67.276	105.08	95.537	117.09	67.213	105.31	74.344	119.94	98.315	102.62	102.88	144.05	105.76	64.888	94.056	112.46	81.287	75.863	84.573	52.431	83.205	109.97	114.14	106.14	94.505	132.93	100.67	64.567	91.395	112.38	95.528	119.68	103.43	142.02	146.29	88.469	73.475	77.011	60.032	98.272	90.281	104.06	82.41
105.63	91.337	125.47	71.336	112.99	88.585	118.35	67.026	150.58	96.891	108.89	67.412	98.467	57.178	138.15	93.528	84.523	67.576	140.41	85.821	43.539	83.901	151.74	95.047	89.663	66.931	92.459	86.852	107.73	84.589	106.14	89.747	127.53	92.318	123.12	137.59	111.98	106.55	128.49	108.17	133.76	127.14	98.676	85.926	94.822	78.155	103.57	93.389	89.504	83.398
100.17	94.065	138.27	92.271	137.8	97.066	118.07	81.4	169.53	106.98	104.12	84.089	90.818	59.309	152.22	99.337	81.745	68.577	116.57	67.148	54.015	77.087	169.25	108.17	92.866	59.735	141.05	102.91	109.61	80.41	96.755	84.339	108.02	87.278	179.94	167.76	113.02	118.96	133.89	118.97	107.7	110.52	98.745	91.774	103.63	94.06	101.55	93.737	71.451	88.289
100.91	97.858	132.23	95.114	134.96	89.267	100.18	72.753	125.25	97.556	106.42	83.613	79.043	60.713	153.61	112.19	93.49	81.939	109.05	73.945	95.787	86.885	172.6	111.99	108.72	58.681	158.48	110.97	114.05	85.209	103.54	79.066	101.65	82.665	206.28	173.38	118.91	127.19	135.58	138.28	88.968	116.83	82.749	76.135	92.128	83.198	87.221	78.691	50.693	82.316
115.44	103.95	122.8	92.372	132.37	95.84	86.443	63.067	128.52	112.85	111.39	82.845	77.219	79.045	147.76	114.03	116.02	101.29	111.91	82.708	125.85	88.895	136.34	89.336	71.17	36.223	180.15	116.39	106.73	79.26	85.517	63.024	84.937	68.082	173.4	148.68	124.96	115.3	145.21	144.96	76.086	102.75	70.913	57.157	47.994	38.13	74.498	58.97	27.299	59.204
117.5	94.173	125.33	100.76	134.18	93.953	94.197	57.845	145.18	125.82	105.59	74.714	66.84	81.881	125.41	101.21	95.108	72.134	110.26	81.927	110.79	83.529	119.71	90.52	61.559	31.545	176.43	111.48	82.914	39.932	65.135	53.992	74.162	57.918	150.2	144.54	115.21	96.055	133.23	133.58	68.372	66.256	90.535	70.335	56.962	39.92	91.157	72.943	54.713	71.411
102.22	78.728	129.64	122.67	139.25	109.45	107.8	83.851	151.43	147.56	92.574	72.085	61.156	64.189	102.09	98.142	68.869	26.367	113.88	93.836	58.282	75.988	121.25	111.35	73.509	66.072	146.27	115.09	72.85	18.501	45.771	68.266	69.643	63.586	134.47	142.06	104.23	92.442	98.213	116.86	77.264	39.09	115.22	95.505	91.231	80.198	108.04	96.664	97.324	94.388
88.582	71.465	135.91	136.1	145.06	113.1	111.04	88.499	145.64	145.79	75.196	65.773	57.368	43.873	97.981	105.62	55.112	-1.3081	102.49	95.101	48.502	77.712	152.07	140.55	127.72	106.78	131.52	109.45	65.785	17.496	56.849	91.138	61.655	61.295	147.48	130.29	87.782	89.387	55.175	93.488	66.154	28.121	140.49	127.45	140.39	132.77	126.15	123.98	139.41	121.54
69.738	80.436	120.84	141.35	131.79	127.42	106.86	113.62	126.88	141.67	66.414	71.278	75.705	44.332	92.177	110.92	84.001	47.685	88.963	107.78	46.558	90.026	140.82	143.29	146.61	147.12	84.577	103.06	81.564	73.773	83.104	121.42	79.611	88.406	145.25	114.83	80	87.988	26.483	74.53	59.845	59.175	126.18	124.51	150.08	156.29	112.17	119	136.94	120.37
64.413	94.553	99.296	124.6	106.86	121.8	94.065	106.69	124.07	120.66	60.228	78.636	94.76	74.707	85.043	102.65	122.65	129.99	69.262	106.27	79.077	106.89	107.56	123.07	140.6	144.47	61.064	86.99	89.953	124.38	119.14	132.02	102.38	108.19	137.96	110.74	75.499	74.789	31.767	65.31	54.689	93.945	103.1	110.61	133.4	139.47	94.921	103.42	109.8	104.42
55.453	97.134	66.699	103.54	73.786	108.5	69.104	104.95	82.354	93.354	46.607	86.117	96.041	100.96	54.448	97.519	140.9	182.64	67.792	123.67	101.98	122.55	60.741	100.87	115.97	139.69	49.787	90.506	95.849	156.56	135.84	139.92	127.52	128.97	110.29	128.2	83.097	80.071	62.58	82.667	82.859	124.39	84.049	96.387	106.79	122.28	79.384	91.272	83.78	86.643
47.971	88.455	50.197	90.502	52.462	107.74	51.116	110.44	60.487	90.702	28.842	92.161	83.845	112.77	33.568	97.854	128.81	182.95	65.574	137.17	115.51	129.88	45.103	98.16	96.558	136.84	54.907	104.4	96.998	157.99	138.03	144.03	136.07	137.61	95.817	154.32	96.041	95.826	98.697	111.12	124.05	132.22	87.488	94.503	101.23	118.82	80.974	91.778	80.54	87.74
36.221	81.843	53.901	104.07	53.279	132.78	57.14	149.43	68.203	122.22	20.401	102.54	75.4	111.94	28.527	98.691	92.492	154.36	42.739	136.29	104.7	127.57	58.128	119.43	83.141	152.33	51.693	122.78	94.721	148.55	127.43	151.06	130.46	147.42	109.59	181.3	101.6	109.8	116.75	123.13	136.81	121.53	105.16	97.619	125.42	144.7	97.707	102.66	105.37	113.57
43.793	86.425	69.81	113.37	63.328	170.5	68.704	181.26	94.004	168.95	39.863	106.4	93.693	107.23	56.882	115.08	91.648	131.24	40.542	144.91	98.113	122.45	87.561	131.6	73.263	159.07	47.651	134.94	104.6	146.55	124.5	154.19	114.91	139.44	116.46	167.41	108.44	118.3	121.15	122.93	128	120.62	102.43	73.309	112.99	127.56	95.586	81.832	97.398	101.84
66.138	99.166	92.434	126.75	89.136	158.86	88.33	168.41	93.675	159.57	80.715	111.07	110.12	118.98	78.157	116.82	68.175	92.888	25.282	120.39	102.4	115.15	129.12	152.25	92.001	138.88	87.596	132.43	86.231	104.48	115.21	132.83	83.84	106.85	153.62	160.77	89.6	103.98	109.49	94.618	59.536	94.132	114.27	73.71	121.02	128.06	116.26	89.23	110.83	104.95
95.59	103.69	107.66	120.29	92.306	135.69	110.29	134.64	83.597	132.72	130.2	106.17	140.66	126.89	102.88	120.95	84.343	68.218	65.196	125.06	81.318	106.17	148.63	148.41	103.09	104.14	88.063	111.77	93.968	74.382	113.89	109.18	79.839	83.343	150.41	132.12	83.876	98.846	96.86	84.839	48.199	89.109	99.304	63.167	97.43	91.152	108.46	72.607	84.037	72.497
123.61	103.27	123.15	110.75	98.388	108.68	135.24	90.376	103.63	104.55	155.73	99.331	154.97	132.7	128.9	116.4	98.237	49.507	107.67	118.3	69.064	89.745	152.87	135.85	99.52	60.787	102.62	83.761	97.82	46.102	100.62	84.107	77.94	65.126	132.48	99.956	83.131	93.049	92.24	82.875	64.297	67.502	91.763	74.839	84.242	66.9	104.61	73.064	64.931	56.189
122.29	99.573	128.55	115.45	113.71	71.436	150.69	69.535	77.299	66.88	138.08	84.878	126.01	110.14	126.59	108.36	66.942	20.806	120.74	103	79.861	78.295	156.21	143.35	115.85	64.588	125.64	73.664	81.723	29.34	80.367	83.602	84.768	70.635	132.25	100.14	78.864	93.071	85.059	78.942	67.206	38.258	95.185	100.8	110.32	107.17	113.17	104.84	90.977	86.402
121.74	100.21	140.21	104.42	125.79	56.08	154.23	53.095	93.988	70.011	99.338	56.187	96.995	74.679	143.44	110.04	63.233	25.145	131	93.312	133.76	75.276	167.72	138.48	140.9	81.54	141.69	67.452	71.648	40.783	97.148	101.16	101.36	76.983	127.9	90.181	85.941	86.248	89.601	76.899	68.763	32.067	80.675	87.704	103.04	97.593	100.25	99.613	86.496	87.053
114.54	105.64	143.19	100.75	132.36	57.224	148.73	69.792	104.69	90.831	62.079	37.983	78.67	46.668	140.03	113.16	73.617	49.867	135.79	95.271	170.79	79.155	157.71	123.6	156.46	115.69	147.76	83.243	66.944	65.054	122.35	129.03	121.81	89.791	110.92	86.918	94.625	80.031	100.59	70.69	56.686	42.924	64.832	55.582	74.926	68.393	80.555	76.884	65.686	61.092
104.43	106.87	150.66	114.39	134	56.423	160.24	92.708	139.96	102.73	49.627	46.67	74.957	51.581	121.58	91.027	68.43	71.223	110.81	70.581	150.11	86.561	150.11	119.95	176.81	133.13	137.42	93.352	65.468	61.875	149.09	134.89	138.46	103.79	126.79	107.02	91.173	66.224	104.06	56.661	36.582	51.017	81.296	54.76	91.486	60.718	89.16	77.144	67.19	55.951
96.73	103.32	143.21	133.96	134.65	62.621	158.02	114.47	147.97	95.665	55.034	73.995	74.397	70.415	99.177	80.25	71.419	73.177	97.749	63.522	91.898	93.52	134.89	113.99	179.37	137.16	144.56	113	78.936	54.018	142.64	125.55	132.9	106.44	121.65	103.14	94.742	75.387	105.67	61.231	48.275	62.553	115.56	87.623	118.18	80.769	107.19	96.071	75.922	55.455
92.545	97.393	132.45	145.29	138.33	78.382	146.74	118.12	156.48	85.14	63.168	93.869	70.181	84.142	101.25	88.46	82.159	68.866	93.721	70.713	44.069	95.704	132.94	110.7	176.47	129.3	155.05	117.6	95.575	55.91	121.46	113.47	116.66	100.69	108.98	74.642	100.58	94.166	100.45	76.385	80.214	76.199	140.89	127.48	145.61	116.4	119.85	115.81	88.734	64.817
85.927	95.571	126.45	149.76	145.58	92.276	137.18	110.29	163.53	78.177	64.765	96.827	59.301	86.918	115.69	104.74	76.457	71.715	79.337	74.708	37.588	91.291	146.44	121.74	177.19	122.48	154.12	100.93	89.433	65.969	103.67	111.78	107.82	98.548	119.18	65.805	92.29	99.004	85.185	77.656	86.122	80.163	138.62	143.08	167.81	158.64	121.76	126.54	111.76	89.979
84.131	97.249	118.15	133.94	135.78	94.267	117.16	94.572	123.91	71.822	67.363	83.786	54.933	75.193	120.88	134.16	75.828	81.249	89.569	100.35	78.733	88.841	161.32	134.15	178.4	124.1	133.89	83.396	73.999	85.675	106.56	126.37	117.59	97.424	128.86	83.231	85.506	100.13	75.645	78.588	83.66	91.109	95.969	106.33	139.93	156.22	93.808	101.57	109.59	86.805
93.682	105.3	120.13	113.94	114.67	91.731	114.46	81.225	115.2	78.184	84.974	89.936	73.904	89.723	113.16	133.64	74.696	103.5	88.602	95.872	127.27	86.035	160.67	138.64	148.32	104.01	110.37	67.781	58.047	88.892	120.01	124.14	127.94	95.954	151.85	129.24	84.488	86.813	85.843	75.779	77.959	89.494	60.785	65.531	101.59	118.68	72.992	75.943	98.788	81.05
98.793	110.22	113.65	96.663	85.981	90.536	114.95	92.74	84.764	81.474	105.03	108.23	101.32	107.42	85.088	115.41	84.57	115.67	96.156	95.135	145.5	91.267	129.8	124.26	97.279	95.605	82.57	76.675	69.224	92.289	127.26	115.23	133.06	103.44	139.06	156.24	109.62	96.12	119.76	98.647	113.71	103.28	54.421	55.482	72.062	89.734	67.973	69.271	89.559	79.152
105.38	107.23	113.26	70.589	75.236	68.385	108.47	69.424	53.842	58.014	107.06	105.07	104.88	111.37	78.52	93.201	87.063	91.924	93.877	76.873	179.32	107.89	125.59	106.18	101.38	89.402	103.29	87.857	84.855	73.16	146.35	96.296	116.22	89.873	122.73	142.55	141.84	114.62	160.71	137.25	159.22	127.61	92.813	97.39	86.866	93.31	97.394	97.998	105.79	104.81
96.014	103.31	115.19	63.848	91.728	67.338	110.14	68.137	49.283	53.426	95.456	92.428	96.116	104.73	94.511	76.572	79.895	73.468	76.717	52.906	183	124.45	128.74	97.189	135.08	108.55	128.75	103.37	99.832	68.91	158.03	91.307	105.74	94.217	116.03	120.78	156.61	124.95	177.85	159.17	183.89	163.2	123.46	135.7	116.67	123.53	122.78	125.13	128.07	143.58
84.783	98.252	117.65	73.893	118.35	88.355	113.22	85.976	62.362	76.592	84.155	75.897	90.719	92.264	122.11	84.808	76.134	70.01	74.048	45.364	167.6	131.43	133.95	101.15	182.71	137.33	147.19	118.45	103.34	79.647	159.73	106.18	108.75	105.38	115.09	114.76	142.31	117.74	162.21	151.06	176.05	188.59	112.82	123.82	111.97	130.22	112.45	112.38	121.71	150.61
85.174	93.686	115.37	100.13	135.35	111.5	114.82	112.69	69.537	106.18	92.863	83.54	98.269	95.669	129.27	104.88	68.505	72.28	84.705	48.08	139.81	125.46	129.86	119.08	206.4	146.53	163.64	133.8	91.563	84.928	134.8	117.1	109.84	107.86	125.2	141.52	107.79	97.773	125.6	117.85	142.59	174.09	81.053	81.255	81.997	114.63	81.665	80.821	96.416	131.59
90.249	84.015	108.94	130.98	126.22	112.73	124.93	135.43	67.498	113.57	112.35	108.54	111.85	110.46	100.63	106.08	47.935	66.474	87.087	49.413	97.415	109.25	109.71	138.56	195.63	131.51	140.63	126.4	73.357	72.321	94.481	108.89	104.8	104.71	136.13	177.66	75.167	79.954	90.102	83.079	113.44	121.16	77.359	69.192	93.186	125.21	76.557	80.615	97.571	132.3
100.68	85.177	88.261	141.69	103.43	119.25	120.64	154.81	72.541	116.96	130.45	147.34	130.2	137.02	67.081	95.928	58.74	76.829	88.211	66.456	52.686	91.142	55.719	118.6	106.97	97.076	107.42	117.28	79.404	80.688	35.206	80.276	82.382	100.59	102.98	155.36	83.382	86.029	86.28	79.351	124.17	80.865	100.22	95.2	112.22	143.37	93.048	109.07	104	137.22
109.24	85.4	78.989	107.03	80.657	88.516	99.982	103.58	77.86	83.389	116.65	136.38	117.44	138.79	66.313	84.682	70.875	69.151	76.305	77.386	56.658	86.718	48.08	88.639	67.336	62.353	78.279	78.226	83.623	77.924	29.449	52.746	62.171	82.656	82.695	87.658	105.19	97.461	99.275	99.779	136.15	78.704	154.17	155.96	168.7	170.04	144.94	163.75	142.83	162.69
85.095	89.034	67.97	81.925	65.752	86.272	86	97.786	77.865	75.14	81.205	105.31	98.743	121.91	72.507	83.613	87.264	83.542	66.237	104.63	23.409	87.649	35.29	64.596	36.558	80.889	10.208	54.134	95.952	109.74	46.657	70.224	82.727	111.94	62.781	32.372	117.5	111.62	105.39	117.82	140.14	122.95	181.22	183.01	201.26	192.01	177.05	191.52	180.12	175.35
72.848	101.55	61.846	74.613	76.8	95.639	58.037	90.641	67.419	76.727	56.749	88.983	78.781	120.52	87.896	107.37	99.913	95.288	65.493	117.12	28.542	91.83	47.062	67.014	26.364	93.71	45.381	75.261	88.933	127.6	56.908	96.474	87.452	118.63	69.789	15.743	107.07	113.73	108.24	117.51	105.19	151.01	183.11	169.02	163.41	165.38	179.39	184.57	188.85	153.07
74.549	101.57	72.111	87.312	88.355	86.548	48.509	66.871	55.041	63.244	50.151	74.55	63.055	119.07	94.455	123.25	88.051	82.206	65.361	103.62	73.239	93.718	91.405	103.06	76.462	88.27	113.5	92.274	62.094	99.465	79.55	113.92	82.97	96.598	104.49	47.277	75.16	102.75	104.17	101.19	60.268	129.09	186.48	153.26	132.89	137.81	179.27	171.39	199.24	142.96
92.271	95.938	83.957	98.454	84.058	92.283	57.603	53.31	71.342	66.988	67.871	68.559	75.931	113.88	101.5	119.13	104.09	82.18	84.66	102.39	122.02	88.973	112.42	115.03	112.31	65.073	144.06	92.679	62.517	74.185	97.428	110.81	75.647	68.923	93.486	60.348	69.091	100.74	111.67	99.538	71.86	91.324	172.83	137.92	98.68	101.96	162.36	143.98	175.09	131.95
103.72	97.982	80.046	109.31	84.976	85.99	66.23	57.523	42.701	52.684	91.986	76.393	81.042	101.05	82.474	89.083	97.58	74.115	84.246	104.6	148.23	84.99	96.881	105.97	122.45	60.726	155.11	94.922	70.554	54.031	79.34	90.344	60.414	57.909	61.996	64.978	82.103	110.82	119.77	106.01	87.681	52.845	162.37	156.08	108.69	134.71	162.38	157.65	170.83	163.57
114.67	104.63	82.366	96.077	84.846	81.205	80.428	58.603	54.383	55.595	108.21	73.762	88.74	82.731	82.415	56.859	100.11	75.176	81.653	107.31	138.86	81.601	65.247	70.182	109.25	65.25	113.8	73.601	88.873	51.1	69.389	74.348	59.425	66.955	22.608	45.807	99.08	112.78	119.32	113.28	96.536	40.479	144.82	172.11	131.34	163.22	162.39	168.43	159.75	185.64
121.22	111.25	87.402	76.378	84.765	71.134	85.082	57.663	62.713	62.468	118.23	76.296	91.049	72.366	88.268	54.165	98.474	68.804	88.611	107.37	104.95	87.33	48.7	48.871	88.899	79.074	69.722	62.709	103.94	61.392	67.782	76.126	69.049	85.927	17.359	41.107	100.1	109.18	101.31	112.62	77.634	52.176	124.6	165.25	140.36	167.95	149.69	161.24	144.81	173.99
124.41	110.15	94.4	66.192	81.868	68.892	82.928	61.299	83.625	76.852	120.07	89.103	95.278	80.239	93.783	83.945	105.03	65.46	110	105.24	78.525	96.011	53.204	52.172	62.524	83.507	51.814	70.138	112.17	84.097	74.095	91.343	77.484	96.055	35.921	51.276	88.369	106.01	84.194	106.15	53.845	67.264	110.52	136.77	121.86	137.72	120.47	127.83	119.83	122.94
110.56	101.07	100.26	80.16	78.486	85.642	93.046	89.231	128.81	98.901	114.53	113.83	104.66	106.18	88.255	105.65	107.43	86.656	115.8	95.376	57.804	100.65	69.647	77.428	38.226	83.271	39.044	84.249	116.13	118.33	84.849	104.18	92.297	111.3	76.033	83.701	77.28	105.33	82.15	96.759	50.905	79.251	103.53	109.18	112.27	115.06	91.797	94.26	102.75	82.609
89.312	88.005	95.58	84.88	71.229	115.52	92.74	116.2	156.49	117.82	98.913	117.52	115.16	115.96	88.516	119.24	129.78	126.44	133.65	120.89	60.452	102.87	89.618	88.589	41.202	94.126	25.252	96.533	130.5	163.72	109.22	115.18	119.64	124.89	86.437	96.872	94.315	121.63	106.3	110.15	103.36	113.74	78.438	78.136	88.671	85.893	57.629	57.05	67.695	43.672
69.571	81.666	100.49	92.379	86.709	129.18	103.06	125.56	195.86	120.53	72.922	99.924	111.07	115.23	96.829	97.445	113.91	150.5	110.37	121.53	74.435	94.548	110.72	95.262	84.155	111.35	38.785	88.817	112.63	162.36	131.73	116.91	140.91	131.43	105.86	119.14	102.79	117.67	134.16	110.32	129.37	120.2	74.869	87.941	110.58	100.44	71.343	72.723	74.368	60.278
64.302	85.01	97.736	94.622	100.26	143.39	100.98	137.92	183.48	124.78	67.611	84.698	115.47	99.71	116.27	92.035	106.82	145.58	116.36	141.82	70.848	92.483	114.99	91.751	121.8	142.44	57.209	100.52	109.25	149.96	140.79	128.97	162.7	141.77	106.05	135.01	119.16	119.69	144.85	117.81	162.79	137.53	58.172	83.58	99.443	95.193	74.623	83.167	63.626	57.553
79.203	89.076	106.41	104.76	114.51	145.61	109.91	137.86	180.7	130.02	76.97	76.6	127.09	87.908	141.3	102.37	98.088	103.81	127.97	134.58	78.364	93.21	114.56	97.065	144.81	149.97	91.773	114.5	103.08	111.17	139.79	141.79	158.21	133.34	106.6	141.67	121.98	111.12	136.15	114.5	168.69	124.38	69.696	87.987	89.505	83.849	84.72	96.138	62.702	49.305
85.907	84.285	120.1	127.04	119.78	130.97	138.4	133.44	172.95	120.77	85.721	71.664	133.74	79.932	140.93	110.21	75.554	48.42	124.44	99.971	93.754	99.631	119.74	124.43	167.05	143.42	101.85	119.72	97.475	69.243	141.05	150.33	144.85	124.16	127.57	152.12	112.33	99.86	112.01	102.67	155.6	95.508	108.32	107.02	121.59	108.07	102.08	116.4	90.245	66.313
80.424	80.334	121.7	135.5	117.92	127.67	155.48	128.22	159.13	114.12	84.094	64.839	135.09	76.735	118.68	113	82.153	37.457	122.56	85.179	112.74	106.9	115.62	136.54	164.21	132	98.132	125.38	107.99	68.393	137.62	148	132.78	118.96	128.11	133.25	115.92	100.1	100.18	101.82	154.95	88.755	125.21	111.09	137.86	125.46	97.529	114.17	95.36	75.068
78.163	93.23	112.78	127.91	145.02	97.377	129.81	81.648	112.41	69.941	65.051	62.727	94.636	90.788	74.515	96.545	64.221	48.196	78.303	57.508	164.37	106.97	123.67	139.65	161.64	109.02	203.52	143.66	75.437	53.939	99.512	113.9	86.153	81.896	145.9	113.61	107	90.637	105.95	88.638	91.965	61.218	142.47	138.05	151.73	158.95	117.55	144.35	117.77	107.52
57.718	94.282	103.86	102.23	119.52	111.89	123.32	94.046	108.58	84.273	50.033	40.557	89.01	74.275	55.691	74	103.74	121.66	83.077	100.56	102.74	97.352	108.66	110.19	147.74	131.89	119.23	117.06	90.223	95.539	109.98	117.55	129.68	115.93	120.93	94.584	107.86	91.894	98.325	89.392	107.55	99.393	91.15	104.61	131.02	127.43	91.17	105.61	85.422	92.711
59.696	101.4	100.42	98.683	104.75	116.13	112.13	114.78	114.42	98.412	56.768	56.908	85.622	78.276	60.423	61.501	113.9	160.74	71.908	112.37	48.257	83.246	101.9	95.015	114.71	138.26	88.889	106.1	81.286	103.6	97.077	115.53	145.92	134.89	120.91	109.68	93.378	85.574	84.688	73.256	92.535	103.96	62.273	87.47	109.82	97.52	83.173	88.887	73.438	84.616
75.475	95.441	108.9	116.52	93.582	108.28	116.21	134.31	129.27	108.01	76.201	84.338	90.897	83.575	91.802	72.814	101.36	136.42	63.296	99.215	36.198	76.433	118.47	106.32	101.77	131.19	73.898	98.2	68.537	84.618	97.192	121.33	141.76	136.53	135.87	142.22	80.533	85.704	72.884	60.633	83.61	90.677	65.741	84.055	111.33	87.369	85.133	83.764	81.496	84.368
91.689	85.249	118.07	143.02	99.438	116.82	128.8	152.99	149.88	125.44	100.8	115.1	106.84	96.782	131.53	98.434	90.348	85.418	61.819	78.977	59.786	82.028	140.73	127.44	95.911	118.62	89.714	108.97	72.993	73.373	102.34	128.42	122.49	128.35	151.53	167.99	91.089	98.382	80.624	66.785	98.498	86.265	72.709	72.491	108.52	87.422	76.117	74.06	77.129	78.724
99.027	74.853	131.91	148.26	120.68	125.24	142.8	133.02	171.28	131.84	110.12	110.54	113.24	102.82	158.59	111.18	80.256	39.418	60.638	58.748	93.83	95.995	176.14	147.52	136.73	111.26	126.61	110.69	81.542	62.531	129.17	131.49	110.23	109.76	177.46	178.8	110.56	105.59	102.74	85.509	118.11	92.519	75.588	57.728	114.54	90.767	72.179	66.667	67.423	76.451
79.675	72.353	132.34	139.53	129.56	144.12	155.03	129.26	161.48	138.03	103.92	81.737	112.46	90.014	139.23	100.71	81.101	43.182	71.984	71.431	52.135	106.11	176.41	150.86	178.6	139.57	107.72	103.38	101.18	79.009	154.14	143.69	139.02	123.23	184.33	180.85	125.28	108.83	113.35	104.7	144.79	116.83	61.965	37.692	122.01	99.539	69.361	59.089	59.64	75.548
70.807	88.766	120.8	117.48	125.02	150.53	140.09	115.48	143.37	135.48	91.501	64.39	101.08	82.108	100.96	89.533	95.273	84.679	89.556	90.81	4.4633	102.71	145.78	130.31	175.67	145.57	107.69	96.831	107	97.22	148.85	137.5	154.64	122.78	163.04	157.44	125.36	100.53	109.61	109.57	144.28	122.18	68.216	45.278	115.78	96.147	82.371	69.2	65.927	74.35
67.756	109.39	98.782	106.15	101.09	134.24	110.14	110.29	111.15	119.63	74.787	77.323	80.695	81.397	59.605	92.041	97.02	125.79	99.221	104.78	-10.644	89.646	100.04	108.83	130.66	126	95.929	91.39	96.233	111.81	121.07	117.83	148.43	115.82	127.73	133.83	110.16	91.748	87.122	99.686	115.64	111.95	107.27	90.93	128.45	120.42	108.92	105.39	107.91	97.449
58.9	114.82	78.331	113.33	67.991	116.72	90.847	126.16	92.397	109.88	51.998	103.97	63.679	83.734	37.953	107.52	84.248	145.2	97.326	117.06	11.038	75.301	58.228	97.921	77.061	102.81	34.449	78.182	82.178	128.5	101.55	105.33	136.57	120.63	90.676	126.2	90.042	89.718	62.348	88.004	83.021	107.49	151.75	143.85	164.87	173.29	128.65	141.99	162.65	136.92
58.345	111.73	61.965	120.52	55.606	123.6	68.734	138.85	80.453	115.18	42.631	134.52	59.13	100.78	49.942	134.68	81.6	142.69	99.285	136.92	61.825	73.749	36.665	89.978	33.48	87.026	6.3102	85.692	79.934	147.71	86.849	101.61	115.36	124.02	68.488	128.85	84.065	97.524	62.415	91.345	67.447	121.3	156.98	154.65	162.22	193.38	117.63	144.18	168.19	142.76
72.471	102.72	68.333	115.84	75.003	126.66	59.043	109.92	82.452	107.63	49.845	135.46	55.831	121.7	80.85	140.56	69.731	114.88	86.293	131.3	114.65	86.001	57.342	93.705	53.706	83.572	47.237	92.296	68.476	128.78	89.439	103.1	92.825	111.27	98.412	146.14	73.722	91.375	83.673	93.763	50.995	118.82	144.31	139.37	151.77	180.53	116.59	134.41	151.09	133.27
82.241	88.503	86.536	99.289	79.382	136.14	83.427	94.941	95.504	107.12	74.549	99.185	75.608	115.25	106.12	120.52	83.818	109.24	92.431	134	93.211	104.49	76.273	90.115	102.5	114.5	26.872	77.523	85.124	117.32	121.02	126.72	120.91	127.44	126.78	150.4	70.827	84.623	101.54	99.29	89.837	129.25	110.6	93.992	137.42	134.37	113.96	96.909	114.23	106.39
108.87	93.632	94.672	71.145	79.937	117.44	90.794	67.532	81.581	85.124	104.96	71.993	94.389	103.6	117.17	108.4	113.27	115.5	109.07	129.03	93.119	120.69	85.224	73.096	120.26	123.16	61.502	79.63	104.38	110.18	130.47	130.46	129.5	117.59	122.24	110.22	82.889	86.724	115.81	104.82	134.18	135	98.733	70.944	101.98	82.912	121.15	77.372	86.128	83.023
119.09	104.03	99.732	59.101	70.867	67.334	108.79	57.358	76.168	53.044	109.68	62.462	101.01	88.302	105.87	92.824	111.14	123.84	98.506	100.76	103.75	122	87.577	70.029	116.91	116.3	57.168	64.829	109.21	107.18	137.56	119.12	134.49	111.48	103.01	71.683	87.565	88.655	106.91	97.841	144.45	138.08	124.49	100.1	115.95	98.558	146.87	105.18	116.88	119.37
120.16	115.35	93.376	52.417	57.859	34.623	107.98	68.454	71.475	47.618	98.526	79.324	106.92	81.791	97.361	101.3	119.83	134.86	107.11	102.44	115.74	114.03	82.717	70.228	82.138	103.03	26.492	56.16	125.05	132.18	140.59	106.43	135.99	109.67	51.58	35.227	100.99	105.25	92.917	106.21	148.32	165.39	129.48	122.69	98.751	106.06	135.47	121.79	127.63	139.1
124.27	121.27	89.677	54.377	62.634	21.025	90.636	72.727	66.32	54.464	88.177	107.12	100.92	94.135	95.329	113.7	118.93	123.89	120.24	112.75	121.73	102.01	88.962	85.01	63.096	88.535	31.786	52.85	127.31	138.03	134.73	96.666	122.52	96.998	19.441	28.942	101.76	115.65	85.451	117.13	129.37	167.04	120.67	133.59	67.139	91.169	114.06	129.69	121.52	133.48
130.14	123.75	89.296	72.412	71.405	57.772	85.847	106.08	90.094	96.209	108.05	143.71	109.68	126.02	100.54	107.03	130.28	128.37	138.89	126.28	73.058	89.128	72.984	93.303	34.381	81.703	29.133	54.134	138.58	140.23	113.14	96.004	119.25	106.09	9.6778	43.173	98.558	114.53	85.936	119.98	137.05	138.59	92.183	111.68	29.382	40.202	88.047	107.53	87.861	96.054
138.83	121.83	84.726	87.709	71.047	88.846	81.845	128.69	78.812	117.14	145.03	162.58	115.12	145.19	104.78	97.836	136.01	126.01	162.04	137.8	37.304	87.131	55.524	91.733	33.072	76.505	31.425	61.536	148.69	130.13	89.879	94.366	119.27	116.77	17.519	50.397	101.99	114.83	89.417	115.36	173.72	97.749	76.708	86.595	22.674	3.3192	82.482	83.931	67.161	65.06
146.76	121.92	81.075	92.251	67.898	102.29	83.251	129.89	88.401	125.64	164.41	160.66	119.66	149.1	118.48	95.808	135.57	127.47	168.2	130.28	51.312	86.695	36.356	67.439	31.514	51.361	35.945	65.884	146.4	119.75	69.799	77.363	106.56	114.43	13.566	27.388	114.27	113.66	96.626	99.503	200.78	65.246	87.69	82.315	44.813	5.7133	97.36	77.208	71.963	65.272
141.55	121.26	83.347	87.409	72.192	85.524	85.85	102.8	108.86	116.06	145.93	141.96	114.22	136.32	132.28	100.88	109.47	113.88	145.69	103.7	94.266	87.738	43.811	48.093	45.844	23.184	41.953	64.862	122.36	103.81	62.112	49.135	83.033	97.524	19.557	13.512	118.91	109.56	96.615	79.303	169.24	59.021	114.91	103.4	86.95	57.25	120.45	98.859	105.53	105.13
119.48	120.78	84.598	88.164	80.793	94.147	90.332	107.69	137.08	134.18	115.92	133.37	122.95	120.48	134.26	104.76	100.69	113.21	128.07	98.909	73.224	87.404	48.842	38.381	31.177	27.639	21.14	74.857	112.11	114.71	48.795	35.707	71.575	99.118	20.644	29.877	117.95	109.74	90.304	73.994	110.38	88.93	109.47	103.65	82.025	91.549	107.45	103.44	109.05	124.63
108.34	115.28	93.74	88.598	93.56	103.38	87.878	103.76	145.48	145.54	101.5	125.75	128.27	107.7	124.05	95.221	105.11	104.26	120.38	100.26	30.281	88.175	72.074	52.366	34.142	49.28	35.524	82.385	101.82	109.19	37.555	35.259	57.621	89.562	42.632	71.204	102.2	101.13	84.55	82.509	43.774	103.9	96.606	98.431	56.326	85.518	90.261	99.497	95.997	117.96
110.49	108.12	96.758	95.273	97.739	113.61	81.14	110.09	112.12	143.04	119.2	126.87	127.94	103.68	95.172	75.656	119.33	102.17	123.07	106.65	0.8674	89.527	80.912	74.673	40.415	78.311	70.935	91.212	100.01	99.905	21.467	45.836	47.851	83.719	63.813	105.15	88.922	90.933	82.165	97.166	21.054	95.545	88.749	96.321	45.858	67.272	85.471	94.004	85.723	102.24
124.86	101.69	94.617	98.572	93.55	121.62	77.804	118.79	91.045	138.65	144.25	124.43	124.23	107.05	73.116	68.8	138.14	116.52	127.17	110.65	34.058	85	60.719	76.69	37.075	86.713	98.868	88.334	101.97	100.32	14.149	58.212	40.841	78.703	42.788	84.137	90.939	82.694	89.571	105.89	50.185	74.323	96.485	109.78	69.737	67.671	100.49	94.401	91.289	95.777
130.61	93.782	88.751	93.183	85.738	108.54	78.299	115.85	73.488	122.17	149.94	113.09	112.85	105.73	67.856	89	128.27	119.23	122.01	111.06	103.68	83.66	43.566	70.85	49.963	83.551	86.69	76.069	103.2	108.59	32.134	68.778	49.695	80.945	7.7534	41.142	99.883	85.745	91.435	104.33	93.774	71.901	110.18	135.08	130.01	118.53	123.24	109.76	121.01	116.21
121.09	88.173	86.728	88.671	89.369	92.769	87.278	116.33	81.217	113.58	136.42	106.96	107.79	102.34	83.113	121.3	97.79	106.26	107.81	108.6	129.9	87.986	41.272	68.487	60.764	84.211	44.479	69.517	107.31	122.22	56.751	78.114	69.23	92.182	-12.27	19.673	100.28	97.492	85.551	94.035	110.5	85.789	111.64	149.85	171.84	180.77	129.83	124.06	145.94	138.22
121.49	89.689	97.09	79.249	105.76	82.89	94.71	99.762	124.82	114.94	128.19	113.8	116.37	105.11	124.33	139.84	86.063	84.59	101.46	98.267	111.71	99.124	66.432	69.866	64.965	75.972	38.612	73.424	116.97	123.71	74.534	76.48	73.474	84.232	4.8713	27.277	89.462	104.39	83.835	86.715	96.547	90.966	100.98	140.02	146.3	174.55	113.52	115.65	132.35	126.15
123.7	97.207	100.67	82.286	113.38	84.927	99.662	103.93	139.27	114.62	138.41	139.01	128.71	109.83	144.46	122.64	97.361	74.921	107.57	92.431	65.559	113.11	80.113	75.124	56.029	83.217	51.006	91.402	134.17	126.66	70.283	75.888	70.365	82.137	43.244	60.484	75.989	106.27	84.414	87.614	81.453	84.619	86.283	113.32	86.704	122.11	88.452	93.683	103.86	102.75
127.43	105.42	90.117	93.143	103.19	79.551	94.351	112.26	103.61	93.778	146.07	159.79	121	113.88	122.82	83.732	108.92	78.583	111.71	85.813	75.875	120.97	65.63	77.449	55.864	97.618	74.029	102.67	133.07	126.04	57.876	78.362	56.685	81.417	64.841	78.693	65.782	97.277	87.2	90.637	66.322	66.589	90.947	104.25	59.274	82.965	88.738	90.608	106.05	109.04
126.36	111.71	58.548	96.81	69.821	82.362	68.691	126.4	22.698	75.552	138.6	165.89	104.42	116.36	74.27	70.067	128.72	103.85	130.58	108.61	136.39	124.29	19.164	66.085	53.475	119.52	59.15	107.5	130.21	149.57	54.871	91.35	56.113	95.443	28.428	53.111	77.837	96.676	87.163	103.8	75.433	84.03	87.195	98.17	55.846	71.083	92.067	91.448	117.04	125.11
126.37	121.49	26.127	94.9	51.944	86.745	27.813	121.42	-51.132	64.822	116.76	164.69	86.36	132.78	30.523	91.213	133.66	126.81	132.43	126.4	203.53	124.16	-21.772	57.699	40.86	125.33	68.672	117.86	111.87	163.83	45.512	95.068	48.871	98.39	-21.894	15.519	95.893	101.27	85.585	111.02	64.832	110.41	85.491	106.45	65.597	93.374	103.67	108.75	131.11	140.12
111.13	117.9	26.26	97.344	50.103	94.943	28.71	118.72	-42.53	78.485	87.721	132.56	89.704	133.43	18.26	108.22	131.27	142.62	108.91	124.94	179.09	117.43	-29.909	66.26	40.505	130.52	33.984	101.97	95.196	151.53	54.117	101.41	66.67	109.69	-38.688	15.044	100.86	104.89	80.34	105.88	53.882	121.67	91.952	119.22	99.665	131.71	117.92	119.43	140.16	142.82
92.361	102.43	53.79	97.771	65.823	71.6	53.547	93.814	-28.886	69.213	71.015	76.843	93.043	100.98	33.201	107.08	122.29	122.48	78.123	107.75	117.71	114.24	24.753	99.262	88.239	135.63	35.266	86.319	82.593	98.767	73	101.57	86.662	104.67	16.879	67.674	97.947	113.7	81.789	102.29	57.761	106.29	113.46	131.39	139.19	162.6	128.35	120.7	143.33	132.89
82.692	91.751	90.06	104.62	96.047	44.087	90.851	75.692	0.13482	57.021	73.987	39.912	92.868	66.46	59.939	80.665	119.16	100.66	46.23	75.999	87.192	104.4	91.018	126.23	128.68	127.49	101.54	90.658	74.682	43.922	75.998	89.699	85.382	89.135	105.38	134.09	98.043	114.33	99.03	98.877	74.569	67.547	134.79	133.45	156.1	167.08	123.48	111.66	136.66	122.89
68.478	80.655	112.36	120.93	111.8	24.278	130.58	94.035	2.6218	46.364	80.931	28.239	81.641	34.861	62.343	50.427	101.72	83.94	32.569	63.628	91.562	89.837	130.27	142.28	160.55	138.09	128.68	99.762	72.641	27.976	81.378	92.872	91.022	99.64	168.21	180.35	96.896	107.84	108.32	96.976	90.911	46.05	130.8	119.35	167.31	176.61	100.5	101.51	142.92	137.79
82.998	74.546	124.23	115.18	110.85	19.299	141.31	94.098	23.198	48.023	90.808	37.885	74.407	33.04	71.868	55.195	94.212	73.019	58.966	76.248	142.45	76.991	148.71	132.4	170.48	129.84	127.3	95.115	74.486	45.765	102.15	100.4	86.386	96.842	158.57	149.56	93.982	91.651	108.67	99.901	83.635	48.86	100.1	91.925	135.22	144.37	67.177	84.145	134.33	138.81
110.93	74.624	125.61	103.27	102.91	23.143	130.41	89.04	49.956	50.731	108.34	66.301	80.103	60.109	80.084	80.692	82.009	62.964	95.409	95.08	157.62	71.699	142.56	115.79	147.66	112.2	92.617	79.467	77.197	72.846	113.48	106.68	74.979	85.609	98.183	79.762	78.812	76.536	95.515	96.44	41.886	54.443	75.125	77.99	88.591	107.63	57.241	81.704	129.63	131.4
136.51	82.583	119.26	90.826	89.473	39.756	114.04	93.954	82.35	61.137	142.04	103.36	110.32	96.653	97.665	101.3	91.27	73.611	128.49	112.89	107.69	76.446	117.89	96.051	91.145	87.979	38.598	65.051	101.83	102.64	107.2	102.53	69.482	77.871	27.709	15.163	71.531	78.222	84.035	93.971	23.078	66.763	68.92	74.407	38.29	64.791	69.784	78.148	113.92	106.39
148.8	98.462	101.38	82.597	82.203	56.014	90.246	104.91	84.581	69.684	171.91	134.19	137.93	118.39	113.43	109.71	118.16	98.49	144.56	124.33	64.59	85.853	83.959	74.865	28.087	63.441	36.925	75.767	133.74	124.47	78.586	87.056	57.288	67.928	-22.665	-16.03	85.492	99.509	92.775	98.334	46.281	82.217	86.051	81.604	-0.19172	34.552	95.676	74.961	95.73	79.387
139.58	106.65	89.973	83.665	81.542	52.193	83.312	101.64	75.356	70.479	168.46	135.61	132.36	111.47	114.84	99.902	114.23	110.94	121.97	107.45	85.379	93.983	75.24	74.685	27.704	50.277	66.301	82.291	136.89	117.04	72.707	73.843	49.36	62.109	-9.5604	10.002	96.362	110.22	106.89	96.845	72.736	91.514	121.41	105.93	32.289	53.156	133.48	91.366	118.38	100.56
128.88	106.69	79.895	80.64	73.773	72.267	79.915	98.742	73.119	102.28	152.92	128.5	120.53	93.24	114.65	108.96	117.74	123.79	120.32	109.87	138.75	107.71	81.778	78.217	48.878	54.133	74.547	92.1	142.62	126.53	98.242	76.678	58.918	70.62	20.259	44.962	111.29	113.3	112.92	105.44	109.44	126.57	107.6	91.572	51.484	47.263	117.17	77.977	116.63	109.22
119.51	107.57	69.46	104.8	84.353	118.49	86.305	134.7	87.652	148.84	138.17	142.92	109.7	94.883	87.321	120.19	98.227	130.64	112.04	108.68	149.34	116.37	58.247	83.736	27.838	77.844	75.434	113.85	127.39	139.57	91.411	89.347	57.655	89.102	33.824	75.393	100	100.68	104.59	95.703	88.843	123.12	80.266	80.455	63.011	63.84	86.897	81.426	122.96	119.55
127.74	110.57	66.177	118.84	92.464	163.74	90.406	163.3	110.72	178.74	150.79	167.41	121.54	113.84	74.286	124.98	101.49	141.58	121.48	111.27	111.56	127.58	30.954	75.856	-16.896	89.973	59.456	127.9	128.21	151.75	70.661	88.805	56.053	98.656	30.8	75.887	88.081	90.515	91.895	87.137	71.636	106.07	54.529	70.731	47.488	57.779	54.917	79.992	101.32	98.545
139.86	112.06	79.728	112.92	95.279	152.8	97.121	143.71	118.48	148.2	161.76	168.64	128.47	128.85	78.954	102.07	105.14	142.59	112.5	89.139	86.115	131.82	28.801	65.268	-13.513	79.392	54.632	107.91	124.73	129.6	61.272	69.838	56.334	88.413	44.59	67.757	79.07	82.023	88.719	77.71	67.812	76.503	79.888	100.03	71.59	75.011	75.072	103.66	97.798	93.59
135.02	120.72	78.094	93.767	78.963	134.72	87.704	133.2	65.965	111.43	159.09	165.79	135.15	132.5	87.886	87.941	143.97	164.63	119.42	99.483	78.493	127.6	19.706	42.673	0.18394	78.402	48.253	98.66	150.97	141.73	59.595	65.025	82.726	102.01	44.801	54.774	108.16	101.5	102.37	93.447	126.96	105.18	91.24	105.27	70.681	80.434	84.573	99.433	64.007	71.625
113.26	127.11	77.534	86.802	69.393	96.163	80.709	112.24	-5.5393	71.423	121.93	152.34	110.67	127.2	83.947	87.19	138.58	160.5	99.301	97.765	116.63	115.18	42.688	57.117	66.356	91.605	72.458	88.77	145.59	143.26	84.244	85.824	114.8	124.05	87.741	79.79	125.26	110.87	110.63	103.63	147.95	140.79	100.71	109.77	101.53	113.47	102.65	105.71	65.994	87.863
97.903	124.64	75.351	86.731	64.723	98.487	74.656	109.6	-25.579	85.288	80.612	130.34	95.014	109.9	89.871	128.59	142.89	145.49	117.57	132.5	148.56	103.34	71.363	82.673	114.93	120.37	85.236	92.471	137.63	163.86	127.78	140.25	147.07	145	101.94	94.61	132.56	116.93	109.41	119.74	150.08	174.23	64.736	72.46	81.619	90.774	71.258	67.244	39.647	66.016
95.568	108.57	96.825	101.15	81.453	110.3	99.994	98.524	61.486	114.23	65.225	104.01	91.238	96.081	113.63	152.61	110.07	108.09	121.25	132.94	148.76	98.009	127.94	131.48	159.23	133.61	87.199	86.084	105.99	142.17	177.52	175.22	160.66	142.25	147.44	133.42	101.28	95.394	85.196	111.19	102.66	145.44	46.125	56.484	96.133	69.079	50.773	43.343	43.517	65.194
93.316	90.643	105.08	120.88	113.02	120.83	111.34	104.91	118.52	118.27	78.924	88.404	91.671	77.172	124.23	158.03	70.721	63.111	129.89	136.97	120.43	101.04	158.73	161.98	164.69	145.4	113.27	118.61	80.111	104.09	171.45	170.22	142.28	118.31	166.6	172.42	73.361	92.896	62.223	102.87	67.829	89.189	54.382	70.627	113.55	82.129	45.646	47.586	61.806	71.097
92.622	85.677	115.7	134.48	151.67	129.96	120.44	108.9	202.64	117.3	96.413	93.364	96.241	85.625	135.25	119.69	43.115	53.361	96.21	95.239	99.722	92.711	153.45	150.35	128.83	114.99	172.11	151.34	59.163	53.982	118.6	107.95	92.382	80.207	176.17	198.59	62.507	87.904	61.107	86.503	51.431	26.59	99.793	120.32	146.36	125.77	79.753	90.679	94.912	105.57
83.659	82.518	121.54	124.42	161.1	111.78	111.87	88.773	209.47	94.412	87.624	87.332	83.749	87.865	128.72	82.402	33.009	51.419	58.806	55.3	102.64	84.124	147.28	122.17	130.68	82.696	205.41	154.62	51.008	17.043	80.971	46.777	55.448	51.483	177.25	198.5	74.575	93.066	73.505	84.917	60.806	17.764	139.17	160.63	177.15	175.04	122.39	140.5	131.24	147.57
72.97	87.376	114.41	110.73	146.98	105.29	92.061	85.241	155.16	88.149	70.485	88.672	73.556	91.229	103.98	75.437	54.318	65.031	49.158	49.203	87.982	81.218	127.66	94.252	121.73	71.527	203.41	144.68	62.112	29.254	55.655	28.883	42.839	52.488	153.62	159.24	101.04	105.99	90.926	95.13	73.02	57.197	127.79	146.23	148.54	173.5	126.03	152.09	133.08	149.99
76.112	89.313	122.16	99.108	134.42	95.959	93.634	69.028	134.93	88.308	65.602	76.044	72.432	89.404	96.839	80.986	76.538	73.057	59.189	51.474	72.712	88.072	134.46	92.155	127.08	67.04	185.72	106.06	64.16	45.228	68.771	49.791	48.092	55.976	141.54	100.5	109.14	101.19	102.93	95.59	57.427	81.899	102.14	109.14	109.35	121.01	114.14	134.06	123.02	126.38
70.637	83.464	122.85	99.741	127.97	95.881	110	85.705	101.74	85.852	89.711	59.118	86.579	65.634	99.824	90.346	94.42	79.304	105.42	97.292	43.16	110.64	143.52	107.94	129.93	101.98	143.8	95.027	81.609	78.188	95.665	100.4	85.611	82.587	129.88	62.376	113.92	109.53	105.52	100.84	72.784	105.77	70.626	62.6	74.323	65.562	82.695	91.331	97.261	83.003
80.722	73.593	138.91	92.653	153.14	71.205	125.46	56.741	117.31	61.998	108.71	31.289	88.277	44.988	134.82	86.812	86.025	67.046	125.24	112.9	114.16	131.03	178.79	123.57	167.68	112.97	198.31	103.84	72.466	64.256	131.18	125.34	94.782	65.745	143.43	52.642	107.96	105.64	121.3	100.85	87.971	87.7	99.124	74.832	86.537	48.622	97.853	85.773	95.371	67.994
77.293	60.611	154.13	94.142	168.74	65.977	151.68	55.17	156.53	66.573	103.31	18.896	92.205	39.076	159.55	68.847	72.227	72.376	104.57	105.74	196.2	140.62	191.77	127.55	207.31	131.36	217.16	117.59	75.621	58.94	170.79	140.96	115.88	73.693	165.53	85.716	104.85	97.549	137.34	103.37	128.58	84.37	140.4	107.8	128.32	83.844	132.24	102.24	106.78	87.65
80.988	53.93	150.89	90.567	157.97	70.68	148.01	58.191	133.54	81.141	75.789	28.692	89.98	50.504	149.13	76.8	76.944	75.273	76.442	97.082	274.26	148.39	186.83	121.84	241.54	152.91	216.6	133.54	94.095	76.635	199.31	153.8	128.54	87.428	171.56	117.48	112.03	95.818	150.07	117.73	163.24	109.82	152.93	121.06	128.98	114.67	149.79	115.6	104.64	98.568
91.912	63.375	134.68	100.85	134.66	92.799	137.37	84.749	94.175	103.61	54.123	69.445	93.165	88.662	102.01	89.642	88.488	88.987	40.889	73.942	281.51	150.22	152.63	116.81	227.78	168.55	186.81	138.31	112.05	112.28	190.85	157.59	129.31	112.78	169.2	139.72	112.19	86.737	145.93	115.91	149.08	128.83	131.33	107.98	96.551	121.56	142.58	119.18	97.041	100.15
104.1	79.503	111.64	105.48	108.18	130.04	122.04	122.57	69.695	122.78	53.505	99.502	108.73	113.76	59.434	106.62	128.55	120.28	57.783	86.913	221.12	144.91	96.221	96.463	173.26	179.28	129.59	136.4	134.8	161.63	160.1	155.01	133.5	137.61	124.1	123.82	116.01	89.266	129.89	110.22	133.29	144.36	76.739	62.59	30.898	70.795	92.959	81.544	57.188	57.76
107.91	93.353	107.47	99.102	107.49	147.29	115.07	124.36	103.31	114.51	64.966	97.562	113.16	116.19	58.11	102.24	147.71	148.55	95.267	104.08	161.29	129.26	68.603	78.13	142.29	167.12	115.44	129.99	131.38	169.27	136.43	128.94	138.18	138.6	98.981	109.72	110.37	93.507	106.69	97.179	117.52	136.65	46.743	40.458	14.898	20.696	53.905	51.287	32.657	26.816
101.37	99.973	121.23	83.363	135.86	130.25	104.17	79.261	144	79.192	74.1	72.023	89.961	96.878	93.94	89.701	128.32	149.99	127.68	116.26	155.6	112.42	95.479	77.441	169.11	140.97	184.39	137.79	102.78	128.07	136.43	92.563	136.76	111.14	121.45	115.37	99.808	104.42	88.933	93.841	109.04	118.26	57.053	57.302	52.42	9.6969	48.398	56.273	41.043	30.118
93.462	97.977	143.64	71.502	168.4	106.8	99.787	32.644	179.19	61.416	71.205	38.581	60.735	67.239	139.17	86.326	104.97	134.45	141.91	124.26	187.85	97.373	140.73	84.811	214.68	118.46	267.82	142.97	73.912	78.736	162.4	83.268	130.75	77.784	146.3	111.78	91.712	116.21	90.7	104.29	112.14	94.989	87.335	89.826	91.589	25.351	67.207	79.834	65.359	47.931
87.348	96.643	159.67	86.023	181.9	96.264	121.09	34.601	184.1	75.655	87.835	42.169	55.67	58.831	155.23	78.267	83.188	122.82	116.59	108.92	192.51	98.557	178.38	112.86	228.22	113.99	279.25	137.12	72.232	60.355	191.72	102.42	132.72	80.872	188.46	117.7	88.739	115.31	97.324	109.38	113.66	80.764	101.54	103.67	109.53	54.662	86.88	101.66	93.656	81.075
103.45	97.606	160.06	94.328	166.63	97.659	139.51	51.067	161.48	102.01	123.78	62.052	82.273	64.67	153.94	83.267	104.56	119.8	106.11	102.87	196.08	115.11	194.48	128.02	200.97	110.59	233.63	121.39	101.86	80.132	212.32	131.27	130.86	91.66	194.13	100.76	105.52	108.4	111.78	112.82	132.37	87.798	82.65	79.558	66.684	36.391	77.069	82.824	77.904	76.824
122.95	98.21	150.56	97.677	149.83	94.687	144.17	59.391	134.88	105.9	145.77	77.361	106.12	77.003	134.18	86.597	123.32	113.28	101.01	95.219	214.11	128.16	186.97	128.73	165.09	104.22	200.53	111.47	115.23	96.17	201.16	141.42	114.22	91.583	178.15	97.381	119.47	93.939	123.21	101.97	135.03	92.31	69.155	63.093	30.52	21.299	67.672	63.943	56.887	68.684
114.48	93.624	142.3	110.66	142.12	105.53	149.02	80.587	146.27	106.08	133.78	86.612	113.19	91.87	104.51	72.175	111.16	117.23	84.219	80.207	201.58	123.5	159.52	126.38	142.44	105.38	172.69	113.39	104.14	98.682	166.78	127.96	110.89	105.72	179.78	143.28	115.29	77.513	116.54	82.949	120.54	99.405	72.199	69.928	51.225	48.006	71.29	67.761	56.745	86.756
91.305	89.776	122.55	119.94	138.94	136.14	123.37	109.44	131.45	111.49	102.1	96.61	103.56	99.826	77.863	77.364	104.89	127.29	92.331	97.472	161.85	110.55	125.06	118.41	131.24	114.74	179.51	148.91	97.988	108.32	118.97	105.26	118.48	122.29	178.77	186.42	114.5	89.462	104.9	92.436	116.94	128.65	66.782	69.513	58.864	72.23	61.173	70.632	43.893	85.266
84.246	89.225	118.47	121.48	145.86	144.17	102.27	100.43	138.84	108.96	74.308	96.998	83.768	110.37	73.935	80.185	90.412	126.05	81.757	87.021	128.13	91.251	121.77	121.98	151.52	94.249	211.76	155.21	78.904	87.125	91.394	71.381	113.07	110.33	198.58	187.31	100.69	93.802	99.416	103.76	81.788	122.06	83.18	83.342	76.956	86.321	76.768	90.705	56.814	91.62
99.956	100.52	114.53	109.27	140.36	144.34	96.809	85.2	156.26	115.64	88.81	104.08	92.136	128.13	95.05	81.441	106.3	136.57	84.157	77.049	82.03	74.372	120.82	116.52	142.43	53.503	193.73	128.35	86.695	78.794	80.822	41.238	108.1	95.488	192.02	125.2	100.51	93.41	104.08	110.35	65.583	105.69	84.931	75.453	63.487	53.858	82.689	85.741	57.02	77.423
122.51	124.53	88.305	88.533	123.65	134.94	80.103	81.398	119.41	113.23	132.32	125.61	116.39	147.12	113.64	95.161	137.58	143.34	115.34	94.948	45.389	65.037	97.086	94.853	79.071	23.323	157.54	113.32	112.4	94.007	52.602	25.35	93.308	85.097	133.45	40.439	120.38	101.05	115.42	108.99	78.204	97.031	66.457	52.73	17.734	8.616	69.047	64.122	42.173	45.641
130.93	136.52	76.896	70.258	103.25	95.769	73.004	54.245	104.9	91.672	143.26	124.13	119.86	153.91	128.17	100	124.37	118.43	120.31	90.449	52.578	57.567	91.039	85.108	44.094	7.3084	121.02	82.229	100.95	75.94	44.771	25.681	74.314	71.807	91.8	11.754	117.9	89.107	117.07	86.932	73.65	72.983	77.888	72.04	43.031	19.653	87.054	79.013	72.082	60.721
104.68	128.99	65.616	71.05	67.091	73.16	58.793	59.566	61.45	82.488	111.42	110.72	103.51	131.78	116.97	117.46	97.329	82.902	120.93	111.05	54.867	66.572	90.808	95.206	37.806	46.199	64.402	78.376	89.523	70.181	56.453	62.736	84.891	92.346	74.849	54.452	109.32	94.699	104.04	87.286	86.808	87.249	78.454	90.928	88.04	68.342	91.939	97.557	101.61	85.44
80.812	118.21	64.585	92.385	46.286	75.356	38.64	78.067	36.019	94.249	60.822	101.48	76.831	107	96.536	138.78	81.57	57.502	96.86	123.43	77.767	87.419	98.96	118.65	45.208	89.868	70.193	103.09	75.625	66.206	67.482	102.86	87.297	105.85	90.314	111.99	98.705	107.24	98.82	108.39	82.466	104.34	79.063	104.8	106.15	105.79	89.875	112.93	111.72	98.281
78.965	112.92	79.604	121.19	49.854	82.471	39.843	88.228	53.156	108.31	34.172	95.614	60.934	92.089	83.889	137.55	79.277	52.747	52.385	106.88	112.69	108.5	118.31	147.98	71.121	105	107.49	118.88	65.892	54.563	78.231	116.8	79.363	99.223	132.67	140.52	89.105	109.21	102.74	125.36	55.213	105.62	88.923	110.93	108.48	114.05	93.177	118.37	111.32	106.67
94.32	120.86	84.372	138.24	66.925	104.01	53.239	107.37	74.528	123.32	59.644	106.16	78.38	93.39	83.744	125.52	108.11	78.424	48.382	105.07	118.92	116.19	112.41	152.64	65.517	97.41	127.22	133.36	86.65	69.587	61.862	102.29	71.134	88.757	137.79	117.61	100.66	112.71	109.26	130.24	49.992	117.22	82.431	86.988	73.6	82.075	77.198	91.631	80.964	89.296
118.25	130.14	86.955	128.88	90.939	107.07	66.878	88.676	102.77	114	103.45	115.24	101.57	109.79	102.37	111.77	124.27	91.972	79.06	98.588	116.7	101.39	108.39	139.13	58.272	61.533	148.55	126.69	98.387	73.769	33.917	64.937	51.314	58.523	119.67	81.018	108.41	103.71	106.53	111.56	45.168	116.35	91.497	77.033	64.352	59.404	77.958	78.207	70.26	83.668
120.87	128.26	86.742	115.6	98.751	115.44	81.937	77.377	138.31	111.4	128.21	125	119.43	132.34	119.1	100.62	120.31	96.786	114.98	87.845	65.237	72.635	96.736	119.18	34.834	32.873	129.2	104.28	99.752	80.769	10.41	42.461	43.478	50.722	97.172	77.213	102	90.431	90.214	87.089	45.816	107.13	107.23	85.148	93.797	75.211	91.082	87.78	87.321	98.407
105.98	113.31	78.19	106.26	82.864	120.13	74.582	78.472	114.04	105.23	119.65	125.93	114.06	137.13	113.87	105.6	112.97	85.119	134.85	87.036	6.6101	58.385	89.349	105.64	20.821	33.271	102.63	91.136	95.949	91.402	9.2226	55.668	46.98	63.776	84.888	99.636	93.754	95.08	80.175	90.567	53.811	97.167	118.22	100.88	123.16	111.74	101.65	108.64	109.38	108.79
100.4	98.984	74.362	100.41	62.383	111.33	57.473	74.717	62.824	91.042	100.74	115.81	96.269	127.98	99.821	106.22	118.19	75.028	112.39	77.407	0.68052	68.457	92.469	96.643	31.336	41.623	103.54	86.685	91.136	91.218	37.694	82.719	50.58	76.41	96.463	116.64	94.964	106.7	94.558	115.65	58.302	81.18	126.33	117.44	132.18	128.12	109.6	123.64	114.56	104.64
101.71	96.085	75.281	106.49	56.356	96.855	60.823	90.589	17.022	73.242	98.697	104.45	88.826	112.77	78.69	82.402	124.01	83.812	59.954	63.576	30.37	88.763	77.281	84.867	49.358	63.335	99.824	91.284	94.112	87.996	70.771	105.96	63.609	98.771	113.65	123.16	104.62	113.13	118.97	130.03	58.678	68.904	130.62	129.96	140.06	134.14	118.17	128.58	110.66	102.64
118.56	104.33	80.926	100.22	73.192	77.208	73.134	92.305	0.62923	51.756	119.44	94.577	98.735	101.15	78.334	61.99	127.15	94.356	38.631	64.756	94.95	103.51	56.791	61.429	67.591	79.686	116.75	104.98	104.42	83.496	91.719	107.66	72.114	101.48	112.97	111.31	116.48	109.8	132.55	121.94	61.228	71.446	131.56	135.61	144.9	121.32	127.31	123.95	100.61	98.238
122.24	103.75	97.949	90.822	99.921	56.149	109.45	90.346	39.757	37.296	133.62	82.05	113.48	91.629	91.126	50.298	92.827	87.332	48.816	66.579	127.85	102.07	49.971	49.996	91.323	99.039	107.68	99.408	104.66	75.518	106.72	101.09	88.622	100.02	116.93	120.57	100.47	90.782	109.97	86.998	53.561	71.548	144.5	151.3	195.54	142.71	156.76	138.29	133.49	128.13
114.6	91.623	107.34	67.101	111.97	50.768	127.14	85.402	75.889	41.255	131.3	74.886	124.14	81.27	111.86	79.431	69.302	68.232	109.57	96.373	125.06	103.7	70.19	49.466	105.12	117.24	95.071	96.306	115.71	92.058	121.35	99.432	109.98	93.825	114.16	129.99	84.153	89.702	75.035	75.435	75.691	87.694	140.11	144.02	211.54	152.05	164.46	137.91	157.5	138.22
92.791	78.944	115.53	60.924	117.55	69.894	147.15	105.5	147.51	74.746	102.54	79.098	122.94	86.741	116.39	102.46	55.603	67.679	132.95	100.89	93.899	106.57	87.826	60.919	95.299	124.13	81.103	85.995	114.36	113.69	130.33	103.17	127.72	99.482	113.67	137.17	69.322	92.103	62.691	79.547	98.743	78.53	143.35	138.03	204.13	165.59	168.13	137.29	178.93	146.47
71.501	79.65	107.34	62.726	110.85	92.467	141.65	126.31	161.19	98.993	72.978	92.207	106.23	99.538	96.903	115.42	65.412	80.336	123.31	100.65	84.427	124.42	98.597	77.971	96.493	129.67	79.302	93.717	114.44	132.02	139.34	110.02	145.6	114.62	108.49	133.11	83.644	109.7	84.379	106.7	138.97	82.353	142.41	123.66	157.23	161.85	150.22	121.9	164.23	133.62
71.244	97.214	94.811	63.257	102.33	103.97	112.17	112.08	137.7	99.939	56.929	101.66	82.923	117.37	78.282	118.23	88.801	91.018	98.318	92.981	124.91	142.25	100.51	87.153	119.7	124.07	104.23	109.66	107.83	125.63	147.48	113.23	148.74	114.29	90.406	114.54	114.14	120.69	122.96	129.37	169.86	99.026	147.93	116.79	102.37	137.91	129.07	105.84	123.09	108.14
72.831	116.45	86.637	81.564	90.791	117.59	94.593	107.65	108.43	98.865	60.77	110.62	73.268	128.82	65.52	110.41	96.228	97.065	79.09	84.465	133.02	143.03	84.908	95.16	135.12	132.12	86.07	116.57	103.67	115.57	145.68	125.81	154.95	125.76	77.302	116.59	128.58	113.01	133.3	123.22	173.22	125.47	148.32	115.96	88.844	131.58	115.89	104.96	94.362	100.94
90.292	124.89	91.186	99.185	86.639	127.61	83.267	96.679	97.68	104.62	79.681	113.62	80.487	126.34	84.334	120.65	101.29	89.746	93.925	82.986	120.73	127.17	85.584	98.338	126.96	128.47	81.475	112.12	104.49	111.12	133.69	136.42	138.91	114.76	77.907	114.91	121.29	93.636	116.95	103.37	147.34	138.23	130.06	106.46	79.55	108.05	103.49	105.8	69.837	87.644
105.81	111.38	110.5	117.21	95.403	115.5	95.562	92.187	96.613	106.39	94.424	100.36	87.683	99.788	112.15	136.26	86.872	66.439	110.15	77.608	94.719	106.13	121.14	114.11	126.83	119.27	89.366	90.319	99.251	103.97	127.13	141.62	111.26	90.629	111.95	111.76	93.671	74.376	91.513	83.147	99.891	116.55	103.35	94.485	84.693	88.029	98.536	108.37	68.494	82.8
113.31	87.863	132.95	127.88	114.99	95.964	126.31	103.27	105.37	112.34	100.03	79.679	91.964	65.24	130.88	146.39	74.806	50.341	110.73	75.739	79.704	93.102	167.25	132.84	141.75	109.13	105.37	70.749	94.892	97.731	131.76	138.56	88.924	70.503	144.25	90.814	75.971	69.815	88.404	78.519	70.979	81.639	75.33	78.699	81.82	60.617	87.749	93.166	65.73	72.269
123.05	81.224	136.73	121.37	139.3	92.379	135.33	112.35	103.97	123.87	111.29	85.137	95.869	60.331	135.23	156.26	87.069	53.282	103.85	84.37	101.64	98.589	188.68	137.33	145.08	93.205	161.5	94.128	101.5	97.276	125.55	120.07	67.49	54.379	139.72	51.528	92.775	85.273	115.14	93.415	78.636	71.136	54.203	61.973	45.166	15.501	61.455	59.865	37.124	42.542
109.27	78.234	134.71	120.15	146.13	86.449	148.32	116.93	110.46	119.55	110.88	92.56	89.412	71.388	110.65	135.98	67.692	51.484	66.153	71.918	111.05	110.9	179.02	148.78	168.83	99.827	152.54	107.31	92.648	77.195	127.96	110.71	73.216	67.322	125.52	52.021	98.887	90.379	127.05	93.584	75.909	71.409	82.926	89.985	90.274	49.042	75.982	69.879	71.311	72.555
95.808	85.3	114.05	112.54	128.25	105.12	127.46	119.11	115.39	122.33	117.76	113.61	98.327	95.769	94.054	121.7	73.925	64.727	63.576	78.394	97.971	121.76	130.22	134.9	135.29	107.97	113.88	125.85	100.8	84.461	108.95	106.82	80.228	86.621	81.205	61.293	107.05	97.84	118.25	96.575	79.064	95.26	108.77	112.09	121.56	90.969	89.377	87.28	107.55	100.19
85.548	89.163	97.13	105.32	109.26	97.386	94.531	95.459	116.98	97.981	115.41	119.04	101.18	109.58	92.835	100.35	62.091	66.231	63.386	70.509	90.879	117.83	98.677	119.53	94.998	99.695	91.778	116.6	89.733	80.864	80.67	92.738	68.051	84.523	76.873	91.851	90.81	93.429	89.53	88.383	45.415	87.752	137.28	139.76	163.34	154.96	125.23	132.11	170.85	149.47
83.985	95.72	83.085	92.541	95.587	105.99	67.418	92.769	136.88	101.59	116.96	120.5	124.41	113.66	121.12	88.63	88.83	99.353	92.361	93.217	75.949	98.935	80.135	87.95	31.056	78.604	73.57	101.15	101.55	107.99	54.526	71.857	61.351	85.509	82.603	99.844	91.131	99.971	73.411	92.943	53.04	88.21	107.96	112.23	123.51	145.14	115.81	125.17	159.9	143.54
71.821	99.771	86.253	98.335	98.85	122.75	89.638	130.17	190.46	130.69	100.67	109.67	144.25	109.57	138.24	69.841	103.46	141.18	97.949	116.91	42.727	66.33	69.225	72.242	3.885	76.676	28.141	70.484	103.81	128.26	53.324	69.696	82.511	113.76	91.905	101.12	91.01	102.79	77.052	87.62	85.264	81.959	70.285	79.154	85.478	123.06	98.659	99.943	122.82	127.43
74.09	104.94	89.515	91.191	105.05	99.969	93.394	114.07	137.17	113.52	88.445	98.772	124.29	102.8	130.15	87.501	88.682	121.81	107.57	145.4	62.33	66.049	118.28	103.95	82.495	93.581	45.633	69.237	94.552	111.11	91.1	85.903	111.11	123.75	121.5	104.2	100.29	116.94	90.204	94.588	132.2	108.06	53.909	65.498	67.533	103.17	86.449	85.191	83.819	107.49
86.542	113.57	94.224	92.706	97.278	108.43	102.63	108.03	110.35	122.66	93.178	110.93	110.01	118.14	110.15	113.44	89.63	108.53	116.44	156.4	58.967	84.301	140.63	137.69	134.17	114.41	45.438	79.946	97.723	105.3	131.03	123.22	144.84	142.08	116.21	97.489	111.32	121.35	102.51	101.02	180.01	148.32	59.651	69.824	70.882	90.702	82.819	79.441	57.86	90.275
103.61	115.56	88.936	93.405	65.72	135.82	97.709	114.82	86.066	141.54	113.92	127.85	110.5	128.96	90.949	136.77	124.33	114.64	146.32	166.49	35.72	112.26	121.4	142.67	124.2	129.88	13.994	93.727	124	129.97	148	159.09	168.96	157.75	71.207	80.166	125.15	126.48	104.83	118.13	219.4	189.16	63.86	71.333	70.296	83.542	75.601	72.973	48.094	70.546
116.44	110.23	86.272	102.65	49.177	137.68	91.359	119.05	81.244	137.43	124.93	132.15	107.04	128.47	76.738	121.34	139.12	128.89	144.11	138.11	33.756	120.6	80.587	121.66	78.372	119.23	11.69	92.802	124.62	137.91	116.93	150.11	149.94	146.72	40.516	79.351	117.83	115.72	100.44	119.59	190.35	167.31	84.1	93.052	90.484	111.75	93.517	96.117	86.916	87.793
122.21	99.552	83.495	96.468	44.127	102.17	75.329	100.29	43.118	103.61	122.9	114.15	97.956	102.98	80.801	95.046	140.62	134.93	144.01	121.89	69.182	112.06	66.961	90.065	66.389	100.28	28.043	84.776	118.24	128.06	77.716	100.45	119.89	118.86	42.66	93.85	112.47	111.21	92.388	122.95	152.36	137.24	88.511	98.605	92.249	120.66	97.012	106.03	112.61	101.86
115.55	100.54	90.363	104.1	57.663	104.86	95.791	127.01	97.661	127.01	105.18	106.9	111.34	93.904	99.724	59.748	148.82	174.07	127.79	111.98	70.955	71.568	31.218	46.195	25.646	84.321	12.921	67.728	113.04	126.28	33.259	49.4	103.73	118.79	31.716	102.38	109.69	95.325	93.242	106.95	130.17	106.19	85.971	88.89	68.972	92.922	84.455	90.232	97.069	97.592
102.04	107.57	93.169	114.78	68.89	98.554	115.65	146.18	102.6	138.31	87.912	111.95	110.71	91.679	100.97	48.734	129.55	179.93	112.51	114.7	59.594	43.227	30.567	43.856	31.124	94.954	-4.45	61.718	106.91	115.76	19.144	30.107	112.54	135.12	47.594	125.54	108.18	83.812	88.131	88.615	125.12	107.31	97.868	83.428	64.301	77.719	78.327	83.236	82.164	99.831
[truncated: 66 more columns]
