# Supplementary material for: Constructing high-order functional connectivity network based on central moment features for diagnosis of autism spectrum disorder
Source: PeerJ. 2021 Jul 6;9:e11692. doi: 10.7717/peerj.11692 (PMC8269664; doi:10.7717/peerj.11692)
Supplement: Supplemental Information 2 [file peerj-09-11692-s002.zip › raw data/Subject_18.csv]

77.275	93.965	106.66	112.5	60.717	69.979	111.37	108.56	85.229	72.047	65.39	74.926	84.219	125.78	51.917	96.105	92.949	82.809	79.244	93.228	29.806	57.939	111.92	114.46	85.658	84.985	68.028	80.747	61.339	72.623	54.217	76.649	75.608	83.163	117.56	111.38	52.811	87.491	42.843	72.122	11.899	39.049	122.8	114.77	140.8	124.81	104.77	87.221	144.8	141.46
73.955	86.95	106.76	108.36	63.101	81.649	107.74	108.7	72.458	77.274	71.981	83.902	92.45	124.18	67.752	98.348	107.73	91.672	73.937	91.298	63.475	92.167	112.14	121.35	72.263	89.082	64.885	100.92	90.537	102.05	90.494	109.57	85.942	95.342	108.1	121.89	58.387	84.084	62.949	95.964	16.356	38.286	83.074	85.846	108.38	113.32	87.262	68.515	109.27	108.77
71.215	82.627	112.27	108.93	69.054	101.51	110.22	109.04	74.742	100.8	86.472	85.624	102.43	111.96	92.017	100.78	94.845	69.36	92.265	99.587	88.164	95.372	115.52	123.01	67.356	95.239	70.287	104.4	98.929	102.68	112.32	115.38	93.326	98.873	104.64	130.48	80.347	81.671	87.603	108.09	46.359	64.896	46.822	56.907	89.603	93.36	49.778	40.34	90.694	86.86
78.683	78.354	116.09	108.6	83.858	122.09	111.33	105.91	93.011	127.48	104.71	82.327	106.66	96.015	116.08	106.36	68.268	45.619	111.44	97.196	127.6	89.617	128.01	119.85	98.388	110.4	94.803	100.85	93.757	86.009	120.27	104.43	101.67	90.929	108.82	132.34	119.53	90.999	131.41	129.65	130.01	115.56	37.943	52.043	83.886	81.451	37.234	34.787	79.08	72.427
94.841	79.193	115.17	99.254	101.51	140.59	109.92	94.887	116.1	142.82	109.6	75.602	97.325	82.124	128.09	108.83	59.161	49.611	114.68	86.057	146.67	77.1	121.78	101.75	134.18	115.11	121.91	98.914	77.542	63.323	103.69	83.008	105.8	85.274	118.93	131.79	134.99	95.804	145.25	124.66	170.21	123.55	64.904	74.369	106.8	98.624	56.111	61.129	96.19	86.168
122.7	91.336	82.485	87.398	83.951	123.65	86.405	91.147	97.332	119.18	100.1	89.569	66.419	90.207	94.789	101.4	58.94	74.184	129.04	82.141	134.12	78.95	85.406	77.501	125.15	102.63	101.25	90.63	62.59	59.247	70.756	64.116	110.63	94.969	98.889	106.02	117.54	105.58	130.11	103.21	174.13	113.88	144.36	124.25	148.26	142.11	126.23	130.74	148.01	135.23
100.94	84.532	93.328	74.227	92.589	113.34	99.21	75.202	111.37	102.62	96.902	91.573	96.982	87.372	97.847	103.86	107.55	119.73	88.781	72.59	122.11	64.092	70.787	66.233	74.476	68.51	87.71	82.638	92.379	110.28	79.114	75.214	102.95	99.157	99.871	93.562	90.034	88.566	94.758	91.953	116.19	76.797	109.52	119.23	125.16	142.12	116.94	117.79	143.26	134.03
109.91	96.576	78.241	74.009	87.939	104.88	89.81	77.553	83.285	85.724	84.446	102.62	76.426	71.031	87.646	92.392	95.754	122.85	105.38	87.828	95.27	95.625	53.768	63.368	50.692	64.443	50.98	87.165	96.675	108.85	81.398	84.197	113.5	115.55	82.874	81.384	75.89	94.538	88.522	92.439	90.873	74.609	127.37	117.97	111.14	152.28	131.64	136.55	149.07	153.5
100.59	102.86	87.318	85.125	103.6	110.38	97.107	89.085	93.403	95.284	84.838	107.71	72.444	57.621	97.255	85.016	83.869	109.04	115.58	100.74	75.795	108.96	65.087	76.693	57.931	72.761	52.386	97.804	97.332	98.186	84.437	89.048	114.56	114.98	88.079	81.821	84.158	101.67	101.99	107.89	100.35	101.79	122.23	100	90.194	126.36	109.33	124.35	124.65	142.98
91.466	109.22	92.113	95.8	101.71	112.03	98.725	104.34	102.43	110.01	81.319	106.01	62.294	66.002	91.066	81.362	59.156	81.055	104.42	103.51	38.947	104.37	68.324	86.836	52.035	73.263	59.577	102.43	66.334	57.401	53.851	76.569	100.44	101.21	93.621	89.968	77.409	104.71	89.804	103.51	77.367	109.26	128.23	106.93	106.53	124.84	98.936	117.89	132.26	160.55
72.546	103.8	99.22	91.343	106.99	119.18	99.569	102.23	114.54	118.11	75.159	90.828	69.697	76.56	91.724	85.626	74.679	79.715	57.169	81.646	53.847	108.56	69.806	83.885	76.992	82.937	100.56	123.52	53.828	44.993	57.484	81.123	77.277	81.858	114.48	109.78	77.199	107.18	79.395	101.83	52.74	110.37	138.59	127.05	125.12	124.82	101.61	131.38	137.15	166.58
58.594	91.053	91.167	78.117	106.09	113.28	86.793	87.481	98.169	104.16	67.19	77.445	86.931	85.971	90.593	97.85	107.99	95.091	12.076	51.016	129.83	141.28	73.667	75.671	123.25	111.52	144.29	147.77	74.393	75.177	114.39	111.63	62.052	68.9	124.1	122.49	93.58	116.66	98.124	123.94	75.458	134.56	151.56	145.86	113.2	117.94	128.51	160.05	127.7	149.6
65.973	88.682	74.502	70.15	99.354	104.97	67.656	72.167	59.096	88.065	50.526	69.809	87.222	85.272	89.513	109.07	117.88	96.699	11.828	46.255	180.15	170.11	68.782	67.028	159.06	143.97	162.83	155.29	90.72	92.411	167.04	134.29	61.205	72.825	117.01	130.46	99.93	113.68	109.86	124.19	84.009	135.63	158.26	140.62	88.075	113.46	146.7	166.63	129.5	134.61
84.281	95.69	72.76	79.723	99.854	97.123	62.908	71.744	42.272	83.195	47.675	78.598	88.141	86.114	94.352	114.76	115.65	91.361	54.039	68.59	177.45	165.72	78.006	77.455	166.75	159.02	157.06	138.94	105.7	99.71	179.84	138.82	75.076	86.387	105.3	126.24	102.98	101.32	114.59	111.96	100.49	127.22	143.45	108.03	55.451	91.613	136.6	131.8	119.13	103.88
110.37	107.09	91.916	96.803	113.03	106.09	78.511	82.096	58.199	92.525	63.033	92.676	88.704	79.888	108.34	108.28	116.31	96.831	101.63	96.151	129.9	145.84	100.3	99.754	151.38	145.82	128.41	118.73	118.08	88.74	143.75	131.62	103.44	105.61	106.91	121.58	105.06	93.157	105.64	96.372	107.09	104.33	124.71	78.581	45.789	78.553	116.24	94.69	99.961	74.599
129.75	115.92	103.13	107.26	103.71	103.82	90.59	98.856	75.875	97.479	90.796	116.28	94.543	94.522	104.15	102.07	125.4	119.99	120.06	109.83	65.404	121.47	110.21	119.19	87.111	103.97	73.271	96.033	131.14	95.764	86.576	122.85	125.16	121.86	96.323	101.52	96.925	98.138	80.37	86.72	102.47	89.022	115.27	80.24	72.249	89.476	115.1	78.33	95.019	70.3
132.87	113.64	100.24	103.09	78.632	97.95	93.833	107.96	77.451	100.9	116.03	130.47	104.07	110.43	92.82	102.62	143.02	149.07	105.58	101.64	33.32	111.29	104.98	120.33	27.501	65.578	19.756	85.365	150.33	127.28	66.317	124.78	132.13	129.74	82.191	82.86	92.962	114.44	63.487	93.246	98.739	94.416	120.42	103.86	114.31	110.57	128.03	92.456	98.498	82.752
119.41	99.428	96.096	91.441	73.041	100.06	93.803	103.64	78.539	112.41	134.61	129.53	122.82	113.31	101.81	116.16	159.57	166.85	73.492	78.262	65.416	116.78	105.86	111.17	30.904	63.124	19.089	94.843	178.31	174.94	114.55	142.14	124.4	122.7	76.02	77.477	112.05	129.43	91.152	125.86	129.02	123.97	112.54	113.11	120.82	103.56	130.01	102.91	73.369	68.748
121.78	97.246	81.44	89.237	71.371	99.727	81.759	102.95	65.49	125.46	134.92	127.45	115.14	116.19	105.95	128.55	123.97	140.58	71.103	72.662	80.173	113.6	99.724	101.55	53.662	79.265	39.495	98.406	162.81	167.19	147.34	136.37	108.76	109.08	59.595	77.997	116.86	125.03	121.28	133.01	136.95	127.13	111.7	113	114.14	99.918	133.99	100.89	66.937	68.671
130.48	104.8	95.246	101.29	91.167	120.85	95.54	108.94	79.007	146.8	127.32	113.28	99.023	98.858	116.55	116.85	85.83	101.32	103.15	90.836	47.361	76.089	102.33	96.366	83.823	82.678	59.532	93.157	115.6	99.548	123.03	98.657	97.691	98.734	78.465	99.357	102.9	95.781	112.64	91.115	87.817	84.131	127.21	109.29	123.7	103.69	117.41	102.42	86.885	86.686
129.85	109.68	115.7	109.17	122.89	124.68	107.89	112.91	114.65	144.66	135.53	118.34	115.64	99.777	130.98	109.61	85.284	108.18	110.34	100.47	60.284	55.495	117.61	106.83	102.06	84.71	100.37	92.269	105.41	85.544	107.97	84.388	93.795	91.263	93.267	96.449	101.65	74.893	119.86	79.041	101.9	80.348	110.49	103.92	104.1	97.822	109.16	92.988	78.618	71.642
119.54	112.71	125.4	108.74	113.71	113.83	118.01	116.39	123.69	131.22	134.39	117.66	127.41	101.59	119.59	96.198	105.61	134.24	115.83	113.48	51.001	35.021	106.72	102.43	72.883	64.24	80.415	72.652	100.58	88.973	77.367	68.573	97.701	101.18	106.82	90.13	83.327	60.472	78.545	51.115	88.721	80.632	111.88	114.24	132.33	126.09	102.18	104.02	123.37	104.64
118.29	105.79	102.39	93.248	103.33	94.486	97.42	106.03	93.461	105	133.99	118.05	125.29	91.621	116.64	100.42	120.68	170.81	107.73	100.21	139.93	106.59	104.54	93.552	112.31	91.708	75.033	80.967	138.4	136.13	131.95	106.06	127.17	119.53	102.57	80.161	121.1	93.623	121.66	113.35	206.96	159.3	114.39	118.04	126.23	143.81	130.61	135.92	119.36	103.28
97.148	97.554	95.881	84.843	89.598	89.593	98.198	95.056	79.901	114.6	118.14	97.368	114.46	81.384	119.12	107.12	128.1	162.5	113.8	103.63	133.59	109.44	86.031	69.924	127.15	92.982	62.906	68.419	138.24	142.79	150.25	107.6	133.8	131.59	116.24	100.86	123.25	95.102	104.07	114.31	199.14	155.5	93.927	87.056	147.41	137.6	91.074	107.14	140.07	122.42
85.412	92.645	101.94	86.254	109.36	97.92	106.4	87.298	98.504	134.22	115.34	85.651	106.71	77.43	140.21	114.48	125.23	130.01	130.84	108.08	113.85	103.24	90.356	59.882	160.82	95.402	95.616	72.292	129.02	124.88	151.07	103.21	131.51	127.42	133.76	125.48	131.48	95.512	116.07	120.57	183.43	128.1	60.415	43.592	131.77	90.969	48.596	56.123	108.92	99.354
97.966	99.087	106.97	95.275	125.51	102.76	112.87	91.917	120.53	139.23	127.91	94.374	99.859	85.638	146.71	108.95	111.31	92.219	161.56	119.12	71.451	94.905	101.96	63.506	151.64	78.951	115.3	81.555	107.57	82.503	99.489	84.424	125.39	114.35	135.73	129.2	126.2	100.63	130.9	118.55	148.19	90.828	54.294	36.167	107.2	56.932	49.132	39.915	71.202	77.515
116.93	114.65	111.09	96.731	122.93	105.63	116.69	97.676	136.19	135.26	140.69	111.97	103.66	99.858	139.47	100.48	112.63	82.128	175.1	135.64	15.682	77.936	90.791	63.761	80.358	46.635	108.09	93.051	86.831	52.373	23.373	58.475	110.37	104.17	121.24	111.32	92.529	96.45	109.66	84.868	59.608	40.676	64.015	62.232	99.742	62.67	69.786	53.509	68.346	82.722
118.61	122.3	115.6	90.59	104.72	102.2	120.37	100.75	141	129.84	149.12	124.68	127.17	111.56	127.57	99.201	142.7	107.58	160.24	141.39	5.7905	66.433	76.836	62.788	4.2777	27.491	79.936	102.04	98.763	80.218	-5.2979	53.608	97.272	99.631	104	83.312	71.497	94.624	87.794	67.813	10.471	37.03	79.603	96.803	98.266	79.922	89.88	85.572	79.321	86.544
110.11	120.29	114.09	80.169	97.839	101.92	114.63	95.254	134.35	130.57	140.25	122.16	143.86	113.69	128.89	109.37	163.86	140.45	117.61	126.29	56.494	84.863	73.493	64.451	-7.5368	48.274	71.333	116.1	129.03	135.95	40.396	82.035	94.98	99.88	91.777	71.069	83	99.929	96.518	90.16	29.437	69.945	83.905	112.26	88.61	93.82	102.93	107.89	81.094	72.17
104.1	116.3	103.57	81.459	91.633	100.79	104.49	96.015	115.68	132.65	111.43	105.33	126.32	112.43	122.79	108.36	142.14	137.34	92.787	107.72	91.511	101.85	79.296	71.077	26.552	79.256	61.321	113.29	131.49	150.83	89.388	105.46	99.855	102.42	92.02	85.425	101.56	107.37	103.16	113.55	61.073	96.325	106.05	120.54	103.58	111.88	115.06	126.65	104.31	78.652
93.168	108.96	94.629	89.307	106.47	95.91	95.491	98.831	121.27	125.32	89.04	94.146	109	118.01	124.28	101.82	115.05	122.95	79.35	87.53	128.62	111	96.791	87.371	95.428	111.11	96.121	110.12	129.88	155.59	134.8	124.45	98.21	98.416	102.34	102.81	127.2	117.67	125.57	140.6	119.7	125.06	114.89	118.1	108.69	104.66	119.84	125.52	106.7	71.927
87.449	104.48	84.364	91.027	128.16	91.052	84.684	96.063	137.37	106.58	81.715	93.808	99.955	118.49	133.3	98.478	97.01	115.52	72.113	77.314	162.96	122.36	102.73	100.6	155.6	135.11	157.53	117.65	129.44	152.14	159.55	133.59	90.997	94.099	107.22	104.89	143.77	126.82	151.35	155.7	171.97	144.65	103.76	114.72	102.1	99.605	121.33	116.17	96.283	67.651
95.594	107.22	68.008	91.403	110.5	82.453	76.927	98.185	121.83	83.826	83.264	95.879	83.654	104.73	117.88	92.513	77.555	101.31	95.526	94.154	147.32	121.09	85.762	100.93	150.77	131.6	154.13	112.75	110.5	115.49	129.1	113.47	90.424	99.829	100.13	90.932	134.8	129.93	143.19	136.75	177.67	147.55	115.27	126.7	122.9	130.68	125.88	130.8	120.42	111.28
97.041	106.96	68.29	90.186	98.055	84.43	82.35	97.343	108.59	74.682	96.213	97.001	86.508	86.306	109.68	99.745	85.434	102.19	113.34	115.64	133.8	113.36	78.336	99.739	131.93	126.75	137.86	113.78	103.47	96.151	108.8	100.77	95.907	107.67	97.455	75.056	131.25	123.93	138.6	120.28	179.36	152.28	111.69	117.66	128.54	142.9	107.89	128.95	118.79	132.48
90.124	105.76	83.284	92.136	109.72	96.047	93.729	95.423	109.72	78.549	105.37	98.845	98.377	86.258	111.45	114.18	104.76	111.47	111.74	126.82	122.11	98.495	86.403	103.41	122.33	128.39	138.07	119.29	97.886	96	111.45	105.01	97.739	110.09	100.34	71.684	126.98	105.93	135.36	103.21	159.65	140.64	89.039	84.84	114.6	119.81	74.811	93.924	89.227	118.91
87.948	109.54	90.902	100.96	125.04	100.06	95.024	100.52	108.58	77.909	99.729	108.13	98.1	115.49	104	119.7	105.31	114.5	102.29	124.86	103.68	87.24	96.773	111.79	114.95	132.17	141.9	115.86	81.645	100.43	117.14	117.12	91.744	105.43	94.904	77.602	106.43	87.685	122.53	80.34	112.85	111.17	73.373	61.63	97.619	87.373	64.119	55.645	66.415	102.53
84.828	108.72	95.589	114.94	133.96	97.443	98.323	112.13	111.14	71.487	92.947	118.25	100.57	143.04	94.575	108.06	109.4	119.78	96.954	110.13	112.82	90.889	115.34	122.58	127.28	138.01	137.61	105.28	87.691	124.78	131.03	134.34	86.968	95.969	96.737	88.241	92.479	88.02	118.63	80.039	98.925	106.71	79.469	66.045	76.331	51.983	79.021	54.829	46.537	81.83
88.335	108.15	96.129	118.32	141.47	105.76	98.857	113.61	118.27	78.177	86.203	123.3	103.2	142.04	105.71	101.14	116.82	130.18	86.099	96.197	146.66	120.59	116.57	122.78	158.85	154.46	146.71	111.14	114.83	151.82	151.11	149.84	89.131	94.035	99.746	100.16	86.05	97.904	121.49	94.23	98.417	103.1	82.283	79.504	52.409	40.203	95.811	73.618	34.147	63.151
96.23	111.05	82.982	119.13	110.84	99.89	91.06	118.86	111.04	96.442	84.973	134.45	100.35	140.5	98.611	105.15	110.02	119.7	95.184	104.82	138.34	130.23	92.286	117.27	136.89	151.15	122.95	106.49	128.15	159.65	130.38	134.75	94.833	103.1	81.765	92.483	73.392	104.28	102.39	98.029	91.131	97.089	95.048	94.812	56.129	56.391	105.81	90.332	58.349	71.875
101.27	106.44	80.803	116.25	96.367	102.96	87.429	118.33	114.96	124.06	95.824	140.63	103.81	132.49	98.685	117.1	105.37	100.87	104.89	115.31	129.2	134.96	83.72	117.54	115.92	142.53	117.83	115.11	132	152.87	110.47	118.56	107.57	114.19	71.823	84.766	85.178	108.13	100.21	113.43	104.8	101.19	96.096	89.828	56.406	62.105	100.27	87.554	60.207	60.444
100.25	92.591	96.055	113.07	112.85	115.48	93.176	112.66	131.26	142.05	109.36	134.03	109.99	122.69	103.95	119.61	105.53	81.522	110.83	115.63	128.01	132.23	100.95	123.56	115.14	129.34	141.72	129.7	120.08	134.17	102.92	109.94	116.21	115.89	83.381	89.276	110.29	106.46	108.05	121.98	117.55	109.09	87.675	74.359	51.091	47.447	86.623	72.032	38.831	33.938
108.7	84.456	103.91	112.72	123.65	118.28	94.289	110.04	124.31	131.84	105.99	117.72	91.533	114.93	90.909	103.61	86.071	57.645	129.55	115.2	112.33	124.03	111.65	122.75	116.96	111.84	156.56	127.85	80.625	93.095	85.086	94.501	113	108.97	96.195	100.13	110.4	99.065	92.693	89.037	89.06	99.884	99.216	78.641	65.431	49.346	90.179	75.125	48.448	46.39
109.24	79.044	113.71	115.41	125.57	108.92	103.64	108.64	114.99	106.28	97.917	95.413	80.964	100.29	81.052	87.397	80.84	52.019	145.64	113.96	112.87	108.54	119.44	117.2	130.93	100.03	164.7	111.82	62.377	78.078	78.818	81.023	99.352	93.747	113.26	109.85	97.317	89.24	70.055	46.27	62.223	91.576	105.46	88.92	74.356	49.174	86.606	87.864	63.797	66.358
110.33	83.674	114.91	116.31	120.16	92.421	107.44	104.93	106.6	83.875	92.348	82.523	80.331	84.484	86.277	93.949	80.731	63.482	147.29	115.7	132.82	108.11	119.13	112.52	152.38	107.54	176.53	104.19	72.332	87.758	87.229	76.744	88.363	83.34	113.92	108.07	84.355	82.891	64.954	28.39	59.725	81.32	95.711	87.916	65.583	50.91	78.833	93.331	67.356	73.02
114.62	96.077	114.32	113.68	119.62	90.598	107.32	96.608	105.62	82.718	88.535	75.206	82.493	68.224	106.61	114.61	73.011	73.447	130.41	119.69	136.44	118.3	115.19	111.13	162.44	121.37	187.86	115.95	78.724	79.087	89.888	75.603	87.836	86.666	105.35	107.78	72.925	74.766	67.697	33.597	39.365	43.961	74.466	69.944	56.891	63.634	65.328	80.161	65.116	73.434
112.31	101.1	121.72	117.21	117.93	102.17	116.37	96.316	109.77	93.672	90.437	67.709	86.782	56.909	113.41	112.86	65.415	67.862	120.19	120.3	109.14	113.37	127	116.99	148.61	117.77	166.61	125.47	63.719	41.082	72.998	68.079	97.101	97.809	108.72	114.81	71.246	71.569	69.409	54.774	12.732	15.569	81.349	60.656	73.318	77.999	59.916	77.336	72.603	85.171
97.944	95.33	132.12	114.21	143.64	119.24	119.43	90.892	133.63	100.67	96.215	71.626	103.24	65.123	122.91	100.01	79.313	77.304	90.434	102.82	113.96	106.23	139.55	123.6	150.82	122.94	189.56	144.22	54.735	34.952	90.264	78.66	95.342	101.33	112.55	115.64	84.505	71.967	94.592	86.923	20.26	23.374	74.575	53.57	74.382	69.036	59.346	57.971	60.287	75.105
88.372	87.358	132.39	113.91	146.77	121.62	119.22	92.488	139.36	92.798	97.632	81.414	106.91	79.97	107.58	73.913	91.913	83.664	77.909	86.116	116.86	87.142	134.45	120.87	139.85	119.44	182.79	134.84	48.798	44.967	98.984	83.141	87.774	95.544	111.23	112.25	92.131	77.641	104.03	99.002	46.153	58.753	85.917	75.333	88.737	75.065	73.862	63.788	76.071	90.166
89.376	85.189	130.57	111.75	137.4	122.73	122.97	91.85	140.4	86.551	96.568	90.781	101.52	83.353	96.126	62.717	104.36	91.936	75.295	78.668	117.81	71.808	112.66	107.74	129.28	114.21	157.9	114.42	62.518	69.55	98.334	85.458	82.329	85.693	111.11	117.41	96.336	82.667	95.003	92.456	68.531	84.191	90.648	99.204	101.98	94.537	78.614	81.129	97.779	105.42
100.31	90.123	122.04	107.7	121.72	116.31	121.99	91.302	144.14	83.225	104.64	110.81	99.828	92.557	91.687	80.514	111.22	101.19	81.602	81.728	125.97	78.276	95.349	100.82	115.34	112.79	131.54	101.93	97.044	111.34	96.904	95.913	85.824	79.81	99.707	118.53	109.9	93.256	94.919	99.198	106.36	104.95	84.551	105.89	97.83	103.35	80.619	94.623	92.321	87.612
108.56	96.45	117.3	99.836	115.64	116.25	120.13	88.213	157.76	90.015	112.38	126.27	104.86	108.37	94.831	106.66	111.24	103.55	89.038	95.178	115.6	87.741	86.255	100.6	90.382	107.33	122.36	105.37	115.23	134.54	91.204	105.45	89.68	84.616	88.349	120.39	111.13	91.409	82.578	94.112	86.353	84.641	65.094	88.542	94.709	97.483	67.925	81.684	75.52	55.991
117.31	97.347	110.04	95.593	105.51	118.52	114.79	90.439	146.86	92.165	108.19	121.89	97.045	114.62	81.774	101.61	91.244	86.403	112.54	113.95	88.57	96.313	87.128	103.42	66.137	97.137	101.56	108.85	93.41	106.29	78.003	104.06	97.953	100.51	84.48	120.2	92.637	82.818	57.503	72.275	18.608	43.59	73.699	82.983	116.39	101.83	70.229	80.952	84.736	60.794
109.93	87.272	108.49	94.781	112.55	114.82	107.47	91.328	132.17	84.063	102.34	107.73	102.02	112.23	75.525	78.965	91.476	84.676	121.84	120	108.29	99.037	101.49	110.84	86.268	103.87	116.84	115.58	82.548	96.25	105.03	111.85	101.14	111.27	89.936	103.79	79.426	74.323	61.487	65.26	-0.49478	33.499	75.902	83.234	117.77	87.906	76.437	75.73	82.212	63.107
104.48	81.541	107.58	99.306	120.2	107.36	98.383	90.198	106.41	70.65	94.747	91.232	101.3	93.151	79.861	59.27	98.499	93.477	118.62	115.75	146.28	100.09	114.15	114.82	133.22	118.47	131.71	117.47	90.05	96.336	138.01	118.76	106.42	113.97	98.988	83.625	75.648	74.466	83.612	72.375	32.911	42.585	79.961	94.68	104.54	84.171	90.735	84.676	81.184	73.508
103.02	88.834	110.75	106.07	120.21	100.12	94.405	87.378	90.649	63.991	93.881	85.564	99.055	75.513	96.82	66.783	109.53	105.99	104.94	107.01	157.23	91.535	119.86	113.37	158.04	119.5	126.74	112.64	111.32	106.23	141.75	114.92	110.01	108.61	104.73	71.594	82.256	83.398	102.03	85.368	80.709	50.467	81.073	101.86	85.611	86.738	98.74	96.545	79.73	79.129
111.38	108.38	107	111.63	92.558	90.322	92.76	90.982	77.373	63.805	94.827	92.35	83.378	78.46	97.888	88.777	99.451	96.119	105.71	105.81	98.492	71.965	109.18	102.63	112.38	90.833	74.341	92.684	104.81	91.388	85.316	85.384	108.12	103.44	95.494	70.996	81.676	97.273	86.526	77.426	75.759	40.025	106.28	110.17	96.595	103.82	108.88	116.99	106.03	104.69
106.58	111.45	112.91	103.36	94.364	93.011	100.95	86.565	98.78	70.19	105.34	97.649	93.901	90.236	113.98	111.33	106.04	92.953	87.951	91.568	82.368	75.807	111.03	91.313	78.199	76.077	69.506	91.933	104.59	98.246	63.72	77.159	99.755	94.79	92.298	79.015	104.92	114.82	97.59	91.864	78.491	54.909	107.23	100.06	86.194	86.9	105.77	117.26	87.843	86.486
102.49	101.47	106.3	93.742	90.413	90.89	107.12	89.443	102.49	72.63	102.58	89.512	96.651	99.851	103.88	98.807	99.595	75.775	85.111	85.219	82.996	85.341	101.88	76.138	56.82	75.124	68.729	84.602	82.654	85.14	54.754	70.321	92.179	91.885	91.871	86.441	115.02	123.37	99.59	92.574	61.561	77.49	128.66	110.04	100.75	85.773	113.19	129.46	94.189	98.161
100.7	91.339	90.339	84.784	100.26	91.279	103.81	91.168	94.827	78.663	81.823	71.855	90.624	97.119	91.685	69.835	93.174	68.531	77.618	87.183	107.67	95.361	74.661	61.383	86.118	100.52	104.54	88.139	64.957	70.451	73.98	73.95	87.074	95.202	100.65	94.649	108.07	113.64	95.207	79.596	39.196	83.039	146.32	129.95	124.9	106.72	119.59	137.27	118.71	128.4
91.984	86.02	79.126	87.175	112.49	84.784	99.779	96.317	88.982	84.492	66.69	61.566	97.152	92.328	82.659	51.078	102.53	81.869	62.633	87.428	141.07	93.803	63.686	65.707	134.51	124.01	137.85	94.874	82.686	86.184	107.09	90.057	89.704	96.956	120.58	102.52	108.92	103.54	99.648	91.783	70.294	97.657	151.57	151.81	137.06	128.28	125.63	145.66	133.15	142.81
88.697	94.221	80.289	93.994	123.67	89.428	97.674	98.004	87.684	92.434	59.474	58.514	100.66	82.755	84.947	56.22	108.32	101.54	48.009	83.033	143.26	95.481	73.76	81.833	166.88	126.89	144.1	110.45	106.69	97.814	125.62	107.3	100.61	100.4	145.19	124.82	117.2	101.85	102.17	115.36	105.06	95.329	152.2	166.22	145.89	155.73	135.33	162.59	143.24	147.36
88.072	106.63	92.789	98.666	125.05	98.805	99.433	96.849	92.815	94.653	61.735	62.384	99.601	81.528	87.629	77.706	104.6	111.54	46.791	77.138	115.68	98.535	97.436	98.975	159.93	109.32	126.64	122.62	110.47	98.549	126.91	115.82	107.8	103.36	156.93	146.91	124.71	106.74	100.63	128.1	117.66	85.259	151.52	167.08	153.27	169.86	143.79	176.44	150.61	145.47
87.994	109.87	108.04	98.449	122.8	103.03	103.36	93.726	103.07	85.788	71.314	69.637	97.214	90.008	86.965	98.27	97.835	110.13	60.075	74.741	107.02	106.37	120.68	109.74	144.82	100.49	120.77	125.55	97.739	101.22	135.43	121.58	107.21	102.83	147.85	147.74	129.09	111.67	111.49	126.01	125.53	90.083	144.63	154.53	146.22	155.81	144.51	173.28	142.71	130.7
92.435	104.59	116.8	97.608	118.33	102.25	108.63	90.605	109.08	73.992	79.673	73.194	89.922	95.771	83.419	103.89	89.863	99.721	80.793	84.474	120.49	109.2	125.23	110.54	142.23	111.27	129.12	114.62	80.137	99.177	142.92	122.61	104	99.77	126.8	129.13	118.66	105.73	119.62	104.37	114.72	94.873	131.38	138.37	131.48	134.72	130.4	152.23	131.89	117.97
104.21	103.05	108.97	100.7	106.02	95.935	106.85	91.475	103	66.935	86.164	80.778	79.38	100	76.766	99.282	81.158	90.684	99.22	104.42	129.22	102.06	108.76	107.68	140.82	129.35	130.01	94.202	74.404	94.5	130.13	116.84	102.59	96.122	98.28	102.8	95.387	95.081	113	81.025	88.614	92.849	119.38	128.3	117.67	125.97	112.21	126.24	130.31	114.54
115.76	109.58	95.074	106.26	92.538	96.01	102.31	96.181	93.17	70.907	98.402	93.142	77.962	98.35	77.024	92.671	85.312	95.825	110.42	118.89	119.76	93.393	95.254	106.87	133.54	135.71	108.2	80.209	92.15	94.515	101.84	107.33	105.11	93.833	77.882	91.287	84.416	98.811	101.6	84.55	74.391	99.567	121.27	125.89	108.48	123.19	103.13	121.28	132.2	110.77
118.32	119.89	79.403	104.49	87.054	93.79	87.566	99.974	87.215	75.897	119.85	116.61	97.412	109.03	88.19	100.71	104.07	119.95	100.52	111.56	118.79	100.62	94.196	109.29	115.59	131.88	96.072	85.375	128.29	122.06	95.669	105.81	101.28	91.072	51.84	86.557	101.18	124.67	116.29	127.19	112.66	136.76	118.47	120.81	85.568	104.68	115.31	124.68	117.72	87.685
106.72	119.77	83.081	95.385	98.037	95.499	83.438	99.526	92.333	81.839	140.54	127.06	131.99	115.91	111.53	113.33	134.87	145.48	74.51	85.331	141.53	116.11	106.8	107.29	107.75	122.37	107.7	102.54	160.26	155.95	124.79	110.21	93.228	88.616	42.346	92.988	138.5	154.63	152.42	177.02	185.38	185.12	105.77	111.32	58.889	73.886	131.61	129.37	90.428	58.59
104.96	114.99	88.814	90.424	93.216	89.041	86.407	104.54	77.3	81.444	138.05	117.53	135.18	115.93	111.2	112.5	132.5	135.35	69.015	68.981	147.81	121.84	103.16	95.212	101.66	108.28	104.34	103.6	146.42	140.93	139.81	99.176	92.165	93.487	49.071	101.15	155.4	166	166.68	178.15	230.69	200.76	121.48	121.61	74.925	82.888	157.36	147.77	105.05	83.244
97.348	101.45	106.77	90.038	103.96	85.024	103.19	104.25	85.96	84.743	123.2	98.782	134.13	112.97	114.86	112.77	127.86	118.88	60.951	61.188	167.65	107.81	97.239	88.204	130.97	108.74	132.92	102.61	130.77	127.09	159.76	97.293	94.535	95.643	87.673	107.09	158.39	147.11	169.84	150.6	257.44	187.73	118.67	123.91	95.572	98.091	149.97	135.02	110.48	101.23
97.731	92.542	113.56	92.267	116.44	87.047	111.72	99.392	102.13	89.168	101.99	89.71	118.99	112.89	116.49	118.06	104.44	102.01	60.811	63.765	178.47	96.668	93.852	93.499	172.79	124.01	164.83	106.03	118.32	113.68	163.97	105.85	101.14	95.148	130.3	110.25	144.95	115.63	159.97	117.87	252.61	155.37	108.88	120.93	114.38	123.14	128.07	106.73	111.47	109.7
109.31	90.927	111.98	93.066	121.72	114.39	114.71	91.206	108.28	100.01	79.947	79.855	86.519	93.529	117.84	114.18	65.19	81.287	81.474	74.888	153.62	102.9	101.82	101.57	202.35	138.18	158.15	115.4	98.165	74.462	137.67	109.96	111.37	95.601	165.98	130.17	116.76	88.905	125.48	85.59	183.64	102.13	113.75	117.46	137.46	154.22	103.75	99.147	125.32	126.04
103.67	88.952	99.896	94.573	106.46	118.76	103.62	93.831	111.29	99.583	82.205	97.122	84.697	108.43	104.64	115.96	53.637	74.364	107.59	89.793	126.8	99.957	116.88	116.32	174.69	141.3	139.2	112.71	95.171	88.161	114.98	109.1	100.36	88.66	146.63	121.2	85.818	75.553	96.598	74.747	132.06	88.472	104.67	102.56	125.93	127.9	83.164	79.352	124.66	115.6
95.701	85.146	92.704	96.526	92.941	118.58	92.447	101.45	103.52	93.476	100.29	114.19	99.739	120.18	96.332	112.55	74.927	78.251	126.64	102.93	129.08	108.89	128.2	122.83	139.34	141.15	121.6	110.43	105.39	119.44	111.66	109.18	90.55	85.794	104.55	103.74	71.635	79.001	90.753	84.255	113.55	99.621	96.304	89.431	88.606	74.768	79.797	76.404	106	92.732
98.426	85.81	92.374	101.67	82.34	118.02	86.702	110	81.939	86.858	118.98	119.13	112.19	115.67	94.162	103.73	109.77	87.46	131.49	112.83	144.82	124.35	121.45	117.39	112.12	132.24	96.948	105.9	116.95	135.99	112.19	110.83	96.993	93.895	73.803	91.985	75.413	93.087	97.034	101.94	115.92	114.02	98.217	91.647	56.939	46.509	95.577	96.662	88.985	83.009
103.02	95.322	94.193	105.46	74.401	110.05	81.671	112.82	68.268	84.669	130.44	122.17	123.5	114.08	96.657	104.83	143.27	109.04	115.82	114.92	147.2	123.8	96.365	107.71	86.538	112.08	79.284	97.234	126.62	149.91	111.11	115.75	106.94	106.32	65.568	82.582	89.216	106.73	102.76	118.92	127.15	128.87	90.554	96.029	45.046	50.864	106.99	103.24	81.366	81.137
102.37	106.35	100.61	101.17	80.454	105.9	80.77	104.22	77.756	91.714	135.37	120.84	133.97	107.44	110.17	113.79	163.74	140.46	94.428	102.35	142.25	119.17	84.494	101.42	88.113	95.594	80.407	96.291	134.88	160.84	121.92	127.42	114.33	114.12	86.977	81.328	118.73	122.01	119.82	144.97	159.64	156.68	74.138	88.373	48.249	66.045	101.58	93.705	71.883	70.229
102.71	114.06	107.17	90.864	90.053	107.19	85.316	91.855	92.308	105.03	132	109.15	130.99	91.552	121.42	115.12	149.47	152.3	93.794	87.866	115.09	118.11	95.552	96.876	102.46	84.866	78.973	98.091	120.11	136.29	124.61	126.91	118.08	115.11	118	88.802	140.18	131.24	128.71	156.65	176.12	168.61	68.891	74.565	72.337	86.573	88.083	84.21	79.53	72.667
101.07	112.72	114.03	83.906	100.74	102.67	96.865	87.359	106.08	115.16	130.22	95.58	128.4	83.087	124.05	104.72	119.72	136.78	112.29	83.094	85.239	115.75	124.25	95.711	111.16	78.466	76.038	97.007	95.142	93.912	113.44	109.79	118.7	108.69	138.06	92.93	141.37	126.25	122.44	144.61	173.15	152.54	75.038	62.901	97.66	90.742	75.645	76.986	91.117	79.778
105.18	110.13	111.91	81.787	118.74	89.714	100.01	89.334	114.84	113.6	132.11	97.48	132.22	98.773	126.86	97.531	93.903	112.78	120.27	88.484	82.427	123.52	141.58	96.273	111.39	82.505	94.789	102.71	82.694	67.699	98.614	93.601	119.55	101.14	132.67	87.179	123.49	108.16	108.23	116.9	153.27	107.66	75.205	61.589	102.29	85.696	78.533	65.895	86.958	74.922
111.35	107.59	110.67	88.006	135.66	84.193	105.21	95.717	120.54	104.43	137.16	108.26	142.28	116.44	133.19	90.656	93.466	100.68	116.79	96.042	105.05	133.45	146.24	96.922	115.08	86.355	105.62	108.71	97.38	71.915	84.326	88.679	127.23	97.454	133.08	90.333	109.59	93.566	91.218	95.759	133.42	73.25	82.73	81.276	100.26	85.715	91.715	77.92	68.894	59.88
117.22	110.26	106.72	94.969	132.95	88.027	107.23	99.446	116.99	92.996	135.24	122.73	143.07	124.38	134.5	88.872	101.63	105.33	107.29	100.34	122.66	134.19	132.38	94.07	116.03	85.945	93.822	104.4	118.44	98.53	74.778	92.788	129.09	96.147	136.48	102.96	100.4	89.276	73.359	84.932	110.08	69.663	90.306	110.31	106.13	100.8	102.33	103.67	61.409	54.852
111.95	113.83	105.13	99.168	109.61	93.605	110.06	99.74	112.78	86.959	127.7	134.16	134.13	119.94	124.26	91.907	111.26	119.59	105.56	102.92	121.86	111.37	114.38	90.588	115.11	84.061	71.066	85.645	129.26	137.8	79.266	96.961	112.56	90.45	132.82	110.93	95.842	92.347	67.637	83.912	101.98	102.98	90.008	123.31	113.54	101.59	94.153	120.24	66.97	60.529
108.98	119.3	97.217	98.554	85.744	94.755	102.21	96.287	103.91	87.29	117.44	142.92	109.41	110.37	107.32	101.94	104	128.14	109.77	107.87	119.3	95.685	97.881	90.029	117.01	95.318	69.039	73.634	121.22	161.78	99.17	101.81	87.138	82.216	100.96	99.534	93.597	98.417	92.356	94.567	119.79	140.46	78.806	109.59	97.379	79.898	87.317	114.81	68.172	68.487
109.7	122.26	95.544	102.83	74.447	101.45	99.978	95.741	97.384	102.22	109.88	137.49	82.723	94.946	93.089	107.16	91.687	119.04	117.28	121.18	100.37	87.379	88.685	92.265	95.468	98.093	66.581	72.064	99.761	142.86	98.519	97.133	72.724	78.91	66.052	85.61	85.796	95.954	111.44	99.142	114.76	133.32	67.98	82.946	67.246	53.649	83.678	97.371	64.655	82.33
106.27	121.25	93.962	115.23	72.314	99.872	96.928	104.23	102.78	120.61	115.14	137.75	82.683	106.59	83.999	116.1	95.734	109.7	117.58	136.23	79.05	84.05	82.472	101.97	29.124	84.247	62.912	76.793	95.016	129.76	78.408	92.77	71.026	82.379	31.162	63.426	77.359	88.608	114.01	106.3	100.07	106.97	50.07	58.398	25.75	29.199	84.883	62.977	45.299	78.453
114.15	119.97	88.296	133.28	55.005	106.14	96.867	121.93	93.157	136.46	116.94	128.25	78.392	113.79	71.071	109.5	90.273	88.157	140.63	152.29	28.761	90.03	71.903	105.41	-55.516	53.779	9.1156	72.798	85.028	90.626	25.262	79.278	89.894	99.588	19.666	60.842	61.21	84.752	73.855	96.073	43.793	69.725	68.217	66.975	33.202	58.559	94.77	65.203	61.195	103.6
117	112.73	83.834	139.44	54.758	114.2	93.053	130.97	98.637	139.97	122.28	122.68	88.92	120.54	79.817	110.17	93.666	84.629	159.84	151.72	25.99	110.68	69.842	107.76	-69.502	55.209	2.8457	79.48	98.412	97.105	25.616	89.459	105.74	113.96	20.035	59.764	59.754	86.8	58.179	98.354	35.305	73.577	70.406	75.106	46.611	83.866	89.102	65.415	60.446	98.414
113.38	99.302	86.611	135.98	65.415	116.67	95.52	131.86	111.79	129.32	128.42	113.93	101.88	116.11	95.202	109.57	93.469	80.602	177.48	142.17	58.146	122.52	83.821	111.14	-6.0012	84.142	33.284	85.1	115.93	123.13	68.809	109.08	113.1	116.73	31.468	59.872	63.906	86.629	70.732	101.41	71.567	99.307	64.355	78.781	65.712	89.028	70.617	67.795	52.1	80.006
119.34	93.883	81.669	129.11	69.457	106.59	93.756	130.56	106.62	108.15	126.7	107.71	93.915	111.25	94.025	104.66	68.461	59.456	190.71	138.48	80.391	120.26	94.585	114	72.695	114.71	59.048	84.83	109.68	119.45	99.437	115.23	117.48	113.65	39.107	62.205	56.105	81.14	86.487	87.093	97.778	100.41	76.813	90.529	96.605	97.606	74.319	83.246	65.283	86.348
121.25	94.429	83.949	121.57	79.081	105.76	99.263	124.69	103.23	99.639	118.99	100.24	86.176	105.09	94.138	98.907	56.05	45.165	176.31	135.74	81.471	101.04	100.33	113.8	116.3	120.75	65.659	87.607	95.327	90.585	97.488	106.7	121.22	110.92	65.402	85.419	50.562	73.944	86.512	65.307	75.358	69.419	97.058	102.72	123.93	109.23	87.893	100.56	85.94	102.24
112.5	95.951	82.523	114.46	79.053	102.44	98.183	120.58	98.68	101.27	112.59	107.8	95.065	117.63	93.45	104.35	68.392	59.047	135.52	123.31	81.692	85.096	101.74	115.05	92.332	104.47	51.107	89.592	93.622	80.471	79.389	98.797	120.83	110.98	89.093	109.59	67.86	85.398	89.819	75.389	54.938	68.421	110.21	112.61	126.46	120.69	111.85	108.99	96.678	104.86
94.639	92.392	83.727	104.65	78.62	105.15	93.804	115.45	97.602	113.73	106.18	120.07	114.86	130.09	104.31	119.96	99.988	98.229	87.328	100.38	98.078	87.668	103.32	114.71	50.25	93.852	51.396	96.586	103.82	96.265	78.06	104.24	113.72	113.87	105.22	126.59	106.31	112.07	109.73	116.54	58.69	107.23	101.88	107.65	103.08	124.9	120.21	102.6	90.084	88.451
79.711	85.77	89.306	99.412	72.402	107.19	94.601	115.16	89.401	126.81	96.011	122.81	120.36	127.3	109.61	127.63	118.86	121.83	69.593	86.631	102.56	91.638	104.28	112.75	26.941	96.373	64.131	96.825	98.986	101.81	81.226	109.87	102.76	117.07	109.86	127.96	130.27	130.03	125.04	144.03	65.399	139.51	91.398	94.177	82.605	122.41	105.54	94.311	91.196	86.307
73.686	82.33	97.88	105.13	66.122	99.135	103.51	120.99	77.474	129.95	86.507	115.53	107.85	115.85	98.054	119.83	113.05	107.49	87.517	94.745	80.045	77.812	104.74	115.78	30.15	102.04	80.833	87.096	75.895	84.565	71.33	106.59	93.22	116.08	105.32	111.43	116.59	119.1	116.6	129.18	54.828	121.74	88.707	81.583	73.612	105.66	79.892	87.009	102.45	105.81
76.68	86.293	104.85	113.8	86.799	88.948	109.23	119.94	82.422	122.04	85.723	110.38	97.651	108.58	92.362	112.7	101.14	83.489	101.94	109.57	75.121	69.549	108.83	129.09	66.934	113.33	120.21	91.357	68.818	79.442	72.735	112.5	90.373	109.3	96.527	86.691	90.007	89.336	107.87	102.36	51.731	71.08	73.621	67.594	45.784	66.211	64.168	69.077	83.802	103.1
94.435	100.58	100.86	122.43	103.19	86.441	106.37	115.06	85.777	111.03	83.359	106.17	81.029	103.59	85.653	106	76.697	60.656	111.72	123.81	64.137	73.563	107.19	141.77	86.881	110.27	118.44	95.23	66.423	69.204	61.829	110.97	96.828	105.15	86.105	76.645	62.676	63.617	80.296	73.293	27.939	17.288	69.669	69.823	30.926	51.755	74.696	63.14	73.762	106.51
108.58	112.19	96.246	129.64	95.142	91.522	105.73	114.26	90.442	106.67	79.712	102.17	70.257	100.83	77.886	102.42	58.252	53.445	118.94	128.45	48.052	76.327	107.09	147.14	76.657	93.954	68.539	83.673	67.146	66.819	49.17	95.499	100.2	102.73	76.858	83.306	53.172	59.253	45.505	60.608	6.0953	11.863	76.704	79.846	41.605	61.652	86.993	67.652	84.813	118.47
109.83	109.8	97.924	126.7	93.214	100.88	104.31	111.7	107.35	107.6	84.927	106.26	80.397	101.61	92.093	116.87	59.822	74.998	99.887	109.64	89.548	103.32	122.02	148.1	96.537	106.3	61.866	84.872	88.088	98.79	90.911	98.259	95.022	95.763	61.378	87.546	83.422	83.141	70.348	101.73	59.389	77.482	59.638	72.135	34.329	61.155	86.896	61.562	68.452	98.868
104.16	102.22	108.7	119.87	95.461	116.79	110.95	111.84	118.33	118.92	87.816	105.51	87.109	97.34	110.05	128.36	63.49	87.836	74.923	91.557	116.38	121.33	129.27	134.9	130.84	125.88	85.447	94.468	89.276	100.87	129.58	96.947	84.699	90.165	58.332	95.493	105.44	103.65	101.04	128.93	89.552	118.88	48.227	59.142	46.803	68.243	69.358	58.398	71.002	103.49
91.557	93.536	112.92	115.7	98.989	115.09	113.61	118.65	112.91	123.83	99.376	114.16	100.18	107.67	111.74	130.12	75.02	89.555	54.291	77.662	133.08	128.31	131.97	120.41	156.3	134.02	115.34	107.47	92.839	98.874	150.62	100.45	80.169	85.618	67.817	89.681	121.56	120.19	138.96	151.56	131.86	146.9	59.26	59.823	61.914	66.77	68.293	69.899	75.092	114.99
76.715	90.52	106.73	104.33	119.28	107.35	102.11	115.71	104.98	126.07	110.56	128.83	121.67	127.9	116.51	131.07	99.863	100.62	27.259	64.547	146.32	134.09	119.26	104.32	164.4	128.49	155.51	129.46	111.8	115.52	162.3	115.61	80.196	86.269	87.276	79.117	131.59	124.75	165.92	160.96	162.06	153.31	65.092	65.453	65.198	62.248	80.146	68.51	70.583	108.54
79.436	93.68	95.004	96.196	111.1	104.92	94.325	114.12	72.788	128.2	102.32	119.93	112.67	119.51	102.9	106.24	104.18	95.163	48.192	67.488	98.296	124.84	96.511	82.684	130.89	91.863	111.43	120.68	106.31	90.546	118.7	103.92	94.298	101.06	120.48	91.151	121.61	120.16	129.28	125.76	129.52	133.13	115.59	96.638	117.55	105.82	104.36	96.949	123.09	142.53
74.342	84.326	102.97	82.254	128.61	103.17	96.184	99.04	84.363	125.49	99.147	103.68	126.47	100.54	123.78	98.849	125.78	115.92	56.656	60.341	106.72	122.75	103.38	79.8	132.99	84.135	124.45	116.48	129.35	115.63	127.18	112.5	101.29	108.36	144.43	104.4	130.22	110.37	118.41	112.44	148.78	138.42	104.2	92.187	125.06	116.18	95.995	75.948	123.07	109.91
94.454	83.67	104.3	81.596	105.86	87.668	100.79	97.13	74.324	108.49	81.565	78.224	96.95	76.934	113.94	82.546	89.48	95.681	101.53	77.754	57.49	103.82	105.86	83.561	112.37	77.501	104.45	88.907	95.132	71.506	89.379	86.172	107.14	116.24	142.91	124.97	96.367	88.724	66.213	54.283	104.94	93.629	117.9	97.024	172.61	161.54	92.573	71.212	176.69	139.37
88.706	73.061	136.85	82.765	135.3	88.186	127.08	83.799	118.09	96.649	87.062	54.965	109.54	55.477	142.96	84.723	94.445	101.41	99.311	80.687	78.744	92.004	142.09	101.95	154.18	98.32	172.49	102.86	98.829	68.242	109.34	89.516	106.53	106.11	167.01	155.31	88.429	68.475	66.456	38.974	104.71	59.134	75.344	69.26	157.05	138.79	59.359	41.228	144.79	106.04
91.013	81.566	145.34	85.8	152.74	94.39	133.83	73.725	132.41	88.979	87.833	47.408	103.67	51.257	151.53	85.803	92.945	107.89	97.401	88.915	82.951	92.882	148.52	104.83	179.74	108.86	208.87	130.54	92.418	50.064	109.67	86.451	107.9	98.355	189.89	183.24	79.116	64.295	66.227	29.331	79.844	30.754	71.233	65.097	151.93	125.31	61.262	50.528	127.3	104.13
86.544	97.258	130.29	83.357	149.69	92.205	117.63	66.2	121.75	87.001	88.869	63.387	107.7	75.98	143.36	96.648	108.39	136.71	83.005	88.179	94.999	102.31	130.37	94.009	160.1	100.19	195.67	145.81	107.57	78.247	114.67	90.796	103.59	90.09	187.19	179.77	90.258	82.211	81.995	59.096	88.584	65.782	68.258	75.272	133.08	109.91	86.053	65.488	104.59	92.989
76.823	106.42	117.07	79.147	134.79	91.296	105.35	67.469	109.82	94.222	91.367	84.703	119.95	98.823	129.42	103.43	152.69	179.94	85.623	83.323	117.23	107.28	113.71	77.289	134.85	85.447	140.7	136.53	145.47	144.96	131.34	99.42	99.378	86.172	166.4	146.42	128.61	114.34	114.65	116.38	155.09	161.75	84.806	90.687	116.26	85.333	108.37	93.482	79.821	62.143
90.155	117.61	109.39	68.678	123.02	106.01	97.306	67.542	98.573	108.09	77.762	91.808	104.46	97.624	122.73	105.39	170.6	198.11	95.163	88.374	99.773	110.47	82.479	55.96	113.05	79.565	90.427	118.61	149.92	160.8	127.88	99.519	96.988	93.681	121.77	109.16	136.3	121.76	115.68	126.78	153.39	182.85	100.85	99.203	123.14	97.495	113.3	109.97	91.523	60.206
99.523	116.04	111.36	65.512	124.31	103.07	98.011	73.81	114.73	104.01	86.811	104.5	110.9	102.11	119.66	109.83	187.04	200.21	97.613	90.318	103.13	108.58	81.169	63.053	109.03	89.891	89.043	105.41	163.94	182.04	138.67	115.19	98.191	96.751	73.407	63.803	139.8	117.31	133.56	138.11	184.8	183.02	97.102	94.952	102.5	83.487	110.27	106.55	74.51	36.184
116.77	119.39	104.38	73.293	108.97	96.454	98.379	86.205	115.18	92.79	97.713	106.65	100.17	98.592	98.553	99.653	169.1	166.49	119.52	105.2	58.255	94.386	74.309	74.656	89.031	88.087	74.384	94.56	142.18	141.21	108.47	110.9	108.01	105.55	54.033	51.817	110.46	101.73	106.32	101.56	142.36	126.04	124.66	107.43	114.72	97.058	118.88	123.87	101.15	70.484
107.72	112.09	102.37	79.978	115.82	91.585	98.136	87.908	131.2	86.765	124.4	106.87	123.08	96.162	101.93	101.6	175.87	156.57	116.9	103.29	75.328	93.134	84.544	90.304	101.17	96.098	105.38	107.89	154.75	147.39	127.7	127.13	114.66	105.64	74.463	61.871	112.36	100.08	112.01	103.05	150.05	120.77	119.56	106.95	90.963	76.125	118.88	123.68	81.134	63.286
107.81	110.95	87.417	82.394	109.64	93.578	84.198	85.451	112.83	92.392	128.37	97.61	117.04	86.319	105.31	104.33	153.56	141.62	118.35	105.53	89.094	107.7	73.099	86.837	111.81	104.02	118.71	119.19	144.73	134.04	143.81	130.19	117.2	108.76	95.314	83.861	111.83	105.83	109.31	102.56	132.59	123.98	125.28	116.2	93.243	90.781	128.74	133.3	91.337	81.195
102.42	102.84	85.566	90.202	95.377	92.623	84.155	92.274	91.302	103.44	121.28	85.605	105.96	79.309	103.35	100.35	128.5	120.23	126.05	112.54	103.76	108.71	72.26	82.733	115.75	105.81	110.59	109.73	129.29	124.99	153.07	121.42	112.15	106.8	107.18	93.086	115.75	111.96	111.35	113.07	133.97	143.23	141.71	129.33	112.78	106.12	130.9	150.56	107.51	94.133
93.191	91.885	95.162	95.226	105.78	88.883	87.983	97.343	95.647	107.15	112.73	88.531	106.45	91.62	112.16	105.2	106.76	105.66	103.46	113.32	141.75	112.99	84.093	92.221	122.23	119.96	144.74	107.8	122.36	135.64	173.16	125.82	97.799	97.197	94.155	79.842	120.48	109.32	137.86	136.68	156.42	144.77	124.05	125.71	104.28	100.55	123.69	139.46	88.613	70.273
104.21	96.501	94.705	107.38	92.952	91.722	93.18	111.33	79.653	100.82	89.459	88.47	70.532	96.759	88.239	86.001	55.003	65.925	111.93	128.83	102.95	105.53	80.444	98.933	91.281	112.6	120.43	95.307	72.388	74.524	122.53	101.98	94.06	99.07	83.762	80.779	94.007	101.08	113.36	106.83	97.365	86.326	157.01	144.17	140.31	133.53	134.73	165.85	125.18	112.94
101.06	98.057	93.907	115.84	96.152	93.909	96.45	116.14	82.503	84.333	85.672	95.331	66.013	103.09	75.191	77.133	41.854	62.297	108.41	124.67	107.45	113.35	93.104	113.11	84.043	112.98	117.51	100.06	64.336	61.533	105.29	103.59	96.717	98.986	90.606	86.145	102.63	112.01	121.31	109.01	100.81	80.961	159.01	147.16	127.34	127.98	142.37	177.38	111.05	116.26
103.08	109.79	81.522	112.43	102.19	101.35	84.857	107.84	79.775	73.866	76.78	97.771	57.026	104.32	73.761	82.966	44.76	79.994	103.77	119.36	108.09	125.86	78.647	108.1	97.472	120.32	132.02	116.16	61.96	61.697	101.11	106.75	95.205	105.34	97.095	96.304	110.35	122.27	117.58	92.177	83.354	81.549	145.52	139.51	109.82	125.05	139.81	168.56	105.26	125.98
97.175	114.43	78.694	110.09	97.129	99.33	83.706	104.68	79.441	73.602	71.64	93.292	60.299	106.61	72.247	90.557	73.117	95.495	104.47	117.13	99.355	109.32	66.323	95.342	114.63	117.38	131.15	114.49	71.309	82.453	97.761	101.09	86.001	107.56	103.15	95.032	113.4	121.57	101.43	70.29	75.181	97.537	142.03	136.78	104.83	112.08	122.75	158.65	111.5	136.31
101.23	112.06	75.541	99.692	106.52	93.424	74.124	97.438	81.276	78.087	69.155	95.004	69.148	114.04	86.093	107.7	92.456	99.982	71.95	102.49	124.41	114.48	64.716	87.353	146.05	129.24	153.45	121.89	92.28	111.23	116.71	113.2	77.31	102.22	86.061	75.631	113.4	110.91	113.98	78.535	99.631	103.41	131.28	141.66	83.962	104.51	123.8	147.66	100.27	124.78
112.72	108.54	73.324	93.343	102.4	97.463	69.883	97.67	75.957	96.547	58.477	92.54	59.449	111.6	85.364	106.73	83.851	71.993	52.898	91.981	107.12	106.66	64.141	80.074	145	124.5	127.54	117.21	83.587	88.506	98.398	106.64	76.847	100.04	78.875	70.246	87.428	88.871	96.899	69.075	76.426	66.48	167.02	168.45	108.36	131	140.96	168.11	133.71	152.76
104.92	98.624	74.906	87.865	101.2	103.02	67.571	95.726	88.799	121.98	55.533	98.113	65.812	112.78	84.727	110.98	78.889	55.172	36.857	74.41	99.736	89.13	72.66	82.382	122.71	115.29	103.23	110.35	80.017	82.006	94.431	104.61	78.696	98.164	88.677	77.916	70.299	74.241	86.723	75.539	64.163	48.95	179.92	173.86	125.85	143.56	145.77	161.38	155.03	162.93
92.376	87.193	79.948	85.956	102.72	115.08	71.003	91.547	100.44	141.93	58.444	98.227	69.157	93.348	85.135	113.56	77.47	55.714	52.99	60.352	115.24	85.059	90.127	86.963	120.64	112.73	83.214	107.91	80.446	78.55	111.22	107.59	95.107	105.57	123.72	108.36	82.414	85.247	97.067	100.57	78.041	73.625	180.29	152.33	136.4	145.17	139.87	145.78	158.28	159.27
85.672	84.416	89.772	86.488	105.55	124.77	81.451	86.705	105.45	145.69	59.776	91.329	63.964	67.332	85.484	112.36	77.184	61.27	86.507	67.9	115.74	78.68	92.513	85.006	122.48	108.25	85.981	107	68.426	62.538	117.85	100.13	108.13	118.68	157.61	145.32	89.038	94.597	93.608	97.863	49.868	79.971	157.23	105.91	146.35	141.86	111.48	106.15	161	159.57
85.537	87.711	97.56	96.725	90.161	106.15	98.375	96.337	96.993	117.31	72.675	92.174	68.224	63.882	65.27	93.855	82.385	56.016	121.1	94.226	92.786	60.965	90.233	86.559	91.008	85.126	81.383	91.235	56.748	47.783	86.415	77.19	108.26	122.03	162.11	154.4	81.399	94.694	77.457	77.63	16.474	72.733	140.42	72.945	149.87	124.42	90.255	74.905	162.24	163.05
99.44	99.335	97.14	101.8	84.605	88.978	108.41	103.02	86.274	77.995	91.943	98.473	79.74	70.366	54.398	63.665	91.215	52.94	121.07	115.2	73.041	66.588	79.232	84.468	53.023	62.563	89.972	89.182	55.921	33.1	37.578	56.422	97.818	112.13	138.29	140.8	69.059	86.345	66.703	56.598	-7.1898	41.646	133.9	68.759	133.9	105.75	93.678	69.098	150.7	156.27
115.55	114.43	87.118	96.27	88.308	85.965	105.58	97.182	81.378	55.6	109.94	105.13	95.997	79.366	62.87	41.379	100.6	67.439	87.921	115.03	62.157	88.407	57.645	74.007	10.063	44.279	99.07	96.591	66.277	31.443	-4.968	44.405	81.653	93.367	98.435	115.47	64.697	80.083	62.192	49.32	-8.2028	13.171	125.37	87.886	107.26	98.61	111.31	75.871	137	139.48
126.55	128.91	65.738	93.467	64.769	81.507	93.719	94.392	66.501	57.423	114.56	108.17	90.623	90.527	56.567	31.728	95.459	84.662	85.456	109.39	25.203	85.287	25.602	55.208	-46.535	19.333	56.918	81.193	61.667	31.247	-49.356	23.315	70.882	82.018	58.411	86.818	67.183	89.706	43.615	45.067	8.3384	21.496	151.8	127.87	122.94	118.7	134.81	104.99	168.78	153.57
116.46	123.79	77.639	88.104	80.709	104.27	101.83	78.767	86.727	88.828	109.72	88.496	87.625	71.166	85.228	47.639	109.83	116.13	86.204	89.946	34.709	77.033	23.834	39.688	-23.232	20.589	55.193	83.652	71.205	49.874	-24.615	32.993	76.161	82.204	68.934	89.33	103.04	110.73	56.722	75.382	50.098	60.478	152.36	138.48	137.6	129.52	120.03	121.01	172.4	144.52
110.2	111.06	87.424	87.621	89.29	106.63	102.64	72.375	90.496	104.55	91.186	73.856	69.119	62.482	92.485	72.994	92.563	111.24	92.681	77.442	47.601	71.716	36.802	40.226	10.759	33.619	58.819	84.272	61.28	49.819	15.54	55.504	89.611	92.229	83.588	100.13	122.53	127.92	79.821	114.44	71.982	92.244	143.66	139.48	155.71	156.3	112.42	130.07	176.54	161.58
103.49	94.941	99.07	84.438	115.14	108.19	100.63	69.732	99.985	104.5	69.199	68.605	58.837	60.079	97.138	88.987	77.765	84.521	79.101	68.563	76.325	83.35	62.72	54.252	74.064	66.842	101.67	105.74	53.425	43.98	70.029	87.725	94.982	100.11	110.84	122.07	120.67	124.32	112.72	142.56	69.605	96.938	122.81	123.42	148.5	162.82	104.32	127.34	149.89	173.73
92.787	80.615	105.41	83.586	122.18	108.7	102.09	76.957	102.68	98.6	52.579	69.076	63.055	62.643	85.699	82.632	71.232	47.489	62.665	65.408	79.931	90.09	90.44	73.186	114.43	90.697	114.97	114.82	47.135	33.903	95.645	98.193	85.927	96.667	139.85	144.38	91.923	100.46	115.96	134.7	42.744	82.847	107.25	107.52	132.35	152.26	94.697	120.67	122.47	188.72
76.561	71.06	110.57	80.154	128.12	118.87	106.06	80.602	114.44	104.14	49.825	73.339	85.198	65.414	89.552	82.249	88.854	46.099	47.392	59.934	95.456	99.631	114.7	89.938	158.33	117.45	128.62	120.08	65.645	61.321	126.53	100.85	69.661	83.66	157.36	150.65	71.358	76.478	111.66	111.23	46.674	81.58	77.49	80.556	95.372	112.42	73.047	92.223	79.093	159.69
71.92	70.564	111.48	80.345	121.22	128.68	108.89	82.894	111.73	115.37	53.664	75.281	94.52	65.924	99.721	98.217	96.899	69.952	56.155	60.627	112.55	113.24	128.17	101.79	189.35	136.47	121.99	114.88	88.037	98.017	151.48	100.11	68.737	76.029	150.07	135.87	66.646	70.532	99.384	84.866	71.229	86.681	56.908	62.592	68.994	83.717	61.419	68.483	55.795	114.25
71.855	76.436	116.47	90.51	96.802	123.03	116.2	91.958	96.261	120.44	57.514	74.936	89.738	76.392	97.67	119.31	88.966	88.737	85.079	77.733	98.099	100.32	126.5	110.98	166.7	123.9	89.365	93.945	94.074	116.33	145.64	92.897	81.723	80.484	127.53	108.33	60.495	72.271	62.713	50.905	61.994	70.797	58.4	64.959	77.39	79.394	59.196	59.966	79.651	92.146
71.843	80.82	125.44	97.664	97.04	111.68	116.74	96.409	90.556	110.48	67.159	79.713	94.333	90.25	105.48	135.62	86.14	103.65	85.747	88.394	117.12	105.57	127.73	124.25	139.41	111.9	97.979	98.611	111.33	129.96	156.11	113.23	102.91	90.476	106.96	83.9	77.78	83.656	68.728	63.928	76.804	65.278	53.342	72.44	66.057	72.679	73.17	61.83	84.47	63.605
73.185	85.989	127.81	99.395	102.23	102.97	109.08	99.24	87.361	96.887	74.303	82.516	100.18	94.918	108.28	124.87	88.305	101.49	70.133	94.031	126.13	116.62	123.3	131.08	106.2	99.028	111.73	112.74	120.49	111.6	153.96	130.44	116.38	99.703	99.094	79.807	99.467	91.599	94.03	94.753	97.678	72.52	52.309	79.828	53.119	71.293	90.972	71.951	86.953	62.217
88.778	95.561	103.27	108	58.953	78.862	92.376	118.55	53.387	82.358	77.672	84.812	80.48	95.39	67.504	83.81	73.954	75.462	103.18	107.88	79.751	111.72	113.9	129.62	60.377	78.932	49.642	91.265	100.75	55.426	103.35	106.66	122.95	106.04	87.453	81.597	114.89	105.92	111.74	115.83	153.11	125.38	102.87	100.9	83.374	92.06	124.99	111.7	125.52	116.11
101.6	108.28	104.78	79.984	117.56	120.19	79.324	84.176	92.592	118.24	65.12	67.96	68.679	71.244	129.08	98.621	90.583	111.56	73.562	104.04	76.43	125.17	85.086	105.42	137.39	123	152.67	131.82	91.853	35.011	130.52	105.06	102.5	106.34	90.649	112.61	122.58	85.009	137.61	96.582	144.37	102.81	28.554	38.296	75.839	94.465	75.095	33.498	100.87	97.416
103.96	93.648	118.42	84.04	137.8	129.23	101.89	84.524	116.99	135.05	79.681	55.23	65.567	54.425	149.47	105.6	115.76	143.27	125	99.467	109.57	119.7	127.2	108.92	234.48	153.77	162.94	128.6	113.19	64.417	160.9	102.96	111.21	102.04	118.44	126.62	171.61	108	192.42	126.71	267.26	182.18	51.278	23.39	100.2	75.235	67.315	48.012	66.521	55.517
95.476	80.378	128.64	90.666	136.8	121.32	120.88	91.586	130.27	142.23	75.438	56.013	57.919	76.337	145.58	124.27	108.92	146.25	160.63	105.65	92.371	75.175	135.5	110.35	235.51	147.03	153.17	108.86	101.29	87.98	151.92	89.236	105.33	101.33	134.04	132.08	154.68	103.08	167.22	94.215	237.06	165.74	83.163	36.067	156	85.826	64.579	56.503	91.463	54.141
78.586	67.917	127.75	97.121	110.1	109.13	127.29	104.62	120.78	135.9	59.38	65.002	54.332	104.37	116.41	121.61	78.928	109.14	159.97	107.55	52.167	33.802	116.16	107.99	139.96	104.15	103.18	83.481	71.159	80.378	106.88	73.539	93.24	103.2	146.75	139.08	100.24	85.192	97.021	46.833	109.76	96.72	127.78	79.922	204.29	119.29	80.388	83.703	149.04	96.856
57.288	54.636	123.89	97.928	90.778	113.42	124.39	110.13	113.73	126.93	56.503	74.371	75.337	101.92	99.747	97.457	70.58	71.163	117.15	89.248	58.893	39.494	101.43	104.88	45.169	65.421	56.837	77.264	70.171	71.196	81.404	78.21	85.545	101.72	160.75	145.28	75.239	79.678	63.35	52.73	35.694	64.335	145.32	113.1	185.58	128.01	93.66	110.89	155.79	118.42
69.45	69.506	96.213	88.918	76.068	127.1	92.679	101.15	96.289	121.21	57.225	90.085	76.315	85.342	96.369	81.287	58.593	50.533	70.596	79.856	58.882	82.549	59.49	89.135	-11.749	53.742	40.259	89.96	63.784	43.509	58.848	79.881	79.908	105.85	127.84	131.44	59.247	79.413	47.773	60.527	-10.409	38.435	124.85	110.82	138.19	137.74	95.187	100.41	146.72	138.58
85.35	89.524	76.376	93.353	57.993	111.68	74.628	99.306	92.418	106.4	92.928	118.62	98.727	91.034	89.112	85.271	83.655	70.11	61.623	85.46	66.841	103	52.887	90.157	-22.972	51.577	26.712	86.033	90.621	75.596	53.728	82.805	84.16	104.05	68.346	82.669	81.966	98.657	70.146	101.21	62.099	90.294	82.855	84.891	80.068	103.98	80.698	68.594	103.41	114.52
119.83	120.7	64.58	92.823	72.401	101.96	61.838	87.819	93.713	94.152	125.52	144.74	104.58	107.48	99.95	112.44	110.94	119.36	69.744	105.26	72.486	122.51	50.302	90.213	29.081	73.678	59.528	102.75	115.7	118.44	68.425	96.049	99.19	108.47	11.905	44.402	108.26	117.14	101.14	126.28	119.96	121.34	44.202	59.399	49.872	83.45	73.203	41.859	72.582	83.763
134.43	136.58	70.296	89.934	103.64	94.885	65.003	78.715	103.08	85.65	151.79	161.52	122.45	131.29	114.23	135.61	152.99	175.02	73.113	116.36	96.81	127.52	65.839	94.79	92.755	96.23	103.41	123.15	153.61	178.73	104.2	123.91	114.13	109.79	1.1306	36.522	141.01	133.48	140.04	158.01	174.28	156.8	31.343	59.875	38.328	64.215	82.96	48.448	49.723	46.465
137.27	143.57	64.23	86.786	95.132	84.003	61.261	84.113	79.37	82.635	149.31	163.37	119.46	152.82	95.774	130.66	160.9	186.01	81.451	123.39	76.39	113.26	60.391	90.207	86.961	93.492	88.696	116.49	156.02	183.62	100.1	128.81	116.73	112.78	17.502	56.814	138.06	136.57	133.3	155.7	160.66	162.64	72.966	100.16	71.997	89.539	122.11	95.542	89.507	70.532
118.48	131.05	68.11	80.184	96.743	85.18	60.422	86.977	73.813	88.933	149.37	150.66	137.39	150.4	100.8	120.79	176.52	189.71	65.423	105.28	106.4	120.68	74.432	90.762	90.832	102.06	96.078	115.96	179.65	191.17	128.35	146.5	111.77	109.28	54.737	83.106	151.18	141.04	152.03	181.51	196.61	191.14	92.533	123.39	67.438	93.615	151.23	130.28	80.23	57.371
108.59	122.94	73.456	79.251	92.368	88.841	61.857	90.156	74.41	95.319	150.96	130.87	145.76	133.76	114.99	114.06	172.5	180.82	66.362	95.703	118.87	131.12	87.648	91.156	90.629	110.21	103.38	112.05	186.2	173.39	141.33	147.03	105.86	108.98	73.696	93.404	146.8	136.81	148.09	180.14	206.68	190.25	98.001	123.97	65.795	100.88	158.23	140.89	68.717	47.644
113.33	125.39	80.964	91.3	75.087	78.622	73.738	99.677	75.869	88.863	160.13	117.87	145.81	123.74	118.46	109.41	151.61	166.56	102.92	109	94.208	125.18	101.76	95.361	71.43	102.43	86.666	95.833	171.27	148.88	121.5	125.89	106.47	110.83	66.296	80.29	121.4	125.25	112.72	147.39	174.69	162.7	102.61	118.32	86.315	113.61	147.75	138.92	80.537	57.982
122.93	130.96	94.213	100.91	84.351	72.342	90.968	101.44	92.042	77.428	172.2	116.12	151.42	117.9	131.02	108.39	141.04	170.31	134.42	123.66	97.394	130.42	117.56	101.22	77.276	100.9	95.698	99.176	162.65	152.57	118.14	118.65	113.65	108.75	57.596	64.712	108.39	115.48	99.197	127.83	146.23	139.51	91.791	108.25	93.228	112.79	127.14	126.74	81.99	55.22
127.22	133	99.91	103.37	95.153	70.832	100.87	100.69	100.18	73.389	168.62	118.84	150.98	117.37	130.32	100.93	131.95	168.38	146.87	130.64	110.02	135.03	116.23	101.64	77.051	94.748	97.907	104.45	146.38	157.39	115.38	117.45	117.08	101.34	59.243	62.931	104.01	108.24	100.05	122.24	122.96	129.18	83.846	107.63	95.309	112.76	109.54	114.78	94.619	65.676
119.39	125.85	99.251	101.41	94.601	80.325	103.06	102.19	97.84	88.364	144.73	113.03	138.73	116.46	116.04	91.851	120.07	143.6	143.51	128.81	112.27	125.66	100.52	97.348	68.983	84.288	83.316	100.22	116.66	137.8	105.26	111.47	112.14	93.398	76.815	79.542	103.45	103.37	100.42	117.62	108.23	126.45	86.532	108.49	100.79	112.57	91.253	102.7	116.52	91.711
104.73	109.15	96.949	98.015	100.51	95.791	95.787	102.92	100.74	109.96	120.36	104.85	128.96	121.2	113.69	105.97	107.94	113.05	125.04	115.31	136.84	123.95	98.404	102.67	89.441	96.019	96.089	102.36	99.606	120.84	120.79	116.66	106.48	89.715	90.603	93.93	116	108.46	121.5	127.46	141.7	139.27	76.053	92.269	83.276	90.932	77.416	79.473	100.4	86.316
91.69	91.638	108.03	104.76	105.38	113.73	102.1	109.34	112.3	126.75	105.87	91.32	123.94	124.64	121.56	130.56	95.677	83.381	124.54	109.39	136.71	108.85	118.91	116.58	117.66	112.66	106.85	99.965	87.402	99.404	128.98	112.5	109.26	96.746	102.52	106.83	113.13	109.07	114.03	110.67	145.18	127.14	69.005	72.601	78.714	66.283	62.888	64.5	80.544	74.475
96.26	86.347	118.53	116.78	102.12	121.34	112.69	119.34	115.18	123.09	99.981	85.866	115.39	127.22	127	147.04	75.298	66.722	142.35	114.18	106.87	95.308	140.76	129.19	129.01	127.47	103.18	94.255	74.876	79.634	115.81	99.083	121.5	111.59	98.953	113.4	83.01	99.664	75.46	66.826	89.769	82.809	73.042	71.683	93.862	67.702	67.416	69.805	84.697	79.134
94.908	82.204	133.62	129.32	89.943	112.15	135.52	131.28	119.64	104.09	106.91	88.79	125.02	123.76	120.32	133.99	83.404	72.969	157.91	116.06	76.567	70.393	160.81	136.14	113.27	123.17	74.039	75.908	83.65	92.979	91.717	86.126	130.11	116.6	103.01	115.74	54.567	84.59	38.106	37.641	36.97	59.167	84.925	91.927	110.82	74.037	76.361	90.263	97.421	84.575
96.356	80.224	134.03	123.41	86.908	102.37	141.52	125.99	114.58	84.116	109.39	93.209	131.35	107.15	115.98	108.51	98.618	89.899	133.03	101.09	84.022	74.434	157.02	130	103.04	120.16	59.272	69.961	104.6	114.68	86.596	95.66	128.05	108.31	109.32	118.77	51.041	76.221	47.045	55.144	30.117	62.707	83.487	115.42	104.68	95.361	92.658	104.49	96.445	82.147
91.284	77.337	118.77	108.67	75.659	90.673	130.91	113.48	99.429	75.307	102.63	92.593	126.43	96.429	101.74	88.777	104.23	87.079	93.354	84.436	91.307	74.795	133.22	117.86	87.544	108.53	39.898	60.622	113.74	118.65	84.722	107	109.29	92.348	117.21	119.34	65.58	78.738	77.185	92.617	62.584	87.168	87.004	129.36	102.67	118.81	100.04	106.75	99.49	88.966
80.544	71.099	104.77	95.174	73.929	93.594	117.25	98.504	91.176	84.635	94.562	82.252	118.14	90.979	99.018	92.232	96.278	66.477	63.317	73.687	99.762	76.144	120.66	112.01	95.949	103.24	32.722	59.51	111.98	102.48	98.575	116.94	89.855	80.986	132.91	125.93	96.15	94.937	114.25	131.15	115.58	115.58	90.91	120.75	105.4	125.85	89.868	101.32	94.43	92.262
73.089	74.548	85.877	91.617	69.068	91.178	95.205	95.494	90.237	100.24	88.344	89.037	109.93	119.75	94.724	120.2	70.096	44.035	65.293	82.895	79.394	65.744	108.47	115.19	86.946	102.83	42.276	58.879	90.294	88.676	104.55	107.55	71.026	82.137	121.6	119.69	101.52	106.07	114.97	124.4	125.2	115.85	84.845	95.113	116.86	116.39	71.255	72.585	105.08	102.58
75.555	72.932	94.661	94.96	105.61	114.13	95.964	94.187	114.56	119.11	100.89	96.273	122.3	117.62	124.44	138.93	70.292	59.121	76.307	80.679	125.71	105.12	139.92	128.58	129.71	126.5	89.751	89.956	101.97	101.73	143.23	118.69	86.113	90.655	123.9	124.98	129.07	124.64	140.26	142.06	161.08	125.37	55.863	66.023	83.403	83.756	61.741	60.537	60.561	65.945
86.279	82.156	107.09	115.13	99.035	116.82	114.56	117.84	124.52	129.01	108.31	110.82	119.35	114.69	104.38	112.88	81.721	70.873	129.37	100.46	102.31	96.654	145.61	129.37	96.88	105.34	75.091	86.066	87.11	98.339	100.83	87.451	102.72	102.54	116.57	118.03	107.19	116.48	91.358	98.274	108.68	98.319	73.056	73.923	94.293	75.563	64.099	74.545	77.568	84.732
98.557	91.645	119.32	127.66	97.661	109.33	131.35	131.4	133.23	123.71	112.61	123.77	115.04	105.17	77.995	76.015	106.97	88.149	148.07	110.77	105.73	89.219	133.2	120.34	62.359	79.44	84.815	88.687	82.87	107.56	60.304	70.711	110.59	103.76	103.4	95.943	83.767	97.675	58.471	69.213	62.662	71.575	84.262	94	88.384	73.682	77.434	85.925	79.083	95.096
116.47	103.15	116.53	130.15	93.096	96.544	131.81	129.08	117.67	103.85	103.1	120.94	89.662	92.092	47.669	48.386	101.34	77.979	137.62	116.14	113.12	86.865	103.45	102.07	44.641	61.226	99.676	93.898	66.75	88.983	27.994	64.56	108.02	99.015	91.718	75.048	62.685	80.046	44.293	53.246	18.922	42.132	112.14	125.43	92.867	96.646	105.74	110.63	92.534	125.96
121.53	109.55	107.01	129.74	94.704	79.012	121.82	118.39	97.405	77.252	94.956	109.06	71.211	87.935	31.038	45.844	77.347	53.639	112.62	113.8	133.09	85.092	88.134	90.143	66.965	67.042	123.24	96.907	59.127	74.104	32.488	70.818	97.66	90.288	95.729	66.121	65.198	74.713	63.229	64.466	23.117	43.887	144.27	146.97	95.475	104.98	130.53	138.23	99.638	148.08
118.32	116.1	97.245	133.18	98.026	62.678	109.49	112.24	78.799	56.464	91.296	97.524	62.2	88.773	29.815	56.571	45.444	32.701	95.834	109.51	133.34	82.666	88.426	86.72	105.41	88.505	134.18	88.775	54.111	59.772	47.866	73.482	89.262	86.056	114.09	79.906	77.205	74.35	82.571	76.391	39.423	51.833	169.39	151.91	100.41	101.63	143.21	157.55	112.78	166.18
111.37	123.99	94.105	141.98	101.83	45.125	102.61	117.93	73.251	44.492	98.333	99.973	68.08	93.279	37.641	64.449	34.609	37.404	91.388	104.25	115.05	81.636	98.781	92.644	129.54	107.76	132.66	71.623	59.087	62.154	54.039	72.338	87.294	87.116	132.76	101.91	90.874	73.042	89.477	82.118	60.798	56.037	173.32	141.62	96.053	86.332	145.35	155.91	118.09	166.75
[truncated: 66 more columns]
