# Supplementary material for: Constructing high-order functional connectivity network based on central moment features for diagnosis of autism spectrum disorder
Source: PeerJ. 2021 Jul 6;9:e11692. doi: 10.7717/peerj.11692 (PMC8269664; doi:10.7717/peerj.11692)
Supplement: Supplemental Information 2 [file peerj-09-11692-s002.zip › raw data/Subject_19.csv]

112.7	90.319	85.459	96.177	82.385	73.6	90.359	93.713	45.341	65.664	105.88	104.78	112.4	86.245	64.293	119.83	138.22	125.47	136.73	149.18	125.5	83.907	52.567	91.547	112.61	109.05	138.4	100.89	129.29	126.66	106.82	114.35	84.878	115.99	72.177	82.422	102.03	97.333	111.39	110.24	125.54	76.893	106.01	101.54	92.189	77.944	97.215	109.15	99.5	88.91
98.281	90.249	94.728	91.058	98.696	84	93.141	94.324	44.979	74.313	92.218	84.05	97.441	66.933	69.974	119.91	127.97	132.61	139.4	154.58	112.64	56.376	93.734	114.09	164.92	133.24	156.6	107.24	135.68	117.91	151.4	137.73	100.43	117.57	105.41	119.55	91.11	87.526	128.62	122.13	127.81	61.448	113.76	112.58	98.716	91.462	100.46	116.77	87.059	73.323
83.67	91.104	105.59	83.896	119.11	88.336	109.69	92.026	75	84.923	98.22	60.961	105.2	63.278	92.565	102.73	108.17	116.7	112.89	122.06	94.346	44.302	120.85	118.51	173.9	130.59	175.78	104.5	116.97	89.533	156.66	124.76	119.02	107.26	157.3	167.75	90.562	84.135	137.15	115.39	126.7	63.216	144.6	139.19	124.01	131.53	119.33	133.84	99.305	75.229
77.138	87.76	116.6	95.653	135.74	110.04	120.69	108.08	118.3	108.38	81.684	49.308	88.303	71.539	107.81	84.424	85.526	80.451	100.6	95.856	69.295	64.476	149.83	126.88	210.53	148.84	150.03	107.8	107.13	74.544	156.34	121.97	125.61	111.07	227.98	223.4	81.989	87.455	116.61	101.11	73.475	57.029	147.24	132.06	152.61	163	114.02	120.89	102.82	78.115
66.857	76.897	108.9	94.517	139.42	121.08	123.01	110.28	140.91	126.02	72.056	48.175	86.61	89.842	112.2	80.072	79.533	58.599	77.499	66.161	73.473	102.82	154.63	124.26	189.73	139.07	141.33	112.84	91.218	72.488	137.81	114.7	122.85	110.41	265.97	241.55	92.309	91.814	109.76	92.823	76.27	68.766	161.1	139.24	184.88	189.98	117.63	114.47	123.03	100.2
65.853	79.89	98.221	99.29	123.72	123.56	102.77	114.18	119.2	129.23	41.027	53.352	57.058	93.197	103.9	91.644	86.44	61.804	92.697	81.318	80.676	125.19	172.45	142.52	184.78	143.89	116.59	114.68	92.651	95.36	137.83	131.6	100.86	108.81	228.66	200.61	92.721	95.759	100.28	96.349	74.405	57.844	152.2	134	175.54	167.3	112.5	108.73	101.6	108.35
65.989	85.937	80.614	84.573	102.72	107.5	87.302	98.206	78.573	116.39	46.547	66.388	56.642	92.46	97.528	100.96	106.21	87.931	89.081	87.33	108.22	130.15	139.53	122.63	127.88	116.9	122.58	115.34	92.026	104.79	133.01	125.94	95.201	107.78	169.91	162.88	101.36	95.949	116.11	109.53	105.2	75.403	155.97	152.68	161.88	159.67	120.71	121.58	111.21	125.33
80.044	105.45	81.899	84.581	89.184	92.781	79.807	90.499	50.897	97.897	59.616	75.711	55.755	82.792	100.1	99.297	118.18	107.66	106.68	110.25	114.61	111.81	112.38	102.22	98.655	100.09	107.71	109.07	99.246	101.35	133.05	117.86	98.8	110.22	104.53	121.6	99.769	100.77	115.77	115.14	86.461	81.416	145.47	152.86	129.36	126.06	124.45	130.36	107.14	119.86
96.084	127.59	91.992	90.767	89.459	83.489	87.145	82.929	59.926	84.365	89.805	81.837	82.523	84.715	104.32	83.954	127.92	123.29	118.98	124.69	109.6	92.655	87.185	78.5	58.523	72.24	86.663	97.457	101.73	92.087	115.4	97.847	118.84	110.86	52.023	72.709	108.94	110.67	105.4	104.55	78.147	95.537	141.6	148.24	105.85	83.888	136.64	139.85	112.83	110.2
118.91	136.76	108.3	110.69	101.24	96.351	99.401	80.577	110.01	97.456	132.36	94.533	115.95	98.907	121.47	74.13	104.99	98.426	123.55	121.49	102.02	82.788	76.912	69.208	34.375	60.269	61.534	89.586	102.39	73.572	75.174	81.669	123.98	102.97	17.685	13.014	115.27	115.53	98.531	91.311	70.134	96.997	140.79	129.13	89.538	31.972	144.96	136.95	107.19	87.04
122.41	130.57	110.4	112.76	109.33	114.5	105.6	68.386	150.6	120.8	162.57	108.83	148.22	122.96	126.74	81.325	97.671	93.849	108.83	104.09	114.96	100.18	75.104	69.905	17.219	55.689	58.221	93.871	106.58	88.408	50.214	76.131	126.76	95.868	2.5613	-26.19	127.69	115.07	109.22	86.24	121.96	119.64	139.45	115.58	84.114	8.9008	146.6	129.72	107.5	80.326
118.91	108.73	108.2	101.13	112.43	130.95	103.83	54.461	166.32	145.19	179.87	118.38	157.33	136.5	144.02	111.62	89.962	81.701	90.477	79.339	138.53	126.56	83.985	77.271	34.924	70.289	78.024	105.82	115.65	109.06	54.744	82.936	116.13	89.414	15.61	-22.579	128.83	109.99	133.22	97.96	168.8	148.36	133.08	103.5	72.787	13.015	133.28	114.72	101.53	74.145
125.12	118.6	98.624	101.61	90.179	121.09	91.249	63.891	139.58	145.1	153.81	124.63	134.23	142.1	127.9	122.01	115.09	104.49	101.76	83.909	131.14	130.19	82.488	89.7	53.795	84.845	66.055	89.304	121.94	145.39	62.162	91.52	96.475	81.636	-5.4365	-22.598	121.23	109.53	102.71	86.197	158.48	145.19	132.19	107.66	59.579	44.227	133.28	127.36	91.328	93.606
130.58	113.81	102.09	98.6	87.77	105.62	89.603	77.315	117.44	132.77	134.3	108.34	114.33	127.11	139.46	132.53	117.25	94.543	111.34	87.417	113.94	117.91	92.009	94.237	80.15	94.02	81.234	77.155	117.01	138.44	73.556	97.383	88.849	81.069	29.715	19.742	112.56	112.39	80.2	84.382	128.82	144.43	131.07	107.2	60.684	73.367	129.1	126.9	89.364	93.69
112.28	105.65	100.71	89.647	95.806	93.009	95.219	92.309	88.123	113.36	90.864	83.405	99.225	110.3	120.11	125.76	129.37	116.28	102.54	97.659	101.98	112.39	91.982	87.988	98.227	98.719	105.36	84.861	108.05	139.53	90.522	105.83	110.91	104.7	113.19	109.38	112.01	113.7	62.823	82.14	128.41	155.58	114.13	103.08	109.44	131.23	123.02	113.96	122.87	112.15
116.42	105.21	104.5	103.84	107.9	97.766	99.244	111.7	97.857	113.75	80.145	83.146	92.748	98.916	120.19	105.77	95.245	88.509	97.084	99.662	80.624	91.108	95.134	94.901	92.938	102.66	103.01	89.618	91.697	100.75	65.934	104.46	109.17	109.22	154.28	143.05	102.45	106.46	58.755	82.502	106.92	127.43	107.35	99.909	144.29	149.45	125.17	105.53	119.04	106.11
103.52	115.49	92.988	103.35	107.48	99.116	98.369	113.83	92.137	113.56	64.554	94.258	95.298	100.37	92.277	81.598	91.607	103.88	78.454	94.823	82.986	88.006	91.972	102.95	64.403	92.327	98.905	97.622	75.366	93.028	55.285	96.714	108.23	106.44	158.51	157.83	103.64	97.101	66.293	77.441	126.29	110.69	112.12	120.92	176.52	184.17	139.33	117.2	126.87	128.94
98.859	118.47	88.02	105.99	105.14	111.62	94.424	116.66	88.705	122.6	50.814	109.14	77.258	98.821	73.727	73.291	84.198	99.429	76.215	90.88	93.455	97.679	97.772	112.4	92.672	108.05	81.203	108.01	76.756	88.068	79.397	101.14	92.564	106.4	165.32	180.43	89.142	88.16	70.193	78.236	89.716	88.093	106.49	125.13	178.27	205	130.88	115.49	124.66	139.43
87.454	98.393	94.019	79.047	117.52	105.04	98.798	93.433	88.497	109.16	66.151	87.825	86.919	85.232	91.477	96.404	95.795	95.707	81.817	88.444	115.78	114.39	138.82	120.38	120.99	102.4	113.6	113.81	78.938	82.628	130.78	103.36	95.333	101.44	174.46	181.25	94.902	94.557	94.158	93.38	113.53	109.84	109.64	125.92	141.15	168.81	113.13	106.03	119.54	121.25
84.668	90.025	89.175	71.653	111.85	96.849	103.26	92.05	78.463	92.446	52.29	78.969	78.77	85.3	50.598	95.55	137.28	138.34	89.429	104.91	127.43	136.84	110.74	92.75	146.56	110.94	111.99	116.82	96.181	114.75	157.73	106.22	112.8	126.78	182.36	197.28	93.291	98.175	71.85	90.273	106.02	125.26	89.175	107.62	135.37	168.63	87.453	89.645	157.62	136.74
106.75	84.915	99.486	77.488	112.63	79.303	110.55	83.027	102.54	73.196	88.652	70.466	98.406	82.108	64.511	97.752	136.46	132.31	100.29	113.8	121.3	124.71	97.027	78.524	111.69	94.405	127.66	103.83	92.892	104.51	112.98	84.793	112.1	114.52	116.44	112.54	98.371	102.12	72.404	94.271	129.66	118.74	94.332	98.343	95.721	97.335	88.762	91.067	144.4	112.28
127.7	108.4	101.2	104.05	98.201	72.593	106.56	89.846	120.87	64.819	96.61	91.572	95.255	94.078	46.861	70.72	148.03	153.34	114.3	129.01	98.996	108.05	65.325	71.337	75.401	85.261	95.391	90.592	95.866	119.82	54.182	66.673	108.06	102.46	13.564	15.511	96.674	100.43	55.571	83.957	125.56	88.469	88.614	94.443	61.422	51.751	103.87	109.36	110.1	110.24
132.07	104.74	112.79	116.2	107.06	84.925	109.17	84.787	153.95	77.224	131.6	111.23	100.27	97.994	85.175	66.48	111.55	105.14	99.713	100.69	98.417	95.089	60.322	67.763	66.305	75.648	104.59	97.441	89.876	87.074	20.033	51.472	93.818	77.671	-27.771	-29.32	95.558	94.364	93.92	96.112	110.25	75.807	95.781	99.235	26.29	20.537	117.03	118.97	69.443	88.16
120.45	109.33	109.29	124.72	105.2	99.573	109.04	94.57	161.1	91.789	137.24	135.37	97.486	108.2	84.489	56.895	99.18	81.05	84.341	74.933	99.13	93.649	40.134	57.073	70.646	68.66	92.129	101.23	92.197	73.102	20.479	52.097	86.158	70.028	-35.934	-21.825	97.986	91.218	109.46	93.424	69.07	75.666	97.797	106.92	16.05	36.286	120.78	126.86	64.418	97.021
112.41	111.37	116.69	132.71	102.53	102.67	105.53	109.38	150.55	91.067	136.17	129.43	95.697	95.549	104.14	78.194	72.479	41.963	102.85	81.191	86.493	79.849	77.741	83.061	85.668	74.312	82.093	92.593	96.574	54.979	38.313	72.759	63.754	54.154	-61.504	-51.404	99.837	99.749	116.13	95.209	32.138	67.291	89.435	89.362	-17.809	-13.522	103.78	112.57	33.519	69.487
108.48	110.64	102.72	128.36	84.421	93.078	110.58	115.11	132.54	87.602	159.2	138.17	129.43	99.605	99.048	90.471	62.756	42.568	88.115	72.332	88.454	78.234	41.046	66.699	5.576	55.183	80.027	83.101	96.193	46.075	16.799	65.837	57.479	51.466	-79.475	-63.424	112.03	103.33	116.62	95.116	45.983	87.492	91.505	84.208	-0.41887	-10.496	90.589	96.81	73.03	76.868
115.04	122.06	94.068	139.09	59.495	89.946	107.04	126.07	108.05	88.259	151.36	155.02	130.51	106.61	81.364	91.937	63.488	75.263	93.682	87.561	77.283	77.227	19.344	68.464	-44.703	65.106	44.048	76.553	107.33	69.858	2.8197	67.844	48.255	57.057	-109.38	-82.111	108.15	106.08	88.44	93.762	31.715	78.936	73.313	63.859	20.257	-2.0876	74.889	77.483	89.031	84.779
107.68	111.73	94.133	124.59	62.319	88.187	110.61	105.56	103.73	94.385	161.02	160.46	142.49	117.99	99.038	94.468	63.37	96.472	71.25	67.425	90.728	82.035	28.352	67.839	-73.194	54.591	63.831	81.137	99.757	77.946	11.642	58.04	54.307	53.231	-86.215	-66.872	120.53	110.92	97.477	106.71	62.348	91.191	88.001	78.377	44.873	30.414	87.736	83.089	102.49	90.91
104.06	106.16	99.237	130.11	74.324	106.96	107.18	107.96	109.31	116.7	126.59	170.31	104.8	134.24	87.247	75.092	65.839	100.07	64.571	53.917	96.861	86.834	48.66	71.637	13.231	78.754	54.577	86.346	97.733	90.153	57.536	74.701	59.784	67.784	-7.8746	6.0106	117.63	114.72	82.663	107.64	14.453	70.471	95.256	91.977	74.02	94.231	102.45	100.69	103.51	106.57
91.946	76.775	112.23	113.5	106.05	116.14	110.46	96.818	123.02	125.75	118.24	143.97	92.763	130.22	109.97	83.078	46.669	50.888	51.172	31.691	117.99	87.315	103.06	82.666	113.56	88.696	102.03	92.922	77.774	64.436	111.67	94.679	70.49	71.533	100.18	83.757	127.14	122.29	116.75	122.07	24.85	72.08	118.35	114.38	84.755	113.79	117.09	116.89	98.89	93.926
77.74	74.33	111.63	101.46	105.83	108.02	104.35	102.35	90.923	107.54	74.313	105.5	74.575	112.98	85.644	94.606	60.867	52.477	64.626	59.361	121.38	91.334	142.26	107.59	179.82	109.49	112.29	93.149	70.065	83.313	155.04	126.09	83.648	84.066	148.62	128.77	126.45	125.67	125.95	117.18	55.13	67.676	111.5	117.65	98.009	112.89	115.07	119.99	102.77	99.706
92.27	76.166	101.2	92.142	88.841	97.705	106.42	103.08	76.696	95.02	100.53	93.369	98.87	98.51	95.454	106.43	49.67	31.486	59.665	63.28	115.16	94.407	106.53	100.14	110.4	101.01	110.88	89.216	61.379	65.049	120.3	114.35	83.795	81.097	147.48	137.61	113.25	108.03	141.71	110.09	86.305	70.398	122.5	125.29	123.83	118	112.91	113.48	133	108.1
97.805	93.849	90.946	86.708	69.175	96.421	101.53	105.2	48.325	86.327	92.458	87.751	96.493	84.901	91.308	107.04	73.083	74.408	71.426	86.751	95.768	112.61	80.717	101.1	48.045	104.51	81.76	95.152	75.448	90.247	108.89	106.88	88.527	88.099	133.39	149.79	90.492	85.337	121.68	94.035	92.424	74.618	114.38	116.81	155.45	145.46	102.19	95.3	154.71	129.65
95.313	89.388	107.14	72.229	94.482	103.94	98.587	87.065	55.642	88.606	97.371	62.628	90.313	61.738	144.89	118.43	75.624	85.087	91.852	96.846	84.376	123.31	137.66	123.51	57.496	102.96	106.8	106.76	83.684	83.865	131.38	101.13	88.249	78.511	150.53	152.28	83.59	76.652	123.89	101.58	111.76	90.988	121.77	106.14	144.81	127.69	96.19	77.369	119.87	99.923
95.993	101.33	107.93	77.376	116.68	103.48	95.415	83.535	71.14	102.14	80.553	64.835	78.441	69.32	128.7	83.844	89.868	109.04	90.855	88.664	91.392	121.91	134.26	107.59	94.27	88.674	136.27	100.95	72.655	72.233	123.22	79.477	81.755	71.57	172.37	164.39	96.917	77.46	103.42	91.499	115.89	94.917	154.13	127.21	159.22	171.75	125.79	105.45	123.69	114.25
98.308	95.943	119.67	88.254	147.14	103.86	93.516	84.581	94.405	114.86	68.06	61.062	67.689	70.471	117.66	69.252	72.515	84.113	96.809	89.47	112.41	110.03	154.36	105.44	197.51	101.74	184.16	105.1	60.915	41.671	124.1	77.9	72.861	69.772	210.85	177.64	109.79	92.089	123.68	108.65	134.85	99.714	152.75	120.06	144.72	160.04	131.34	111.63	105.3	92.101
100.45	96.013	113.61	87.297	148.98	88.502	96.581	77.742	106.86	113.53	89.421	72.878	101.78	86.831	97.419	64.126	74.645	77.05	87.72	86.68	131.12	95.516	128.36	93.356	201.07	90.595	213.64	106.62	49.554	26.984	97.081	67.261	83.671	70.935	206.96	169.25	125.77	104.23	162.64	122.09	201.87	122.42	143.63	123.23	134.79	138.74	134.49	120.27	117.6	89.464
111.88	107.22	105.73	103.04	128.41	97.301	93.84	89.313	118.5	124.37	101.41	104.28	113.26	108.79	82.19	67.514	91.032	86.614	104.93	105.73	105.84	82.438	96.186	98.336	180.78	109.79	154.22	111.98	72.653	51.031	84.978	83.246	98.06	93.785	185.2	168.65	101.26	98.5	158.31	116.94	174.06	110.64	100.96	99.08	126.02	112.89	106.68	103.19	117.95	89.453
121.86	120.21	97.67	112.46	112.06	106.87	93.671	88.836	145.07	141	131.41	128.1	135.23	132.6	103.09	74.335	110.41	97.208	114.59	104.72	63.638	57.802	72.421	102.53	86.647	96.639	93.585	98.109	84.064	70.46	53.248	83.962	99.466	94.066	134.99	131.02	76.18	79.759	123.9	86.302	113.33	75.907	114.57	113.33	120.89	97.396	110.69	117.21	115.7	96.381
114.15	109.8	99.435	113.46	125.68	129.72	93.085	85.863	173.72	164.21	131.51	124.63	126.93	137.61	133.46	89.382	116.95	96.733	122.25	102.65	42.619	48.188	82.073	100.96	63.672	100.23	70.749	94.952	95.767	88.649	51.7	93.615	92.995	100.33	140.19	128.59	54.328	64.011	82.214	66.039	31.083	42.572	135.67	121.31	116.5	95.022	109.68	120.09	102.33	87.63
98.931	100.66	89.997	106.36	136.51	133.37	91.45	85.907	171.33	167.37	104.45	115.01	113.61	136.95	113.22	87.539	130.05	115.81	119.35	106.59	62.773	58.415	60.789	72.526	62.191	96.665	82.949	91.851	98.112	113.55	43.274	87.598	87.227	107.89	146.66	130.25	59.649	64.832	46.565	56.214	0.45161	34.546	156.44	135.03	122.2	123.45	120.32	130.62	111.06	100.46
94.216	91.656	85.378	95.599	133.37	119.53	89.44	90.256	137.95	143.03	82.358	104.4	104.69	121.86	87.872	95.816	124.75	117.98	130.16	128.3	102.34	80.083	49.57	59.206	79.053	100.22	106.91	96.828	105.89	129.25	46.574	83.342	84.732	110.63	130.83	110.91	78.616	84.241	51.37	75.764	27.097	53.711	140.23	121.24	106.25	114.85	117.37	119.07	103.66	97.164
95.733	100.56	79.362	89.3	98.674	100.74	83.405	105.97	72.534	102.11	53.185	108.11	89.941	110.35	48.547	108.02	137.82	148.53	156.58	168.14	120.09	106.8	50.241	77.327	84.767	112.51	85.105	106.93	134.21	170.04	84.138	100.93	101.2	124.35	91.453	91.571	93.87	106.32	62.279	94.751	69.499	85.03	81.998	84.121	93.191	95.349	99.405	91.456	94.538	104.49
109.55	95.931	77.049	89.211	67.311	105.19	88.225	117.34	49.41	92.761	81.144	133.21	93.129	114.28	61.364	125.26	120.61	133.14	142.41	150.67	114.96	120.12	33.598	86.073	45.851	112.95	56.958	120.36	155.96	161.37	110.33	115.56	119.6	139.09	99.9	119.64	93.528	104.55	92.626	108.74	77.859	116.53	47.272	60.931	115	108.45	84.326	64.238	115.47	112.12
117.29	117.49	74.47	103.98	40.942	108.9	83.264	127.43	43.614	93.773	86.5	145.33	84.956	124.81	70.233	123.07	134.22	153.39	131.65	135.36	72.041	102.92	49.864	112.13	6.8167	103.82	14.183	104.81	157.76	164.87	118.7	131.73	126.77	141.42	78.566	117.41	88.244	95.463	78.135	87.869	71.735	110.83	51.702	70.724	136.71	122.08	94.316	79.015	116.36	127.89
108.93	112.77	93.741	107.66	65.046	117.45	78.583	112.24	69.629	103.63	95.245	111.63	77.845	106.91	130.67	134.93	117.47	128.02	119.29	115.11	52.798	80.678	126.49	139.59	55.005	111.61	50.144	97.124	135.67	133.35	124.47	140.94	116.43	125.89	100.55	119.9	79.886	92.423	94.826	94.624	94.211	106.93	71.619	79.248	124.29	94.683	93.204	85.208	74.59	91.256
96.488	115.13	102.15	99.116	93.585	102.81	78.108	86.281	83.652	99.092	100.8	75.15	92.898	89.282	155.23	119.34	111.22	116.91	101.35	97.494	78.299	75.979	148.74	123.38	106.72	107.37	126.11	88.282	97.128	103.52	98.758	112.28	104.46	98.913	114.95	116.68	84.75	99.637	114.67	106.07	155.92	118.39	105.55	108.13	116.98	105.94	105.68	108.79	62.993	83.745
85.541	113.7	112.71	88.365	115	89.991	81.473	75.033	69.59	84.487	79.484	48.142	87.574	66.836	146.46	101.71	102.21	108.09	109.61	106.29	126.58	101.55	152.89	102.93	218.34	138.27	183.42	103.03	87.619	97.845	121.77	99.104	101.23	91.817	157.22	149.28	79.855	112.35	128.1	124.9	173.86	131.54	92.577	100.75	115.54	137.77	91.986	100.62	68.348	90.25
92.769	123.1	114.13	79.339	111.47	68.892	93.468	77.765	54.5	62.446	79.798	51.545	96.198	65.468	119.92	81.433	104.68	108.85	126.91	113.83	153.35	120.79	133.95	90.747	251.11	139.68	189.95	103.71	92.319	98.838	154.86	90.593	108.73	88.74	159.55	149.86	86.848	121.04	113.51	114.4	160.74	132.11	90.496	103.68	121.49	168.85	95.949	108.89	94.406	118.62
89.476	111.77	125.6	67.674	113.28	59.061	109.31	83.582	47.592	42.923	77.282	44.71	91.795	58.169	118.26	103.65	104.43	104.73	146.98	127.29	152.04	125.33	183.51	126.38	270.2	142.11	179.58	109.09	109.62	107.58	228.83	123.08	122.63	100.22	165.79	142.36	97.825	123.36	98.597	98.074	135.83	122.27	77.016	87.431	110.65	137.37	86.48	98.667	93.708	110.53
76.496	94.901	128.79	66.366	115.1	60.727	122.86	93.56	52.502	35.779	65.095	44.574	80.669	57.911	103.33	132.91	120.93	121.91	147.91	139.35	137.42	122.54	227.74	162.86	255.52	141.43	150.71	113.51	124.58	130.34	277.48	165.8	138.52	127.11	165.5	134.87	108.34	115.66	77.165	79.177	119.06	110.02	55.81	65.919	98.821	89.445	68.041	81.01	87.335	92.67
87.468	82.878	125.15	87.473	113.63	63.552	137.57	102.24	87.657	47.629	100.24	70.752	99.657	70.149	106.09	142.59	104.3	95.915	120.53	119.6	131.67	105.93	197.54	157.57	168.88	119.62	131.74	102.52	108.59	105.95	214.85	161.08	123.51	124.16	127.45	89.279	109.79	96.782	73.265	71.951	102.22	85.652	65.515	67.235	85.869	52.262	68.312	80.339	84.017	74.289
86.221	84.446	115.57	108.41	103.42	71.429	141.95	115.17	93.251	60.023	100.67	100.25	107.92	88.267	75.895	129.24	114.69	116.71	103.32	118.13	142.49	119.14	136.93	133.64	130.77	122.37	110.74	106.72	102.53	124.02	162.51	152.7	119.6	128.31	112.61	85.479	98.033	82.135	70.532	79.739	95.56	82.551	47.412	59.69	92.531	66.187	57.27	68.865	95.609	89.252
92.132	79.288	120.57	116.19	104.8	86.398	142.58	118.96	111.31	79.158	128.1	116.65	126.4	101.03	96.484	122.63	98.378	102.88	101.23	106.82	149.27	135.65	111.74	120.56	137.31	129.31	116.72	114.5	99.684	118.53	143.76	142.79	116.42	116.38	125.77	92.934	85.88	78.19	95.313	105.76	96.786	97.001	46.916	59.162	90.081	68.474	52.361	59.418	88.329	86.156
93.646	90.265	120.22	122.47	96.855	105.54	128.85	131.95	114.76	100.17	114.72	121.28	112.28	112.35	93.356	111.85	100.59	119.43	113.78	109.07	126.65	146.83	117.22	128.49	193.45	150.88	97.327	115.17	111.26	137.85	176.64	156.26	118.65	120.69	145.37	123.9	79.896	85.437	88.442	108.95	78.619	105.87	57.468	68.679	100.77	84.206	59.733	68.531	83.208	96.496
99.216	95.903	108.95	125.35	91.35	121.86	115.06	134.72	128.67	126.62	111.69	119.85	99.584	117.2	96.002	106.45	83.44	106.69	93.3	82.401	99.326	140	108.39	122.34	214.3	153.66	90.425	107.13	108.45	119.48	181.26	156.16	109.96	126.24	161.27	160.63	89.394	93.72	84.48	99.591	70.748	116.13	105.05	103.55	123.22	110.42	89.175	98.362	101	104.64
88.894	97.096	99.137	123.21	93.222	128.62	97.657	124.99	113.75	131.68	72.662	91.017	69.295	96.654	93.812	116.21	76.12	100.73	79.713	80.165	81.428	131.46	132.81	130.81	243.95	163.65	90.994	108.32	105.75	110.74	181.03	162.6	101.34	136.26	159.57	184.23	100.89	106.65	85.17	97.172	95.743	129.08	122.17	115.31	122.97	108.34	100.89	107.14	98.554	95.634
91.646	109.75	83.638	122.63	88.079	112.84	90.049	106.68	93.654	116.95	64.705	77.302	75.46	88.561	90.76	101.82	80.263	94.078	67.868	74.909	78.518	115.53	107.46	112.02	174.92	128.95	88.915	95.163	87.31	87.455	109.38	128.59	94.115	120.1	102.91	146.5	113.59	110.73	83.27	90.789	144.35	135.4	142.89	138.46	116.27	122.03	123.9	126.26	104.56	110.09
89.085	101.58	87.561	113.05	98.994	105.09	93.809	89.648	80.891	99.193	72.319	62.013	88.744	86.569	113.36	90.505	82.794	79.291	74.956	76.493	91.216	111.07	100.5	95.281	133.04	102.93	99.797	99.669	80.948	68.497	69.877	103.59	104.2	103.24	93.354	123.5	109.38	105.75	99.435	105.66	176.02	142.17	126.89	131.12	107.47	138.94	114.83	109.47	100.41	119.15
83.178	84.419	100.18	98.504	111.93	103.74	100.64	84.034	86.121	86.494	89.561	51.601	102.61	97.514	138.05	81.248	89.733	75.16	87.565	78.193	98.244	105.07	107.3	86.56	117.43	85.674	111.73	105.08	81.836	61.874	70.116	92.556	121.97	93.07	115.81	115.24	101.8	99.438	116.25	122.75	178.27	137.69	106.06	118.29	106.95	155.92	94.014	87.617	95.876	128.14
90.963	75.74	100.07	91.655	108.34	98.321	104.43	87.514	116.89	84.846	131.88	64.472	128	118.82	146.25	67.267	83.119	63.234	70.154	53.965	95.318	83.417	72.769	64.391	64.902	58.031	118.12	91.068	67.819	38.073	44.573	66.007	119.17	81.348	118.86	101.52	107.91	97.168	128.53	125.85	154.1	115.97	127.87	135.99	121.45	175.84	97.674	100.53	116.03	142.43
86.76	77.247	96.749	90.43	95.747	94.426	89.761	93.263	118.83	75.897	120.67	65.324	114.8	107.34	125.6	75.096	79.984	70.555	60.907	59.704	88.575	72.244	75.722	75.197	74.092	71.546	108.08	87.421	65.292	46.882	52.173	65.646	103.04	87.975	110.62	106.8	117.45	111.57	135.75	131.99	122.4	93.792	124.85	128.55	116.44	147.49	88.091	103.42	115.41	129.44
89.153	109.15	77.227	101.34	63.471	80.656	68.747	97.393	86.222	62.542	84.246	80.927	94.357	87.178	65.453	67.594	87.936	99.135	49.779	71.435	88.137	71.829	42.234	78.278	46.324	77.187	71.615	78.686	60.939	72.103	26.83	51.933	78.278	89.713	60.411	102.96	128.92	123.8	117.01	117.19	90.189	72.352	130.35	132.39	122.13	139.5	105.57	129.77	137.56	142.25
94.119	120.64	75.413	102.58	58.666	80.366	62.222	86.044	60.191	63.742	71.941	85.926	81.742	56.771	58.909	74.971	70.356	85.954	46.338	69.764	102.39	83.399	40.378	83.961	29.445	77.396	64.656	88.125	64.196	73.287	15.005	41.799	65.534	81.299	53.936	112.09	127.08	121.25	120.09	115.5	74.2	74.439	133.18	126.62	121.87	125.31	122.46	137.56	148.47	134.28
94.29	125.06	85.024	97.462	70.265	91.176	67.447	81.117	43.084	77.393	52.817	81.2	61.534	43.254	64.586	79.641	82.866	99.22	69.508	81.449	102	94.496	75.354	98.686	40.907	77.434	58.055	99.966	87.27	98.626	43.391	54.075	81.64	81.967	73.959	117.23	112.37	107.53	107.4	108.15	71.626	84.319	124.66	118.43	119.95	118.78	132.72	135.57	138.38	129.65
95.756	106.63	97.637	83.82	94.571	103.18	88.874	77.729	62.316	102.6	68.859	74.386	62.081	52.172	98.359	88.381	92.652	95.382	73.449	69.715	95.558	87.356	100.33	94.376	37.164	65.076	88.225	105.33	102.45	98.574	61.832	59.699	100.95	82.113	110.08	114.47	99.637	90.182	112.49	106.95	88.158	96.536	137.68	132.15	121.51	124.43	142.63	134.52	127.8	120.88
103.2	100.04	104.14	80.868	105.89	99.125	103.59	86.106	86.833	109.32	79.811	70.374	66.103	69.853	117.64	92.429	113.05	99.077	83.399	75.799	69.879	60.327	120.23	98.479	29.196	59.135	109.84	90.897	107.55	97.797	58.341	62.786	102	78.837	88.509	70.302	97.628	91.34	109.44	104.81	103.83	83.972	152.27	151.15	98.924	103.79	145.81	140.11	89.44	103.66
100.4	98.788	98.582	83.631	106.09	88.679	108.74	98.368	87.655	98.371	66.223	75.068	65.885	84.853	99.234	90.883	123.59	106.57	73.093	85.735	65.106	52.373	104.84	94.485	41.495	75.868	129.76	87.939	102.18	99.136	48.447	65.137	90.815	85.354	78.341	78.32	104.25	103.42	108.12	107.75	99.407	67.54	148.95	155.8	97.334	117.29	133.3	133.74	81.742	104.34
103.41	112.88	89.142	99.132	102.48	86.308	101.37	116.51	82.357	88.03	45.708	96.736	60.314	100.65	57.371	73.87	115.54	109.34	67.304	100.44	70.111	67.892	76.203	94.776	75.205	104.13	114.37	90.727	94.948	99.168	41.928	72.762	79.381	95.327	82.446	121.28	110.66	114.23	86.364	103.4	58.886	47.086	133.06	140.21	109.28	147.93	115.97	123.17	88.183	116.35
99.044	109.44	89.26	98.184	117.74	95.728	96.361	115.22	92.186	95.2	59.116	106.9	72.921	110.94	53.755	74.107	74.481	85.582	48.127	89.59	97.294	99.91	75.811	98.776	110.05	115.75	125.97	105.36	78.619	78.461	53.201	81.145	81.465	96.252	128.92	177.05	120.49	113.51	86.317	103.83	50.702	57.762	134.61	125.98	130.73	173.26	111.57	114.2	108.8	120.49
111.88	121.73	85.488	114.12	113.57	112.72	86.785	126.54	114.46	125.09	81.811	130.39	77.076	132.51	47.545	65.368	41.504	70.826	46.441	80.334	98.551	114.9	61.424	97.742	115.86	114.99	94.469	97.286	69.059	69.003	44.198	86.367	80	93.64	122.86	162.44	114.77	102.68	54.508	80.559	27.522	55.388	152.42	126.03	146.43	188.16	131.23	131.7	122.58	136.9
97.337	105.63	83.638	108.52	107.86	136.01	80.315	127.04	118.4	149.72	90.065	131.78	73.197	138.96	60.116	89.009	47.867	82.885	55.689	87.293	97.973	135.48	75.548	96.074	145.99	125.48	83.251	108.53	88.85	98.915	86.798	111.27	103.68	118.29	132.02	147.41	101.76	101.7	56.511	83.245	64.924	98.828	128.64	105.54	141.5	170.94	118.35	114.25	124.46	135.12
99.065	100.4	73.344	111.06	77.684	131.44	80.136	124.36	108.79	147.95	123.72	147.15	99.596	146.96	83.285	103.46	68.824	81.891	70.189	89.651	83.118	121.07	47.577	77.66	81.328	98.329	77.518	92.629	98.758	110.73	76.858	103.67	107.21	116.79	60.948	58.211	95.33	108.89	70.234	82.933	118.51	126.52	126.25	113.18	119.41	140.88	124.59	119.67	124.64	139.06
88.871	91.311	69.837	115.27	56.741	126.08	82.666	127.99	69.837	125.56	116.24	156.2	106.37	142.95	86.058	115.06	105.5	96.448	101.14	115.09	73.029	111.27	39.215	73.916	69.62	97.987	73.101	94.905	123.91	140.66	114.36	118.61	118.17	131.32	43.755	41.735	84.706	116.37	87.658	93.389	143.88	143.58	82.135	89.535	105.85	125.19	96.194	91.292	122.98	137.78
87.751	84.806	73.525	114.65	59.874	109.17	95.579	123.95	51.356	102.86	130.39	158.41	133.67	139.8	95.346	116.79	117.24	93.778	114.6	119.08	76.323	90.213	42.191	76.741	40.784	77.399	95.486	90.886	123.76	133.14	135.53	118.44	122.97	124.87	60.525	56.252	89.648	109.3	109.06	97.66	158.85	140.69	76.165	86.54	106.86	121.72	87.611	82.048	128.03	130.3
89.845	82.455	86.075	113.97	83.168	102.8	104.98	125.81	58.243	99.497	125.71	143.11	134.37	129.54	95.367	121.12	118.76	102.44	133.26	133.43	79.109	76.563	86.475	101.81	76.453	85.514	101.27	92.976	127.34	133.47	170.9	133.52	127.59	128.2	112.68	101.39	89.865	92.297	107.73	98.966	132.31	119.82	69.492	71.757	104.97	103.1	73.589	70.803	109.93	103.24
103.26	88.755	87.515	104.75	97.453	90.213	111.43	118.02	93.684	106.75	147.3	127.41	148.99	123.71	101.99	123.71	120.1	113.23	134.99	131.97	82.133	67.952	104.15	108.03	65.709	75.422	97.634	82.195	122.61	129.03	151.37	120.92	124.32	121.24	118.71	95.061	97.152	78.778	95.049	93.823	110.28	105.49	97.359	85.71	97.51	76.081	87.007	91.486	95.756	82.033
112.71	105.59	68.478	98.617	81.154	87.181	107.57	117.99	113.93	114.06	141.99	133.24	144.61	128.28	72.925	111.93	152.51	155.77	132.24	136.4	84.124	90.406	56.117	78.485	47.267	78.344	51.25	79.274	139.95	165.74	116.75	105.02	127.19	137.03	104.57	91.714	93.436	77.988	55.463	82.051	60.308	107.08	101.25	95.226	115.94	99.122	94.476	110.84	119.61	104.52
105.28	97.964	72.017	75.738	80.193	87.563	100.56	97.521	120.86	98.105	138.96	113.59	142.86	110.13	108.53	135.86	161.34	154.69	144.41	147.46	92.172	121.92	78.315	78.999	57.761	83.36	49.403	92.713	158.26	188.57	122.15	105.36	130.73	136.32	94.685	69.393	92.518	99.884	60.128	96.51	57.368	132.27	83.018	82.589	105.72	71.22	82.482	101.16	108.45	90.1
101.16	90.8	81.734	55.922	90.844	84.341	98.911	73.289	129.84	79.259	154.66	103.85	160.65	103.92	157.04	152.51	146.02	127.65	138.06	133.86	107.08	139.24	97.795	79.56	27.338	56.487	77.276	96.769	148.89	171.52	119.55	93.553	131.75	114.29	86.277	48.335	104.84	118.14	82.779	100.75	93.18	155.19	91.294	91.019	105.93	61.035	89.488	103.3	106.98	83.01
105.39	101.44	87.118	66.783	103.21	97.723	95.149	82.871	134.96	87.891	131.72	119.42	141.66	117	144.58	143.09	133.41	127.39	129.19	126.32	116.2	146.99	91.557	79.025	32.595	56.886	64.497	99.179	140.24	160.27	129.38	96.996	133.1	118.84	103.89	85.107	104.62	114.96	74.31	82.436	87.551	146.72	84.519	89.292	123.96	94.383	89.108	97.661	113.17	97.118
106.93	96.445	102.7	72.668	131.94	109.64	96.702	88.423	145.64	109.32	123.24	112.95	124.73	115.11	159.72	161.19	105.71	111.63	125.47	121.76	132.07	138.55	133.61	101.87	61.096	72.417	79.265	107.25	128.4	131.08	149.6	108.01	128.49	124.57	119.5	110.65	105.36	104.52	96.864	84.274	108.25	138.58	76.622	78.41	96.795	67.804	81.192	78.227	78.344	69.316
99.637	106.94	98.58	71.036	128.37	93.829	98.15	90.728	123.12	112.54	113.93	100.19	126.35	114.53	149.4	171.95	125.9	146.83	134.21	134.07	141.36	123.32	156.88	120.39	38.913	72.856	87.638	102.46	121	138.54	146.08	109.15	125.51	126.25	63.693	77.04	116.5	99.98	104.13	80.339	151.31	131.74	80.787	89.024	56.691	35.153	94.462	89.234	53.582	67.615
101.4	113.24	89.137	83.473	103.72	89.106	102.09	105.83	103.12	116.29	117.2	104.54	124.67	117.17	135.81	161.99	143.17	159.99	155.76	146.29	131.54	115.6	138.69	117.35	32.634	90.798	66.767	102.56	135.08	148.77	133.23	116.98	119.46	133.31	18.14	51.396	108.49	97.374	90.358	81.6	119.2	111.39	72.803	86.999	36.836	32.093	95.683	98.195	51.909	77.401
89.074	93.307	98.33	79.805	98.041	88.691	115.22	102.88	97.437	106.43	139.55	83.885	137.16	104.83	161.26	161.51	132.6	134.18	165.93	144.46	119.76	113.82	160.28	124.86	58.911	102.45	93.162	114.5	141.08	137.84	147.84	132.92	122.5	123.62	29.495	51.538	105.33	101.36	101.67	99.157	109.74	107.91	74.758	84.763	34.53	26.996	88.179	100.51	56.455	64.645
83.517	84.045	107.03	93.203	97.149	105.29	128.79	115.1	111.34	111.65	134.86	80.963	125.56	103.7	139.28	133.17	115.65	116.9	150.86	131.95	101.61	118.21	142.53	115.31	112.74	123.08	92.139	124.47	140.9	128.14	162.54	146.83	130.77	127.4	91.881	116.38	94.625	93.787	84.161	95.688	69.25	96.616	80.621	87.524	81.245	85.207	76.723	102.72	94.375	76.255
84.114	79.44	118.95	99.875	109.91	117.17	140.45	116.07	140.86	121.66	130.89	75.214	119.35	98.498	122.44	117.85	96.766	100.81	122.48	112.89	96.304	118.06	133.84	109.97	142.74	126.55	98.463	124.95	126.77	108.82	165.3	141.31	137.93	127.55	143.39	169.53	95.367	84.254	78.499	88.653	71.967	102.51	101.02	102	112.28	118.67	72.384	103.69	116.66	77.852
90.507	96.456	128.32	106.88	110.37	111.48	136.07	114.42	141.24	119.13	99.766	66.562	103.46	84.998	109.81	122.73	102.98	110.33	131.91	127.18	96.841	110	156.75	131.59	149.55	126.92	83.876	110.41	119.92	118.39	161.83	132	129.36	121.3	113.42	142.41	99.456	84.477	62.451	75.516	80.519	101.14	108.96	108.06	97.618	93.614	76.921	105.06	95.814	78.106
91.859	102.17	124.31	98.508	103.75	103.69	126.8	103.06	121.39	112	85.234	71.91	104.42	80.175	117.93	136.38	122.28	122.14	147.87	135.98	119.86	118.82	160.03	133.69	123.67	115.27	79.31	107.33	129.63	136.19	160.2	118.22	126.95	123.16	84.643	106.7	106.28	90.756	62.066	76.709	89.592	122.66	97.786	100.19	83.399	74.637	78.055	93.802	92.437	94.016
92.413	90.913	119.41	84.692	102.54	99.515	117.35	86.738	102.62	102.04	103.42	81.002	120.98	81.401	155.72	146.33	118.36	104.86	157.61	128.29	141.98	129.27	161.91	126.89	93.948	95.043	100.45	112.1	137.98	129.23	157.31	106.31	123.28	115.22	81.35	71.758	111.99	99.477	81.153	92.567	97.268	141.72	85.056	84.511	79.098	61.291	79.06	80.803	97.121	101.98
99.727	77.798	114.91	81.919	107.26	99.05	110.57	77.012	100.62	97.069	140.8	91.76	138.98	87.822	182.4	133.96	86.684	69.504	139.6	102.1	141.29	125.3	144.66	110.96	68.14	72.617	128.81	111.23	126.32	90.567	131.66	90.095	112.05	95.153	99.365	54.634	112.75	101.37	104.07	105.56	108.6	136.3	90.29	80.926	92.96	67.749	88.025	82.38	108.46	99.91
98.647	68.58	108	84.672	114.81	103.98	105.3	76.112	100.51	98.536	151.7	95.606	135.94	90.913	157.54	110.15	71.325	66.887	99.952	81.765	123.3	119.67	112.59	90.958	72.487	70.511	138.94	113.46	110.39	67.721	113.34	83.485	109.86	92.068	142.98	92.318	105.87	97.108	122.77	112.27	137.06	127.56	87.418	80.29	115.71	92.986	86.352	79.319	123.38	94.108
101.45	78.139	99.271	94.208	109.74	103.07	99.248	83.376	98.902	101.93	141.79	102.26	123.59	94.147	103.49	89.317	92.501	94.684	81.099	85.363	91.119	104.18	79.505	79.61	62.665	74.619	105.06	103.07	101.65	74.903	91.765	83.159	107.99	96.528	139	114.6	94.977	96.045	120.72	104.31	154.41	113.05	81.116	85.031	113.05	97.233	86.307	81.235	118.76	88.693
103.54	90.63	90.016	94.131	96.522	95.743	99.852	84.931	102.4	108.44	143.01	116.91	132.18	108.86	69.988	84.601	133.64	121.18	83.71	90.714	75.501	87.731	50.751	67.381	6.4868	59.975	66.01	88.511	99.259	94.381	69.351	81.357	108.78	96.975	97.58	105.46	93.536	102.51	113.75	90.846	153.32	113.68	85.773	99.189	98.063	92.278	100.09	93.049	119.98	96.202
98.63	82.205	101.15	87.117	102.2	104.44	107.06	82.863	122.78	124.93	149.33	119.59	139.8	121.32	98.416	108.71	140.11	99.799	108.06	95.797	83.186	78.65	84.825	78.923	-1.7736	59.463	60.275	94.58	104.64	100.23	85.384	99.331	107.51	92.768	83.466	91.464	94.76	115.98	121.33	96.948	116.98	122.77	80.197	87.811	74.31	63.51	102.8	86.776	106.94	81.109
95.681	81.836	109.25	95.038	108.63	124.45	114.86	94.848	146.13	147.03	135.79	127.33	131.04	142.37	109.39	110.9	122.44	78.233	114.96	93.794	97.136	76.588	102.82	86.2	22.71	70.124	65.169	107.07	102.61	100.28	96.924	112.16	103.29	90.934	86.902	87.657	100.13	122.76	111.78	98.249	65.012	119.12	79.464	76.146	81.411	77.727	110.44	90.06	115.36	84.989
100.18	78.244	116.97	107.06	124.61	142.4	122.73	102.96	170.6	156.22	132.4	122.06	122.94	145.34	121.39	105.44	77.995	45.826	93.009	81.533	106.06	74.454	114.31	94.963	60.289	81.041	103.21	118.7	86.391	73.345	88.902	105.43	97.26	83.648	93.871	78.035	112.96	121.37	123.29	111.09	76.508	116.71	91.296	73.382	79.577	79.471	115.74	94.215	107.6	68.405
101.43	79.967	113.31	115.83	127.36	140.06	121.79	106.16	151.54	133.28	112.3	106.79	108.13	125.65	101.76	98.03	63.071	53.012	69.34	85.064	105.66	78.393	109.81	105.99	91.622	94.387	142.05	122.73	76.233	69.662	79.69	96.493	96.166	83.606	78.333	63.878	124.07	114.01	138.06	120.67	141.93	115.95	97.207	79.653	64.611	71.163	115.49	96.36	86.166	56.756
97.652	73.87	105.83	115.71	120.41	128.22	112.9	107.41	103.63	96.618	86.63	96.323	86.544	97.85	76.866	100.85	83.607	79.9	76.397	105.91	101.83	97.605	107.5	117.78	135.12	119.72	156.86	128.25	93.492	94.559	105.33	114.56	105.77	101.69	76.897	76.328	118.38	104.7	145.19	127.53	182	120.41	77.736	74.126	45.313	59.067	95.078	79.056	57.033	52.331
87.258	54.109	103.03	94.288	121.48	105.68	107.99	92.387	72.242	70.168	96.059	88.473	92.589	84.328	90.181	113.54	103.44	83.382	89.813	104.1	115.62	123.37	120.05	120.24	156.37	123.26	184.96	133.09	105.31	100.87	146.06	139.75	118.33	107.31	107.36	103.6	113.05	97.336	158.01	130.79	190	139.15	78.84	84.066	47.943	64.113	88.376	71.824	51.221	59.912
92.972	70.773	98.037	103.33	114.51	96.741	96.709	106.02	72.865	83.87	75.65	105.64	69.268	104.3	63.065	81.744	116.76	90.424	108.89	101.01	117.56	145.53	105.74	110.57	208.88	145.01	144.65	126.33	108.55	103.94	169.63	163.44	114.17	111.69	146.53	145.13	92.654	87.576	108.57	103.75	84.628	118.76	88.246	97.778	98.013	133	100.1	90.498	77.564	105.13
80.714	63.312	115.97	92.636	150.15	104.1	95.532	93.756	107.82	116.69	60.662	74.364	50.68	101.27	85.957	74.519	77.792	50.281	84.111	73.379	147.38	169.59	150.47	112.63	315.06	177.21	174.72	145.03	84.222	60.194	200.28	164.9	106.26	100.49	247.6	210.96	87.156	85.053	124.67	117.18	50.15	131.5	105.34	102.93	143.43	173.19	106.28	89.737	100.7	100.07
81.481	86.705	126.11	96.887	168.16	110.17	85.976	86.325	129.13	132.16	24.881	40.179	27.292	87.276	79.063	55.729	68.306	48.508	71.641	77.385	152.75	172.4	186.63	126.9	386.95	200.98	173.9	141.51	65.312	42.536	193.2	139.14	94.639	84.311	258.2	196.83	93.876	93.954	135.53	129.78	79.406	134.16	115.89	103.89	143.34	156.07	116.54	95.66	86.797	77.164
100.67	97.59	120.67	101.43	164.44	118.55	83.936	76.221	146.58	132.27	44.844	42.701	42.23	78.067	85.64	47.208	71.751	39.256	58.966	70.263	154.11	158.83	152.31	108.11	350.44	187.32	170.99	124.65	66.576	25.177	139.62	91.756	87.431	73.841	215.13	142.79	106.3	102.84	167.11	147.87	139.98	141.93	126.07	103.67	117.17	113.11	121.43	93.287	73.315	47.073
105	103.97	106.15	104.51	133.64	124.18	80.873	83.026	123.67	110.8	45.553	70.992	50.227	81.066	65.927	56.215	124.93	89.496	88.05	97.435	144.78	145.22	111.48	95.388	294.82	174.81	139.98	110.73	106.53	81.132	129.57	93.752	98.477	93.673	149.35	97.024	110.07	115.64	163.62	147.27	160.41	135.76	92.617	77.372	91.435	75.661	102.02	74.49	58.83	42.478
114.39	105.24	98.743	112.15	106.48	124.75	88.373	99.801	126.01	101.84	76.021	113.11	70.811	100.93	66.557	68.2	147.54	113.4	113.91	103.99	129.07	120.12	71.987	82.045	219.68	149.5	111.8	95.338	131.21	114.03	119.04	113.48	99.739	103.55	92.691	63.189	107.27	120.57	137.38	127.29	114.62	106.75	77.166	64.89	85.799	66.591	93.121	72.862	54.553	53.277
104.23	94.982	114.32	108.26	117.92	126.64	101.11	107.34	142.7	106.24	86.408	104.69	73.662	97.065	91.747	91.088	127.31	109.31	113.72	98.675	120.85	107.87	107.76	97.98	228.17	149.02	120.9	107.05	127.99	115.69	151.23	146.06	99.656	105.69	114.54	90.513	101.58	118.44	126.57	118.73	75.606	94.525	64.456	54.769	91.642	68.306	78.954	64.195	47.387	51.165
101.95	105.51	129.67	117	136.21	125.58	106.32	114.49	145.12	115.69	62.14	69.484	49.877	70.849	94.02	86.278	87.676	91.47	88.999	88.102	109.24	101.22	142.34	117.18	263.04	163.24	117.77	117.31	101.65	90.566	161.31	147.81	84.263	95.327	155.65	133.66	89.525	101.49	111.4	106.45	46.559	82.56	71.73	66.257	110.76	99.461	83.38	71.801	57.368	65.861
107.04	122.21	137.23	123.13	144.26	118.51	96.821	109.7	111.71	103.41	27.417	29.041	20.379	28.563	92.934	75.293	71.286	80.739	87.712	99.401	92.788	97.969	183.38	142.78	275.03	168.78	97.07	114.93	89.079	74.906	164.35	130.13	74.124	82.487	171.16	138.81	79.491	84.286	104.83	102	66.935	85.607	77.109	78.252	100.38	92.227	89.379	77.994	51.896	72.174
114.32	119.8	129.88	116.16	132.14	109.55	86.62	93.995	65.37	78.732	29.197	29.97	17.278	9.2507	101.33	74.562	76.194	76.107	106.62	111.24	90.54	97.439	181.74	138.87	213.42	144.31	80.498	105.17	99.435	74.347	156.79	107.72	79.091	80.368	167.97	120.03	75.712	71.567	109.94	104.38	103.08	100.85	80.298	87.425	85.357	73.334	92.113	78.566	61.351	80.111
125.99	111.91	122.8	106.12	107.81	95.361	82.904	80.662	50.616	55.786	72.559	72.023	43.292	27.954	125.34	86.668	82.871	77.596	153.33	127.81	85.025	82.843	167.35	126.85	107.07	98.644	68.496	85	113.42	83.103	140	100.59	86.902	76.517	111.84	48.605	81.367	75.376	102.92	103.36	116.91	93.519	86.334	93.569	54.843	21.974	96.471	86.969	50.285	73.237
125.43	102.83	119.83	100.8	94.971	98.837	91.908	84.405	82.3	64.169	105.55	127.08	62.338	71.16	120.24	90.302	81.046	97.59	176.88	132.33	82.485	82.414	123.57	95.899	66.548	87.817	60.381	90.945	121.69	100.21	140.1	115.49	103.38	97.546	97.409	45.284	84.605	86.483	80.799	104.7	84.45	76.399	70.823	84.218	55.279	16.722	80.722	80.398	54.804	73.521
121.58	110.89	125.51	103.85	101.36	104.53	105.62	92.423	135.64	87.435	117.63	145.5	76.004	98.064	100.24	75.866	68.126	114.55	163.53	118.68	75.544	83.481	85.026	73.841	87.162	101.82	69.562	103.48	102.68	97.541	128.77	119.28	107.4	105.24	95.933	67.109	92.059	99.227	64.496	106.59	61.78	55.044	69.778	86.464	67.174	34.19	74.676	82.649	59.153	77.384
133.64	137.9	118.36	124.9	101.44	108.71	113.35	104.3	169.7	115.1	121.89	149.56	88.194	108.92	60.146	27.094	60.347	114.96	110.96	73.343	71.287	81.639	0.7943	37.854	92.344	110.38	69.799	96.154	70.416	68.792	66.561	84.477	89.497	91.196	92.595	94.458	95.865	96.211	53.645	93.412	39.284	34.761	105.89	117.3	107.04	105.68	99.748	110.63	100.91	116.89
102.65	131.61	122.99	115.81	113.43	121.82	98.246	101.76	124.11	106.35	60.708	98.754	57.779	75.933	46.548	32.151	118.58	162.23	116.53	95.724	74.906	109.51	69.2	78.497	205.65	153.14	71.474	109.94	101.22	120.75	134.67	112.24	110.55	110.26	145.26	153.87	91.202	104.27	75.151	110.3	81.101	75.171	60.004	75.928	97.479	93.383	61.179	70.009	83.682	108.07
103.37	117.55	116.91	105.08	101.2	108.41	89.523	89.311	94.264	88.163	94.545	95.763	86.293	76.943	93.032	53.493	155.46	159.32	126.43	94.651	79.283	102.57	119.48	107.11	146.39	108.49	74.354	79.419	119.14	126.31	128.93	103.65	115.02	93.299	106.91	97.523	97.694	106.74	104.44	111.57	131.4	110.68	70.109	72.312	61.595	43.363	64.405	72.127	62.873	88.525
112.57	116.21	105.87	119.09	67.669	100.18	87.956	111.17	78.432	86.519	107.04	141.97	87.378	113.31	95.994	70.553	176.1	168.98	145.11	112.43	69.934	92.015	131.36	123	77.339	81.349	24.532	59.006	140.26	148.75	117.79	112.89	113.14	103.44	48.188	44.36	84.793	100.77	82.957	93.188	92.557	102.65	51.87	56.453	40.979	26.334	61.743	74.087	54.388	88.954
116.73	103.16	110.21	120.51	64.127	91.625	108.55	123.37	109.01	94.89	142.26	170.42	108.02	138.94	115.47	98.835	141.29	136.6	125.9	102.61	62.625	79.108	137.93	128.45	13.447	59.804	26.759	72.242	122.79	121.83	97.894	109.5	110.81	108.95	19.766	15.959	82.819	92.435	92.041	95.263	87.775	93.444	44.169	57.866	20.485	5.6125	64.768	74.79	49.84	74.063
121.37	106.63	122.77	131	75.604	89.52	121.96	138.5	132.84	99.696	133.27	161.29	100.35	124.64	103.14	105.62	94.109	99.39	103.46	95.245	38.741	61.556	140.17	143.22	22.676	79.409	34.288	99.717	88.862	87.048	80.275	106.52	96.712	106.74	15.956	17.946	78.716	83.247	98.703	99.789	81.747	57.606	36.606	64.518	10.551	-7.9844	71.697	78.591	41.126	69.436
112.9	111.17	132.4	130.05	91.579	90.992	110.28	136.23	110.7	83.812	82.93	113.59	69.14	72.243	77.292	103.65	85.204	94.441	101.51	104.28	19.423	50.37	167.83	173.59	95.543	116.6	51.471	122.01	70.586	83.449	93.846	115.51	89.279	98.365	45.605	47.259	80.193	84.419	114.62	109.31	104.33	37.946	25.925	63.899	9.9256	-26.896	71.006	77.981	28.702	72.11
110.51	110.65	118.69	125.26	84.591	93.87	83.156	121.67	67.152	69.374	51.134	93.276	44.974	39.516	52.204	88.272	100.44	106.27	96.665	100.95	26.728	45.057	141.55	164.81	127.72	125.26	60.32	114.68	71.109	89.921	79.674	108.46	80.491	86.733	83.878	90.572	82.739	88.663	123.53	108.42	99.193	39.821	39.01	71.549	46.486	6.9566	75.279	89.274	59.586	102.21
102.89	102.03	105.5	106.56	68.148	83.562	57.674	93.263	27.078	49.425	48.349	80.86	43.742	34.404	75.949	101.56	114.25	120.87	108.58	116.54	50.062	40.463	151.6	159.81	121.47	103.76	81.543	87.055	81.484	102.09	64.858	98.765	71.038	69.5	77.99	85.484	90.835	106.25	130.5	111.37	98.646	59.367	57.276	72.448	55.653	12.534	72.549	97.061	64.979	102.57
99.413	100.31	91.977	93.777	52.067	72.178	56.993	81.825	24.353	44.882	71.161	89.336	69.883	71.016	107	116.67	106.86	121.02	109.14	133.6	68.899	44.298	137.51	134.09	76.918	75.25	93.293	63.761	88.033	100.39	35.956	77.198	66.639	71.267	47.004	75.081	94.572	116.9	116.2	111.24	82.506	73.702	72.576	76.409	56.601	40.549	66.857	98.61	71.617	98.768
99.61	106.96	84.487	94.765	54.113	69.013	79.442	98.837	52.072	53.163	96.645	95.749	109.78	117.92	121.39	121.23	78.764	93.16	99.477	143.38	63.59	53.062	105.27	106.51	38.665	68.773	93.909	60.609	84.527	80.991	10.041	56.222	68.959	91.664	25.414	87.482	90.045	110.37	87.935	107.19	63.553	65.078	80.836	84.856	54.954	84.447	62.735	91.524	75.951	97.673
99.035	108.27	85.218	98.451	80.964	74.535	103.72	126.1	87.712	62.367	120.3	84.185	151.56	140.57	128.58	124.42	54.621	47.877	96.911	141.94	38.255	60.572	96.791	105.71	31.15	80.43	93.682	71.851	77.669	57.338	7.5505	52.421	80.966	110.78	33.829	114.06	86.972	96.687	73.046	105.18	74.949	51.244	88.503	94.279	46.237	98.828	63.173	79.719	62.484	86.692
90.635	97.096	78.839	96.001	105.73	82.891	110.82	142.97	100.53	73.375	129.47	76.182	173.62	138.43	115.77	130.57	57.72	28.797	88.214	121.86	28.952	72.867	87.41	112.24	36.066	90.755	93.095	87.169	76.433	57.014	14.874	62.403	94.667	119.37	77.18	157.83	90.864	87.175	76.393	101.05	98.083	57.758	101.21	105.27	65.247	114.49	72.094	74.677	72.299	89.715
86.655	84.38	66.728	86.944	106.85	83.146	98.63	135.09	98.328	86.001	137.95	87.517	175.58	124.61	107.68	145.49	82.562	46.576	79.229	98.908	46.237	85.327	79.907	115.77	18.046	75.325	86.368	90.22	85.186	78.426	7.5772	69.101	96.8	106.44	95.71	158.33	106.07	95.752	90.495	99.552	119.7	92.498	118.67	114.55	89.893	111.37	87.071	83.766	91.951	92.446
92.924	83.932	57.927	74.729	83.866	74.49	81.674	108.76	92.449	93.903	146.54	109.39	166.03	111.04	115.53	162.52	115.62	90.193	79.58	95.379	76.87	97.684	77.834	109.64	-23.148	40.663	73.469	84.321	107.97	113.11	-6.5107	65.089	91.356	86.869	60.763	99.192	127.39	119.5	101.17	107.33	142.75	143.12	122.01	113.86	92.766	81.686	94.372	95.984	101.36	84.53
102.25	96.579	59.298	66.171	56.252	64.649	78.363	85.2	80.446	90.071	142.98	118.15	155.62	102.13	124.44	166.14	140.3	130.37	87.229	109.8	104.98	107.19	73.44	93.065	-55.899	16.684	71.416	81.452	134.99	145.81	-4.0445	56.872	88.408	80.652	7.8325	30.186	142.92	137.63	102.23	119.7	171.33	177.8	107.26	107.34	84.674	59.52	93.239	103.15	108.9	81.112
109.48	103.18	65.677	68.163	47.349	71.507	93.952	83.491	73.61	85.263	136.03	116.46	153.11	105.02	115.11	142.74	143.71	133.67	88.071	111.27	122.92	113.97	37.239	59.109	-51.204	27.165	80.142	89.335	154.51	154.15	21.993	55.003	100.37	103.39	13.776	35.511	139.23	131.22	98.362	127.56	185.76	180.52	84.413	99.368	97.894	87.861	84.221	96.828	137.14	96.523
109.6	107.41	78.96	80.588	59.372	80.347	107.73	98.661	67.878	71.752	118.82	97.97	152.1	108.4	94.386	113.63	141.69	120.62	110.17	117.17	115.33	101.62	37.543	63.34	-2.7761	63.309	82.353	87.241	151.94	151.91	64.021	74.015	117.49	125.07	36.337	60.191	123.64	117.66	86.986	118.76	193.58	144.46	70.484	91.858	100.48	97.826	81.507	90.984	133.38	104.22
96.7	96.887	79.314	92.186	76.755	95.16	115.27	113.97	72.212	78.1	102.67	100.62	147.5	122.98	53.52	89.969	135.8	117.89	100.05	97.72	118.86	98.566	11.29	60.368	45.009	100.95	78.693	93.34	127.53	140.97	79.518	90.374	134.7	148.44	104.91	143.39	102.97	101.44	84.256	100.98	173.11	119.33	67.808	87.898	134.05	148.66	82.234	78.648	161.21	129.78
97.723	92.507	83.782	100.89	87.949	98.557	110.31	110.27	101.81	94.897	118.38	115.78	149.1	131.93	60.561	93.871	112.61	108.22	88.201	82.729	114.28	87.099	21.774	78.472	37.684	100.72	73.322	90.571	87.127	104.94	38.024	84.195	122.12	131.57	104.68	141.41	95.206	101.24	97.828	91.989	152.49	107.35	82.672	86.711	121.67	131.41	91.108	72.044	148.2	121.3
108.02	111.16	80.848	111.36	75.384	104.07	94.949	108.19	121.97	116.7	120.02	148.9	133.39	145.21	60.935	93.77	112.22	136.89	80.074	93.245	97.051	89.406	20.253	84.426	-5.185	83.716	43.647	94.114	71.457	96.438	-15.613	68.708	99	116.37	57.278	102.02	95.404	105.81	94.772	89.576	122.36	108.15	73.785	75.475	95.224	108.96	86.262	62.456	134.04	124.07
127.92	131.1	76.841	117.19	58.926	108.37	86.458	106.42	134.57	131.23	143.92	179.18	135.68	161.73	78.589	83.98	105.51	142.23	63.042	90.34	76.504	87.083	-3.7411	66.738	-89.343	46.075	40.349	93	65.487	77.375	-69.598	37.966	67.953	93	-2.4136	47.917	106.68	102.41	98.372	95.926	111.78	104.51	80.429	83.548	75.155	98.565	87.923	72.273	134.61	136.55
128.94	130.21	86.853	116.78	63.365	113.88	80.758	109.76	122.33	124.45	143.41	167.96	127.67	159.35	103.14	84.698	96.536	125.02	69.009	92.922	56.967	78.656	28.967	78.227	-84.294	45.535	60.735	91.542	71.443	74.648	-45.654	41.949	46.827	75.446	-17.589	30.179	111.83	100.28	107.86	110.98	109.64	82.467	81.991	84.798	57.449	71.382	78.832	81.725	110.18	126.26
112.61	114.26	85.767	111.3	75.838	107.4	84.718	110.07	106.3	110.29	135.53	147.3	130.37	157.63	92.773	75.64	94.677	109.5	53.458	64.102	62.589	71.09	30.703	76.619	-44.069	54.969	83.31	80.966	62.053	75.504	-8.1684	45.624	46.655	66.305	22.075	77.939	112.67	98.143	109.69	108.8	99.378	61.62	115.29	113.41	91.84	105.58	91.619	114	126.95	137.59
83.037	91.548	93.637	106.32	97.478	97.624	88.398	101.42	90.856	94.161	87.749	102.3	102.99	124.98	73.865	83.072	88.793	99.436	49.56	51.606	85.746	72.346	71.641	100.49	90.146	101.12	93.894	84.638	53.735	86.617	53.362	67.883	55.748	68.805	99.041	151.64	95.334	103.67	105.86	104.93	54.42	44.834	129.18	119.17	129.84	134.25	96.933	123.21	131.34	130.02
64.885	80.859	95.029	86.004	113.53	81.179	97.187	69.04	94.451	78.037	65.551	64.375	96.386	83.941	68.188	85.109	94.331	104.95	34.936	39.397	121.64	85.391	85.945	98.214	166.42	108.87	119.74	100.19	48.22	83.448	77.53	62.349	81.986	77.262	166.81	195.92	90.07	106.42	114.42	104.5	52.528	70.186	140.81	128.57	161.18	163.4	110.99	122.66	155.09	129.9
86.871	112.72	102.19	88.955	109.96	74.32	92.489	55.482	96.035	62.751	40.017	49.043	67.793	44.589	71.209	66.044	102	113.64	67.872	71.206	120.72	83.026	103.17	102.71	206.05	110.89	120.27	106.55	65.072	80.396	75.667	58.999	88.105	83.535	161.15	150.58	81.158	100.29	98.154	98.649	34.261	65.004	126.12	116.82	149.32	145.35	122.66	116.32	137.45	125.07
114.85	146.35	96.421	88.798	102.56	82.186	86.026	55.733	89.388	58.704	36.393	71.438	50.875	43.823	65.116	29.689	118.64	133.86	87.382	89.548	116.79	87.145	67.187	71.351	184.24	98.581	137.13	112.38	89.334	80.116	72.845	54.912	100.91	103.09	169.32	132.11	84.041	84.561	90.942	97.073	48.712	72.621	109.78	112.03	153.23	161.83	130.46	112.25	148.13	145.2
123.83	156.26	100.84	83.291	112.24	83.651	78.636	58.461	73.055	56.419	43.516	86.385	44.826	59.192	88.112	28.651	110.29	130.67	105.9	99.01	112.3	80.08	86.108	75.626	171.74	97.567	179.37	104.94	90.001	73.057	94.919	70.07	99.306	97.112	167.8	112.42	94.123	84.614	106.55	104.43	89.2	73.12	115.58	116.62	137.38	140.51	139.09	118.76	122.4	132.15
105.83	135.35	93.804	82.966	125.85	91.755	82.168	72.127	63.855	82.075	44.301	114.96	42.561	97.545	80.162	44.182	93.72	126.94	85.38	80.258	125.96	95.858	70.995	67.213	189.86	124.1	188.22	108.19	80.08	74.29	126.73	94.246	104.59	104.85	214.2	183.41	91.304	91.519	113.39	105.09	84.276	86.423	124.64	124.1	163.37	184.66	132.32	118.18	137.3	133.83
88.464	105.71	91.254	88.958	134.86	91.04	96.283	81.598	79.05	110.91	68.622	125.53	66.593	120.47	92.364	79.196	68.965	98.642	69.426	64.828	132.73	108.52	77.62	76.461	190.18	137.84	166.25	109.14	66.292	63.033	134.65	109.01	104.21	97.616	212.93	207.21	85.204	102.92	109.54	95.712	65.088	96.79	138.85	131.09	165.59	195.43	121.53	117.87	134.48	117.77
83.895	84.954	93.523	96.454	128.68	90.239	114.22	88.871	102.15	124.12	109.69	115.23	108.04	116.06	123.11	111.64	60.155	67.027	78.476	72.407	127.66	115.57	97.679	90.429	145.5	122.84	134.92	112.9	72.537	56.236	124.8	112.23	103.31	88.585	158.31	158.53	84.642	103.13	98.248	79.545	61.571	102.58	132.65	123.59	139.13	163.71	103.09	111.53	118.81	99.703
98.193	83.9	96.235	107.38	105.09	98.64	123.45	103.93	117.63	117.62	150.37	108.77	141.55	101.86	152.72	119.53	73.558	52.327	113.36	98.765	111.35	114.1	103.63	94.096	58.076	87.316	103.12	110.31	100.5	66.593	106.53	106.13	98.792	85.764	73.605	65.349	92.155	89.986	81.292	61.641	69.842	95.224	104.58	101.8	99.333	109.9	84.346	106.02	97.908	93.103
109.19	85.237	100.63	109.7	85.486	115.44	120.6	118.3	118.85	101.1	167.79	116.03	146.76	95.213	172.4	117.62	94.935	64.504	147.41	122.27	102.46	115.12	103.16	91.409	-12.117	61.399	88.58	104.42	129.68	96.003	109.48	100.99	96.338	91.704	27.241	11.627	105.13	81.17	78.673	60.747	87.325	92.939	70.682	74.753	70.001	63.517	69.993	98.108	79.717	89.805
105.03	79.387	103.94	102.22	82.003	126.92	113.44	120.39	113.81	93.729	157.22	138.45	127.57	105.65	171.4	117.93	101.64	91.277	146.94	117.35	112.04	121.72	89.255	83.024	-33.497	59.311	89.82	96.182	132.22	122.24	121.76	92.954	94.456	95.5	46.745	38.592	114.73	86.938	91.208	75.716	92.665	100.54	67.963	70.283	77.676	65.702	78.834	97.981	85.484	94.409
93.541	74.718	108.99	96.187	90.822	124.73	106.47	112.14	107.72	101.24	120.38	154.89	93.259	117.02	148.21	123.06	93.397	115.41	130.1	103.66	121.36	123.99	87.299	88.101	11.307	84.991	85.496	88.533	114.71	135.15	135.81	93.307	92.317	93.408	96.116	102.69	110.08	102.1	98.141	92.444	71.035	98.843	93.642	86.532	105.12	96.404	105.09	103.75	97.035	100.37
88.22	66.956	110.55	92.481	103.35	120.01	109.19	100.03	110.63	125.19	98.383	155.09	75.865	117.62	115.13	123.75	78.193	111.68	101.63	82.846	130.25	123.17	73.62	82.171	79.817	115.03	89.245	96.905	101.51	120.97	142.36	101.15	100.51	102.02	164.81	178.36	95.401	103.64	107.22	106.54	43.247	94.026	122.46	108.1	145.67	151.26	123.68	101.93	129.14	113.25
95.995	79.656	114.44	92.527	101.66	100.4	109.55	91.826	101.61	126.61	94.484	116.63	85.321	94.032	94.502	123.24	84.541	100.18	113.27	98.508	119.86	100.69	105.51	102.56	121	118.83	103.51	97.746	100.94	107.93	146.63	119.63	107.9	102.34	144.73	144.07	94.137	98.751	112.59	108.52	59.155	72.385	134.69	120.21	132.59	131.53	130.79	108.54	114.45	107.03
103.11	90.628	109.04	89.579	88.702	87.009	111.16	91.083	87.189	115.89	111.9	76.728	113.2	73.238	84.22	121.43	98.687	85.093	118.35	109.91	123.57	90.68	112.68	102.56	116.79	100.36	130.96	103.43	108.53	99.577	148.04	129.04	117.28	111.81	105.28	93.688	108.33	91.028	131.48	112.74	94.229	72.863	122.12	116.67	106.17	101.84	117.55	109.93	103.7	98.94
103.5	105.98	97.08	94.756	68.89	81.702	107.5	101.96	68.872	100.16	111.97	62.073	123.17	74.068	74.378	121.02	108.7	84.885	113.84	115.58	132.6	101.31	98.198	96.711	98.458	85.967	127.56	102.33	111.81	110.51	145.01	126.43	115.03	119.18	57.357	56.111	123.15	96.991	134.85	114.83	93.684	87.905	100.58	105.55	80.24	81.957	103.43	112.27	91.524	93.277
85.16	105.84	92.394	91.426	70.075	81.637	103.45	100.79	58.399	86.881	95.767	59.114	116.01	87.302	92.495	140.46	99.106	87.009	93.787	108.05	142	129.03	111.06	105.64	100.3	85.655	118.95	103.92	103.79	124.34	152.12	119.16	107.94	112.01	45.724	54.125	130.03	116.74	134.98	124.06	86.364	125.96	93.797	101.36	61.944	65.999	100.44	107.9	74.582	77.77
79.807	104.41	91.085	100.12	84.994	93.459	99.447	101.88	72.71	96.289	82.659	82.231	95.534	112.74	110.67	143.08	75.518	77.007	71.41	89.371	127.16	145.54	113.9	110.76	111.2	100.41	90.133	102.12	97.186	120.72	137.47	111.62	92.79	96.229	61.553	68.301	113.2	121.98	107.3	117.19	53.297	142.52	112.75	114.36	71.146	80.728	116.31	108.96	72.786	78.289
90.2	105.39	90.096	111.94	105.31	111	93.893	105.35	100.39	117.53	86.768	108.7	82.108	133.07	111.29	119.82	72.608	73.693	63.242	77.488	93.736	136.75	108.11	106.15	114.6	113.73	72.321	100.38	104.19	111.52	112.05	113.6	84.521	86.418	81.8	69.161	89.548	104.05	71.334	93.683	54.32	136.13	136.54	132.6	94.113	104.54	134.35	115.48	85.634	95.974
94.782	94.865	94.736	105.38	132.22	124.12	88.713	98.838	124.48	129.56	107.33	103.58	89.567	128.43	110.68	100.63	97.263	85.241	68.963	80.167	74.999	114.29	124.09	102.23	119.86	116.27	104.83	108.28	119.02	109.71	108.97	127.02	92.787	88.283	100.14	55.379	84.973	83.696	74.708	81.26	134.44	139.51	138.38	131.3	101.45	96.073	131.41	112.16	94.039	99.591
106.42	94.374	95.851	107.5	140.92	127.26	85.771	100.58	145.9	136.1	129.99	97.211	106.15	120.49	95.137	81.138	120.75	99.786	77.361	85.343	74.218	86.57	104.82	87.486	104.63	107.12	124.94	103.43	122.5	109.09	86.9	124.2	92.881	91.308	77.901	25.444	94.07	78.466	88.25	73.779	189.09	134.4	133.54	118.4	103.54	88.35	126.8	117.17	106.24	101.53
108.64	100.69	95.123	112.77	134.94	118.69	89.138	104.22	154.3	133.54	130.05	90.125	120.3	117.41	79.557	78.809	127.95	118.11	82.247	91.491	87.134	74.819	76.441	80.764	90.682	95.052	113.03	89.619	112.06	117.18	65.159	108.1	90.796	91.316	42.073	11.519	108.06	97.168	96.671	76.863	188.87	132.84	130.68	104.6	109.37	93.13	128.23	124.77	118.96	103.09
96.675	89.581	102.44	107.8	136.91	110.98	104.56	96.526	157.11	130.55	125.95	75.311	133.45	113.28	105.14	103.82	92.165	99.276	73.139	81.786	107.04	82.363	79.585	90.063	98.232	89.258	108.37	86.093	93.676	103.78	63.237	93.058	91.923	83.806	56.272	42.348	113.23	118.26	114.17	98.681	155.02	138.87	141.76	102.93	125.82	106.58	133.33	121.57	130.99	94.139
86.524	97.884	106.51	116.69	125.12	110.96	111.21	107.48	129.36	126.3	76.411	69.998	106.57	111.73	99.667	107.61	70.787	99.85	87.515	97.932	96.034	93.86	108.09	119.52	142.07	112.88	70.173	85.529	93.855	112.76	87.655	107.85	94.829	87.382	85.278	86.376	95.995	119.09	81.341	98.87	81.302	105.88	141.88	109.63	149.87	132.98	135.3	121.8	132.83	109.36
89.327	96.02	115.15	110.29	125.81	107.62	116.83	101.35	114.75	117.77	79.843	59.756	104.64	97.656	129.01	104.33	45.843	64.469	93.952	93.725	83.424	91.76	162.81	143.97	140.46	110.51	92.215	86.437	82.909	76.539	99.545	115.11	93.443	73.056	111.47	88.008	93.026	102.73	78.972	99.871	83.342	75.533	164.99	140.68	138.95	110.76	143.78	136.65	114.74	104.21
100.92	98.308	114.18	114.07	119.06	113.62	113.39	106.84	99.043	117.01	74.608	69.45	82.672	81.368	114.53	79.669	44.21	45.568	88.759	84.336	84.882	98.125	163.51	131.54	141.2	120.11	108.08	97.498	76.241	48.748	102.78	118.3	83.891	79.989	142.82	108.17	91.241	81.818	74.276	91.646	71.387	46.942	160.64	151.35	129.38	113.91	137.43	144.11	120.77	115.34
101.15	102.65	109.63	101.01	110.51	96.077	106.39	93.973	80.707	94.93	74.017	68.187	82.275	60.933	97.958	74.702	74.814	65.135	82.831	80.828	104.25	107.58	159.43	115.14	105.04	97.437	131.64	99.411	60.09	47.751	100.64	100.53	79.185	80.408	120.14	88.466	115.19	87.902	86.269	85.345	110.16	57.863	148.96	150.12	95.959	93.844	138.38	151.94	123.01	120.03
98.992	104.97	107.01	99.455	97.679	90.637	97.073	96.717	67.215	80.015	49.908	77.99	61.254	51.2	74.366	90.449	110.77	104.49	103.62	104.88	113.57	125.94	143.64	104.01	123.92	103.3	97.579	105.56	77.862	90.891	125.26	100.15	85.843	107.32	105.08	105.69	114.29	104.22	75.848	83.129	82.375	76.14	87.474	98.041	75.914	91.947	108.83	116.71	118.92	120.29
94.896	100.38	103.36	83.963	82.974	71.157	99.282	88.106	61.17	61.809	71.724	85.146	84.986	60.131	92.087	125.24	130.38	131.27	120.18	119.74	115.17	122.27	126.13	97.276	89.736	78.409	91.37	97.677	95.552	125.43	129.54	88.387	102	113.82	74.194	104.12	110.56	111.22	77.316	79.605	90.572	100.4	59.032	74.617	79.494	101.03	96.538	92.659	120.17	124.12
104.67	112.94	88.075	88.364	53.397	64.984	101.68	105.24	57.18	63.576	97.077	118.59	103.38	97.033	80.928	123.73	151.62	163.18	138.87	138.42	93.159	104.14	66.58	80.158	51.769	70.684	62.806	84.244	126.51	160.59	116.7	86.806	123.35	129.38	57.125	123.46	88.191	94.961	49.513	59.859	71.942	93.766	45.704	76.039	119.56	154.46	83.335	85.78	132.53	153.28
107.9	112.58	88.94	86.255	50.652	64.795	105.63	110.14	62.186	71.044	131.41	120.62	122.87	113.88	102.97	121.98	141.2	149.34	146.53	146.51	81.773	78.718	64.008	88.683	46.46	78.017	94.616	84.972	133.34	149.43	110.63	93.946	134.71	124.94	72.108	130.83	81.296	83.902	66.048	66.584	103.8	88.301	66.273	98.628	129.88	151.27	74.111	91.523	105.71	135.76
105.52	128.76	78.038	99.523	50.877	72.015	105.07	121.96	61.547	89.201	116.14	125	114.64	128.94	60.787	77.961	139.54	152.13	124.61	139.64	88.77	72.572	18.08	77.306	60.188	98.681	108.39	95.105	114.94	133.48	84.983	92.266	137.74	129.86	113.55	164.45	93.455	88.176	69.966	72.842	118.49	84.315	112.36	138.57	154.77	184.52	89.892	122.9	111.05	141.44
97.919	122.84	81.761	111.78	82.271	93.64	106.54	121.73	80.456	114.48	88.393	108.02	91.293	119.08	41.828	49.095	102.07	109.26	92.37	114.75	114.7	83.24	1.9627	72.596	128.22	132.05	130.28	124.33	84.561	88.519	68.974	92.294	131.87	137.58	202.08	220.48	112.97	110.53	99.166	108.49	119.23	97.48	156.66	151.9	160.91	191.17	108.07	131.38	109.31	113.34
[truncated: 66 more columns]
