# Supplementary material for: Constructing high-order functional connectivity network based on central moment features for diagnosis of autism spectrum disorder
Source: PeerJ. 2021 Jul 6;9:e11692. doi: 10.7717/peerj.11692 (PMC8269664; doi:10.7717/peerj.11692)
Supplement: Supplemental Information 2 [file peerj-09-11692-s002.zip › raw data/Subject_2.csv]

127.01	159.84	99.579	97.548	70.825	75.658	110.15	101.13	140.1	80.924	119.74	99.837	127.1	98.917	91.058	106.13	155.1	115.77	160.9	142.1	61.962	69.598	73.973	81.265	47.172	62.899	48.739	80.513	145.35	146.59	112.18	107.71	116.96	112.77	42.49	25.112	94.499	76.356	75.553	85.393	68.534	79.298	162.75	167.92	124.38	168.84	193.74	155.19	128.29	123.57
88.336	111.46	86.487	84.133	67.11	79.64	103.03	99.999	96.985	68.687	104.45	93.419	118.41	107.17	75.587	109.84	136.3	93.603	104.88	88.719	135.01	110.31	54.013	82.22	64.524	80.29	75.58	84.701	142.66	142.76	112.4	104.97	90.751	88.445	42.588	34.528	106	78.084	78.788	88.461	92.05	126.9	133.46	163.5	114.47	172.34	173.03	170.13	159.97	158.79
63.192	84.23	86.013	82.045	73.112	95.439	94.239	102.78	88.289	88.148	110.17	107.11	125.09	118.8	93.032	124.66	125.74	99.209	97.458	85.078	172.27	134.5	76.734	101.62	87.553	94.637	89.187	91.933	153.67	150.84	129.5	115.38	78.562	85.806	52.94	57.96	118.44	89.549	96.638	102.32	128.35	163.79	127.37	169.17	117.17	185.41	173.12	188.06	162.57	176.85
41.568	66.03	88.017	83.243	76.602	102.32	80.04	96.237	18.213	78.281	99	99.831	94.031	101.09	98.992	111.23	101.52	109.43	65.234	73.086	137.09	137.04	91.943	108.91	98.726	100.39	72.524	90.711	127.05	122.43	111.72	106.16	73.114	84.971	81.081	93.192	105.22	102.39	113.72	124.64	121.58	144	150.97	195.41	171.08	233.62	202.54	209.4	202.6	223.21
67.813	55.274	103.99	79.056	88.225	99.961	92.027	88.685	26.339	72.698	103.59	109.07	108.53	101.07	104.4	111.49	96.336	102.45	94.041	89.463	79.851	98.215	118.8	117.15	106.35	82.269	61.635	83.478	109.26	89.399	112.57	103.63	99.532	89.376	134.48	125.98	93.024	115.79	119.75	117.16	88.535	84.15	122.66	139.39	143.19	167.06	161.95	164.03	171.75	187.06
82.764	62.749	115	81.698	102.19	108.95	92.635	86.726	29.549	80.297	107.4	105.67	106.75	108.64	105.03	111.7	107.96	126.29	95.258	92.603	61.669	74.062	128.82	119.81	131.54	80.533	80.127	89.165	95.622	81.767	118.4	108.62	111.49	93.687	158.34	131.16	87.782	116.52	124.74	115.49	69.49	48.754	122.92	130.92	141.72	133.05	147.12	147.8	136.47	154.98
86.799	77.208	108.86	83.006	102.33	109.64	84.524	86.96	25.242	85.117	100.34	96.372	101.89	119.85	93.884	105.91	126.89	151.15	68.614	74.344	74.378	76.902	119.85	116.73	132.43	86.139	106.9	89.635	90.237	89.871	111.59	108.89	100.62	87.735	137.95	120.04	90.804	108.79	108.88	104.6	63.897	43.591	111.95	112.85	134.47	89.861	117.34	126.96	102.85	117.52
88.212	89.891	98.072	84.44	105.26	110.88	87.958	89.616	37.273	97.04	100.79	96.888	112.68	134.53	93.278	115.94	147.09	160.9	58.052	65.152	109.2	99.296	126.27	118.54	142.94	105.3	139.16	93.587	109.29	118.24	124.97	116.12	94.999	86.181	113.55	121.57	103.28	105.58	96.337	98.029	90.888	71.509	67.888	54.954	95.651	24.114	56.921	74.697	49.512	56.52
78.832	101.36	92.878	95.27	122.78	127.48	93.294	96.056	38.276	111.99	102.43	93.377	113.29	138.84	116.41	136.91	145.75	158.29	43.607	61.934	140.77	131.39	135.04	124.28	166.85	137.87	178.12	114.18	134.78	146.79	145.34	129.68	100.38	93.852	109.08	134.64	111.95	112.96	113.91	115.96	150.08	123.81	43.871	25.015	77.051	19.508	20.679	40.227	31.925	37.463
67.506	108.01	93.585	103.11	128.32	133.6	103.47	99.572	20.809	110.26	98.432	90.859	96.605	115.74	120.54	128.17	113.86	132.92	31.16	59.325	134.42	145.42	135.35	117.83	172.65	150.73	176.72	126.21	123.52	136.6	140	122.68	101.87	95.953	107.28	128.04	100.54	118.69	121.62	126.04	151.52	133.4	31.699	20.104	63.035	40.732	2.6557	28.636	42.76	56.539
69.899	116.03	94.163	102.88	108.31	111.83	99.647	99.349	1.7651	86.328	91.959	88.434	83.665	89.256	116.77	100.83	78.892	106.59	23.356	52.942	101.67	139.66	110.42	106.05	123.58	125.05	138.11	110.13	90.874	97.691	99.136	98.748	88.374	85.885	85.363	89.499	83.902	122.68	105.18	111.01	107.13	114.79	46.452	42.912	47.847	58.695	10.839	54.855	78.574	101.11
89.23	114.72	99.208	96.304	92.598	79.684	95.402	97.825	17.797	70.597	110.41	90.857	103.82	96.838	138.86	116.47	88.389	106.07	61.45	68.714	111.08	127.39	102.69	111.04	114.31	101.11	114.88	85.591	95.92	92.044	102.53	98.548	91.971	86.897	83.618	71.931	98.599	132.88	103.13	102.76	109.63	132.57	72.422	66.051	18.386	38.616	39.161	89.293	76.665	99.497
99.301	109.72	84.715	83.764	61.917	38.817	70.171	86.51	-18.936	37.563	108.02	70.88	103.65	106.32	146.27	129.49	107.8	113.24	57.1	55.823	120.05	129.11	75.225	106.86	88.937	80.874	90.306	53.46	99.315	85.132	86.809	90.711	85.121	81.87	74.134	78.249	114.7	139.89	95.233	101.81	127.07	155.73	127.12	105.53	49.466	48.207	108.45	133.97	119.1	118.2
102	115.16	66.932	72.945	35.889	20.12	48.162	69.894	-58.413	19.466	107.32	57.973	97.48	116.75	143.17	144.15	130.34	128.8	46.844	49.311	128.5	137.37	68.154	96.184	86.528	69.507	78.113	41.48	107.2	96.036	87.106	88.369	83.57	85.236	72.994	99.591	122.88	140.37	92.2	105.63	140.98	168.03	162.15	130.35	98.633	70.847	171.74	150.87	139.61	124.41
90.366	131.59	53.012	67.997	9.5745	21.876	35.577	53.726	-103.41	5.8919	98.19	58.127	68.826	103.83	107.5	120.87	127.28	140.12	21.108	44.758	107.34	141.55	69.553	70.885	75.145	52.763	57.81	47.05	84.169	98.62	69.579	72.914	72.282	86.63	63.885	99.708	105	124.79	75.576	95.452	91.019	132.18	159.38	144.95	148.76	113.69	196.91	145.89	143.87	140.6
87.324	115.76	67.408	75.995	37.503	51.059	56.234	56.186	-68.487	11.356	106.63	70.517	75.762	114.94	112.63	139.31	126.7	139.27	43.898	66.799	127.61	135.64	92.157	72.967	128.78	64.85	102.34	81.298	95.786	129.68	104.08	90.034	101.29	101.64	129	134.48	114.94	122.19	109.17	100.56	107.01	143.56	100.36	110.32	125.61	109.42	134.64	103.64	98.072	106.34
99.275	112.23	80.931	88.486	45.949	63.444	59.807	72.563	-19.75	11.424	110.92	90.833	88.679	116.09	120.9	124.76	113.3	138.83	71.286	87.975	110.21	121.71	81.415	75.549	84.372	53.567	111.3	88.709	98.261	137.34	84.969	90.333	98.342	98.993	135.64	116.56	119.42	114.82	111.97	79.746	95.931	134.89	83.865	110.22	106.24	122.09	76.748	100.19	90.954	105.41
107.51	86.455	85.068	87.222	44.41	39.703	62.45	77.224	-34.774	-33.368	101.34	90.315	84.11	98.77	115.71	96.736	103.44	130.2	75.218	74.79	89.856	113.97	55.162	70.971	51.821	57.147	91.887	63.61	91.481	119.05	50.592	72.494	83.213	80.041	139.43	115	124.63	115.96	102.03	71.331	78.415	127.91	78.413	105.1	88.836	114.24	32.396	97.698	109.59	110.97
111.17	85.059	87.309	83.174	47.426	25.038	60.564	70.452	-42.254	-51.447	102.14	88.106	76.625	78.306	114.16	72.861	108.45	144.76	73.643	64.418	78.104	112.59	48.784	64.191	55.213	74.34	71.693	44.939	93.809	107.96	40.809	64.272	59.396	68.46	120.39	102.66	121.28	120.11	89.136	79.341	61.728	122.91	114.16	137.64	97.721	129.86	58.696	120.16	116.38	127.04
108.32	84.692	98.734	91.371	100.64	68.033	75.801	71.75	62.585	21.551	96.825	76.465	87.33	77.218	123.11	77.027	103.61	134.91	74.275	68.454	95.544	105.28	60.088	69.408	100.47	118.28	124.04	83.391	110.64	103.43	75.438	89.397	61.373	77.225	130.9	112	119.69	125.98	106.03	104.8	104.67	134.74	172.29	178.51	125.24	162.37	120.51	149.83	126.22	140.63
86.245	80.795	104.41	92.478	142.15	111.22	102.19	66.513	163.52	105.2	73.884	63.274	78.269	59.557	82.007	44.377	77.327	105.43	45.546	60.048	89.451	92.721	74.147	63.995	114.01	134.07	155.39	123.6	74.717	68.965	79.458	89.78	53.017	78.548	125.81	103.47	90.927	108.95	82.202	92.097	69.51	82.261	162	162.15	133.18	151.22	134.17	140.39	122.6	144.17
61.489	56.018	113.43	97.249	189.33	154.1	129.23	73.376	226.86	178.13	66.099	52.133	73.313	66.153	68.488	51.404	65.691	89.847	29.34	61.247	112.34	91.716	91.093	79.513	135.02	146.01	201.84	163.54	53.133	60.085	93.289	96.75	68.351	87.779	152.47	121.36	81.344	92.832	84.278	85.619	86.685	63.986	105.72	101.72	123.69	115.19	92.756	97.068	113.81	119.07
72.472	36.099	114.43	96.309	191.1	159.87	140.2	91.452	219.96	200.79	84.579	71.61	92.299	91.085	78.279	82.326	73.656	83.699	62.416	83.842	120.53	92.1	96.695	99.467	90.465	122.22	197.11	161.82	56.314	65.141	84.046	89.152	89.185	91.233	159.15	132.83	86.17	84.303	82.354	71.302	118.34	57.006	38.144	8.3145	93.028	45.96	11.467	24.46	107.79	65.642
99.121	64.006	99.759	92.635	126.43	134.02	111.27	107.51	95.18	164.83	124.64	118.26	94.219	102	92.376	95.01	92.508	120.31	100.22	111.52	98.927	104.87	90.044	96.491	5.1978	73.309	117.38	123.05	64.763	82.529	41.063	58.514	75.861	85.807	93.513	90.829	81.315	80.526	64.208	69.98	105.76	49.631	47.519	9.3386	116.98	57.312	6.2934	9.5441	121.52	56.767
139.61	71.497	88.056	81.704	70.461	90.589	101.99	110.98	-10.372	85.213	151.77	160.09	116.41	113.48	106.54	120.16	111.12	115.32	147.5	124.18	91.917	105.08	90.041	85.722	-8.7347	44.095	62.822	83.085	91.417	97.158	30.859	39.169	85.892	79.968	79.343	86.715	89.624	100.35	68.032	91.275	98.064	75.195	39.721	-8.4184	91.566	24.998	-9.8479	-15.584	105.89	26.748
148.97	79.395	82.949	86.901	52.281	79.438	94.196	113.49	-26.472	48.118	140.88	164.49	118.85	110.9	113.03	119.57	103.09	90.071	146.29	115.51	91.403	97.107	85.142	76.096	14.512	47.287	65.124	81.108	103.79	100.61	33.423	44.355	91.187	83.044	74.338	78.635	92.852	113.3	86.514	122.33	88.906	108.32	92.125	59.032	109.49	71.883	46.504	38.182	118.32	60.633
124.46	79.05	86.071	96.169	62.476	89.57	101.06	112.44	51.78	72.183	107.53	142.72	103.8	90.806	89.815	81.808	77.657	53.302	126.32	104.19	86.484	73.75	98.902	75.055	52.445	65.087	80.226	96.055	82.281	83.875	47.529	60.249	90.948	93.771	67.667	63.378	83.47	97.956	84.336	120.68	35.066	85.537	133.32	126.86	129.86	122.19	107.23	106.16	115	105.82
73.83	42.368	87.777	102.21	98.895	108.74	104.27	109.35	110.85	106.31	44.151	76.895	61.273	68.847	63.432	48.529	40.143	3.7152	62.077	60.668	91.566	57.947	89.616	86.364	83.692	106.32	113.48	112.69	44.48	41.264	49.85	73.999	99.77	98.96	98.494	97.276	75.253	76.495	94.279	112.18	19.301	46.965	154	152.28	173.32	175.3	141.27	147.26	170.26	171.3
57.299	26.542	92.289	93.063	114.19	117.35	101.86	102.78	151.26	134.32	17.82	48.154	53.579	66.463	54.689	41.854	29.747	-17.412	53.536	48.793	91.754	44.331	91.966	100.85	78.933	121.18	108.42	105.26	30.775	12.471	57.681	80.484	109.57	97.948	115.18	124.81	66.1	61.937	86.981	76.562	-2.4006	-15.367	122.99	100.74	164.85	156.1	116.13	120.66	180.6	179.87
60.969	53.071	99.818	82.919	111.64	132.28	86.777	96.865	134.91	149.94	39.904	62.176	60.902	76.615	73.422	61.167	48.039	25.461	80.24	68.617	108.39	56.549	112.06	106.95	103.72	131.88	91.402	101.54	49.014	32.74	88.407	89.723	106.21	97.184	108.33	124.37	58.295	63.157	84.45	61.544	-15.965	-40.796	104.81	86.899	156.75	155.59	113.4	102.55	143.71	163.58
71.319	74.819	100.68	83.136	115.67	147.93	73.841	99.284	101.88	144.57	50.805	74.262	72.355	87.518	94.217	81.715	52.921	57.493	84.241	71.736	120.82	88.59	105.29	103.49	131.27	149.21	110.68	115.59	73	59.844	103.62	97.475	98.253	87.296	113.32	127.89	58.769	82.42	93.872	75.281	10.152	-0.19855	114.82	114.5	164.26	177.22	131.16	116	140.14	161.59
88.881	91.084	96.936	88.654	115.53	142.75	83.846	104.12	112.76	139.68	65.848	98.836	101.86	92.331	91.844	81.482	56.499	75.503	103.54	82.356	105.71	115.43	107.22	100.19	145.04	144.69	125.96	124.3	86.702	86.059	110.18	100.67	89.563	78.394	109.1	113.94	65.076	97.309	82.897	79.634	22.42	54.102	98.691	120.43	130.39	142.8	124.53	120.21	106.63	130.92
93.136	97.651	94.055	106.74	132.5	143.33	98.223	114.67	141.61	161.79	93.386	114.08	126.03	104.75	101.7	97.225	73.698	108	120.51	98.11	104.32	142.81	117.92	115.17	178.46	146.41	157.13	139.05	108.32	123.99	130.72	117.33	96.992	88.374	118.09	114.66	92.473	110.73	104.29	109.23	100.22	143.28	99.401	136.99	113.62	126.1	132.44	131.59	88.399	109.87
89.342	92.558	87.417	117.79	138.28	138.25	104.75	119.12	126.41	175.38	112.32	115.41	124.79	109.82	97.515	110.65	89.94	127.4	114.68	94.658	105.56	157.24	113.62	124.67	194.21	143.99	160.66	138.45	112.32	129.27	130.27	116.73	108.8	97.73	130.44	136.13	121.15	122.95	137.85	148.13	188.71	200.3	102.67	130.48	117.84	117.51	130.74	119.72	115.09	108
109.7	105.07	85.724	113.55	116.25	128.57	100.94	117.58	119.82	180.04	128.15	130.53	133.14	115.18	87.673	116.73	100.75	121.66	124.44	96.074	97.768	141.6	100.79	118.26	152.18	114.76	124.13	119.51	107.74	100.58	108.27	99.322	111.08	96.281	116.62	139.59	134.55	132.57	145.58	155.05	222.43	182.34	100.84	91.831	99.811	79.579	100.51	83.567	135.73	92.398
117.29	125.73	99.451	107.9	104.84	133.94	94.858	111.81	98.797	173	144.18	135.46	123.34	117.71	100.64	132.11	110.82	131.11	128.75	103.23	127.73	125.84	110.58	107.75	175.72	113.33	104.73	117.51	108.5	90.451	121.68	98.512	108.53	98.789	115.49	138.3	137.62	134.65	153.33	163.31	225.45	150.19	121.59	106.31	98.173	81.885	101.8	84.96	113.99	70.038
114.8	133.03	112.32	106.19	102.36	130.27	93.314	108.37	98.446	149.74	125.91	111.16	103.38	107.73	113.81	125.65	90.574	111.55	109.8	98.571	135.28	108.49	110.21	98.665	171.99	116.8	98.479	118.87	96.012	71.265	118.6	102.13	98.735	93.148	118.73	127.33	122.44	117.07	129.88	138.04	189.11	100.09	158.94	144.93	115.3	102.92	124.29	119.27	102.96	66.183
99.759	107.23	113.35	105.57	107.21	103.65	106.11	104.36	100.96	109.13	80.751	60.455	75.762	84.437	108.86	99.483	50.382	60.702	72.154	76.804	109.15	95.087	94.038	96.003	135.35	118.12	88.796	109.59	70.673	42.691	90.783	99.188	97.372	82.73	140.39	131.87	99.772	85.309	90.733	92.601	142.62	55.116	176.22	156.04	144.6	119.75	147.62	142.93	125.7	84.407
81.735	100.62	109.82	110.86	108.94	86.301	112.46	102.44	104.61	98.045	74.54	33.344	55.751	69.703	112.65	83.368	40.867	60.226	58.072	79.801	86.784	97.314	87.838	101.63	102.16	112.38	62.253	99.588	69.5	57.87	74.596	100.81	99.386	89.502	140.63	122.83	85.179	56.62	75.538	68.893	121.3	54.666	199.61	189.14	202.1	187.98	214.05	174	152.66	131.59
108.73	127.11	109.26	108.78	85.373	78.054	120.33	104.67	176.03	125.12	113.28	73.067	91.904	76.405	105.09	71.36	67.971	72.537	123.97	126.43	60.357	84.093	90.478	97.705	29.497	69.6	2.5881	81.136	95.349	91.682	64.855	93.887	101.65	103.35	94.336	83.099	79.665	46.279	61.533	45.726	84.426	55.234	182.26	173.79	199.04	203.61	242.01	163.49	141.88	143.16
146.33	128.22	107.49	104.15	64.847	78.589	124.12	110.76	223.77	128.07	110.47	103.24	120.1	83.226	71.62	52.27	85.193	40.439	166.49	135.77	46.816	67.861	52.532	73.571	-42.778	43.388	-22.113	75.16	110.72	92.199	36.467	73.354	105.1	105.27	61.771	73.02	82.694	62.088	69.337	56.671	73.121	71.025	149.33	135.56	176.9	193.26	221.49	140.33	186.48	158.22
142.5	118.1	112.56	103.01	61.614	80.516	117.99	103.89	144.8	76.956	93.535	104.64	88.691	79.282	51.07	45.79	115.39	64.245	159.97	115.85	92.464	86.118	47.95	51.116	35.27	71.912	2.1152	84.949	113.53	114.73	61.076	68.648	100.86	113.34	57.644	77.063	90.024	83.637	100.75	112.69	76.851	115.25	100.41	131.08	144.27	176.64	187.73	136.05	178.31	153.6
150.01	130.4	113.46	110.67	53.223	73.051	100.26	103.08	108.92	39.781	57.64	107.7	73.456	79.694	48.68	35.849	120.06	84.595	166.56	115.98	101.11	94.345	57.779	48.864	44.753	74.643	34.14	86.463	105.73	115.17	75.843	75.079	85.039	116.7	18.652	32.73	86.034	86.79	87.989	111.58	67.82	106.94	56.757	93.647	67.469	84.465	113.7	117.39	132.86	120.96
152.7	142.27	115.4	127.16	78.824	83.517	91.747	108.78	133.44	51	39.796	114.99	86.095	102.79	92.344	77.699	118.31	111.07	193.35	147.48	132.59	99.015	96.598	83.073	81.814	88.781	103.22	101.28	121.41	129.22	130.13	111.26	97.209	131.7	23.864	13.424	99.784	89.06	98.632	102.99	127.43	117.62	11.331	17.345	-29.347	-41.389	23.718	62.729	50.613	58.241
130.5	163.44	106.28	138.71	101.99	105.16	80.922	109.8	139.01	85.714	45.552	131.85	86.193	115.9	128.68	116.95	110.26	149.54	178.09	170.89	166.76	105.55	124.4	112.4	125.87	105.5	144.25	113.9	120.21	137.07	162.22	128.94	99.198	138.8	41.028	16.541	109.84	92.279	116.83	104.28	165.58	132	-17.003	-31.668	-73.005	-96.592	-22.017	12.823	-4.065	34.846
101.99	176.32	93.033	135.64	106.2	117.3	84.009	106.04	128.16	110.57	71.42	163.46	82.537	112.39	124.08	122.95	106.37	166.2	133.02	172.45	177.22	98.132	127.87	114.68	159.12	116.13	134.01	112.51	94.809	127.18	153.48	112.96	86.401	130.16	66.009	49.435	109.07	98.681	121.2	109.22	128.02	132.84	-56.332	-61.19	-86.195	-102.39	-45.688	-29.943	-29.055	30.436
95.119	180.05	90.761	136.59	105.14	121.2	96.059	115.64	143.84	126.1	108.17	195.79	98.485	116.65	115.62	113.82	116.52	158.76	100.48	169.78	146.58	74.721	110.06	108.73	144.08	118.54	114.35	109.28	85.135	121.14	122.71	100.94	74.92	122.25	85.761	89.174	105.35	105.77	121.29	112.26	84.806	140.24	-64.301	-42.236	-70.818	-60.553	-36.638	-28.036	-14.1	38.8
109.15	168.32	106.67	150.58	113.8	118.28	118.71	138.76	171.79	131.62	150.38	211.32	128.89	135.63	126.59	116.49	144.71	150.68	121.07	184.99	94.29	49.088	110.84	115.34	120.62	122.44	112.25	113.89	115.74	142.8	123.09	125.27	88.671	134.85	102.49	115.4	107.78	105.23	133.66	117.55	105.68	158.88	-34.082	12.27	-40.666	-6.2055	-0.76737	8.6163	0.90766	35.152
134.3	156.13	113.95	155.29	84.703	78.809	131.79	147.82	138.3	89.541	161.28	204.91	139.79	130.01	102.67	82.308	157.7	136.67	156.73	189.14	-6.9967	30.185	111.95	109.15	17.987	82.143	60.171	88.618	130.05	137.18	96.223	134.82	94.01	138.47	55.824	75.009	88.046	86.045	101.47	85.683	99.89	110.16	-0.067095	44.016	-13.1	9.0364	26.948	37.609	22.952	45.943
149.21	137.73	120.72	152.84	81.113	71.472	134.9	143.91	112.8	72.27	169.17	180.86	150.34	134.76	110.49	95.746	173.39	145.59	201.19	196.32	-25.785	40.021	128.22	111.11	-18.787	59.926	50.049	85.117	171.92	154.98	123.53	160.86	120.18	148.94	27.184	37.381	90.898	82.174	110.37	85.286	168.98	103.16	49.726	78.524	12.492	29.887	63.332	69.131	26.666	61.806
134.34	108.26	112.69	129.57	90.674	92.958	123.65	122	93.083	78.499	155.96	141.42	141.4	128.68	116.18	116.57	169.24	144.6	183.37	166.57	29.077	71.476	120.29	97.567	-4.1848	61.93	60.362	93.521	185.9	154.78	148.72	157.47	133.86	139.33	22.537	31.128	101.63	92.992	127.9	106.71	211.97	114.44	102.67	126.91	46.689	80.783	102.35	114.79	50.088	102.59
89.356	76.445	89.037	88.594	88.126	113.92	104.18	91.185	77.144	96.524	121.78	101.28	105.44	95.815	90.403	95.336	136.17	115.33	91.731	98.433	87.387	100.37	84.897	61.647	14.697	73.835	48.118	93.413	132.98	113.24	127.26	103.54	110.86	103.48	19.336	44.642	95.778	95.006	104.68	113.29	138.62	88.125	150.69	195.07	91.824	157.53	141.21	178.23	96.372	156.06
60.789	42.225	75.569	51.14	92.724	112.73	101.4	71.495	128.05	118.34	99.988	83.268	107.13	82.387	85.213	83.954	106.75	58.81	20.022	44.824	118.89	102.89	63.035	47.006	33.265	81.337	47.416	82.92	78.109	69.743	106.09	52.783	99.455	71.936	52.534	86.497	94.563	94.176	69.142	91.111	48.549	54.688	149.2	197	74.01	154.93	122.93	194.13	108.45	144.14
39.657	7.9632	76.183	39.439	110.19	93.339	105.3	68.571	158.53	115.8	76.593	60.392	108.54	82.121	99.439	87.7	80.242	4.8148	-37.189	2.9488	119.38	97.746	52.3	59.554	63.514	94.158	75.809	77.585	42.504	38.169	91.687	31.178	109.97	59.546	114.27	140.26	101.78	96.117	66.328	81.767	37.853	46.658	137.2	162.18	61.123	126.75	94.139	171.02	135	116.85
38.704	28.366	87.798	52.3	110.15	75.061	98.134	74.527	164.73	112.21	73.633	59.972	103.33	81.148	108.4	83.251	71.988	9.6293	-39.778	8.8825	95.71	95.969	66.285	79.147	75.634	83.009	87.878	78.554	35.983	36.474	86.837	38.369	111.31	66.867	115.52	123.37	104.17	98.964	75.849	84.159	59.512	40.296	137.96	131.71	71.7	104.64	93.903	133.09	136.49	97.023
48.518	59.303	98.54	68.209	108.99	69.207	87.777	73.039	133.41	92.942	63.7	53.564	76.514	69.889	90.386	74.635	77.122	40.765	-22.521	23.597	97.601	109.07	75.384	86.497	108.95	78.468	100.14	89.4	46.414	42.253	92.346	56.645	106.64	74.869	104.12	98.526	107.76	116.72	101.13	115.19	89.807	55.521	120.18	88.433	89.136	81.129	90.913	80.202	127.86	89.504
83.413	78.402	104.91	71.243	114.14	76.816	89.751	65.773	150.17	89.248	53.016	50.561	66.222	61.752	54.947	69.26	92.318	54.797	33.02	51.593	122.05	117.29	78.935	84.182	139.18	82.479	110.16	101.28	65.813	39.489	107.75	74.148	103.52	76.705	107.85	101.08	111.84	137.79	109.11	131.24	82.391	67.067	65.093	11.57	60.482	15.375	46.743	16.516	85.286	54.564
109.94	84.171	108.54	73.8	139.29	102.06	88.472	61.318	173.94	106.08	52.914	34.446	54.076	66.85	52.42	85.734	113.56	77.272	75.474	75.638	164.2	133.39	79.988	92.101	184.61	116.56	139.93	120.33	88.779	46.45	129.45	96.473	105.06	85.502	146.11	144.1	117.55	147.97	120.44	137.63	88.678	100.41	41.666	-6.3169	51.492	7.104	31.692	11.915	56.501	40.159
112.8	86.468	108.32	79.818	156.49	120.12	84.866	62.033	161.63	123.9	62.041	15.219	30.873	69.904	65.141	92.352	118.33	101.08	85.387	86.904	173.52	149.96	84.454	104.75	204.9	150.73	152.08	130.9	86.297	48.218	121.1	103.74	102.35	99.232	180.75	181.63	113.17	134.68	119.09	119.85	101.09	114.59	61.294	38.282	87.621	60.462	62.145	56.531	66.455	61.877
126.59	87.593	113.34	82.574	154.14	112.11	101.9	65.732	175.12	128.99	90.173	29.294	55.131	85.713	84.522	99.363	115.36	99.359	121.45	108.96	144.87	146.27	105.95	120.31	177.94	143.23	140.36	121.16	84.249	49.687	96.84	101.25	113.54	113.01	197.92	186.22	114.74	121.98	104.59	74.39	127.25	106.81	46.277	28.608	78.103	40.864	53.835	54.45	57.939	47.566
122.26	103.98	112.94	91.118	131.15	103.16	104.17	69.969	140.23	112.6	108.78	49.802	65.971	90.942	94.638	87.783	104.81	113.29	116.88	112.53	107.16	150.03	105.56	117.42	124.2	118.06	119.08	111.28	77.211	60.145	48.596	91.142	106.13	116.24	157.88	137.44	115.79	121.35	96.494	64.324	153.48	112.63	66.705	68.418	119.82	74.36	87.417	72.558	91.494	76.846
136.23	109.21	119.11	102.25	130.53	115.81	120.94	84.716	177.66	123.54	131.31	88.078	111.99	116.15	117.06	111.4	115.48	118.42	156.78	141.09	108.2	136.72	111.23	117.3	110.9	109.33	138.02	122.1	113.95	101.92	64.172	114.98	122.33	122.69	127.64	100.97	135.48	137.06	113	94.708	194.54	153.1	77.768	90.107	127.21	79.192	98.465	70.191	83.403	57.327
152.71	117.28	112.78	106.87	116.09	118.02	125.3	98.302	192.82	127.52	135.93	122.66	136.68	123.87	115.99	113.82	126.62	124.02	180.86	156.6	88.675	107.47	104.48	108.47	81.829	101.82	134.8	119.65	133.26	125.01	83.165	132.15	120.97	115.73	77.038	66.168	126.7	130.1	93.686	110.53	141.98	147.07	96.015	121.9	132.17	98.656	110.67	85.332	68.665	45.712
147.5	123.94	106.25	115.25	112.74	120.3	121.3	113.58	161.03	134.77	137.03	135.98	124.61	115.98	117.36	112.57	129.97	144.36	174.81	154.05	68.352	75.685	113.6	112.15	102.09	120.11	134.35	119.71	133.79	138.12	120.49	149.41	116.65	114.8	54.268	63.607	95.983	92.436	74.937	113.89	69.874	113.96	138.28	184.69	163.61	171.21	152.85	135.73	61.556	64.42
135.39	115.96	113.59	128.24	137.95	128.12	128.1	133.04	159.54	155.38	141.23	132.7	128.29	115.53	141.21	129.15	111.76	138.31	164.7	139.31	62.756	44.339	142.32	138.37	158.98	147.28	163.77	128.99	135.42	138.57	164.62	166.85	130.48	121.97	93.813	105.37	73.633	53.827	84.342	98.43	65.009	88.428	164.84	202.74	176.54	217.37	173.21	166.32	68.861	85.626
110.61	102.09	124.59	129.66	150.95	123.07	142.39	137.5	154.62	154.63	142.16	124.12	137.97	100.77	139.62	116.29	67.884	106.62	137.26	103.27	58.193	31.755	175.1	150.52	209.64	149.54	161.64	122	107.97	113.89	163.82	146.93	125.2	113.94	138.76	138.25	55.727	32.753	82.492	64.207	47.941	49.483	138.71	156.25	163.72	196.75	151.02	146.11	80.227	101.47
87.146	83.67	130.83	126.1	155.28	123.76	144.43	134.12	165.4	143.91	129.22	108.78	155.92	93.156	133.2	97.469	18.282	61.507	98.532	61.676	65.108	46.585	173.07	144.94	207.08	134.24	145.98	108.56	81.291	86.219	118.53	111.15	99.831	90.136	167.64	150.02	55.659	47.164	83.487	46.782	42.182	44.436	107.04	96.826	155.6	152.81	114.4	104.9	122.33	123.02
73.255	75.649	127.9	124.56	148.44	139.93	127.55	132.36	178.26	146.64	120.78	104.35	165.69	102.71	134.32	92.468	-4.0908	45.862	78.378	51.147	83.741	77.752	146.53	129.02	161.42	119.81	114.11	98.122	74.088	84.822	73.444	87.889	62.885	68.9	160.07	128.87	66.711	75.017	89.573	58.633	37.624	70.242	112.84	89.248	171.72	139.79	106.02	85.664	160.07	139.68
76.717	60.557	105.05	115.64	111.26	132.13	107.92	130	146.61	124.38	90.244	106.5	146.88	105.12	98.486	69.714	-15.967	17.13	55.775	42.749	61.734	91.047	81.795	97.843	35.3	94.024	45.862	72.626	50.11	55.667	4.8176	55.225	24.749	41.86	119.21	93.73	63.586	85.054	69.223	58.946	-6.9331	58.208	118.61	79.096	178.59	116.46	83.961	65.604	207.72	148.89
101.38	60.984	98.196	111.74	91.931	129.7	117.5	135.73	158.68	131	109.01	146.83	151.25	128.69	89.223	89.881	21.726	24.995	100.44	85.867	69.022	80.841	69.306	91.644	-18.923	83.985	16.77	72.812	71.063	69.637	24.368	64.081	30.281	49.825	92.163	69.334	77.655	81.631	76.721	62.479	5.4191	61.255	92.505	51.538	115.49	55.211	39.756	38.388	153.57	89.092
99.018	77.023	94.142	118.23	86.308	133.87	119.81	141.86	131.75	131.68	118.69	162.71	121.17	129.37	83.969	94.483	53.865	54.839	82.105	93.003	84.658	82.159	52.373	89.102	-35.108	91.892	41.804	101.37	86.315	81.405	39.606	74.837	36.041	63.712	56.776	54.98	93.126	77.433	102.74	85.219	68.47	84.84	94.301	79.644	92.741	71.835	38.842	65.688	143.11	90.973
100.34	86.93	102.71	121.44	106.98	142.05	138.74	143.74	177.25	148.62	133.35	171.63	128.81	130.96	94.495	111.18	85.603	68.585	87.878	101.26	120.27	86.349	68.167	98.8	7.2352	104.99	116.53	142.98	119.89	102.78	81.636	97.143	63.245	80.936	53.821	73.858	125.91	97.188	128.92	109.79	154.53	123.84	48.549	53.167	18.01	30.928	-3.8611	58.385	91.785	57.706
82.508	88.422	94.775	114.01	107.61	131.97	132.67	129.96	172.72	142.3	107.69	146.03	108.8	101.91	75.185	87.813	82.367	63.513	54.723	75.383	118.84	107.54	69.595	92.211	24.075	106.06	150.93	156.1	105.37	87.136	67.963	87.989	62.677	75.807	42.339	91.691	133.33	123.33	107.88	123.75	151.03	117.22	16.51	37.344	-11.381	15.059	-26.635	52.658	76.775	65.114
64.092	86.732	85.509	108.64	113.54	122.71	104.17	111.57	146.77	138.12	82.078	109.33	89.274	91.027	87.422	98.27	80.852	76.939	38.321	65.356	123.3	136.54	81.736	100.77	60.924	111.8	166.01	151.34	93.653	85.674	67.061	91.684	67.42	79.217	64.808	117.35	133.09	151.34	99.429	144.26	134.83	120.46	26.536	54.835	0.78236	39.414	-6.046	59.144	53.248	83.975
57.632	63.039	83.798	106.36	134.79	114.76	91.088	99	142.93	141.84	57.538	75.111	86.493	101.96	107.7	135.77	73.059	64.553	50.471	72.085	137.43	142.75	98.305	121.35	116.53	127.23	173.02	139.87	82.823	77.512	88.72	104.42	97.204	93.132	141.81	164.93	132.8	165.79	120.38	157.6	134.76	127.82	56.39	64.613	26.534	59.852	23.291	55.455	30.408	84.494
44.776	75.371	87.208	109.92	133.14	103.5	79.628	88.009	121.86	138.81	47.138	58.382	66.957	97.111	101.92	126.14	61.753	76.889	39.523	79.067	126.66	133.46	106.27	124.99	135.82	125.02	138.64	120.22	47.358	59.942	85.944	98.014	96.95	103.74	162.44	151.1	111.43	145.56	126.42	143.6	83.162	107.5	130.29	136.37	104.79	139.54	104.59	96.918	36.028	122.09
41.412	84.135	98.479	109.04	131.18	86.634	99.514	79.309	135.63	118.73	42.123	51.395	64.596	83.932	70.359	85.546	52.294	68.736	28.285	75.343	101.68	106.71	105.53	112.59	138	118.03	112.09	102.3	16.257	32.625	79.757	83.798	96.299	101.04	164.81	131.37	94.183	115.81	115.09	109.17	24.353	81.309	160.17	159.57	147.59	163.76	136.22	106.42	56.119	131.82
50.194	108.5	111.59	114.55	135.43	97.01	115.48	86.05	188.93	127.77	54.511	54.047	79.378	80.828	61.968	53.239	54.707	78.409	39.265	86.26	72.649	84.844	103.07	101.12	113.84	115.61	113.01	105.19	25.507	34.282	88.431	94.334	94.692	97.339	129.82	98.262	87.236	90.333	97.762	81.548	12.471	74.341	199.74	193.84	187.69	196.16	165.16	124.33	92.729	135.19
53.669	97.166	112.51	109.7	141.46	108.65	126.78	92.237	162.15	115.01	60.613	42.949	73.25	78.204	62.209	53.942	59.898	83.884	50.741	80.263	60.453	81.375	105.77	94.828	131.09	135.11	115.92	109	48.754	47.787	115.83	115.51	109.53	91.793	129.5	115.27	86.506	80.32	90.046	85.016	43.287	77.599	192.92	185.23	202.77	196.92	156.75	111.23	121.74	116.58
71.346	106.41	101.14	101.49	115.13	114.6	106.73	101.26	89.248	105.07	74.202	53.167	64.119	79.877	76.7	71.729	64.133	101.95	77.292	85.312	36.161	83.954	110.61	99.154	96.727	123.23	70.184	96.698	71.376	67.333	119.17	128.72	110.43	90.806	99.039	106.65	72.862	73.232	72.271	82.443	62.637	54.129	187.95	182.68	207.67	200.06	159.58	118.74	128.2	112.16
86.517	92.264	90.772	93.772	98.243	113.33	86.874	109.43	0.33893	78.906	73.403	56.684	57.985	89.239	102.33	113.04	61.274	90.04	80.772	69.297	45.134	93.06	103.49	116.57	84.801	117.25	41.774	85.494	90.271	80.617	112.87	128.13	123.99	95.619	117.8	134.45	72.968	82.176	93.117	99.446	119.42	61.088	167.09	160.07	196.75	185.99	152.97	132.2	141.64	118.07
104.44	103.76	99.515	93.506	89.894	118.25	83.187	117.82	1.6644	87.14	105.68	92.844	88.121	108.21	138.01	149.77	83.67	99.038	120	92.083	82.736	99.77	129.24	137.86	112.84	110.32	33.004	85.124	122.24	123.77	137.25	127.35	137.41	116.7	126.17	133.59	89.902	89.071	123.05	112.81	157.84	86.097	147.15	149.17	157.61	153.61	155.98	154.3	91.598	96.132
118	124.39	103.33	89.534	62.783	100.05	82.053	115.73	30.531	80.351	115.78	125.62	115.55	104.53	130.16	121.34	100.26	95.206	136.96	105.71	74.401	100.59	129.98	127.7	82.908	84.207	17.755	69.355	121.96	131.24	117.59	98.221	127.01	117.35	87.874	93.682	96.48	82.233	106.15	94.297	119.86	77.709	130.74	127.4	118.67	106.18	147.98	155.64	72.842	90.853
107.13	118.1	109.13	94.17	79.848	106.26	80.996	113.03	40.288	81.815	118.97	120.27	118.99	110.66	147.46	123.09	128.25	114.14	132.48	113.26	103.34	117.47	126.82	116.83	138.46	110.83	79.258	83.935	142.96	154.27	141.72	107.72	140.44	124.09	99.694	98.282	122.56	84.257	136.56	124.1	172.72	137.46	147.52	138.02	120.72	114.99	161.94	152.39	91.885	102.3
111.98	119.52	110.4	96.451	97.766	122.76	78.964	113.23	67.398	112.93	135.39	120.2	128.45	122.29	166.26	137.31	150.64	135.76	156.88	141.69	121.05	116.92	132.53	106.47	176.87	126.17	129.57	100.64	165.41	168.16	172.34	136.9	152.31	130.11	102.52	94.147	137.28	85.005	157.64	143.75	229.08	177.69	163.66	142.38	112.98	116.82	165.9	135.52	92.016	96.35
126.77	115.58	100.47	89.922	99.817	122.92	78.712	109.06	67.334	126.18	138.55	112.39	128.29	117.91	154.73	133.93	140.05	122.16	153.44	139.76	109.68	98.243	119.84	94.769	160.51	116.7	134.19	98.21	150.43	137.75	154.24	142.61	142.33	118.27	101.7	96.428	125.33	91.275	148.87	139.83	227.65	170.46	142.38	116.35	91.646	87.797	138.37	113.91	101.55	90.656
129.24	115.35	103.43	95.564	124.33	137.34	87.81	109.01	73.76	146.87	160.95	104.54	125.49	118.6	160.72	149.92	134.25	130.94	137.38	132.25	132.79	87.528	129.33	108.44	203.93	135.04	152.89	111.07	144.16	139.07	163.47	154.12	131.36	119.06	128.14	122.87	116.25	110.91	160.6	158.4	221.17	186.57	110.89	120.67	82.521	80.588	128.5	125.67	81.415	73.848
131.31	110.44	108.4	104.51	136.74	132.55	102.66	109.95	97.662	142.45	162.44	102.31	126.35	114.22	143.35	137.56	122.01	122.5	111.45	110.14	125.17	77.479	128.32	124.92	206.31	150.01	156.66	110.62	126.44	130.76	149.17	140.31	116.84	111.81	145.96	147.96	100.76	126.25	140.3	150.85	155.23	168.75	54.149	92.178	62.293	40.788	94.177	115.52	69.2	47.846
143.96	119.4	118.24	113.84	129.14	119.11	115.23	115.14	154.66	139.8	167.84	133.7	145.46	123.43	122.42	118.99	128.54	129.14	134.25	122.09	96.118	69.091	142.49	139.59	180.23	147.98	142.02	101.07	125.86	136.71	144.05	125.5	113.96	109.77	134.72	139.12	89.164	121.64	97.173	110.04	72.951	120.26	-4.7221	35.62	17.703	-28.382	46.044	64.45	24.519	-4.2723
140.72	118.18	125.65	121.56	125.88	117.02	111.67	121.95	157.2	129.94	166.34	157.36	142.19	145.5	120.1	127.33	142.05	150.74	149.08	135.99	95.39	80.251	149.23	146.64	186.07	151.37	143.5	103.46	143.1	151.57	148.13	124.15	128.77	114.28	138.18	134.55	93.837	104.71	93.754	87.208	78.678	105.97	-14.54	13.707	8.72	-39.66	32.54	18.037	8.6921	-24.454
137.05	117.74	124.67	115.8	110.88	115.78	106.6	125.1	130.54	123.5	168.26	178.39	133.16	160.71	108.1	133.57	138.04	147.63	158.05	149.18	97.733	85.736	146.38	133.9	171.16	122.44	116.27	102.58	147.28	142.96	126.64	113.54	131.39	110.96	126.62	112.56	96.074	75.348	93.31	58.69	97.73	84.022	8.3207	17.925	12.464	-27.148	37.278	-4.934	9.9645	-22.633
131.61	116.46	111.79	101.72	86.282	106.12	105.07	121.57	86.89	109.55	161.08	176.47	122.27	154.24	78.99	115.48	100.43	98.878	130.19	136.62	78.156	81.182	116.79	106.57	95.767	64.095	63.42	90.751	121.11	99.867	60.955	81.326	102.83	89.279	93.65	79.933	84.636	48.952	73.102	27.986	74.403	49.208	56.286	49.348	37.846	6.4556	55.872	21.608	61.445	17.665
124.67	116.72	110.53	101.6	95.195	114.02	117.51	119.95	90.598	117.94	179.07	164.16	142.22	162.45	100.22	137.75	83.158	68.822	128.8	145.34	93.824	82.657	116.03	108.49	70.174	36.259	62.395	96.463	133.34	111.48	68.869	88.269	88.905	87.479	86.928	67.884	91.261	49.809	83.001	42.392	80.632	76.253	104.81	92.232	56.988	47.362	81.354	78.4	87.846	43.447
110.74	121.2	95.669	104.5	73.863	97.382	114.33	112.27	66.112	95.056	156.8	139.77	144.21	144.93	98.616	119.32	63.494	45.665	114.42	139.13	70.989	93.584	99.056	107.28	-15.289	11.257	43.43	79.368	122.63	115.28	69.044	86.934	66.308	81.522	42.709	33.645	81.266	58.331	58.925	54.897	30.566	73.956	123.63	92.971	79.25	74.78	85.719	114.2	135.07	92.205
99.599	110.53	90.82	116.48	80.483	104.6	113.82	118.4	96.987	104.69	124.87	123.44	158.06	147.69	127.48	143.49	77.619	50.047	158.87	165.59	111.92	117.8	111.18	127.98	-10.314	39.328	83.082	88.388	153.52	161.05	153.93	132.56	102.9	110.79	50.21	39.237	104.52	86.082	94.704	102.83	98.096	125.49	99.196	33.503	67.312	66.147	56.467	91.202	123.78	92.886
66.283	104.76	72.391	116.87	68.424	106.98	91.206	121.73	66.588	103.14	59.483	98.014	111.48	115.92	109.38	120.98	83.557	71.856	156.84	160.01	158.18	153.89	104.06	121.2	18.673	75.088	88.198	92.34	137.3	168.94	192.71	148.49	128.15	136.36	46.439	44.651	116.33	103.94	129.05	142.73	162.25	151.12	70.433	-4.4257	86.23	84.238	46.434	65.569	115	116.88
40.315	90.466	57.577	108.92	83.823	118.42	79.272	128.81	77.403	123.19	1.1236	67.658	66.577	87.403	79.685	99.185	80.962	71.262	138.34	135.58	207.32	171.25	89.83	109.37	86.22	116.19	102.07	106.31	108.45	144.16	200.15	147.03	155.24	153.37	84.841	92.802	131.54	121.54	168.61	164.64	237.24	175.48	53.773	-13.602	97.676	86.476	43.711	52.247	99.369	115.73
20.133	86.268	53.28	107.03	123.89	144.26	76.702	137.21	120.58	172.63	-15.434	39.596	31.754	73.358	58.561	86.335	73.446	75.08	104.93	105.54	222.21	165.62	87.057	106.56	173.57	160.41	125.22	131.21	77.11	110.77	188.87	134.91	160.07	154.82	136.39	152.27	134.34	128.91	183.31	168.51	258.42	181.3	112.05	77.128	140.36	131.11	102.76	105.69	97.643	113.79
22.485	71.709	55.586	102.75	148.6	144.63	89.314	131.34	154.1	192.55	-5.3205	25.696	22.558	74.486	33.54	78.768	62.153	59.588	73.825	67.243	166.86	131.55	95.254	113.37	216.63	179.51	130.59	132.63	39.972	57.019	156.01	105.35	145.31	125.13	184.19	202.73	113.07	121.87	135.28	132.38	170.96	125.92	175.19	154.54	155.98	139.28	146	149.86	108.26	98.199
34.616	70.856	62.167	105.14	135.83	136.49	82.326	115.8	130.51	185.57	18.637	29.296	13.582	85.53	31.264	80.197	56.931	68.577	34.326	34.423	86.01	103.48	103.46	126.16	195.45	172.14	120.28	120.49	11.515	13.374	106.73	78.908	106.6	83.446	180.28	197.19	75.558	98.483	62.61	88.114	46.711	46.618	260.82	241.43	195.03	196.76	207.59	201.71	151.49	132.51
57.141	66.891	78.294	103.81	109.12	132.4	78.262	97.211	97.443	172.45	50.942	51.06	17.405	100.91	54.441	102.83	66.148	81.13	23.935	30.074	59.355	90.764	123.07	136.77	177.61	154.65	110.06	110.86	9.0383	-2.2244	78.815	72.458	80.457	58.526	164.56	171.92	55.437	72.823	21.175	61.859	-22.242	-6.0773	286.02	262.13	210.12	243.56	228.39	204.93	161.42	161.61
88.226	68.058	91.22	89.617	75.887	118.67	80.67	77.754	79.688	150	71.358	73.505	30.092	96.389	69.796	105.08	71.683	70.152	27.664	40.123	67.733	88.72	124.12	123.96	130.61	115.46	77.227	93.291	8.1979	-14.165	35.096	61.576	59.932	49.404	131.37	137.66	50.388	54.014	-0.33753	38.825	-54.345	-37.261	224.75	205.26	190.88	240.92	190.61	157.26	141.41	173.45
110.05	89.237	99.233	79.856	67.344	107.88	81.425	66.196	84.063	134.3	87.89	77.809	41.225	77.99	84.515	91.908	75.86	67.776	35.15	62.759	87.966	97.619	105.92	99.626	83.815	84.182	49.718	84.276	17.17	-1.547	0.46434	57.053	46.63	62.726	91.788	107.05	58.564	52.728	5.977	37.26	-42.575	-23.969	150.52	162.04	182.25	238.28	160.57	123.47	120.13	183.57
130.9	98.205	104.08	75.11	84.916	81.003	97.23	58.334	110.34	99.663	97.514	68.883	68.571	64.734	82.897	83.478	83.595	57.182	69.333	88.813	86.158	96.77	86.216	81.884	59.575	71.845	43.21	76.927	39.645	24.331	8.9269	61.291	63.494	83.502	84.197	106.06	75.136	74.87	21.989	46.48	-11.514	8.681	58.641	87.487	133.3	161.15	104.08	73.081	95.057	150.77
144.18	102.02	118.06	86.887	119.85	66.254	112.03	57.888	143.84	71.463	122.86	68.528	107.08	79.445	99.491	116.53	117.5	87.114	137.09	132.57	96.823	95.302	97.806	91.378	104.85	91.841	84.225	93.616	98.928	90.848	95.923	98.686	110.62	115.88	100.82	110.91	103.65	111.16	70.599	86.821	74.575	77.616	22.079	49.834	79.603	87.954	80.759	53.369	62.072	99.344
151.46	119.82	119.33	91.036	87.883	31.033	96.499	49.282	108.65	14.172	122.27	84.311	113.33	71.965	73.785	97.034	139.34	125.38	162.36	146.24	57.116	89.33	91.549	82.728	63.504	67.754	71.684	88.046	114.74	110.53	111.77	96.649	115.43	117.37	43.06	47.966	98.552	124.24	68.441	93.66	76.95	78.137	47.645	55.807	62.812	60.654	96.167	76.918	77.826	102.73
149.47	107.37	121.65	82.789	56.327	7.6095	84.28	39.14	50.641	-39.105	103.54	93.359	102.37	60.571	56.499	77.645	153.88	139.33	148.45	128.43	50.127	86.384	76.88	65.084	44.359	44.834	77.05	87.965	119.75	104.92	87.598	80.256	115.4	107.73	20.362	17.206	100	126.92	82.989	105.67	96.453	90.564	83.453	70.815	72.62	69.291	114.23	106.59	114.25	117.79
154.52	81.194	125.47	68.468	55.676	9.5123	89.749	40.888	53.721	-39.869	83.792	100.49	106.98	56.377	63.017	62.63	153.26	115.71	138.02	109.26	55.187	72.317	57.237	42.516	25.352	23.973	104.34	94.55	126.93	89.278	33.914	60.748	112.93	97.848	40.172	28.203	111.56	119.63	101.61	103.12	121.86	107.92	103.84	76.105	87.892	80.31	114.29	119.58	145.79	113.17
146.92	66.567	122.41	60.752	79.882	27.774	99.55	51.587	64.736	-5.2109	73.191	101.55	103.97	51.361	77.5	42.336	139.64	102.05	124.41	90.038	48.89	59.846	43.284	20.202	20.121	19.103	128.71	99.105	123.84	87.013	-16.474	42.601	90.892	88.431	69.263	50.013	115.61	102.92	103.57	88.53	109.88	110.66	108.39	93.265	111.13	99.546	114.3	125.34	167.18	109.31
137.91	59.118	114.89	66.282	112.92	45.772	111.53	68.364	89.866	33.353	71.639	104.97	113.86	59.418	92.631	41.44	124.94	99.941	126.08	76.04	43.898	52.199	45.237	19.473	25.81	29.066	150.59	98.466	123.25	103.94	-17.228	42.187	65.631	76.374	94.267	65.259	114.72	92.261	93.477	65.224	87.359	103.48	73.512	65.372	77.826	58.719	72.638	96.661	166.01	93.505
112.6	59.541	108.14	89.623	136.9	71	108.71	87.902	96.381	60.545	74.703	101.88	113.65	73.931	110.94	67.549	116.79	125.15	106.47	60.102	87.412	72.553	61.116	45.134	61.717	61.781	176.68	110.06	127.24	138.64	39.202	67.065	40.71	67.055	95.58	60.684	115.62	93.675	104.18	70.779	110.58	122.45	57.765	50.998	35.631	32.09	39.95	85.82	170.17	108.83
78.781	67.267	102.03	108.13	121.88	80.858	100.73	96.613	73.378	56.141	78.984	99.02	97.141	71.448	103.78	82.32	112.26	150.89	61.455	44.64	159.12	111.25	85.219	69.804	93.387	82.692	163.23	115.09	113.78	155.05	99.363	86.918	15.486	59.051	60.118	34.926	111.81	97.967	110.98	90.528	130.64	138.12	53.851	46.914	1.965	21.256	17.158	87.143	161.77	137
77.2	81.33	103.21	110.11	89.25	74.095	111.17	100.13	109.18	52.654	97.473	115.7	118.4	75.684	93.47	93.548	114.91	141.41	62.673	67.167	209.84	130.98	112.16	84.105	76.56	65.358	123.21	105.01	113.13	152.56	140.34	102.9	21.383	65.51	26.874	19.46	116.02	107.59	104.54	96.159	146.93	145.05	36.659	12.406	-43.703	-22.117	-21.718	62.592	108.57	113.39
67.696	106.13	97.831	112.27	66.357	76.512	108.17	106.3	95.671	56.994	103.58	112.71	112.38	77.407	89.692	84.652	106.36	139.61	47.175	88.037	201.6	145.71	97.647	72.496	27.56	49.114	89.676	96.024	113.56	146.77	126.68	108.68	38.27	86.435	8.0653	24.761	117.96	117.6	105.13	120.84	173.35	163.15	89.963	74.758	32.511	58.453	34.51	96.789	119.08	136.88
84.047	121.51	99.803	113.17	78.561	91.737	125.83	120.18	121.9	94.437	130.33	129.83	149.42	113.43	111.8	108.38	120.22	145.39	114.81	140.48	166.23	131.91	95.518	63.146	22.214	47.999	93.803	93.968	157.61	181.67	144.51	130.83	92.426	123.48	44.661	60.936	136.58	136.17	123.14	144.95	221.31	191.69	101.67	101.38	74.066	92.487	76.429	105.72	86.544	102.97
80.878	122.38	76.397	108.32	64.121	87.134	111.82	123.89	30.325	81.187	104.22	117.23	134.12	115.85	90.787	81.481	112.1	147.8	95.741	111.11	87.11	123.86	36.878	33.417	-27.128	48.733	76.458	75.708	148.79	176.27	82.524	102.53	95.27	117.43	45.739	68.969	124.36	143.5	112.81	153.04	195.23	172.99	106.56	137.44	136.34	149.65	129.86	147.54	150.42	154.49
93.715	120.11	67.537	100.32	59.998	93.812	104.62	125.31	14.557	90.874	113.11	129.24	158.29	133.69	105.19	98.611	140.74	165.62	107.33	95.516	84.97	117.33	31.427	40.345	-2.9796	64.637	84.826	76.549	165.48	196.3	80.029	92.503	91.704	104.97	45.628	61.428	125.09	147.64	120.3	152.41	174.86	165.98	63.752	122.25	93.937	122.05	129.17	166.73	132.36	155.95
95.812	113.41	72.532	98.38	80.672	124.94	95.877	130.21	57.319	130.32	134.12	131.9	176.83	153.66	154.17	146.64	170.67	176.35	98.628	87.154	151.2	121.77	58.982	80.644	76.108	109.34	130.41	110.61	187.91	210.33	114.75	107.27	88.64	97.423	58.611	68.503	136.99	142.89	155.75	165.6	194.09	183.96	68.126	142.23	64.813	127.18	143.79	196.1	105.68	155.63
82.054	104.85	69.444	87.004	77.841	126.06	86.692	124.46	61.435	134.88	120.85	116.65	146.16	138.26	148.61	136.41	149.47	137.28	45.841	61.871	154.23	115.01	74.501	104.82	90.676	129.54	121.84	118.77	145.23	147.31	94.71	95.052	71.461	78.657	57.71	79.966	119.24	114.29	132.44	140.15	129.13	125.87	99.668	161.03	91.816	150.6	156.57	187.65	117.87	166.86
76.999	95.21	76.587	82.465	88.986	122.02	99.362	123.53	81.948	140.71	108.21	109.52	121.9	136.33	127.92	126.9	108.59	82.243	47.637	72.703	110.66	88.029	104.31	125.32	106.79	141.08	108.75	115.04	107.09	85.83	99.769	102.87	91.672	83.696	97.157	121.34	102.59	86.328	97.421	98.263	76.333	54.981	124.02	142.37	133.03	151.2	147.19	121.18	112.88	131.46
73.046	95.893	90.044	97.105	108.11	132.02	116	132.52	91.333	158.2	100.81	105.6	100.54	140.15	100.09	117.32	67.904	58.437	84.98	106.45	54.479	64.811	131.54	132.69	139.25	154.74	100.92	113.38	88.843	68.871	127.61	126.46	126.56	111.05	142.86	157.2	89.514	66.531	79.919	68.978	64.97	13.647	159.81	142.01	204.61	183.93	158.02	74.444	119.96	102.77
75.576	102.39	98.54	114.34	108.98	130.09	125.61	133.76	73.328	146.73	96.852	97.656	90.615	126.38	68.041	98.951	51.92	68.484	113.02	128.24	21.782	63.819	138.48	119.63	162.69	151.9	82.024	101.56	84.628	88.247	141.63	132.68	145.48	134.35	159.34	161.67	78.01	60.309	77.461	52.385	59.052	14.22	164.69	136	245.33	205.96	157.71	65.808	135.34	98.003
87.011	103.94	102.96	118.44	101.04	108.21	135.05	118.3	66.665	104.73	107.27	88.143	105.07	96.623	57.242	95.019	77.306	95.616	130.53	141.97	50.355	85.443	141.74	100.56	194.98	137.31	69.342	88.325	102.42	130.72	154.94	122.04	157.24	148.65	162.3	151.38	82.846	71.756	100.04	59.849	59.264	67.36	125.72	107.55	214.82	181.22	127.03	77.218	120.23	86.793
95.82	105.43	101.18	109.47	96.688	80.244	132.81	95.123	84.1	59.524	116.66	76.947	122.42	65.51	74.83	107.27	117.02	118.44	129.41	150.55	112.28	116.49	134.67	88.288	204.28	118.9	79.501	86.357	128.72	161.86	160.64	106.74	167.29	154	156.46	135.27	104.67	96.155	138.44	93.272	77.748	146.62	106.05	98.301	170.12	159.12	108.11	107.17	102.02	83.131
86.065	110.58	91.879	89.4	87.348	50.696	112.32	70.416	70.112	13.404	104.65	68.872	105.44	40.848	86.113	109.15	138.92	132.83	99.706	139.01	148.09	140.8	114.41	84.025	171.76	98.148	87.824	83.767	127.33	153.22	143.04	87.946	164.86	145.07	136.63	112.58	123.77	122.01	154.85	132.16	81.623	189.41	117.94	112.19	156.8	160.17	114.8	131.95	98.548	98.11
72.523	132.23	84.59	71.929	66.838	39.115	76.12	58.7	43.697	-2.1003	81.3	79.116	71.401	38.868	81.826	93.19	138.64	148.8	66.681	115.05	125.92	142.66	89.74	94.285	77.548	68.294	74.351	74.626	100.66	119.55	100.47	76.754	134.67	123.1	81.063	64.911	123.38	137.31	126.92	144.49	58.606	164.81	151.23	137.79	172.18	175.37	137.85	145.76	104.92	127.26
70.866	116.84	100.06	63.095	82.04	60.756	75.638	62.11	52.273	20.912	79.645	93.775	70.124	75.88	92.382	118.89	149.03	152.74	71.51	89.89	121.03	124.54	103.01	132.16	66.628	77.945	87.622	78.204	98.524	111.72	110.26	99.491	120.79	105.47	86.617	75.244	127.72	150.96	113.74	153.74	80.77	142.79	123.31	99.275	138.72	121.95	106.2	102.58	67.482	94.244
81.741	96.321	122.8	65.603	98.658	94.449	94.191	70.942	76.8	64.811	101.46	100.23	87.726	105.3	105.38	139.01	164.34	154.06	86.948	71.533	106.37	97.118	132.54	158.89	79.859	97.965	81.441	84.722	102.79	116.24	119.05	118.82	93.438	87.675	88.74	91.4	113.2	140.37	95.179	143.26	78.445	108.37	91.716	76.311	107.73	76.873	80.92	68.292	34.728	58.737
102.24	84.423	131.12	65.729	87.615	89.004	112.58	63.904	68.286	61.608	120.15	88.004	101.55	98.706	106.53	123.49	169.72	138.21	91.875	57.624	58.414	70.149	141.78	140.11	68.678	93.125	38.101	71.941	94.503	96.821	89.742	102.15	58.686	64.712	72.04	93.262	80.955	109.9	61.12	106.45	19.885	60.915	72.558	75.168	88.386	49.662	74.692	50.503	38.473	49.335
121.15	95.09	130.12	76.618	84.371	78.018	114.59	57.791	72.602	54.711	130.96	67.165	107.09	89.487	132.76	114	162.03	121.51	121.15	84.335	35.421	58.998	131.55	95.916	88.143	91.607	39.046	80.439	110.3	83.885	88.137	94.306	60.184	68.482	71.225	91.401	75.833	87.325	73.297	94.53	33.771	69.79	131.91	146.9	118.55	99.94	138.96	89.961	78.294	70.424
134.66	119.69	112.95	83.851	65.647	50.352	97.375	52.494	67.504	32.44	103.31	53.682	88.466	73.688	126.08	75.594	125.32	84.295	160.57	119.49	24.996	59.701	92.907	37.365	101.04	76.376	56.299	86.093	108.99	49.216	89.062	80.673	82.041	82.208	70.065	75.25	88.236	80.031	87.263	85.024	70.864	76.369	197.02	204.67	149.47	145.28	201.14	142.38	128.02	99.265
125.57	145.54	86.019	93.985	44.273	40.236	56.22	58.218	26.66	22.442	44.688	39.906	33.029	53.882	86.08	16.182	73.987	59.061	154.31	120.17	45.873	84.365	37.241	2.0286	115.89	73.438	89.661	93.299	79.169	14.7	78.951	70.25	92.967	96.023	63.493	56.996	100.03	85.866	96.646	89.385	116.37	75.402	241.77	248.7	191.59	200.41	246.21	214.39	189.72	156.12
122.47	136.76	76.759	103.42	61.02	67.054	49.12	79.257	46.446	66.885	22.628	51.52	19.957	58.644	53.553	5.5893	58.962	49.107	169.02	118.47	121.17	105.19	42.961	30.085	198.29	104.61	146.86	109.67	67.104	27.89	118.83	93.094	119.11	117.43	108.24	88.948	114.34	99.774	110.48	101.8	158.94	76.095	165.43	178.32	137.14	141.99	181.37	208.78	150.52	130.97
123.21	116.21	78.205	116.4	98.062	117.66	58.605	108.91	90.25	142.88	40.074	75.896	40.133	73.719	48.985	32.379	71.551	67.37	167.96	109.64	180.58	115.12	82.472	94.861	254.01	144.05	192.9	128.05	66.474	67.675	146.66	126.32	133.77	131.27	154.03	133.9	109.23	104.51	114.59	111.39	158.7	73.228	51.847	79.82	60.714	63.861	85.97	160.32	90.17	97.419
114.1	99.062	80.055	125.02	125.84	156.88	73.861	129.75	92.297	192.8	70.855	98.832	56.092	79.019	55.97	62.123	83.608	98.297	139.7	95.54	183.69	116.38	119.32	139.68	255.68	170.59	200.98	140.85	59.776	95.869	135.05	139.71	132.93	129.34	173.2	161.48	89.472	97.502	109.78	121.68	112.14	68.36	-23.959	18.937	22.921	30.257	33.664	101.51	68.896	98.295
126.25	108.1	82.845	116.74	115.55	153.72	93.322	132.84	106.94	193.01	101.65	139.04	94.682	89.115	66.426	77.185	86.027	104.81	147.29	109.81	128.23	102.88	133.23	137.1	169.74	141.59	163.91	132.94	63.258	95.534	97.459	126.87	129.53	114.47	145.37	139.11	79.65	93.682	89.529	104.46	49.585	59.225	-61.39	-41.094	-29.172	-26.307	1.6931	29.777	59.173	90.043
129.68	125.15	93.084	103.67	103.09	143.47	108.64	123.59	108.18	162.03	126	162.74	120.67	110.36	97.785	97.569	89.339	108.54	162.34	137.09	112.14	113.5	128.72	107.2	131.49	119.28	149.41	136.96	96.455	108.07	100.16	119.62	137.7	110.54	123.82	114.05	103.29	108.03	115.27	117.24	78.047	109.97	-29.468	-36.457	-46.962	-36.361	24.575	12.868	64.837	82.649
123.74	146.04	93.438	87.13	66.02	125.1	105.68	108.46	82.14	118.32	125.72	164.13	117.72	109.45	98.781	67.632	77.38	96.455	137.78	140.82	94.638	138.31	94.177	62.475	65.41	88.586	110.05	128.57	106.57	102.17	82.989	93.063	115.71	100.69	65.972	67.972	111.14	113.66	118.74	115.75	90.321	126.06	48.794	29.376	-10.544	5.9011	75.538	60.172	107.23	105.19
122.68	130.11	92.168	73.016	46.618	105.48	111.1	97.369	64.245	80.648	125.72	156.94	127.01	106.19	93.308	46.333	77.813	72.269	106.23	124.75	86.887	148.71	75.823	48.455	26.46	71.944	78.333	108.14	112.59	102.02	83.689	76.493	100.52	93.257	43.809	61.564	103.46	110.46	107.56	99.031	86.942	111.38	78.725	65.771	13.792	22.312	74.061	87.723	124.27	104.05
127.56	98.996	99.704	80.554	66.28	108.59	118.78	107.39	83.382	88.678	147.77	163.51	157.87	120.74	117.48	76.345	103.43	77.733	109.03	123.82	88.707	126.84	97.518	79.214	34.528	78.642	81.948	99.431	138.46	137.52	121.63	98.943	108.99	102.81	58.727	81.737	96.371	98.725	108.85	88.049	104.36	101.85	93.887	109.77	47.932	65.113	72.232	103.51	104.59	96.659
132.24	66.102	105.95	97.796	85.778	101.79	116.95	125.46	79.743	87.815	146.5	167.89	167.71	130.11	126.68	113.4	122.5	83.326	120.71	113.44	64.632	74.998	111.44	110.61	34.154	82.159	85.679	87.264	145.66	155.59	127.06	119.16	123.46	105.66	81.256	102.89	94.943	84.436	107.54	78.964	113.11	88.132	107.21	145.91	97.49	130.07	90.944	108.14	104.32	118.05
134.54	68.702	108.35	110.39	66.915	74.248	93.169	132.75	37.132	58.201	115.56	157.36	131.3	118.71	101.56	116.24	126.9	87.967	128.49	98.354	18.926	23.65	95.718	110.92	-1.6527	62.648	53.874	66.026	122.5	141.73	72.395	110.36	115.91	95.571	69.335	87.776	99.549	71.661	92.655	68.365	87.502	66.413	148	190.91	160.06	213.15	155.88	135.08	132.4	170.67
146.13	96.717	116.57	110.44	33.517	42.344	67.709	120.19	19.761	18.339	83.33	123.73	86.309	106.39	77.554	113.68	134.42	81.326	149.75	101.98	-1.6513	-0.64339	71.015	98.764	-31.867	37.9	17.25	49.968	108.48	122.39	13.546	93.178	107.74	90.095	65.966	73.856	116.72	72.452	88.257	65.938	68.163	65.802	191.14	207.92	186.75	250.06	217.37	163.68	152.09	192.09
139.22	116.65	122.96	98.286	10.697	17.116	48.446	83.855	-10.983	-33.214	59.029	56.511	28.473	85.842	65.496	110.27	140.88	74.487	133.23	102.64	12.334	21.779	52.295	90.048	-19.403	35.873	-9.3779	43.788	97.129	104.13	-18.545	75.464	102.46	94.958	96.425	92.805	121.47	80.188	94.733	83.863	47.073	79.777	217.05	211	205.47	258.9	252.29	183.38	175.2	191.02
126.58	122.41	122.23	87.283	8.5772	14.04	44.989	53	18.495	-39.899	50.906	6.6384	6.3158	68.587	64.486	101.69	124.88	54.5	109.77	116.77	21.287	56.175	52.555	95.516	-25.747	39.21	-25.954	48.302	83.798	77.019	-16.572	67.681	100.79	107.65	119.47	111.67	99.272	81.707	79.573	88.38	9.8244	64.048	218.54	196.95	218.78	236.5	238.54	177.49	198.17	171.54
100.04	105.78	115.35	84.302	32.21	26.533	60.011	40.397	63.815	-16.343	58.66	0.16552	15.906	62.539	73.965	100.5	93.616	45.52	83.713	125.59	45.85	88.926	79.081	111.02	2.5673	54.819	-17.315	58.352	68.554	55.689	33.265	74.486	103.67	119.55	129.31	123.2	71.406	83.96	57.606	90.622	-11.703	45.81	166.78	158.52	211.31	186.34	175.95	140.16	190.91	141.29
75.315	93.933	108.84	98.498	71.621	59.052	80.73	58.053	122.18	40.844	77.126	37.788	47.617	77.096	97.265	111.52	61.988	58.364	70.516	126.71	99.969	109.71	110.33	127.87	60.742	79.135	26.351	77.818	67.053	55.282	104.32	95.686	101.05	124	108.56	109.25	65.349	92.826	53.57	98.068	25.307	58.068	108.21	127.58	187.24	146.29	115.41	113.64	159.36	121.32
55.997	80.756	99.863	117.95	108.28	94.767	103.57	89.189	137.33	89.432	80.876	70.31	60.219	92.666	102.86	115.5	35.017	64.489	41.683	93.181	169.61	119.84	112.09	128.75	136.19	116.87	85.193	98.877	64.872	56.093	142.04	104.59	87.082	109.08	90.347	101.64	80.789	103.95	74.567	113.11	95.714	91.838	73.752	105.52	158.56	125.64	80.989	105.15	143.11	118.51
75.812	91.532	93.88	125.47	115.61	110.84	129.47	111.46	156.27	119.34	96.825	104.32	84.931	110.49	90.728	109.23	39.485	65.599	50.521	73.658	195.37	104.89	105.69	120.01	157.74	125.62	105.81	100.12	71.998	61.378	133.69	95.879	68.376	85.523	73.051	85.782	94.408	102.7	80.929	90.065	107.2	91.923	53.616	56.716	85.118	62.442	48.232	76.471	96.863	80.371
89.538	118.11	86.932	131.77	113.78	127.09	126.12	120.87	128.82	130.94	105.96	101.87	79.076	119.12	85.894	96.966	58.359	93.196	34.687	59.365	165.44	95.861	79.849	111.63	129.73	131.7	110.2	105.43	78.696	74.307	86.006	84.328	49.052	71.972	66.427	73.694	90.114	86.179	92.015	69.119	85.884	86.622	128.83	97.811	100.69	99.11	101.23	94.731	112.74	91.265
109.14	135.27	92.867	128.46	120.49	135.89	128.81	121.94	154.72	150.55	127.55	109.97	104.17	135.8	97.517	104.09	92.268	127.29	77.285	94.042	107.61	80.877	93.215	118.87	109.96	129.89	106.6	112.13	100.01	102.97	81.74	92.511	64.746	83.572	86.197	76.272	84.905	67.005	93.502	42.058	47.099	76.423	181.69	120.92	113.82	106.27	137.78	86.002	86.018	57.43
105.81	144.3	95.025	120.65	115.98	130.17	113.66	120.4	162.09	160.66	117.2	111.81	110.17	130.2	95.729	85.489	99.216	153.67	94.545	115.11	36.775	82.472	100.69	120.29	72.656	118.89	85.595	109.13	90.066	105.03	69.703	90.415	70.596	92.588	76.751	67.929	70.694	50.767	66.908	21.354	-0.62869	59.105	211.67	152.28	170.49	137.98	173.55	96.454	84.97	59.596
81.808	115.27	101.46	113.26	138.05	127.52	107	119.7	146.26	162.28	89.093	90.787	101.74	123.73	106.58	96.437	95.329	154.17	80.524	99.183	47.595	108.75	109.52	129.68	129.55	144.75	112.55	114.67	83.777	103.14	92.928	97.466	88.8	97.595	117.69	115.76	80.522	60.913	74.096	49.65	46.259	98.979	174.41	136.79	209.01	149.48	165.14	93.729	79.301	62.533
73.828	97.548	110.43	107.27	156.7	129.54	109.33	117.62	147.03	174.74	87.03	79.587	107.43	124.91	126.4	128.31	99.383	142.32	74.869	80.639	99.507	130.45	128.02	142.9	194.21	163.24	143.02	116.45	91.88	103.63	118.29	105.92	97.009	94.57	162.83	159.69	92.811	78.836	83.769	78.936	113.49	133.62	102.15	80.83	190.57	124.18	121.14	68.846	37.091	51.768
77.159	109.75	118.41	106.11	159.16	137.53	110.36	108.72	140.5	186.94	123.16	83.62	116.38	128.5	150.5	163.75	117.06	149.49	75.963	76.824	137.3	133.8	154.3	151.05	218.45	157.07	148.14	115.63	107.58	111.77	124.46	112.83	88.874	92.108	182.84	160.57	88.353	86.14	86.68	94.952	141.23	132.08	68.697	62.001	164.09	127.88	102.53	54.535	-7.5874	60.082
90.057	113.3	123.55	97.87	144.37	118.44	120.55	86.08	118.21	147	159.28	95.5	132.07	124.82	156.76	180.47	136.27	146.51	88.266	79.527	115.17	106.81	172.86	143.79	182.93	115.23	116.73	96.641	112.83	102.55	106	107.48	88.511	91.047	184.51	135.04	71.309	85.116	72.575	85.565	100.38	90.001	42.01	41.522	115.38	108.85	71.701	27.919	-26.957	70.952
105.78	116.97	140.05	100.94	146.49	103.22	124.3	72.321	134.31	102.99	188.16	111.46	159.73	131.76	194.98	203.95	165.53	165.87	132.71	114.49	81.525	75.864	187.56	142.26	145.94	73.043	109.85	90.846	144.48	121.84	121.56	128.28	114.8	117.14	158.88	93.396	75.49	90.632	91.02	92.948	97.011	96.094	64.088	82.2	87.765	122.69	76.451	58.58	-14.008	91.932
124.81	101.8	156.53	100.9	146.67	68.403	135.25	65.041	162.14	45.394	172.89	118.61	173.89	119.65	204.13	192.79	180.37	153.58	191.22	150.08	46.503	49.88	185.34	134.94	118.64	38.808	104.63	78.316	162.61	130.29	149.63	142.79	154.49	145.63	113.14	67.825	91.589	99.316	109.95	103.68	95.928	113.06	53.59	87.156	37.252	80.686	48.422	91.261	7.7097	81.683
136.45	90.692	156.92	97.487	125.35	20.817	136.17	60.052	136.8	-17.944	122.88	111.68	143.26	81.853	166.06	139.67	173.63	122.55	210.8	157.54	25.188	48.675	157.88	122.3	89.856	16.796	86.34	54.875	147.79	119.88	154.82	134.21	171.55	154.55	55.236	58.827	96.611	104.07	112.45	109.97	76.063	114.84	14.678	53.183	-16.434	8.8654	3.143	106.56	34.135	62.89
135.11	93.074	152.42	110.89	127.13	26.475	133.09	75.881	123.1	-4.747	100.31	112.66	104.28	69.444	140.49	123.11	164.65	110.33	221.07	175.25	72.403	71.783	148.67	134.79	121.37	43.182	115.01	73.429	154.09	144.79	196.19	153.39	186.47	166.1	53.788	85.34	109.12	110.07	150.43	139.55	132.86	147.19	13.146	37.506	-32.683	-13.867	1.3822	107.66	36.769	34.001
120.96	81.736	127	117.08	115.88	41.244	131.11	95.633	89.924	18.531	81.863	125.46	73.302	68.361	85.059	100.82	127.76	74.816	190.76	162.49	102.29	92.47	131.88	139.93	109.69	65.329	121.16	92.715	134.06	137.21	196.15	153.77	180.96	151.59	94.333	124.26	108.11	111.95	156.5	137.23	163.06	137.84	5.9505	-14.859	-27.497	-35.329	-2.858	52.044	52.713	15.311
95.425	72.535	97.807	119.45	105.84	75.322	121.04	121.91	84.566	64.656	85.776	154.03	79.159	90.433	54.691	89.414	90.024	62.744	151.25	145.3	113.2	110.33	122.98	136.6	76.704	80.488	112.32	116.8	118.61	130.43	185.69	153.4	160.86	134.66	135.74	141.19	111.74	115.12	143.88	117.74	186.68	127.56	22.804	-31.02	17.16	-10.532	26.685	14.281	72.816	24.398
54.007	47.319	72.004	113.8	112.13	114.43	103.95	143.42	70.841	100.69	75.388	148.99	89.724	109.66	54.298	80.433	59.1	65.103	81.543	98.813	117.73	133.3	99.058	116.24	74.73	114.2	110.09	138.11	103.97	118.75	168.6	143.5	137.2	120.04	172.91	163.65	124.25	123.94	135.5	116.7	217.32	143.98	47.271	1.2064	95.075	55.669	72.064	31.107	125.93	72.598
39.089	56.152	54.587	96.892	105.49	137.98	80.464	148.4	83.002	136.79	66.47	131.42	110.08	111.77	67.405	55.451	55.103	88.192	37.033	63.482	99.286	143.29	71.136	82.536	60.339	129.63	85.477	132.29	90.236	106.32	135.73	114.53	97.706	105.67	142.67	144.97	120.89	123.06	99.616	102	183.68	131.88	48.429	41.024	122.97	80.424	84.97	75.528	142.96	109.82
51.577	80.066	50.587	78.843	109.82	150.8	66.999	132.66	100.35	163.04	66.579	99.44	122.93	109.02	93.62	56.271	82.36	119.95	21.918	44.909	109.33	141.75	51.148	61.537	89.952	149.38	92.225	119.24	92.299	108.87	116.78	89.899	71.967	93.982	115.63	134.12	111.06	121.77	84.128	101.26	148.63	122.81	17.743	49.626	72.865	38.43	43.504	90.289	109.61	103.77
73.251	114.75	60.231	79.018	131.59	172.06	59.994	111.63	118.71	192.5	88.3	75.391	118.86	116.15	133.3	95.481	120.94	164.74	27.103	53.248	161.06	137.11	49.088	67.083	152.82	174.08	146.55	125.85	111.86	135.16	115.94	90.051	62.599	88.556	108.71	125.82	106.9	123.84	111.44	126.46	162.24	141.73	24.566	78.459	16.274	15.555	18.506	90.358	63.318	86.672
92.659	141.35	64.123	82.473	114.71	157.41	56.327	87.274	98.228	174.02	98.193	76.023	92.33	102.92	117.51	90.704	118.14	169.37	16.303	52.395	163.52	124.18	40.388	63.747	123.69	146.88	148.44	112.58	84.282	112.1	52.59	64.27	33.884	60.473	68.968	80.66	90.105	117.61	101.12	119.21	115.09	111.08	57.649	102.68	-5.3949	15.697	18.479	73.81	61.533	96.301
110.08	125.95	80.041	89.692	105.3	128.2	73.756	75.711	95.612	130.48	110.4	92.811	91.604	102.4	106.72	95.212	93.601	130.09	25.724	54.146	155.58	114.17	51.391	67.575	96.748	108.36	142.88	98.646	65.383	77.769	10.223	49.792	30.866	38.245	62.133	60.816	100.02	122.31	102.02	112.38	95.957	104.8	87.298	105.05	-1.284	29.414	35.035	55.13	77.701	101.04
120.78	99.567	106.78	102.31	109.17	113.8	92.814	83.064	122.49	111.78	128.1	108.34	111.89	110.76	121.88	105.26	60.628	79.494	53.302	66.434	137.77	111.81	76.761	73.38	88.411	80.926	135.19	94.851	69.979	53.535	9.1491	53.549	41.703	35.571	60.469	52.624	121.51	124.66	117.61	117.15	95.646	115.54	142.33	148.03	55.564	106.11	101.25	92.479	107.05	124.87
118.8	78.091	118.57	102.32	91.252	90.983	95.008	85.901	100.37	85.119	117.47	98.613	109.92	93.982	109.98	72.156	13.047	18.037	39.885	46.026	77.348	109.03	72.708	56.4	44.638	50.563	91.974	73.084	49.263	0.60414	-15.5	33.007	29.048	24.19	32.216	37.092	109.83	108.95	101.28	106.51	21.084	71.878	187.7	202.46	133.63	198.98	168.42	156.35	163.31	185.49
[truncated: 66 more columns]
