# Supplementary material for: Constructing high-order functional connectivity network based on central moment features for diagnosis of autism spectrum disorder
Source: PeerJ. 2021 Jul 6;9:e11692. doi: 10.7717/peerj.11692 (PMC8269664; doi:10.7717/peerj.11692)
Supplement: Supplemental Information 2 [file peerj-09-11692-s002.zip › raw data/Subject_20.csv]

109.82	128.24	110.67	107.13	102.68	78.166	90.779	92.256	38.086	46.96	123.07	121.5	87.128	87.885	109.42	118.39	87.9	102.19	82.456	99.856	125.51	102.2	100.9	95.645	150.08	121.05	138.51	94.338	84.27	89.772	75.394	70.682	80.349	73.954	71.935	56.252	97.835	111.62	114.55	117.13	94.76	104.69	97.989	99.26	69.865	71.817	101.01	96.99	113.46	91.119
121.99	126.76	104.79	109.9	99.772	80.282	94.25	101.39	48.846	64.307	121.51	133.03	94.454	94.937	107.45	113.05	87.622	106.05	83.43	106.86	133.13	98.995	95.85	103.05	124.94	107.78	130.62	89.142	98.049	101.99	80.423	75.678	82.975	75.042	56.945	34.729	85.313	108.96	90.5	112.29	85.565	105.71	80.261	85.574	70.532	59.005	88.278	91.165	107.06	81.864
133.38	116.33	105.06	100.43	105.71	93.109	106.48	98.383	70.44	81.397	124.69	136.46	108.48	104.78	107.42	100.64	95.022	107.17	92.448	104.98	128.23	81.698	102.91	116.14	97.74	94.854	136.86	91.734	107.57	106.77	72.977	84.496	93.364	83.078	64.263	45.044	89.323	107.71	77.85	99.764	80.265	95.836	79.521	78.962	79.443	65.696	86.107	85.931	93.956	80.757
132.27	102.35	115.8	93.138	115.52	103.22	122.33	95.092	87.433	88.141	128.22	122.65	125.82	109.51	109.19	87.745	103.82	104.51	94.638	96.287	125.04	64.979	117.57	122.82	82.104	87.27	149.34	95.591	101.18	98.563	60.471	94.541	98.028	91.877	87.996	85.875	104.68	101.72	79.574	81.607	82.824	87.035	92.692	84.498	91.205	87.927	88.696	81.091	87.464	90.149
119.61	90.448	124.65	88.951	121.67	108.79	128.51	89.609	98.053	87.396	139.08	107.25	145.01	115.7	116.31	86.029	114.5	100.11	97.346	89.198	116.97	72.658	127.19	123.47	87.861	94.402	154.74	100.59	89.938	88.042	55.972	95.014	101.39	97.666	111.03	119.67	123.59	96.942	98.457	75.969	108.49	101.41	114.6	104.33	96.119	104.43	95.624	87.806	88.844	96.736
106.41	84.541	126.06	89.408	118.97	97.185	122.85	85.17	102.05	77.618	145.84	92.379	155.28	109.31	124.75	92.248	120.43	97.388	105.2	95.328	108.49	101.78	130.4	113.88	106.37	102.2	136.52	101.01	84.884	85.093	79.47	91.745	100.08	97.585	117.03	118.74	125.43	92.502	115.05	79.348	132.67	114.7	124.47	123.09	101.65	107.04	94.566	98.969	99.337	97.579
110.48	88.682	112.28	94.836	115.16	90.193	93.607	80.432	88.111	80.908	154.84	108.47	145.79	118.51	125.95	92.506	115.31	80.269	111.61	109.38	86.204	112.86	110.09	117.86	136.24	101.83	147.22	99.85	78.86	62.068	54.822	64.062	86.856	94.325	126.64	113.71	120.15	101.52	118.97	90.886	123.5	110.38	127.69	140.54	93.845	102.9	95.238	111.94	94.571	93.015
113.32	83.704	100.02	94.894	108.75	77.287	79.118	81.066	83.583	83.832	143.51	104.78	122.95	106.58	113.62	85.046	108.87	77.723	116.69	117.36	80.773	111.32	94.998	105.16	136.26	90.407	125.88	95.113	83.3	63.686	74.521	68.182	85.084	96.618	122.71	102.14	100.31	103.31	104.13	86.243	94.473	75.83	115.76	132.96	104.33	106.01	94.029	112.89	98.937	95.01
110.02	71.785	103.97	90.795	112.67	77.216	97.169	84.871	108.73	101.01	130.83	91.772	114.64	89.067	98.589	70.766	102.11	71.497	110.74	107.75	64.917	79.523	89.438	88.415	109.81	66.214	109.29	85.194	83.688	64.539	87.134	81.808	90.194	97.372	124.73	111.39	101.69	102.55	90.1	79.472	64.807	41.775	108.5	115.97	118.76	118.94	103.65	112.47	102.27	107.87
88.454	63.717	97.895	103.94	108.95	93.154	104.69	111.05	135.5	149.13	101.79	76.801	95.218	91.362	75.453	73.658	101.42	73.462	92.263	91.582	73.591	73.15	86.25	78.801	81.038	60.254	81.886	91.885	86.198	84.46	135.26	127.38	100.39	108.77	101.69	118.17	93.85	92.18	87.083	75.873	64.625	39.173	94.138	94.713	117.51	130.14	107.13	106.08	109.13	122.74
75.272	66.812	97.941	108.63	107.66	105.08	115.81	122.52	147.9	162.96	92.266	72.812	100.98	95.01	73.571	68.954	102.56	82.135	87.227	83.869	77.565	77.007	80.752	74.669	52.588	59.408	63.898	85.769	88.751	95.053	126.4	136.39	114.32	113.72	102.51	127.28	101.52	86.836	85.006	78.663	90.842	90.053	105.26	94.253	118.93	132.34	115.33	115.34	116.31	133.38
71.402	85.616	93.53	133.79	95.498	99.489	105.51	147.64	137.42	171.87	62.166	74.346	84.872	96.519	72.062	75.812	96.138	93.566	82.88	94.275	92.531	95.214	82.128	73.425	51.438	61.957	40.192	84.291	90.617	104.71	140.81	157.16	104.93	119.59	87.756	117.07	77.249	75.616	75.607	76.407	83.855	108.42	95.402	90.877	118.91	131.21	95.83	109.01	120.19	139.5
85.57	101.84	88.212	141.43	87.029	100.47	89.066	148.38	115.5	163.02	55.005	96.434	73.358	113.34	78.443	83.484	93.103	103.59	97.271	103.14	82.359	102.96	77.939	80.066	67.942	75.483	36.712	84.567	95.293	104.37	121.56	150.38	97.48	124.21	95.432	111.85	63.445	80.165	69.344	78.811	63.244	107.51	100.99	96.672	118.94	127.36	87.979	110.07	107.58	129.75
96.834	106.42	90.901	140.01	84.124	107.83	88.309	142.11	115.59	163.77	56.255	111.27	67.622	127.77	80.762	102.11	92.611	103.52	109.24	100.94	55.178	92.933	84.993	82.092	85.001	83.943	35.084	91.578	98.492	103.52	131.16	149.13	85.27	123.07	96.434	111.61	60.965	88.213	72.819	83.827	32.413	63.546	97.359	92.515	117.73	125.88	85.355	104.82	91.193	116.34
98.208	104.11	93.141	128.57	84.154	109.64	90.898	132.13	100.7	144.14	70.091	106.05	73.161	131.42	80.76	114.15	94.696	103.65	110.72	96.743	65.625	86.57	86.691	76.216	80.067	83.994	32.766	95.816	97.537	102.48	132.95	138.26	73.179	115.56	96.616	128.95	67.375	92.033	70.25	77.558	27.575	36.004	93.944	86.005	118.4	124.91	87.081	94.587	94.588	108.44
89.291	104.43	81.75	117.49	81.01	117.18	88.892	124.38	97.532	145.32	85.771	104.58	77.861	138.91	75.295	128.02	104.41	102.96	108.6	96.115	68.023	91.895	84.811	78.563	64.648	80.904	32.581	107.51	101.45	108.32	139.7	127.85	73.913	109.95	75.424	123.44	78.287	95.678	82.02	88.161	63.854	46.172	84.485	82.452	101.57	113.65	93.747	91.296	100.16	103.63
86.161	114.64	63.478	109.68	74.346	108.35	74.474	118.47	74.669	127.84	91.651	105.59	74.714	133.02	70.665	121.46	111.3	113.68	104.46	108.43	88.969	107.88	70.636	82.132	46.841	77.329	39.293	109.62	107.44	114.41	116.12	110.74	82.544	109.16	60.396	103.63	78.443	96.207	83.862	95.711	107.22	88.868	77.792	86.465	87.027	100.71	95.325	91.182	109.62	104.97
89.079	122.42	65.689	102.55	75.822	88.759	82.781	110.84	84.759	107.73	80.901	102.59	74.873	101.46	73.667	105.12	110.61	125.87	100.64	117.5	85.428	110.41	71.789	78.618	44.388	73.258	49.308	100.97	114.95	122.07	108.06	107.59	95.493	108.4	58.527	68.328	79.424	94.555	88.102	105.95	120.25	107.22	73.108	89.108	89.829	95.454	93.987	94.986	110.05	110.18
90.02	126.28	73.412	103.79	83.079	80.816	80.062	110.37	93.294	97.612	56.369	102.77	57.902	80.621	72.905	88.653	98.811	134.22	83.865	114.82	93.957	108.95	71.727	82.066	71.977	90.536	83.352	96.921	114.05	121.41	95.799	113.5	93.694	108.93	77.805	65.235	77.302	96.235	92.006	111.39	97.894	96.226	74.787	91.824	96.296	100.55	93.023	96.33	98.301	111.44
73.064	111.71	93.983	102.18	98.072	87.917	94.716	111.06	129	103.23	34.768	84.603	49.432	63.733	75.946	87.437	88.826	137.31	72.136	97.79	94.383	114.24	97.326	85.382	108.53	117.16	100.66	103.12	113.66	130.93	137.85	139.67	93.921	107.78	95.564	81.026	84.123	94.361	106.99	116.01	79.661	69.645	86.104	91.378	116.62	110.61	101.35	102.77	93.417	108.18
53.709	97.372	113.11	106.76	113.97	97.039	102.89	116.99	134.84	104.63	32.476	62.886	50.042	60.538	81.896	82.77	77.11	127.46	65.3	88.328	103.02	117.17	123.71	99.084	137.47	129.78	121.34	107.95	101.53	119.76	144.5	144.65	83.593	103.18	119.73	132.35	95.31	90.668	110.76	109.53	69.274	63.79	108.32	100.27	135.92	120.9	113.39	109.43	100.87	106.78
43.149	84.237	124.66	110.06	119.55	106.26	120.3	119.17	147.62	121.85	48.402	51.543	64.715	65.995	88.391	83.43	77.325	113.24	84.263	87.931	63.114	111.39	152.9	115.3	144.39	123.57	115.6	109.8	95.127	110.39	154.98	143.23	92.3	104.38	124.34	156.1	108.41	89.554	118.74	113.01	83.278	81.136	124.87	111.58	141.56	119.49	129.72	120.92	104.92	102.52
56.089	78.005	129.8	121.11	109.85	97.582	133.83	126.18	136.69	130.95	65.343	50.315	83.001	67.691	92.314	81.65	79.398	98.826	111.33	97.806	28.044	97.138	163.51	119.57	135.1	103.65	92.882	96.413	88.969	99.216	156.88	142.44	109.7	114.22	119.89	151.88	104.34	85.309	109.6	104.17	92.401	99.13	122.21	116.29	135.5	116.39	130.22	117.8	105.92	100.26
87.505	70.311	128.61	126.56	92.419	89.305	139.59	125.82	110.42	128.4	86.105	64.874	104.92	76.644	96.127	82.092	84.774	87.278	139.65	102.46	13.45	86.096	147.33	113.42	122.02	95.493	72.258	73.601	86.959	91.756	145.38	138.11	139.87	129.6	123.72	130.59	97.85	85.369	94.065	88.521	108.17	117.51	117.09	116.55	120.81	114.82	126.45	110.41	98.325	93.628
116.58	63.081	131.16	127.9	77.878	82.785	146.45	122.39	91.438	117.03	94.945	75.683	120.39	77.211	95.091	81.772	85.249	77.589	150.39	101.34	16.668	73.883	126.01	98.498	106.18	90.253	60.743	46.352	83.081	83.025	129.01	130.77	155.02	132.48	133.71	115.77	96.844	86.362	79.05	72.513	116.17	112.7	109.57	108.77	111.69	117.03	118.06	102	90.572	90.706
121.72	55.594	120.8	133.08	65.662	85.346	132.43	125.91	74.164	117.08	84.97	76.343	105.65	85.483	80.427	84.764	89.923	81.815	148.47	100.59	37.366	88.485	114.11	92.643	97.13	98.777	46.175	43.109	85.772	91.323	142.71	140.48	159.6	133.32	124.31	105.81	86.335	81.759	73.615	61.623	128.18	101.61	105.82	98.275	110.48	118.16	109.64	98.942	94.316	88.683
121.69	68.703	110.68	150.45	67.087	91.352	106.24	134.63	60.875	133.07	71.886	90.903	74.23	99.84	56.7	67.74	83.54	74.519	123.21	107.42	21.8	67.844	106.47	111.61	100.85	87.867	83.877	48.831	72.213	63.532	80.824	116.96	121.62	118.09	122.4	133.56	87.48	86.146	74.615	70.849	95.501	78.519	104.83	99.638	97.663	114.91	104.01	100.36	85.451	94.618
121.33	67.297	116.07	138.08	76.396	79.966	110.95	117.96	61.471	102.76	82.317	83.368	81.941	84.741	54.403	37.782	91.096	93.165	123.9	107.68	9.3556	56.51	112.83	111.22	89.093	80.182	85.814	49.828	77.022	67.857	48.687	92.606	118.24	108.88	129.84	147.7	99.24	88.743	75.739	76.805	86.51	92.631	124.44	108.53	110.87	106.61	112.47	112.16	93.751	96.53
119.68	56.942	111.14	127.79	73.469	80.393	110.7	109.34	76.148	101.17	89.082	81.425	94.296	83.161	57.19	44.986	106.5	111.87	127.11	92.294	24.719	72.385	113.66	102.37	93.394	96.869	67.29	70.987	95.774	105.49	104.8	107.44	133.25	117.03	107.61	126.38	96.046	90.632	93.657	90.01	102.4	109.85	117.4	106.36	100.97	92.943	111.67	107.2	93.31	87.482
129.32	49.121	109.94	112.42	69.37	86.351	112.06	98.945	74.524	86.816	105.75	87.146	123.9	84.529	76.419	65.407	110.18	106.77	119.09	72.133	79.237	86.782	94.28	85.87	96.683	106.3	75.171	80.69	103.33	119.93	122.09	97.956	133.76	115.79	103.98	117.93	104.08	97.087	106.57	95.931	133.27	132.38	103.92	103.65	80.302	84.19	103.81	89.738	87.026	79.818
129.19	48.492	110.23	95.923	61.586	91.543	123.98	93.893	89.999	77.357	104.13	78.147	137.24	71.462	92.299	94.578	107.95	96.012	105.97	62.149	121.1	102.54	87.651	62.012	77.103	93.182	67.401	85.361	107.89	128.86	147.96	92.456	120.24	102.59	87.941	96.978	109.56	97.33	119.86	101.62	172.57	135.12	78.063	89.314	71.594	77.822	88.235	70.008	86.214	80.682
120.5	60.914	104.79	88.108	62.125	98.926	122.22	94.131	99.214	78.901	98.245	71.701	121.17	71.509	98.361	110.29	107.58	86.947	96.733	71.191	123.42	116.92	94.106	60.594	55.418	70.774	67.23	97.591	108.23	122.09	136.29	85.031	105.91	93.842	73.539	77.261	108.42	92.134	126.28	104.11	196.07	135.19	72.456	82.974	79.097	76.602	80.398	66.956	92.935	87.299
112.45	85.817	104.21	87.481	75.068	91.859	111.52	93.551	92.188	66.64	95.656	64.633	95.174	70.805	97.517	95.709	107.49	94.786	89.631	93.418	103.27	115.93	108.15	74.081	41.767	53.935	72.959	105.06	104.36	106.23	86.706	75.618	97.291	94.225	81.32	74.268	98.592	84.86	111.52	94.987	174.46	132.68	89.343	88.03	104.49	80.553	81.147	79.221	108.92	98.008
104.13	106.39	108.66	91.999	93.067	94.824	109.29	90.883	119.26	88.888	97.975	71.749	85.859	81.488	96.143	90.936	112.08	105.94	85.622	101.06	48.176	101.19	129.39	96.834	60.587	68.078	79.335	118.22	107.28	104.52	86.897	90.151	107.04	105.99	90.465	63.79	92.632	87.618	109.21	102.77	129.07	112.66	101.6	94.387	113.32	81.605	91.99	102.2	108.38	99.627
102.28	117.03	116.73	97.578	105.85	92.728	108.22	90.426	119.76	91.309	103.79	74.287	105.75	85.256	108.16	92.206	106.82	112.85	76.222	98.579	62.001	93.448	129.52	106.74	94.63	102.18	91.908	116.99	106.69	103.48	97.864	101.09	112.94	114.83	118.76	82.967	89.01	94.482	96.662	95.702	87.016	92.787	104.11	99.673	113.63	89.54	97.234	113.13	109.08	98.762
96.122	112.75	118.05	99.649	108.39	105.28	116.37	92.454	129.98	107.91	104.63	75.048	131.84	91.4	125.98	111.5	99.653	103.71	78.674	90.675	88.578	98.628	119.91	109.21	122.39	132.2	101.86	116.89	107.97	103.09	124.78	107.19	116.77	114.91	135.04	104.17	97.633	104.09	103.27	94.975	86.522	75.555	95.165	99.5	103.5	97.818	103.64	117.05	99.49	93.734
88.55	101.82	123.07	97.858	111.08	105.42	134.64	95.863	128.52	94.483	100.25	54.305	144.25	78.545	144.45	112.14	91.762	91.242	101.92	98.128	125.89	112.78	112.49	100.17	116.83	125.23	101.01	110.82	104.2	92.062	113.69	96.143	117.62	107.02	148.41	130	108.85	98.508	104.84	75.023	110.57	73.573	98.493	98.804	119.3	111.21	108.18	113.29	103.42	95.997
80.271	100.7	120.71	105.24	115.53	108.29	139.1	103.99	143.39	100.38	84.436	43.127	111.26	76.254	138.12	98.881	89.775	81.227	132.93	114.21	116.9	117.87	112.48	101.87	100.35	96.352	102.99	119.03	96.156	75.787	78.293	86.795	116.4	103.8	141.73	135.42	110.95	85.586	112.76	62.567	122.34	73.718	104.44	97.573	130.93	114.67	111.16	107.07	97.663	98.929
79.218	108.42	128.04	113.23	126.14	96.08	139.69	106.08	163.38	92.012	69.604	36.379	74.063	64.561	121.47	73.239	88.416	81.472	150.53	124.89	105.04	107.13	122.34	99.22	87.126	62.587	102.26	121.48	84.759	64.536	48.988	84.181	112.91	102.73	136.02	125.54	104.39	68.886	105.31	48.385	98.136	71.73	110.55	96.942	141.92	111.2	104.48	97.845	96.574	106.17
79.14	120.64	122.23	124.14	124.89	91.626	116.13	109.61	173.6	104.07	52.856	52.886	43.606	69.609	97.204	71.113	86.758	86.848	134.94	116.49	114.74	98.43	125.24	98.793	98.772	58.822	100.83	125.47	79.545	72.09	74.16	102.84	99.742	104.67	117.2	101.89	85.992	65.701	95.205	51.701	57.493	62.207	95.181	94.522	123.86	101.65	85.643	86.626	90.193	110.9
80.208	121.22	103.43	116.23	113.16	98.387	85.04	101.67	143.86	103.4	61.192	83.885	53.978	89.601	91.666	84.009	88.704	94.805	107.36	95.497	151.4	104.87	109.16	97.852	115.11	82.999	99.434	119.18	87.322	88.841	102.71	110.04	89.839	104.35	111.06	91.966	80.647	83.184	84.27	65.028	47.85	77.824	90.777	103.71	104.8	100.25	76.525	90.187	91.688	111.73
77.65	116.34	69.499	108.06	94.556	126.7	53.718	101.48	102.8	133.1	80.524	129.88	69.732	134.02	89.848	104.91	94.067	93.29	81.133	78.854	142.74	109.09	80.189	111.17	126.86	111.6	111.1	119.21	101.19	93.899	101.91	106.09	75.269	103.47	101.35	98.981	89.441	117.18	95.47	100.34	61.195	95.328	91.099	117.35	84.142	106.87	83.537	104.99	83.004	106.96
72.118	100.19	65.965	97.492	87.343	117.62	71.708	108.3	71.869	118.5	95.74	120.72	95.049	124.85	96.545	99.097	99.512	104.15	77.135	82.604	123.28	110.78	74.219	96.983	101.12	108.21	82.996	106.73	116.33	103.01	109.48	112.22	73.075	102.93	93.585	110.32	95.173	126.27	97.347	106.68	71.7	97.481	97.029	115.29	116.48	123.14	89.941	109.44	104.1	107.56
75.598	89.387	69.407	88.573	94.386	110.65	94.075	109.41	66.564	106.14	116.48	113.08	105.39	123.08	98.21	88.976	111.08	116.74	95.372	91.155	83.68	110.3	70.406	91.124	81.018	109.05	70.708	109.13	128.92	112.42	99.453	110.69	96.421	114.72	91.787	112.1	104.63	126.33	109.18	113.51	84.323	110.9	108.52	107.84	132.86	119.69	106.07	111.87	114.27	94.462
83.006	92.14	77.657	91.39	100.65	96.428	111.23	113.75	91.598	106.13	109.4	102.4	97.876	109.94	90.855	100.24	115.32	123.72	103.96	95.86	74.106	106.96	79.729	83.086	78.871	111.24	61.724	117.3	134.61	133.09	141.44	123.55	115.82	124.79	72.266	85.98	99.706	113.13	117.73	119.54	77.067	102.2	84.721	82.887	111.19	93.977	101.17	96.238	113.36	81.168
100.42	106.15	71.491	91.269	99.309	86.556	88.709	107.84	62.35	84.281	104.05	112.79	95.323	112.4	95.478	116.92	109.04	117.66	95.884	97.21	140.19	110.04	67.284	89.857	94.586	123.5	92.553	114.22	128.55	135.69	124.65	99.215	117.96	124.44	78.071	80.775	95.864	105.38	100.52	111.87	75.875	121.99	69.484	75.688	63.901	68.786	89.279	83.156	108.11	75.454
104.19	114.9	63.794	84.502	84.92	80.474	73.825	101.52	40.543	72.521	87.429	114.23	102.51	100.93	109.68	136.77	103.25	113.85	84.487	97.134	194.61	114.89	69.545	93.143	95.372	126.76	96.591	102.24	128.17	146.44	130.73	87.573	109.12	110.26	75.774	69.852	91.972	100.2	81.738	105.91	91.984	136.08	58.772	75.376	43.353	63.59	77.018	81.149	107.05	85.232
96.691	111.91	58.791	70.534	72.528	94.288	72.267	92.596	40.019	82.748	89.859	117.01	117.74	99.843	128.88	139.5	109.8	119.31	91.445	96.349	186.74	125.32	77.343	101.67	82.626	133.71	83.828	99.835	135.05	158.87	126.29	88.644	114.7	99.728	81.785	67.006	97.092	102.63	79.28	108.11	137.39	163.6	82.531	90.247	66.994	80.61	88.682	99.921	106.03	94.565
98.078	119.65	76.666	75.692	79.65	110.23	84.491	96.297	60.599	105.45	107.86	126.61	129.42	99.448	139.04	112.48	105.65	114.2	91.332	102.08	137.45	109.65	80.644	110.84	76.489	126.52	103.27	102.93	119.05	131.46	67.584	83.292	102.05	88.295	113.06	101.69	107.15	106.82	81.778	110.66	148.08	167.75	112.57	106.87	106.27	105.51	103.37	109.52	97.538	102.32
104.12	120.51	107.79	83.077	99.389	120.8	112.03	98.481	111.3	120.39	133.55	128.12	143.49	92.174	142.54	96.626	105.69	115.84	103.54	102.92	106.77	118.88	92.766	101.09	85.11	132.18	104.53	121.91	106.2	122.87	88.79	104.62	116.63	93.533	132.53	110.12	110.13	99.965	95.612	111.08	163.1	164.19	128.62	107.51	133.97	109.56	113.27	107.46	97.594	94.203
117.83	123.27	131.85	85.485	118.97	125.19	135.03	91.519	158.29	119.22	151.79	136.97	152.3	82.414	139.63	103.38	101.81	111.47	111.74	100.81	103.17	129.26	102.98	84.584	104.55	136.72	110.72	135.74	95.311	115.86	139.34	113.19	130.51	97.859	135.63	91.978	117.89	95.843	114.38	121.3	170.2	152.58	117.53	96.981	113.3	84.813	113.56	99.911	90.774	80.039
130.74	123.29	131.45	78.805	128.51	118.75	126.92	77.245	134.72	80.066	161.45	147.07	150.89	80.561	139.59	114.3	96.586	105.51	111.44	103.65	146.75	138.19	97.585	78.757	120.03	136.57	127.25	128.79	89.979	99.92	141.66	90.593	130.88	97.921	134.87	73.317	128.05	97.477	115.41	121.85	171.44	159.24	108.9	94.613	69.63	58.306	110.81	97.357	87.924	73.591
123.8	117.71	116.8	72.368	125.41	115.01	113.34	69.638	110.86	65.253	149.42	146.2	133.68	84.209	134.2	126.16	99.523	104.57	104.29	106.73	146.27	124.02	103.37	89.805	118.85	127.12	126.46	111.99	98.367	92.153	136.74	81.164	117.71	92.873	109.68	43.936	136.87	105.9	120.9	132.83	161.1	155.86	99.069	94.03	35.826	48.229	112.92	103.23	80.134	78.771
107.49	105.96	103.07	71.214	121.72	117.23	93.706	69.712	82.986	64.984	145.75	135.67	123.15	104.55	132.28	121.55	112.7	110.46	99.8	107.64	136.35	110.41	109.01	116.15	112.61	128.73	123.77	98.891	111.99	92.582	107.93	88.427	113.05	96.547	94.98	38.327	137.99	113.81	119.03	131.65	154.59	169.47	114.06	104.28	39.544	64.62	125.84	111.93	84.293	85.699
92.558	102.89	104.94	84.554	115.8	121.03	93.912	84.169	111.89	101.73	133.43	120.85	121.52	115.92	121.69	120.88	122.86	113.32	91.093	105.36	108.17	93.041	127.46	132.34	105.38	129	113.14	97.976	120.27	106.96	128.93	124.4	108.13	99.575	73.433	42.177	125.61	116.64	122.82	134.3	137.36	155	106.12	101.8	57.037	83.938	128.48	105.14	90.176	90.351
100.74	107.89	106.61	95.184	110.91	125.7	89.93	92.651	125.82	121.13	139.41	132.14	139.91	134.58	116.89	125.27	124.11	101.56	90.339	105.01	118.65	92.884	125.72	139.53	107.89	131.83	132.85	104.1	115.96	109.78	125.39	127.58	111.7	102.23	74.727	72.207	116.65	119.08	119.66	128.18	130.26	154.45	100.28	106.04	62.7	93.237	126.38	96.205	97.127	86.814
117.25	109.25	102.94	92.218	100.21	113.08	94.472	93.466	116.77	100.31	140.18	144.66	160.29	131.41	116.4	138.7	118.27	92.791	101.94	110.88	151.66	106.79	118.8	122.84	99.687	120.5	134.64	103.51	112.5	115.04	135.49	110.57	120.02	97.87	70.752	91.226	109.33	112.93	111.14	113.75	129.25	151.68	89.788	107.98	65.759	92.695	114.62	92.503	108.32	85.713
130.12	110.73	78.466	87.415	86.557	100.85	74.515	94.603	58.825	63.763	135.02	166.95	147.8	141.6	110.68	145.8	106.44	90.011	107.06	120.08	175.94	112.02	89.233	115.82	93.098	105.5	143.48	97.423	107.01	99.104	86.298	69.428	110.5	88.32	67.788	110.99	105.04	109.14	99.418	102.27	115.39	154.15	90.948	117.66	58.855	94.065	104.82	100.09	105.43	89.806
122.89	102.5	59.51	78.658	80.546	98.862	66.654	91.399	35.339	48.084	127.43	169.74	120.3	153.86	103.03	145.68	101.32	102.35	105.34	115.81	138.89	99.102	69.795	116.88	86.005	94.9	125.7	89.216	111.36	90.244	50.526	51.357	99.532	76.903	57.797	102.91	108.11	108.22	100.98	111.57	98.521	150.97	101.74	122.84	64.31	101.07	108.21	118.34	93.38	97.046
109.37	98.626	49.693	83.344	84.546	113.13	49.141	92.559	30.844	63.196	127.02	163.6	89.143	184.02	93.985	134.4	96.402	109.67	81.116	100.76	99.485	82.219	47.053	134.17	96.698	98.861	123.57	86.79	109.53	76.178	3.4501	49.926	79.783	71.502	64.037	102.85	106.97	114.1	99.621	128.01	75.875	150.18	115.4	125.43	68.793	112.27	116.81	126.72	81.67	104.4
99.032	97.88	58.836	90.568	91.398	128.34	51.676	92.226	67.478	94.458	125.61	143.37	79.683	194.92	88.18	124.47	93.012	104.67	53.591	84.833	69.562	73.669	42.401	140.04	104.59	99.511	118.68	86.155	105.57	76.911	1.9584	64.455	66.651	70.468	77.48	102.94	102.98	124.37	98.508	146.24	61.167	137.06	112.27	116.59	74.127	115.35	121.35	120.6	79.912	112.38
98.533	97.174	62.336	96.745	90.546	135.07	46.945	94.095	71.873	107.44	121.24	128.46	77.759	193.33	84.854	119.52	93.79	90.077	44.422	85.106	91.967	96.312	40.422	136.05	107.29	100.89	122.64	91.449	101.93	89.189	15.786	72.514	68.975	83.039	97.555	120.08	90.451	134.75	92.005	144.43	65.462	130.29	106.05	110.2	76.322	111.55	118.16	107	87.963	117.08
101.36	90.976	68.956	94.44	90.843	131.92	61.015	92.92	71.153	105.03	115.67	125.44	82.232	170.87	86.171	120.8	99.111	68.119	63.737	96.775	93.659	109.35	57.759	128.33	105.58	89.985	136.04	94.955	100.6	97.555	33.055	66.162	80.088	94.595	115.36	139.44	94.067	143.33	101.6	140.77	74.599	112.61	106.24	111.49	80.693	105.71	114.76	104.45	83.227	117.85
100.4	85.239	77.544	89.333	93.58	108.81	74.641	93.622	42.937	64.292	108.32	116.3	77.144	132.09	87.993	115.15	104.64	68.8	91.628	111.51	116.64	114.23	80.11	119.26	105.98	83.703	143.08	90.05	99.942	102.22	44.479	58.211	85.693	99.208	130.51	159.2	97.256	137.01	106.57	123.99	81.653	97.776	115.76	117.03	99.464	106.85	104.64	105.28	80.884	114.96
96.198	88.403	87.728	84.39	102.66	100.31	87.463	88.895	54.514	50.418	111.1	119.71	71.013	113.99	87.718	118.3	111.44	80.352	106	105.66	111.3	100.39	102.3	124.7	126.27	92.201	154	89.704	99.552	100.24	64.307	57.2	82.265	90.22	127.47	147.39	109.18	128.42	123.82	134.22	93.071	87.396	120.82	120.21	102.5	104.74	99.734	111.82	70.019	103.72
101.66	107.96	91.793	81.046	108.81	97.335	78.725	80.264	63.447	41.319	121.32	127.45	70.159	115.41	86.466	114.23	110.5	98.101	89.19	89.253	138.72	91.13	97.271	129.45	146.03	106.17	166.66	85.028	91.957	88.135	53.954	47.903	63.765	70.929	120.51	126.37	111.44	121.04	118.83	146.82	102.64	98.188	116.26	118.41	92.813	100.96	94.897	108.83	78.875	97.436
114.29	130	82.517	76.327	106.7	113.23	60.532	69.535	85	69.284	129.86	148.91	75.054	139.33	82.814	112.81	107.91	101.49	60.384	71.86	141.38	89.925	73.111	130.28	150.65	114.95	174.49	87.52	85.655	75.081	30.48	36.775	51.191	56.212	102.71	95.677	111.34	127.77	112.91	168.74	110.37	117.42	103.75	113.24	69.704	94.315	101.36	105.57	92.907	99.911
127.33	137.3	73.365	70.733	100.01	114.57	45.821	65.278	64.252	71.73	127.86	151.15	83.404	145.53	83.325	91.753	99.814	99.747	42.227	74.802	152.92	98.839	40.531	112.26	124.7	111.47	162.01	82.433	80.085	63.545	-15.61	27.673	54.354	57.643	105.85	98.986	103.41	135.56	89.407	154.93	101.94	139.08	105.99	111.83	77.817	101.5	110.92	99.831	119.99	116.78
124.36	120.7	79.185	70.733	100.53	121.18	64.031	68.848	73.752	96.532	118.82	142.43	92.756	141.3	86.512	80.092	95.453	88.05	54.851	84.531	93.763	92.51	39.089	98.721	102.12	110.48	135.72	86.401	82.542	62.94	-12.545	49.784	84.314	76.363	118.51	111.18	108.99	142.78	94.449	141.04	88.668	134.27	120	113.5	103.64	114.3	126.95	105.76	119.38	128.49
111.72	98.191	101.45	86.123	108.62	113.19	88.606	84.093	70.074	98.891	111.36	114.13	100.12	125.51	94.207	73.686	88.357	83.409	79.266	99.385	64.278	85.696	58.823	95.601	103.07	121.12	111.85	89.263	81.442	66.163	22.56	90.739	114.57	100.96	150.06	139.72	110.26	131.27	95.404	108.12	76.572	116.63	138.05	116.99	137.91	129.47	126.41	106.89	111.36	129.35
100.09	87.693	121.99	105.95	117.29	115.56	108.15	95.255	92.749	119.26	118.83	103.31	110.54	129.31	101.34	90.658	88.251	80.396	101.1	103.56	33.565	79.575	89.546	113.61	129.28	136.78	107.99	97.827	80.198	71.614	76.683	123.82	130.96	114.76	167.06	139.04	117.34	114.94	105.88	98.489	86.326	97.124	141.08	118.46	133.88	125.99	118.42	111.37	89.778	114.09
97.468	96.188	131.53	118.37	115.85	107.66	119.46	100.82	115.31	129.3	127.46	100.52	124.06	128.18	105.31	110.45	93.5	86.378	103.27	104.83	27.444	83.967	115.36	121.87	138.78	126.8	101.47	96.583	79.802	80.296	118.67	131.42	115.76	107.59	149.33	104.06	115.79	94.866	101.39	95.661	97.98	78	119.58	109.39	106.32	110.13	101.11	109.7	86.774	104.47
103.92	109.34	127.35	107.86	109.34	92.089	126.09	92.765	111.18	109.22	142.93	105.71	144.91	118.53	112.44	108.4	106.79	100.31	98.912	105.85	32.648	98.667	120.77	110.44	113.08	94.846	91.102	84.104	85.378	87.224	102.17	101.84	90.716	91.041	116.52	64.01	114.15	83.113	82.498	85.28	104.49	83.578	108.74	102.96	87.55	97.803	98	112.78	106.7	107.8
104.61	125.7	107.83	99.433	97.391	86.304	119.25	94.237	96.19	105.84	136.76	119.69	134.92	110.27	103.93	93.154	117.38	113.87	87.44	106.15	23.089	104.07	110.1	95.3	80.634	69.382	86.559	81.361	92.138	89.791	65.99	75.385	60.685	80.406	72.067	45.014	101.9	85.683	73.147	79.479	81.608	85.264	98.288	96.312	76.879	93.103	104.84	112.33	115.24	116.61
96.579	131.3	103.24	93.487	92.904	80.426	122.6	98.57	85.318	92.242	120.65	113.22	118.29	85.561	96.837	73.514	120.94	128.39	91.484	103.44	33.365	103.31	109.18	79.455	67.829	72.189	77.975	85.001	98.933	98.861	67.488	75.461	58.503	82.822	51.405	54.095	85.569	88.655	71.441	69.646	55.162	88.285	101.34	93.263	97.646	97.139	114.89	109.25	117	118.9
89.552	132.06	115.04	97.702	96.744	77.76	123.39	102.53	83.005	80.926	105.18	98.508	102.45	64.164	94.683	70.064	113.32	127.62	105.82	100.64	72.69	96.181	121.28	82.24	97.734	98.108	92.028	94.116	95.523	100.88	96.363	87.828	74.47	90.782	63.656	80.625	73.099	89.267	76.16	68.509	39.828	88.055	105.86	95.757	119.43	99.397	115.99	102.67	106.61	109.23
90.988	123.87	135.84	91.889	104.44	68.229	122.85	88.834	86.018	55.467	101.59	78.309	103.6	44.848	102.93	82.137	104.03	118.77	127.42	103.74	121.84	93.988	143.21	91.993	138.55	116.56	112.81	92.989	88.048	100.62	122.27	84.825	98.3	91.361	99.342	97.737	77.332	88.437	81.249	76.023	53.807	93.234	111.04	101.73	134.28	95.932	111.18	101.01	101.03	97.266
98.676	110.06	137.72	81.664	109.12	62.281	94.729	69.245	69.1	41.644	103.75	76.298	99.889	54.409	109.22	102.21	98.106	102.81	134.17	115.32	149.72	102.89	151.27	109.91	171.19	113.84	145.63	88.279	78.696	89.424	99.751	58.754	101.6	85.619	131.49	105.33	93.62	93.118	89.429	87.229	80.6	100.61	114.87	109.72	125.37	95.069	105.49	102.5	99.453	94.431
96.828	88.793	130.71	65.188	108.54	55.257	81.077	52.288	77.213	45.374	92.143	69.228	89.401	54.867	105.02	114.44	97.453	100.6	124.71	125.27	111.83	106.52	161.44	107.48	161.02	84.844	136.41	76.347	79.852	90.554	94.009	46.529	85.019	72.433	130.45	91.105	114.26	99.551	107.91	99.664	103.58	85.223	106.41	102.64	116.99	100.46	101.48	102.95	102.39	105.79
94.764	74.026	118.2	56.924	109.75	60.45	74.018	45.967	74.041	50.757	90.204	72.757	79.774	62.463	97.154	99.691	95.887	104.2	107.97	125.69	59.472	99.03	152.47	102.97	131.33	63.237	122.89	64.543	81.428	82.834	59.624	36.152	64.962	65.46	127.14	95.675	132	107.98	117.56	100.55	119.64	79.909	112.42	98.582	111.23	112.53	105.73	103.5	103.67	116.56
92.025	77.805	109.69	81.105	105.64	74.111	79.643	71.572	79.159	80.01	82.071	80.125	64.682	67.027	80.242	80.57	90.896	103.05	91.744	117.49	29.613	84.291	143.14	101.23	107.21	60.117	99.306	67.287	80.698	78.737	70.32	60.843	53.755	72.562	99.435	96.126	118.81	104.19	112.25	97.956	115.55	63.096	103.89	87.911	101.7	119.33	97.496	92.315	102.58	118.53
103.17	96.791	110.86	113.12	101.92	84.617	90.687	101.08	64.753	91.077	92.744	98.836	67.019	68.299	70.852	54.593	86.938	90.962	91.409	111.12	42.675	65.182	124.43	105.91	91.657	66.119	96.099	69.876	74.027	64.838	45.942	65.459	61.106	85.667	86.272	102.5	97.384	97.017	82.92	93.546	99.946	68.942	103.25	88.3	93.286	115.17	88.428	86.428	104	112.08
111.37	110.37	114.36	132.81	94.825	86.421	103.33	121.31	61.227	101.27	100.56	114.61	73.811	62.45	65.799	49.291	94.914	83.181	105.37	111.7	59.322	62.193	115.41	104.57	82.276	71.244	83.327	76.728	78.125	72.318	45.688	69.401	84.14	100.1	66.828	84.406	79.539	91.278	61.771	100.2	84.985	81.585	96.092	88.258	90.989	102.2	82.159	90.594	107.77	106.21
112.55	109.7	116.58	129.39	95.288	83.995	103.6	118.89	59.069	105.22	107.11	127.47	82.298	64.094	71.392	58.966	103.82	78.651	113.04	117.48	61.79	66.727	108.64	102.3	89.822	70.521	88.992	80.221	86.239	79.29	29.656	56.241	95.672	104.84	68.272	77.792	92.335	98.182	63.871	110.66	72.981	98.589	96.439	94.421	94.802	95.85	87.367	104.51	104.62	108.29
98.151	99.378	99.381	121.06	92.085	88.244	72.46	112.64	52.709	120.64	92.724	126.11	65.055	88.121	73.931	87.081	105.63	92.586	103.71	120.69	81.47	95.734	101.42	103.63	120.44	88.947	91.564	93.514	100.54	100.77	67.206	71.909	92.783	109.78	70.227	84.876	106.87	108.31	88.281	113.47	83.227	107.19	88.619	95.966	94.434	98.16	90.848	109.59	95.499	109.66
87.471	86.328	91.473	108.61	95.457	95.422	60.835	99.136	64.946	122.89	87.385	106.15	66.604	110.49	88.849	107.77	95.099	107.41	97.483	112.98	107.12	115.69	106.43	106.12	152.31	110.48	91.998	98.065	111.32	115.82	134.07	100.21	93.842	108.83	88.285	102.37	126.57	112.29	111.95	105.06	117.72	107.68	89.032	99.119	100.72	105.05	95.325	111	89.934	104.79
87.759	83.067	99.319	109.47	99.223	101.25	86.153	98.078	112.69	133.28	85.251	79.055	81.928	114.5	100.42	115.21	77.42	107	100.32	98.6	111.03	105.67	128.63	108.19	161.99	115.06	83.889	94.865	112.54	117.84	214.29	138.34	98.087	101.63	95.385	101.26	128.23	104.07	122.12	100.43	140.88	78.701	78.701	95.067	104.76	104.22	91.439	105.95	87.689	95.941
96.605	87.648	103.27	128.08	102.46	108.65	102.14	116.35	134.99	152.55	88.823	72.967	85.418	124.26	97.257	107.65	67.305	89.821	107.37	88.256	116.27	92.45	136.68	120.33	156.23	114.17	93.976	99.218	102.53	100.75	229.18	159.7	102.17	101.97	95.668	92.913	102.27	90.359	112.7	95.624	134.18	54.341	73.241	92.91	101.17	98.33	85.616	99.245	91.215	87.842
100.04	84.479	123.29	132.37	120	106.59	133.57	123.81	160.31	155.92	95.896	72.261	94.589	107.87	92.398	86.155	71.189	70.999	113.19	81.933	86.519	72.827	143.72	120.19	131.71	97.842	110.67	98.257	88.97	74.738	179.93	146.92	101.77	97.484	109.76	87.96	92.494	83.751	105.83	96.93	99.768	44.019	85.589	91.144	117.05	95.814	93.17	103.73	98.28	93.483
89.45	78.086	131.91	126.29	141.52	104.36	130.79	121.14	146.81	141.54	90.315	73.851	84.188	95.422	85.952	68.34	82.191	70.125	98.199	81.43	90.691	84.228	130.6	116.11	123.11	99.468	137.61	105.46	75.01	54.676	105.38	119.01	89.749	98.227	136.85	113.93	94.921	86.265	103.21	88.81	66.689	63.275	109.17	90.839	138.96	103.36	104.59	106.96	105.24	106.77
69.465	81.466	123.09	120.98	150.12	112.98	110.19	117.58	146.65	149.42	58.965	72.286	56.935	93.197	77.473	78.628	91.065	84.806	65.415	82.479	106.29	110.46	118.23	111.42	133.72	114.55	148.19	123.41	67.117	58.789	104.37	117.12	71.588	100.76	135.81	139.25	100.23	92.985	113.94	89.958	51.209	70.342	104.86	80.681	140.99	109.84	103.75	99.794	97.379	116.13
68.767	94.959	101.7	110.16	142.3	124.51	86.743	107.81	132.23	142.3	47.65	75.042	53.214	107.38	85.196	94.327	97.489	104.03	48.912	88.68	146.03	134.99	98.761	111.07	135.85	128.32	145.42	131.28	66.501	75.168	117.44	115.21	76.27	105.55	123.77	158.26	101.84	97.569	106.78	88.19	67.331	86.367	96.94	80.964	126.72	111.24	97.729	93.478	90.186	111.7
86.187	109.63	81.919	100.42	118.52	127.34	84.38	104.75	130.42	137.91	58.493	83.748	74.25	119.86	98.473	110.28	104.12	115.62	60.75	100.3	155.36	132.51	89.746	108.47	105.31	116	116.71	124.38	76.718	101.83	141.12	120.42	100.62	106.03	87.937	138.91	87.16	94.824	88.123	95.482	86.339	85.851	77.277	85.851	102.51	103.84	87.568	90.266	87.06	99.662
105.58	108.9	75.072	89.288	96.816	121.96	98.134	104.29	137.73	138.95	91.658	102.94	108.45	127.47	111.08	121.19	113.08	114.9	94.745	110.6	116.19	109.12	93.067	105.61	58.638	86.351	86.017	111.5	95.532	124.31	142.53	120.46	130.76	101.21	56.079	93.719	72.404	90.455	79.745	111.54	101.73	83.678	68.391	97.392	82.968	95.574	88.209	97.174	88.066	89.456
111.3	96.878	83.557	81.674	88.979	103.53	105.35	104.28	125.28	123.99	117.71	114.35	126.92	118.19	115.83	118.99	111.62	113.34	119.18	118.87	85.39	87.775	99.963	98.56	26.547	60.352	75.385	98.583	108.48	126.58	109.81	107.59	132.88	89.242	57.584	67.781	67.828	85.516	82.931	113.13	112.57	89.562	75.357	107.9	80.976	96.347	93.094	101.73	97.139	92.469
96.377	77.533	99.155	79.378	95.608	98.675	114.16	100.38	138.88	129.56	117.56	110.21	125.82	105.53	115.84	128.61	106.12	112.88	132.47	115.92	61.047	92.687	122.45	92.392	34.54	62.629	70.35	109.02	119.18	127.77	129.65	112.96	122.63	82.464	61.872	42.514	81.662	79.486	113.96	108.7	146.5	93.915	86.191	106.14	85.656	99.612	98.303	104.05	103.15	99.094
90.803	73.881	112.92	87.307	109.86	103.6	119.98	97.204	143.49	128.61	104.81	96.839	122.5	97.483	120.83	128.8	91.878	105.14	131.73	116.56	81.066	105.08	132.96	89.864	60.642	76.881	85.774	123.62	111.82	106.97	124.44	106.44	98.326	80.5	71.794	45.334	102.16	72.709	126.43	83.593	171.66	92.834	97.666	101.52	88.938	102.92	91.518	97.837	108.53	106.38
98.207	81.015	113.82	101.88	115.26	125.36	137.38	104.3	183.72	161.98	89.241	90.616	126.26	103.39	123.87	136.28	89.031	91.189	135.49	120.78	78.318	107.29	138.02	87.646	69.625	88.111	81.814	143.11	104.81	98.646	138.01	115.81	87.742	88.048	43.985	31.35	108.68	69.083	126.88	72.94	166.61	63.953	86.985	90.927	78.615	94.602	76.216	90.14	103.09	105.08
119.45	83.826	102.95	104.39	114.62	143.65	144.22	110.19	196.73	175.99	107.31	103.75	152.01	124.16	132.63	132.39	101.93	80.278	148.99	128.18	78.586	101.06	116.79	84.543	49.869	93.19	74.555	148.46	102.7	98.424	96.983	109.31	99.692	102.28	31.894	34.668	103.94	74.136	103.59	68.361	133.57	57.108	90.213	97.184	74.104	86.491	72.197	91.738	101.81	97.601
125.41	77.801	89.724	101.39	106.4	146.09	137.64	120.8	204.28	188.89	125.18	122.43	168.09	135.84	129.82	136.1	119.85	80.751	150.5	126.92	66.541	90.762	96.97	76.46	27.231	91.205	57.03	146.48	109.66	115.86	87.739	118.6	111.93	113.1	36.399	47.947	90.66	83.574	91.498	83.361	89.215	56.702	86.548	104.06	77.083	84.517	76.404	94.769	100.09	93.974
114.99	66.268	90.407	83.875	103.82	123.92	126.07	114.73	185.31	156.25	140.3	125.59	177.58	119.66	127.75	131.72	128.34	93.125	137.54	111.68	77.045	88.345	85.896	65.849	25.02	86.883	52.636	130.03	116.45	127.96	92.713	117.41	120.11	113.66	89.772	87.285	94.867	91.017	90.207	94.392	80.893	88.432	99.58	114.03	100.3	94.708	93.821	104.24	106.68	98.555
92.62	68.378	91.665	82.81	98.46	96.659	105.96	114.87	161.22	131.22	115.79	109.52	145.69	92.298	111.64	130.91	121.24	102.77	103.56	90.81	104.91	98.441	88.476	66.02	55.807	85.137	60.501	121.8	115.57	130.26	145.54	131.11	111.11	111.87	127.14	114.69	92.326	86.516	99.233	98.773	98.425	105.31	92.292	106.92	113.03	105.84	98.98	103.86	108.69	107.77
83.007	79.412	89.605	91.078	96.908	82.236	87.186	113.54	125.99	107.89	86.905	89.069	103.55	80.182	99.742	120.07	111.85	98.046	76.91	77.257	142.05	115.14	85.515	81.436	94.65	89.526	85.258	120.08	108.62	117.75	165.31	132.66	107.03	115.64	135.16	118.07	82.487	76.219	96.889	87.862	121.27	114.56	86.662	96.909	113.48	111.11	97.19	102.02	108.9	111.64
93.695	89.319	96.306	97.079	103.5	75.541	92.028	106.81	102.2	77.432	75.978	70.633	85.192	72.041	101.95	94.908	105.59	80.514	67.517	80.002	158.33	107.98	77.859	93.371	107.04	83.569	111.9	107.2	99.488	96.011	118.16	111.04	103.51	112.88	123.61	105.84	73.645	72.705	77.836	71.853	102.14	101.53	86.242	90.936	115.15	110.02	91.158	98.405	109.8	112.9
102.99	86.402	96.757	97.754	107.83	85.767	99.06	98.942	106.02	70.34	79.796	69.509	82.135	81.295	108.14	89.373	110.94	69.502	74.943	88.362	146.87	96.91	73.689	99.523	105.37	88.385	119.98	101.04	104.68	98.442	86.945	102.13	105.83	108.42	98.711	81.835	69.775	86.415	74.348	76.27	61.53	77.665	86.956	90.582	112.78	102.59	89.123	94.338	105.55	105.82
103.77	83.861	91.721	98.708	108.23	95.409	89.701	93.741	103.99	65.127	87.059	83.422	83.891	93.859	113.33	100.02	110.49	70.476	76.331	95.333	148.27	86.305	72.987	102.16	110.9	98.835	133.85	97.25	110.01	103.37	72.103	97.723	91.62	96.35	102.61	91.571	82.243	112.8	85.107	91.605	24.032	60.873	91.527	98.655	106.92	98.08	88.944	86.34	98.56	97.808
94.876	81.758	93.16	92.515	108.63	89.571	88.874	85.797	99.54	38.665	94.074	84.885	99.997	84.224	125.02	114.96	106.87	90.146	80.751	92.784	175.7	97.081	90.51	94.497	119.94	109.46	131.89	95.57	116.46	116.34	110.47	106.89	86.98	86.855	129.32	114.61	108.43	128.46	100.24	97.905	36.813	69.423	106.28	106.83	114.03	98.726	92.526	84.445	105.72	90.989
88.732	92.634	95.643	95.951	109.4	82.249	95.963	90.471	102.11	31.243	93.315	85.94	110.97	71.085	130.61	119.89	100.57	106.07	79.181	85.326	190.34	110.54	108.76	90.961	125.87	110.99	130.75	102.68	113.38	117.06	147.52	119.39	85.831	87.134	138.43	125.28	123.38	126.46	108.6	99.344	68.726	80.975	108.45	105	108.41	97.024	91.885	86.883	111.29	87.219
93.081	108.92	91.486	107.04	108.46	84.991	100.4	107.91	103.27	52.485	94.86	96.869	112.54	74.81	126.14	106.01	100.28	113.39	74.607	81.314	179.9	120.72	101.69	90.032	112.62	109.89	124.33	116.16	106.26	112.36	135.6	123.71	92.105	101.72	111.02	108.73	107.52	112.3	100.1	98.533	85.575	93.987	94.426	94.52	85.674	90.528	87.327	90.543	113.63	86.986
105.57	118.39	87.013	113.88	103.96	90.26	102.55	125.63	94.622	75.739	106.64	111.59	118.14	85.705	118.25	77.728	104.78	117.26	70.529	85.231	157.69	121.4	67.937	75.338	75.495	104.84	99.471	119.23	103.12	114.09	81.664	114.4	100.66	119.19	70.46	80.098	73.821	97.137	76.861	94.651	73.653	109.06	75.023	83.8	66.8	87.371	81.408	89.51	121.21	95.412
112.77	122.96	81.59	117.23	90.29	102.07	105.42	138.26	104.16	115.78	114.35	130.14	122.89	98.459	105.08	69.235	109.66	118.93	70.145	90.181	109.35	110.26	37.368	50.566	39.671	96.042	56.559	116.65	111.01	132.45	71.953	115.29	104.5	128.16	29.702	46.005	53.152	93.029	74.021	106.55	57.568	109.8	50.667	75.169	53.367	88.497	77.5	83.443	121.07	108.23
113.59	130.94	73.95	114.54	73.168	113.14	104.4	137.4	108.36	140.6	119.05	144.23	126.11	107.12	95.305	82.095	111.73	122.89	82.716	93.344	74.562	103.08	25.089	32.929	23.439	88.624	21.464	111.69	125.09	154.78	111.95	123.46	109.64	127.57	16.182	30.062	63.654	97.535	91.075	116.99	77.202	112.75	45.894	76.847	52.764	92.368	80.722	80.183	114.05	114.37
117.47	153.45	71.998	114.36	68.34	109	95.664	130.05	76.198	119.91	121.19	144.76	122.58	103.1	94.414	89.237	103.53	124.48	98.174	102.63	95.124	97.244	29.613	40.01	28.08	77.973	33.713	101.24	125.05	146.9	124.08	118.58	103.49	116.43	41.509	56.248	88.28	98.37	96.977	98.967	111.22	117.16	65.208	87.066	65.29	95.716	82.479	77.325	106.23	111.8
113.78	165.48	83.81	105.67	85.281	112.85	108.81	111.21	93.116	111	123.72	135.69	119.92	95.838	101.99	102.06	104.65	121.44	124.17	105.98	90.821	92.28	69.997	74.371	47.203	78.654	65.758	104.63	125.17	134.85	150.47	124.9	113.33	104.21	59.489	65.041	111.36	95.133	114.84	88.932	147.58	109.29	89.328	90.809	77.758	84.672	92.946	88.454	88.551	93.967
109.79	157.65	111.87	86.712	117.09	103.4	124.54	83.722	103.53	70.232	129.98	109.69	124.67	77.342	119.06	92.775	103.51	120.08	136.73	112.62	115.08	88.199	110.43	108.66	66.117	88.031	106.63	98.204	115.63	110.23	118.8	111.52	119.48	89.303	97.71	91.532	114.25	87.63	108.87	70.262	146	106.9	116.84	94.422	104.73	77.85	103.09	99.222	90.834	82.663
100.6	151.83	112.03	91.49	124.31	110.93	93.671	78.297	110.7	90.17	100.85	110.98	81.091	94.603	102.08	92.805	88.146	107.13	103.87	117.68	111.66	68.853	118.03	145.38	103.91	107.48	159.16	100.54	92.027	70.736	55.163	90.541	83.223	74.95	125.39	137.02	96.883	99.717	112.57	91.703	92.217	80.842	102.48	95.437	91.427	77.127	102.69	95.634	75.795	85.551
91.5	122.69	101.68	69.819	104.2	96.568	71.362	55.711	78.231	46.382	79.377	82.606	61.971	92.148	91.222	82.274	84.42	130.43	97.067	114.74	134.77	91.916	104.46	127.75	108.16	133.89	125.32	83.858	89.927	78.926	34.661	70.41	90.652	79.15	171.04	179.35	96.679	113.04	105.69	100.1	102.16	112.24	119.01	110.87	121.46	96.616	116.86	106.09	101.29	97.538
93.865	118.69	68.679	71.085	69.853	111.08	49.056	50.955	65.664	70.38	58.544	96.581	31.085	124.04	63.481	84.573	82.131	129.75	95.555	100.54	61.05	87.49	71.066	118.02	114.38	141.41	113.19	80.205	84.526	70.909	0.091716	45.612	90.259	91.092	188.82	207.42	132.92	145.15	130.74	142.74	129.79	130.64	129.76	133.17	110.9	109.96	138.47	127.74	82.128	101.38
95.659	111.13	65.868	73.576	52.212	85.52	78.156	59.889	51.181	40.654	48.671	59.907	37.301	95.813	61.876	75.663	93.8	149.46	123.54	91.946	43.601	112.77	68.903	74.938	83.888	125.57	44.028	70.486	97.331	103.56	55.38	73.619	118.62	113.94	162.05	184.01	150.06	136.04	126.42	127.61	172.81	139.93	143.31	132.61	143.24	119.03	139.23	135.9	99.749	98.323
101.18	118.75	88.289	94.786	66.297	59.22	114.1	86.596	52.275	29.384	51.337	39.025	52.515	59.777	74.134	62.403	97.216	148.42	130.16	94.208	49.651	108.85	83.337	57.085	63.719	91.397	32.023	64.438	101.25	110.31	79.329	103.31	111.72	120.37	113.07	148.56	141.95	111.7	108.49	99.37	149.19	112.09	129.87	110.96	149.4	108.03	117.4	118.16	105.15	88.46
106.52	126.55	95.85	133.8	93.811	83.954	92.114	120.44	47.249	94.774	76.659	90.16	54.215	102.33	87.456	73.94	93.962	107.66	108.27	96.318	64.748	93.501	85.356	107.03	108.4	87.153	119.62	89.083	96.605	78.65	41.665	109.96	82.265	122.93	76.31	127.55	117.65	100.82	107.65	97.531	87.053	93.773	109.32	97.026	90.32	84.817	100.48	92.008	78.218	67.686
97.245	95.851	122.17	115.82	108.7	96.324	120.25	106.44	94.032	108.86	108.52	100.8	103.35	99.095	117.71	95.569	100.82	97.25	116.09	89.437	67.035	93.779	123.13	120.5	124.88	92.888	117.51	92.249	121.66	100.97	104.06	119.91	106.13	113.12	72.796	82.268	112.23	93.411	119.71	108.05	81.482	111.58	109.3	84.798	83.081	69.074	108.72	88.208	86.096	58.212
93.753	73.613	127.84	98.094	93.518	88.65	126.96	93.748	80.528	74.418	112.63	86.711	130.78	83.239	125.47	101.99	90.373	92.646	116.55	89.883	100.35	97.99	130.46	113.21	123.89	99.313	92.009	78.11	128.44	109.88	122.12	104.02	118.77	98.891	110.83	89.966	107.89	94.027	108.88	100.87	91.551	140.04	119.37	87.69	104.89	78.652	112.88	86.505	110.01	70.518
96.239	78.995	101.86	113.48	66.774	98.364	102.77	108.34	55.878	87.916	84.263	85.309	102.86	97.837	93.363	111.24	74.264	72.757	108.36	91.028	85.862	93.968	106.25	118.38	127.73	113.6	91.076	86.511	110.78	94.02	95.084	91.423	106.21	94.409	128.9	118.08	100.91	107.2	107.55	105.33	96.848	132.85	114.92	95.751	107.04	93.348	107.14	87.711	101.06	83.791
107.2	91.369	94.793	128.09	70.177	98.157	97.213	118.53	39.544	80.514	67.789	71.353	81.868	94.029	67.341	95.393	66.417	60.823	111.1	94.239	67.382	86.461	81.275	116.88	117.69	121.98	107.51	93.428	84.528	70.369	27.671	75.594	91.871	93.872	140.52	149.06	99.962	113.3	96.7	93.274	92.279	107.61	120.27	103.6	123.08	104.33	97.436	92.709	91.321	91.275
108.61	89.628	104.25	129	98.717	110.24	109.19	113.85	81.501	100.48	70.593	65.392	78.272	92.761	60.94	91.322	84.588	68.301	128.27	89.674	42.216	97.119	86.741	119	118.94	139.47	118.92	116.3	83.71	82.578	39.499	93.013	106.02	105.62	119.36	132.89	101.36	109.77	110.47	94.484	96.42	76.304	123.69	101.63	129.42	100.08	95.534	101.2	84.167	83.496
114.01	104.17	107.79	139.25	118.03	111.07	83.043	115.48	78.773	110.66	68.246	81.693	62.134	98.199	59.592	75.213	87.596	77.546	103.74	97.262	89.372	89.148	78.617	128.94	134.75	134.88	169.36	120.27	76.292	68.917	5.3832	82.38	81.994	106.61	120.49	156.74	94.165	105.81	107.15	89.009	54.577	43.665	109.89	100.46	108.37	98.523	82.434	85.736	83.602	87.232
108.1	104.6	106.95	128.5	108.63	104.69	81.551	105.34	103.38	111.99	60.293	84.054	65.291	87.02	69.76	74.345	93.122	93.143	84.611	98.598	118.91	78.506	88.914	117.72	130.93	112.09	158.82	107.96	89.345	82.647	45.502	81.678	83.399	102.72	122.83	161.29	99.816	104.06	115.3	94.536	42.827	29.719	94.088	98.048	99.786	102.01	81.873	79.614	93.979	99.401
99.778	93.18	86.749	96.571	83.574	111.88	87.526	81.094	123.53	96.785	69.897	85.505	84.216	93.137	90.662	86.966	104.49	103.81	93.606	90.907	112.67	83.429	88.131	105.17	109.11	104.5	114.69	99.297	112.12	109.81	79.886	73.35	120.74	103.17	134.39	153.72	119.63	116.06	129.94	105.37	92.028	70.816	105.22	109.5	103.53	105.09	104.6	101.16	98.042	103.59
93.925	89.881	74.064	90.022	70.262	98.18	88.108	85.041	102.81	55.136	65.649	61.562	90.881	82.312	109.35	96.651	95.054	101.61	95.603	94.361	140.63	99.65	83.598	88.82	83.524	98.257	72.178	95.093	110.92	119.76	89.433	82.443	124.46	98.048	132.22	148.98	103.93	113.08	109.08	79.51	117.76	97.364	99.81	108.27	121.3	110.12	96.229	101.41	108.16	109.86
100.36	101.89	69.105	104.79	88.877	115.09	73.447	97.755	96.875	71.848	74.351	83.521	83.743	107.38	118.26	112.65	77.767	77.407	91.778	96.739	113.51	97.862	78.233	112.46	92.987	106.03	109.53	113.88	90.065	91.91	36.301	78.62	90.675	85.597	118.19	133.57	90.656	119.77	102.02	79.515	111.35	104.33	81.652	102.27	90.836	93.377	83.029	94.94	77.652	99.106
109.85	101.48	105.52	95.713	124.68	121.67	117.38	86.345	156.52	88.263	95.25	94.295	111.62	88.923	131.57	117.22	74.594	79.304	105.87	92.09	39.713	82.504	116.5	118.05	89.484	97.93	125.33	114.67	86.65	86.021	45.789	79.195	70.795	63.442	101.52	79.155	105	118.84	111.79	99.352	101.65	93.567	64.245	81.777	70.095	63.469	79.95	90.77	54.592	85.115
124.76	102.49	120.04	102.1	137.09	120.41	111.98	91.855	124.26	91.805	117.88	113.99	121.3	98.683	131.87	104.76	80.853	92.645	102.84	92.904	73.445	98.778	122.22	131.53	106.7	101.18	160.64	113.13	86.557	75.5	33.351	68.755	57.771	65.588	111.05	72.546	109.93	106.59	100.92	92.551	86.761	107.84	70.189	76.685	49.582	53.916	77.333	74.408	59.465	77.923
123.65	100.27	101.67	115.24	113.98	131.96	87.912	110.94	90.201	128.8	122.49	132.28	104.03	135.09	109.91	102.62	101.69	101.34	90.422	86.68	114.29	122.45	106.68	146.3	124.16	115.52	174.29	122.24	97.355	80.185	53.004	71.861	66.268	87.256	114.8	90.305	111.08	101.69	105.83	99.429	88.1	123.03	78.805	81.631	32.958	58.063	84.832	69.209	60.153	75.428
110.02	88.863	100.09	108.33	94.131	120.91	104.7	115.2	85.17	116.82	124.46	106.7	111.68	128.76	102.73	88.372	117.07	99.181	82.745	80.828	148.58	121.61	96.304	131.87	108.1	111.16	153.25	110.33	104.12	85.136	62.654	66.784	85.268	98.665	137.98	137.39	118.3	101.05	100.06	97.294	96.435	131.39	97.936	94.95	69.841	78.499	96.241	82.366	72.567	86.817
86.377	81.866	92.119	98.367	88.803	121.66	110.14	110.81	109.94	119.72	115.56	88.441	108.03	129.16	98.807	90.994	121.53	89.222	79.91	77.691	148.12	111.28	88.682	122.18	95.196	115.29	135.01	113.11	107.14	92.473	73.237	71.106	97.587	104.85	139.87	169.93	111.85	111.76	104.38	111.15	110.3	127.94	101.91	108	99.135	93.046	104.65	104.37	69.808	91.972
71.869	78.816	93.22	85.348	100.8	116	111.88	95.925	135.42	112.65	104.86	79.566	112.94	118.05	105.99	97.157	114.5	91.746	91.372	82.735	129.42	100.01	95.642	107.22	84.056	111.23	113.04	112.66	112.13	105.8	94.838	81.911	107.49	106.54	125.03	162.75	102.34	116.8	106.84	120.69	122.26	119.92	101.49	116.31	118.84	103.38	108.82	122.67	76.784	92.647
80.614	86.492	93.26	83.168	107.62	105.27	102.86	86.409	127.23	103.33	94.156	91.251	117.6	106.89	108.39	93.6	99.84	105.32	105.55	93.879	94.626	82.108	96.107	92.965	74.122	91.676	100.61	97.793	115.83	109.34	90.507	81.583	110.09	107.75	109.33	132.44	104.67	114.67	105.55	121.48	116.67	112.43	106.25	123.04	115.15	111.67	113.84	130.02	90.063	92.145
96.626	92.225	88.785	95.741	90.789	91.461	101.54	96.38	104.3	99.639	74.613	94.504	111.25	90.23	94.813	87.401	91.1	126.05	118.36	101.81	55.816	74.385	90.191	74.793	57.815	72.805	65.328	76.735	123.1	121.59	109.59	97.045	119.65	116.14	90.374	89.842	110.1	102.33	105.87	113.05	104.31	101.54	112.72	121.24	109.3	117.67	119.19	126.53	107.89	92.774
106.9	86.989	89.607	114.17	70.817	88.833	113.38	113.9	85.485	98.496	66.584	88.295	102.03	83.202	80.454	81.955	87.039	122.5	125.27	100.22	29.437	75.363	78.707	72.196	55.562	74.669	45.689	64.823	119.32	119.27	112.75	112.28	132.31	126.15	97.689	78.043	119.35	92.744	107.92	102.58	94.613	97.944	132.11	122.45	115.25	120.66	129.09	124.14	115.62	93.716
99.029	74.396	105.06	127.01	66.811	92.821	135.98	125.11	97.676	100.56	63.021	71.709	87.724	76.179	72.857	82.321	79.832	96.216	124.37	94.372	30.833	83.126	84.365	82.949	74.216	95.845	45.006	71.011	101.55	104.31	124.39	132.83	135.1	128.25	120.63	96.87	116.22	89.856	108.83	98.158	88.612	88.213	142.46	119.76	134.74	117.03	131.53	120.55	113.66	97.535
84.154	68.456	121.16	121.28	80.804	98.731	141.74	115.57	113.94	100.22	68.563	70.106	71.845	77.958	73.075	79.587	70.93	73.268	125.42	92.432	66.095	99.047	101.52	99.727	106.35	123.93	63.724	89.101	80.919	84.384	127.89	139.98	132.73	125.12	145.67	128.17	103.14	96.467	104.31	98.94	96.407	90.504	144.31	116.95	148.63	108.33	129.06	118.04	111.79	101.37
77.017	80.061	135.37	102.22	97.637	88.704	144.89	95.45	135.12	103.23	71.977	80.167	68.472	64.52	72.832	66.928	64.181	71.055	127.92	96.822	91.032	98.992	128.83	94.691	121.3	118	69.9	93.722	70.845	72.173	140.24	134.54	125.51	115.08	141.46	134.34	95.212	102.53	98.149	100.28	96.842	83.875	127.64	105.44	148.7	102.57	118.85	110.68	118.98	110.27
86.802	110.04	127.34	83.76	97.382	68.016	131.01	81.772	122.2	100.83	75.06	96.94	71.882	48.305	64.209	45.97	69.123	96.472	127	105.43	104.53	88.949	129.7	69.347	106.13	88.808	60.13	78.945	77.601	75.885	129.39	112.26	119.41	107.1	111.35	119.79	94.965	106.45	90.911	93.474	89.062	84.059	106.26	91.461	132.48	101.63	107.69	99.29	131.53	117.61
101.15	137.85	102.96	78.76	85.855	60.592	109.48	81.966	99.936	108.23	81.325	110.31	78.543	47.639	57.414	47.236	88.972	122.26	119.53	107.97	92.32	80.802	107.12	49.76	86.873	70.644	51.971	68.638	96.308	96.145	118.49	96.597	118.26	104.58	68.587	90.882	99.203	109.32	100.06	92.439	81.585	85.791	89.132	80.406	108.67	100.39	101.98	90.358	132.19	114.79
111.22	147.23	88.236	77.056	82.382	59.99	91.281	79.022	65.969	78.866	94.928	102.46	90.107	49.708	71.82	65.826	109.2	137.97	108.09	108.64	99.141	85.124	78.727	47.191	77.671	82.345	60.796	66.768	109.92	117.31	96.966	84.798	115.61	99.048	61.496	83.483	98.925	110.41	107.35	90.408	84.079	94.927	90.516	80.337	107.83	97.198	102.28	86.961	129.35	105.66
108.26	141.35	86.644	82.878	89.927	78.279	76.549	74.628	65.965	71.82	95.437	99.166	82.217	68.064	92.393	109.83	120.23	133.22	95.679	108.03	90.305	95.466	76.181	71.916	97.841	117.48	86.011	92.223	112.56	131.06	119.51	100.72	105.28	92.059	68.719	78.436	88.914	112.55	126.67	112.33	94.588	80.402	86.48	83.432	107.58	87.729	104.48	88.141	111.95	94.268
116.22	127.04	117.51	68.785	115.38	77.013	90.06	49.632	58.066	24.176	114.14	97.615	102.48	66.587	128.33	117.23	116.55	119.04	99.866	113.36	93.598	92.632	92.848	86.801	110.58	126.81	116.11	95.973	99.948	110	99.572	88.733	100.35	78.743	122.18	96.396	101.76	108.69	119.24	115.24	110.6	75.956	112.67	101.97	131.39	91.469	115.44	100.22	116.19	95.895
123.91	121.89	129.08	56.846	120.35	75.969	98.923	40.862	60.07	26.953	119.35	110.85	104.96	69.84	129.24	107.57	116.88	115.36	112.6	116.83	77.151	92.122	106.46	82.623	105.57	116.73	105.69	95.01	96.429	95.849	111.73	91.413	107.66	78.428	135.29	87.496	114.53	100.38	111.74	114.15	131.94	70.507	123.39	110.55	132.22	97.675	121.18	110.49	122.22	99.925
132.19	128.75	119.64	59.904	107.52	68.089	96.217	59.524	42.315	52.673	121.42	119.18	100.33	69.633	104.43	81.572	119.95	113.29	115.51	118.41	79.854	91.448	96.208	62.547	88.907	90.433	80.482	80.05	96.274	81.221	106.3	92.724	110.11	85.968	118.77	80.623	120.7	86.706	92.078	91.073	138.06	76.781	120.75	109.37	118.61	109.57	110.62	108.37	130.06	105.57
123.75	127.88	93.496	74.233	86.416	73.356	87.921	91.258	43.061	100.61	121.44	112.24	89.433	76.079	75.383	80.813	135.36	116.25	115.34	110.55	88.495	109.69	83.704	51.027	83.582	86.403	44.6	78.783	110.53	98.915	142.76	119.26	120.99	102.99	74.533	62.923	111.21	75.937	86.413	76.633	152.84	100.93	104.64	97.08	100.56	113.56	93.681	102.95	127.3	99.719
108.71	122.66	76.604	99.227	76.019	81.105	76.86	118.81	47.412	126.86	118.49	99.409	77.928	84.42	64.709	95.937	139.56	114.07	99.171	104.34	109.27	117.16	79.379	65.902	98.172	94.469	46.659	84.983	114.29	111.78	153.02	138.86	109.42	111.27	54.127	74.471	94.033	75.359	82.011	78.927	146.09	125.02	84.166	85.771	88.619	112.3	75.382	93.775	113.44	92.869
94.227	113.71	63.619	124.86	72.684	98.293	55.971	133.31	53.825	144.65	110.43	106.49	62.195	116.19	67.896	122.49	135.5	117.79	81.864	101.28	123.37	122.39	82.558	105.11	121.89	116.16	70.346	107.44	112.89	124.53	153.11	155.91	95.048	120.45	51.531	93.337	77.218	85.058	86.352	104.23	132.07	145.17	69.12	81.844	73.049	106.6	70.962	89.843	94.807	85.674
94.053	109.4	71.355	132.27	77.153	99.256	58.802	130	63.547	128.6	104.95	117.82	72.921	132.09	82.253	125.72	122.15	130.81	72.755	105.17	127.52	110.53	89.444	124.6	112.94	114.4	79.426	111.97	107.15	126.91	129.95	152.2	85.371	121	64.902	107.88	80.423	92.108	82.742	121.8	104.81	148.09	67.333	83.724	70.34	106.07	78.484	90.108	95.057	92.112
94.91	115.07	73.61	126.64	77.671	108.03	70.609	124.78	104.68	143.89	93.504	134.34	86.27	146.74	84.34	130.1	115.58	143.84	74.746	107.55	101.97	102.83	93.889	121.09	84.595	106.1	56.795	116.91	111.99	138.66	150.12	157.38	90.382	120.59	42.476	79.475	88.76	93.555	93.614	137.45	85.677	123.19	56.748	79.819	55.033	101.02	87.387	90.53	98.142	102
98.649	131.23	72.328	114.23	85.88	114.55	67.562	117.62	114.81	142.44	93.919	141.35	98.94	154.59	88.691	125.39	108.94	138.98	78.837	115.16	115.98	106.19	83.394	109.27	68.349	100.07	56.636	113.82	111.13	130.15	135.29	139.95	91.013	114.39	27.61	61.869	88.523	87.739	88.425	122.66	73.549	99.711	57.563	83.8	44.114	99.482	86.633	85.328	108.93	114.67
90.906	143.47	68.153	104.33	98.886	131.23	57.184	109.06	136.68	156.23	91.971	141.6	88.903	162.37	93.567	137.95	108.13	119.72	89.269	120.25	116.19	116.41	89.737	110.74	87.261	108.53	78.763	123.53	110.48	122.73	142.4	131.08	91.859	108.41	14.532	43.523	72.608	84.405	91.512	117.08	79.365	73.435	58.625	89.551	38.097	94.546	82.936	84.261	105.85	119.65
92.907	143.86	87.758	96.307	123.75	126.63	61.749	92.525	127.93	119	106.69	135.21	89.648	151.72	115.72	124.56	98.594	94.136	101.16	126.76	118.74	103.66	104.95	119.4	117.04	102.36	136.83	114.84	92.819	87.832	71.731	90.804	85.621	99.018	65.371	76.293	67.083	86.181	73.437	104.42	79.385	71.842	91.469	111.29	67.426	103.13	89.629	95.214	105.83	125.76
95.492	129.25	110.08	102.83	132.87	111.19	84.93	94.061	131.86	97.874	107.66	127.56	87.536	134.95	123.63	104.36	90.295	88.924	108.93	125.21	97.43	86.224	123.32	117.25	125.94	87.009	154.52	106.13	80.081	74.487	37.668	79.213	88.106	102.25	114.35	104.85	63.308	87.904	62.567	102.24	76.789	76.349	114.97	122.59	107.39	115.26	101.77	110.21	105.43	127.37
101.68	101.52	124.91	111.52	127.55	97.952	119.43	108.8	141.06	97.945	114.48	121.63	108.58	124.72	121.48	82.376	89.281	98.397	113.81	113.21	87.537	85.152	119.67	98.053	105.12	72.836	124.6	99.338	80.844	84.377	41.625	86.929	110.45	117.8	145.75	113.85	71.328	85.13	62.585	94.445	86.865	103.41	130.98	124.13	140.73	124.84	116.92	124.95	111.07	121.75
103.41	80.787	120.31	121.33	112.37	100.31	135.92	132.1	153.58	132.19	116.43	116.35	130.37	124.69	107.62	79.705	90.234	102.18	102.95	101.11	108.21	99.8	94.221	77.861	80.725	67.897	83.154	103.76	89.003	100.21	82.051	103.28	122.8	128.29	137.71	98.263	74.866	78.343	75.26	83.405	96.651	122.54	115.01	110.87	138.54	119.77	114.11	121.33	109.91	112.42
99.393	69.196	121.23	108.74	108.96	106.27	151.61	129.11	177.81	149.01	123.2	97.34	158.42	105.76	107.42	91.169	91.849	90.447	92.905	97.934	128.42	103.55	84.382	66.498	69.514	60.378	65.683	105.05	96.816	102.44	121.42	96.574	118.15	113.58	116.85	68.545	84.099	72.928	90.836	76.616	101.3	118.02	89.371	94.186	122.69	102.93	100.18	108.37	103.79	107.75
92.898	69.189	111.78	89.776	112.95	112.61	124.62	108.04	153.39	130.96	129.96	84.994	151.63	99.949	113.63	104.78	96.584	76.288	89.28	108.27	155.82	107.07	84.32	86.798	92.53	68.548	99.017	112.61	97.303	88.277	108.1	66.329	99.345	93.01	101.91	54.984	82.308	75.849	92.483	74.036	98.827	107.65	81.62	90.102	99.851	89.137	87.14	93.971	97.095	105.48
89.424	72.51	108.38	75.689	121.04	106.15	96.81	85.095	116.91	89.413	131.34	79.236	124.88	93.552	116.95	103.4	102.3	71.918	92.113	118.35	139.46	91.92	101.54	115.49	120.49	74.34	144.49	112.06	91.602	71.231	57.468	33.438	76.324	73.401	97.598	59.605	87.006	89.639	86.31	84.752	80.996	88.941	95.123	94.151	92.185	90.252	87.316	90.29	93.537	108.29
84.727	73.414	111.46	83.557	122.48	91.806	96.632	88.317	118.37	77.069	111.39	73.946	94.022	79.93	102.46	99.088	102.78	76.835	85.155	112.22	80.565	68.07	128.64	125.72	130.81	73.012	150.77	105.84	87.151	74.088	51.831	41.443	52.218	60.447	78.871	64.069	97.902	106.55	90.898	108.78	52.352	54.824	96.138	87.556	96.149	102.62	89.664	90.183	90.305	113.86
82.856	66.031	104.21	100.36	117.58	85.271	96.016	107.82	104.38	74.057	97.907	70.497	85.045	82.823	90.339	101.68	100.65	89.405	75.199	91.77	90.003	91.492	130.2	120.02	131.1	95.338	124.03	104.4	92.393	100.54	87.501	78.486	52.401	67.23	70.326	81.103	106.37	116.65	96.71	110.39	64.185	69.566	100.83	83.924	108.64	118.58	91.957	91.756	101.62	111.87
81.681	60.5	90.653	114.32	112.37	107.24	94.022	122.22	103.45	108.23	93.412	83.628	96.218	108.27	93.466	132.61	95.214	82.061	66.002	66.96	123.55	135.18	123.29	121.91	143.69	130.33	109.21	117.87	102.37	122.8	157.52	121.72	66.79	80.08	69.754	94.204	117.34	123.18	121.8	112.2	107.66	105.84	96.645	86.975	100.48	119.9	93.138	94.358	99.049	101.25
87.374	58.792	101.71	101.3	114.48	116.83	112.53	104.65	91.134	96.154	106.85	86.571	137.92	107.51	131.23	156.87	90.657	68.722	76.204	59.901	160.38	163.72	132.56	119.65	146.5	143.88	109.86	115.53	110.03	124.63	203.07	134.17	94.644	85.33	100.78	107.59	133.78	117.91	133.46	99.457	150.49	143.55	107.93	102.54	105.13	112.7	98.916	100.13	102.87	95.468
92.625	69.918	116.06	89.994	105.26	110.48	119.04	87.571	61.023	73.612	110.33	92.969	152.52	101.48	164.75	168.9	96.277	67.862	95.521	74.754	151.89	167.45	152.04	121.52	137.75	140.25	114.64	110.96	114.46	119.88	227.5	142.13	120.92	94.285	116.54	103.01	129.5	104.52	131.8	91.676	151.58	144.67	115.84	116.44	103.67	100.06	105.82	101.43	104.34	93.319
99.914	79.471	131.65	78.821	92.541	98.002	126.91	74.471	37.12	50.147	128.01	112.54	160.95	105.39	186.46	158.41	119.28	82.743	127.32	91.868	73.185	150.34	166.29	123.73	109.61	131.52	112.26	102.66	121.59	119.95	211.33	140.62	158	109.66	118.12	80.311	129.26	96.552	127.24	99.909	127.88	135.85	140.23	130.96	102.11	89.243	131.27	115.64	103.76	87.74
[truncated: 66 more columns]
