# Supplementary material for: Constructing high-order functional connectivity network based on central moment features for diagnosis of autism spectrum disorder
Source: PeerJ. 2021 Jul 6;9:e11692. doi: 10.7717/peerj.11692 (PMC8269664; doi:10.7717/peerj.11692)
Supplement: Supplemental Information 2 [file peerj-09-11692-s002.zip › raw data/Subject_21.csv]

101.6	85.171	117.49	105.61	99.39	101.54	138.48	104.07	133.6	100.07	102.65	64.354	104.84	75.986	117.43	72.743	90.067	60.72	90.975	90.82	93.7	86.173	94.468	76.062	74.055	112.41	109.68	90.105	81.918	70.684	97.636	92.581	91.143	96.204	85.406	78.097	102.49	83.513	100.82	88.052	81.168	77.778	77.962	82.483	87.918	73.696	92.436	75.435	95.971	92.188
107.02	99.696	119.91	111.78	100.81	111.89	126.13	97.761	130.96	96.953	112.51	67.989	113.64	87.099	119.06	84.034	88.139	59.315	85.654	89.146	96.627	79.812	112.68	91.436	102.05	118.54	138.49	109.49	87.188	85.977	81.755	83.232	52.026	73.775	78.169	79.709	94.583	99.721	103.54	90.586	42.642	48.739	70.695	71.896	74.155	59.243	87.018	72.578	88.57	94.378
112.66	104.03	106.67	106.47	77.061	106.06	118.3	108.88	100.06	101	122.22	104.66	130.2	110.27	107.41	105.51	116.59	98.743	99.594	99.814	70.392	78.57	85.95	91.671	52.107	81.396	108.57	110.87	113.96	114.84	37.618	66.735	52.086	77.075	60.729	75.895	89.733	110.56	94.345	94.026	48.274	46.781	86.936	85.418	82.108	79.012	97.121	99.135	100.13	103.81
112.18	105.2	99.325	113.14	83.676	107.75	108.31	124.2	101.73	120.09	117.61	134.85	120.66	123.96	104.33	134.12	117.33	106.34	118.08	119.98	78.816	97.96	91.486	111.65	63.239	76.787	104.84	124.73	125.06	119.63	51.613	78.26	67.213	88.693	42.894	59.792	87.052	111.36	88.225	97.54	56.072	63.541	86.423	79.021	61.034	77.21	93.857	99.395	84.915	102.3
114.65	113.46	91.489	119.32	90.619	112.46	101.46	139.3	113.36	137.78	107.66	148.28	99.763	121.35	94.999	131.04	115.84	112.57	134.26	134.99	85.156	114.85	80.543	106.8	58.289	70.879	86.414	126.55	119.38	106.8	54.467	83.18	88.765	106.08	32.906	47.444	90.219	107.57	79.732	102.12	73.718	95.703	94.363	90.195	60.994	91.199	99.172	104.1	88.01	116.25
114.85	120.06	81.271	115.07	77.205	110.26	94.382	138.75	107.52	136.11	100.32	134.68	88.838	105.72	82.761	96.131	128.48	131.65	142.03	141.8	72.86	110.06	54.432	79.827	37.832	63.97	58.277	108.59	104.98	97.724	32.292	74.823	101.84	116.51	21.876	45.08	101.1	106.76	85.07	112.56	89.256	115.18	115.96	122.59	89.684	121.44	113.64	121.64	112.71	136.5
115.72	130.65	71.5	113.19	86.39	111.16	79.056	125.89	89.5	126.99	100.34	128.23	84.637	100.37	73.407	75.736	136.51	148.08	137.41	141.21	91.635	105.51	46.312	70.681	63.598	85.361	64.426	94.721	85.993	103.83	21.291	71.173	97.749	114.64	27.881	53.693	98.277	103.59	91.694	112	105.92	116.67	122.74	139.96	102.01	128.19	118.03	130.78	106.47	138.4
109.69	121.38	88.073	111.21	102.86	107.48	78.528	102.01	84.287	99.733	108.27	113.06	92.915	101.58	84.674	72.835	122.21	138.91	113.44	116.66	115.69	95.665	73.234	73.276	114.87	100.89	88.879	90.539	75.061	105.01	39.975	69.221	86.208	98.398	77.509	93.471	93.66	95.587	102.8	98.103	87.741	87.209	123.58	137.81	119.87	119.56	114.62	125.13	95.098	126.27
104.14	103.39	100.22	94.671	79.942	98.667	89.846	86.143	65.282	85.821	121.06	107.52	114.81	104.18	93.408	80.256	129.64	151	101.2	87.611	94.431	82.323	63.437	56.353	73.807	81.548	73.846	76.004	94.821	114.63	39.566	61.544	97.128	95.48	120.71	126.31	98.89	85.186	110.81	93.86	90.292	72.05	144.17	146.08	156.95	129.7	128.12	135.99	111.41	117.23
98.4	108.79	96.296	88.776	76.841	105.81	76.111	78.559	51.377	103.88	104.9	112.98	96.974	99.075	89.167	105.12	123.22	145.08	99.287	84.792	118.09	95.398	69.98	68.249	96.296	104.15	102.62	85.618	109.32	126.71	78.388	82.872	107.81	101.23	136.44	119.49	103.73	86.004	123.06	104.47	109.22	89.377	138.65	125.4	144.96	113.63	130.54	122.84	103.57	102.75
97.833	118.35	90.22	75.468	59.311	100.36	73.894	76.158	48.869	108.4	90.208	105.19	82.508	82.899	78.164	93.125	125.69	143.47	102.9	84.556	109.62	97.376	62.968	61.301	73.344	91.393	86.554	85.591	122.56	127.73	91.812	93.235	123.43	109.28	140.56	112.87	118.86	100.19	124.54	116.45	137.88	115.19	143.9	130.21	154.22	128.56	138.56	129.62	130.3	109.59
101.27	131.08	82.627	74.384	77.547	89.078	70.861	77.217	64.111	102.96	86.091	103.82	75.66	78.444	75.811	85.71	120.37	129.75	111.95	99.93	117.67	104.07	89.217	89.317	105.55	104.06	90.442	91.637	122.29	124.91	124.44	118.84	126.21	111.9	114.25	93.205	122.31	114	117.63	115.71	168.69	128.11	129.55	126.64	120.41	121.37	125.59	130.11	118.08	100.55
106.31	121.97	84.734	79.464	99.899	62.664	77.931	79.843	70.238	68.032	96.44	111.2	96.032	98.361	87.92	89.874	122.97	121.71	108.72	112.27	108.67	102.87	115.28	127.35	136.6	101.67	88.446	83.405	118	119.62	126.93	123.32	119.45	108.65	80.963	79.774	114	114.53	105.93	98.924	188.05	123.63	123.49	133.16	89.926	116.1	111.07	140.01	103.4	89.594
106.24	94.292	110.36	92.386	125.4	46.567	101.93	83.692	94.991	36.801	115	108.17	127.2	124.58	119.46	109.89	107.8	93.777	98.954	110.37	91.122	97.138	156.03	161.88	171.49	98.124	106	80.721	109.91	98.739	145.9	126.4	112.86	102.65	76.897	87.087	102.68	97.01	98.418	73.984	156.18	90.156	115.99	126.32	68.65	99.128	94.263	130.75	84.984	74.739
102.41	81.897	119.01	103.91	122.79	59.224	113.19	98.52	97.01	55.494	112.15	114.71	133.89	138.7	128.26	137.11	103.34	86.322	106.12	119.01	78.447	100.07	153.24	165.43	169.01	103.9	130.67	83.062	106.5	96.865	157.26	134.83	122.96	117.31	80.972	89.074	94.648	78.437	102.58	71.122	121.48	69.113	109.73	111.81	61.567	87.57	88.996	113	77.233	71.561
102.39	79.948	128.77	105.1	109.71	92.36	125.7	103.84	115.98	92.252	105.09	98.979	121.74	124.95	125.41	129.16	100.36	75.517	106.09	107.86	71.863	104.63	133.76	128.79	118.22	90.994	119.15	88.101	101.6	87.401	152.31	125.08	137.34	120.5	134.54	108.93	91.661	74.86	93.296	80.074	105.08	89.614	99.026	100.3	90.424	92.939	86.67	93.899	93.447	90.92
95.475	95.959	114.4	102.26	75.665	117.43	119.39	109.44	111.31	131.63	79.341	85.422	87.825	86.631	97.613	103.91	102.42	87.57	128.03	120.19	77.271	111.06	106.02	89.506	81.081	94.256	102.73	95.063	104.65	106.8	156.98	135.08	151.07	133.81	151.07	120.4	98.161	89.157	106.08	108.86	96.74	105.19	88.41	89.35	111.91	104.4	80.398	80.173	106.86	106.27
100.03	107.55	98.813	96.966	57.8	113.45	111.94	105.38	96.2	125.44	75.609	84.608	75.669	60.615	74.631	76.553	112.79	111.9	136.75	123.23	80.018	116.46	82.124	69.258	38.788	81.624	60.531	86.582	114.31	124.59	125.76	120.9	146.56	129.29	145.5	125.05	95.067	102.27	102.04	121.8	124.59	141.08	89.978	97.488	128.42	121.12	77.3	90.046	113.7	115.01
102.78	100.08	105.58	97.13	65.834	87.913	112.85	90.56	92.305	77.714	88.765	75.816	86.414	52.221	80.519	66.945	98.666	109.98	124.87	111.95	80.35	114.08	100.41	84.842	48.517	70.752	48.738	80.931	119.3	119.41	109.11	103.62	120.73	106.71	128.71	131.56	90.726	102.99	102.91	113.19	116.84	144.57	100.23	104.94	131.93	123.2	76.591	95.073	111.91	106.91
103.96	101.5	99.721	102.55	91.469	79.8	100.92	86.554	75.549	64.73	98.636	92.243	96.264	69.3	90.034	97.115	85.268	109.98	118.01	113.35	95.72	122.59	110.58	122.15	79.777	91.003	83.273	87.885	120.11	120.37	103.59	104.9	98.952	97.403	90.89	111.33	80.98	93.393	106.42	101.09	111.45	134.18	108.96	103.82	105.16	107.51	85.094	92.744	90.244	87.802
100.88	97.885	102.23	101.28	112.54	97.681	101.15	85.768	80.735	80.33	105.43	95.997	104.61	93.587	108.35	117.57	78.624	102.62	97.205	97.824	100.97	125.38	105.17	130.28	68.698	90.256	99.317	99.682	113.02	108.87	85.331	93.868	92.178	89.239	107.22	107.93	76.359	88.593	95.817	87.499	107.27	123.47	119.23	111.28	111.45	109.68	101.54	93.066	97.662	91.832
86.196	91.367	110.2	97.953	118.41	130.54	110.8	87.968	114.06	115.84	100.74	77.899	102.38	105.45	129.55	119.4	76.961	93.153	85.595	85.991	99.578	119.42	110.72	118.82	54.796	90.487	101.5	117.06	105.63	100.27	94.457	96.195	102.77	89.521	149.97	118.36	84.522	93.392	90.405	85.589	94.269	98.395	118.05	113.87	130.53	117.87	105.19	88.839	112.74	104.5
73.515	95.206	91.41	92.879	90.11	146.37	103.47	97.597	109.1	145.99	82.983	80.607	96.276	112.23	124.81	120.98	117.72	136.96	105.34	109.94	83.936	110.37	90.217	104.49	31.186	99.481	84.755	112.51	117.15	131.9	87.377	103.36	125.97	112.52	132.16	96.304	97.78	98.633	98.8	103.68	124.47	95.23	119.64	123.75	134.6	132.25	105.52	105.61	120.42	113.84
77.611	98.651	113.82	102.74	116.47	144.03	112.81	89.552	163.09	126.44	91.632	62.383	99.555	107.7	141.48	118.36	112.73	129.22	117.36	114.77	91.398	99.793	155.39	122.55	99.199	122.84	103.55	118.47	120.21	127.1	143.14	119.73	126.09	107.19	125.84	86.499	106.42	87.367	96.485	93.237	121.04	93.236	92.493	101	102.08	102.53	80.952	92.128	86.987	99.412
101.25	110.02	131.73	109.97	143.3	123.24	110.78	76.376	181.16	84.422	105.65	62.663	109.58	106	144.66	118.29	113.34	128.45	121.36	119.31	99.329	91.799	197.67	141.84	163.51	132.63	127.91	112.46	123.6	125.77	164.96	118.59	112.07	94.584	87.762	60.044	109.62	71.244	94.797	73.89	130.24	117.3	73.282	79.248	59.97	67.79	71.932	84.332	60.556	82.93
126.84	119.09	148.68	108.16	153.9	105.28	117	70.581	184.26	60.664	122.43	64.582	124.78	101.05	144.7	105.77	105.95	117.67	118.32	112.35	94.108	82.428	203.56	134.05	173.43	112.5	135.36	108.81	125.46	120.77	169.24	116.64	102.06	84.635	67.19	57.501	114.71	65.154	94.876	51.88	115.69	116.8	68.373	64.849	42.213	48.934	79.081	79.655	64.081	74.548
136.75	120.88	144.71	101.12	137.29	101.98	120.04	82.736	160.94	83.042	126.84	77.148	136.01	102.17	141.78	95.49	110.07	116.3	117.28	112.04	86.621	82.054	165.44	110.66	130.9	85.464	120.95	107.66	130.34	129.69	153.7	121.58	106.93	91.697	64.39	72.312	116.24	79.872	99.327	50.181	105.36	95.197	78.273	64.49	46.85	53.064	93.4	86.314	82.904	72.589
130.97	111.81	127.12	98.364	117.3	104.12	114.45	103.55	122.23	115.95	118.61	101.73	140.52	118.25	140.35	98.083	125.9	125.46	106.65	112.57	94.375	95.509	115.08	96.313	82.747	62.083	92.111	101.37	133.63	139.54	109.15	109.99	116.39	106.29	96.505	101.27	102.95	105.64	91.295	65.005	129.59	92.445	99.541	84.328	74.683	79.973	104.66	108.37	99.836	80.952
106.74	81.391	133.67	101.75	110.13	94.784	116.75	105.47	117.29	105.77	108.19	91.455	143.47	125.7	158.66	103.74	114.78	105.69	84.105	97.467	101.45	100.97	130.98	110.27	105.65	56.135	88.627	96.771	126.45	115.17	97.114	91.024	114.92	106.73	159.28	149.34	92.754	123.39	87.365	83.699	133.83	92.182	121.52	106.29	117.54	107.23	100.6	117.89	106.85	87.144
86.091	68.889	132.18	108.23	117.18	83.723	106.6	98.232	113.87	80.774	92.863	89.652	129.86	120.96	156.46	122.82	92.524	90.253	78.762	94.179	112.15	106.9	165.74	142.96	176.82	88.871	124.37	96.285	112	91.112	111.26	86.715	110.6	111.57	183.91	167.78	85.409	120.98	88.732	98.28	150.75	113.23	132.01	117.27	132.62	118.59	90.807	113.58	89.439	88.197
78.244	66.992	131.19	107.1	116.17	77.107	99.381	82.639	115.43	47.955	78.894	84.015	104.49	98.47	133.02	119.12	68.028	77.276	71.527	88.211	101.73	99.204	180.5	150.34	219.48	111.36	146.23	96.991	89.391	70.232	117.58	80.484	101.51	106.24	176.02	164.31	88.866	109.94	93.122	96.651	154.18	135.03	130.85	117.5	138.64	121.43	85.2	100.17	89.082	99.103
86.875	72.693	131.26	107.06	118.39	89.073	102.98	75.567	134.71	42.773	78.872	81.306	76.238	72.955	105.06	94.885	46.271	57.309	61.321	82.697	89.518	89.4	167.82	131.59	208.9	120.42	135.15	106.44	65.359	57.755	120.4	82.116	92.344	89.334	150.35	143.75	90.782	99.814	87.116	77.263	134.22	134.43	105.95	97.026	119.19	102.76	75.393	78.17	91.575	111.85
94.19	83.247	110.36	110.88	83.111	103.39	105.36	97.783	121.75	76.518	77.66	95.411	55.654	59.031	71.501	70.722	57.093	69.747	77.733	108.8	66.907	80.278	105.79	95.394	135.22	116.48	93.189	109.33	63.203	80.302	104.29	98.669	96.621	93.99	79.458	104.2	92.109	96.259	95.099	71.518	84.856	81.692	86.716	78.042	85.834	84.655	73.632	73.786	102.38	118.59
106.31	93.962	92.95	123.18	69.362	114.34	103.7	124.84	104.13	106.73	88.591	116.09	55.67	76.383	58.51	65.075	82.712	81.038	86.576	127.53	75.714	88.923	53.704	78.11	66.51	100.37	51.208	103.97	68.1	90.768	58.343	87.707	93.683	92.759	41.984	71.141	72.659	91.717	79.559	67.039	56.331	52.503	74.479	71.793	56.659	69.077	77.424	87.112	103.54	122.79
102.01	92.81	92.729	128.32	60.003	110.2	104.96	132.35	97.008	109.42	98.599	101.46	75.831	93.764	72.342	71.304	93.004	69.899	96.67	127.84	84.734	95.795	55.925	83.34	51.722	86.614	50.526	97.701	74.784	75.183	42.04	75.335	86.728	89.433	39.099	68.164	64.04	85.68	78.739	75.729	18.293	29.052	82.978	80.391	55.527	68.646	86.945	101.03	109.28	118.76
93.841	100.16	84.027	120.92	60.206	105.16	94.897	125.44	79.621	107.05	93.363	90.245	91.217	105.56	77.283	87.803	96.869	64.89	107.2	117.3	97.635	108.52	62.796	93.247	63.578	83.409	80.374	93.203	76.715	64.42	34.46	68.564	82.224	95.345	50.094	77.571	66.272	83.209	85.712	91.826	25.592	48.062	106.33	103.6	74.756	89.916	105.66	117.4	119.24	118.97
89.111	107.89	77.417	112.66	84.106	109.56	81.111	107.9	75.473	107.67	75.861	81.808	87.244	105.66	76.086	99.844	83.97	53.176	99.376	98.026	121.7	121.45	75.563	104.76	109.82	98.297	126.84	100.31	66.417	64.14	47.925	76.179	70.926	94.076	66.387	88.542	77.101	90.845	98.415	105.2	53.295	88.67	118.04	115.83	89.009	105.8	115.95	116.73	121.15	118.93
93.024	100.62	89.974	111.17	107.52	110.07	87.457	93.907	92.017	97.344	68.221	67.698	81.809	97.411	79.444	86.221	67.134	42.676	74.036	72.657	123.81	113.38	81.165	98.404	133.91	94.882	140.21	104.14	57.665	67.184	56.158	80.744	55.422	80.843	86.61	106.04	94.332	103.88	109.91	110.65	53.624	102.47	122.36	122.26	111.69	119.08	119.3	110.37	134.97	121.57
108.59	93.411	98.84	118.33	119.75	105.94	98.073	95.438	100.84	95.078	86.546	71.586	89.377	99.124	83.566	76.026	78.331	58.538	66.552	69.191	108.72	96.019	69.087	94.016	117.68	94.077	127.42	95.553	67.106	79.404	45.22	83.546	44.697	69.283	71.289	93.634	101.35	108.11	109.79	117.15	53.791	95.292	114.3	119.03	105.96	110.86	117.14	107.51	129.24	106.96
118.34	83.539	122.31	128.44	123.28	94.293	109.9	95.782	111.12	69.262	110.46	67.246	97.527	103.44	94.853	66.657	81.316	56.428	59.031	66.245	102.36	75.514	83.678	94.647	124.09	85.192	120.34	88.623	74.229	67.374	34.773	71.883	30.888	52.569	82.815	96.627	99.98	105.44	103.81	113.7	18.18	63.228	95.69	102.74	101.99	93.944	107.89	94.183	128.66	94.156
119.77	89.724	117.29	117.75	94.951	87.432	109.02	101.66	88.428	61.824	127.77	88.792	105.22	110.92	85.546	72.482	103.9	77.632	76.548	71.861	84.458	68.968	66.753	81.682	76.071	67.906	94.479	78.92	88.754	66.118	9.2891	61.303	42.271	61.49	92.307	103.99	95.037	100.91	89.804	109.28	24.047	52.172	86.836	95.216	103.98	95.807	106.8	94.558	136.64	92.517
105.73	105.63	88.774	95.561	67.614	94.278	88.108	103.27	54.247	79.621	114.26	123.63	89.607	114.07	64.327	97.991	118.53	97.455	95.39	84.512	86.759	85.027	50.807	80.156	53.628	76.605	86.828	85.062	94.911	86.314	20.198	78.005	64.954	84.684	91.211	108.56	92.118	107.47	89.47	109.45	57.731	68.838	76.412	78.29	87.717	93.378	100.52	87.05	127.9	92.851
90.181	105.89	67.63	66.4	43.259	92.579	82.292	96.019	37.91	89.108	98.73	139.32	83.537	111.9	55.724	110.13	132.39	119.06	96.71	82.168	63.516	91.423	34.952	73.965	8.23	68.828	52.322	82.696	103.94	113.48	42.299	95.489	92.026	101.06	86.373	115.67	99.469	120.08	97.653	114.71	95.744	101.99	88.854	81.935	92.131	103.38	102.41	93.86	127.74	98.618
85.825	101.92	76.344	58.659	57.118	78.7	97.775	89.733	61.214	75.473	93.6	131.74	86.357	110.14	66.761	106.39	123.61	124.65	86.478	71.872	49.311	82.265	53.409	80.138	5.8885	59.351	32.277	77.765	110.57	126.35	86.3	112.3	105.45	103.84	93.002	125.18	106.12	123.51	108.97	116.73	92.366	114.42	110.43	96.121	109.15	106.61	109.44	102.88	121.48	99.844
95.045	118.72	83.561	87.717	131.71	74.896	82.389	85.908	82	65.569	81.9	135.28	70.213	121.64	78.411	128.68	97.704	108.5	76.116	88.54	125.93	92.621	111.38	139.31	144.53	121.12	103.29	86.933	100.86	132.74	147.34	135.5	88.258	94.341	83.848	89.09	87.242	112.15	119.13	119.55	94.05	137.86	99.574	84.92	75.516	66.282	103.98	89.081	64.822	81.374
105.14	116.37	101.19	96.289	138.26	68.779	101.36	89.292	104.43	51.83	103.4	113.91	96.18	119.92	92.259	109.35	93.038	106.17	83.324	80.378	122.23	75.51	118.85	128.29	131.05	108.03	90.843	73.04	107.69	110.69	137.02	119.28	86.912	87.581	104.27	89.631	82.899	91.437	108.47	111.57	89.265	129.72	117.7	114.61	121.56	90.111	120.05	107.66	88.578	91.718
98.255	120.39	93.025	104.27	119.75	95.553	92.773	105.34	101.24	84.551	95.685	113.78	89.669	108.8	85.45	106.83	77.588	94.782	96.343	86.076	144.83	90.163	104.73	107.43	128.31	117.9	94.337	85.561	101.28	100.85	128.45	118.82	86.404	94.371	120.11	95.211	78.23	84.783	100.83	99.824	84.62	108.51	110.04	114.35	143.33	114.55	119.29	104.59	114.8	111.75
82.381	109.96	73.104	96.369	68.859	128.66	79.172	119.14	82.349	131.7	82.346	114.73	81.077	93.953	77.048	105.93	77.91	93.475	94.746	83.517	131.69	114.87	60.913	70.51	62.053	105.55	57.964	97.428	96.648	103.61	97.84	108.56	90.925	97.795	121.56	102.7	82.297	96.834	92.128	93.452	91.197	98.817	103.47	108.97	156.09	144.36	115.31	104.73	148.69	136.81
74.547	108.23	52.047	88.657	32.843	143.7	63.35	130.48	55.598	163.61	71.878	123.68	73.482	89.974	67.806	113.95	92.018	111.43	90.111	87.512	104.87	137.08	18.28	52.448	-5.6958	90.009	25.085	101.87	97.894	122.87	70.08	99.34	96.363	101.82	96.229	93.597	86.215	113.16	91.02	99.292	99.355	97.866	102.2	102.41	141.17	151.35	115.59	110.2	151.66	144.02
79.013	114.48	67.845	91.098	55.048	130.43	67.767	123.32	73.734	143.69	82.118	106.17	79.24	92.929	81.762	118.09	85.419	103.12	85.523	85.933	91.841	134.4	49.231	74.861	6.7801	89.595	40.887	106.73	97.322	119.44	97.937	103.34	93.795	92.128	87.865	88.021	87.625	115.42	101.15	105.48	73.655	82.535	93.904	88.283	110.49	117.09	109.47	99.394	112.69	118.61
95.625	131.22	92.239	90.178	91.672	103.16	90.411	113.33	103.16	101.06	109.58	96.59	105.54	105.17	95.121	112.48	91.996	109.07	102.35	86.657	78.493	108.51	85.49	96.002	8.9549	83.729	52.557	97.805	107.31	110.23	119.92	107.86	102.57	93.562	95.606	90.086	84.561	101.78	106.71	105.92	73.343	75.666	92.485	93.506	105.7	90.453	107.91	98.167	78.754	87.731
99.886	144.68	104.12	90.983	119.58	94.681	103.28	106.77	125.79	81.82	114.58	107.79	117.04	113.48	102.84	115.81	94.996	114.83	129.28	104.38	102.12	91.212	123.13	116.76	51.333	108.45	80.03	99.859	115.02	112.68	155.49	132.86	114.36	110.3	103.46	97.214	82.128	92.057	120.6	102.51	86.146	73.929	75.729	85.934	102.36	70.918	89.539	81.105	56.406	63.629
98.191	132.92	106.9	80.222	105.72	102.49	124.43	105.57	141.63	89.211	119.67	130.8	136.06	113.52	114.87	109.72	109.95	133.52	143.67	108.69	99.061	83.888	118.07	94.038	14.909	98.452	46.499	95.126	130.49	119.43	148.77	137.07	134.32	128.82	122.07	124.97	90.769	94.34	112.17	91.479	113.58	90.821	71.827	91.18	131.07	95.319	74.153	79.985	86.145	74.34
96.768	115.42	92.177	74.416	81.345	112.58	116.94	100.87	119.64	107.09	109.08	159.51	137.81	112.65	123.69	116.19	131.27	158.18	133.55	119.81	105.72	99.534	93.424	75.431	4.458	94.334	31.827	90.479	140.12	139.97	113.86	120.66	138.27	135.56	109.13	125.6	104.28	108.44	102.18	95.26	140.94	129.66	74.398	90.501	131.5	117.33	70.12	86.57	117.98	97.272
108.44	98.371	96.602	73.331	80.841	102.58	108.02	78.442	101.97	87.361	112.71	146.56	140.74	109.61	140.53	108.41	137.51	152.61	96.399	108.74	104.6	107.65	89.435	67.354	28.732	78.353	50.905	85.231	136.74	132.16	71.744	76.809	122.63	111.31	109.27	118.21	120.17	114.78	87.585	103.99	142.48	162.35	88.894	96.035	121.97	122.94	87.572	101.25	139.7	117.36
123.39	114.01	88.063	84.753	107.39	89.698	79.342	64.127	68.805	75.657	105.59	127.17	121.1	107.47	129.84	110.4	131.98	136.56	87.027	119.13	130.62	113.88	94.975	92.012	122.41	115.45	144.11	97.407	123.13	129.25	70.976	71.225	106.63	99.874	81.717	79.989	127.14	104.56	98.149	122.6	143.04	159.87	95.512	92.866	70.703	91.988	113.17	107.9	108.8	106.86
132.69	115.37	99.687	88	125.77	81.961	82.259	55.745	68.231	58.221	107	83.412	113.74	101.22	115.31	81.33	119.7	105.62	76.865	97.456	129.58	98.069	93.126	91.639	150.36	120.8	182.43	108.15	106.04	99.985	65.531	63.117	99.05	86.915	104.27	80.27	128.47	88.008	102.62	117.77	150.57	137.75	108.73	112.63	76.082	86.714	138.88	120.74	102.9	103.33
121.57	112.84	98.262	99.229	141.88	107.95	80.829	69.811	80.129	96.643	86.72	71.551	90.489	94.833	95.48	77.513	97.459	79.966	86.167	93.68	161.89	106.78	97.836	104.19	191.09	162.3	208.33	136.03	88.271	89.681	106.1	99.019	97.194	94.572	111.13	84.457	118.8	83.749	115.71	103.64	164.63	110.2	96.225	109.19	68.385	76.982	132.53	107.88	77.243	90.91
104.36	93.501	91.663	98.279	121.95	136.58	89.421	89.589	89.167	149.93	78.42	83.42	91.16	91.956	90.31	83.024	100	94.521	99.308	91.86	160.3	126.05	81.69	96.728	146.61	162.08	161.23	140.5	88.937	93.4	116.13	116.17	101.22	105.79	96.451	94.728	113.82	97.47	115.65	93.681	184.09	109.27	96.745	115.59	84.34	96.961	121.59	107.73	79.795	90.177
95.642	82.051	95.209	101.01	131.12	154.28	86.932	89.811	108.63	176.05	86.316	95.602	96.591	96.932	110.39	108.14	96.077	101.87	94.873	93.339	178.53	158.98	109.54	116	156.53	159.3	144.7	139.82	84.748	87.993	126.56	110.75	86.733	93.33	78.938	92.462	108.35	118.14	103.76	95.131	184.46	142.18	88.238	101.23	70.341	91.169	103.34	95.682	62.737	81.213
94.829	89.322	99.534	96.391	124.81	140.95	90.316	86.869	114.38	162.24	106.82	91.093	109.19	97.68	121.78	115.15	101.55	123.38	99.317	97.863	151.97	162.51	124.04	118.67	139.35	123.88	137.21	124.55	88.104	79.61	108.92	91.078	83.99	88.969	68.414	96.373	118.8	126.12	98.794	112	155.08	152.22	104.41	103.36	72.999	94.979	108.17	103.26	66.564	75.627
95.998	118.33	89.508	107.1	142.56	131.79	76.635	94.98	108.89	149.88	104.85	88.906	89.754	101.35	103.89	119.96	101.95	132.95	98.61	108.94	151.74	157.35	129.33	136.86	172.47	127.15	176.19	125.17	79.51	74.275	91.998	87.8	84.495	95.58	81.156	90.592	118.78	116.01	98.368	124.86	141.21	157.48	104.52	95.45	54.157	77.992	111.05	103.82	48.55	67.61
82.617	117.19	88.278	118.32	132.74	128.47	86.12	114.1	118.87	146.7	89.605	60.786	72.327	92.247	81.64	92.541	99.337	127.69	87.752	95.898	116.57	124.8	118.25	131.95	160.08	123.99	173.74	127.67	74.946	59.819	80.429	94.285	95.001	106.26	127.6	110.13	123.26	98.088	104.55	121.98	118.45	129.78	104.66	99.045	71.873	80.773	109	105.55	60.542	73.77
65.599	108.13	74.041	134.63	110.22	136.99	88.738	147.19	109.19	175.23	55.347	68.836	49.892	87.494	52.229	74.674	97.833	132.4	85.535	91.989	103.72	109	87.673	121.89	140.32	135.32	151.45	131.12	76.91	71.249	81.706	113.58	106.4	129.63	154.39	122.69	118	89.65	110.81	112.03	111.78	99.196	94.321	99.07	87.678	92.222	98.635	103.29	75.67	91.635
60.575	97.328	79.051	150.07	123.1	143.94	77.912	150.8	109.33	181.26	31.877	95.053	32.107	96.985	56.498	80.849	71.149	102.65	68.701	86.491	154.63	123.58	112.05	134.75	198.85	155.77	155.51	140.04	66.87	80.259	116.52	117.91	89.479	121.26	172.88	124.28	100.65	102.74	107.09	101.05	102.57	96.776	61.516	73.594	78.664	77.452	74.662	74.705	69.366	104.91
78.515	98.535	61.427	118.28	74.1	119.47	70.784	137.86	59.394	167.16	61.718	150.62	69.686	121.32	66.478	95.65	111.44	140.77	98.789	99.596	126.1	127.29	67.521	102.89	94.697	113.66	85.947	103.14	94.474	125.37	89.604	96.049	102.13	125.16	110.71	94.182	99.829	124.43	99.237	124.39	154.09	127.06	80.829	95.723	98.69	100.86	90.957	97.225	92.115	112.32
98.289	115.59	55.905	85.485	49.848	96.032	64.549	117.5	32.204	133.03	99.447	195.6	95.061	145.62	81.961	121.1	132.8	157.19	126.02	112.59	110.56	128.79	47.727	78.6	32.726	80.908	49.789	84.218	112.24	162.93	94.915	92.4	119.3	127.98	69.021	82.375	105.81	142.75	101.02	149.33	185.06	153.87	104.86	112.78	121.44	115.83	108.68	109.43	102.33	107.11
105.86	129.49	51.34	65.506	34.97	91.076	74.848	120.8	30.773	123.23	126.68	219.63	109.42	158.59	84.461	139.88	152.5	178.87	143.08	113.01	72.846	119.18	15.733	53.302	-40.937	60.236	11.288	78.471	130.9	188.92	107.2	109.72	150.3	144.54	68.292	101.39	118.01	140.9	104.05	158.84	208.08	172.43	140.1	142.06	166.36	147.61	127.83	129.63	116.62	105.05
90.672	122.34	55.108	75.849	51.096	109.36	88.453	137.31	55.644	142.8	118.2	204.78	105.22	153.57	85.617	151.28	150.52	181.85	126.38	99.689	55.67	112.41	16.216	62.09	-30.246	83.149	15.327	90.555	136.95	187.47	136.87	133.08	160.21	150.63	107.82	135.55	126.99	121.99	110.37	146.43	202.8	179.35	156.39	154.57	198.08	168.91	128.5	134.72	119.19	106.85
66.794	99.476	82.94	108.61	106.53	130.15	101.48	141.32	100.44	152.01	84.706	154.46	92.09	134.12	100.68	146.65	106.03	139.47	77.67	75.655	86.331	113.62	77.36	101.41	96.962	124.69	78.591	113.07	119.44	146.17	168.84	129.69	131.23	128.09	185.61	179.93	126.33	99.049	109.7	113.17	149.36	161.15	142.85	137.54	207.44	169.77	109.94	115.91	118.95	120.85
58.315	79.724	106.1	121.41	141.54	128.43	111	123.99	118.69	137.82	70.355	108.17	101.74	115.14	118.8	127.43	73.275	100.18	51.426	67.425	104.26	108.38	124.89	124.2	181.91	134.08	128.56	113.06	103.64	99.508	143.58	90.269	99.299	99.708	224.99	194.09	120.14	82.319	93.526	88.084	108.39	130.77	128.46	120.82	200.26	167.81	98.877	108.41	130.71	136.76
65.27	78.196	117.47	116.21	152.39	110.21	104.65	96.005	108.95	99.817	67.018	89.597	99.764	102.99	123.47	110.3	48.488	62.323	55.209	89.695	127.7	98.622	149.03	128.33	233.37	124.74	163.72	108.39	82.455	68.931	97.004	57.047	83.095	86.632	219.27	179.1	108.3	81.935	79.48	80.146	74.562	90.507	114.73	101.54	175.33	155.69	94.206	100.62	142.31	143.37
79.257	78.18	113.98	94.995	123.76	88.691	101.78	78.028	94.084	69.883	85.934	87.469	95.409	94.605	113.81	96.184	59.72	56.217	85.664	120.48	107.72	76.477	129.53	108.63	177.93	97.979	132.39	96.33	75.802	60.14	60.435	61.119	103.44	97.273	175.86	146.54	101.86	89.098	70.371	88.249	69.883	67.51	119.51	104.4	157.11	148.53	100.19	105.67	150.78	131.33
88.224	82.354	90.257	84.384	87.287	76.697	91.669	86.485	68.01	72.78	93.78	102.14	73.78	89.263	82.431	96.262	99.741	94.281	118.01	148.85	81.881	65.948	83.915	96.012	98.168	89.695	80.808	85.348	82.892	79.017	62.762	105.53	137.47	126.5	120.38	107.37	98.911	95.094	74.772	101.9	95.251	80.49	132.48	122.35	140.77	145	109.73	116.69	141.99	110.94
87.863	80.317	91.804	96.549	99.786	71.468	92.377	96.59	78.963	75.164	88.927	87.669	50.712	79.43	70.435	92.824	108.26	107.83	111.86	136.33	89.097	73.253	98.145	110.7	110.71	100.48	74.933	88.498	84.668	77.816	126.15	148.12	139.61	127.24	126.79	104.04	100.02	94.466	84.285	96.349	97.656	102.63	125.42	124.61	130.13	130.85	102.08	104.15	119.16	99.441
83.511	78.803	105.29	106.42	129.53	62.235	103.95	97.443	99.36	71.946	86.397	55.067	57.178	69.17	83.717	82.928	98.919	103.78	96.416	105.09	93.459	83.755	139	126.66	155.42	110.76	105.89	89.139	92.189	68.923	182.94	155.36	115.35	105.33	147.34	113.09	109.07	88.234	98.192	85.586	92.642	105.68	104.31	110.03	120.33	115.34	83.898	82.368	100.47	100.42
83.851	88.587	115.23	105.29	154.61	52.779	111.82	94.888	102.71	58.429	80.459	43.694	74.819	68.688	100.26	74.155	79.743	87.68	80.089	84.592	96.48	88.171	154.19	117.79	186.53	104.65	143.69	87.049	95.913	69.019	165.96	115.59	84.345	84.449	159.54	118.88	113.86	86.009	108.27	74.981	89.791	88.356	80.18	86.386	118.12	112.47	66.165	64.756	106.44	124.46
85.617	92.707	123.46	92.647	157.17	53.636	122.94	92.931	114.71	52.361	84.917	44.213	95.231	68.387	116.2	72.271	61.718	63.597	74.311	83.307	74.345	72.366	142.78	88.232	165.44	92.867	150.63	89.374	96.07	72.539	114.82	76.2	76.344	78.789	142.98	110.48	116.79	88.743	116.13	71.614	74.561	54.61	65.454	65.717	117.11	113.26	54.649	54.318	123.49	144.2
92.583	89.991	116.92	77.296	135.36	63.702	128.45	97.551	120.37	68.31	97.609	60.288	108.5	66.643	110.38	81.314	76.435	74.036	82.581	100.33	36.253	51.527	96.786	58.063	87.505	82.534	111.22	87.85	98.442	85.546	63.116	64.525	101.5	95.116	93.476	77.906	115.35	92.902	116.65	78.564	77.068	49.433	75.584	73.391	114.28	118.61	67.026	70.509	136.08	146.2
97.48	88.426	104.67	77.769	119.86	68.223	110.89	96.185	104.19	80.083	85.303	73.868	89.719	58.263	81.027	96.025	96.614	101.7	88.841	126.67	51.736	54.139	73.759	65.169	95.8	95.255	103.16	91.519	89.217	102.1	72.836	87.257	125.62	115.05	47.216	42.828	110.96	100.21	128.91	91.706	71.069	65.179	92.908	90.008	97.794	111.42	94.775	91.391	129.76	131.44
110.02	78.08	110.88	72.86	112.5	52.739	110.97	73.604	100.7	64.895	95.01	56.255	95.1	47.612	70.087	85.913	117.01	118.86	96.174	117.97	68.088	68.455	85.491	79.729	108.95	83.181	91.395	82.614	87.426	93.951	119.71	103.32	139.76	109.56	46.969	40.279	110.88	100.48	124.15	96.527	76.08	86.345	111.86	114.87	94.601	104.87	125.86	117.99	119.13	108.74
122.19	84.416	110.15	74.154	121.07	37.163	99.896	54.563	83.104	50.696	96.055	55.583	94.772	51.388	69.85	82.949	120.97	111.63	112.24	111.32	114.79	101.98	109.89	104.15	169.76	93.016	120.71	80.894	88.356	94.923	169.54	115.97	135.28	100.67	60.591	49.821	103.46	98.303	118.9	100.31	91.8	89.498	104.31	108.24	69.711	83.788	132.65	120.95	86.115	84.582
126.33	77.148	120.41	70.236	106.3	29.311	111.36	52.616	83.705	36.09	108.82	54.057	111.04	64.139	94.7	67.966	119.27	82.58	114.19	86.691	100.53	106.05	109.06	87.025	148.23	74.448	102.35	75.752	99.568	86.772	153.33	96.066	129.64	91.491	101.01	90.503	99.534	94.389	106.8	99.035	90.542	68.888	100.04	101.82	84.174	88.881	123.15	117.43	88.775	83.15
116.64	81.989	112.62	84.374	93.509	54.51	111.37	88.063	89.714	72.84	106.19	82.918	103.84	80.319	109.72	82.908	113.51	62.836	117.38	89.546	79.655	99.788	90.236	71.329	127.49	99.928	96.943	92.851	108.45	93.518	127.56	102.08	131.28	109.96	113.58	113.33	91.389	88.696	108.18	102.96	70.219	41.363	88.911	84.847	77.609	85.122	99.862	96.882	78.933	83.815
104.04	85.288	98.293	97.375	73.884	86.505	110.16	125.44	95.288	121.07	106.54	106.45	100.2	88.982	112.02	100.43	130.14	80.043	110.79	95.898	44.099	82.787	61.386	56.748	80.813	120.53	78.736	106.14	114.29	96.227	90.773	106.08	135.07	128.09	104.98	111.66	88.55	84.028	112.76	110.56	61.699	46.14	95.112	92.936	74.413	84.976	93.829	92.35	80.087	89.835
95.863	92.561	100.91	106.95	86.254	104.04	106.42	126.79	114.88	134.23	106.48	100.23	94.155	83.048	113.56	109.09	123.78	82.889	94.201	92.497	65.025	80.294	88.273	70.539	115.88	138.03	106.94	125.28	100.72	79.427	112.62	113.71	118.16	117.31	107.22	101.3	90.722	85.112	119.68	109.8	46.894	60.129	91.185	93.263	55.553	61.12	92.145	79.312	69.793	90.037
101.92	102.29	93.269	85.976	64.965	85.741	104.58	100.1	94.127	110.2	118.25	95.437	114.7	77.18	105.87	100.39	140.33	112.4	105.86	91.329	73.721	81.812	80.14	66.703	79.488	104.92	100.51	110.47	105.66	86.674	111.84	102.35	106.47	102.22	77.198	73.158	104	93.303	121.77	116.15	77.01	77.971	104.46	108.5	58.34	61.149	109.25	95.404	82.846	91.288
115.26	110.18	95.202	68.201	60.276	60.892	97.76	65.536	74.717	62.589	123.94	102.46	125.82	83.508	108.29	97.497	128.12	102.03	113.16	88.633	109.08	91.674	76.414	68.771	60.912	71.151	92.187	94.263	111.64	106.16	110.08	88.147	89.457	81.938	63.52	53.866	109.95	107.45	112.88	115.52	101.46	92.661	102.21	99.505	70.357	65.856	109.4	96.51	93.771	91.465
120.98	106.89	100.72	64.898	54.551	53.277	99.679	59.039	75.79	43.325	131.29	115.61	133.56	96.228	120.23	106.84	104.7	77.315	124.63	91.053	106.48	86.601	66.495	69.961	14.531	58.364	60.553	82.881	130.57	133.68	114.32	100.26	90.785	81.73	52.706	50.363	115.53	115.97	103.45	115.43	93.738	92.354	100.03	86.069	95.232	83.971	97.045	88.99	103.71	83.039
119.08	105.2	99.728	87.89	70.44	74.393	95.892	87.168	80.961	63.051	124.71	138.48	121.76	116.46	117.79	127.22	87.248	68.009	117.09	99	99.857	82.495	57.73	84.373	1.5705	77.134	41.347	84.194	139.77	154.24	109.09	121.57	97.708	96.612	60.313	59.517	109.74	116.79	91.974	110.13	81.1	111.49	99.45	85.97	119	108.58	87.312	84.472	112.09	83.805
108.19	95.875	116.25	115.76	104.3	108.33	116.84	118.86	125.86	96.481	129.57	119.13	118.41	120.98	119.28	123.27	64.311	54.619	100.93	88.236	81.699	75.763	98.224	103.62	33.597	99.252	51.276	101.6	130.1	127.97	137.72	146.46	100.3	99.53	97.673	98.06	108.08	108.48	83.904	92.92	46.128	103.99	95.315	94.934	133.5	120.21	80.672	78.135	118.83	89.227
99.552	89.953	111.54	120.63	99.207	127.82	134.67	138.98	130.1	124.3	134.56	96.225	128	118.57	102.8	95.847	85.361	84.072	101.46	84.518	51.346	75.044	108.05	102.51	39.141	93.289	59.436	102.77	117.21	101.72	119.35	138.26	96.412	99.043	92.331	115.82	111.33	103.25	87.333	87.798	52.74	83.606	102.55	119	137.63	132.49	92.539	97.424	139.42	106.45
104.38	109.68	99.906	131.49	128.34	152.77	132.18	147.01	146.85	159.92	139.54	101.29	118.79	116.23	93.616	91.801	81.437	77.57	125.43	98.075	96.903	104.28	143.81	125.12	121.87	131.45	127.29	126.94	92.82	81.264	143.21	148.61	76.701	94.655	60.989	102.65	100.41	98.721	88.29	85.224	56.865	42.725	69.861	89.449	72.051	88.122	79.09	81.988	94.283	101.32
128.71	118.07	89.704	130.03	127.98	159.31	121.07	137.14	148.3	161.1	162.16	124	129.02	125.06	103.1	92.354	106.41	78.233	134.14	97.457	115	117.11	128.41	121.17	101.23	126.25	118.85	120.1	88.574	75.398	92.511	109.98	54.275	77.951	25.724	66.771	86.407	98.621	68.125	95.484	80.418	57.74	58.754	76.37	40.568	63.593	78.033	87.114	68.422	99.791
142.91	117.18	87.593	129.17	81.99	146.87	112.3	131.63	137.38	145.2	175.48	137.76	144.54	123.06	119.2	99.264	127.28	90.415	150.31	104.51	86.417	96.986	96.893	98.213	33.742	102.38	77.888	102.63	108.82	93.703	61.052	91.033	51.73	82.525	-7.3408	43.887	94.587	100.09	75.838	124.34	36.749	61.483	81.301	86.671	54.77	71.26	94.057	102.08	75.57	95.155
151.99	128.43	83.377	137.28	58.274	137.07	96.449	134.08	113.31	136.13	170.09	157.09	145.69	128.45	119.41	123.77	134.4	112.19	159.12	120.79	85.722	86.956	77.094	90.873	7.2418	90.922	62.864	94.82	124.73	121.64	56.233	90.197	56.66	94.984	-10.595	30.459	96.273	100.36	83.936	142.16	5.5808	92.772	100.26	103.56	63.841	80.076	115.06	116.81	73.555	92.23
151.02	140.23	75.631	136.92	57.441	131.65	93.786	139.26	89.25	149.95	159.22	165.1	144.2	136.77	106.22	149.81	130.2	131.8	176.73	145.58	102.11	94.85	76.45	97.816	14.736	94.145	82.42	97.554	130.33	142.13	75.426	108.07	70.818	107.25	-8.6441	22.465	90.911	98.09	89.827	139.97	22.134	116.7	98.288	108.97	44.055	75.544	124.83	124.59	49.552	86.786
143.2	105.91	104.25	103.75	43.482	111.71	152.18	127.08	115.24	144.3	184.9	114.26	181.6	133.21	118.44	122.14	123.07	121.04	181.28	126.15	44.912	78.59	82.549	68.208	-67.332	33.105	42.853	82.412	133.78	109.58	54.685	87.738	90.727	90.348	24.913	55.026	94.927	92.808	75.345	110.56	53.927	102.65	101.87	122.32	69.102	92.532	126.65	140.2	65.156	94.398
131.91	86.027	119.72	91.281	70.924	101.4	174.89	119.27	135.08	152.03	179.15	94.559	170.46	125.47	119.75	112.64	92.277	78.768	180.64	130.14	53.208	82.951	99.462	72.809	-33.408	38.29	74.123	88.054	116.32	85.958	48.845	85.35	94.5	81.686	33.159	65.88	85.166	87.248	73.33	82.046	71.117	67.325	77.843	91.892	54.446	78.3	102.64	121.94	50.665	92.439
126.68	66.931	139.84	87.026	93.778	79.51	177.64	100.26	152.23	120.28	169.9	80.191	155.21	104.55	127.81	88.03	69.188	35.092	153.12	115.74	49.968	69.537	102.6	67.514	-0.10738	34.456	86.447	85.101	100.8	62.157	26.822	61.222	88.394	69.574	58.288	84.293	83.798	79.203	74.585	64.557	51.619	41.114	79.322	82.637	82.497	86.651	92.019	113.15	78.195	100.45
126.56	80.432	122.38	95.369	118.32	67.061	122.7	75.226	127.15	91.408	142.79	99.685	130.13	86.91	123.74	93.405	78.289	32.465	128.02	122.45	82.733	73.17	100.93	95.247	88.095	86.235	129.99	89.388	93.372	79.199	39.825	59.517	73.989	65.171	40.551	54.498	82.792	72.975	92.091	78.886	60.679	64.894	83.055	80.812	70.324	74.45	92.933	107.8	80.814	88.218
125.73	107.29	109.09	101.24	125.36	62.031	81.539	61.108	106.53	54.23	111.79	116.83	114.35	71.796	110.77	84.07	81.969	51.032	104.89	113.56	111.75	81.64	104.44	100.27	153.26	106.24	143.61	102.69	90.308	97.849	77.666	65.447	67.275	67.986	62.23	65.205	90.595	75.28	105.4	89.05	60.097	77.589	98.063	101.69	83.418	84.93	107.89	114.13	103.87	94.486
118.27	119.32	97.021	98.036	122.96	79.928	63.951	59.927	101.87	54.435	92.026	117.16	112.08	73.868	102.75	81.662	87.714	71.489	92.866	102.57	131.04	102.92	124.26	110.77	189.48	128.87	134.21	119.78	90.509	106.67	120.98	84.568	67.48	66.937	74.903	79.309	96.209	90.407	108.1	99.774	89.932	97.07	97.23	109.74	74.366	83.273	110.28	112.56	93.148	91.809
103.26	112.96	94.319	99.154	117.36	112.86	73.014	85.24	112.73	95.102	79.476	105.98	102.79	86.808	94.01	84.837	77.481	75.09	97.426	98.421	136.51	123.44	147.77	122.65	201.14	153.28	116.87	135.55	89.219	100.03	151.68	117.66	79.096	80.839	87.365	111.43	100.98	112.37	107.09	108.68	95.402	94.328	89.694	99.07	66.575	81.193	99.522	98.531	64.302	84.559
95.745	91.514	93.864	103.12	102.34	133.73	84.874	113.59	102.36	130.2	82.766	92.305	96.302	107.31	84.14	85.096	87.013	82.609	99.177	93.568	114.37	127.63	135.01	126.76	155.15	152.33	80.972	122.37	90.803	86.211	113.3	118.5	94.165	100.84	104.01	141.11	105.99	130.25	98.924	121.85	99.202	115.32	102.8	102.69	89.752	98.655	100.08	101.98	61.299	84.093
97.327	79.629	104.52	120.69	115.07	134.61	77.644	116.29	86.002	118.64	88.146	74.666	81.278	120.12	84.184	85.441	87.101	67.12	84.126	84.609	126.43	127.64	135.98	143.51	166.32	150.01	97.873	108.94	79.919	67.434	80.512	100.22	90.677	107.1	146.99	163.1	109.97	135.71	97.575	127.71	82.532	143.45	111.51	101.69	108.58	101.15	101.51	99.08	73.953	85.933
100.05	93.573	114.5	139.24	135.82	118.63	59.316	98.417	71.708	75.705	84.829	65.263	64.837	114.51	89.249	87.464	74.22	49.189	78.503	84.934	169.94	132.09	150.91	156.76	232.06	150.97	167.88	113.58	68.006	66.879	99.09	96.176	78.754	107.97	181.69	168.25	117.46	127.94	116.12	122.43	54.909	132.22	102.86	88.203	96.397	81.807	96.357	84.209	89.072	88.361
110.21	113.88	104.54	129.08	124.87	96.082	50.057	75.362	49.29	39.125	89.93	81.142	78.802	109.56	92.438	87.566	103.11	84.253	80.469	86.772	180.69	139.12	115.64	132.24	205.5	118.1	181.46	107.15	78.769	92.452	73.79	72.985	74.7	99.502	167.66	134.04	118.71	115.45	120.08	110.42	108.26	137.13	95.076	93.431	77.203	75.727	97.683	94.622	110.52	102.76
107.31	122.11	98.258	111.38	112.73	89.095	58.065	65.166	63.107	44.448	86.575	92.207	90.371	97.1	103.01	96.141	113.13	112.87	87.029	96.436	182.21	145.93	105.05	109.5	195.05	112.72	184.5	117.53	94.521	115.15	82.573	83.955	76.683	89.77	120.83	93.419	119.16	108.89	130.04	101.26	143.98	120.49	74.851	83.636	46.573	64.304	85.711	88.544	100.79	105.86
105.28	113.14	90.394	86.682	89.589	90.368	80.98	75.842	79.283	79.561	93.376	102.74	108.27	91.224	104.7	96.48	131.37	152.19	93.082	99.336	139.43	137.06	75.428	77.733	113.07	98.272	123.57	112.02	117.71	124.81	62.673	93.589	98.129	94.001	81.131	73.786	120.58	108.17	122.42	102.13	175.19	130.92	86.503	104.32	67.587	91.482	95.723	107.14	103.14	111.03
102.57	110.42	90.379	90.449	126.19	107.29	79.072	86.2	102.19	114.78	89.955	106.38	92.169	93.026	103.97	110.96	105.59	132.1	88.628	104.49	160.92	139.36	108.39	106.89	148.15	144.31	125.47	126.71	110.98	112.03	114.97	130.05	111.49	102.52	90.658	78.409	113.89	110.28	113.6	104.97	165.38	156.43	87.03	102.31	75.467	91.07	101.38	100.56	73.774	96.51
94.215	94.226	95.176	79.994	98.988	93.674	92.004	89.059	89.257	98.308	95.069	84.036	101.71	86.24	98.002	86.004	103.04	124.89	99.075	96.891	107.95	105.83	102.6	101.26	77.226	119.4	73.425	107.34	114.02	100.53	144.37	137.13	144.27	127.78	124.74	122.38	131.93	110.57	118.3	111.84	131.81	140.73	133.91	137.63	152.06	137.41	135.72	128.3	124.06	102.35
87.522	98.058	93.748	77.305	85.706	82.549	93.627	90.114	71.511	76.583	88.424	85.111	100.8	84.055	87.646	75.739	104.49	120.38	112.89	98.403	85.58	88.883	90.253	101.83	34.876	97.104	53.095	91.413	110.06	104.89	168.57	131.93	165.74	148.73	148.13	145.42	134.1	104.98	117.84	102.06	126.87	107.44	151.29	140.79	185.38	154.84	147.82	136.4	153.06	110.22
82.125	108.97	102	77.809	98.587	82.416	104.19	93.757	92.198	76.874	79.842	98.786	94.665	78.418	87.636	81.184	103.81	121.13	113.03	98.162	79.336	84.357	85.333	94.975	28.204	80.283	55.648	84.249	104.65	108.49	168.46	114.61	165.66	147.27	149.65	142.33	117.95	94.415	105.65	76.837	133.78	66.066	132.15	111.1	176.03	142.96	127.25	114.85	143.04	113.45
78.31	105.54	123.02	71.174	112.41	83.323	126.14	93.553	134	88.936	77.755	98.912	95.282	65.454	99.58	82.574	112.43	135.4	85.238	86.931	55.148	73.456	80.679	67.285	33.562	54.706	53.496	74.033	103.72	100.68	118.18	76.709	143.04	120.68	135.17	127.42	100.9	87.267	94.205	60.826	130.79	46.808	113.26	90.831	171.57	135.23	101.17	89.965	131.99	113.12
82.685	99.838	141.09	63.124	127.08	88.097	145.92	90.443	171.22	109.02	93.966	87.187	105.58	53.301	115.57	79.874	117.6	142.98	60.219	75.126	29.696	63.005	85.289	39.783	51.528	45.754	61.006	73.675	107.14	86.895	81.127	58.719	115.47	93.746	121.11	116.54	94.131	82.659	90.208	64.906	115.12	51.196	105.66	90.817	164.82	127.78	85.35	72.91	120.68	96.429
96.671	107.43	134.12	67.024	137.78	95.281	130.57	84.853	149.29	108.62	101.72	91.075	104.37	62.963	116.1	83.988	114.54	130.74	45.324	79.101	55.641	74.063	86.178	39.759	104.11	62.367	92.648	87.505	102.3	89.812	70.63	60.749	88.45	83.298	122.11	108.65	90.773	85.715	96.447	82.172	119.29	86.512	102.62	98.391	141.47	114.75	83.533	67.875	116.91	81.497
108.78	100.71	130.44	68.051	105.11	89.426	128.28	76.732	112.47	69.101	120.79	79.487	125.99	81.454	124.49	70.312	106.84	98.075	50.416	70.708	54.054	75.433	80.031	38.391	75.051	40.793	73.495	91.995	105.7	89.12	76.285	64.944	86.176	83.869	150.64	130.53	103.75	89.384	102.01	91.64	122.41	99.621	114.75	114.26	144.45	120.72	92.656	81.676	149.09	85.827
112.71	103.96	114.41	81.769	77.906	85.266	114.82	83.736	71.974	44.315	119.8	94.998	129.73	105.16	121.43	83.122	101.15	80.912	74.015	78.385	75.019	91.058	74.54	68.832	52.932	37.961	60.671	92.533	110.21	102.33	86.871	83.003	99.875	97.457	153.32	132.15	106.13	88.934	101.84	89.697	140.61	103.15	109.39	100.6	120.84	113.25	90.926	86.922	144.95	94.391
106.67	97.085	111.12	92.265	69.598	71.659	109.74	88.151	63.107	28.768	112.84	101.59	126.33	111	119.31	100.87	111.17	96.03	82.732	77.473	82.635	100.73	85.715	108.68	45.205	34.183	47.507	76.177	113.97	101.59	69.529	85.23	113.47	95.311	135.71	118.99	101.45	82.841	91.488	81.086	151.38	111.82	104.24	85.012	107.59	108.25	86.718	90.131	119.76	100.22
94.475	88.33	128.25	101.46	106.68	57.567	111.62	80.095	98.235	21.529	105.06	82.115	107.27	89.693	121.05	113.31	108.6	110.47	74.905	70.776	104.84	110.18	147.28	155.13	126.38	58.264	87.026	73.635	102.84	79.344	87.061	97.987	112.37	77.057	119.06	108.83	94.2	72.751	83.24	70.792	120.88	106.1	95.056	70.803	92.053	88.11	77.869	77.088	74.467	84.504
89.911	86.319	133.85	96.747	123.08	43.587	116.2	73.209	104.69	13.001	98.975	65.08	90.416	64.53	104.01	101.26	120.38	142.01	72.456	72.28	107.57	115.29	167.59	155.09	169.93	63.307	116.3	74.708	91.991	72.112	95.033	104.09	113.72	77.055	107.87	113.81	91.302	66.672	77.539	66.345	96.558	88.475	113.26	97.615	107.87	95.296	90.57	89.264	78.577	76.775
93.405	82.579	131.15	89.688	115.07	49.3	122.18	69.296	93.339	8.6795	97.753	51.714	85.748	59.393	93.025	79.983	122.79	138.47	72.561	78.77	104.55	118.2	155.89	126.5	162.58	60.379	124.18	87.258	82.473	76.129	114.93	106.73	117.29	88.991	122.55	132.6	87.922	70.399	70.695	62.266	96.052	69.255	130.06	128.89	128.42	107.81	101.31	104.25	115.46	81.943
91.429	85.626	112.52	96.57	88.005	82.413	117.04	87.259	73.449	46.195	81.795	63.316	80.405	78.228	89.751	84.351	104.52	106.95	88.86	106.25	111.86	119.43	123.39	104.3	136.15	83.38	131.66	107.71	83.022	99.944	157.66	130.53	131.13	121.9	135.75	144.39	82.53	84.099	80.076	68.013	104.2	46.836	122.89	124.79	122.37	108.37	93.05	98.796	134.9	92.097
85.905	82.999	93.67	102.7	48.579	116.63	115.43	115.04	65.649	107.64	70.931	86.826	95.254	109.28	99.646	102.04	98.454	95.522	99.548	120.16	93.104	103.17	69.483	84.849	49.719	90.091	97.927	100.33	103.62	117.72	153.3	134.2	153.96	148.43	148.74	145.58	78.919	100.76	90.792	85.57	131.59	65.521	114.49	113.44	127.25	121.75	85.417	98.647	139.54	109.44
75.319	81.463	96.751	114.16	51.04	135.1	112.25	130.15	91.276	151.5	57.319	98.533	100.61	126.96	118.85	123.98	76.946	85.418	87.159	110.85	108.35	89.47	67.489	96.479	51.842	106.91	99.623	93.207	116.15	107.47	154.22	133.2	158.69	146.53	170.15	142.41	76.956	114.23	111.88	104.41	125.71	102.65	96.824	89.24	122.09	118.87	76.34	85.783	112.21	116.37
74.501	80.116	100.76	104.9	42.334	122.06	122.42	131.84	104.93	156.45	67.477	99.402	119.38	125.92	125.88	122.22	90.306	114.4	87.679	90.134	94.841	79.311	58.977	92.869	23.463	93.021	78.702	78.715	135.53	95.079	131.94	122.36	160.93	135.89	149.12	120.66	85.079	115.54	129.14	120.37	125.47	133.99	108.08	100.54	121.55	122	93.518	104.48	103.27	114.68
82.854	93.507	103.78	105.52	59.611	111.78	124.69	129.03	112.43	139.45	74.483	100.25	107.06	116.92	119.09	122.22	88.694	110.22	103.63	90.759	123	102.07	87.456	107.46	76.715	113	104.9	104.59	133.47	92.129	162.47	140.83	143.9	125.37	92.921	78.825	84.729	107.93	138.95	114.19	108.14	123.74	103.26	93.171	66.518	78.98	101.64	104.96	78.811	97.109
98.385	103.02	97.594	102.97	49.004	109.94	135.21	136.02	106.73	130.92	91.998	103.72	98.875	112.12	104.37	115.8	104.82	100.58	136.03	106.52	98.566	119.31	83.64	96.186	40.917	111	80.576	125.54	136	104.39	166.25	154.07	135.27	128.11	21.873	40.157	81.779	95.238	122.05	94.035	107.72	94.779	108.69	94.444	25.193	46.764	112.06	115.91	80.393	89.289
102.27	113.36	83.186	112.73	44.972	126.77	126.41	151.15	102.22	159.2	88.541	116.22	76.199	115.24	87.689	126.38	114.31	88.568	155.96	136.19	66.877	123.56	74.452	92.337	7.2447	120.46	57.865	132.86	132.6	123.43	148.75	163.85	126.85	137.51	-19.855	24.14	74.227	89.372	100.81	81.647	108.71	78.399	105.13	81.592	3.9573	26.987	111.8	113.68	75.055	87.057
91.572	106.42	86.449	120.07	59.645	143.36	118.05	149.85	132.04	189.74	84.537	107.5	69.072	117.34	92.006	128.43	108.67	80.494	135	131.76	27.985	99.789	80.799	87.451	-22.284	108.63	27.998	111.96	122.61	111.18	108.22	145.89	114.9	126.37	24.041	63.81	73.286	91.966	79.784	83.042	103.78	93.07	102.85	77.73	40.902	42.716	108.42	109.47	78.235	92.118
72.945	107.09	77.385	127.96	84.151	155.97	91.201	142.37	145.17	218.21	66.194	112.09	59.954	120.34	90.463	136.55	94.569	99.57	112.06	127.96	41.688	85.154	88.194	97.533	15.037	120.22	44.674	91.203	106.1	104.01	89.084	137.95	100.19	120.34	77.231	105.53	75.94	100.6	86.221	105.61	106.21	113.35	94.132	75.926	70.493	64.897	103.7	103.71	69.862	89.602
70.383	106.17	68.945	131.87	99.151	162.72	76.836	133.25	142.4	217.05	65.001	122.89	64.514	128.66	89.864	135.42	80.075	116.74	100.71	119.45	86.858	91.371	87.801	104.37	58.057	132.35	65.95	86.172	88.621	97.43	88.116	127.96	84.643	114.71	107.51	120.04	74.762	105.76	91.459	119.27	122.49	126.09	82.054	80.953	76.553	78.849	99.265	103.92	69.135	89.982
82.998	93.016	73.084	127.51	68.766	160.47	100.26	135.68	135.5	199.37	94.685	118.59	90.85	129.88	96.871	117.68	72.336	114.75	124.57	117.84	87.542	95.435	78.443	90.54	33.559	126.75	52.797	93.698	87.843	94.044	105.27	126.3	86.698	120.03	84.497	105.2	80.978	102	93.44	115.85	107.42	94.33	80.408	91.086	73.294	85.701	97.405	108.62	88.945	93.909
104.44	100.99	66.423	132.11	46.456	160.83	110.31	156.98	107.17	206.54	116.02	140.73	92.018	133.01	86.2	121.71	74.499	110.28	165.1	147.53	89.518	109.58	63.097	91.591	18.22	142.13	55.777	108.57	92.592	114.33	113.07	136.8	100.67	141.84	28.507	62.943	76.886	95.682	89.122	103.91	82.983	71.452	74.113	85.54	46.661	73.822	94.052	104.62	80.396	95.864
112.62	102.1	78.409	126.32	48.267	142.83	114.6	156.85	100.54	197.7	130.84	138.3	88.738	124.15	84.992	116.13	80.079	102.21	169	153.41	63.509	100.12	72.388	94.854	9.8351	127.97	55.804	103.75	96.373	117.95	92.39	126.06	114	140.86	32.645	66.193	81.013	95.82	86.615	95.24	40.573	73.671	80.571	86.912	63.07	76.73	95.487	100.76	70.416	95.846
101.81	106.14	90.263	112.57	89.896	112.52	95.139	128.69	104.21	164.42	122.77	128	75.948	110.12	84.801	108.32	81.094	103.63	137.96	135.12	63.646	88.249	102.15	109.98	60.251	108.83	87.201	92.263	90.45	113.7	73.091	110.54	113.53	118.96	93.894	110.55	89.462	103.8	97.099	98.89	20.773	94.294	87.648	89.406	90.601	86.39	95.031	95.423	47.119	84.533
88.553	101.98	93.717	88.284	119.91	74.782	73.997	86.063	90.389	89.769	104.66	116.28	78.065	102.38	79.34	83.157	95.33	125.39	90.677	93.198	70.065	79.02	101.69	104.77	89.8	60.502	96.581	73.663	83.609	107.42	25.626	68.288	96.083	84.338	163.55	159.55	99.054	113.42	105.25	105.63	59.867	120.09	107.61	112.06	129.89	119.44	102.88	111.84	58.392	85.41
79.723	98.226	105.62	87.183	153.67	60.38	66.866	55.564	94.822	16.529	80.459	93.66	75.245	92.369	79.443	65.209	67.75	97.806	65.581	63.24	115.82	85.568	137.74	116.33	195.35	62.457	148.62	94.51	66.383	89.766	53.129	57.534	58.46	51.349	191.5	173.98	104.41	113.21	115.49	99.362	77.691	93.307	98.713	99.499	115.22	116.03	89.181	96.465	62.788	83.648
91.05	102.23	106.35	96.267	151.56	61.497	73.277	56.078	76.845	-16.636	70.095	87.255	81.638	87.548	65.395	56.231	60.371	81.045	75.913	63.783	128.8	90.201	141.89	118.3	243.02	78.401	171.14	110.19	62.206	81.97	53.523	42.108	31.864	41.176	154.11	135.69	105.31	102.21	106.9	88.36	105.35	74.363	93.789	93.417	94.68	112.92	86.489	91.769	85.922	97.642
102.97	111.47	116.18	111.67	158.49	69.355	83.339	65.686	79.822	-7.9048	72.144	76.942	80.766	76.98	57.642	58.812	50.458	57.1	93	80.291	127.96	87.894	170.4	132.99	295.86	116.88	200.15	121.96	58.322	68.451	67.85	41	23.034	41.772	122.25	100.1	109.24	90.682	96.826	78.534	90.311	66.995	80.793	82.299	79.132	94.476	84.034	76.991	94.491	105.19
103.08	118.05	121.6	111.49	164.78	67.551	87.91	69.807	91.91	16.2	82.946	74.05	79.445	69.713	56.653	62.918	63.53	65.936	98.683	92.373	109.09	82.528	180.06	137.08	290.72	134.08	197.93	113.68	60.608	65.561	69.279	45.156	44.207	55.252	128.13	102.67	118.35	90.129	92.465	79.299	67.588	79.934	79.534	92.024	92.623	89.108	91.504	79.375	101.09	106.18
93.509	119.52	110.97	98.416	164.04	66.744	88.782	74.12	110.9	42.164	97.681	90.56	81.422	78.348	63.162	72.397	94.415	104.72	101.08	94.89	95.281	91.776	147.56	124.27	210.62	128.66	156.75	102.25	71.341	83.766	74.456	65.352	86.855	82.915	146	127.01	120.62	99.12	87.9	84.087	68.44	91.411	85.633	112.23	104.26	93.739	100.55	98.988	99.343	99.636
78.789	115.87	96.263	101.88	162.24	84.996	84.059	87.747	138.03	64.442	89.801	108.64	66.407	96.639	77.336	96.554	95.001	114.38	103.66	102.61	128.82	120.05	119.76	122.74	174.99	144.25	141.2	120.94	74.407	110.35	125.71	111.81	112.7	111.13	134.98	135.19	107.32	112.03	92.54	84.665	53.332	67.853	77.686	101.7	76.341	82.664	93.619	98.491	81.789	91.311
86.411	106.93	80.412	110.21	135.27	114.99	91.582	111.16	154.93	96.618	93.339	117.59	74.809	118.83	92.066	118.21	101.35	114.23	114.68	108.82	130.96	134.1	77.127	113.72	99.961	143.74	103.79	132.3	87.246	126.19	133.07	127.84	116.91	121.57	76.49	100	83.277	114.16	74.545	82.751	71.852	67.875	81.823	94.786	51.627	85.42	96.418	108.6	79.658	96.888
103.22	101.75	82.843	122.28	109.12	136.31	100.07	125.83	162.6	129.25	92.08	99.079	87.477	120.79	103.12	126.32	88.143	88.197	117.06	115.79	111.23	117.74	80.293	114	94.113	136.9	104.83	133.87	93.868	115.51	116.19	114.47	91.432	105.25	25.397	64.738	70.557	108.84	65.901	87.865	69.435	81.027	91.906	89.245	53.658	95.006	105.23	110.6	93.382	109.51
119.02	112.04	97.737	127.52	116.81	138.56	96.501	120.7	160.9	149.75	85.08	82.842	91.843	110.57	105.68	121.69	63.581	58.236	96.621	115.61	102.68	92.48	123.67	122.58	163.84	120.31	145.9	125.75	87.148	89.375	85.073	81.011	51.965	71.991	37.907	67.202	71.332	102.98	69.361	96.676	64.269	110.99	95.13	89.718	74.925	100.07	109.98	104.32	103.53	117.92
125.85	121.79	105.73	109.82	123.99	119.78	89.077	101.35	136.42	139.49	84.418	92.086	102.76	108.87	102.42	102.29	70.623	66.614	62.619	101.48	90.281	77.043	133.98	108.73	181.81	68.973	148.86	100.73	83.903	76.064	26.14	33.38	28.112	44.828	91.653	96.484	82.356	102.73	76.084	105.56	94.381	145.95	100.02	110.73	105.99	110.09	110.42	111.49	120.36	122.72
115.5	119.99	107.92	89.326	117.01	104.95	92.94	89.678	119.05	113.76	89.681	112.11	113.5	114.46	106.19	84.974	83.615	81.82	51.367	88.563	89.474	82.658	120.21	85.417	152.2	31.19	123.36	91.6	87.89	80.86	20.968	28.155	30.334	43.746	124.94	116.34	95.516	105.11	89.4	106.19	103.49	125.04	90.681	113.27	100.39	100.02	90.753	103.58	121.19	113.6
107.38	113.78	87.888	78.538	81.075	104.48	98.664	101.42	83.257	98.556	100.38	144.47	123.84	127.62	99.224	81.71	114.84	112.32	79.506	93.765	89.887	100.23	57.571	59.266	55.807	21.023	67.642	87.503	103.6	108.4	23.384	48.479	55.584	71.603	89.36	83.178	95.103	103.85	88.999	102.04	115.2	94.364	84.188	104.36	71.152	90.451	76.582	98.394	118.52	108.85
105.59	105.52	77.154	88.002	61.3	113.11	103.21	115.28	67.376	94.662	112.83	145.6	122.43	124.32	93.618	86.133	113.17	104.25	120.07	103.47	104.89	107.2	34.66	60.571	14.811	52.993	53.381	95.004	107.67	117.13	55.604	85.212	76.883	94.53	44.45	39.952	86.62	96.714	82.138	94.066	89.574	70.553	75.739	77.211	44.752	75.705	71.712	79.78	108.88	106.09
109.12	103.2	70.34	101.12	57.69	110.86	96.022	118.92	55.098	100.34	119.39	128.08	110.59	103.95	81.981	90.556	93.855	86.932	151.59	113.98	112.8	95.717	44.019	77.083	23.638	94.132	79.6	95.976	100.94	114.19	79.725	116.46	92.077	109.14	28.417	29.117	83.66	87.667	83.887	95.782	64.35	70.616	80.926	64.657	50.223	74.091	86.948	73.056	106.7	104.23
113.16	98.059	73.746	106.92	68.764	96.674	86.527	108.42	56.763	97.098	118.61	109.2	95.682	87.904	78.194	89.606	75.126	74.733	141.09	107.69	109.02	81.557	65.563	88.408	41.318	106.71	103.53	89.318	86.291	103.27	78.586	121.83	96.679	108.78	66.753	69.03	87.992	83.429	89.82	99.953	69.28	88.754	94.936	78.895	83.434	83.978	107.15	84.781	115.34	104.1
108.81	89.736	80.938	110.93	77.507	93.628	88.147	106.57	82.732	105.37	109.18	104.75	82.746	90.669	90.221	98.362	65.777	72.194	111.83	100.21	98.773	85.92	81.461	91.403	42.024	110.01	105.82	93.652	78.328	100.59	96.084	133.82	98.938	111.64	102.15	116.99	96.15	83.441	99	101.14	83.649	80.223	99.898	95.03	96.272	84.636	107.48	94.005	108.43	95.369
107.12	89.326	79.209	120.24	79.805	116.87	94.161	127.08	105.81	135.23	92.579	130.58	75.585	122.4	102.05	122.65	83.981	92.628	80.306	102.19	102.57	117.24	63.551	88.146	13.191	109.94	73.385	104.16	81.527	112.08	95.731	133.91	96.484	119.38	99.669	122.72	90.852	86.976	85.789	93.564	118.4	81.574	97.856	106.02	88.064	87.389	97.049	102.66	90.237	96.876
97.123	85.666	95.184	129.38	81.26	148.49	112.72	143.91	146.19	166.41	81.782	123.87	84.047	140.99	125.05	137.65	84.731	89.9	67.306	104.07	112.29	138.46	84.922	94.361	30.952	117.82	59.567	123.93	87.809	105	128.18	138.96	86.64	114.58	85.649	115.28	92.827	92.446	76.621	85.926	92.274	64.925	94.916	97.679	88.717	94.239	83.687	91.487	75.457	100.89
89.719	95.951	96.438	124.31	90.647	160.37	104.43	139.17	140.17	184.88	75.681	115.87	98.66	140.97	127.73	144.99	89.8	100.92	79.278	115.52	139.11	145.46	112.21	113.38	92.174	130.56	85.056	130.41	93.782	103.54	134.88	130.5	77.328	104.71	74.538	103.88	99.366	100.53	79.566	94.9	82.742	85.629	106.89	94.722	107.86	116.49	92.869	93.358	72.946	108.24
86.471	101.3	100.05	101.05	115.78	133.31	78.569	96.594	105.81	147.22	80.365	98.428	114.22	121.65	125.09	131.17	91.463	108.79	82.066	109.96	169.69	132.48	146.11	131.71	172.47	122.71	132.09	122.66	90.564	97.269	111.48	96.033	68.79	81.878	109.57	123.43	112.62	111.31	97.117	111.57	104.2	132.43	130.58	108.19	146.58	143.65	117.31	113.06	93.935	117.26
87.478	95.1	108.6	73.271	134.55	84.041	60.89	45.193	71.969	72.681	95.468	80.162	126.03	95.685	126.07	106.19	101.1	115.78	76.691	92.481	171.66	107.66	159.46	133.44	205.62	100.05	161.06	110.37	88.769	94.789	83.879	60.912	73.471	67.414	146.12	146.52	127.96	118.21	122.19	125.32	142.45	159.52	152.19	130.82	168.56	155.21	137.56	139.91	120.83	118.56
96.49	94.753	112.32	67.692	139.17	51.013	58.873	27.809	49.804	16.572	103.23	82.317	118.99	81.864	118.57	92.792	127.64	129.72	71.881	86.495	155.32	92.364	133.84	123.15	189.41	91	162.51	103.53	92.257	106.2	62.091	43.832	89.109	78.005	130.44	122.89	128.05	116.63	134.62	126.43	175.01	159.54	153.67	143.14	147.23	141.68	141.79	154.96	127.93	115.37
106.53	99.507	120.45	88.277	135.86	53.53	78.726	45.333	65.226	10.968	105.79	77.841	105.64	75.999	111.48	91.235	151.9	128.73	72.178	90.894	128.99	86.042	114.32	119.42	173.45	109.2	155.27	103.31	97.719	110.15	69.444	52.194	101.02	93.166	71.011	57.283	115.75	106.43	130.4	117.27	163.61	141.96	128.69	129.81	100.54	107.47	127.43	139.57	107.63	104.75
112.39	99.66	133.84	107.98	116.85	73.796	119.91	75.919	108.15	41.54	119.33	54.8	115.37	69.941	108.51	79.51	163.2	118.21	81.013	85.819	77.643	75.123	107.14	107.19	131.92	108.09	122.92	91.076	108.39	95.28	76.386	64.015	108.43	96.821	32.322	17.419	108.2	92.129	114.15	106.53	120.11	124.4	107.02	117.85	96.179	97.204	116.54	119.97	102.57	100.95
110.57	98.69	129.39	117.87	110.71	98.37	133.63	95.045	132.87	83.766	126.66	46.768	126.9	73.436	105.07	78.975	151.51	102.21	88.031	82.081	64.985	81.344	112.51	111.25	126.43	109.36	111.88	77.413	111.72	84.26	76.313	76.139	100.25	86.997	36.46	21.833	102.4	84.844	106.07	106.93	100.82	133.45	86.506	102.84	107.9	96.966	108.38	102.61	101.01	100.27
98.902	79.894	118.57	109.73	99.308	107.52	128.67	94.893	134.74	96.918	127.47	45.859	135.71	81.017	112.91	80.135	119.79	80.491	86.401	74.072	66.467	90.201	113.38	109.82	113.81	96.061	100.27	69.55	112.13	80.248	74.962	84.607	89.379	76.659	77.427	75.622	108.47	88.529	117.43	115.81	93.049	129.15	82.527	97.569	133.86	110.04	103.74	97.115	124.09	108.57
94.073	64.237	105.3	101.29	105.26	114.27	112.55	92.199	126.99	97.673	123.19	63.794	124.82	95.974	125.33	96.28	85.859	56.252	80.002	73.717	91.594	106.83	104.55	109.3	97.819	101.7	93.897	82.088	109.42	83.852	89.916	98.139	88.455	80.64	113.44	118.01	107.88	95.958	119.47	116.19	101.6	115.79	78.866	90.834	128.82	110.5	92.908	91.598	132.96	118.02
97.566	66.565	94.707	97.238	110.57	117.99	98.994	97.994	107.89	102.7	109.07	85.537	96.457	105.56	124.87	113.79	77.003	51.372	79.136	89.23	112.92	115.5	85.926	103.62	82.338	123.79	87.78	102.37	108.34	93.431	112.89	112.58	105.11	102.83	113.87	114.17	101.47	103.41	108.13	107.68	103.96	97.253	79.46	87.496	106.76	105.67	83.742	84.772	126.76	123.31
102.52	83.226	98.583	92.201	111.78	111.65	97.418	100.76	91.148	108.05	94.187	89.831	72.695	100.74	113.82	114.21	92.565	65.439	81.151	103.99	117.17	108.59	86.715	96.638	89.966	138.55	82.668	113.11	107.88	95.048	137.56	117.35	128.51	118.94	111.04	89.73	97.708	109.85	92.434	95.796	94.734	91.834	84.787	89.336	99.69	101.65	80.736	75.257	113.13	115.26
101.23	110.49	99.402	80.837	99.175	92.179	94.45	99.697	62.246	112.15	82.007	101.24	66.515	91.111	90.276	104.27	125.01	112.5	97.815	116.03	107.63	99.969	92.836	89.858	103.78	128.62	75.909	104.8	114.04	105.81	151.98	118.64	149.11	126.98	122.38	80.917	103.13	115.85	95.272	95.574	100.73	103.86	96.456	96.2	111.27	99.396	88.143	72.278	97.352	89.65
93.512	126.05	99.653	69.398	84.307	66.14	81.142	87.901	31.873	90.37	75.642	125.51	75.992	93.123	76.556	96.897	147.12	163.23	107.36	110.91	104.56	103.4	103.5	90.206	119.27	92	66.601	86.862	120.76	121.08	155.65	110.69	146.11	114.21	165.35	107.7	114.73	124.63	122.79	108.01	127.71	133.29	105.27	97.623	125.24	86.408	98.418	71.371	84.39	58.381
85.4	113.89	96.069	57.194	54.317	43.944	66.312	69.346	9.3673	53.491	88.522	147.28	107.07	108.7	88.057	100.88	166.68	206.79	114	93.655	78.559	108.54	99.956	92.405	80.211	46.624	36.095	63.349	137.2	137.31	154.21	100.92	128.66	89.427	189.15	134.02	132.88	133.64	165.11	135.76	170.4	167.77	114.05	96.533	121.35	62.538	110.76	76.375	73.878	28.211
[truncated: 66 more columns]
