# Supplementary material for: Constructing high-order functional connectivity network based on central moment features for diagnosis of autism spectrum disorder
Source: PeerJ. 2021 Jul 6;9:e11692. doi: 10.7717/peerj.11692 (PMC8269664; doi:10.7717/peerj.11692)
Supplement: Supplemental Information 2 [file peerj-09-11692-s002.zip › raw data/Subject_22.csv]

105.39	88.079	101.13	116.74	92.617	124.22	131.8	122.28	152.62	107	143.32	119.44	134.86	126.87	97.038	88.13	76.247	67.61	101.92	80.881	80.999	91.727	79.741	107.98	71.471	99.807	32.542	65.233	98.084	97.72	95.38	111.7	88.317	103.79	131.91	145.52	80.303	99	77.607	108.72	96.838	118.19	115.13	99.175	158	134.58	109.01	108.33	138.73	122.31
97.007	99.798	78.653	107.55	78.833	125.64	133.25	129.05	140.48	100.78	104.86	116.37	121.16	97.838	102.14	80.494	114.07	113.94	108.96	117.67	106.9	114.07	49.525	70.958	55.003	93.584	28.531	74.091	138.33	134.61	103.5	104.98	99.767	112.73	114.29	120.37	88.598	101.58	93.756	121.27	125.36	139.88	100.4	94.921	132.58	112.8	93.026	106.16	121.64	101.66
89.866	114.69	70.275	97.13	77.817	102.47	110.73	103.2	94.904	63.949	92.715	122.89	90.872	81.426	99.563	89.956	143.05	149.35	107.14	135.28	134.6	134.13	61.711	57.645	76.22	98.011	56.784	91.512	163.94	153.66	130.28	118.02	114.82	112.28	104.33	102.22	104.38	109.88	113.98	133.79	159.15	157.84	109.76	115.55	113.91	104.86	92.662	113.26	111.51	94.306
99.262	128.84	64.156	84.448	67.358	81.887	80.835	81.242	51.928	59.308	95.935	133.77	67.596	88.368	79.561	85.797	152.9	150.98	101.1	133.32	132.02	138.04	57.321	45.784	69.776	82.656	66.112	96.408	151.96	137.66	114.42	108.44	115.64	102.29	86.592	87.479	105.65	111.73	109.22	122.65	155.99	144.71	125.54	137.08	105.54	117.82	106.49	122.55	105.36	107.68
104.76	135.65	68.163	85.026	49.288	98.308	73.438	95.737	35.238	87.785	93.397	142.1	58.423	98.673	64.904	85.644	152.76	146.58	103.4	136.53	113.53	127.26	47.989	39.931	19.236	64.39	47.224	86.37	141.95	132.15	96.252	93.863	111.62	102.29	45.735	51.472	86.606	94.089	80.026	92.623	117.77	115.07	124.32	138.27	101.61	131.61	118.71	124.2	88.838	108.3
104.9	137.63	71.372	81.905	35.516	100.94	63.884	104.63	36.409	119.2	97.324	150.44	68.78	108.11	73.046	99.845	153.1	152.98	99.647	134.3	103.35	118.66	50.346	43.392	-22.753	40.417	-4.5139	53.38	146.59	147.26	89.156	99.004	109.57	110.83	24.646	25.293	84.008	92.904	72.875	82.129	122.92	123.96	117.11	123.8	88.118	124.56	118.65	115.44	79.544	111.41
105.14	128.8	67.993	87.118	37.843	99.112	76.528	122.59	46.592	134.79	95.941	141.1	90.432	110.81	87.549	109.76	147.39	147.22	104.04	137.75	80.93	101.92	32.123	54.183	-7.6077	53.913	6.3255	61.465	134.83	138.69	65.767	91.928	109.42	121.51	30.087	40.111	89.193	93.072	79.541	79.214	125.77	121.54	97.21	99.848	71.572	100.24	105.88	101.28	73.997	111.78
96.779	117.13	90.708	102.63	58.293	101.16	98.527	121.5	69.843	116.8	110.96	129.11	106.35	107.84	123.98	146.83	133.4	149.46	108.83	137.26	95.232	94.72	76.182	84.52	43.666	83.874	13.653	64.696	140.68	145.91	114.95	116.12	123.2	128.98	50.631	56.839	100.3	91.055	97.947	90.046	141.84	121.77	93.583	88.077	63.991	74.166	93.255	91.738	76.123	93.735
105.41	109.5	109.33	105.15	86.348	74.184	95.297	87.361	72.176	99.315	133.19	110.62	107.77	117.99	133.34	158.31	107.21	110.3	102.12	109.41	104.41	94.394	118.55	118.49	98.302	95.006	29.942	68.46	109.41	106.59	122.78	127.1	115.8	111.71	87.047	103.55	113.36	100.51	113.28	99.29	145.01	108.5	95.421	86.45	65.914	62.899	84.538	88.276	91.696	106.25
99.98	97.463	118.74	108.36	101.59	87.21	107.16	84.394	94.588	97.588	109.8	86.795	93.018	106.37	127.88	135.94	92.937	101.87	113.32	118.29	109.84	105.5	134.62	121.49	102.54	98.257	58.732	85.056	102.5	100.4	133.75	117.09	120.48	108.65	96.392	112.22	107.63	95.022	103.62	87.096	111.62	74.831	105.75	97.253	91.002	78.729	92.076	94.878	97.562	99.375
99.129	99.089	126.13	101.64	105.34	91.878	103.02	81.23	110.42	115.79	89.641	82.429	78.649	95.127	106.91	109.52	91.132	97.017	118.94	119.58	106.12	112.34	142.48	115.44	60.434	70.153	33.328	69.12	103.94	102.1	123.34	108.46	113.81	105.89	98.245	100.53	98.726	90.767	86.708	71.222	84.621	61.796	106.93	103.95	115.15	105.83	98.892	103	105.38	108.35
97.838	104.82	122.81	95.117	104	98.814	104.75	90.902	124.59	123.12	76.504	91.787	76.854	78.989	91.239	92.994	105.15	115.5	125.78	131.33	91.884	107.5	126.04	101.08	27.337	57.403	24.086	66.775	122.13	121.77	111.94	102.2	120.02	116.23	97.023	78.287	93.02	85.312	74.438	56.805	73.873	64.558	104.94	107	133.3	126.93	101.24	106.48	108.97	109.28
111.71	110.27	112.76	91.037	97.309	97.559	117.59	106.15	131.3	122.55	83.612	98.545	96.195	75.367	79.885	84.366	114.32	117.38	129.81	131.28	66.394	84.97	82.689	88.925	30.124	60.205	36.125	79.626	117.26	113.12	75.462	81.24	126.83	122.72	101.18	77.046	89.41	80.241	68.738	46.506	63.336	63.856	96.5	99.944	133.38	129.31	96.272	101.14	106.56	105.6
114.34	111.32	118.9	94.366	96.448	90.242	126.36	99.526	121.9	85.392	110.45	100.36	114.72	79.563	95.264	112.47	115.16	125.42	120.77	116.05	90.132	78.974	101.29	102.14	67.898	72.699	40.369	75.811	129.44	125.87	103.97	100.87	140.53	124.19	104.45	73.166	95.875	84.1	84.193	63.403	90.68	95.064	101.46	96.595	122.03	109.59	90.892	91.661	96.087	77.681
121.47	108.63	107.83	91.257	102.95	63.935	109.29	74.869	78.421	61.856	126.17	82.091	120.74	95.969	94.129	117.43	107.13	93.996	96.994	82.483	114.39	92.138	103.69	120.92	111.34	80.385	84.262	89.987	103.56	96.627	77.356	104.51	121.95	103.44	109.45	102.05	107.67	103.54	107.74	91.426	121.77	125.72	90.679	83.598	94.649	73.856	76.323	73.783	79.193	69.132
112.69	100.35	112.78	101.19	94.758	102.77	127.05	103.37	96.266	102.46	100.41	57.545	125.2	92.104	101.83	104.9	101.64	83.888	99.747	90.091	135.96	111.41	98.99	108.41	79.821	68.68	71.999	86.177	92.964	93.478	67.291	77.219	101.2	93.732	81.361	84.445	91.799	90.498	101.03	96.021	99.954	114.2	69.849	62.357	65.03	47.41	66.521	60.873	44.962	33.224
110.7	98.042	103.02	87.232	98.475	86.093	106.19	94.4	101.14	129.52	96.486	58.037	125.91	98.749	100.13	80.961	101.09	67.52	88.814	88.601	128.69	127.92	86.295	88.778	63.467	48.001	58.281	79.187	71.245	75.471	26.337	60.217	69.977	77.816	88.557	97.769	97.725	100.15	106.17	104.29	106.7	113.46	69.192	60.159	47.03	40.329	65.532	64.205	45.809	55.197
105.33	97.907	113.86	89.908	100.49	107.85	119.78	113.53	131.8	135.79	104.79	77.333	129.41	95.267	113.98	85.014	105.71	80.131	100.68	116	105.19	115.52	84.172	67.525	31.176	57.455	40.889	81.808	82.945	90.633	43.209	59.275	71.395	83.732	74.945	78.964	89.536	80.566	87.09	85.401	73.565	79.337	77.237	64.967	51.007	51.127	70.742	75.63	54.197	57.906
118.25	108.86	118.38	84.792	88.38	104.18	118.53	107.35	134.92	114.91	136.35	105.69	134.88	103.03	121.03	101.14	110.24	92.361	104.56	122.37	85.282	92.438	77.793	51.18	1.0595	57.248	-1.8029	66.339	98.651	102.6	63.833	73.539	87.75	89.099	65.262	70.499	93.551	78.859	76.155	69.566	64.406	66.814	99.972	76.076	68.569	69.559	80.19	86.776	85.411	78.998
129.73	118.46	108.09	94.76	61.845	120.08	132.23	122.9	101.92	87.652	130.86	106.41	124.88	101.82	100.32	101.84	114.92	96.721	117.23	131.1	67.815	70.385	37.946	41.93	-31.991	74.908	10.1	80.175	109.06	100.58	61.683	69.359	105.07	96.805	29.109	62.21	86.43	74.569	58.508	49.114	41.191	52.103	98.435	75.399	92.725	83.727	83.946	87.502	101.45	82.955
118.77	128.68	103.63	106.32	32.894	130.56	131.2	124.88	63.231	66.038	102.77	99.686	100.02	90.791	83.67	109.87	126.29	126.67	120.86	134.33	99.136	81.802	45.308	47.179	-64.36	70.463	-14.32	59.018	146.98	132.48	101.54	89.096	119.2	105.79	-6.8069	29.711	87.368	85.702	62.657	57.93	79.846	92.035	94.727	76.082	108.89	90.201	87.493	85.676	106.86	71.883
99.88	129.64	81.817	106.33	22.981	119.71	113.33	117.94	37.767	65.276	61.496	91.503	73.924	82.63	66.352	93.9	139.84	155.45	116.06	141.46	120.16	108.95	37.579	49.436	-56.748	64.283	3.6775	62.5	163.93	149.85	105.08	91.524	118.07	111.56	-11.814	14.887	96.693	106.12	79.585	78.584	141.42	135.89	87.817	81.571	112.65	95.201	92.668	85.739	108.1	75.145
85.639	125.07	76.701	108.44	39.67	125.65	103.32	119.27	57.037	89.672	49.521	102.06	64.176	87.925	75.744	94.508	145.44	175.08	111.69	153.13	124.3	122.62	42.792	56.992	-34.081	65.394	25.401	80.8	165.24	160.44	112.77	90.475	114.98	118.2	-1.5218	-1.5501	95.821	101.36	82.189	86.844	164.67	139.89	74.357	82.028	104.75	98.94	95.097	82.494	101.42	71.98
87.051	119.76	92.906	108.75	74.484	122.21	93.893	110.67	89.59	102.19	87.112	130.54	74.533	114.76	105.96	123.68	134.3	168.44	102.15	145.41	119.93	114.66	77.852	80.75	5.9588	68.977	30.295	88.872	150.67	157	130.21	105.6	116.13	120.36	27.247	2.0826	92.98	85.37	77.554	87.694	151.26	120.58	65.527	79.138	95.989	99.32	96.737	75.148	95.058	68.388
103.94	113.9	88.94	107.39	102.18	112.2	87.848	111.2	93.808	100.37	121.53	144.37	91.716	141.43	115.65	132.06	118.04	134.57	94.358	129.23	97.467	95.442	65.237	93.245	50.095	88.116	84.438	119.09	115.44	124.34	98.385	99.082	118.36	117.58	54.986	44.548	88.204	73.811	69.262	78.979	105.15	83.756	54.059	69.416	100.71	98.734	95.589	61.066	86.532	70.683
106.58	109.42	86.634	113.93	110.14	112.79	98.935	128.67	85.068	87.791	122.42	133.43	102.16	137.26	111.98	128.62	111.3	117.18	99.653	121.7	95.125	84.941	61.054	97.862	78.93	115.26	135.58	127.43	110.13	115.13	91.972	95.55	127.73	118.86	61.685	77.046	81.724	68.742	69.364	77.96	73.282	70.404	47.078	60.049	113.83	95.439	91.849	51.414	68.121	53.754
93.032	108.36	79.057	104.37	106.19	81.162	91.116	116.38	66.454	66.767	105.69	112.38	101.89	108.81	102.12	109.74	120.32	128.71	99.137	110.8	115.83	96.223	82.736	92.353	116.56	126.29	154.47	97.345	134.28	132.21	111.4	109.9	132.18	115.42	78.642	101.57	97.141	95.324	101.09	106.36	119.74	115.03	69.227	72.962	123.83	96.679	93.62	63.853	66.528	55.886
89.183	107.24	61.837	95.718	109.77	67.509	86.712	109.33	40.153	76.836	82.103	82.686	92.599	77.595	72.114	66.489	130.12	113.45	103.52	102.4	93.933	91.618	58.404	81.21	154.22	154.28	227.53	119.43	123.06	104.28	70.249	90.249	106.44	98.142	87.984	129.65	101.67	107.22	115.65	119.49	130.57	118.92	73.292	84.99	119.74	103	89.073	88.693	72.488	84.205
82.158	97.251	66.443	79.967	116.42	64.304	88.815	89.446	62.446	86.928	74.199	68.131	93.868	52.801	79.737	41.868	131.8	126.93	115.75	106.51	79.417	86.378	70.648	69.577	197.21	157.83	243.41	131.4	124.09	107.26	73.8	84.986	99.471	91.858	114.73	132.01	113.2	118.08	131.44	135.76	138.53	120.61	110.12	117	106.79	109.31	105.46	128.94	88.232	98.218
103.41	99.476	87.63	71.66	117.93	80.808	83.273	69.434	91.405	131.79	95.835	70.233	106.67	59.525	91.966	40.845	113.71	102.59	118.82	84.559	65.806	70.877	76.31	68.509	187.59	122.06	179.37	126.14	91.73	81.625	50.843	71.135	78.313	74.428	133.97	128.97	112.09	114.8	124.85	135.18	99.562	94.933	123.99	125.14	84.826	104.8	117.04	148.67	102.28	112.76
106.29	98.71	103.49	78.365	122.98	85.521	77.964	55.59	97.015	117.96	101.44	73.463	108.07	69.061	103.25	56.054	92.241	89.351	113.7	71.963	83.633	74.779	98.173	84.076	202.29	110.94	150.59	131.73	79.222	81.382	69.878	89.107	75.812	70.598	154.44	132.29	115.35	116.51	125.68	137.45	76.937	87.561	144.03	137.91	91.997	98.056	137.59	157.06	109.41	108.33
102.02	102.26	110	97.856	114.31	99.209	88.142	75.719	108.4	111.87	78.241	70.198	105.22	74.776	100.93	65.517	76.794	76.383	105.05	74.517	114.4	87.254	100.33	91.165	194.79	112.28	125.12	124.06	73.806	83.336	100.49	98.592	75.99	75.056	150.21	125.54	104.88	105.04	117.47	124.8	57.108	75.325	144.92	135.17	110.27	95.521	147.96	148.08	104.5	96.188
96.03	104.68	104.88	108.97	104.29	85.233	96.521	96.477	111.01	102.8	52.509	67.316	96.692	86.365	84.011	65.428	65.283	50.934	86.225	76.051	136.61	96.4	99.064	96.407	198.95	124.62	121.26	104.56	58.929	63.18	121.04	103.6	66.92	78.128	142.58	129.66	93.901	92.117	111.08	109.44	55.527	68.469	136.25	130.55	126.74	107.63	149.87	140.37	106.71	110.55
91.617	102.19	86.674	101.22	99.391	59.458	86.618	95.493	98.263	89.905	45.85	76.473	82.967	103.38	71.688	67.023	61.81	36.353	60.802	74.497	149.35	102.98	99.856	94.502	203.96	133.65	138.78	92.622	47.081	42.7	128.93	108.05	58.761	80.401	132.95	133.46	93.884	88.138	112.29	104.11	76.423	77.965	128.64	130.12	133.94	133.26	147.2	138.07	123.83	147
88.561	91.284	62.442	88.558	102.7	49.066	69.308	86.305	60.235	68.23	52.362	90.159	66.1	116.91	61.655	69.043	61.331	33.535	47.971	72.217	141.89	102.38	90.777	90.092	207.33	143.24	199.23	119.86	35.03	24.602	103.86	97.957	54.946	81.207	118.13	137.81	100.12	91.253	113.44	107.8	83.263	87.696	114.77	128.97	138.45	161.95	143.77	138.21	142.13	179.63
88.809	85.459	60.437	81.669	103.19	65.434	51.703	75.319	34.81	66.93	73.3	108.71	62.837	119.53	67.232	84.226	64.485	54.612	52.205	62.469	141.22	103.72	100.28	84.855	182.36	121.19	197.69	127.82	41.482	37.087	85.96	84.65	59.864	78.555	101.63	121.08	110.07	103.49	116.57	123.78	90.098	107.66	102.45	120.97	140.46	178.34	138.76	132.66	151.97	186.23
94.528	87.95	56.786	74.112	116.36	60.611	19.16	45.247	9.4468	63.737	99.017	120.84	69.655	115.69	72.211	90.284	75.901	79.144	52.625	42.678	137.83	114.95	102.47	86.064	193.01	104.23	207.15	142.45	50.193	56.796	61.305	82.372	65.507	67.868	115.54	127.99	134.76	138.51	135.37	150.74	128.07	137.38	103.79	118.27	147.88	175.43	128.5	120.68	161.61	196.46
95.068	91.27	78.12	80.249	126.93	79.43	31.168	47.288	56.312	86.005	105.97	119.3	93.736	99.455	94.456	93.015	87.705	113.51	64.842	48.192	136.29	119.58	117.79	85.422	214.99	102.48	178.48	132.34	75.877	98.478	96.168	92.225	85.737	71.378	139.93	123.16	140.21	147.44	138.36	156.63	142.92	133	121.53	121.8	153.44	160.53	119.95	112.13	156.59	176.23
107.49	95.778	94.41	86.839	146.27	84.36	51.782	51.722	100.9	114.23	110.84	107.51	112.54	100.74	101.44	87.118	88.486	95.35	63.817	48.83	108.96	106.37	116.65	102.28	254.6	129.22	190.52	140.15	66.463	87.815	106.52	107.75	86.612	72.12	176.89	154.28	129.95	136.24	124.88	141.54	122.46	96.415	126.6	122.11	143.02	135.69	103.79	104.54	149.01	171.31
116.06	98.073	101.6	95.634	160.17	108.95	70.058	61.85	133.13	145.5	104.78	96.083	113.28	107.11	109.08	92.922	88.725	72.503	60.591	60.466	85.097	92.975	112.37	125.15	250.56	159.85	219.36	162.2	60.596	72.796	112.72	125.46	87.888	81.674	188.76	173.33	109.99	114.03	103.9	121.36	89.987	67.532	114.48	111.1	110.81	99.81	82.642	90.045	129.69	147.74
116.81	98.672	91.089	96.222	144.9	128.85	67.891	69.585	147.94	178.42	86.124	94.531	103.56	111.91	110.23	94.872	89.974	71.227	61.213	73.195	75.938	92.027	92.665	127.06	185.3	144.13	196.15	157.38	63.993	67.727	90.496	116.69	90.294	91.317	179.67	170.92	96.91	110	93.336	114.35	83.172	79.957	105.7	99.74	75.579	74.193	77.714	80.48	112.77	117.6
107.57	94.543	77.189	109.82	119.32	155.75	73.262	103.07	146.15	204.59	55.589	92.093	89.887	106.56	95.772	87.672	91.455	77.9	82.839	92.277	60.149	88.486	52.266	123.22	104.15	127.9	189.49	162.77	63.252	58.435	37.381	69.837	87.88	94.709	142.63	151.28	80.414	106.24	81.309	104.14	64.13	86.863	81.503	82.915	53.692	61.982	78.563	73.366	87.367	78.914
95.94	94.535	75.641	114.81	109.38	132.23	53.725	100.06	128.68	195.16	67.538	106.27	84.042	108.37	91.179	97.236	94.84	91.095	89.076	83.635	68.837	93.35	60.68	136.57	75.176	111.3	163.1	139.23	71.972	65.518	23.811	58.725	82.562	84.824	126.84	135.78	88.922	123.17	96.318	111.06	97.658	115.85	74.102	81.128	49.886	61.166	79.334	71.649	82.824	72.914
84.374	85.181	81.233	120.14	118.94	108.83	60.962	105.4	122.06	158.4	93.609	114.95	90.202	109.64	96.674	101.24	95.301	98.524	95.792	83.082	74.22	91.105	78.401	151.44	116.95	139.06	194.69	147.34	79.776	78.277	51.112	68.903	87.443	84.901	130.96	136.05	97.226	121.83	109.03	105	104.7	100.35	77.722	93.444	69.767	73.282	81.535	77.685	88.714	80.969
87.73	79.007	95.508	114.47	134.71	83.171	72.323	95.488	109.64	115.76	141.77	121.55	103.62	120.44	107.46	110.09	87.492	78.883	89.368	68.136	84.916	86.68	114.12	164.54	173.9	163.47	207.49	148.73	79.12	80.951	98.494	105.2	89.712	89.401	153.9	152.21	106.64	111.43	121.2	99.64	97.187	72.46	87.81	107.11	94.611	88.818	83.437	87.144	109.46	108.53
93.06	78.366	102.01	106.78	143.59	95.077	85.37	88.385	94.958	84.415	168.35	115.92	109.17	115.72	123.52	121.47	89.3	74.492	88.289	72.404	104.74	96.653	136.19	155.95	185.2	174.92	216.54	162.04	98.856	103.47	151.43	140.35	105.73	107.76	154.7	143.29	115.37	101.7	133.79	103.13	95.18	62.575	99.555	109.51	112.4	94.07	83.369	88.69	122.22	111.84
107.88	82.037	90.166	98.38	125.4	119.33	108.94	106.84	92.804	94.336	145.15	88.744	114	98.184	110.39	95.143	89.051	63.083	107.4	93.299	92.355	101.53	87.422	110.94	145.33	150.25	203.54	170.12	93.168	90.375	121.64	107.56	112.68	120.58	133.58	126.29	112.45	96.983	132.16	101.5	72.79	51.952	109.18	101.27	120.76	103.39	95.372	95.42	122.05	105.77
103.1	91.812	96.878	101.14	116.4	135.55	121.09	112.3	99.387	89.975	113.08	70.146	105.52	72.68	109.7	102.12	94.684	87.761	125.58	119.83	106.3	114.11	93.105	92.204	106.89	127.46	170.34	149.31	120.65	112.1	145.11	108.65	127.49	128.76	95.581	75.279	114.12	102.55	136.27	114.39	95.55	84.796	125.12	96.927	115.9	102.37	105.98	100.64	105.79	75.892
100.97	96.437	86.914	101.15	120.38	116.85	118.97	109.63	98.458	80.135	78.941	60.621	94.241	64.794	96.989	95.158	96.141	102.17	129.17	138.24	102.83	118.07	80.223	92.348	122.62	132.39	201.28	156.59	120.58	106.71	136.89	111.28	130.57	126.21	80.391	66.144	118.24	115.18	136.78	119.42	119.15	106.3	131.41	100.13	104	98.433	113.08	102.71	89.58	73.076
102.36	98.461	108.62	110.52	117.21	118.81	134.16	124.68	129	99.874	68.339	72.959	96.265	75.324	102.86	107.46	87.303	108.22	128.69	142.68	110.22	107.37	111.91	112.97	121.45	128.67	158.86	126.82	117.77	108.84	166.01	131.34	128.77	126.87	71.898	59.15	103.5	102.01	117.16	107.97	105.86	101.26	114.05	94.559	80.514	86.11	111.71	96.127	68.132	62.886
106.6	94.154	107.45	116.06	113.5	127.46	137.89	139.6	128.33	108.91	66.306	89.929	96.075	90.413	105.64	103.45	88.64	106.73	121.74	143.43	103.11	101.92	112.14	126.22	116.49	140.33	167.07	140.49	108.85	108.47	159.34	139.85	125.22	132.84	73.726	82.661	92.9	93.348	101.94	94.864	87.814	87.883	88.116	89.555	72.866	72.377	106.41	84.301	59.887	62.734
110.36	96.025	113.61	118.94	101.72	141.37	132.44	142.96	117.97	113.47	85.123	107.2	99.91	98.658	115.94	108.23	100.22	105.67	116.3	130.04	98.858	102.2	123.64	128.94	64.754	124.29	116.01	123.8	115.33	120.91	148.87	140	119	133.27	66.441	87.242	89.434	93.098	96.389	91.764	90.368	95.243	78.725	87.515	84.917	70.785	104.26	82.023	69.473	60.652
107.17	96.599	110.99	115.22	100.12	140.19	123.82	131.89	107.55	93.858	101.26	105.78	104.09	91.819	125.08	107.82	119.4	111.09	116.49	118.71	84.027	105.26	120.91	121.38	24.716	111.63	92.003	113.98	128.02	132.71	123.19	125.4	116.63	125.52	56.285	78.774	99.806	106.85	102.58	95.847	114.75	114.98	100.77	98.673	114.44	86.652	106.99	94.755	90.32	61.306
104.82	92.921	106.19	111.76	113.72	129.87	129.73	125.03	113.1	73.309	107.1	87.53	110.05	84.605	121.62	102.63	124.91	98.827	119.72	107.65	56.462	95.722	99.781	118.4	25.498	116.63	116.18	122.7	116.94	112.92	81.457	99.838	107.86	108.4	51.896	75.594	105.29	111.09	97.087	89.712	110.3	109.02	124.94	109.82	138.5	112.45	105.96	111.71	106.67	73.278
94.962	88.888	126.92	114.37	127.59	134.6	147.24	124.17	155.27	69.937	114.54	84.548	117.1	84.977	134.73	131.33	113.42	104.23	118.09	100.11	74.18	90.931	131.92	130.36	39.45	112.13	92.82	99.544	122.4	120.88	120	116.66	110.39	102.17	56.85	55.811	100.48	98.235	82.479	86.354	96.043	103.97	137.98	111.82	134.72	125.49	97.96	115.77	108.84	74.203
92.382	83.446	122.45	108.22	137.69	105.13	131.8	107.19	152.67	60.779	120.23	98.96	112.12	107.54	127.3	146.89	92.181	95.922	98.364	85.809	98.059	100.23	146.92	146.82	93.22	108.99	118.92	105.66	105.05	109.74	132.13	146.17	105.85	101.43	98.412	93.674	103.57	103.32	82.086	98.79	95.376	111.93	126.74	107.11	110.07	115.43	84.993	102.91	112.18	105.9
80.957	77.873	130.23	121.52	120.9	119.37	134.74	127.63	154.46	70.357	110.25	123.16	105.43	121.82	129.83	162.15	77.405	114.77	99.691	103.13	128.02	114.34	167.97	147.98	99.625	98.825	105.63	101.73	116.47	135.25	172.86	165.62	116.92	122.42	117.96	108.81	89.748	93.675	77.272	107.45	79.067	111.83	101.76	96.377	83.131	94.232	77.161	86.407	98.694	99.633
88.015	80.729	125.27	125.33	98.716	107.81	115.96	129.31	129.09	90.51	111.89	139.5	106.07	140.02	124.08	149.99	73.024	110.32	100.51	107.4	119.45	120.53	157	140.68	86.943	78.504	82.125	92.953	107.41	127.13	141.28	148.87	112.51	127.64	134.91	138.13	87.795	103.75	88.449	115.05	82.407	113.57	81.837	90.001	59.3	76.068	69.274	77.451	91.329	108.48
95.403	84.319	138.1	133.52	91.138	123.29	121.33	135.08	134.09	118.71	113.62	131.87	116.96	137.5	138.46	141.47	78.182	107.62	115.45	116.18	94.78	110.22	160.49	142.24	59.007	80.026	53.415	81.85	108.39	120.68	119.28	120.53	112.49	125.65	121.45	125.69	84.326	100.37	95.072	104.46	76.531	96.666	68.398	84.493	37.601	64.646	55.601	74.09	68.997	87.237
103.37	83.672	148.06	129.03	100.92	134.37	136.23	128.14	156.95	134.58	108.5	104.66	128.72	119.77	151.47	126.84	80.801	95.354	126.81	114.27	68.909	93.94	165	148.82	59.999	98.716	49.856	81.772	97.883	98.372	98.825	93.378	109.51	113.68	110.04	106.02	87.277	93.797	99.261	86.387	71.539	75.927	63.114	83.693	22.935	65.996	47.865	76.895	51.788	73.87
99.814	81.483	151.22	110.56	120.23	127.84	133.9	97.171	169.21	112.97	99.01	80.725	121.28	90.643	158.35	125.88	84.732	96.12	123.73	104.29	78.316	97.647	193.78	158.09	90.926	117.04	67.691	85.91	98.579	95.714	123.28	103.64	111.61	103.15	109.09	83.463	103.04	97.308	113.65	87.951	104.67	94.322	63.196	84.622	17.562	65.867	50.363	77.206	55.394	78.01
90.496	79.287	127.47	91.716	124.83	118.72	119.5	81.217	148.2	73.754	70.098	63.851	91.034	58.876	133.31	110.89	94.186	102.1	118.12	107.61	88.673	114.32	173.58	137.15	117.82	128.12	130.12	116.91	95.593	96.286	134.31	105.44	112.29	99.428	103.57	73.55	112.35	100.51	121.94	96.525	133.64	117.55	60.582	84.774	37.844	72.466	69.019	80.292	86.361	106.31
71.204	82.518	110.35	78.014	113.95	92.598	90.203	64.344	112.09	20.166	56.644	67.983	56.478	40.017	110.02	112.59	109.22	130.37	107.01	113.87	114.08	137.6	171.79	104.85	128.45	108.86	135.45	103.11	120.17	131.72	182.04	130.1	121.26	103.56	100.69	59.454	122.35	109.94	137.97	121	180.11	160.82	88.234	102.82	81.326	89.316	103.07	100.09	139.46	137.36
69.552	88.918	98.186	73.591	108.64	52.904	62.588	52.732	69.91	-1.876	67.323	72.104	41.883	52.433	80.863	109.98	114.33	120.6	91.941	99.399	104.5	133.97	154.35	90.924	142.85	89.273	129.7	80.697	113.5	123.89	175.19	139.14	113.22	97.268	109.27	79.545	125.37	115.84	146.84	133.05	182.92	163.67	114.11	120.98	115.96	104.71	120.15	121.26	176.01	166.62
76.582	90.261	95.879	84.149	112.88	50.238	67.931	64.454	70.896	25.671	79.408	70.272	55.866	73.715	70.191	106	109.57	104.02	85.377	84.234	85.118	112.2	133.05	98.226	160.18	92.243	119.48	71.804	98	103.53	152.99	134.33	108.6	94.561	121.36	106.43	116.71	106.46	140.4	122.73	135.38	117.4	128.75	131.4	124.8	110.05	113.72	127.85	161.07	151.94
84.998	92.252	119.82	104.73	128.68	61.91	88.195	70.247	90.972	60.921	103.17	76.847	79.147	95.204	76.624	125.21	92.142	81.465	81.052	54.819	92.6	91.866	166.95	146.13	186.52	108.29	84.133	57.872	85.132	84.26	158.78	151.77	101.67	89.934	138.45	130.51	106.43	94.602	130.21	112.95	86.189	76.322	120.2	127.31	103.85	95.614	90.612	115.03	104.45	107.64
84.398	89.225	134.48	123.71	134.22	72.191	116.1	81.612	105.38	59.019	103.05	87.252	89.484	96.174	80.401	129.84	80.522	83.536	91.532	55.09	110.45	90.361	190.83	179.37	214.9	133.04	89.684	73.243	85.755	85.077	170.01	159.5	105.52	94.507	147.16	145.95	99.769	91.875	120.97	108.06	61.362	61.969	109.58	124.13	88.664	80.407	84.789	101.71	46.667	62.005
99.591	94.324	134.36	128.8	112.72	60.153	132.56	97.069	100.61	50.685	98.068	100.47	93.121	96.154	65.542	104.68	77.98	78.26	108.48	72.01	102.26	89.773	159.74	166.63	189.38	118.19	80.627	78.026	71.242	70.117	124.77	123.49	97.076	91.818	135.73	153.19	91.744	95.018	103.6	97.159	47.978	63.353	99.087	117.19	89.023	81.786	100.25	100.5	29.345	62.488
105.58	100.05	140.88	127.97	90.815	37.595	142.14	107.45	87.638	11.736	105.34	114.93	94.053	96.551	67.331	91.93	86.127	93.321	120.85	103.81	93.705	86.705	146.74	136.11	137.14	90.321	52.062	54.214	87.891	89.763	113.96	107.02	97.927	95.423	111.92	132.44	88.912	94.646	88.255	86.529	57.097	85.738	114.15	125.21	113.59	103.53	131.17	120.11	52.522	79.198
118.36	96.267	122.62	113.84	83.106	15.224	148.02	121	83.737	1.699	109.17	111.13	112.78	109.14	67.144	57.505	89.127	86.901	120.92	125.79	55.426	69.458	92.102	95.919	103.18	73.147	60.958	52.433	80.299	80.947	56.174	74.825	92.632	99.185	110.76	140.34	89.853	93.335	71.778	65.383	46.772	78.502	130.58	133.98	138.58	133.44	152.66	140.1	89.342	112.37
122	87.791	119.75	103.02	97.611	29.832	153.86	130.94	116.76	38.647	118.87	105.29	145.38	125.27	88.345	56.98	78.884	74.609	110.75	119.26	46.772	55.677	92.7	92.907	91.983	70.306	39.637	42.557	76.845	78.749	46.864	77.766	88.6	105.79	125.72	144.63	89.921	87.871	61.231	55.662	36.012	64.938	124.91	123.31	134.29	139.01	141.57	133.68	98.618	110.17
105.51	75.352	104.59	90.479	123.94	36.676	133.83	115.92	130.47	54.976	120.49	110.1	160.66	139.08	102.48	73.267	61.128	68.084	89.149	93.074	70.975	68.201	125.34	116.52	154.36	97.659	59.581	60.362	74.932	79.441	71.826	113.78	85.649	109.65	165.76	169.65	101.76	104.42	75.678	79.24	64.044	78.932	121.86	119.69	131.82	135.81	127.33	120.68	98.871	100.86
95.044	76.525	93.213	86.352	121.83	75.47	111.4	118.17	148.55	106.11	110.6	124.14	161.43	148.25	107.99	95.048	50.544	70.751	83.321	78.252	97.701	88.885	136.48	122.58	176.23	107.26	51.714	75.474	67.068	75.715	90.729	117.51	80.953	105.73	166.5	160.96	97.847	113.31	83.714	103.55	79.499	89.329	104.36	100.15	121.72	124.28	109.02	99.517	88.109	78.614
87.36	87.873	87.776	84.071	102.8	85.561	80.731	110.46	124.27	115.72	112.43	143.25	141.59	160.78	104.08	119.5	51.31	81.74	82.853	74.379	113.67	104.51	144.3	116.67	186.63	107.87	53.965	80.505	63.491	71.365	103.62	113.55	77.936	93.729	148.59	141.96	96.238	120.25	96.356	125.17	97.391	113.22	107.53	98.621	127.82	124.71	111.02	102.77	95.006	75.635
89.919	100.15	80.536	82.473	77.528	86.326	65.916	108.11	82.7	110.87	119.53	147.23	121.22	167.83	96.017	124.61	64.844	95.044	89.552	85.04	105.1	101.78	117.4	90.883	167.4	105.35	80.631	91.841	62.751	65.585	84.985	87.504	81.051	83.996	122.73	124.99	95.602	113.04	100.41	119.53	92.546	118.21	117.84	106.02	137.35	130.74	123.51	119.31	109.42	87.501
104.28	112.17	96.233	75.816	53.729	84.554	70.898	98.32	77.535	136.64	141.62	138.17	122.77	162.51	101.22	124.09	78.758	100.58	98.639	79.714	104.69	88.078	108.72	66.028	103.23	65.389	19.325	52.241	71.045	70.756	72.287	64.042	86.016	77.79	111.67	106.37	98.894	100.09	98.482	97.832	89.571	118.21	119.06	102.38	120.95	121.44	128.97	126.32	118.78	102.98
111.13	112.49	110.2	75.757	66.902	81.133	84.739	79.949	71.032	147.38	150.26	109.51	118.34	133.1	99.639	113.86	91.801	83.315	111.25	67.241	101.96	79.629	106.02	74.566	74.025	64.139	34.382	61.378	76.172	69.78	56.854	59.197	86.787	75.681	115.14	114.45	105.94	94.421	96.6	77.946	95.134	111.99	90.44	82.955	90.093	87.18	110.72	108.97	113.45	118.28
96.305	101.21	119.77	75.614	91.621	71.569	98.957	59.078	88.141	132.44	128.36	80.726	104.57	84.873	103.62	95.599	102.55	85.695	126.64	70.288	110.48	91.738	119.3	88.544	88.518	76.47	71.15	81.149	96.678	92.5	78.246	73.803	97.966	83.739	129.4	120.88	114.66	106.46	103.48	80.28	127.21	124.78	83.621	76.419	73.445	60.461	95.561	94.051	112.78	125.1
71.395	86.727	130.43	84.075	112.21	72.864	117.79	61.781	119.36	106.57	85.824	63.45	85.591	47.082	109.34	77.43	103.9	102.11	139.41	94.742	110.45	102.8	138.3	97.74	131.67	98.396	119.3	100.44	113.49	115.22	116.09	86.738	110.73	96.578	136.62	114.5	107.22	110.65	102.91	90.866	128.5	128.7	104.39	87.001	81.378	62.788	90.914	98.519	115.86	115.09
68.892	84.369	123.49	78.668	126.85	49.075	95.101	48.366	124.14	91.464	71.918	72.015	76.974	56.282	109.85	64.128	98.179	110.85	113.65	98.781	100.8	106.96	148.12	100.19	187.75	100.98	152.84	101.44	101.39	107.06	113.93	95.457	106.98	96.655	159.72	126.67	107.13	122.44	111.26	111.11	123.1	137.34	142.48	106.69	93.454	82.324	89.237	112.44	127.91	118.87
82.536	87.855	129	84.014	140.64	55.74	83.15	55.791	123.01	99.496	90.883	93.008	88.281	90.834	112.63	77.153	87.388	109.34	81.543	93.542	93.442	92.57	173.94	113.6	224.54	109.78	171.05	98.254	82.206	89.793	113.48	102.06	98.337	97.424	172.43	132.56	99.642	106.64	108.22	115.17	76.829	114.84	149.74	108.57	92.305	89.054	84.381	115.97	112.31	91.331
104.84	85.199	111.27	82.322	143.07	69.365	86.413	73.949	119.44	111	113.96	106.9	114.08	116.54	103.92	73.524	85.141	105.3	64.592	94.676	82.112	82.475	147.53	103.53	242.61	121.56	204.49	122.91	64.502	74.263	87.446	81.909	97.519	103.53	179.7	145.79	100.6	90.842	105.36	104.12	41.337	72.983	133.76	102.05	93.255	83.749	96.131	109.21	89.826	64.313
130.95	88.847	97.76	73.832	129.62	80.149	93.704	78.888	122.85	128.44	148.22	115.29	138.49	121.75	97.916	78.056	94.415	92.092	67.648	89.395	84.97	88.847	106.04	80.763	195.12	99.913	162.08	120.87	65.873	74.009	74.213	62.518	98.82	102.62	155.67	128.12	105.69	85.095	104.25	91.271	54.309	48.445	99.753	83.457	96.145	71.296	114.18	92.216	84.464	63.528
139.33	91.169	83.82	66.639	109.03	68.633	103.65	73.808	109.58	104.84	162.93	109.87	137.19	108.74	88.676	80.468	105.05	71.575	83.023	88.871	84.776	105.73	54.867	56.229	134.85	74.009	114.06	113.94	78.403	74.441	70.487	57.103	101.69	97.273	114.98	98.523	107.01	90.285	103.72	83.707	91.728	47.271	86.135	84.71	126.75	87.541	143.93	95.906	111.99	104.02
118.19	89.672	89.635	78.701	88.767	70.164	126.81	85.024	101.7	58.24	143.96	97.505	114.28	88.956	92.322	94.613	106.59	70.885	98.681	101.96	93.125	118.43	45.197	49.781	83.215	60.337	65.414	93.782	108.17	89.714	109.97	79.975	114.87	103.52	76.636	57.647	92.525	86.63	95.637	81.544	106.34	60.347	106.36	110.03	169.95	134.81	171.08	124.14	142.99	138.07
97.433	86.515	84.82	93.677	84.979	56.211	125.57	93.491	74.019	23.335	105.55	85.372	87.143	91.161	79.925	89.168	93.562	59.199	87.245	97.742	87.568	115.57	46.444	72.597	88.503	68.444	83.72	98.154	97.867	63.856	98.093	99.862	113.1	110.26	92.282	82.338	83.256	94.173	92.564	88.75	93.407	75.501	133.36	138.92	187.07	178.61	172.41	150.41	153.62	168.84
75.733	84.988	99.243	115.25	92.363	70.191	119.36	109.1	77.054	27.087	70.376	90.592	75.229	99.59	80.405	95.293	80.306	76.319	70.3	91.828	107.66	106.58	107.99	119.34	107.53	84.461	86.871	90.72	96.591	65.902	117.69	128.82	115.21	126.79	132.93	117.76	83.41	101.53	94.494	104.2	81.608	96.079	147.07	149.03	158.1	181.18	146.75	148.96	120.92	138.22
74.653	86.06	90.314	126.51	109.44	89.149	103.61	123.95	72.429	54.127	45.66	99.658	73.439	109	64.339	77.527	80.39	82.622	64.431	91.713	104.12	94.402	120.44	152.8	134.63	123.76	159.85	135.41	75.898	55.129	82.329	119.34	101.98	129.91	162.4	171	97.064	114.88	98.061	111.79	78.892	96.319	124.21	132.82	105.19	143.09	105.16	115.56	74.685	95.835
84.951	97.53	98.862	124.37	103.66	125.71	104.92	140.26	110.47	107.9	49.663	115.01	89.666	107.68	74.921	74.668	94.258	104.78	85.546	105.86	106.67	88.173	126.23	141.49	93.98	119.99	119.92	124.4	87.449	83.932	84.504	97.241	91.056	119.63	133.78	147.98	107.4	116.03	97.303	110.47	98.695	100.06	98.885	105.09	52.114	94.736	75.43	78.613	46.021	47.828
107.46	113.72	86.91	107.83	93.824	138.21	100.64	141.73	116.54	141.65	70.491	113.7	101.13	106.85	82.093	66.081	112.63	99.426	108.27	117.07	79.073	84.454	72.623	97.028	48.313	111.4	105.26	127.89	87.544	85.241	47.863	63.069	68.065	89.952	70.288	103.48	111.29	111.73	96.185	100.66	111.68	99.51	72.901	79.245	19.737	59.736	56.06	56.695	47.387	48.656
117.85	128.66	84.175	99.931	87.369	144.66	97.22	135.58	99.938	140.81	98.297	102.61	101.77	102.26	98.389	82.835	125.31	93.827	118.84	120.38	68.036	86.499	46.279	59.602	19.975	104.93	88.675	119.58	101.96	91.71	52.09	65.753	55.657	69.197	6.6172	44.295	100.99	93.162	94.56	93.862	105.01	107.08	58.089	62.935	7.9795	42.89	47.017	58.107	51.863	61.306
123.56	131.9	75.661	94.707	77.306	131.71	90.809	128.08	80.884	129.73	107.37	84.866	102.42	96.413	100.58	83.57	127.95	88.254	117.44	116.49	67.612	91.874	25.968	33.01	26.071	89.976	78.187	108.29	101.18	85.018	49.684	69.627	58.86	71.331	-4.676	31.304	88.736	81.92	95.132	91.121	81.549	110.26	55.95	55.531	8.4665	38.981	51.191	74.129	45.767	75.946
115.17	121.03	74.861	97.104	74.86	97.375	84.976	112.63	55.376	79.416	106.16	79.206	96.875	89.948	89.936	80.065	124.62	92.31	112.46	112.5	87.599	101.07	46.534	41.336	68.518	86.556	84.861	98.823	103.08	89.999	69.092	91.276	78.483	94.154	36.159	67.528	88.838	86.178	101	96.861	77.033	118.61	70.565	67.23	35.207	49.67	73.533	98.722	40.997	79.696
117.82	110.88	82.173	106.99	70.951	95.438	97.173	117.17	51.238	63.855	104.43	87.091	97.865	91.107	74.192	70.485	122.23	87.347	118.46	115.72	92.424	98.392	45.829	57.68	53.443	81.736	77.902	97.016	94.016	87.686	53.732	80.992	89.233	110.87	62.863	101.8	86.155	84.357	87.233	83.372	66.894	99.286	69.04	70.62	71.135	69.6	89.436	104.09	47.473	76.401
115.57	101.18	92.207	112.01	75.513	102.24	118.96	121.51	60.101	47.95	113.16	106.39	104.18	101.28	76.049	71.336	119.95	93.472	124.27	123.37	87.728	92.57	44.9	73.053	21.52	87.156	73.595	97.77	97.963	98.22	34.985	70.506	91.749	111.03	69.946	108.55	92.905	85.975	77.259	69.128	83.275	90.761	84.495	89.687	117.06	102.9	108.45	105.54	82.575	81.885
131.53	107.1	102.95	105.24	69.487	123.15	135.54	129.54	100.1	105.2	138.66	128.58	130.9	127.07	88.645	77.571	108.7	85.066	115.77	105.46	71.943	77.037	21.657	64.063	-52.434	55.374	-10.173	58.387	84.033	85.279	-18.464	37.054	65.706	83.174	51.913	79.574	90.81	81.063	63.41	51.609	85.786	79.971	94.508	94.303	131.72	128.92	115.86	96.01	125.35	109.74
127.14	104.87	96.241	102.87	81.982	128.63	141.65	135.56	113.84	125.92	142.22	130.5	140.58	138.07	93.389	84.938	95.829	83.007	101.46	92.628	59.366	67.742	7.769	65.099	-35.291	74.225	21.408	72.489	72.787	73.36	-43.984	29.146	46.937	64.233	39.854	65.599	88.363	78.687	63.988	50.088	71.451	69.081	101.04	97.685	129.41	127.3	121.81	89.761	140.3	127.79
114.53	101.09	87.313	102.92	85.648	119.41	131.13	135.35	118.67	131.66	123.7	120.73	133.29	129.33	87.868	90.493	87.73	89.846	92.269	89.535	71.245	71.58	17.004	69.37	19.827	92.848	62.492	86.151	71.777	79.07	-13.364	44.977	50.177	68.9	39.958	68.343	84.15	81.101	70.96	63.052	50.843	56.973	98.102	89.095	114.89	102.46	129.77	87.528	127.64	126.06
95.861	96.62	77.76	103.7	76.173	92.988	107.58	121.27	97.906	97.948	92.941	110.58	103.95	107.24	75.069	92.945	88.621	105	91.415	103.34	102.87	91.523	43.979	76.587	77.46	105.4	95.178	94.496	91.649	109	67.924	87.863	78.811	95.802	54.562	89.838	86.576	91.613	80.917	85.43	53.569	55.127	98.271	87.699	122.96	91.276	146.05	99.545	120.6	120.49
87.782	96.524	84.524	112.64	60.822	86.08	103	117.87	73.403	70.329	69.217	100.46	74.018	89.538	65.504	95.365	88.382	100.83	103.17	122.82	118.5	105.09	68.314	90.149	81.289	107.9	93.24	93.855	109.11	125.23	136.33	122.84	107.46	121.77	63.416	106.63	82.873	89.813	75.29	94.609	53.213	48.432	84.382	86.006	144.37	107.13	147.65	113.73	127.11	119.75
91.482	96.027	88.36	116.67	54.517	83.782	115.03	119.57	63.301	63.284	58.041	88.802	64.465	84.889	63.061	81.387	81.373	82.972	111.25	130.37	101.61	109.03	62.099	98.019	64.246	104.28	84.029	95.477	106.08	107.63	133.16	125.72	120.88	129.25	85.478	125.48	83.834	91.233	70.303	95.35	63.488	53.828	78.323	96.603	162.41	144.27	133	126.62	148.56	143.01
90.115	94.874	104.82	126.35	73.141	104.71	137.48	125.27	90.847	80.513	61.829	79.995	73.532	80.448	83.466	84.636	74.337	82.816	111.63	123.34	89.302	107.38	75.989	116.58	49.66	109.35	71.567	93.426	109.02	97.253	121.97	124.02	126.22	123.05	103.05	115.8	86.024	91.197	73.156	95.933	82.509	77.836	76.625	104.27	148.38	158.1	95.079	119.94	148.2	148.71
88.885	88.847	118.07	139.04	98.195	133.89	161.23	143.84	145.12	122.6	55.865	67.666	89.609	72.869	93.854	80.198	66.799	80.378	115.36	109.75	74.201	92.027	75.262	131.06	61.718	120.79	81.356	101.11	89.793	73.225	86.771	92.06	119.35	110.14	114.76	109.74	79.459	84.466	72.308	85.157	64.874	75.999	71.317	98.926	110.55	139.21	58.341	100.33	117.73	133.69
75.473	83.315	135.52	142.84	128.46	131.62	140.31	121.43	170.57	122.29	61.471	70.965	84.401	67.776	109.16	108.16	70.101	91.757	109.75	89.34	102.46	88.953	135.7	163.7	117.3	135.17	101.37	98.228	90.848	84.01	123.36	107.13	119.81	103.32	130.43	111.56	90.246	92.458	93.513	92.306	80.761	95.329	80.563	95.842	75.707	95.718	41.36	80.069	86.604	102.22
69.576	77.053	128.95	130.28	137.41	114.76	96.424	89.691	152.32	107.69	62.346	79.432	67.145	75.034	109.98	122.11	76.673	86.55	103.11	77.758	124.9	91.399	167.18	172.47	178.83	144.73	149.05	115.76	79.506	81.283	149.64	114.82	118.02	102.54	152.98	140.86	104.97	101.26	114.16	96.039	93.601	98.743	96.56	101.81	71.319	76.659	56.721	77.089	86.282	90.926
66.727	73.401	121.64	109.15	125.53	112.35	63.118	67.32	124.35	99.629	74.251	95.972	60.9	90.593	121.14	135.35	80.155	84.594	95.385	74.992	146.8	102.99	194.72	153.97	206.04	135.46	153.61	118.26	82.922	86.301	189.01	125.54	119.21	108.5	177.59	155.38	114.32	100.25	127.83	100.64	111.62	106.02	122.36	122.1	90.91	98.955	92.567	96.135	117.9	98.086
77.459	73.571	94.245	79.457	118.52	98.765	37.848	49.395	83.274	104.54	100.57	107.36	75.206	112.09	119.88	122.35	80.539	67.997	77.689	63.446	135.66	117.63	169.64	119.1	216.94	122.8	175.47	138.15	71.959	62.3	158.14	117.19	105.45	104.42	207.25	177.26	121.72	107.13	137.21	109.64	132.53	118.25	135.79	141.7	106.14	135.41	114.17	117.8	158.4	144.35
84.414	78.215	79.914	64.195	110.92	109.15	50.611	64.088	93.489	133.71	121.17	112.44	108.76	113.94	121.86	105.08	87.45	81.926	75.881	68.665	120.61	128.6	127.61	77.671	172.68	95.612	141.92	130.16	87.813	71.832	127.62	100.75	101.34	106.27	199.2	153.03	113.4	107.47	129.07	115.11	136.02	125.96	132.14	142.62	100.85	150.71	109.66	126.18	163.28	163.11
79.388	87.159	62.627	59.157	101.55	112.53	67.848	84.405	118.82	138.49	120.32	115.45	131.23	98.695	118.77	87.387	110.65	134.52	87.836	98.449	114.62	139.67	75.401	43.01	107.79	69.291	98.722	110.69	136.19	129.94	114.26	96.739	117.4	119.91	157.46	107.48	111.26	120.39	121.68	123.95	152.25	143.46	127.08	134.78	94.451	136.29	93.627	122.11	139.19	146.28
78.596	107.99	39.696	60.411	92.587	95.754	54.957	84.591	94.184	110.58	113.95	121.89	122.64	95.01	100.73	83.629	139.93	171.52	96.504	124.48	108.97	142.12	31.391	39.78	49.467	60.596	89.216	104.19	177.14	181.63	93.456	111.04	128.57	128.92	99.056	78.22	124.76	144.78	123.36	135.24	185.34	171.39	107.97	117.32	95.262	102.14	74.026	106.81	111.71	120.98
69.514	128.1	37.266	81.608	74.055	132.77	59.184	108.5	62.141	79.185	91.59	127.11	96.085	89.927	103.23	107.74	165.96	213.84	115.64	168.73	118.3	137.35	33.15	49.081	-2.652	85.588	99.8	114.9	229.26	244.67	132.36	134.29	150.34	146.74	25.611	24.316	130.84	140.93	120.69	136.15	203.6	190.55	91.048	104.8	111.94	79.949	76.528	97.804	88.016	63.127
89.171	146.8	42.85	83.846	48.731	151.64	51.583	112.06	35.61	93.523	92.076	128.54	87.551	101.91	109.79	120.34	169.87	206.03	114.15	168.38	119.93	127.38	49.043	48.988	-24.413	83.928	70.458	101.15	222.41	235.82	135.9	126.51	142.53	136.99	0.6511	-0.8627	137.51	136.9	126.78	139.74	220.66	209.26	90.597	101.77	119.62	83.684	102.79	103.6	98.225	59.597
120.71	146.4	51.943	82.659	47.766	156.11	60.167	113.58	24.357	124.59	99.947	107.36	91.949	103.63	106.76	109.45	157.44	153.15	106.9	142.6	99.554	110.65	46.3	47.541	2.1417	97.145	102.9	117.93	161.66	162.05	96.929	86.658	110.98	105.57	8.3781	9.2994	125.25	118.75	120.89	132.87	186.75	183.3	89.995	99.816	118.9	102.26	129.1	114.49	114.15	95.597
130.1	122.73	79.226	83.126	69.873	134.53	89.706	106.2	52.602	123.51	104.51	75.031	98.575	79.137	111.81	100.64	140.85	115.11	107.11	119.05	94.428	99.517	65.975	54.376	49.188	108.86	137.93	120.04	115.75	111.83	98.294	68.022	91.861	78.873	32.92	26.606	101.72	95.128	106.73	123.55	129.89	133.36	108.14	106.63	121.33	123.52	146.81	127.35	119.39	120.64
129.67	96.223	100.7	81.957	99.852	83.007	109.13	84.903	76.57	99.61	105.58	48.179	97.13	57.48	105.56	91.464	124.1	77.573	108.29	94.773	86.817	88.187	71.744	72.511	78.548	107.27	163.26	112.48	77.372	72.12	82.689	65.804	76.281	58.503	63.151	67.97	80.632	79.766	87.736	107.98	70.274	70.717	120.19	108.33	125.14	135.63	139.01	126.88	115.79	133.69
105.29	78.336	122.06	90.564	125.06	48.64	122.55	69.339	84.07	44.754	98.589	43.825	84.24	46.835	111.13	107.2	113.21	80.72	113.67	93.6	95.988	83.64	111.44	104.83	98.2	116.67	172.93	101.43	90.463	87.861	111.34	103.49	86.811	65.436	86.158	94.697	73.906	71.421	80.855	97.057	50.734	39.947	132.59	115.95	132.42	134.77	121.29	119.62	102.1	100.44
106.08	85.071	112.88	99.982	129.01	64.691	124.61	84.143	75.765	53.979	84.071	51.23	82.303	60.993	103.18	99.137	109.62	79.003	116.59	101.03	75.806	73.817	90.695	111.53	91.116	127.98	190.78	125.4	87.269	78.436	69.871	94.013	91.445	76.972	89.432	114.63	71.971	66.561	77.033	76.214	40.845	17.977	110.75	102.07	115.79	114.37	91.479	95.007	80.91	66.246
106.99	103.74	124.09	113.44	133.15	97.092	125.91	98.365	74.609	64.273	87.541	68.441	90.015	76.486	112.52	108.99	111.42	98.435	115.55	105.14	83.149	72.244	130.07	124.86	111.58	142.99	177.99	128.34	107.69	94.636	92.305	107.13	106.49	92.047	85.449	102	81.781	70.238	94.873	77.15	71.157	48.065	92.448	89.336	86.824	78.829	72.714	77.172	55.795	29.686
122.1	123.71	144.69	121.51	137.28	119.02	123.75	102.85	93.021	94.446	104.45	77.205	106.72	83.971	119.58	113.48	116.2	103.7	111.34	91.841	102.43	74.361	164.32	132.07	121.78	133.47	136.23	108.66	113.89	100.86	119.61	113.62	113.39	94.014	74.498	84.568	90.854	78.495	112.11	85.861	96.557	83.76	66.371	62.246	55.221	39.682	52.994	57.743	32.44	19.437
130.64	119.8	147.57	122.38	135.74	113.4	132.96	111.27	120.68	108.51	100.28	65.754	119.86	77.975	109.8	90.213	114.51	91.048	116.6	83.407	107.8	77.898	137.93	122.92	127.2	116.55	132.05	105.75	98.357	89.742	110.58	98.006	117.75	95.447	78.26	100.81	94.666	86.583	113.68	87.953	87.937	86.197	48.526	41.904	57.163	28.053	45.226	49.884	23.509	31.908
108.89	100.7	156.68	117.91	124.85	91.165	134.66	101.6	144.26	87.711	103.54	69.368	122.58	74.537	121.39	103.61	103.26	97.494	115.63	74.469	140.38	97.514	151.43	123.16	110.12	84.333	77.407	69.014	119.4	120.94	153.34	126.57	133.11	108.89	103.41	111.05	105.91	98.913	115.9	103.66	113.29	110.46	62.314	49.769	89.365	46.702	56.46	60.039	44.429	41.165
92.894	79.99	127.15	102.1	102.81	65.561	119.1	93.703	120.64	79.507	107.02	82.81	119.28	97.56	114.96	104.13	82.722	76.718	101.57	63.249	128.4	113.21	114.75	113.97	99.784	69.1	71.616	76.305	109.76	106.36	114.45	124.88	127.85	118.16	143.22	146.09	117.82	115.57	113.32	114.64	140.82	126.9	81.372	77.92	126.21	86.142	85.856	86.193	97.858	85.478
76.354	75.11	115.88	99.735	72.65	97.884	118.46	108.07	95.423	97.481	118.6	110.4	110.01	122.6	123.73	132.82	69.371	76.744	87.336	68.524	118.9	120.59	121.47	106.55	70.279	69.552	30.151	72.987	122.41	111.28	124.82	127.88	121.96	128.1	137.27	116.85	109.21	105.48	98.553	117.96	152.12	143.6	105.3	114.31	147.68	125.85	129.29	125.17	151.43	115.2
83.886	89.744	93.319	79.106	50.573	95.448	88.767	86.041	54.732	117.14	133.65	129.92	92.583	142.66	121.25	138.5	76.153	80.311	58.984	66.181	106.89	125.82	122.97	94.109	65.339	57.657	-1.8357	60.739	116.3	100.55	120.12	124.02	105.85	115.02	118.34	88.596	111.61	114.91	102.86	128.59	174.29	174.44	144.71	151.2	149.78	152.38	168.35	161.44	202.25	174.04
95.256	106.55	90.304	73.106	40.86	99.066	88.939	81.391	46.23	131.78	112.8	113.85	67.695	128.19	107.22	119.19	91.992	85.595	58.143	80.903	96.584	112.15	113.02	87.367	54.471	47.787	-4.4823	50.359	98.286	87.477	122.11	104.78	92.03	93.487	75.779	60.66	97.684	103.54	91.602	115.28	126.16	152.51	166.74	160.88	145.97	164.79	176.43	172.26	203.58	194.51
99.549	118.42	96.332	73.778	51.878	77.867	87.474	68.864	51.376	120.53	75.055	79.091	42.996	96.268	86.841	89.158	102.71	85.54	69.995	87.262	100.74	97.439	103.17	98.552	55.247	37.923	24.201	45.699	76.13	75.679	114.86	95.613	79.799	69.204	63.994	68.965	92.246	97.135	83.211	96.296	71.941	111.02	170.45	148.7	140.5	161.76	147.16	147.38	170.31	181.53
94.173	122.61	120.2	87.941	79.138	70.387	89.844	70.401	75.485	113.98	45.643	49.562	36.498	68.518	76.341	76.551	96.381	76.681	90.85	80.96	111.19	85.351	118.12	129.44	64.806	42.281	55.918	51.252	61.417	68.106	105.69	96.883	70.733	56.415	84.103	88.63	90.115	90.071	74.141	77.127	33.51	67.283	140.58	115.91	116.36	132.51	93.748	94.228	117.47	131.49
78.413	116.56	131.49	98.558	105.14	81.364	86.89	83.22	108.42	109.17	30.632	46.246	49.613	52.902	82.266	72.319	86.824	95.422	102.43	80.332	123.39	93.223	137.63	138.15	108.46	67.438	87.224	74.629	75.518	89.769	113.46	103.7	82.408	69.325	126.86	98.024	97.793	96.968	79.043	75.021	49.945	58.647	120.76	102.32	94.155	99.571	72.235	59.796	94.579	87.232
69.739	111.45	141.5	107.09	125.39	98.197	80.231	94.032	113.71	102.35	45.591	66.466	62.577	57.903	85.846	85.748	77.204	105.14	91.9	68.236	123.36	100.61	168.57	137.74	166.18	104.71	96.947	92.261	89.626	103.99	136.85	119.96	90.902	86.238	151.9	95.685	98.488	100.8	86.041	85.606	72.732	71.712	102.63	103.43	85.472	78.648	89.424	66.512	113.55	87.307
78.818	110.49	127.69	101.55	120.57	104.58	69.975	94.322	98.772	105.59	61.373	89.218	65.789	70.573	76.375	85.263	80.214	109.33	67.691	57.239	105.93	103.31	149.85	106.17	188.85	116.85	81.504	95.697	85.919	100.8	136.68	116.11	93.326	95.325	149.48	98.866	94.405	102.79	93.496	97.401	79.352	83.915	98.728	112.18	102.33	88.794	128.77	105	159.61	133.95
89.532	114.39	107.89	91.845	93.164	96.292	62.655	80.168	79.296	100.65	74.244	109.85	60.297	81.42	68.559	88.757	91.119	119.86	50.813	52.517	100.99	103.38	117.58	68.104	155.71	92.042	24.26	65.043	86.117	105.21	139.66	112.91	91.646	93.254	131.95	102.11	92.925	99.921	102.76	107.47	86.63	97.582	114.45	123.18	135.44	124.94	157.87	146.38	192.49	177.49
100.14	120.08	75.006	86.697	70.758	77.554	53.143	61.1	53.037	84.523	90.649	126.38	60.574	96.352	63.576	93.461	105.59	125.92	60.079	62.177	98.577	106.03	66.278	48.531	109.01	71.898	23.043	63.035	87.375	105.64	105.18	103.05	81.965	80.983	114.51	112.55	104.88	103.57	116.54	113.4	119.56	113.52	127.61	125.49	145.85	145.73	144.4	151.62	178.75	187.16
107.97	130.05	63.165	97.13	61.434	90.688	56.402	61.785	65.798	88.347	130.01	155.27	88.369	117.39	87.543	123.87	121.93	147.76	101.73	94.154	118.07	117.49	49.248	52.527	52.141	60.858	15.95	64.096	121.91	137.5	91.241	102.23	79.469	74.08	77.085	72.975	119.59	107.28	124.83	117.47	184.17	145.89	128.47	114.5	105.17	120.27	95.974	114.98	118.46	137.84
131.86	142.36	62.23	109.29	62.894	119.44	67.316	83.347	109.58	135.82	183.05	189.26	141.12	151.78	112.97	144.35	133.87	153.15	148.59	128.26	125.38	127.08	27.631	60.344	9.6517	52.239	-5.6462	66.073	144.36	152.12	53.635	84.756	74.649	70.653	26.947	16.511	126.12	115.24	118.95	117.44	232.26	174.31	107.43	90.242	32.108	62.04	45.046	63.704	56.779	87.388
137.38	141.41	75.076	127.43	87.569	144.09	87.965	108.19	133.83	147.62	215.06	209.6	170.51	175.04	128.81	162	138.33	152.08	169.32	156.24	126.28	131.56	39.576	89.181	29.75	85.734	23.471	87.852	162.29	162.71	59.73	99.496	82.371	82.299	-13.015	-14.169	121.89	119.01	106.77	123.08	231.3	189.99	79.176	74.273	-3.483	17.484	25.726	39.118	27.279	54.725
131.5	128.86	84.368	130.54	93.782	160.26	109.37	130.08	159.27	172.77	193.59	199.49	174.33	173.66	128.08	146.59	130.4	146.73	152.18	160.97	112.03	124.13	38.003	94.942	40.61	95.013	15.629	85.98	151.49	154.49	70.654	101.68	96.206	101.28	-10.133	7.3474	106.06	116.31	89.905	122.86	170.55	167.38	57.281	61.828	16.985	25.111	43.636	47.592	38.435	53.461
97.308	103	86.115	126.34	100.77	151.04	116.09	128.97	141.12	148.68	132.28	159.05	139.89	143.45	115.77	123.03	113.03	142.51	110.48	145.16	93.003	110.04	57.809	107.54	77.375	122.46	66.927	106.72	133.23	142.6	100.75	117.21	112.06	120.26	46.695	80.579	95.692	111.31	87.211	122.37	102.29	125.49	51.07	66.704	81.1	71.775	80.725	78.505	62.401	61.376
72.251	87.342	95.908	109.74	94.226	128.13	99.934	106.21	122.18	138.14	87.663	118.02	109.7	110.91	111.48	109.07	95.749	136.71	72.664	109.66	85.811	94.441	100.91	113.44	80.343	113.48	60.214	92.385	118.52	133.93	127.4	123.35	115.14	121.6	113.63	132.42	93.879	108.71	95.927	117.89	74.664	94.311	58.088	76.641	117.47	109.08	109.42	102.9	75.398	68.026
71.16	84.402	115.79	101.08	95.137	113.32	89.057	92.314	102.69	131.72	80.073	89.279	95.808	93.24	110.94	109.91	89.488	118.58	68.823	87.351	81.785	77.243	143.76	124.66	77.098	109.72	65.991	85.998	109.22	120.17	134.09	117.13	105.94	107.79	131.82	129.97	91.336	98.637	99.791	102.88	65.08	72.839	58.655	85.837	102.5	101.9	113.44	108.84	63.131	63.912
98.093	89.757	123.46	96.599	98.368	108.75	94.968	97.892	102.17	143.95	90.753	77.216	103	95.746	107.78	101.2	97.919	98.368	90.976	93.195	76.76	68.638	133.34	119.59	76.012	104.45	86.336	92.923	95.093	96.54	100.11	88.014	97.58	91.56	101.81	95.702	89.9	90.724	96.04	83.671	55.123	61.319	56.655	91.407	60.125	64.717	98.6	99.723	46.887	64.314
108.81	96.2	137.66	103.8	106.44	114.22	113.47	101.41	120.55	135.4	108.63	91.192	110.73	103.66	124.02	121.83	109.23	114.41	105.63	111.51	116.56	83.49	153.2	122.51	89.81	99.091	70.464	73.923	116.49	117.51	135.38	107.59	112.11	92.676	70.331	53.3	97.19	88.512	98.661	86.951	67.865	86.081	74.324	103.22	45.127	41.529	83.966	93.432	47.286	56.157
114.62	95.688	117.48	111.34	105.81	114.1	132.01	114.37	130.85	143.09	100.14	99.539	117.63	116.67	110.53	109.28	98.52	101.68	100.9	113.55	124.17	93.059	109.65	116.78	120.09	98.635	86.052	83.749	90.039	89.22	101.78	96.623	110.62	96.184	90.065	90.687	100.54	89.588	92.192	87.659	47.938	77.27	83.367	103.91	69.587	61.062	76.507	92.568	63.128	75.152
92.221	91.254	107.48	122.37	100.72	123.5	140.48	123.03	150.79	141	89.06	108.48	122.33	116.06	112.73	116.32	77.115	109.92	90.471	108.72	142.71	105.08	117.96	123.66	142.42	99.618	64.237	75.434	91.081	99.295	122.34	109.49	114.66	112.29	138.67	130.47	102.47	90.462	90.779	95.22	53.896	75.214	102.3	105.19	106.64	97.971	84.573	98.692	71.73	73.572
84.136	93.785	88.284	122.1	93.066	120.19	120.51	124.7	148.32	144.87	90.888	110.93	128.08	118.05	103.41	109.04	61.919	98.544	87.042	97.881	132.77	107.99	107.78	124.94	141.58	97.137	47.874	76.705	84.948	98.017	102.66	101.22	101.22	117.97	170.19	160.62	99.801	94.507	88.395	91.85	74.032	71.768	111.12	103.72	121.69	120.28	99.243	104.7	73.839	86.366
88.818	104.31	81.129	121.31	89.447	130.81	99.389	132.52	136.65	142.64	101.04	111.76	126.31	116.45	102.36	108.92	74.028	100.27	103.43	110.57	122.37	111.11	98.732	119.49	105.42	98.977	37.244	81.987	107.75	123.17	102.72	97.406	98.616	122.89	137.86	133.48	90.392	88.635	83.89	79.362	101.92	84.13	110.88	104.05	116.1	113.49	109.4	106.09	70.403	87.524
107.04	114.99	78.27	113.33	81.389	131.52	93.148	142.49	120.5	141.5	100.59	109.13	118.48	118.71	94.657	96.115	97.566	97.963	122.2	129.37	103.38	111.52	65.142	97.345	65.541	89.724	28.401	83.135	119.37	129.83	88.067	81.63	104.91	122.34	91.962	108.24	82.152	80.042	79.691	65.561	114.71	101.24	111.2	111.92	120.37	109.49	117.09	111.75	85.458	98.629
111.95	117.99	94.946	106.31	79.961	130.17	105.46	140.95	109.78	134.47	91.573	105.39	104.96	117.08	98.419	101.98	115.72	102.53	126.84	136.47	95.731	111.87	67.07	86.735	54.054	84.607	28.96	81.404	125.01	129.34	105.08	82.793	124.41	121.69	82.57	108.84	83.69	73.501	83.475	67.648	122.11	121.17	113.58	119.99	141.48	118.18	112.51	113.89	108.58	95.814
104.46	114.67	109.3	83.777	82.062	102.49	101.57	101.8	101.48	123.34	94.896	105.82	101.2	114.54	113.4	116.44	122.66	114.53	107.92	116.33	98.997	115.9	99.671	80.311	80.645	70.388	28.003	73.099	120.03	123.54	126.19	92.912	141.15	115.03	135.61	143.65	107.15	94.114	105.5	94.633	158.83	149.93	133.68	131.48	161.93	137.14	106.73	113.7	134.59	95.636
107.09	105.97	127.56	66.014	85.871	83.465	114.16	82.148	107.49	130.81	110.2	90.979	121.18	111.84	117.07	112.93	115.04	92.076	113.74	95.281	69.138	91.425	118.51	79.693	109.25	64.255	52.08	81.896	78.839	78.137	87.768	60.629	129.64	99.869	176.3	170.51	113.17	105.95	106.87	105.62	136.63	126	126.34	119.42	138.52	130.66	94.858	104.6	118.64	80.51
113.23	105.74	141.41	52.589	101.87	62.548	104.78	50.815	100.41	99.984	154.54	85.266	140.97	106	131.72	120.95	126.06	93.942	134.75	93.177	69.534	78.474	156.51	87.157	118.36	64.752	79.009	84.034	81.335	80.509	77.932	61.098	117.48	88.276	150.98	127.96	121.14	123.65	116.73	122.26	141.81	128.52	115.19	102.16	78.184	82.915	80.303	86.876	77.741	53.816
126.08	105.83	129.6	54.239	111.57	55.307	108.44	52.648	89.751	50.705	170.79	75.22	147.28	93.596	129.96	99.958	148.58	108.12	174.56	127.71	70.782	74.451	133.86	75.863	105.96	77.839	137.27	104.68	99.599	93.978	54.008	52.709	113.73	88.382	65.063	51.536	117.4	124.93	121.09	123.14	130.26	124.01	94.646	82.326	22.293	27.141	70.497	70.512	32.531	28.952
141.87	116.52	120.94	68.246	105.76	56.227	108.3	59.364	86.346	30.889	169.18	78.493	135.65	86.936	125	93.581	163.21	121.73	188.69	145.92	93.587	84.572	111.1	66.607	56.357	63.386	111.7	80.919	124.17	108.41	59.854	63.451	113.81	88.688	-19.778	-23.439	111.69	113.22	127.42	123.41	137.59	131.94	66.416	53.214	-9.0517	-7.5762	54.619	51.415	12.769	22.616
146.97	116.8	94.774	81.616	86.341	44.251	112.73	75.762	83.666	38.847	123.59	76.004	112.57	83.666	99.648	71.645	153.33	114.78	171.66	145.84	86.028	92.769	56.159	55.349	46.904	54.866	101.58	76.072	111.15	82.85	39.505	53.011	111.86	89.629	-30.822	-19.836	109.6	102.55	131.47	118.42	140.16	116.2	49.716	36.415	3.3656	5.3225	53.208	48.242	24.07	47.384
121.36	112.64	92.219	101.44	81.15	52.188	113.27	85.809	80.49	47.073	80.124	80.579	82.45	75.747	98.824	98.572	139.94	128.22	133.4	141	91.912	102.19	74.066	79.377	65.644	77.329	106.03	85.769	124.55	99.356	92.463	85.329	119.29	99.816	-6.5144	-3.6901	111.46	94.122	132.97	120.53	156.09	108.69	45.37	33.027	26.944	28.533	54.717	50.322	33.264	50.688
106.76	111.56	83.497	102.57	83.016	46.592	97.269	87.759	67.998	70.656	59.673	86.107	71.074	83.082	92.756	110.71	132.15	125.29	94.543	131.26	79.758	99.97	78.224	103.87	90.513	97.453	128.95	109.7	114.82	103.14	88.452	99.971	106.76	102.21	25.27	35.372	115.68	104.61	126.63	119.44	152.37	104.29	45.461	39.064	31.576	41.066	60.21	57.097	35.664	65.581
102.54	121.95	97.991	109.08	91.173	82.07	94.688	107.26	80.702	112.59	69.581	100.24	78.718	95.205	104.6	128.36	139	134.53	81.652	136.04	94.503	95.956	99.701	125.44	60.38	104.73	110.31	110.36	121.95	132.56	91.32	115.3	93.278	106.76	5.6031	27.935	105.76	103.18	105.15	111.12	119.88	112.31	31.699	33.865	10.641	26.986	51.563	51.473	15.224	49.64
107.36	127.14	89.721	113.54	105.48	113.31	99.634	131.58	93.848	136.81	73.488	107.08	89.579	108.3	103.91	103.93	144.17	135.7	86.228	147.4	105.82	101.2	71.971	124.69	49.071	120.96	150.17	139.01	107.11	130.4	46.232	100.59	84.172	110.05	-8.8293	43.447	99.204	103.22	89.761	102.21	87.16	120.83	18.496	29.498	2.7024	16.384	41.124	42.574	3.9362	44.828
105.67	125.98	98.394	123.66	115.55	145.53	111.58	143.48	130	154.11	77.969	113.89	97.376	113.93	116.72	94.784	130.24	136.43	94.041	142.62	134.92	117.26	82.477	122.81	47.813	122.56	140.81	132.53	98.601	123.73	55.693	95.098	90.39	112.09	7.9949	57.57	96.34	95.675	85.129	103.17	91.741	131.57	17.22	25.332	15.837	25.675	35.796	35.905	13.547	42.372
101.9	112.54	100.12	128.13	130.65	147.64	106.34	127.32	138.53	148.36	78.21	107.67	91.608	114.02	122.1	98.317	103.09	111.04	93.808	121.27	135.09	129.2	100.78	133.15	89.294	137.67	170.63	146.52	77.433	90.682	72.173	94.076	96.027	106.36	62.476	96.799	103.34	97.682	92.517	111.17	125.1	124.29	23.573	29.421	43.768	50.398	39.997	37.385	41.818	64.179
95.189	95.447	112.1	130.58	141.73	151.61	99.434	109.84	134.81	135.27	80.187	96.055	81.717	104.01	132.66	129.77	86.799	90.569	98.571	112.87	118.56	125.45	139.44	152.78	111.34	152.14	183.78	154.45	81.121	85.667	117.28	111.09	103.21	104.86	95.096	102.21	104.96	100.35	96.997	115.96	147.67	104.16	35.537	43.392	65.231	71.83	53.379	48.202	60.977	71.908
95.996	81.832	103.05	123.88	144.62	152.2	95.813	110.42	115.32	121	74.989	84.308	76.239	91.887	126.55	138.16	95.526	82.224	108.79	129.61	82.386	107.36	127.84	153.76	105.56	163.88	215.15	176.85	92.45	96.03	112.27	115.5	103.42	109.04	90.657	91.685	101.09	110.15	98.208	110.76	131.23	81.236	53.936	69.939	80.795	86.602	73.156	66.62	67.605	72.542
104.18	86.565	94.794	115.5	142.61	155.46	93.098	118.04	103.11	126.6	84.728	92.244	79.518	88.493	115.37	134.48	115.92	86.616	107.35	135.9	72.682	90.553	109.34	144.47	64.172	151.94	197.75	167.53	108.62	116.21	86.261	122.65	93.201	109.54	64.428	68.36	94.38	118.5	101.58	105.26	100.38	84.497	69.54	88.23	86.594	90.844	79.198	75.491	69.942	69.104
107.45	96.757	88.259	112.31	136.5	171.18	104.13	135.93	122.58	155.99	87.454	106.36	88.303	84.827	105.41	110.07	123.18	99.635	96.811	124.65	88.96	86.598	86.268	119.52	35.2	134.91	169.42	149.85	114.39	125.38	64.483	112.98	86.236	107.77	55.458	57.201	84.693	112.54	102.93	97.117	67.578	90.217	81.45	88.631	92.447	94.537	73.83	71.983	78.601	68.013
102.46	95.164	65.375	103.35	131.59	155.83	105.68	134.32	131.71	164.19	72.979	106.96	89.416	80.533	83.876	60.415	101.82	93.359	74.756	89.521	99.45	97.094	46.645	85.207	86.37	135.45	204.96	164.12	88.074	92.838	39.718	83.861	80.885	98.211	101.56	101.19	83.856	106.14	105.32	91.887	53.638	79.941	99.513	88.615	111.91	111.65	79.686	76.065	113.33	107.79
90.059	87.194	68.77	94.505	130.49	125.26	88.565	100.86	126.09	141.76	69.871	98.681	82.97	74.247	83.097	53.805	68.875	83.357	55.477	45.847	121.01	116.41	70.879	76.735	159.75	133.92	217.74	160.96	78.145	75.513	92.636	92.046	86.014	89.103	158.32	138.27	90.356	100.87	107.74	99.07	69.916	73.734	114.05	89.325	120.83	119.4	91.277	87.299	151.52	151.68
91.453	77.079	71.646	82.495	120.13	88.058	62.936	67.299	96.077	105.85	71.385	82.134	80.054	73.823	78.068	57.634	46.468	62.032	52.632	22.177	114.76	124.17	78.398	72.393	200.61	120.12	211.94	155.06	66.891	57.282	127.85	100.71	88.002	83.686	193.68	170.13	95.485	101.79	101.14	101.74	70.017	56.855	121.09	102.05	125.73	126.21	112.39	111.34	180.66	192.76
86.76	70.185	87.844	89.024	114.68	92.97	59.131	63.89	70.598	54.261	81.364	75.933	80.144	70.299	89.404	90.537	54.199	75.588	70.152	43.393	112.1	123.15	103.6	84.316	183.51	122.2	195.37	150.62	96.972	90.292	186.99	135.45	105.46	98.644	180.78	158.56	95.094	96.581	92.391	98.192	56.558	52.241	127.69	127.54	138.23	130.03	128.93	133.56	181.19	175.29
93.53	72.509	97.018	96.863	107.36	106.56	70.241	81.199	66.529	37.453	106.22	85.339	95.111	82.561	90.308	104.06	68.992	78.816	81.635	61.972	95.159	106.88	101.19	91.339	129.35	114.98	147.94	133.42	104.22	98.955	178.51	140.87	108.91	108.35	165.41	155.11	92.932	90.94	85.518	80.793	33.973	50.611	141.1	152.52	162.54	148.99	141.45	147.66	181.51	152.89
94.318	77.899	104.69	101.83	107.48	127.01	86.891	98.159	90.507	51.592	139.31	103.67	112.36	97.988	97.312	110	79.601	83.061	75.745	65.276	89.443	92.823	106.07	94.94	77.877	110.01	91.524	110.36	104.97	100.56	161.36	131.12	110.3	111.97	161.02	150.41	94.937	81.564	87	58.104	36.496	57.621	167.22	164.93	191.3	175.8	150.75	145.97	193.55	138.29
92.187	76.454	98.294	97.527	119.67	129.11	92.995	100.64	97.007	70.227	162.27	106.26	116.37	110.71	91.884	98.855	76.583	59.425	57.112	50.636	72.687	80.483	93.618	97.772	68.987	123.04	101.03	122.12	79.85	67.332	118.07	100.62	100.85	104.22	167.33	166.05	99.577	70.105	90.136	32.905	44.831	50.814	182.85	157.2	210.37	196.89	157.96	133.01	216.15	158.55
[truncated: 66 more columns]
