# Supplementary material for: Constructing high-order functional connectivity network based on central moment features for diagnosis of autism spectrum disorder
Source: PeerJ. 2021 Jul 6;9:e11692. doi: 10.7717/peerj.11692 (PMC8269664; doi:10.7717/peerj.11692)
Supplement: Supplemental Information 2 [file peerj-09-11692-s002.zip › raw data/Subject_23.csv]

91.759	72.924	78.721	69.973	74.727	80.878	76.043	88.592	73.701	100.75	67.463	74.55	75.551	92.598	78.219	58.235	160.6	140.03	100.73	73.736	104.75	99.165	74.957	61.327	94.62	79.146	78.643	93.284	129.46	137.76	130.85	131.66	115.99	113.68	118.42	140.24	119.36	108.04	97.95	66.037	130.99	121.59	127.82	102.35	120.37	136.35	159.28	149.85	130.36	120.94
96.773	85.763	88.649	80.815	116.08	95.371	83.36	93.49	119.51	98.261	91.257	104.94	80.571	115.48	78.795	89.175	115.6	97.717	122.44	103.97	145.99	114.84	129.59	105.55	167.35	136.03	199.09	149.19	78.986	95.752	144.52	149.1	108.66	92.185	82.511	85.506	114.68	77.867	99.46	65.715	114.26	115.74	89.076	67.57	77.079	83.133	109.49	92.172	82.82	86.148
79.291	90.761	73.903	93.977	88.187	136.93	84.191	105.44	115.28	129.41	60.325	83.402	30.798	93.831	70.548	80.935	107.35	108.19	137.41	114.31	174.21	170.74	89.929	80.34	120.61	156.73	185.03	164.38	93.579	107.24	131.1	117.32	96.881	87.84	-11.419	19.779	106.21	82.31	83.445	85.218	119.26	118.59	74.44	69.518	104.9	119.89	82.405	95.073	104.53	110.4
84.794	101.08	76.207	99.418	76.066	149.95	91.015	103.48	101.83	133.83	83.596	107.42	52.23	97.719	84.443	106.45	103.77	111.4	133.96	133.99	172.82	176.32	73.348	87.937	86.911	145.07	159.41	152.25	107	113.16	88.447	93.841	92.821	93.356	-26.135	-6.5936	109.77	96.887	92.649	124.86	139.94	115.74	65.208	72.485	110.16	112.52	65.648	83.268	98.062	95.812
94.401	106.45	78.936	112.18	80.054	133.83	100.58	112.34	92.867	141.74	112.72	124.97	95.038	104.56	93.108	121.82	111.56	109.8	128.58	137.56	127.47	149.99	64.775	91.047	80.104	120.85	97.542	108.62	118.58	117.99	69.394	88.844	87.432	98.143	10.798	18.771	101.86	111.43	87.824	144.95	128.65	99.809	73.702	74.494	105.71	93.065	75.185	83.865	85.913	86.839
102.36	108.17	79.645	120.78	100.82	124.12	99.102	127.71	91.768	151.1	124.63	131.09	115.09	111.54	103.11	125.55	107.03	97.975	111.65	120.83	119.84	121.91	83.078	97.188	124.72	120.39	79.171	93.612	116.51	116.6	105.58	117.52	94.685	107.74	70.915	82.062	92.863	118.47	95.316	137.55	113.45	82.119	81.484	74.893	93.122	79.623	93.483	87.996	66.341	82.472
113.99	111.51	87.746	115.95	113.88	104.16	96.681	125.65	94.137	144.24	127.66	134.27	123.45	123.18	112.5	129.45	99.094	85.177	112.39	107.61	116.87	96.413	115.89	109.48	145.83	112.07	73.545	84.557	110.38	106.9	138.39	133.47	109.62	118.46	115.81	128.34	84.971	114.08	100.2	103.23	89.629	68.1	97.827	91.877	88.604	80.628	115.98	100.07	71.795	84.863
120.09	113.48	93.669	108.21	105.41	87.587	99.264	113.98	104.73	126.05	115.6	134.58	119.89	133.68	117.17	132.7	87.676	83.524	120.83	104.31	125.28	87.521	124.43	120.22	114.83	92.878	75.839	79.757	105.64	98.237	126.37	120.11	118.16	122.3	121.02	136.19	83.072	102.7	103.61	62.093	81.387	63.948	111.26	116.09	101.44	110.07	124.15	110	106.15	103.2
106.2	103.9	93.114	103.78	77.426	96.154	107.59	105.58	116.48	108.46	83.97	115.04	102.5	118.46	107.65	116.25	82.561	97.372	121.75	99.026	131.5	100.92	99.532	111.43	47.302	76.216	60.688	80.487	106.83	98.155	92.029	95.589	113.84	113.75	103.14	127.91	87.457	93.813	98.924	45.286	88.324	65.516	123.48	132.52	136.73	163.64	120.92	122.83	155.24	138.18
96.627	91.186	98.446	100.42	68.469	95.976	119.27	95.209	133.33	86.694	86.599	110.23	116.11	111.36	104.99	109.65	81.414	95.71	127.85	106.96	116.66	100.44	88.825	111.64	12.092	60.998	64.451	81.398	92.725	84.533	46.588	74.817	97.939	89.328	92.434	97.572	97.361	86.031	98.698	64.894	96.26	63.725	120.81	118.32	139.27	156.03	105.14	104	158.32	133.58
84.925	82.743	98.234	100.88	80.142	115.5	117.39	100.51	135.29	88.53	88.244	94.278	108.28	97.745	99.85	90.383	77.052	84.202	110.22	98.911	118.06	104.65	84.542	98.777	43.283	80.602	99.483	107.2	72.987	74.506	51.821	72.35	76.571	62.929	75.25	73.895	103.76	87.124	104.23	110.23	104.83	74.574	102.72	87.984	122.4	122.74	88.65	82.837	126	117.06
101	89.342	114.37	85.698	105.68	103.56	107.24	87.894	111.03	86.977	128.27	108.17	125.77	109.5	107.01	99.471	82.692	71.119	109.85	106.3	84.497	83.266	123.88	106.52	105.67	89.164	127.6	108.91	62.452	65.509	75.469	71.109	72.377	56.872	77.439	47.802	112.52	96.614	116.66	161.52	101.69	96.214	90.281	72.734	75.964	41.291	85.798	65.682	74.477	62.924
114.5	103.25	116.98	83.245	123.15	103.33	93.965	92.214	88.493	103.74	131.97	109.18	108.11	112.09	96.114	98.871	85.336	80.429	91.879	99.656	71.499	82.112	127.66	100.42	163.26	111.92	144.2	108.31	70.279	78.802	110.41	69.426	73.458	69.948	66.675	48.662	110.16	109.11	117.61	176.36	101.25	125.73	85.955	83.88	58.973	22.209	88.739	79.462	59.927	52.406
128.99	110.36	118.81	82.076	132.97	100.87	89.23	90.072	88.26	100.51	133.28	124.54	100.98	116.39	92.459	113.2	90.236	101.14	80.084	102.98	84.146	88.717	121.31	110.12	191.1	122.02	157	107.44	85.168	94.072	119.29	81.237	95.058	100.81	85.848	75.134	115.41	117.93	126.97	156.01	119.29	131.27	92.929	106.91	64.411	35.658	91.401	92.68	64.506	48.42
127.42	104.58	119.43	90.473	136.51	97.425	99.917	89.979	113.75	83.499	125.09	123.45	103.47	106.98	85.25	118.77	96.31	118.04	85.575	106.08	94.935	102.04	109.47	118.8	186.69	122.24	142.02	101.39	92.68	100.55	116.83	105.18	117.65	122.32	119.36	113.14	111.92	113.81	117.52	114.64	116.6	103.97	111.5	121.25	83.021	64.837	90.904	98.58	76.346	57.448
106.92	95.193	116.24	107.72	140.98	98.498	114.15	99.106	139.97	73.162	109.02	96.49	103.04	90.641	81.559	106.88	90.965	116.03	95.21	98.601	108.69	118.36	105.57	119.33	180.59	127.48	124.68	100.59	85.401	96.858	127.66	132.98	125.27	120.91	139.59	141.15	93.62	100.52	93.181	78.022	86.07	66.421	122.76	116.43	88.672	83.929	84.352	93.032	72.832	74.356
92.074	91.337	122.21	103.68	144.9	93.01	113.68	89.861	123.18	63.115	123.95	86.796	120.65	95.166	116.68	109.05	81.768	98.404	104.2	97.885	124.89	118.63	145.43	134.7	178.72	121.82	129.74	103.76	81.764	88.822	145.13	154.62	133.41	117.05	166.17	149.57	88.586	98.009	96.645	72.965	68.384	44.297	122.31	111.45	67.122	61.146	87.775	83.633	45.89	59.398
84.931	97.185	123.62	97.843	145.93	90.228	102.23	87.691	84.083	77.269	137.73	87.276	135.31	110.57	157.39	112.76	68.216	84.055	95.376	94.797	129.7	112.26	182.94	145.14	180.64	121.21	145.35	100.92	91.52	90.884	159.55	154.42	123.82	109.49	172.16	144.42	85.848	104.41	106.05	79.661	65.718	55.698	112.59	117.31	45.581	46.295	100.08	92.543	31.186	55.395
89.069	106.86	120.45	103.79	147.68	93.939	96.252	102.83	67.527	105.6	135.49	96.07	147.49	122.12	168.84	115.23	57.938	79.734	77.734	92.255	108.15	101.59	195.62	145.72	183.95	131.25	153.39	90.828	105.99	98.573	162.3	141.56	97.999	97.169	160.8	137.04	79.845	105.95	100.87	79.467	68.695	85.667	106.4	128.66	46.811	59.634	113.4	115.64	45.021	74.735
106.76	103.67	113.88	102.2	133.05	93.329	94.578	103.13	76.949	109.38	130.08	119.71	149.3	128.16	172.77	124.31	80.125	80.882	73.451	103.37	96.152	92.904	164.64	135.52	139.58	113.98	147.39	93.452	124.86	101.89	122.24	120.82	91.777	99.748	150.81	122.52	96.898	108.87	111.53	64.348	105.98	94.13	113.73	139.91	88.786	88.872	135.54	133.98	82.729	83.664
116.74	102.46	112.2	110.81	112.94	88.496	107.88	106.03	106.26	96.797	104.46	116.35	132.72	110.47	122.87	114.18	108.38	78.409	85.895	108.5	52.233	81.34	118	110.82	90.193	94.947	91.109	87.846	121.24	96.204	94.796	104.59	90.911	96.908	126.29	108.87	96.337	95.129	87.937	55.321	95.172	92.725	130.71	135.2	132.13	112.45	141.76	137.38	122.11	101.75
106.76	104.81	97.46	115.78	79.889	96.079	104.04	105.97	107.87	80.372	62.106	95.08	71.961	88.09	75.762	90.707	123.02	77.14	71.895	96.919	74.285	85.745	51.314	80.469	48.937	80.255	60.267	110.75	106.88	97.888	77.393	94.489	102.52	103.42	92.872	105.42	101.14	89.6	92.436	65.021	100.83	100.21	122.42	115.5	154.65	135.71	126.19	116.97	136.67	121.57
92.141	121.75	101.42	115.32	62.413	85.155	100.4	101.35	80.351	64.75	51.371	81.732	55.841	77.748	27.827	77.984	108.82	78.91	58.261	85.048	49.83	67.725	54.273	82.853	54.895	74.433	14.55	93.497	82.359	97.332	89.743	92.92	104.13	101.1	95.443	121.95	87.445	81.726	80.106	105.14	61.141	132.35	107.71	96.199	116.98	116.51	94.362	88.159	115.96	131.53
72.436	97.71	77.998	74.282	-20.819	51.828	68.058	58.652	-7.8399	66.244	47.928	65.064	26.197	69.552	73.837	60.512	165.19	136.06	77.359	83.328	40.252	85.365	-2.369	41.101	-91.179	-15.926	-108.88	37.24	146.38	137.35	31.503	41.35	123.56	130.75	102.83	122.22	119.68	127.68	108.56	116.65	102.79	139.04	128.2	128.05	146.06	156.97	131.13	126.97	154.17	147.88
77.612	92.482	83.069	64.782	-1.9739	51.921	66.93	61.998	0.8229	72.749	79.557	86.141	79.414	86.233	95.071	81.799	138.09	153.33	75.038	86.627	37.253	70.99	53.371	66.723	-49.018	-2.0991	-82.239	22.404	134.5	129.82	40.863	54.241	105.49	111.72	140.05	135.54	119.91	120.26	116.15	133.9	109.94	158.16	118.9	119.03	106.02	136.26	107.79	111.9	117.66	133.43
93.049	80.518	80.66	70.437	24.747	52.095	82.05	76.215	49.471	87.146	90.953	84	110.05	95.591	105.57	91.213	128.56	161.96	101.45	94.814	30.462	68.733	65.738	61.355	-30.775	7.298	-54.448	17.013	122.21	114.35	35.589	50.069	82.693	83.617	119.41	104.71	112.69	101.65	101.43	119.89	106.36	145.24	125.64	112.75	108.64	134.87	97.894	112.38	112.5	126.85
113.19	77.586	92.63	66.565	47.277	53.494	100.1	67.065	75.962	73.694	96.645	72.103	109.31	90.15	98.09	92.842	135.58	153.35	134.05	107.98	18.383	66.122	69.351	51.902	-31.628	4.2414	-39.816	29.072	113.68	96.721	37.813	45.7	92.175	79.072	87.902	67.173	114.16	88.903	90.735	117.86	90.914	115.78	147.64	122.07	141.27	131.01	108.61	127.34	131.27	105.17
128.81	97.796	105.12	69.71	76.774	60.692	102.84	56.756	74.442	48.935	101.23	80.24	80.053	96.923	83.301	102.32	116.4	118.36	125.16	119.55	57.669	65.474	71.766	74.24	16.912	23.048	32.478	72.882	95.373	84.6	45.45	57.913	120.74	99.152	63.526	49.891	121.63	89.962	113.71	135.09	92.966	103.64	137.06	126.52	147.92	115.62	104.88	114.2	127.71	74.793
117.38	124.34	103.01	99.601	92.473	71.112	97.038	76.604	59.617	52.713	74.99	71.612	33.052	89.732	40.358	86.033	83.394	87.07	85.681	106.25	71.143	77.471	52.558	91.641	75.509	67.628	66.975	91.874	86.664	93.713	65.293	69.496	122.76	113.96	42.681	69.504	103.99	101.2	105.81	145.42	70.751	121.39	118.68	135.67	143.05	136.72	96.933	109.25	131.81	100.5
111.89	125.67	105.45	107.54	89.764	63.94	82.211	78.24	39.205	53.454	87.908	97.741	40.624	100.35	52.475	96.398	75.581	66.917	73.577	106.41	72.361	86.644	72.98	128.46	103	88.512	76.823	85.24	100.12	102.06	70.361	90.817	131.37	134.1	82.98	102.59	108.83	128.39	118.07	142.96	89.223	130.97	116.38	156.35	125.31	138.67	106.6	105.18	118.46	98.536
109.56	110.71	115.12	112.58	104.16	74.565	80.046	90.026	57.107	62.95	109.46	119.19	83.351	107.39	79.47	110.9	64.784	50.179	77.508	98.652	79.653	94.26	135.38	163.48	153.42	130.23	110.12	88.573	94.511	87.853	109.29	133.59	127.88	129	146.54	140.68	110.25	133.62	118.22	126.58	112.77	130.63	122.64	167.52	97.238	126.88	105.24	101.91	84.136	86.555
108.95	91.757	121.63	115.17	122.02	83.676	91.497	99.768	90.337	79.012	117.99	108.9	113.48	102.81	106.04	109.12	68.32	45.811	103.64	84.213	90.026	102.75	174.45	162.75	175.03	152.23	139.43	91.907	81.602	60.332	143.75	153.35	118.79	109.24	179.55	152.4	106.08	119.28	99.065	95.328	124.88	111.27	133.67	172.4	85.933	120.06	101.57	114.73	68.322	82.116
114.63	86.577	131.14	101.69	146.63	93.124	101.39	86.564	105.17	78.216	131.86	102.03	124.84	98.942	134.95	110.03	72.697	46.811	120.85	77.068	132.87	105.77	198.8	159.3	193.19	151.02	194.77	113.46	67.572	30.889	159.61	159.31	129.26	105.22	206.27	158.5	113.95	103.55	100.6	79.904	145.5	84.547	126.27	165.88	80.051	104.66	92.87	120.73	62.271	63.696
120.1	96.191	127	91.386	163.58	92.822	103.16	70.695	109.48	79.535	141.03	107.02	117.94	104.24	150.13	113.15	74.846	53.74	123.38	81.376	174.53	110.46	180.42	153.18	201.52	131.29	235.85	126.5	65.76	21.064	131.98	139.23	137.06	112.9	204.26	155.03	117.72	98.989	104.9	70.351	157.05	64.766	96.073	142.6	75.165	95.884	81.384	107.54	71.855	58.411
113.51	102.99	105.7	88.51	158.81	116.83	94.918	73.003	116.34	98.989	125.52	111.39	94.297	102.04	143.6	108.07	75.73	70.112	104.94	84.08	202.75	134.83	133.97	134.25	202.49	128.79	234.43	139.57	81.912	42.941	103.86	117.38	132.66	122.35	174.85	157.06	111.41	110.16	100.61	62.865	157.06	59.153	66.529	112.44	87.031	115.74	78.92	92.018	96.749	81.159
115.93	104.49	95.066	85.659	150.36	137.05	94.341	81.555	143.78	114.2	126.58	134.61	114.39	113.29	132.02	122.28	76.419	77.558	100.09	102.05	177.52	142.86	121.75	128.26	205.74	136.51	203.91	140.39	90.22	66.012	83.647	100.86	118.34	117.77	142.04	140.12	98.19	117.04	88.988	59.152	128.66	59.815	55.548	81.526	83.001	101.15	82.684	66.197	101.93	83.9
111.11	97.701	82.597	89.545	133.18	165.45	97.098	105.27	171.87	137.89	105.06	132.43	119.01	114.68	121.45	122.31	76.54	88.038	91.668	108.64	164.21	151.51	105.09	103.59	202.23	157.21	178.86	153.24	92.11	93.148	89.126	89.084	102.59	104.4	89.552	109.95	87.85	116.4	89.566	58.493	102.26	66.98	53.465	59.119	79.726	88.541	84.908	56.486	97.444	87.921
111.02	92.48	91.63	86.506	117.63	148.86	109.93	107.26	170.37	138.95	99.579	118.06	132.57	109.63	119.93	116.48	89.11	98.762	107.1	117.51	124.46	131.17	105.95	82.52	174.82	142.37	136.46	136.61	94.089	106.87	90.968	70.742	102.42	96.83	69.73	79.323	88.093	106.91	97.62	71.454	67.425	67.324	66.704	58.942	71.047	56.144	92.778	69.594	93.078	74.433
104.21	88.256	101.31	87.635	106.93	110.36	119.49	100.95	145.77	132.27	91.4	89.112	120.04	91.875	122.32	94.546	100.65	109.37	119.81	114.14	111.85	110.34	92.574	63.473	144.41	111.92	105.32	111.72	102.63	114.49	85.801	58.513	109.69	99.692	82.294	76.043	95.105	97.889	111.9	88.21	58.515	62.903	75.219	69.365	75.228	50.48	96.865	93.349	100.03	75.174
93.839	81.897	112.01	87.433	107.5	86.442	122.27	90.794	122.5	117.59	90.575	68.836	101.83	70.21	121.6	75.616	101.78	110.44	122.06	101.84	123.03	100.58	95.667	64.219	136.15	96.987	92.566	99.262	111.36	113.88	97.002	76.994	117.61	106.68	130.89	111.49	101.6	92.505	118.85	106.15	79.742	55.502	85.489	81.436	97.197	71.197	99.491	110.85	110.83	84.638
89.638	77.058	119.51	89.306	118.92	83.868	123.82	88.239	129.12	104.77	103.69	74.67	105.66	72.617	114.45	82.567	92.59	97.255	125.9	95.643	124	97.393	123.78	86.54	146.19	104.67	93.128	96.066	107.74	104.21	121.16	111.97	111.21	101.33	164.53	141.6	94.264	85.543	102.46	110.84	102.06	47.47	101.43	85.615	116.92	86.296	100.73	107.41	109.73	87.683
81.047	75.353	104.66	99.107	118.87	111.42	119.34	107.01	152.01	116.69	94.729	83.82	95.327	93.939	105.49	96.043	85.495	89.684	116.59	88.075	131.46	114.27	123.14	93.329	137.26	126.33	99.7	108.29	103.06	106.71	146.43	131.21	91.436	88.387	126.42	137.79	77.43	84.648	77.149	90.133	114.5	43.513	116.79	87.064	138.85	111.09	107.82	105.51	107.99	99.727
77.386	85.823	92.137	106.11	115.17	136.93	112.82	126.91	160.34	133.43	88.32	107.32	95.527	126.49	103.16	118.61	81.444	92.52	98.464	89.05	126.21	120.8	125.93	103.49	127.22	141.14	107.91	115.12	97.566	116.8	165.88	135.32	82.286	84.757	69.37	114.85	67.691	88.573	69.498	71.013	94.702	48.7	123.73	88.9	129.27	105.98	115.04	104.81	90.057	93.03
83.084	102.11	92.683	109.16	110.5	134.92	105.48	133.73	142.21	141.06	96.941	137.74	108	145.96	112.08	135.44	84.686	101.73	78.474	94.609	112.31	110.58	128	118.79	118.64	134.37	107.9	105.84	97.803	126	157.58	127.34	91.619	98.295	52.624	102.31	74.207	97.899	86.894	61.463	54.845	56.633	123.47	96.502	99.937	84.221	123.15	106.6	71.687	77.544
90.493	110.18	96.407	122.05	108.9	126.49	98.085	142.7	121.7	148.78	99.672	143.88	106.92	127.83	114.12	124.36	83.196	106.74	54.787	85.042	120.39	107.53	111.99	122.67	130.92	135.22	109.66	100.79	97.247	127.58	137.9	126.68	101.8	113.34	82.473	120.98	82.619	103.89	107.03	57.28	27.492	64.397	118.98	105.07	84.091	91.679	123.53	107.58	73.136	91.886
104.78	104.77	108.17	135.32	115.49	119.52	96.889	145.65	116.55	144.6	109.08	130.74	111.51	90.87	105.5	105.45	77.534	96.772	51.17	72.087	133.63	110.63	108.93	122.99	160.77	146.1	114.29	104.03	86.609	110.37	125.7	142.35	105.57	115.49	144.82	154.15	82.297	96.157	109.26	60.306	29.836	62.184	125.26	114.77	88.847	112.04	119.91	102.55	90.947	120.03
119.78	93.754	118.44	139.9	124.43	115.57	101.05	139.1	123.89	128.15	119.46	111.76	119.88	70.21	95.946	96.305	76.36	80.112	67.878	69.598	148.02	117.89	113.98	118.36	175.93	148.09	129.08	116.57	70.732	83.594	117.82	153.17	101.16	103.86	187.09	167.87	72.732	77.119	96.592	61.259	64.98	47.187	137	123.49	104.72	124.72	118.73	95.911	112.53	140.93
116.2	95.499	114.58	144.5	137.08	128.99	106.74	145.21	135.1	122.06	100.57	91.991	107.76	76.703	77.917	89.563	68.91	74.516	70.269	70.781	176.65	132.13	112.78	106.34	191.35	152.66	167.02	141.82	55.519	70.523	130.42	151.33	86.655	84.433	170.48	162.19	51.569	54.638	78.079	57.296	102.59	39.635	127.75	117.61	104.93	127.28	107.87	91.013	115.17	155.94
106.41	106.59	114.07	122.83	131.46	121.87	109.56	129.51	115	110.05	89.375	104.66	103.59	109.3	82.947	96.59	89.407	94.255	82.334	93.558	174.2	133.44	119.94	100.95	159.75	112.02	159.29	138.25	74.401	81.037	127.6	125.29	93.88	87.48	143.86	143.37	51.229	57.976	78.287	56.086	123.17	39.542	116.08	112.27	88.968	97.862	112.48	97.638	102.24	129.78
81.828	121.34	98.359	113.21	116.24	132.01	107.57	137.59	98.309	126.76	48.235	108.09	64.026	122.58	77.931	79.523	102.31	126.9	67.53	96.525	183.35	146.51	91.348	78.821	135.35	95.681	135.6	138.1	105.03	113.64	129.31	98.903	95.569	93.577	97.672	134.97	56.128	80.766	81.222	54.62	123.38	71.38	93.85	95.878	79.944	99.127	106.22	105.83	88.92	123.91
86.287	131.18	97.771	103.22	106.93	112.23	111.67	131.8	99.68	128.38	57.926	130.79	67.156	133.99	82.759	85.084	111.64	138.88	80.192	111.35	150.5	130.69	80.645	78.921	114.79	79.813	97.956	115.5	122.23	127.21	102.12	80.736	99.02	96.485	79.701	108.99	74.591	107.08	87.635	70.082	113.29	114.42	89.274	81.571	69.53	75.259	96.762	91.385	72.512	94.761
100.7	127.95	99.429	100.23	105.33	108.87	113.99	126.14	111.55	122.65	81.203	126.91	72.914	119.3	82.181	91.976	103.83	132.43	90.549	114.53	126.21	114.13	77.78	81.8	114.85	97.796	83.697	106.17	118.65	125.43	101.46	97.262	104.15	96.601	72.151	85.48	97.431	123.81	99.141	111.24	121.83	154.55	100.93	80.257	81.745	67.575	87.963	81.907	69.75	75.913
109.59	118.98	93.711	109.12	109.96	107.75	115.11	124.62	122.55	116	97.241	90.853	72.921	95.367	78.71	89.98	92.599	118.56	92.021	107.6	108.87	101.51	61.986	78.442	108.69	120.17	88.74	96.263	107.69	117.49	118.59	121.58	105.99	97.845	52.43	63.105	112.16	124.81	109.14	150.53	130.81	168.52	113.84	92.67	105.7	80.091	91.858	95.875	84.225	83.358
113.24	112.73	92.688	112.87	126.19	95.872	115.08	115.17	123.29	102.92	119.48	68.956	90.486	92.629	96.437	91.285	87.95	99.28	84.863	104.62	110.79	88.239	65.711	95.303	109.83	125.16	122.13	87.53	102.95	105.71	141.84	145.5	120.11	113.81	56.337	62.717	127.16	120.27	136.07	165.78	130.12	147.05	110.14	106.36	109.13	81.143	109.95	118.45	85.553	85.457
109.81	111.86	100.14	117.02	150.11	81.053	122.75	113.71	131.23	102.58	133.45	66.792	121.91	104.53	114.34	81.95	85.433	76.242	79.163	96.984	113.07	80.477	92.952	123.46	139.44	130.86	152.81	80.114	103.71	93.658	169.92	158.83	130.85	127.32	86.24	94.476	126.77	114.52	147.54	141.19	91.976	113.85	93.289	106.09	89.928	76.92	126.58	133.97	72.128	92.853
103.89	106.33	112.8	118.37	162.38	83.618	135.92	121.4	148.53	119.6	131.73	70.935	144.74	109.78	120.71	61.551	83.301	57.438	91.769	80.838	114.69	87.952	132.89	140.22	188.14	153	157.96	85.737	108.35	87.548	200.45	161.98	132.99	127.07	126.05	142.56	113.64	114.77	132.09	96.328	47.559	94.57	83.668	94.294	76.892	83.494	132.71	137.17	61.76	106.32
106.8	95.4	127.85	113.45	158.92	93.96	147.67	122.48	167.74	128.32	134.86	80.295	159.31	108.81	121.47	59.338	78.516	47.715	127.92	72.259	108.74	91.561	175.01	143.93	225.6	174.81	152.22	102.24	105.26	83.879	207.3	152.55	125.52	110.66	153.84	165.24	101.41	114.48	106.8	69.242	41.444	97.681	86.102	78.164	74.614	81.822	122.63	119.55	57.791	102.98
112.99	84.036	139.19	101.89	138.75	94.292	149.03	104.65	166.91	109.85	147.18	87.786	162.6	102.12	124.17	85.4	81.416	58.578	169.32	80.689	83.111	79.049	199.41	134.3	206.79	162.26	127.57	105.72	102.92	87.375	180.63	130.46	116.65	95.148	154.61	145.21	100.89	110.37	90.463	79.621	79.242	107.22	96.358	73.5	81.639	66.615	111.09	101.37	65.405	79.119
95.79	79.273	118.26	109.73	104.41	104.19	131.33	104.63	149.74	100.77	115.53	66.974	109.65	82.719	119.18	100.32	89.098	96.438	161.83	79.538	84.472	82.025	149.54	92.434	134.2	130.84	94.941	102.23	115.18	115.43	145.01	104.48	100.13	91.845	95.211	102.41	103.73	106.31	88.496	100.35	136.31	116.11	87.117	77.397	100.62	90.37	99.566	103.09	89.602	90.652
86.575	90.612	111.4	110.86	85.714	93.703	112.4	94.934	123.46	75.743	108.17	81.751	98.146	86.048	119.46	128.44	103.18	126.28	132.68	92.006	58.868	64.614	131.41	87.2	62.919	79.54	51.267	74.292	129.67	134.5	119.76	101.44	99.673	106.56	69.022	68.547	117.58	102.67	103.42	127.62	151.83	122.03	69.954	84.546	84.53	81.326	88.974	97.18	90.393	86.31
82.899	106.6	103.3	115.6	74.278	91.294	98.749	101.13	106.43	74.834	95.706	107.03	97.656	100.93	112.52	132	115.87	134.47	94.964	96.15	44.129	64.777	114.58	93.021	23.736	54.181	11.956	54.828	143.6	146.11	119.45	114.09	103.26	121.22	56.852	54.842	126.98	108.66	110.98	129.63	127.15	136.22	57.007	88.19	68.733	87.006	75.147	87.277	90.463	103.63
88.563	115.67	94.251	117.12	68.952	100.07	93.001	112.98	97.023	89.182	88.992	129.93	102.78	117.24	102.42	114.89	120.09	117.21	74.374	94.293	50.666	82.291	98.695	101.16	25.875	65.091	9.1436	64.333	145.11	144.68	131.38	126.9	104.58	120.61	56.577	54.708	128.51	120.12	105.86	113.93	97.365	155.8	62.37	87.347	73.534	103.79	62.028	74.942	98.942	127.35
97.199	111.02	90.094	106.08	66.279	101.4	92.1	107	78.355	91.481	103.01	138.69	113.3	120.78	102.2	97.055	126.31	96.228	87.032	97.829	55.321	97.822	87.449	104.5	33.801	77.75	31.14	82.446	140.13	135.46	132.21	121.32	105.83	110.01	68.281	59.261	124.4	129.15	92.411	101.8	88.662	157.7	91.642	91.444	100.41	110.37	70.988	78.293	117.46	128.99
94.835	102.6	86.467	100.28	81.787	103.78	90.506	100.87	68.4	85.711	120.27	129.77	114.65	109.82	111.09	91.366	119.65	89.64	96.376	99.408	80.314	103.1	80.016	105.33	62.448	93.323	97.451	106.18	122.89	126.51	126.06	107.74	100.38	97.387	77.776	74.594	110.12	122.6	86.704	100.14	106.22	137.53	106.85	88.899	111.88	99.241	88.702	86.6	115.27	109.14
82.599	96.772	88.218	102.59	102.85	109.53	92.007	101.68	77.633	85.124	123.52	107.35	108.47	87.215	119.98	90.578	114.97	108.5	92.143	92.515	98.974	97.086	75.595	96.919	78.05	97.614	141.59	112.55	107.42	122.81	113.06	88.622	93.84	96.123	89.312	105.52	90.031	107.04	84.822	97.649	118.45	106.51	104.22	87.908	101.17	87.954	111.76	101.04	99.346	91.594
77.26	98.52	94.03	113.56	117.89	125.91	102.48	118.05	114.67	106.51	105.7	87.277	100.96	73.544	115.35	87.058	109.32	133.9	81.228	80.105	111.44	90.04	73.958	83.051	82.526	104.98	145.79	109.54	91.033	116.87	95.178	71.916	90.728	104.21	101.65	137.34	71.709	92.43	84.339	84.253	110.49	91.162	86.543	87.911	76.428	94.355	115.08	102.14	82.469	96.741
99.623	99.68	105.13	108.08	104.07	121.32	118.71	114.77	142.8	122.85	101.33	95.147	115.68	90.504	115.11	92.84	122.58	144.8	106.13	93.242	96.727	78.118	74.702	75.326	33.196	84.005	100.43	94.675	85.375	101.21	40.194	45.158	104.96	121.03	126.51	132.12	79.994	93.367	96.993	67.72	100.8	90.269	81.582	98.447	70.26	105.45	106.2	87.992	91.476	100.91
118.93	101.58	110.49	106.03	85.295	120.68	134.18	113.86	147.86	129.47	86.355	94.756	124.7	103	82.312	86.423	118.35	127.71	134.89	113.03	64.895	73.591	80.166	74.28	2.3129	89.287	62.848	93.903	71.876	80.665	14.161	38.767	108.78	118.35	143.04	107.66	87.724	89.623	94.872	71.812	73.468	102.78	87.221	103.42	91.693	127.94	78.512	74.698	122.07	119.77
113.67	96.752	102.37	108.73	76.861	120.62	128.56	110.82	119.98	114.9	69.013	84.393	114.16	100.64	50.109	82.015	100.93	92.659	142.37	133.4	52.495	80.477	88.023	88.533	12.744	114.61	80.114	111.68	61.248	68.411	30.5	65.485	100.31	102.87	139.66	78.599	95.266	81.552	98.427	97.522	58.712	100.59	89.77	96.606	122.37	137.67	60.135	73.207	141.89	124.91
84.935	86.493	92.049	115.99	86.811	110.54	102.99	104.54	80.76	91.249	62.79	70.906	99.506	86.394	37.698	91.213	91.075	62.796	129.53	145.19	38.083	87.592	112.27	118.03	64.946	140.91	118.61	114.83	64.112	70.103	85.477	116.42	83.254	86.748	116.01	64.714	94.558	74.325	99.394	127.2	47.172	82.554	88.631	86.133	126.59	113.34	72.409	88.337	127.4	105.98
52.198	77.429	82.864	122.26	104.05	115.77	67.686	103.4	56.954	89.844	60.421	63.875	76.324	72.869	50.951	106.33	97.731	59.034	96.163	135.95	49.88	102.72	139.36	143.14	143.42	170.32	158.05	114.64	82.69	88.15	158.82	171.52	75.904	88.032	78.886	83.781	92.489	82.922	103.73	140.3	61.626	81.269	82.129	84.924	104.3	88.034	103.13	112.41	88.023	86.082
53.521	85.217	85.94	118.49	121.3	121.52	48.271	100.25	60.658	107.15	83.527	90.914	80.63	90.92	77.206	131.29	112.47	75.526	79.208	128.57	69.464	105.76	168.55	163.38	215.34	185.3	185.03	110.9	98.028	103.11	193.53	192.96	88.07	105.33	56.269	112.4	94.603	101.54	107.35	135.6	99.626	119.33	73.495	93.075	61.466	65.476	115.91	116.58	45.307	71.015
82.075	106.46	90.592	103.55	115.8	123.64	53.981	93.448	64.616	128.2	107.49	125.02	93.431	118.3	91.305	135.16	128.99	105.86	92.699	129.53	86.319	108	157.72	150.49	215.62	170	170.82	108.37	112.63	114.57	166.89	157.66	112.7	128.63	54.766	129.34	98.616	119.02	97.098	118.61	144.62	169.96	77.375	110.83	57.367	86.358	107.95	120.12	51.344	88.365
116.75	128.79	93.893	80.397	99.008	112.22	74.428	77.931	54.317	119.87	128.55	154.93	110.49	136.46	101.15	124.19	130.71	123.04	118.19	141.87	112.79	110.53	113.12	121.47	148.47	124.18	154.48	119.82	118.21	113.5	91.278	91.141	132.55	142.04	83.894	121.4	106.42	118.3	92.212	100.79	182.19	177.78	87.555	120.28	98.936	125.23	94.326	122.74	94.697	112.44
127.41	141.84	96.694	77.112	104.29	100.15	100.28	81.395	60.15	96.703	122.89	149.36	119.28	122.83	91.422	102.14	95.654	106.64	118.33	137.05	136.45	116.51	66.798	94.854	100.07	97.411	163.57	139.59	94.636	92.861	35.353	43.99	111.37	117.84	112.26	100.49	92.691	85.571	77.843	84.12	163.56	128.08	92.882	104.49	144.87	149.23	85.446	120.85	135.79	138.82
115.37	127.23	103.17	76.825	124.59	100.28	109.98	86.576	83.742	77.119	101.19	117.05	112.17	88.148	95.387	92.241	54.922	71.75	88.6	107.18	167.31	128.53	48.763	82.726	96.63	93.747	193.31	163.17	59.184	59.622	20.449	40.081	70.984	76.532	130.78	85.424	83.465	55.106	85.971	74.906	128.93	52.375	98.023	82.748	166.58	139.25	101.34	114.05	151.86	139.95
92.556	94.397	99.622	84.367	143.85	119.23	102.25	100.33	127.97	96.771	58.276	63.464	73.342	54.371	98.424	86.953	27.269	47.638	43.572	55.462	196.63	146.5	33.894	65.977	136.15	115.71	220.64	180.15	23.485	29.975	28.915	51.228	22.605	30.533	106.35	80.402	79.508	47.104	101.06	70.914	105.16	19.487	99.499	69.832	158.18	127.93	118.41	100.66	154.41	144.78
78.874	66.132	87.179	89.807	135.9	125.05	91.014	104.12	155.76	136.1	21.699	17.45	29.581	40.49	84.089	78.531	36.942	57.717	31.51	21.138	169.31	150.62	6.1239	34.57	142.69	115.41	178.8	158.08	12.175	19.298	16.433	30.935	-9.5948	0.089883	56.656	75.006	78.718	61.092	91.82	76.255	89.107	49.736	110.54	79.629	145.09	134.61	123.73	94.872	170.73	162.3
83.415	58.637	85.023	64.655	99.752	124.72	75.127	70.651	117.58	128.32	33.132	31.363	19.218	50.056	79.393	84.437	73.47	93.892	47.004	37.678	129.83	132	13.73	27.458	94.992	78.745	106.98	136.89	36.274	34.288	0.70933	12.678	16.938	16.398	65.538	88.097	104.36	84.721	99.544	114.94	110.94	103.67	126.22	104.08	144.71	137.62	117.29	96.456	175.7	141.24
97.509	82.03	79.974	52.622	57.947	102.25	65.043	46.811	56.128	83.334	72.304	93.46	44.682	87.649	86.006	104.02	103.18	125.15	72.543	94.926	102.93	99.376	28.162	49.801	15.86	25.813	55.01	118.97	73.743	71.616	-19.017	6.3018	58.243	50.544	85.669	77.777	123.25	87.66	113.1	148.15	130.02	133.08	118.79	106.91	135.61	119.22	92.989	84.52	144.1	97.278
95.66	112.25	65.038	81.067	5.7335	60.646	74.574	64.93	11.21	57.081	76.521	115.1	62.928	105.7	77.143	91.407	140.6	145.76	105.89	136.95	35.698	88.489	-3.1023	47.369	-106.34	-23.384	-52.676	63.35	128.14	128.11	-22.367	-1.7037	70.029	74.696	50.124	36.488	99.214	79.329	72.245	128.12	76.284	110.54	128.85	114.02	157.29	131.97	102.95	116.57	140.96	107.14
106.85	133.04	75.697	101.04	2.3705	39.707	85.376	82.414	7.8721	30.309	109.03	151.74	111.76	135.94	105.9	113.64	149.19	127.48	104.41	158.49	32.066	78.247	33.173	95.239	-115.16	-15.597	-35.668	56.112	147.16	152.48	12.333	49.967	89.557	101.97	49.421	14.897	96.609	84.036	87.927	105.86	52.798	77.999	128.73	117.93	145.97	105.38	120.83	125.63	106.79	87.116
105.28	131.96	80.739	123.87	26.328	44.227	94.448	113.92	41.236	54.811	110.48	133.87	124.83	139.76	111.37	111.46	144.42	113.44	83.337	131.54	39.064	87.765	57.893	114.2	-43.98	39.852	16.109	60.223	145.99	158.64	65.847	98.873	89.18	112.31	33.784	21.482	93.901	108.35	96.252	84.266	37.684	83.755	128.43	127.48	135.47	118.43	131.3	139.47	107.61	117.57
105.39	114.49	94.267	106.17	65.284	54.121	88.763	103.49	58.595	67.886	137.35	124.21	139.29	133.96	125.01	114.83	142.37	113.46	67.538	102.66	56.531	89.081	102.91	127.31	46.45	78.759	85.429	80.016	143.42	144.47	101.29	129.05	106.56	128.02	77.9	62.641	122.76	144.02	126.69	93.115	68.483	113.83	126.25	138.21	124.13	129.06	129.61	138.94	116.46	125.48
85.792	101.64	84.994	100.96	91.186	62.745	79.282	103.73	68.317	89.726	129.65	91.883	120.31	105.4	111.57	85.774	138.22	131.83	61.084	69.083	55.318	98.098	83.406	90.077	76.42	86.887	93.973	83.656	150.33	139.41	106.93	105.51	94.858	120.2	98.62	95.754	125.59	150.37	106.63	88.109	76.524	137.55	115.82	131.25	126.62	165.85	111.75	138.73	137.23	159.58
82.196	101.98	88.773	87.885	106.39	66.682	70.911	89.177	67.412	76.75	143.56	106.99	133.37	99.88	134.5	91.087	129.46	135.15	72.307	69.033	69.999	91.94	86.492	79.687	61.555	59.077	93.789	89.728	154.46	131.35	91.313	81.237	92.517	113.62	138.68	107.88	128.98	127.42	100.63	77.133	93.049	120.45	99.892	110.73	104.02	138.79	97.911	115.09	110.53	128.62
86.705	112.96	93.44	102.44	107.73	84.48	80.894	103.33	90.049	82.56	125.3	113.19	140.73	104.44	153.38	100.07	109.7	121.28	88.233	73.04	87.798	91.458	80.883	75.68	41.018	46.699	84.257	89.021	139.94	125.36	75.994	61.871	76.822	96.421	130.84	97.752	107.21	89.619	81.816	46.951	91.512	90.36	88.622	92.947	73.326	99.214	95.117	97.829	79.799	106.18
104.98	117.61	113.84	110.68	93.552	97.099	108.34	107.78	109.51	94.588	107.19	107.54	156.51	111.58	157.62	113.03	106.54	106.89	127.6	88.273	63.012	82.653	101.39	85.346	26.612	39.261	47.854	64.632	119.56	115.21	62.437	50.357	77.852	90.946	116.02	90.045	90.017	75.024	67.684	36.757	86.282	80.438	106.62	105.02	58.447	64.671	119.15	109.19	85.971	96.052
114.41	117.79	114.68	121.57	95.424	131.54	124.82	125.3	131.01	117.68	83.097	97.927	138.27	120.88	135.53	119.35	78.113	98.26	125.28	96.342	104.11	80.249	118	104.41	96.587	83.779	112.61	91.606	81.41	106.57	71.678	68.49	86.818	92.646	89.427	99.872	92.206	83.458	100.3	66.206	132.26	129.21	88.977	99.916	44.596	69.21	106.97	96.37	90.609	111.52
109.41	104.2	104.03	109.27	67.825	112.34	128.78	112.32	101.53	120.71	87.242	86.821	116.91	116.54	101.66	108.67	97.339	121.65	152.48	115.98	73.562	74.234	101.91	90.92	78.18	69.882	73.367	70.022	99.675	120.81	74.03	65.043	108.65	110.01	57.714	85.59	105.46	114.83	113.21	103.99	154.57	175.26	96.382	108.16	75.837	107.52	116.68	110.93	127.45	133.31
97.699	93.105	93.753	82.996	39.329	80.23	115.2	87.402	48.179	97.692	122.96	108.99	108.9	117.38	95.388	111.06	123.42	146.14	162.72	133.96	52.525	69.651	88.092	80.102	22.467	38.583	15.034	54.394	148.21	147.98	105.83	85.969	139.45	135.88	41.361	54.436	127.3	140.43	131.5	130.89	166.86	188.9	104.57	110.9	107	128.77	128.39	118.19	125.53	112.28
96.069	99.186	98.855	74.021	36.035	53.188	109.01	81.64	28.226	79.749	162.53	150.75	128.18	135.52	109.9	133.55	129.02	145.63	150.75	138.04	34.004	61.241	94.212	90.287	-14.094	27.7	-25.855	41.86	179.02	163.53	154.06	126.8	152.18	146.14	34.005	16.105	129.09	138.06	130.26	127.46	141.26	169.31	110.7	110.07	104.59	107.27	131.08	112.86	84.359	65.131
97.725	109.09	107.68	89.015	52.288	64.288	113.81	104	55.048	99.503	149.19	159.21	124.65	144.92	122.35	142.63	115.61	130.23	111.88	114.38	45.303	71.056	95.592	101.29	-2.1876	59.628	-21.57	47.784	172.3	159.98	186.95	161.22	143.48	140.92	40.24	16.953	114.11	124.35	116.68	108.08	112.28	143.09	112.15	116.92	98.252	97.094	125.67	118.67	63.719	52.848
107.63	111.49	124.86	103.8	83.254	78.498	127.24	117.04	103.64	127.5	113.38	138.92	117.14	141.19	115.72	140.15	103.61	112.25	93.383	98.494	42.134	75.996	119.38	122.31	55.044	96.513	6.5665	46.563	130.84	126.65	166.6	161.43	129.65	128.69	96.401	68.441	99.654	113.01	101.05	113.25	92.084	130.62	110.58	125.35	92.416	88.354	113.35	126.27	82.4	70.223
103.88	104.84	127.38	116.2	121.13	108.42	127.86	124.1	145.17	143.1	59.779	94.653	81.724	111.1	78.489	113.84	81.516	98.545	75.898	89.355	69.73	85.839	145.14	138.59	155.28	146.69	76.758	72.946	72.236	83.977	133.38	145.37	112.59	110.77	173.63	157.9	91.23	103.41	98.763	150.92	99.261	142.91	87.673	110.82	93.539	99.919	82.05	115.88	109.51	114.9
86.675	82.964	105.08	109.59	113.23	117.21	102.93	104.1	129.76	128.24	18.89	48.567	28.083	69.432	57.736	74.953	94.288	104.24	88.289	94.97	101.84	104.87	125.94	119.31	163.36	143.22	88.511	90.851	63.598	71.215	92.911	106.87	108.33	106.35	207.59	205.95	100.97	109.62	109.21	179.1	129.87	145.52	79.353	98.374	121.14	126.19	77.824	111.67	136.19	150.07
71.582	69.935	81.097	103.62	87.978	116.01	74.297	85.469	86.273	96.43	6.9233	25.057	-0.99028	43.428	56.438	48.576	106.33	105.99	104.54	97.662	123.5	117.09	97.635	91.884	129.09	127.95	71.852	100.57	82.675	84.227	100.02	89.68	106.08	104.28	173.8	188.44	105.74	110.69	111.81	176.35	141.04	137.95	88.661	94.702	130.05	130.36	86.847	107.5	124.72	151.67
76.761	73.281	76.434	102.33	73.774	111.52	62.492	77.655	49.854	69.913	27.317	35.537	16.576	51.525	79.252	51.399	103.39	95.229	113.1	94.87	134.67	115.02	92.147	85.023	106.68	121.76	75.34	103.45	100.74	102.87	139.93	103.85	109.04	107.17	107.14	127.26	105.74	106.24	113.46	150.1	136.76	124.74	105.16	105.34	105.25	104.09	94.577	102.97	88.49	117.44
97.632	79.987	99.756	90.892	76.579	102.09	73.685	64.643	31.06	53.054	68.029	61.147	68.257	69.779	106.34	67.55	104.52	84.484	122.04	94.563	114.74	102.8	120.42	99.273	98.819	111.48	84.974	93.028	109.22	106.87	167.18	124.8	123.48	120.29	81.21	81.353	110.37	106.7	114.41	130.67	127.35	103.74	125.3	129.38	84.947	77.05	104.41	113.38	80.367	73.316
109.48	86.08	119.15	93.669	99.912	94.437	98.581	73.359	57.411	66.601	88.908	69.959	102.41	76.528	98.505	69.542	102.6	80.63	125.1	96.698	90.519	100.73	137.08	110.64	118.74	112.27	105.91	83.762	97.703	94.441	159.22	128.11	121.05	121.8	81.679	69.534	103.04	103.19	99.663	122.88	113.46	82.77	115.76	127.43	86.031	82.831	93.007	115.19	104.79	67.981
105.91	84.108	125.75	91.575	118.97	98.707	110.77	82.136	95.529	81.725	101.9	75.586	108.94	68.934	81.795	71.127	109.68	88.248	124.29	110.1	97.209	110.45	147.33	118.69	131.31	114.54	122.84	97.481	89.943	81.77	139.73	131.26	121.29	122.21	108.17	89.522	106.38	102.24	100.93	131.44	124.43	59.267	85.1	98.425	107.18	97.649	75.995	97.683	122.82	68.08
91.559	87.501	116.56	102.87	127.98	114.16	112.79	104.61	137.91	99.205	100.8	72.527	98.332	56.557	55.262	73.899	111.12	96.133	118.36	118.05	108.19	116.75	141.49	115.39	131.77	132.81	117.61	117.64	85.645	81.816	141.81	139.7	110.6	108.7	102.97	110.04	99.414	91.093	88.714	127.67	115.98	47.653	56.394	60.827	118.05	101.5	58.635	70.197	110.95	77.194
96.958	96.064	107.96	107.33	122.63	114.14	107.68	109.41	157.36	100.33	118.36	90.467	109.1	71.127	66.728	101.88	116.4	93.603	127.07	128.52	111.57	98.223	136.85	120	106.19	132.12	106.62	122.03	90.002	89.795	133.46	142.23	113.23	102.07	79.722	109.77	101.68	83.006	86.897	102.23	100.72	45.543	50.873	48.561	100.04	68.257	58.078	47.138	77	62.087
112.88	105.72	99.52	115.53	119.15	117.91	105.12	115.17	159.91	107.69	117.79	96.304	113.29	87.574	85.153	115.85	107.6	78.975	130.4	117.37	113.79	76.061	124.55	118.88	103.51	134.82	113.74	114.86	86.086	95.031	119.59	132.33	117.28	98.265	56.267	117.78	96.845	77.525	78.372	67.488	69.033	58.768	57.71	59.109	73.371	52.043	58.947	47.14	64.438	69.171
133.78	106.31	101.85	116.98	126.79	114.25	107.42	111.04	149.04	110.13	112.14	93.232	113.48	93.533	96.984	110.24	93.264	54.288	135.23	98.835	104.7	58.342	124.16	119.77	129.53	126.39	131.83	97.604	70.739	78.883	89.094	107.76	119.94	95.318	80.063	143.53	89.072	74.849	70.246	52.109	33.924	69.529	64.325	70.703	56.383	56.493	56.303	56.064	83.787	90.514
146.99	95.575	115.59	113.41	147	107.27	110.72	100.85	137.23	101.04	114.98	90.826	109.76	87.51	96.461	97.157	77.511	25.476	134.8	86.248	98.498	54.799	145.19	129.76	178.48	117.48	157.79	91.944	49.084	41.748	69.187	93.998	115.36	86.89	147.31	174.05	81.804	70.341	73.649	65.147	16.615	62.189	62.545	63.532	51.241	62.349	48.865	50.362	102.2	102.2
133.59	77.606	123.04	119.89	160.84	120.75	110.94	106.1	131.41	98.788	104.11	73.531	80.215	64.322	81.663	74.028	67.611	14.247	110.48	69.534	115.27	81.358	151.4	125.87	214.72	133.3	174.78	115.56	41.982	15.939	98.084	110.97	98.572	72.893	192.79	193.09	71.806	65.724	81.156	81.356	26.463	38.913	63.91	50.654	66.534	81.239	48.967	45.51	104.52	114.62
118.39	71.882	132.73	135.77	174.86	119.87	119.72	118.29	143.14	95.803	114.12	75.244	86.508	63.658	70.628	77.784	64.65	22.603	91.258	70.445	108.89	94.423	164.71	132.06	231.79	157.27	186.99	133.44	43.729	8.8304	143.33	144.97	76.192	56.735	196.21	177.2	58.406	55.136	81.277	82.502	34.301	15.524	74.402	46.04	54.385	59.901	52.313	33.953	70.406	101.97
116.03	76.386	138.35	133.85	175.06	101.3	128.14	111.55	151.64	84.062	145.5	107.19	128.26	89.245	93.995	105.85	81.758	54.438	87.548	92.066	101.21	88.622	169.5	142.73	201.41	153.28	206.95	143.11	61.617	26.782	140.42	156.93	74.071	61.644	185.29	146.79	65.687	56.677	95.507	66.257	58.342	1.7577	88.963	61.486	33.269	22.758	66.018	30.779	37.829	69.551
100.98	81.428	116.6	121.79	142.66	106.5	127.58	110.11	144.18	97.713	122.39	101.37	125.13	81.698	104.12	88.493	112.24	115.08	83.412	92.776	100.8	102.5	114.42	101.28	123.86	134.96	183.38	144.66	97.707	78.607	99.77	119.48	74.89	75.94	155.71	139.79	74.469	73.563	89.082	47.164	70.726	16.818	99.438	83.531	60.447	62.886	85.117	67.045	72.213	96.924
96.487	89.27	80.856	106.31	96.277	87.299	121.03	104.87	136.51	119.66	91.018	88.034	109.14	74.538	106.8	60.589	146.88	166.59	108.2	97.647	75.924	108.1	25.736	40.746	20.685	77.406	115.87	112.92	128.55	126.06	-2.3299	26.48	60.904	75.547	114.86	107.1	83.242	90.714	71.466	41.158	63.499	55.276	90	78.298	98.378	112.65	94.537	87.06	135.54	138.83
100.73	98.746	74.411	73.967	84.129	113.52	100.92	88.633	120.77	112.33	88.544	98.117	100.84	65.872	111.24	62.887	135.9	176.94	95.176	95.929	107.72	101.27	33.481	37.281	32.888	75.082	121.67	137.89	123.73	141.27	-10.17	14.744	66.445	72.034	134	102.58	119.51	98.908	112.09	104.12	94.464	120.17	61.608	45.195	105.78	107.47	81.192	65.028	137	116
104.01	92.027	72.963	56.462	57.801	100.94	86.066	69.373	93.215	112.5	92.79	82.122	88.264	62.315	119.31	69.972	154.87	181.31	119.09	98.142	83.251	97.691	33.096	27.095	10.297	49.74	46.717	106.78	146.25	152.95	20.567	20.018	74.989	71.555	97.679	53.74	152.19	112.78	137.52	155.25	118.37	160.58	78.428	44.831	121.96	84.598	105.15	76.403	144.78	83.468
95.898	88.15	75.09	74.112	71.997	105.67	85.588	84.795	96.429	123.11	81.682	48.28	73.48	58.046	107.93	69.042	143.61	165.71	108.36	82.033	88.667	107.75	46.369	33.596	64.271	83.07	43.532	98.092	147.12	150.72	116.26	73.384	80.387	73.516	30.94	30.945	158.06	111.2	147.05	176.83	137.8	179.14	102.01	63.762	124.25	74.428	118.9	103.72	136.16	77.892
100.57	83.318	81.865	79.246	89.927	79.501	92.382	83.876	101.83	113.54	94.4	43.487	93.539	71.777	118.74	75.296	147.5	147.35	120.27	90.447	92.381	116.55	61.026	50.27	84.757	76.237	55.904	76.591	149.55	139.98	146.46	96.542	105.82	101.03	-8.6666	26.599	158.68	113.91	152.67	158.69	160.36	150.77	129.13	98.841	127.17	71.951	135.42	134.14	141.97	80.513
106.91	92.682	85.63	75.475	106.35	73.163	100.51	88.85	111.6	98.675	97.45	55.536	115.7	76.708	108.94	65.932	132.61	122.77	121.23	101.05	103.11	128.54	65.52	57.427	91.36	66.191	75.265	74.921	128.84	123.91	119.92	81.402	120.32	122.22	2.2383	61.683	137.05	108.96	133.36	125.59	155.73	111.38	133.2	111.72	135.81	102.31	126.82	142.07	158.85	118.98
120.74	110.17	83.114	55.105	95.743	78.099	94.752	82.876	102.36	80.453	106.75	95.039	128.56	91.394	104.59	68.499	112.64	95.905	118.34	120.05	117.21	128.84	48.775	57.15	50.7	37.036	75.249	88.479	101.31	108.68	34.753	36.731	120.4	126.78	54.825	90.428	122.84	107.99	122.64	99.739	151.11	84.129	118.44	99.067	140.93	126.57	109.3	113.78	161.99	144.46
123.34	127.18	73.886	49.321	70.901	101.81	80.855	89.119	81.8	86.866	100.22	120.04	109.96	106.42	88.862	75.597	85.442	76.389	99.631	122.47	119.13	119.58	17.494	49.402	11.576	35.146	56.145	106.13	77.332	101.92	-20.839	14.136	95.979	104.04	96.001	101.68	110.91	106.74	107.3	88.985	132.09	90.645	106.54	82.529	137.34	139.21	97.659	84.862	143.39	156.03
123.95	132.4	74.558	59.526	64.463	99.079	72.228	90.965	70.377	98.331	115.09	142.12	104.94	140.78	90.267	105.48	70.409	62.996	90.151	123.72	101.18	88.858	12.479	68.442	5.3764	46.609	61.666	107.24	63.805	88.451	-38.956	28.3	70.568	75.009	114.8	88.85	110.94	103.79	100.21	81.455	108.82	108.68	109.54	84.205	113.55	108.41	105.08	71.264	102.32	123.43
109.79	121.6	85.489	82.908	91.316	97.335	76.575	100.68	84.57	113.02	124.94	137.64	103.88	157.14	92.038	120.33	64.231	63.74	81.193	110.45	99.827	72.911	45.671	100.7	63.061	89.612	109.51	111.26	59.833	72.802	9.0718	77.909	62.016	60.577	108.41	94.851	107.49	96.922	90.18	72.904	85.834	119.57	119.14	101.49	98.177	85.467	118.29	90.063	72.018	90.652
95.965	102.14	103.06	95.599	126.99	92.249	90.971	102.71	115.14	112.94	137.61	128.11	116.01	154.08	105.78	120.92	74.848	76.663	91.199	103.33	121.36	80.948	97.411	129.45	126.46	119.03	161.29	115.64	67.395	60.546	62.677	113.53	80.364	72.329	89.771	104.36	103.76	94.564	88.491	64.127	87.121	108.21	120.24	114.48	99.281	77.985	123.95	111.72	66.056	66.794
89.914	92.448	119.2	98.235	142.83	90.453	112.16	99.272	142.81	100.02	143.11	118.76	130.63	133.24	115.46	112.23	90.502	90.383	111.47	105.5	131.18	101.36	126.71	133.17	143.77	120.29	159.49	111.79	79.71	59.472	89.013	107.83	102.04	90.504	63.451	91.253	92.879	97.638	81.49	60.652	100.95	88.9	114.45	114.45	111.92	85.74	117.99	118.52	81.308	67.332
90.698	101.85	119.12	106.59	140.99	110.19	121.26	106.24	153.13	91.362	132.5	121.94	125.88	121.15	123	121.44	77.112	92.097	104	110.66	160.16	118.34	128.09	130.03	160.89	129.51	161.84	124.32	82.157	74.302	108.49	104.17	109.65	97.641	36.693	50.797	86.516	104.04	94.282	77.667	141.09	93.576	87.187	94.936	93.638	82.533	87.131	88.855	65.902	71.277
95.676	113.01	114.85	106.66	116.01	113.08	114.69	92.116	117.87	73.606	127	135.37	117.52	121.11	138.83	150.05	75.885	88.452	94.553	120.94	142.8	113.52	119.54	130.06	137.4	114.34	129.58	116.54	101.09	97.075	116.24	111.4	112.61	101.15	45.758	8.8226	96.259	119.61	106.02	101.87	165.26	105.04	90.624	103.51	75.9	68.535	89.244	83.439	49.966	61.969
95.429	122.61	98.469	118.09	110.66	107.36	93.679	89.411	85.927	66.888	117.19	152.87	103.21	138.18	146.02	179.41	65.357	75.413	73.987	120.92	132.6	103.93	121.48	148.14	158.56	119.09	156.52	118.31	107.91	109.36	131.07	143.95	99.29	91.664	66.331	-0.69978	100.28	121.3	105.95	114.13	152.51	121.76	93.992	114.58	50.605	56.693	94.199	86.209	26.63	54.613
91.783	117.89	80.568	111.7	101.29	88.868	67.984	76.399	57.628	60.466	111.73	163.53	90.676	147.72	149.9	179.31	88.403	72.468	78.803	114.41	115.32	111.25	119.59	152.78	141	100.73	166.99	117.99	122.26	109.72	120.79	150.6	90.353	88.277	88.849	28.268	99.774	119.23	86.353	99.553	108.67	114.86	116.77	135.6	76.6	80.198	123.84	118.24	54.209	64.322
94.817	120.7	73.077	102.47	105.49	86.155	56.96	80.178	65.813	63.853	113.91	174.14	98.727	154.08	129.21	161.54	97.901	69.982	92.331	105.64	108.22	122.78	131.59	152.87	141.14	99.084	179.58	131.2	106.7	93.388	109.39	136.26	76.579	77.593	91.353	70.001	82.437	100.15	62.004	85.455	55.35	111.04	120.06	126.08	100.01	100.01	121.68	118.45	86.56	83.675
97.217	125.14	68.815	95.315	92.857	112.32	59.305	97.018	81.104	85.077	102.44	165.37	93.437	147.59	105.32	132.44	96.43	77.181	92.641	93.654	126.46	138.19	112.25	127.69	119.48	105.61	159.92	152.25	88.549	86.127	101.46	108.23	70.157	74.273	70.234	96.088	74.889	90.301	67.649	85.27	52.183	118.35	110.52	107.58	124.2	126.51	103.54	104.08	116.94	112.09
104.84	128.24	84.761	97.924	84.093	123.76	79.729	107.72	92.897	100.8	105.21	154.49	107.11	146.25	95.01	128.86	79.237	74.883	84.646	94.924	121.75	118.13	105.23	119.04	108.69	108.91	123.23	145.01	71.873	77.83	101.06	97.258	75.573	79.297	77.094	100.51	86.481	89.348	99.926	106.35	78.655	130.98	101.72	102.79	115.77	116.6	87.606	87.04	112.45	113.36
94.61	112.82	103.62	115.14	77.97	116.88	103.5	114.46	92.328	114.95	90.248	114.6	101.86	124.92	90.787	120.62	65.942	69.092	67.617	87.871	95.575	92.485	98.593	111.43	103.32	109.42	73.467	108.28	77.224	76.104	117.28	106.84	85.938	92.042	112.48	115.11	103.45	97.536	118.95	122.19	95.271	129.81	110.63	129.82	121.94	130.25	102.26	115.44	111.38	124.31
74.601	87.143	118.34	134.07	92.484	105.79	116.98	118.83	97.729	117.74	72.213	77.711	86.465	95.357	89.058	108.76	51.219	53.446	47.505	72.455	90.778	82.843	116	118.77	132.75	122.9	77.407	85.79	80.706	68.764	140.6	129.51	93.171	101.69	160.28	151.17	110.76	99.475	116.51	120.91	88.805	109.31	116	155.89	144.67	167.68	123.42	154.9	113.46	140.54
71.461	66.429	131.02	122.76	104.12	86.52	116.75	96.771	97.286	94.171	89.622	84.631	92.027	81.962	99.72	110.16	60.57	39.913	60.858	74.257	90.483	86.656	147.05	134.08	127.47	111.3	97.19	81.469	80.43	56.464	123.62	122.1	99.909	107.24	186.19	167.54	113.23	98.579	103.75	104.81	75.031	69.676	120.52	162.59	179.47	192.59	142.63	170.48	128.86	133.95
75.39	68.319	119.12	106.85	98.894	104.72	105.51	88.609	93.372	84.558	97.816	106.51	77.81	80.73	94.389	107.75	69.823	43.838	69.309	77.53	120.57	112.09	127.87	123.16	91.372	110.09	124.96	116.42	69.447	61.618	91.493	88.774	84.731	95.932	127.88	139.27	103.86	95.461	92.395	86.635	82.559	49.468	105.52	133.61	202.08	210.62	129.1	146.32	145.83	133.53
93.983	90.827	101.31	99.279	79.596	107.21	101.39	85.648	79.443	86.097	114.88	138.83	79.164	110.08	82.839	123.92	84.518	59.57	92.354	103.74	104.43	113.74	76.445	105.65	24.878	87.096	105.76	121.51	63.797	78.474	42.743	44.339	57.396	76.011	24.752	50.508	92.717	93.905	83.68	77.477	92.336	51.501	90.697	95.473	173.36	169.69	102.44	99.146	140.71	113.23
106.87	108.98	96.638	96.645	65.716	105.34	100.69	81.417	50.573	86.028	125.12	156.78	83.622	138.79	81.042	145.97	93.465	74.921	96.696	131.21	76.975	97.595	54.279	106.49	-4.1489	68.027	75.044	108.32	76.703	96.83	40.987	51.245	54.144	74.112	-18.295	-13.023	99.733	99.811	97.228	90.15	106.23	66.008	89.047	81.247	117.18	99.022	92.067	75.125	107.01	72.823
108.14	115.66	108.5	109.48	83.91	93.996	106.58	90.009	48.144	85.061	121.55	151.4	93.084	151.93	81.491	155.96	79.176	72.115	80.685	140.59	61.159	79.193	91.123	134.22	56.188	77.884	78.278	87.373	86.879	96.413	89.401	105.51	69.348	81.446	24.91	-6.9492	104.05	96.18	107.51	105.04	89.74	82.315	89.29	83.378	56.768	36.467	90.881	72.088	55.302	42.3
102.1	106.09	124.18	111.47	101.27	85.568	108.54	94.271	63.175	80.779	107.69	127.88	94.74	135.11	92.631	139.12	72.04	70.951	68.578	127.87	75.55	87.232	148.57	151.92	124.36	92.738	84.87	75.859	101.19	89.065	140.86	150.57	103.01	99.411	114.88	59.288	107.03	93.344	112.63	108.22	67.005	86.486	97.846	98.593	46.261	28.812	104.17	88.283	35.108	41.79
98.802	97.2	124.37	99.922	91.791	87.758	106.22	93.529	82.383	81.785	90.798	100.48	86.67	101.17	101.97	103.23	86.855	88.928	72.891	104.45	102.35	116.6	156.61	126.78	121.4	91.25	62.605	78.025	113.57	92.082	142.25	133.01	125.93	110.66	162	120.64	102.16	94.509	106.83	96.137	61.48	85.053	109.75	111.12	83.134	73.689	113.95	99.777	62.996	77.154
99.712	106.26	100.64	97.551	66.456	102.32	103.61	106.68	97.972	99.789	72.178	81.263	73.334	78.357	90.509	74.086	103.72	120.22	77.763	84.554	122.57	139.27	95.027	70.351	66.672	82.729	29.634	90.218	110	110.28	98.392	69.516	110.87	98.917	117.17	127.22	83.093	92.662	89.671	81.476	76.48	95.073	107.4	104.97	110.11	125.36	94.762	84.463	99.261	128.71
108.75	121.22	78.559	91.195	41.898	102.74	96.539	106.22	83.52	103.72	83.075	97.121	81.246	90.948	91.454	88.388	124.48	142.22	80.301	91.023	121.72	126.92	29.44	37.852	-8.4207	47.21	8.6077	98.613	105.53	125.76	33.184	17.973	88.909	87.858	57.357	89.959	80.982	96.043	91.875	81.002	116.03	104.33	102.81	100.56	100.92	128.98	76.223	60.86	105.82	133.03
110.66	129.28	74.024	92.823	43.535	92.952	89.591	107.33	61.533	100.12	100.3	122.69	96.612	119.56	96.601	123.24	127.86	135.97	71.719	104.46	102.11	97.401	17.256	50.792	-27.422	22.918	18.288	98.169	101.13	121.49	10.557	26.046	76.518	84.295	42.663	64.084	86.48	97.371	93.62	91.507	132.32	110.46	103.49	106.93	71.467	103.46	75.243	59.909	82.764	105.1
94.613	123.12	76.027	108.77	67.591	97.785	83.265	127.67	65.582	113.35	87.125	122.86	80.144	130.25	98.259	131.69	107.5	112.71	52.053	96.746	105.12	94.673	39.471	77.888	22.003	45.489	65.504	106.95	97.927	104.03	45.154	77.376	78.866	88.422	67.662	81.245	88.688	96.781	86.682	97.633	118.56	116.5	104.57	117.07	66.565	108.67	88.836	88.7	65.667	96.402
88.55	113.78	91.945	112.25	105.07	108.85	84.121	134.74	102.21	121.18	88.936	127.95	73.303	126.56	110.79	125.4	82.799	91.947	54.499	89.298	125.36	103.29	92.05	111.24	94.593	93.674	138.66	128.61	89.866	79.912	87.678	122.43	104.52	102.13	126.25	120.38	99.039	96.393	95.666	109.24	102.67	120.79	102.77	117.69	79.546	115.45	99.262	105.73	59.406	86.664
92.2	113.07	101.82	110.76	132.97	125.81	98.119	132.13	155.6	131.71	94.974	118.56	72.553	96.329	102.39	91.25	76.922	101.23	83.87	85.006	129.21	112.49	104.43	104.44	124.14	143.51	173.65	145.06	83.619	77.49	105.07	113.33	121.52	109.71	145.43	142.06	98.604	93.754	94.741	120.32	81.956	124.04	99.809	105.22	102.38	127.7	91.294	103.46	78.079	100.53
96.87	114.34	86.223	103.88	128.32	143.66	104.79	120.26	179.05	140.38	91.311	92.904	60.281	54.883	82.842	46.121	106.28	148.91	114.35	88.506	137.46	115.31	47.826	52.26	81.753	158.37	162.8	156.08	98.161	115.45	84.732	62.847	120.51	115.23	100.54	126.21	99.22	96.982	101.61	129.79	91.621	128.35	85.936	83.505	111.98	134.95	66.198	82.596	99.191	122.13
106.88	108.97	73.354	76.738	106.02	138.42	95.96	81.135	144.67	113.11	105.43	83.575	67.634	35.335	79.875	31.362	160.09	192.11	126.76	107.45	142.64	97.516	0.88805	16.834	11.875	120.45	132.96	157.23	127.63	156.25	45.309	26.129	121.36	128.92	70.069	101.34	114.68	107.91	123.33	132.68	126.08	119.08	78.829	77.639	101.34	107	58.854	64.749	97.964	102.29
103.58	104.19	68.832	74.017	95.326	115.7	87.376	71.926	99.872	89.512	93.749	59.211	77.49	33.577	51.317	24.445	182.07	200.87	104.66	106.01	108.22	77.196	-7.2498	10.434	8.6588	93.574	96.953	131.62	135.88	169.53	42.31	32.87	96.366	118.17	55.724	95.354	100.84	103.2	96.726	113.85	109.94	118.61	80.737	82.808	77.632	83.28	63.62	70.278	88.894	96.912
99.048	91	81.769	68.698	85.318	78.919	77.031	63.296	54.176	63.552	86.196	49.614	94.066	52.957	50.99	36.828	180.84	181.88	78.32	94.872	66.34	68.55	31.502	39.705	41.482	71.493	73.05	96.053	133.28	149.16	55.234	71.587	87.104	108.22	93.273	111.13	97.388	104.4	77.684	87.181	98.935	115.39	102.29	107.67	77.55	78.805	98	100.94	96.907	87.576
85.74	83.838	93.695	86.637	92.367	70.63	78.983	85.741	57.017	69.148	62.592	35.346	91.161	63.066	45.656	39.509	134.62	150.8	48.919	63.762	51.651	83.02	71.785	70.64	126.58	106.75	88.271	79.932	103.96	113.5	101.67	120.11	76.319	88.413	125.58	140.29	84.747	98.06	62.537	68.022	89.553	115.23	117.47	122.94	95.298	117.72	115.34	129.03	120.25	113.8
82.225	76.726	104.12	92.139	89.58	67.687	86.84	87.135	76.335	71.301	69.33	43.299	91.355	64.847	65.076	50.328	107.06	129.99	57.947	53.073	59.848	96.22	89.119	88.684	146.38	121.12	92.139	73.539	88.542	87.565	121.4	134.43	88.542	90.218	147.83	153.57	91.591	98.418	83.285	67.072	108.36	89.272	134.03	136.51	128.42	158.87	127.64	144.1	150.59	129.28
80.562	75.074	97.528	100.82	77.153	77.607	93.933	90.119	100.15	80.096	77.52	50.952	74.689	57.026	74.635	56.288	102.51	118.8	81.419	56.87	95.274	108.16	64.112	80.738	103.56	113.46	77.524	78.46	90.011	86.51	119.91	116.17	102.28	105.44	124.88	152.96	92.863	94.629	105.48	69.256	120.78	51.135	137.54	138.74	155.35	191.33	123.29	143.08	165.77	145.68
81.243	85.019	86.106	117.06	71.112	96.251	99.009	108.03	115.48	94.072	76.235	54.282	56.529	56.064	54.631	61.115	101.48	105.09	92.626	65.699	123.83	109.54	43.707	73.208	63.028	103.78	58.717	86.749	90.407	96.426	121.34	98.984	107.89	117.81	85.759	158.96	74.496	79.047	98.769	68.032	92.224	34.849	128.01	126.76	151.63	187.8	105.33	130	149.3	155.75
94.185	93.095	87.098	110.73	64.286	99.331	95.813	107.76	96.052	96.333	86.401	72.253	62.462	81.381	53.05	81.812	114.04	98.806	102.89	86.358	121.61	98.096	63.808	88.54	36.329	76.93	41.277	84.899	99.1	105.4	111.25	98.105	130.43	134.15	90.589	168.07	72.858	75.907	94.852	68.393	64.577	49.37	125.28	117.16	130.73	136.43	108.09	121.92	120.47	126.77
97.654	94.87	87.282	107.27	71.144	104.57	94.732	116.32	79.508	116.78	67.177	64.461	61.487	101.86	55.268	80.756	113.03	110.91	97.682	86.819	98.818	98.074	86.047	96.833	70.67	84.331	48.998	82.463	102.7	113.03	114.34	111.07	140.52	129.02	112.11	169.76	74.544	82.031	81.918	68.434	44.13	94.226	122.98	103.48	116.29	99.049	118.75	128.92	110.55	112.8
101.3	84.591	101.66	87.022	100.35	101.04	97.202	99.806	78.431	117.84	64.099	60.367	83.823	111.5	89.39	81.045	104.58	131.38	93.843	83.566	83.908	95.413	132.6	114.08	153.18	107.67	102.39	92.925	100.56	108.08	123.21	132.85	147.77	115.19	169.38	153.3	99.126	95.79	100.74	90.249	62.583	128.53	117.23	88.6	104.8	62.834	127.7	127.61	102.74	79.645
100.78	72.768	119	74.274	144.52	84.304	107.25	79.952	111.58	103.04	69.227	48.717	116.54	100.49	117.23	77.109	88.733	138.44	92.837	74.822	80.411	91.679	170.57	123.38	243.32	133.36	164.73	104.35	87.203	91.052	130.52	136.38	125.9	88.953	203.19	117.29	111.34	97.476	115.77	116.96	77.149	129.03	101.83	72.93	95.187	45.774	116.45	109.26	91.771	57.159
96.863	64.567	132.47	62.109	163.26	65.727	111.03	58.771	137.25	73.406	77.535	34.604	139.66	73.603	126.89	74.764	86.782	127.15	92.246	67.212	88.394	95.234	188.6	118.36	269.86	131.24	175.17	106.25	82.055	75.487	131.45	119.87	96.816	76.589	202.34	94.676	111.36	96.701	120.89	137.2	83.048	100.02	93.201	75.14	103.21	55.704	104.52	95.363	87.246	49.046
88.075	72.238	127.44	64.732	147.17	70.47	102.7	65.983	137.14	62.174	67.891	22.421	131.36	50.68	107.34	73.909	84.759	103.24	76.045	60.082	109.12	112.17	175.9	101.13	248.56	125.3	144.3	102.91	81.871	73.661	135.67	103.78	74.754	81.446	162.23	106.33	99.314	99.711	114.04	140.52	86.063	82.173	86.915	85.072	118.1	89.891	93.62	92.539	90.543	67.548
87.433	93.794	112.54	72.523	113.09	85.006	89.018	87.04	107.83	71.121	67.775	41.283	121.42	58.322	91.885	90.422	83.574	80.696	65.775	72.731	114.13	119.52	155.21	92.852	205.94	115.87	104.18	89.395	87.663	83.536	130.58	99.905	81.122	101.07	126.28	131	98.004	112.78	115.13	131.17	102.33	89.877	84.922	90.332	118.3	105.1	94.326	94.871	95.809	79.848
97.222	116.04	98.94	81.57	91.907	96.36	82.706	107.85	76.311	94.033	91.487	91.912	129.58	93.887	103.42	119.96	83.355	71.593	79.404	105.44	100.26	105.04	143.6	98.67	177.76	108	90.651	73.361	99.335	101.01	122.06	109.1	109.58	119.89	115	132.03	110.98	126.47	127.15	117.91	125.91	109.61	82.205	80.048	92.39	82.958	101.16	91.508	92.998	70.912
102.34	121.15	89.921	92.872	85.743	105.25	89.53	124.27	63.282	124.58	112.46	129.03	133.84	118.74	128.21	128.45	95.164	84.349	112.21	129.23	79.945	87.329	124.92	90.777	148.55	97.861	79.75	62.074	124.85	127.81	125.69	112.91	131.85	125.24	107.5	100.85	117.8	129.49	121.42	101.25	126.19	116.27	86.534	70.127	72.022	65.818	112.68	99.037	98.995	72.104
115.55	113.36	101.37	97.984	96.778	90.978	107.28	121.24	77.581	130.55	149.81	162.47	158.01	142.22	159.05	137.77	113.29	96.367	153.93	145.25	65.35	60.66	128.07	96.078	117.32	70.244	78.712	57.141	142.55	139.48	121.03	103.58	135.03	118.73	106.2	52.539	112.99	114.18	103.28	90.105	97.568	103.08	93.018	72.046	48.174	37.474	113.91	95.571	93.617	65.467
115.35	92.246	110.39	96.22	80.296	91.607	115.1	112.24	81.483	130.36	148.21	151.55	141.31	133.92	168.85	121.19	142.1	119.22	169.08	131.26	79.983	68.271	111.41	84.383	48.25	40.773	44.756	65.356	163.01	150.27	117.7	87.786	127.25	120.38	89.846	44.092	105.48	107.27	83.612	87.115	75.879	89.91	112.55	105.73	70.145	64.426	120.79	118.91	116.07	90.784
114.64	90.453	116.02	113.55	74.522	94.713	122.32	121.44	99.049	130.31	129.25	129.65	126.17	126.53	135.08	108.63	135.4	123.99	153.58	111.35	78.484	74.557	103.9	93.908	24.732	49.65	37.057	74.037	138.39	134.17	104.29	81.733	97.03	108.36	66.233	72.352	89.117	95.328	65.68	96.349	53.512	109.21	114.91	126.37	77.436	88.805	102.61	121.9	128.71	127.71
113.2	93.859	111.62	122.26	66.784	102.64	117.04	120.35	96.929	127.34	112.03	116.75	110.19	120.18	110.52	107.94	122.95	122.58	138.87	109.85	70.682	83.387	103.75	113.12	18.143	71.634	46.274	81.544	111.33	111.18	82.001	91.776	87.855	106.18	61.65	107.9	102.6	103.58	90.415	117.5	81.266	137.38	108.63	128.65	86.411	100.81	94.529	118.05	136.97	139
108.83	103.98	101.3	137.36	83.872	108.59	114.69	124.63	105.65	129.77	100.48	109.19	103.78	113.72	90.646	110.33	97.343	105.77	137.76	120.48	45.778	84.367	112.15	129.07	51.255	108.73	73.778	81.449	85.61	88.328	76.85	106.74	79.343	91.194	56.54	106.22	113.36	106.12	112.88	132.82	106.06	156.67	87.693	98.485	78.985	90.477	85.118	97.267	124.56	134.92
98.956	102.61	91.078	136.86	96.348	116.06	108.74	118.29	104.77	130.1	92.07	98.622	89.635	98.946	97.258	107.1	90.865	93.171	151.45	127.91	40.699	96.327	115.16	120.09	62.665	121.39	74.782	78.205	98.096	90.907	98.477	114.64	84.721	84.542	50.775	71.736	121.55	110.17	125.46	135.32	129.76	146.99	75.079	73.309	83.464	86.889	91.187	87.445	107.88	123.59
102.02	100.04	99.048	121.23	107.28	97.554	107.92	97.192	104.98	111.24	114.21	109.64	105.96	104	120.93	121.25	97.915	81.059	173.95	136.02	38.931	97.371	130.92	117.74	53.464	95.898	55.268	60.957	123.05	102.23	116.45	110.44	96.63	88.727	62.851	33.91	118.26	107.5	117.58	126.22	133.33	119.76	77.726	72.218	74.388	66.434	96.828	76.349	78.859	98.461
98.962	99.805	100.17	113.72	107.67	92.559	104.65	95.098	110.09	103.96	114.99	112.06	103.69	110.45	128.79	123.65	98.453	85.44	161.98	121.46	75.62	113.3	117.54	109.41	51.684	84.541	49.844	60.393	138.76	124.83	137.64	115.02	106.21	104.73	75.881	47.632	105.78	107.3	100.84	110.5	141.83	106.46	85.295	92.122	66.958	81.312	87.222	76.465	60.744	105.24
97.477	99.422	101.86	101.85	97.305	84.5	100.43	87.264	106.64	94.381	117.71	120.1	107.91	117.05	129.48	123.88	107.15	105.16	149.95	112.01	94.634	124.05	104.33	111.04	49.027	78.323	41.65	56.683	144.38	141.83	144.8	133.45	129.49	135.69	115.68	104.18	108.31	119.08	96.329	105.11	159.51	104.42	107.09	122.77	62.741	103.01	81.753	89.481	62.238	111.96
[truncated: 66 more columns]
