# Supplementary material for: Constructing high-order functional connectivity network based on central moment features for diagnosis of autism spectrum disorder
Source: PeerJ. 2021 Jul 6;9:e11692. doi: 10.7717/peerj.11692 (PMC8269664; doi:10.7717/peerj.11692)
Supplement: Supplemental Information 2 [file peerj-09-11692-s002.zip › raw data/Subject_24.csv]

115.71	106.65	89.689	106.26	109.82	106.71	84.738	83.409	104.49	76.932	87.612	109.9	95.884	107.82	112.4	120.36	95.528	95.51	105.04	125.13	136.48	110.97	99.517	122.08	126.68	117.28	139.88	115.1	69.79	75.592	66.965	72.971	110.57	97.08	61.598	84.419	98.124	114.22	123.85	126.15	108.7	126.63	86.078	85.996	96.251	103.2	100.38	96.505	97.308	96.677
120.66	97.571	93.49	107.84	100.58	83.26	84.548	80.263	86.552	79.052	114.66	115.87	110.21	108.04	127.56	131.67	107.63	90.33	109.19	118.14	137.37	107.87	126.93	129.53	120.94	94.345	128.35	85.206	71.657	71.659	90.268	93.068	108.58	97.798	80.902	72.499	103.87	109.99	119.54	124.78	113.37	124.85	80.7	81.024	80.97	93.644	99.723	91.454	98.434	93.435
116.39	87.557	101.54	113.88	94.37	63.962	89.585	77.507	77.994	83.938	134.94	113.17	115.26	91.748	131.15	129.08	120.83	87.36	113.68	103.79	124.75	96.692	148.21	135.21	124	81.402	125.35	66.405	83.327	60.153	113.24	112.05	110.21	103.05	106.98	80.094	114.27	105.75	114.62	116.64	105.93	96.866	88.11	90.202	84.716	93.928	102.29	100.07	91.45	91.463
104.08	84.794	112.81	110.15	107.1	68.229	98.324	74.044	92.745	87.048	143.15	101.51	116.74	67.569	129.4	115.84	122.21	83.495	112.39	88.334	113.71	86.45	149.78	131.07	141.79	101.65	138.32	76.646	94.853	54.403	121.34	117.24	110.02	103.09	131.06	103.68	120.96	106.39	114.39	111.63	102.1	70.844	95.439	102.74	96.603	101.41	97.385	107.57	79.527	87.855
95.612	93.686	128.1	109.28	135.74	94.93	106.7	72.294	110.24	77.873	137.55	96.948	103.21	52.422	125.79	107.28	101.1	69.242	110.45	84.6	105.79	82.318	166.6	138.36	182.96	135.73	181.58	118.33	85.249	45.322	118.3	108.34	102.02	91.911	142.01	109.06	104.69	103.6	99.033	106.03	86.556	65.78	83.516	97.399	95.455	96.381	77.505	96.072	74.996	89.979
96.082	101.1	132.25	107	121.63	90.443	110.42	66.607	96.72	65.277	122.26	93.518	79.007	49.788	123.35	97.657	88.77	63.717	108.03	92.081	104.04	78.359	170.65	134.6	188.37	107.04	175.35	107.68	81.485	57.761	108.25	99.358	96.448	86.337	153.03	118.67	90.366	100.22	95.582	105.81	91.149	79.017	81.166	86.277	84.93	68.542	75.161	85.905	84.998	79.887
101.85	92.602	132.44	99.548	117.01	89.103	113.86	62.135	102.82	67.444	106.66	86.291	61.278	55.459	115.25	80.964	86.16	67.506	105.94	98.534	102.08	84.526	162.3	121.16	181.34	102.02	166.62	105.07	85.668	77.949	108.43	100.6	94.02	86.277	155.2	115.33	81.415	92.729	92.512	100.09	88.215	94.52	95.292	86.039	87.812	62.639	89.303	89.51	105.36	81.253
109.49	72.621	136.77	100.12	138.82	92.382	116.06	63.426	127.28	75.034	98.255	75.676	48.474	59.719	107.62	64.427	80.3	67.79	104.11	99.17	105.74	100.59	163.02	120.15	198.66	141.12	194.73	133.83	86.318	71.1	114.75	107.62	93.803	87.886	152.23	104.37	80.251	82.421	91.43	84.447	67.415	88.927	107.46	96.335	98.538	84.73	96.379	100.41	122.14	95.202
102.81	62.767	127.76	96.897	145.21	83.667	107.46	63.938	160.9	87.445	97.891	66.971	56.159	59.98	103.19	57.758	94.754	90.29	102.4	91.541	121.53	115.53	146.4	103.51	184.11	156.5	169.44	126.72	107.5	83.97	129.17	117.57	101.15	94.074	147.46	107.81	102.43	87.587	119.68	82.168	73.776	80.801	115.82	107.92	111.11	112.24	100.32	112.16	103.44	91.825
99.344	65.963	125.07	100.71	156.33	73.308	97.364	67.744	158.55	82.676	96.99	56.444	59.126	53.113	108.94	55.876	90.953	92.732	102.78	88.31	142.1	127.41	149.09	114.89	217.91	171.71	194.52	135.27	106.86	76.334	115.62	109.06	102.54	92.711	156.95	124.04	114.43	95.37	138.58	82.762	91.967	72.774	99.442	106.34	96.307	112.03	83.706	106.99	88.082	79.302
94.208	87.678	111.5	98.002	134.25	63.515	86.742	72.013	136.03	77.896	97.212	63.026	73.192	57.354	107.33	63.747	104.96	110.51	113.65	92.485	138.88	126.16	141.55	112.48	196.49	124.15	155.02	101.97	115.44	107.62	105.28	98.169	105.01	94.949	157.15	133.62	114.57	107.88	137.45	93.445	124.67	91.466	90.365	95.87	77.548	88.38	84.118	100.66	69.417	61.537
100.24	107.88	103.51	95.351	112.63	71.182	88.222	85.617	106.13	78.853	101.82	84.962	88.262	78.218	96.848	75.256	114.16	121.34	129.4	102.39	104.07	116.57	131.26	110.18	149.38	73.571	114.76	83.525	115.5	136.1	95.337	89.15	103.07	98.182	140.87	122.12	93.07	109.84	98.22	93.856	133.43	115.66	95.674	88.943	66.765	68.811	97.06	101.25	74.755	65.794
106.09	111.21	99.434	85.517	104.48	97.428	102.3	101.27	118.88	106.78	112.44	110.28	112.69	106.1	80.947	85.59	126.13	137.96	135.38	104.49	60.45	103.55	93.079	86.339	67.875	56.301	59.677	81.039	125.16	167.47	92.359	92.871	103.28	106.36	111.92	109.03	80.56	109.23	67.049	90.452	130.3	131.19	128.76	99.719	85.761	83.685	123.23	120.53	89.308	84.661
110.64	108.41	97.34	93.66	72.016	86.835	116.61	124.6	116.29	133.96	124.83	135	127.6	135.8	84.503	109.92	124.48	141.69	121.87	102.92	42.306	86.891	66.545	73.976	-17.565	8.9523	-14.4	45.744	128.13	160.2	83.923	100.78	98.865	109.59	75.428	103.8	86.199	106.13	70.8	83.318	127.54	115.28	147.82	108.56	92.575	93.646	129.58	128.79	95.427	91.227
108.69	101.39	105.07	116.05	81.752	94.909	127.08	147.88	130.55	157.21	116.46	145.21	122.28	147.05	95.575	133.13	92.792	121.74	97.904	101.74	57.802	83.773	81.872	96.528	-15.94	32.36	6.4442	68.422	102.94	111.65	68.403	102.02	83.315	95.082	40.464	86.964	92.082	100.09	83.418	72.492	107.1	87.127	127.89	101.63	79.83	96.362	99.62	109.43	94.272	95.722
100.24	97.553	112.28	142.46	113.16	121.11	129.43	158.92	146.01	165.44	82.072	138.05	95.753	134.49	95.649	140.84	57.484	96.206	84.683	110.35	84.891	91.645	127.72	139.36	49.237	90.648	88.757	122.24	65.759	61.514	53.73	95.576	65.753	73.63	16.212	61.721	89.846	94.209	83.934	64.902	80.327	68.578	87.245	82.527	54.547	79.958	62.41	76.274	88.463	95.933
75.102	96.533	90.096	122.63	110.58	148.84	122.22	144.27	183	182.53	43.42	109.73	96.633	109.31	70.675	116.28	88.391	127.45	89.328	117.96	99.587	99.102	92.496	106.99	28.756	117.2	55.267	109.35	91.579	118.8	59.921	98.256	69.843	73.882	9.5775	67.221	111.07	109.11	104.3	85.823	112	90.244	95.606	85.313	63.478	73.301	83.568	77.16	67.389	76.453
74.222	94.808	88.853	114.9	123.7	171.18	121.41	132.63	172.37	159.48	34.873	83.726	87.382	90.848	53.333	87.433	99.714	123.55	108.22	132.07	88.292	105.96	87.923	107.82	61.835	155.04	92.337	135.56	94.459	127.59	54.262	92.155	74.375	76.054	19.107	65.639	100.54	107.5	82.194	88.127	111.25	97.597	100.57	97.034	67.729	75.867	98.966	86.027	81.021	83.832
83.578	104.53	87.663	111.66	102.94	158.48	115.28	131.65	127.27	123.04	71.387	87.117	100.1	102.21	60.179	87.803	114.78	118.75	123.83	136.75	66.939	101.41	85.072	100.43	39.685	122.62	61.186	115.59	106.88	127.73	65.241	94.481	82.046	83.258	23.291	53.765	86.136	103.61	65.796	89.111	104.35	103.98	101.22	108.12	72.054	89.692	106.02	95.397	87.828	97.173
92.127	106.33	83.522	97.504	70.805	127.55	104.35	125.09	95.936	112.71	115.55	97.799	126.67	116.67	85.634	98.32	131.32	123.4	120.48	122.69	65.503	89.254	57.679	68.141	-10.699	72.646	1.0409	72.107	133.9	142.46	78.046	104.24	94.249	97.823	48.633	68.972	95.415	109.25	95.663	104.17	118.96	120.21	109.85	117.67	87.278	109.07	108.98	109.35	88.276	96.282
97.192	103.64	83.152	83.933	62.895	107.83	95.561	121.8	97.17	123.19	136.25	109.48	154.18	131.86	115.22	113.9	129.72	122.49	103.24	102.44	73.07	79.827	48.344	44.082	-37.102	42.65	-33.866	48.578	144.39	148.97	93.586	109.59	96.75	104.87	66.042	75.47	102.38	111.48	121.32	116.69	122.23	139.15	106.93	114.22	97.737	121.5	100.01	109.39	86.227	98.505
102.07	88.038	96.759	77.507	105.31	120.14	101.29	117.44	131.32	137.47	115.71	101.62	157.55	132.9	124.85	107.81	101.31	103.96	84.798	88.946	74.251	81.225	63.912	48.835	13.85	79.649	22.789	89.914	121.15	129.46	92.856	99.964	89.661	103.4	78.887	79.961	95.359	103.32	110.17	113.2	102.63	139.49	103.21	109.11	105.85	128.62	91.645	105.72	105.63	116.54
106.33	83.951	103.12	93.758	95.865	95.611	109.7	120.72	110.55	120.94	82.234	97.946	134.41	140.35	116.1	102.12	78.785	91.1	77.246	91.441	62.431	79.312	90.78	68.031	36.753	31.646	25	72.351	91.66	100.18	89.5	86.734	82.634	101.75	73.021	85.321	86.577	91.976	78.303	98.198	85.27	108.94	98.768	100.55	97.46	106.81	95.649	98.026	123.94	127.44
100.2	76.118	112.76	98.923	124.17	110.81	124.65	116.41	130.56	108.29	64.733	87.328	117.55	136.89	91.73	83.918	68.039	92.034	73.662	88.088	53.261	88.143	93.152	76.387	74.571	68.644	58.039	105.63	76.231	93.126	88.122	82.235	82.314	97.265	69.385	95.859	85.992	89.177	53.891	86.559	72.393	77.099	112.54	108.2	113.25	118.14	111.18	103.49	142.95	142.35
90.5	76.545	114.33	98.836	136.9	118.9	128.7	108.95	136.2	100.69	76.355	89.533	110.25	128.81	79.804	80.721	75.211	105.12	73.291	80.177	66.276	95.549	82.778	75.611	91.626	107.53	76.441	124.72	85.39	105.62	96.6	93.711	89.306	93.73	77.85	110.5	98.781	96.79	63.775	87.836	75.189	66.717	125.09	115.69	132.45	132.55	119.69	107.04	147.23	138.23
89.266	85.898	112.13	102.3	133.25	107.53	119.88	104.29	107.16	95.976	99.595	103.99	103.31	118.19	92.815	98.65	80.81	104.96	78.803	78.338	96.522	97.843	93.073	91.437	117.51	124.1	109.39	125.91	96.423	105.2	106.36	108.29	95.07	89.988	95.956	116.85	104.66	100.81	83.591	91.578	76.919	82.272	118.79	111.07	133.48	126.67	104.85	97.026	143.24	120.25
91.588	98.784	99.137	102.14	111.29	89.342	102.8	96.401	76.271	103.55	102.24	119.18	92.636	106.51	106.54	120.46	94.284	106.97	95.903	88.697	120.21	94.275	102.21	102.27	122.39	100.71	115.57	93.357	112.69	115.59	117.52	117.79	103.86	95.976	113.4	121.34	104.92	101.97	98.574	96.88	85.3	118.34	113.76	99.556	128.84	104.47	89.901	89.81	126.27	96.163
95.139	109.06	88.5	97.369	103.3	87.296	94.978	92.399	75.63	112.54	85.066	117.01	86.206	103.42	111.18	127.32	102.09	104.05	114.36	107.27	117.55	93.254	103.1	109.07	126.4	83.188	105.41	63.974	117.73	126.71	115.58	110.77	110.03	103.29	114.23	123.99	93.802	97.979	90.058	94.303	97.958	139.62	116.24	94.437	121.68	90.609	85.671	93.11	108.64	86.28
99.402	118.67	86.4	108.59	98.556	94.307	95.571	97.193	77.996	104.62	63.794	110.04	70.358	111.84	101.68	125.32	94.407	94.748	126.4	126.48	93.296	94.118	116.8	125.7	130.29	64.79	89.108	52.041	99.158	116.45	106.07	96.067	111.11	103.85	98.371	114.61	75.165	92.281	65.287	83.68	97.119	125.02	108.97	88.469	103.96	83.572	83.218	96.324	90.518	91.639
96.564	124.06	91.008	116.15	107.14	115.03	100.79	104.56	102.81	98.368	63.961	99.861	73.551	120.71	88.609	115.66	88.335	94.553	121.03	128.28	71.147	97.29	124.72	130.24	123.4	83.801	66.951	68.897	81.617	110.44	106.2	91.673	109.03	96.6	79.229	96.249	66.781	94.298	56.869	81.901	91.733	100.95	99.606	89.271	90.961	97.379	86.835	99.163	70.081	100.58
96.096	124.2	96.544	120.25	90.839	102.48	100.58	104.76	96.727	93.956	86.24	91.759	85.696	114.74	87.498	105.89	93.398	99.268	105.52	117.43	73.415	92.032	129.38	126.26	104.71	81.226	43.645	66.861	78.774	101.91	112.76	101.49	108.55	95.102	86.512	93.39	78.747	100.92	83.333	94.079	94.35	88.785	93.275	94.485	78.503	99.882	93.674	100.65	58.326	90.287
100.96	117.65	106.85	113.96	97.529	94.791	97.765	94.682	97.394	100.54	114.6	87.6	104.79	94.821	92.806	96.715	102.19	100.18	95.511	102.87	91.825	87.555	134.68	119.7	110.2	106.61	76.11	90.19	86.391	89.91	124.84	115.63	108.63	103.41	112.96	95.575	94.367	101.82	110.04	107.61	89.797	102.53	95.058	103.25	81.05	102.69	97.07	103.5	63.803	81.835
113.76	108.64	122.76	110.79	132.17	103.01	97.048	81.853	102.37	103.71	131.8	90.041	110.03	77.812	97.878	91.018	98.875	87.126	98.514	95.981	111.11	91.747	145.88	123.88	152.9	149.74	169.98	142.55	88.715	65.537	125.8	119.28	107.25	118.18	143.99	103.38	101.42	93.121	111.29	107.66	78.579	117.88	97.254	107.05	91.051	102.31	89.842	105.26	88.722	88.007
120.27	108.79	125.6	109.83	134.43	96.544	98.097	78.918	99.701	95.463	144.65	99.368	117.08	87.625	107.51	96.404	101.82	82.48	100.48	92.306	121.12	102.12	133.98	113.32	150.41	127.12	181.16	134.53	102.79	68.363	117.39	114.92	105.17	130.73	152.52	122.4	111.9	89.234	107.88	102.9	98.514	115.13	98.222	103.08	92.686	91.715	86.209	102.39	104.78	90.295
120.54	108.27	123.61	118.16	122.47	95.558	103.59	88.871	93.904	83.015	148.23	110.71	112.8	107.59	114.8	103.98	96.431	79.012	93.209	86.624	124.54	117.56	116.83	105.67	138.35	96.937	165.25	118.62	109.55	81.225	100.62	110.41	99.366	127.84	148.32	139.85	122.03	94.612	105.93	96.742	124.19	94.215	84.833	88.106	78.106	74.948	78.479	88.652	114.29	89.169
115.89	105.31	119.01	130.34	109.46	109.54	109.7	108.79	93.247	82.095	142.58	126.76	103.83	118.25	114.27	112.43	87.09	79.025	81.943	79.389	120.5	126.82	110.64	107.07	122.61	88.863	147.58	118.81	105.53	93.358	95.445	114.59	89.231	109.4	132.89	128.97	123.56	104.98	102.34	93.747	123.64	82.835	58.577	65.936	52.99	58.296	66.701	64.829	111.27	86.212
111.39	101.12	109.59	131.71	81.528	109.08	114.54	127.24	87.785	98.201	133.06	137.4	105.31	110.23	113.14	115.77	89.796	85.581	75.836	77.845	110.86	117.48	100.34	107.51	88.535	71.055	105.2	94.915	105.31	104.53	96.575	120.85	81.354	93.991	119.07	110.52	121.28	113.3	106.87	98.033	113.9	93.802	49.019	56.546	33.228	44.195	68.237	52.023	100.54	73.774
111.33	97.019	103.84	131.26	71.394	115.04	116.63	132.91	89.192	120.96	117.36	146.07	99.937	89.585	102.09	113.04	91.87	90.043	87.719	88.791	93.822	99.012	101.99	119.97	71.938	69.469	98.204	88.023	97.973	97.03	96.203	119.14	79.249	91.822	112.39	90.183	106.88	110.16	101.32	99.793	86.48	114.1	63.584	62.535	41.346	47.893	79.838	61.808	92.935	72.886
109.71	94.718	101.4	122.03	75.504	119.18	119.44	129.76	101.67	134.93	113.28	140.95	104.62	82.38	96.413	102.92	92.142	91.79	100.2	101.62	77.76	89.361	96.379	128.9	65.587	78.995	92.62	82.548	93.21	89.278	82.908	106.58	81.602	98.023	108.74	92.541	90.548	100.2	95.19	99.075	80.994	118.16	100.47	88.192	77.774	78.134	104.33	92.144	95.152	84.441
102.7	98.014	96.716	116.97	67.377	113.84	117.25	127.16	103.72	127	120.17	135.05	110.08	101.6	95.498	98.915	90.939	96.54	102.88	108.08	70.06	95.931	97.811	130.65	47.137	68.967	58.398	66.46	92.597	89.721	79.104	100.64	86.794	101.29	100.01	101.68	79.05	92.106	89.718	97.528	92.695	103.18	125.95	110.73	119.98	115.12	125.54	115.67	99.938	104.7
95.121	89.394	98.309	107.66	57.351	93.452	118.39	119.14	100.04	104.45	125.78	107.68	114.59	117.37	105.14	86.799	86.572	90.846	85.197	101.6	79.083	112.22	100.67	125.35	55.881	71.86	35.152	56.177	93.796	88.951	76.765	104.41	93.904	97.503	106.98	127.42	81.237	89.166	96.51	98.936	118.03	81.636	133.65	129.94	144.81	141.45	135.45	123.73	123.95	121.04
89.154	83.382	94.337	96.389	38.629	72.865	113.44	106.17	94.751	86.683	108.76	88.938	112.8	119.09	104.96	83.976	97.197	95.437	72.558	93.97	92.05	119.07	102.19	101.64	45.302	56.782	-2.959	38.251	104.58	98.82	103.49	121.47	105.02	95.876	109.19	125.28	94.529	93.237	104.31	105.65	124.46	90.539	118.63	128.52	144.9	142.75	126.9	110.31	140.77	133.69
95.193	87.512	96.481	82.34	48.787	63.628	110.52	96.14	88.822	73.164	81.366	75.329	114.89	109.32	110.26	89.317	102	84.684	70.903	93.669	98.94	113.64	102.15	83.676	59.999	58.254	0.18733	40.968	104.15	88.445	119.51	120.59	106.55	93.551	92.527	89.71	98.023	91.062	95.834	105.16	106.62	113.76	90.431	116.42	113.94	127.44	96.83	86.13	158.8	152.38
106.06	106.77	96.038	74.51	73.653	69.248	103.24	85.423	78.564	66.208	59.084	76.379	111.84	98.912	115.15	101.22	103.78	73.323	82.908	99.957	97.559	101.55	90.978	72.236	76.662	59.81	30.862	54.072	99.1	77.387	109.74	97.007	100.32	95.501	57.386	41.812	93.615	87.572	85.308	103.23	83.57	129.72	73.897	102.27	81.003	108.6	70.336	77.038	165.12	171.01
109.19	127.94	84.621	68.998	90.12	86.76	88.168	72.705	66.21	71.236	55.023	83.808	102.53	93.23	112.43	104.51	110.24	80.54	94.17	100.46	96.812	95.127	54.068	55.596	69.647	67.876	64.617	72.141	105.82	96.253	79.443	68.455	92.377	100.1	22.932	17.583	94.331	93.107	94.314	110.89	82.253	130.18	88.93	100.83	79.842	104.21	76.969	100.75	157.07	176.79
102.34	149.25	65.083	67.225	81.499	102.57	69.182	79.579	46.184	77.487	78.949	100.17	106.13	109.48	106.86	108.63	119.73	103.66	94.631	93.435	94.071	98.315	25.088	43.569	21.003	69.216	57.245	82.572	121.5	132.88	69.039	58.272	80.781	94.054	-21.424	-4.972	90.204	101.81	97.536	120.26	85.501	127.57	112.65	111.35	106.49	121.59	109.87	134.32	134.24	177.26
96.134	149.99	49.141	73.229	36.295	86.014	55.016	88.892	7.706	78.37	98.641	106.16	96.93	116.13	91.884	102.01	128.77	125.91	89.713	88.819	96.808	96.23	18.432	45.691	-33.043	41.308	28.449	68.275	136.17	153.04	76.858	70.8	79.238	90.915	-30.134	5.5208	95.257	109.73	102.58	127.8	92.086	130.63	142.83	132.71	146.05	139.24	153.95	169.81	120.6	163.32
96.072	134.72	53.581	72.855	35.894	90.146	59.022	99.561	18.147	84.453	102.84	99.784	94.969	112.49	71.498	89.754	124.07	130.02	89.484	90.39	97.58	92.368	34.343	59.381	-41.847	68.086	33.492	93.231	131.83	141.87	98.829	89.23	81.806	87.672	-16.053	16.184	98.649	109.12	87.377	121.97	82.583	144.58	163.91	154.68	181.04	171.89	174.89	186.89	123.42	163.47
102.96	123.78	69.349	72.084	55.125	91.081	76.565	108.34	54.729	88.104	105.62	93.834	105.26	112.09	67.034	88.64	115.67	119.41	97.221	97.675	95.409	83.91	57.395	72.199	-34.626	80.292	20.083	98.356	115.39	114.46	110.31	95.714	84.49	88.194	7.8101	29.461	105.82	104.57	75.675	108.36	84.329	140.64	169.98	161.32	181.17	187.99	164.58	176.84	126.99	163.19
112.1	115.22	84.932	74.968	72.944	83.425	96.341	105.83	89.055	93.128	115.66	91.135	110.5	109.88	80.808	90.149	112.88	108.09	106.7	98.982	97.703	77.354	65.03	73.192	-19.912	70.411	5.8016	79.891	102.14	98.977	91.573	89.925	87.595	94.261	51.831	68.48	124.96	107.29	97.98	101.69	115.44	103.31	168.3	149.06	149.12	166.53	139.3	151.61	123.57	140.73
113.84	110.13	100.16	81.166	116.34	103.66	113.73	106.72	141.06	103.01	143.97	102.07	126.5	115.33	105.04	97.094	114.59	103.77	110.46	87.47	91.769	83.569	82.547	75.34	9.7147	100.26	23.373	95.189	95.652	101.69	78.688	87.501	84.823	90.738	79.579	87.282	128.1	111.76	116.44	98.731	130.48	59.521	146.77	122.7	107.18	132.63	108.97	112.85	101.03	114.53
114.71	92.598	114.93	94.847	150.53	119.89	123.52	106.54	156.26	107.78	155.39	111.54	122.27	107.75	120.07	93.468	112.9	101.13	107.81	77.173	87.74	89.876	112.43	94.65	69.656	145.84	98.09	134.3	93.97	97.091	76.197	95.588	86.676	88.036	114.31	111.16	119.84	112.92	125.39	96.814	122.52	40.286	113.49	96.264	72.455	84.86	85.545	79.614	81.414	79.774
106.26	77.522	119.02	99.44	168.73	138.7	123.68	109.27	164	112.82	134.9	121.76	125.28	102.02	112.28	91.701	118.97	117.26	104.02	79.994	82.642	90.079	136.39	107.9	103.49	178.26	138.23	160.22	107.95	106.52	114.05	116.08	96.753	91.39	123.44	113.91	105.15	109.41	111.46	94.424	98.043	76.369	81.332	79.491	67.157	60.577	76.509	61.267	56.594	58.091
93.347	69.484	114	91.505	164.12	140.84	119.12	107.58	159.22	112.13	90.155	114.38	134.83	99.611	96.603	89.067	122.44	135.57	95.573	96.679	89.254	86.634	133.45	108.03	117.07	174.15	125.8	144.76	125.07	123.03	151.14	128.13	108.62	101.85	118.62	120.97	99.75	102.67	99.323	91.857	97.043	127.24	68.587	79.81	81.877	63.24	80.981	65.055	46.745	51.517
84.724	71.598	106.11	90.394	148.42	132.11	110.03	100.37	132.46	101.39	48.139	95.783	125.82	99.428	84.994	88.521	108.45	136.7	86.62	116.03	109.52	91.212	121.23	108.75	138.46	150.29	119.47	121.56	121.26	125.24	155.38	122.2	109.56	109.24	114.19	130.21	101.79	95.377	98.211	87.771	113.21	136.14	69.494	85.069	95.985	75.136	85.107	78.439	60.215	62.206
77.421	87.793	94.147	96.569	130.33	123.84	96.835	96.915	109.3	91.597	45.102	83.807	112.98	106.47	85.104	96.17	96.574	132.2	80.942	119.49	126.14	108.04	107.94	101.87	143.44	128.64	111.25	106.54	108.3	127.54	142.41	110.16	95.716	103.76	100.51	118.65	103.18	94.228	102.71	88.141	124.75	96.662	76.341	89.384	101.36	86.863	89.742	85.568	71.641	81.662
76.899	106.82	83.485	110.05	99.603	98.887	82.04	98.06	74.899	82.69	72.873	84.335	90.091	107.5	91.257	104.24	97.863	126.29	83.523	107.54	130.26	122.21	99.048	95.518	138.02	107.52	113.33	96.456	97.683	119.36	125.58	102.72	80.468	93.438	95.433	100.94	103.02	100.43	107.54	94.504	114.95	43.899	81.945	93.043	93.65	79.861	93.955	82.75	72.937	89.25
74.726	115.06	83.284	100.57	113.6	105.71	77.986	97.168	104.15	94.854	100.5	87.308	89.473	96.506	86.412	98.024	116.46	132.55	91.697	86.344	118.77	129.3	73.102	78.025	146.25	171.13	138.52	132.2	105.44	124.53	129.64	105.72	81.073	89.656	97.457	84.901	103.29	113.71	102.08	107.01	85.108	42.797	96.256	109.03	103.59	95.624	102.41	85.275	64.099	94.952
85.037	114.84	91.558	101.19	99.834	81.314	78.427	92.946	84.331	88.85	92.268	96.617	66.786	79.425	74.548	89.531	121.31	127.68	102.88	83.913	113.8	115.32	61.031	87.169	176.39	185.04	166.02	132.46	105.26	100.84	132.72	108.96	101.45	104.38	125.01	103.06	109.38	122.65	97.405	113.47	61.884	79.554	98.184	116.06	100.98	89.581	97.041	88.923	68.673	85.865
88.773	107.3	101.17	88.125	107.24	85.939	88.976	86.442	98.95	89.504	67.563	97.987	69.27	72.952	63.153	79.123	114.9	124.51	100.7	87.064	119.66	104.49	41.548	90.098	205.98	210.61	166.98	126.54	105.39	101.28	141.46	112.72	126.4	122.94	146.37	131.78	118.91	127.29	98.128	117.87	71.925	134.65	103.6	120.79	108.5	103.16	93.877	100.86	85.517	85.589
92.512	99.621	111.13	95.208	123.18	111.37	101.98	89.286	110.46	86.276	52.036	103.83	70.565	81.946	61.268	83.928	85.046	105.18	90.679	91.738	130.67	105.66	63.18	111.23	234.15	217.02	176.26	131.43	82.054	92.056	148.79	114.75	133.44	125.59	148.13	132.02	109.62	118.08	86.324	111.7	81.326	154.77	91.556	107.75	105.47	108.37	82.421	99.883	112.88	101.93
93.092	87.664	113.94	106.47	127.28	126.74	115.01	94.612	127.11	95.558	63.461	98.732	81.488	90.132	74.151	90.583	67.912	85.905	75.884	84.838	140.1	112.2	84.397	118	225.01	194.86	159.9	121.99	67.798	93.881	143.39	113.95	124.61	114.43	141.07	124.05	95.983	106.36	86.154	111.26	101.92	136.97	89.622	99.841	101.44	100.09	87.696	97.091	135.24	109.64
92.408	75.508	112.49	109.02	131.06	131.29	124.13	98.263	156.67	120.76	84.562	86.109	100.63	89.229	88.437	91.776	75.849	76.68	68.543	70.931	141.33	115.85	81.354	103.21	190.51	178.79	137.56	119.76	75.946	104.62	130.06	108.55	112.76	99.936	128.91	111.71	85.454	100.12	95.38	120.09	114.63	117.26	103.29	107.25	107.73	92.449	106.96	98.722	139.44	104.66
94.829	74.448	110.68	108.06	125.98	116.14	124.28	99.068	167.05	136.54	90.723	79.647	112.97	85.963	95.983	92.692	94.257	74.413	73.646	66.803	137.31	112.04	67.201	88.439	161.74	159.2	122.68	119.82	94.764	106.09	116.57	99.325	110.99	95.179	113.04	99.805	81.745	99.287	106.25	129.36	108.65	115.52	118.36	120.49	117.44	88.898	121.73	104.35	125.64	91.102
98.631	88.242	105.03	105.23	104.35	91.499	112.68	102.21	136.34	126.49	75.968	86.454	112.96	93.233	95.737	97.386	104.11	79.348	83.705	78.05	136.61	108.44	55.31	82.557	146.68	129.72	113.17	114.15	109.31	102.25	114.71	96.302	120.2	102.82	95.064	89.875	87.335	101.02	114.28	129.65	95.837	124.29	118.78	122.45	118.16	87.02	120.09	107.68	102.72	76.313
95.233	108.06	92.698	97.563	83.312	88.099	95.573	109.24	103.68	105.05	60.877	102.87	112.39	111.72	89.424	104.98	106.48	99.501	91.728	93.769	135.39	113.08	55.822	76.025	129.47	110.26	96.487	108.59	118.04	115.75	138.14	111.53	132.82	114.91	76.892	75.233	98.165	102.47	114.95	120.71	88.8	125.87	105.49	108.28	110.78	88.143	110.16	105.68	75.053	67.255
89.276	114.14	81.334	89.665	64.484	88.787	85.384	113.06	82.819	91.874	63.003	107.23	108.65	120.91	88.67	104.53	107.58	121.51	95.484	104.2	129.5	116.79	65.485	69.081	112.88	91.911	79.032	90.471	121.86	134.58	155.88	133.09	141.35	124.9	84.342	82.755	112	101.05	118.33	109.71	104.6	103.79	93.284	92.481	91.01	74.39	105.33	102.86	60.096	51.548
87.762	104.76	85.164	85.805	91.017	113.2	89.089	113.54	107.53	107.33	77.998	100.68	105.39	115.7	90.763	99.103	103.25	127.48	104.08	108.6	109.29	114.65	83.968	72.585	120.71	122.1	107.1	111.25	113.46	133.62	147.85	137.93	137.51	121.8	104.1	91.026	109.77	94.574	105.92	99	111.34	80.566	82.603	86.047	69.349	62.342	98.953	97.548	63.399	46.517
94.78	101.27	99.588	91.969	139.87	145.6	97.344	116.05	146.06	140.07	89.954	103.35	106.46	114.11	93.086	106.38	94.086	115.05	122.19	116.76	79.245	105.12	103.32	89.374	131.37	163.95	149.07	154.54	95.756	109.21	114.98	114.72	122.6	107.3	102.59	76.842	87.014	87.188	74.922	91.362	91.219	81.854	70.534	88.129	54.862	65.652	85.907	89.914	76.876	64.942
107.23	114.39	99.208	99.898	121.29	130.67	93.288	119.53	115.58	160.53	85.378	116.41	107.69	125.51	96.607	124.15	93.752	103.53	137.67	132.19	66.054	90.939	85.117	91.902	86.852	120.48	117.61	131.5	92.391	96.896	67.194	78.051	110.16	100.45	82.378	71.99	75.17	90.205	67.43	94.8	85.761	103.69	73.29	96.397	53.906	74.317	84.337	93.242	95.277	86.918
114.26	130.8	86.196	98.832	68.4	103.75	82.441	121.8	54.296	154.37	77.738	124.18	114.92	138.72	98.716	133.74	97.263	97.93	137.05	143.09	75.206	89.751	48.753	77.838	28.574	62.306	58.316	87.827	101.04	110.27	38.3	56.165	105.61	104.12	55.65	77.239	78.155	97.092	81.421	99.852	93.688	120.1	98.92	110.92	80.837	104.98	103.35	113.37	118.03	118.69
111.26	134.81	68.896	90.485	20.337	90.578	73.251	125.94	6.8807	127.55	81.926	121	121.15	140.01	95.505	126.45	102.9	101.27	123.86	140.76	94.93	100.02	26.116	54.767	-14.595	32.842	12.334	58.764	113.54	136.32	54.252	67.44	109.45	113.96	45.424	85.839	91.357	97.618	99.983	96.045	103.58	114.01	130.6	121.25	121.3	141.51	131.55	133.96	130.93	149.5
108.45	120.81	65.408	85.827	-6.3635	67.829	77.298	133.24	-16.933	94.424	106.85	103.89	119.99	125	102.37	106.91	105.44	96.74	108.95	129.49	109.88	102.75	36.718	48.052	-14.451	14.405	-7.1923	31.829	116.6	132.86	86.77	93.266	116.24	121.19	72.181	109.13	106.73	85.286	114.43	81.132	117.56	83.143	143.43	123.57	135.19	148.06	144.88	134.9	130.95	153.8
111.55	98.569	84.982	87.696	13.801	48.639	94.367	136.33	8.3384	84.154	139.27	88.055	114.67	103.57	118.29	91.035	101.75	81.481	107.3	119	107.68	91.578	73.012	67.973	31.261	19.285	7.6857	25.048	104.43	92.577	103.55	105.54	118.94	117.36	117.96	132.38	113.76	67.914	116.16	64.658	122.15	56.835	122.44	114.41	111.51	125.96	124.5	109.26	116.19	132.4
117.06	83.441	114.59	87.757	62.423	46.239	111.93	122.6	78.352	107.31	163.68	86.22	115.29	86.809	134.12	89.531	102.72	73.957	120.79	114.56	92.399	75.618	103.01	93.884	77.091	40.281	23.148	33.13	92.899	58.845	92.358	95.028	115.72	105.53	148.57	143.97	116.06	63.005	116.56	63.973	119.77	58.017	86.307	97.927	75.434	99.566	87.186	76.382	91.797	99.776
114.14	91.385	121.87	78.785	74.505	55.865	111.04	94.159	149.3	144.58	176.27	109.6	129.89	84.909	136.53	109.52	132.48	108.35	142.37	114.06	76.103	65.756	101.71	85.007	30.303	19.616	-42.655	8.5504	112.44	93.101	88.021	84.617	111.08	97.794	132.8	129.22	125.96	83.038	129.01	88.903	123	89.88	64.531	75.734	62.859	86.047	70.615	58.182	52.396	70.604
129.83	95.625	133.54	85.208	66.859	49.031	106	72.832	115.69	130.39	177.06	114.04	110.73	73.48	148.41	118.68	122.77	103.51	147.62	117.66	84.434	70.873	122.94	107.32	43.74	11.582	6.3097	24.854	103.1	85.762	51.998	67.326	93.384	87.571	121.62	121.39	123.68	97.155	129.46	102.25	117.87	91.68	47.136	56.988	49.675	65.742	58.68	51.47	67.378	63.178
138.22	102.26	134.82	91.531	52.33	40.895	100.24	67.214	59.751	83.215	179.76	107.61	97.914	62.938	159.48	121.92	112.24	95.086	137.19	112.35	102.08	81.108	153.43	120.15	53.536	-0.98164	56.426	38.4	98.416	81.107	49.993	68.573	78.81	80.455	104.2	99.509	116.58	103.72	118.32	108.03	113.56	88.921	47.453	50.987	57.855	61.847	67.922	57.119	85.795	74.483
128.13	98.317	129.55	85.304	71.277	53.455	99.542	59.139	67.049	55.224	169.36	90.25	96.056	45.917	153.21	108.91	116.93	99.608	122.6	95.976	120.31	87.754	160.51	106.2	70.645	20.933	96.594	58.998	110.54	97.964	81.57	87.228	86.153	85.395	113.29	91.403	121.56	109.28	119.24	117.47	120.47	107.08	73.544	65.642	96.556	85.611	93.645	80.16	88.047	86.116
119.64	87.244	130.23	82.871	107.66	58.216	101.27	53.124	83.999	56.254	141.9	75.598	85.822	38.508	142.78	93.601	109.91	89.841	114.48	86.182	134.81	88.902	155.05	103.6	129.17	54.65	158.67	84.914	108.03	89.321	98.675	99.12	105.35	94.605	154.96	107.97	129.21	108.77	128.66	120.78	125.4	126.75	88.084	83.253	118.35	103.34	98.08	95.085	92.746	86.331
111.48	86.149	127.07	78.145	128.78	55.135	98.4	52.327	107.19	89.747	124.14	79.993	96.005	59.82	137	98.646	109.32	87.511	117.28	87.16	130.5	89.82	137.43	100.69	162.27	67.951	164.38	83.539	104.91	87.833	105.41	103.32	123.53	103.01	180.33	122.62	133.04	107.16	139.12	119.84	123.36	134.14	88.036	93.075	118.76	115.45	88.867	94.461	90.062	79.896
109	85.552	123.74	74.673	135.68	56.113	92.095	52.082	118.64	128.38	125.26	87.284	110.32	84.992	135.48	112.69	109.26	88.433	125.59	93.985	112.2	93.165	127.72	104.4	184.87	87.008	167.36	88.314	97.825	86.013	94.843	99.366	129.18	108.87	187.24	135.84	128.72	102.28	141.47	110.75	108.7	110.56	84.505	92.587	109.55	120.17	78.582	85.576	95.424	77.53
112.84	86.422	119.33	82.905	118.23	48.74	83.402	59.327	91.979	135.35	141.99	91.293	112.04	100.09	140.03	130.26	106.76	87.609	131.72	99.846	92.949	90.76	144.79	118.29	192.09	78.442	170.63	85.71	87.153	70.188	80.983	90.553	118.27	109.03	179.44	140.92	115.92	91.776	130.88	95.742	89.966	70.638	78.996	80.334	96.565	108.64	72.72	70.393	101.63	80.744
112.05	83.655	113.11	88.843	106.99	48.58	77.061	68.041	72.815	119.69	150.43	83.625	105.31	97.393	142.94	133.63	105.86	90.207	127.55	94.423	89.423	84.129	156.96	120.97	187.94	65.72	171.53	82.567	83.929	60.538	75.24	81.238	101.23	103.21	177.09	146.77	107.71	85.121	125.05	92.817	90.47	61.419	83.754	71.482	99.666	99.629	77.511	63.324	96.668	84.913
103.91	79.66	104.25	85.254	105.99	54.131	72.506	72.972	73.565	101.07	131.15	71.716	94.149	87.925	140.14	119.73	104.78	95.338	114.01	82.066	108.64	82.099	137.04	105.24	173.15	51.025	158.89	73.274	87.727	68.894	75.779	75.002	88.833	92.838	190.92	158.73	110.62	90.277	136.75	111.15	114.82	99.918	95.551	74.719	115.05	97.542	87.964	69.436	81.979	83.06
97.649	78.713	107.81	83.872	139.16	81.494	73.994	75.217	95.208	83.285	95.886	67.507	80.377	83.889	133.35	100.18	83.412	80.677	99.579	76.548	132.6	97.493	121.76	107.18	198	82.184	192.38	108.84	71.092	63.776	75.301	71.034	78.234	74.143	201.84	149.65	100.07	96.392	132.9	129.03	111.92	144.3	94.928	87.86	124	105.36	87.306	79.148	80.182	93.962
95.377	87.727	107.57	89.089	133.34	88.987	73.338	69.94	89.198	64.384	67.982	78.483	64.165	84.832	118.84	88.26	74.161	73.91	93.7	85.356	145.48	112.97	107.66	111.1	192.94	77.16	186.9	114.67	61.598	67.219	79.368	78.586	76.829	67.251	196.69	133.54	90.396	105.04	124.19	138.3	91.077	149.84	95.803	105.01	121.04	98.966	95.874	95.282	88.333	99.24
100.16	96.713	108.42	99.814	107.13	85.458	76.596	60.259	59.35	43.61	62.845	88.751	45.068	76.422	98.042	78.309	78.543	74.219	92.019	99.9	140.68	113.81	103.03	119.62	181.74	70.897	177.53	114.48	64.813	67.834	79.115	90.221	80.041	76.205	175.38	122.12	84.821	108.05	107.75	127.73	61.273	105.42	107.85	123.78	114.32	85.233	115.69	116.77	113.16	101.24
101.87	101.51	110.77	99.392	116.21	113.52	88.718	59.76	67.613	43.365	78.036	92.263	49.084	66.007	73.926	68.384	94.846	86.467	84.79	102.11	120.3	101.3	93.078	116.61	172.33	125.34	176.04	146.4	86.485	80.65	85.996	100.86	81.511	89.925	128.54	101.99	83.665	104.4	83.921	105.72	41.261	65.528	130.62	141.63	124.36	100.52	137.08	136.55	136.82	112.62
102.24	106.12	107.29	103.88	123.99	139.05	98.867	76.85	70.978	60.153	88.262	102.92	56.055	68.785	55.208	69.762	108.02	98.975	74.088	95.128	99.948	81.563	84.069	112.21	149.83	159.57	160.67	164.4	107.9	91.034	97.832	108.63	81.309	100.29	74.305	75.868	86.98	96.1	68.819	88.406	44.87	69.465	140.01	141.59	134.11	121.93	137.93	139.15	144.44	121.51
101.59	108.31	96.005	108.72	102.76	134.27	104.44	103.72	58.374	91.422	84.65	112.82	68.293	88.443	54.455	78.091	114.55	103.96	64.548	88.004	90.283	72.599	64.008	102.97	105.35	136.66	112.36	134.79	119.43	103.05	102.88	114.08	84.891	105.52	38.091	64.305	96.065	90.069	79.449	89.404	81.393	109.72	135.51	130.02	132.25	132.04	123.14	128.42	138.35	115.96
101.76	102.78	85.46	111.76	76.153	122.88	107.49	122.19	54.07	125.6	67.226	113.27	76.513	107.06	60.105	82.618	110.3	98.77	70.161	92.18	87.88	84.859	44.115	94.464	67.243	109.17	86.84	107.38	110.95	109.06	99.356	117.72	95.68	108.74	32.811	65.976	101.25	88.477	98.007	100.22	111.45	140.99	122.04	113.77	121.28	124.87	104.14	114.04	129.3	105.45
108.24	101.13	80.458	119.16	46.392	103.03	111.69	132.94	45.38	133.04	55.269	108.78	81.732	120.58	69.815	88.513	99.491	85.84	93.743	113.88	86.144	102.3	43.381	95.464	38.245	76.014	78.833	85.464	89.249	94.224	92.088	114.11	108.09	112.25	41.108	69.631	95.425	88.069	99.121	101.23	110.46	122.72	99.977	95.606	94.994	90.146	90.186	98.292	122.68	96.669
116.17	99.253	87.182	120.93	66.992	116.39	124.67	133.97	74.692	121.26	54.258	98.776	92.914	119.94	72.946	86.188	84.569	73.356	118.09	135.54	85.923	112.78	50.941	99.947	49.727	113.61	117.56	119.65	71.193	70.559	84.554	101.14	114.65	113.54	48.978	73.36	82.6	88.596	76.847	87.817	81.408	76.82	85.46	86.542	76.91	60.849	86.967	93.852	126.21	101.31
123.75	103.16	91.522	128.24	81.868	125.59	136.09	137.81	84.958	97.929	59.632	106.21	100.69	120.37	72.913	89.761	74.215	72.403	126.64	145.2	93.814	106.62	58.528	103.95	56.321	131.53	128.61	137.14	71.264	54.992	84.419	91	112.24	112.93	47.975	83.612	76.294	91.03	54.922	72.227	61.895	50.806	76.412	79.502	63.407	32.979	86.713	95.682	132.43	103.51
126.36	99.374	95.476	137.62	93.175	137.75	143.1	145.77	80.726	89.254	64.239	123.65	100.49	120.33	72.898	93.246	62.959	76.969	111.66	133.6	108.59	103.03	63.55	110.1	72.345	150.65	137.93	150.55	78.79	57.018	87.239	95.283	101.85	107.25	50.287	104.22	76.779	92.479	47.959	67.152	67.835	70.905	74.731	77.038	59.92	24.658	80.714	99.661	144.23	103.31
120.07	93.201	98.413	151.64	87.011	146.08	139.81	159.8	63.291	96.131	72.408	143.86	92.848	122.97	76.166	104.07	54.855	84.799	88.798	111.44	114.23	113.78	85.914	123.27	79.352	151.79	133.91	148.95	79.617	71.734	101.13	117.09	89.044	97.363	51.961	110.37	73.268	89.067	46.855	72.675	82.513	113.55	69.21	72.508	58.287	33.369	65.82	90.285	143.21	104.88
104.59	86.65	100.15	158.19	65.977	138.86	127.77	164.18	49.697	109	81.759	138.68	78.795	113.73	80.21	108.24	61.251	97.922	74.674	93.24	107.76	128.99	107.96	129.97	74.107	136.39	114.54	125.53	78.943	95.402	111.61	139.36	86.225	94.866	70.876	116.94	75.503	87.766	59.559	87.136	104.5	135.23	71.686	72.676	63.009	50.982	61.738	76.21	124.11	101.82
88.105	82.839	104.49	158.82	44.933	102.97	114.38	145.68	44.885	106.56	85.55	100.35	54.135	86.182	83.857	97.487	76.207	103.89	73.996	90.198	96.125	126.46	124.45	135.78	86.126	101.28	98.491	84.048	78.365	101.83	99.261	138.73	97.006	104.81	116.84	143.16	89.176	92.184	87.319	101.71	125.55	113.98	88.239	81.935	76.179	65.341	78.369	73.499	101.44	91.72
75.66	87.994	111.86	149.98	75.079	89.703	106.01	120.02	82.962	96.366	81.362	64.849	43.072	68.108	80.995	85.102	82.477	99.244	80.844	97.811	82.778	108.06	136.36	141.29	128.59	106.09	115.26	87.243	76.809	90.437	86.309	117.53	107.41	111.79	153.76	154.21	98.825	99.254	100.36	105.33	117.95	89.415	102.48	92.54	103.36	94.096	99.052	81.841	87.823	99.163
71.003	95.834	114.54	131.64	125.08	95.275	105.11	102.68	140.67	92.613	79.066	59.183	64.215	79.199	81.986	84.219	81.872	91.945	83.121	105.68	74.47	86.44	138.27	137.75	165.7	122.54	126.61	108.51	84.535	85.449	87.524	98.111	110.76	111.42	167.77	157.5	103.64	105.6	103.38	101.17	104.98	93.565	111.36	101.49	131.71	126.42	114.19	99.421	92.284	113.92
76.001	92.923	113.6	113.49	162.94	116.07	109.6	99.094	182.27	102.24	84.868	81.951	101.55	108.85	90.666	95.781	75.164	86.54	82.042	108.05	71.71	80.702	145.92	131.42	184.59	141.21	144.31	140.38	94.279	92.321	103.23	98.035	107.99	107.32	166.51	160.91	100.61	104.8	98.479	90.672	98.275	116.07	109.79	102.25	141.31	141.79	111.51	112.48	110.96	122.1
80.272	82.367	107.51	92.986	173.5	145.21	114.31	103.65	205.93	121.46	103.71	103.66	145.76	135.62	105.9	110.3	80.428	97.977	84.043	102.44	68.735	95.577	154.4	113.6	160.01	157.71	140.83	160.74	109.5	122.56	127.43	113.06	105.96	106.24	147.65	157.77	94.201	99.717	91.728	80.856	106.22	124.89	105.07	97.38	130.31	139.29	100.56	111.76	114.29	114.3
88.175	77.89	98.269	90.48	136.04	138.51	110.01	107.4	157.64	115.68	114.99	100.75	148.89	138.97	121.32	116.86	88.725	109.28	95.589	101.49	69.827	111.5	167.81	107.69	114.97	125.95	129.49	144.65	112.12	129.07	127.61	115.92	107.91	111.93	124.46	148.06	89.34	93.945	88.123	71.875	114.54	88.181	93.605	84.923	97.83	107.51	86.45	95.588	99.812	89.913
88.104	93.534	79.364	88.69	90.658	117.21	95.6	106.07	99.519	92.015	108.16	78.153	133.74	129.05	122.23	111.9	106.63	125.87	108.74	102.8	69.715	116.75	149.36	92.654	44.303	77.775	79.489	107.46	114.75	128.35	115.08	100.14	110.19	115.16	77.124	108.33	88.713	97.021	86.691	72.998	109.51	45.484	92.634	79.334	88.703	96.517	91.76	85.756	69.729	76.306
85.157	114.52	57.219	89.281	57.368	91.241	77.209	96.168	52.522	62.9	77.577	58.574	100.97	111.26	101.72	96.68	119.04	131.85	114.98	106.64	69.163	108.04	100.48	75.881	-9.8195	35.822	36.311	80.317	112.49	113.86	92.83	78.092	109.27	111.53	32.575	63.009	91.661	105.47	90.165	82.979	87.786	34.907	111.46	88.173	121.04	118.64	117.9	102.84	62.327	86.353
85.769	119.07	48.362	90.019	47.306	70.562	69.418	85.82	30.499	44.716	51.245	54.832	73.692	93.965	79.603	80.418	116.27	115.55	107.7	109.47	67.316	96.074	50.527	69.275	-8.2859	27.168	39.214	81.848	102.75	89.655	66.31	67.068	102.48	100.45	21.85	48.436	92.756	106.83	96.574	92.097	71.618	59.213	147.85	114.94	173.15	159.18	151.25	144.19	100.22	113.68
87.515	105.2	56.386	85.999	49.618	62.978	74.49	86.475	30.192	48.594	55.648	67.529	72.387	86.237	75.023	76.998	108.53	94.977	92.925	108.09	66.276	91.881	24.4	69.264	27.405	46.864	65.236	94.25	96.891	81.484	52.324	74.229	94.552	89.884	49.698	71.812	93.592	98.197	103.24	94.39	85.695	91.716	183.02	146.84	203.59	186.69	172.42	181.42	152.88	136.39
78.475	89.977	69.092	81.343	60.724	87.009	79.293	88.316	63.098	76.197	80.234	92.024	84.64	82.705	76.228	91.053	115.7	105.79	88.112	102.15	69.032	97.957	34.94	66.722	52.014	81.834	75.224	104.48	109.34	116.3	76.075	95.839	99.029	93.075	91.285	98.379	100.57	92.744	108.82	97.305	114.4	110.83	202.61	164.5	205.14	191.3	175.63	195.3	162.42	143.41
72.342	90.354	82.661	86.686	66.364	100.35	78.187	95.947	59.829	89.808	101.27	103.48	85.948	84.519	93.868	110.95	112.47	116.71	88.038	98.368	87.722	109.83	77.668	87.299	84.917	100.77	86.197	99.62	115.43	137.29	104.26	104.72	106.95	101.77	118.62	104.52	104.99	92.347	105.76	97.463	132.09	94.637	186.9	163.65	166.58	168.58	152.66	176.69	139.36	138.14
67.985	102.64	83.209	88.759	64.357	93.95	71.569	95.808	43.004	91.07	96.599	93.782	80.455	84.449	111.54	118.15	106.7	124.15	85.781	94.332	117.18	120.94	100.44	105.51	102.19	101.34	75.943	75.719	122.75	147.73	127.67	105.37	117.11	112.34	118.23	93.5	112.26	105.09	109.41	106.78	133.31	75.61	166.26	161.12	138.34	156.17	134.52	158.39	109.06	130.29
67.495	112.32	73.045	92.555	60.262	82.798	64.629	85.211	39.7	88.284	69.529	87.755	66.917	79.315	109.77	116.75	101.47	121.73	86.197	91.601	136.67	124.4	103.74	113.99	99.724	89.185	64.476	59.458	125.74	142.36	151.44	115.26	124.88	118.35	101	73.547	114.31	121.67	114.05	119.19	109.46	81.838	153.81	156.5	147.5	165.97	130.55	154.64	94.772	130.08
70.791	106.66	73.006	92.007	83.891	90.584	72.962	78.817	83.353	93.837	61.688	93.18	75.933	77.037	103.03	115.33	97.716	102.6	87.509	86.838	131.29	120.74	106.88	114.22	104.22	105.11	76.297	78.574	121.09	124.09	167.29	131.68	122.01	110.83	88.782	66	103.11	125.52	107.94	118.65	86.653	105.61	144.72	148.78	172.16	188.23	130.38	151.59	99.144	134.34
80.161	85.377	94.006	98.545	127.61	112.68	93.928	78.035	140.41	107.83	84.287	109.05	86.62	73.218	99.126	115.09	94.576	76.094	95.551	83.755	113.38	108.84	133.21	120.97	140.35	139.05	134.72	124.29	108.31	95.378	160.18	138.67	114.46	98.984	118.12	96.448	91.483	115.27	99.779	102.12	87.914	118.02	122.95	125.26	170.32	178.48	116.38	130.04	103.45	121.96
90.305	70.254	122.03	107.96	159.86	121.82	114.72	84.421	173.82	121.57	128.72	123.88	99.392	76.99	109.02	114.66	99.306	63.089	104.02	83.668	101.28	94.493	168.13	130.19	175.47	146.48	171.09	136.96	102.12	78.284	134.52	124.86	107.19	90.514	167.19	146.84	92.412	102.48	100.55	83.725	118.35	108.73	82.597	88.464	122.1	123.59	89.517	86.241	83.792	86.16
100.17	76.199	140.85	117.89	183.65	127.9	123.38	96.64	179.1	127.46	157.29	135.34	105.06	90.67	119.15	110.33	100.04	67.144	110.28	90.245	102.24	92.182	197.92	144.2	196.38	147.24	184.65	133.6	97.338	71.275	114.12	101.95	100.06	85.693	188.76	161.02	97.216	95.176	96.614	73.718	128.68	96.292	27.747	48.602	54.421	57.69	55.347	37.098	51.702	60.192
103.88	93.707	136.88	115.55	188.79	130.36	119.17	99.305	182.08	128.23	145.63	133.68	107.4	98.9	114.25	94.191	103.15	89.668	109.84	99.691	111.46	102.8	191.21	142	178.57	148.92	158.04	115.71	102.3	86.498	112.15	94.109	97.65	89.137	166.36	136.85	106.15	98.646	99.218	82.444	113.27	100.58	-1.671	30.063	17.682	21.732	43.261	20.472	33.365	58.415
108.13	109.42	121.24	114.92	159	108.45	109.71	93.073	157.36	109.9	104.64	122.07	95.816	95.495	101.28	78.769	98.786	102.18	104.86	112.26	118.79	111.94	174.86	140.9	146.44	122.51	121.72	85.634	101.13	88.32	113.47	103.31	96.838	97.113	120.5	101.72	109.58	101.29	106.91	95.027	88.034	103.87	1.6385	33.905	12.033	9.6957	51.897	37.493	49.292	73.724
105.14	117.88	108.03	107.46	142.45	107.75	102.13	85.581	150.41	92.001	67.976	111.37	91.847	92.748	85.242	77.096	93.084	107.12	100.39	116.07	113.6	114.96	161.49	133.53	118.91	119.04	105.46	92.569	97.323	89.38	119.48	115.65	93.924	99.163	66.841	63.011	104.15	100.39	108.39	100.73	73.588	102.49	27.079	48.997	31.07	28.881	69.092	64.746	72.33	99.071
97.469	118.42	106.12	90.511	163.96	138.88	97.739	81.499	161.59	84.858	59.029	103.67	98.185	100.63	78.602	86.361	85.782	105.48	97.943	106.93	102.55	113.66	151.33	123.21	122.29	159.15	137.7	151.06	92.242	91.904	115.68	108.22	87.997	91.039	32.459	38.171	97.358	99.79	103.62	99.513	81.032	93.198	53.101	64.182	51.852	64.327	79.398	79.304	82.268	119.28
94.246	121.18	98.656	76.638	143.7	126.73	87.031	78.144	125.96	75.848	81.136	105.04	102.52	121.3	92.986	103.66	93.746	110.4	99.578	96.78	97.126	102.56	128.86	106.49	100.99	118.37	125.78	144.73	100.45	101.49	96.617	82.601	86.941	86.033	32.322	51.707	108.41	108.07	117.95	107.09	119.38	80.106	71.265	74.432	52.991	72.695	88.788	80.86	71.179	106.05
96.055	122.71	82.582	57.04	109.8	102.99	75.32	74.487	103.97	80.094	119.1	112.07	120.49	141.06	113.83	113.61	117.7	129.42	106.81	91.072	94.452	95.528	77.594	72.229	45.793	60.258	75.388	101.36	122.64	130.94	80.074	63.454	90.251	87.358	48.913	79.222	129.52	123.68	141.39	127.44	153.81	88.138	87.203	87.456	57.609	76.906	103.74	85.014	55.701	83.631
112.48	122.96	77.874	60.688	89.296	87.042	72.808	81.338	99.332	80.354	157.62	127.99	135.58	147.96	133.54	122.69	123.08	127.12	121.82	99.617	86.56	93.8	61.228	67.099	14.745	26.357	59.606	76.081	118.19	124	65.587	60.833	85.254	86.492	60.016	82.33	125.11	123.13	135.21	133.97	136.33	97.998	80.145	91.339	53.402	71.658	101.5	83.504	61.676	80.983
130.27	123.9	84.873	80.734	82.596	91.537	80.761	97.835	118.29	85.994	183.92	144.67	150.88	142.02	140.96	132.59	117.45	113.43	136.71	111.33	76.844	90.143	75.402	76.36	-2.1305	21.287	52.761	69.942	99.967	103.91	55.629	71.522	72.388	83.724	53.87	61.53	101.09	107.45	107.78	122.04	96.763	98.503	60.789	82.407	40.849	57.517	87.736	75.766	76.053	91.417
137.56	119.55	97.127	91.646	93.552	120.02	93.895	110.28	142.88	110.95	180.5	141.24	155.45	125.16	126.93	126.24	112.57	106.94	138.73	109.68	81.983	84.848	72.577	70.36	0.93621	63.092	60.291	92.418	93.969	107.22	39.748	77.899	61.038	83.704	48.235	51.498	88.472	94.78	92.258	105.91	84.92	91.935	54.144	70.566	32.926	43.465	79.033	72.282	90.998	95.905
134.7	124.49	97.782	96.284	76.195	122.7	97.873	122.06	104.9	129.14	150.71	131	138.46	124.82	102.5	119.12	114.43	114.12	126.85	100.27	98.299	78.976	50.899	52.887	-9.3872	61.396	31.601	85.468	105.79	126.08	33.245	73.136	55.847	85.368	31.316	46.106	94.92	94.22	91.254	96.523	101.01	87.765	52.297	56.17	22.749	22.172	75.655	66.365	93.681	86.064
121.93	133.64	91.456	85.743	85.695	129.44	97.956	134.41	69.881	133.27	113.18	116.04	125.81	144.22	80.483	113.42	114.92	124.69	106.1	91.169	105.6	88.449	24.366	37.456	-5.1314	85.486	13.022	99.53	119.2	141.75	54.663	67.413	55.48	80.352	-4.747	23.881	101.74	101.62	80.963	95.969	106.83	105.2	54.483	56.175	32.055	35.431	75.386	63.003	93.241	89.839
108.92	129.72	79.541	82.294	87.485	114.63	91.126	131.76	32.3	115.66	67.158	99.29	90.281	147.19	62.272	104.69	114.28	131.78	94.79	97.953	106.62	99.547	11.287	38.275	12.608	91.68	23.472	103.42	121.09	134.25	87.084	77.736	69.573	84.064	-1.742	33.443	114.61	113.57	85.428	105.75	107.96	130.69	67.836	69.214	60.99	56.378	81.418	73.541	100.09	88.61
94.853	109.19	81.236	86.365	114.28	111.41	89.731	122.31	47.508	93.941	39.485	75.36	64.897	124.92	62.561	92.775	105.15	120.14	92.172	111.34	103.24	107.34	34.372	62.663	68.103	128.1	77.28	122.4	102.2	105.51	111.68	98.444	86.143	88.566	45.867	73.718	115.95	116.66	93.447	109.51	108.22	137.2	85.809	91.119	94.458	85.545	87.141	88.874	106.95	85.335
80.683	81.288	101.1	98.49	163.51	138.66	93.73	112.11	104.72	89.47	34.29	53.295	51.672	85.953	71.28	78.089	87.268	94.848	95.973	114.76	106.48	109.15	89.498	100.52	155.38	197.78	167.29	168.54	72.32	76.577	120.25	115.16	97.219	90.561	122.25	124.93	103.41	109.76	95.585	100.15	103.44	113.79	98.071	105.35	116.98	109.87	87.361	98.526	100.07	80.036
71.734	67.375	128.23	106.94	200.81	168.5	102.86	113.79	153.28	100.04	58.099	43.234	64.232	63.811	87.09	68.101	70.359	67.796	95.425	98.902	114.88	109.53	142.78	129.87	230.66	251.7	225.96	205.35	54.488	65.661	118.58	115.12	97.07	86.274	173.64	152.45	81.285	97.094	81.696	83.293	90.016	76.99	98.745	109.23	117.37	123.34	84.707	97.476	80.334	77.389
75.967	73.082	137.85	110.97	159.16	141.66	109.05	117.6	127.63	106.72	89.458	53.068	75.798	63.1	95.782	64.861	74.99	63.104	92.631	76.995	122.8	104.73	148.59	127.49	231.24	200.78	192.13	165.75	70.545	80.536	113.05	107.23	99.563	91.661	187.52	166.6	77.812	92.085	79.01	81.061	83.539	61.197	101.59	107.23	105.06	107.82	92.218	99.605	65.319	64.818
92.323	88.505	140.32	109.59	124.66	114.48	121.27	122.93	104.49	103.34	118.95	76.392	92.309	74.863	96.318	68.657	84.356	69.972	90.305	63.984	111.95	106.02	126.6	114.86	212.57	167.1	161.01	146.18	91.889	91.982	110.38	100.79	102.12	97.761	156.33	145.77	80.11	89.447	72.815	90.301	66.238	86.089	105.05	108.66	100.75	100.13	97.851	103.47	75.761	70.83
111.47	104.09	135.7	114.22	112.76	105.46	130.99	127.9	104.69	93.586	134.01	106.86	106.42	85.474	95.443	82.426	92.701	85.049	91.397	68.516	90.484	107.2	102.03	107.42	182.22	165.26	151.83	153.89	99.299	92.245	106.65	102.46	102.98	101.78	113.8	108.4	88.741	89.455	77.693	104.33	61.607	131.84	106.71	108.89	102.52	98.535	96.136	100.42	98.046	84.952
123.23	110.59	122.8	123.89	96.309	95.883	127.79	128.53	102.12	89.171	135.21	125.81	118.28	89.506	108.02	97.648	99.691	100.51	87.759	79.483	84.03	103.08	80.313	105.51	137.56	151.59	136.63	143.51	93.955	91.415	88.584	105.21	98.124	102.05	99.41	91.526	106.96	94.769	109.1	115.27	97.407	154.01	114	110.39	100.99	93.903	96.476	92.273	113.17	84.997
122.83	107.16	106.4	126	83.06	94.369	110.49	125.26	95.041	99.62	132.56	131.25	135.73	97.773	128.24	109.93	99.401	107.59	78.696	80.109	96.781	105.2	67.073	104.05	93.792	131.49	121.67	128.55	82.926	94.313	75.007	104.09	83.386	93.197	103.07	76.348	115.6	102.11	130.96	112.62	128.05	138.02	124.31	116.02	104.89	107.32	100.76	86.013	113.25	89.71
119.08	102.09	83.442	116.8	22.534	45.847	85.337	115.23	39.72	102.08	136.88	132.05	149.47	116.14	147.06	123.57	102.66	108.98	73.869	73.605	116.08	109.69	52.401	90.755	28.958	25.292	57.759	52.444	88.232	97.099	80.807	102.41	71.523	87.764	109.43	67.895	114.39	109.66	130.52	102.64	127.99	99.356	138.03	127.19	116.91	127.08	113.81	95.127	109.45	100.86
118.7	92.213	69.588	94.756	-36.476	-25.05	74.665	92.982	-8.4962	87.023	146.56	124.87	151.78	124.35	150.71	129.57	107.1	103.85	81.801	71.839	120.79	112.16	37.684	70.702	-7.758	-86.801	5.1045	-28.452	108.7	89.578	97.973	102.64	76.926	94.855	118.36	80.349	107.65	112.96	111.18	95.252	96.583	74.274	155.16	144.06	145.49	155.05	127.96	123.88	124.68	123.83
124.29	90.112	71.919	81.952	-60.041	-77.014	83.857	80.104	-27.729	56.307	150.45	121.41	136.33	120.53	140.94	133.78	102.77	93.878	101.3	88.978	105.97	101.54	47.386	67.578	-3.3748	-146.69	-9.2882	-74.092	121.71	64.921	109.81	102.51	96.458	108.95	127	109.24	100.42	108	89.141	91.513	69.551	79.534	147.58	141.9	158.66	161.3	119.89	136.64	148.23	142.25
120.62	91.387	91.337	80.819	17.701	-16.487	107.52	80.558	55.364	60.336	131.24	115.42	115.49	98.117	112.45	118.09	90.524	94.169	116.1	111.59	86.609	86.567	77.842	81.777	52.85	-32.428	54.55	-4.5361	116.43	61.657	107.75	100.57	119.6	119.77	142.62	144.08	101.31	102.75	86.112	94.608	77.37	111.92	123.85	118.55	158.17	157.71	97.907	122.12	153.29	145.62
109.16	96.717	111.64	100.76	138.36	127.91	123.84	100.37	165.81	107.69	87.929	111.39	87.536	76.656	75.877	85.417	70.535	99.785	112.7	125.96	82.81	78.96	119.62	114.03	115.56	176.35	154.23	134.08	88.082	77.563	93.482	95.023	127.87	118.97	156.95	162.32	105.18	99.878	95.879	95.539	106.36	135.55	89.49	80.449	131.39	134.25	74.873	82.74	129.46	127.73
96.215	110.09	121.92	131.8	235.38	275.06	126.07	136.42	247.09	165.13	57.441	118.87	80.998	86.151	51.633	64.88	52.034	97.458	94.682	125.16	84.281	92.044	166.87	153.87	140.66	346.52	213.98	259.47	49.487	87.443	96.061	89.964	110.28	101.53	126.5	119.27	86.344	92.465	74.512	82.869	96.12	129.37	54.787	52.303	89.857	113.79	62.526	43.112	88.655	118.45
94.672	102.41	112.22	142.01	226.24	306.36	116.37	142.26	236.64	196.67	40.559	112.93	70.443	92.961	38.765	48.879	59.194	94.622	81.612	115.38	101.02	112.21	143.82	152.71	119.41	357.91	218.24	276.59	44.979	92.17	93.433	91.666	95.896	100.22	112.33	104.79	83.366	93.712	69.429	79.165	78.82	104.99	66.877	65.057	72.183	94.812	84.846	60.377	83.012	105.16
99.235	93.463	88.842	122.68	125.76	201.48	105.73	126.17	165.82	170.1	63.074	107.9	87.226	109.85	55.911	72.906	96.438	97.19	87.02	109	111.5	120.64	80.562	110.26	52.388	186.87	120.13	155.53	84.092	94.929	101.62	100.17	92.767	110.37	91.06	104.03	89.908	97.126	75.522	87.588	72.663	91.08	99.506	102.02	74.06	84.763	116.46	110.4	101.06	99.561
103.03	86.222	78.477	91.934	54.973	75.525	103.35	99.772	113.71	113.23	99.851	105.64	113.67	122.34	89.995	121.63	127.21	97.786	108.58	109.14	114.2	114.54	45.248	72.619	40.908	21.118	57.18	43.695	128	93.567	113.28	108.52	101.89	119.09	80.491	105.32	97.09	97.239	87.3	101.45	81.078	100.92	118.43	129.19	88.967	92.533	122.65	148.66	127.57	111.48
104.73	85.797	82.738	75.797	38.498	1.7234	100.23	83.508	63.955	68.677	114.42	105.51	118.07	126.9	122.8	159.11	128.33	95.532	125.44	111.17	121.16	98.93	62.233	68.978	90.593	-53.365	70.231	3.3174	145.44	95.496	117.07	113.26	114.69	119.21	94.41	107.85	106.24	95.461	108.21	112.53	109.71	118.49	107.72	122.77	94.015	94.266	99.513	142.07	140.62	120.26
99.56	90.195	89.256	73.375	57.327	5.9644	92.729	78.594	30.363	69.353	101.14	98.668	106.8	122.6	136.95	154.09	115.44	102.16	120.43	105.55	127.68	89.085	96.61	81.987	136.48	-26.074	101.12	23.151	142.7	121.5	117.46	118.57	124.94	114.79	117.6	111.49	119.03	97.923	134.15	119.02	144.54	124.83	96.04	100.99	97.439	93.284	83.587	110.7	128.33	112.75
95.46	102.42	91.24	91.123	74.935	55.245	79.558	82.21	1.939	86.041	78.065	100.39	78.304	115.61	124.46	125.01	97.834	108.65	106.55	100.88	116.69	92.132	137.2	107.35	136.6	30.876	114.92	69.451	119.96	134.43	123.81	123.97	123.32	106.69	114.27	88.682	116.99	99.325	131.55	111.1	134.23	109.23	85.838	77.026	99.358	87.257	83.19	80.514	100.34	103.21
92.818	108.31	90.627	94.625	97.819	106.91	71.866	79.147	13.884	91.054	69.865	94.577	60.704	99.064	102.36	87.901	90.416	109.18	94.483	98.667	94.538	105.3	134.73	114.37	111.35	100.08	118.11	120.01	101.98	129.76	115.07	117.65	110.17	96.18	90.06	68.526	109.58	102.88	116.63	99.181	107.99	86.152	91.274	75.804	109.32	91.66	102.81	83.987	84.389	97.841
86.918	117.54	81.86	83.976	81.75	87.591	67.039	72.554	32.925	56.357	93.75	90.784	71.18	90.119	103.21	83.302	106.85	108.48	91.318	102.12	77.588	108.03	109.69	103.39	58.013	66.71	47.103	81.111	107.62	117.95	94.39	96.276	91.128	82.647	51.6	65.536	108.05	109.62	118.3	96.535	117.01	67.567	95.482	86.869	104.33	84.18	128.41	107.04	69.51	82.731
77.445	126.8	65.695	76.83	47.2	38.831	53.573	68.432	34.715	13.259	111.92	105.38	75.854	92.399	108.99	110.63	129.97	117.7	102.2	106.5	85.714	100.58	102.34	92.535	13.924	-25.697	-19.218	11.144	124.31	115.56	91.513	78.971	77.54	70.824	31.243	66.646	115.97	120.96	137.18	106	147.47	72.114	79.565	82.232	87.486	62.872	135.93	118.55	46.415	65.855
76.642	83.107	93.073	61.294	193.96	136.8	60.098	50.75	133.45	35.185	79.912	85.038	46.302	58.195	84.358	84.782	93.465	96.912	109.95	92.133	123.32	122.72	123.6	118.18	191.19	199.82	260.43	216.16	96.529	92.997	83.57	71.202	73.919	61.016	93.453	83.175	113.16	125.03	134.2	109	125.74	94.715	71.161	84.902	111.94	105.13	113.91	127.59	79.683	98.806
73.704	92.913	73.011	49.104	111.17	72.502	60.196	77.244	95.116	60.755	90.009	87.636	98.04	98.722	107.37	95.599	126.36	130.01	97.445	79.497	145.8	116.77	104.37	83.126	96.244	74.974	106.81	80.578	133.75	146.61	127.41	95.82	86.939	77.324	109.13	107.7	130.65	131.63	155.03	123.75	170.72	108.46	76.601	88.74	94.516	95.853	120.97	107.34	59.776	74.536
88.476	100.66	75.996	58.369	66.074	50.456	80.494	101.09	84.711	96.015	99.596	89.524	134.45	125.33	114.16	90.081	134.6	141.97	90.676	77.845	135.72	114.48	96.755	67.854	32.639	20.041	18.259	16.785	140.6	156.26	153.05	121.28	105.17	103.16	123.99	120.57	123.38	121.81	131.01	117.09	152.66	104.33	85.96	95.556	85.347	98.214	112.86	87.05	65.756	71.186
113.65	118.41	95.383	88.019	54.583	47.585	109.73	122.79	94.256	105.11	122.91	104.86	153.93	141.48	119.26	97.115	120.42	125.67	96.317	93.747	97.673	106.66	105.43	79.638	1.3104	-6.5164	-23.548	1.0379	119	114.31	135.46	121.21	110.96	116.84	109.2	108.32	93.207	99.461	76.628	93.149	103.18	84.905	75.71	93.513	63.949	92.686	83.37	65.746	81.807	81.12
123.44	126.54	102.61	110.02	70.371	78.122	120.61	115.78	138.38	117.44	125.06	129.42	136.52	128.33	98.674	104.19	117.2	126.72	114.97	109.52	70.855	94.357	86.333	76.615	-16.953	8.1156	-17.528	29.715	111.05	103.03	93.723	106.11	113.53	122.63	97.765	104.47	87.666	95.195	62.367	88.41	84.412	86.523	73.685	83.69	63.459	82.927	66.717	68.225	81.545	79.624
116.2	122.88	104.64	101.76	138.66	142.18	119.9	117.21	200.96	138.57	123.88	139.02	140.32	125.52	91.114	108.34	107.06	120.45	114.68	106.1	67.987	99.883	63.214	76.71	17.443	114.77	46.912	116.3	105.85	115.7	60.249	84.004	95.044	100.42	67.197	80.61	86.699	97.722	63.926	91.984	92.864	105.12	71.82	82.579	68.581	96.917	61.94	73.917	75.26	87.602
106.63	115.07	90.336	109.63	121.72	137.94	101.16	121.87	161.39	144.24	106.8	145.58	121.1	133.57	89.974	117.4	104.56	116.53	103.83	98.565	85.262	103.56	75.142	94.704	33.392	109.26	62.303	114.4	104.61	126.31	68.434	85.898	82.122	87.73	52.771	68.338	98.591	103.94	90.032	102.07	110.62	117.74	78.184	81.421	64.032	80.896	77.269	81.357	64.567	77.942
100.07	111.35	75.249	113.78	76.872	121.05	87.349	138.91	98.379	146.87	88.389	141.76	117.04	154.42	89.573	123	105.36	117.56	86.406	90.562	98.686	110.13	88.516	102.07	22.169	81.66	34.287	81.798	106.08	134.68	117.88	111.98	77.915	88.798	41.085	49.833	106.01	106.63	102.96	106.41	110.37	133.12	92.17	87.593	63.361	72.927	99.978	86.882	65.837	79.687
98.501	110.87	74.168	113.44	45.701	112.74	91.892	147.15	72.976	143.19	77.608	120.91	120.17	156.71	87.7	115.45	106.23	117.35	72.98	89.727	100.65	109.73	84.095	92.354	15.264	74.317	-0.48222	54.144	108.5	133.83	152.72	134.39	85.722	103.3	46.316	50.758	109.7	105.8	107.29	106.54	105.08	141.86	115.46	102.3	71.414	76.403	121.43	99.794	88.12	90.642
100.84	117.51	93.879	119.6	68.05	130.89	109.35	144.75	96.393	124.82	82.619	99.617	116.19	135.19	90.943	105.14	90.687	97.877	69.651	96.964	94.252	104.69	91.71	94.7	60.199	117.31	22.369	80.403	94.504	105.18	143.13	127.4	89.872	106.9	51.036	48.463	95.526	96.793	90.017	98.805	86.665	132.8	122.39	112.45	76.736	87.404	120.86	106.28	118.31	116.29
97.969	116.99	109.66	124.86	94.899	142.82	118.11	117.09	124.1	110.81	85.012	82.86	85.832	85.747	89.104	85.42	84.452	85.819	75.895	102.38	101.17	97.272	87.829	92.953	117.4	155.96	75.519	113.32	91.346	92.239	102.77	105.03	98.228	106.7	77.143	73.773	95.661	96.483	95.704	103.99	89.794	113.2	134.31	120.33	93.788	91.334	120.86	117.92	132.55	124.73
90.934	111.26	121.02	121.95	132.74	150.69	119.48	93.107	140.78	104.53	93.156	75.242	67.576	50.014	93.088	71.654	81.698	75.698	81.904	100.05	111.54	102.24	96.615	102.1	181.75	206.06	151.37	158.91	90.361	86.618	81.038	89.997	102.57	96.664	95.63	87.194	93.358	96.597	95.445	108.91	86.825	91.231	138.57	126.74	115.27	104.52	113.85	116.83	124.93	130.97
87.997	100.29	125.31	127.81	120.84	109.07	116.52	73.482	100.18	91.639	95.402	73.803	51.218	35.171	97.99	71.267	87.353	71.833	90.299	100.85	115.42	103.2	126.46	126.55	222.67	180.62	193.64	146.3	90.052	74.156	89.331	98.555	116.74	101.44	128.3	113.93	97.233	96.335	101.77	109.82	81.843	68.824	136.97	125.89	127.26	99.804	103.63	107.48	107.43	118.03
84.416	87.443	129.59	117.86	116.63	80.786	123.5	64.51	91.088	90.372	94.161	63.935	73.206	42.619	99.031	74.928	100.31	82.087	97.104	102.47	101.72	98.077	138.47	134.29	237.87	168.72	193.08	123.65	96.101	80.378	114.06	119.5	136.58	118.67	160.48	144.51	103.78	97	108.55	106.25	84.912	69.425	133.63	124.85	138.5	109.23	96.613	100.59	95.824	104.01
87.059	79.779	134.01	113.65	109.07	64.353	132.64	65.142	91.542	87.425	86.707	55.54	96.589	57.267	96.282	82.939	104.38	90.048	106.46	111.26	78.813	79.103	144.88	137.82	234.39	139.21	161.41	92.888	93.22	82.387	117.15	125.77	149.74	135.93	182.35	170.06	104.85	94.027	111.04	96.99	90.992	80.185	116.69	115.22	132.18	111.03	89.26	97.946	100.68	91.852
90.673	77.759	136.06	109.97	133.14	93.217	135.46	75.587	131.32	93.976	85.773	58.856	118.17	73.01	91.734	92.258	96.106	90.043	115.81	116.85	57.708	65.301	148.07	134.79	218.85	141.02	135.05	105.05	80.499	83.11	102.37	108.14	140.78	130.58	161.04	153.43	88.055	85.095	90.528	85.314	77.005	94.944	93.772	105.49	123.15	125.19	85.364	100.37	111.67	101.68
98.725	67.36	133.14	107.46	155.35	119.9	127.22	77.558	166.35	106.73	94.163	65.769	112.62	71.672	92.44	91.88	86.228	79.976	122.11	114.63	61.108	65.544	139.27	126.02	199.72	143.13	142.18	134.12	68.499	75.166	70.541	78.303	118.76	111.09	130.49	135.43	73.167	76.078	75.274	82.1	59.117	94.023	95.683	109.42	124.37	136.04	95.421	116.93	129.29	113.16
105.26	67.418	113.06	100.7	107.44	78.272	108.27	77.425	155.62	111.34	127.98	86.127	111.25	79.847	114.21	107.28	108.49	85.661	124.27	107.74	84.588	71.395	109.05	93.4	103.51	40.056	63.361	69.418	86.027	82.601	58.309	62.216	97.816	93.139	93.269	129.3	77.033	74.943	86.811	93.371	72.034	81.112	124.02	119.46	126.8	121.79	118.63	130.59	122.58	99.537
113.51	59.886	126.16	97.018	146.51	73.25	110.64	67.886	201.23	108.13	171.29	95.999	113.43	79.665	143.95	122.12	110.94	65.675	123.46	98.855	105.37	91.68	123.05	99.55	123.69	65.186	131.46	108.77	79.555	50.364	49.978	54.258	79.044	72.657	80.045	121.21	65.91	66.677	81.215	92.822	61.085	57.998	150.49	127.75	137.91	124.47	116.67	130.73	126.07	104.34
[truncated: 66 more columns]
