# Supplementary material for: Constructing high-order functional connectivity network based on central moment features for diagnosis of autism spectrum disorder
Source: PeerJ. 2021 Jul 6;9:e11692. doi: 10.7717/peerj.11692 (PMC8269664; doi:10.7717/peerj.11692)
Supplement: Supplemental Information 2 [file peerj-09-11692-s002.zip › raw data/Subject_25.csv]

75.454	105.07	97.978	97.315	123.49	103.97	107.24	97.507	138.89	124.11	88.171	72.59	106.16	109.44	105.25	103.05	65.573	92.053	66.811	82.202	83.922	102.96	138.7	110.56	141.4	108.46	144.89	109.84	79.156	82.544	94.008	88.16	96.499	104.35	127.55	135.22	94.536	89.714	87.967	90.455	50.116	81.714	72.747	74.27	138.28	135.81	42.493	47.546	99.229	95.146
77.451	91.729	98.527	104.71	113.29	103.66	121.11	108.31	136.22	122.43	93.229	81.443	115.28	113.66	115	111.53	59.277	82.522	62.526	93.91	109.99	101.52	120.64	107.45	119.93	97.407	132.72	115.14	85.951	86.239	103.52	87.678	90.221	96.407	94.28	115.16	87.619	87.988	101.76	94.779	60.124	123.39	70.775	70.451	127.87	120.4	53.227	51.091	90.912	88.957
72.192	79.301	110.26	113.13	102.85	96.844	140.9	110.56	153.62	121.47	90.26	80.641	122.05	96.693	115.98	102.21	63.039	83.761	53.157	91.966	145.9	114.85	118.59	115.34	108.67	106.71	104.78	115.33	87.523	90.297	125.92	96.7	91.042	91.417	93.855	96.939	96.685	99.445	126.27	106.3	88.456	156.19	58.318	49.248	110.37	91.194	50.423	35.904	74.497	79.026
83.806	75.693	107.9	107.06	82.291	94.29	140.63	98.73	131.07	114.54	102.29	107.48	128.77	78.35	112.77	83.247	99.435	96.621	66.577	81.956	154.41	116.6	97.557	94.922	70.347	93.876	51.598	98.373	97.706	94.33	106.98	91.286	97.776	94.961	106.03	97.405	106.89	111.72	127.42	106.56	130.46	127.59	70.491	62.924	117.07	95.044	65.162	51.855	85.781	92.832
86.164	75.028	118.63	109.69	96.378	102.55	130.02	93.407	108.75	97.522	85.48	110.73	112.35	68.246	104.34	75.334	122.78	103.62	78.223	83.152	171.45	136.58	112.12	97.124	93.571	102.25	70.114	105.5	104.4	101.7	108.89	99.884	112.66	104.59	131.4	110.23	110.37	113.03	115.04	97.407	169.33	101	48.043	43.152	105.15	80.209	31.956	33.457	76.214	85.796
96.481	84.335	117.5	97.16	100.71	102.52	120.36	87.314	97.53	88.805	85.584	121.06	90.449	56.809	86.261	61.208	149.06	125.19	92.787	86.885	136.15	143.66	108.68	80.36	94.592	99.277	69.913	108.99	128.37	124.3	105.36	98.233	143.7	120.15	157.83	138.79	113.15	106.17	95.572	90.095	198.92	104.83	43.794	46.236	127.87	111.41	19.119	37.103	80.682	82.804
125.09	105.98	100.65	79.032	96.017	104.57	106.22	85.571	95.877	96.177	114.27	144.03	84.327	62.916	79.534	60.058	170.06	149.47	125.64	106.06	73.759	133.53	77.349	51.598	69.708	89.406	61.376	111.48	151.45	151.35	93.058	91.026	157.39	123.32	143.72	142.06	108.81	99.003	85.169	92.83	204.87	135.19	36.541	45.696	112.8	113.69	21.897	43.399	80.847	74.527
127.1	109.85	96.514	86.382	98.682	106.97	93.865	96.673	96.666	96.228	109.53	124.89	66.705	70.251	82.999	72.653	154.54	150.94	113.03	111.56	63.441	134.27	71.231	66.21	100.86	116.15	91.03	125.69	144.02	154.45	121.46	108.96	150.01	119.57	136.18	124.71	104.52	101.43	104.84	110.56	176.01	162.67	59.586	60.045	75.708	90.445	63.659	76.292	70.755	66.12
126.2	111.17	81.824	94.307	87.363	108.03	75.152	104.18	77.02	100.94	107.47	108.58	58.838	73.159	85.85	81.588	146.74	147.32	99.068	106.45	83.165	125.25	54.503	73.519	118.22	137.46	98.049	121.06	125.63	138.78	128.99	119.77	129.17	113.33	128.51	107.68	102.26	109.47	124.18	125.84	131.32	136.64	119	109.81	51.505	77.661	140.4	140.92	82.39	76.172
110.52	110.78	76.045	103.37	81.305	100.74	64.591	106.27	68.155	102.33	87.595	77.587	47.268	58.798	70.857	74.572	140.11	138.96	85.22	97.757	126.16	121.61	59.59	84.235	147.05	159.32	100.64	103.8	103.64	113.74	135.6	124.32	119.82	112.13	139.63	110.83	105.55	115.74	130.72	129.62	85.451	93.748	164.46	144.59	49.454	75.34	184.18	177.31	93.972	82.943
104.54	105.72	77.567	113.78	95.96	108.38	66.125	112.75	76.025	110.75	74.306	67.149	49.597	65.187	61.226	83.644	120.35	106.27	105.02	108.1	170.27	115.85	74.069	93.264	168.1	160.25	132.28	101.41	82.63	89.732	118.17	115.36	109.05	110.91	113.65	111.64	97.749	107.11	115.78	113.48	59.854	56.051	169.72	144.08	36.702	58.376	176.63	175.23	93.742	81.536
92.862	95.392	92.549	119.62	107	108.65	84.97	113.71	105.92	107.84	63.398	59.876	49.324	64.326	54.716	83.322	96.563	79.411	111.42	110.46	158.05	108.8	96.836	101.98	174.49	148.26	143.37	104.37	76.291	82.446	112.68	101.8	121.36	114.08	103.21	120.97	96.529	98.673	103.83	99.31	55.718	63.718	160.65	134.23	61.037	77.407	151.93	159.43	86.597	83.882
101.35	99.875	95.701	106.84	101.16	110.87	100.41	104.78	139.19	113.42	92.038	86.653	74.089	73.191	68.391	85.024	92.218	77.214	133.42	117.38	84.617	91.077	89.908	85.1	124.27	115.44	109.98	107.69	86.336	96.796	88.238	79.997	126.75	106.65	81.757	115.41	97.022	93.927	100.77	91.519	70.337	85.446	135.54	120.2	84.579	96.986	123.76	135.3	81.548	90.302
116.09	109.63	83.805	85.877	75.634	111.42	99.298	91.298	126	113.47	135.44	127.56	104.29	88.252	95.138	92.681	112.39	98.479	142.01	115.97	11.451	71.413	58.238	58.174	43.514	73.024	51.212	104.75	107.42	118.3	52.207	62.108	117.39	94.495	62.69	96.913	101.57	96.563	109.74	91.876	99.307	81.356	138.59	141.02	118.81	127.39	136.94	146.99	99.058	111.48
112.29	113.72	81.249	78.922	61.554	101.78	90.495	84.079	84.719	92.729	136.81	129.52	110.62	99.997	112.06	106.04	121.36	114.15	121.47	110.91	13.891	75.753	53.255	65.265	13.65	57.238	28.372	98.062	115.51	122.21	46.132	66.912	94.579	82.749	58.869	74.242	105.81	101.97	125.7	96.281	118.66	69.271	151.13	158.34	137.55	133.42	157.9	161.81	118.3	123.83
118.79	121.18	68.471	70.847	53.329	93.632	84.021	84.08	59.3	94.955	140.86	135.92	117.27	111.7	109.44	118.61	136.66	128.74	123.28	113.55	61.269	89.544	43.275	68.456	-17.541	48.297	13.236	87.317	129.01	125.73	31.168	68.728	77.611	80.845	48.376	63.002	107.83	99.724	123.5	95.088	140.58	65.259	151.43	156.54	140.21	129.54	162.09	156.91	139.36	123.56
128.51	119.1	63.971	77.885	64.428	99.237	86.511	98.042	65.114	109.74	134.56	139.55	120.66	130.79	104.24	137	131.13	117.68	137.35	120.6	124.5	106.16	46.053	83.773	-21.586	51.248	37.134	90.104	132.08	120.25	25.585	73.298	67.048	86.554	27.067	56.847	100.35	90.345	108.25	89.559	148.01	79.104	133.92	130.98	111.52	106.24	144.26	133.3	139	112.78
123.2	112.83	80.117	99.349	90.767	114.23	99.133	117.83	113.66	128.76	113.02	124.25	119.19	140.45	105.42	144.47	108.69	100	137.03	121.78	153.69	124.66	75.712	113.94	14.842	79.477	88.101	110.9	123.59	115.1	56.915	90.383	71.551	95.088	28.436	57.997	93.562	83.661	100.87	89.586	133.25	111.6	87.82	78.752	65.226	68.979	93.72	79.159	103.23	89.102
124.95	113.75	84.94	105.68	92.103	131.32	105.52	124.82	135.76	148.07	121.48	137.54	133.69	148	122.54	137.25	105.81	93.703	139.82	114.5	106.6	108.99	74.733	105.27	9.2417	80.277	93.483	117.23	119.18	111.91	60.085	92.611	74.016	101.23	26.44	63.486	86.247	80.563	96.979	89.405	108.3	96.763	85.852	87.752	59.218	76.6	93.358	83.059	95.371	97.069
113.23	117.35	95.957	109.33	98.557	140.81	107.9	122.31	133.73	148.47	117	133.37	141.7	153.53	142.44	128.56	94.235	82.726	130.47	113.67	66.559	93.014	86.277	99.194	33.294	86.036	111.14	119.46	102.64	100.71	70.104	101.59	63.716	100.86	24.069	64.256	77.778	77.866	105.13	87.509	76.46	58.453	98.514	109.62	62.657	79.036	106.42	104.2	99.877	109.48
91.808	118.35	100.7	104.62	95.277	129.35	107.46	107.33	103.56	129.6	105.99	114.74	125.73	138.06	138.79	106.38	99.723	88.992	99.524	106.23	54.688	86.876	94.183	87.889	66.621	90.596	108.86	107.17	102.17	100.88	84.461	108.81	76.785	111.17	53.131	83.343	85.86	79.277	115.47	87.54	70.207	34.236	136.24	149.06	112.14	122.4	141.01	142.88	129.32	131.05
87.064	118.94	98.691	100.74	106.61	119.99	101.75	94.049	89.331	113.93	100.19	100.74	107.08	129.84	123.69	98.512	102.98	91.938	92.739	115.67	89.811	96.482	96.194	80.877	105.93	98.398	122.6	102.61	105.17	107.58	90.733	111.43	93.321	118.42	78.645	99.692	94.855	77.556	114.45	83.646	80.906	51.118	137.1	141.29	125.81	132.68	135.09	135.54	140.92	133.43
108.31	120.31	88.372	93.211	121.03	119.14	95.151	87.277	118.4	119.06	115.35	112.32	109.76	133.62	110.31	102.73	98.251	89.911	121.79	132.77	119.84	104.34	80.639	68.909	110.73	99.682	123.15	104.14	105.09	111.67	74.117	100.45	100.38	114.09	96.795	111.73	96.33	72.408	98.867	76.309	85.162	94.066	112.94	108.24	112.07	123.13	100.7	100.11	131.16	122.83
122.5	110.47	86.4	99.727	124.58	124.8	81.501	93.649	123.06	109.05	121.4	121.74	111.79	140.73	111.65	112.74	99.417	95.348	128.52	129.42	115.5	103.01	70.868	75.191	103.31	94.516	125.81	109.09	106.54	111.46	69.614	92.413	104.57	105.03	121.75	110.49	97.213	77.78	84.529	77.252	81.89	129.01	90.591	88.728	94.481	110.6	73	76.485	103.43	112.88
120.63	100.68	92.335	104.11	118.68	129.01	79.705	106.26	135.17	106.31	120.35	121.19	125.22	145.37	120.23	120.62	93.913	101.06	121.7	112.86	77.753	94.976	80.803	94.146	88.851	93.068	118.03	111.35	102.41	103.79	76.476	88.666	95.976	92.849	134.87	100.41	91.928	84.656	76.662	83.02	66.725	143.69	82.093	86.754	97.488	104.8	63.32	76.377	83.88	103.06
118.92	101.92	93.336	97.895	109.88	135.29	85.445	114.59	138.57	113.11	125.92	122.66	150.31	158.01	133.15	134.77	87.524	95.221	130.28	105.43	35.47	78.167	94.72	106.49	67.402	83.203	105.18	104.21	94.029	92.485	69.383	81.985	69.262	79.481	96.048	75.218	75.233	86.572	68.296	85.65	52.447	131.41	84.31	89.165	99.068	86.855	74.943	96.545	93.866	101.48
101.5	94.121	92.798	91.675	93.648	132.95	95.294	111.67	109.54	102.28	114.6	107.52	144.93	154.15	134.03	140.97	85.233	81.113	103.47	82.114	19.027	63.72	106.67	115.77	61.66	69.903	83.967	88.676	92.577	85.371	65.199	79.096	60.806	83.989	63.024	64.825	66.768	89.892	67.667	89.664	53.763	104.94	147.15	137.53	152.36	126.39	152.7	175.4	148.92	135.56
79.012	91.756	98.412	92.373	100.43	132.34	104.87	103.48	117.83	99.955	90.666	75.264	122.24	135.6	121.29	140.18	80.982	73.73	71.861	71.358	45.354	75.905	122.88	127.22	86.098	84.342	87.707	93.81	93.866	97.165	79.605	90.656	69.471	92.004	58.258	66.582	71.537	91.84	79.422	92.875	62.866	102.03	166.13	134.28	174.01	139.2	178.65	186.63	176.53	149.07
93.727	105.01	85.357	82.865	102.58	134.99	97.952	91.334	126.42	113.11	103.31	91.099	123.5	129.82	112.71	137.66	92.693	80.116	94.092	88.196	57.631	74.765	88.1	95.175	48.395	73.6	67.947	95.344	102.42	116.47	47.909	85.661	65.347	86.405	39.414	66.048	75.057	89.341	83.875	86.506	67.48	81.9	153.37	119.67	150.77	120.97	168.27	159.03	184.04	150.45
106.63	103.34	78.595	85.312	99.333	127.96	88.02	93.243	104.93	109.56	104.86	113.84	120.99	129	108.39	133.72	94.949	87.442	109.19	102.52	73.406	72.433	55.902	72.482	14.735	60.776	61.459	98.042	108.45	123.51	28.177	86.43	59.151	79.695	37.847	68.198	79.889	89.059	91.718	82.859	70.674	54.655	149.51	133.42	126.73	106.42	161.04	146.52	170.1	141.15
99.232	92.955	87.953	95.645	94.033	98.654	90.239	103.27	84.747	88.37	80.442	109.11	102.33	111.22	94.178	114.63	85.273	99.541	100.48	105.56	95.908	84.881	68.734	82.732	38.161	75.174	67.782	94.811	108.3	118.35	63.467	101.91	70.822	79.165	74.071	82.539	91.337	95.64	104.11	93.293	78.814	67.869	132.71	137.24	114.46	96.059	137.03	126.38	131.38	109.47
107.35	93.25	81.325	91.029	74.843	70.894	93.708	105.43	61.551	80.218	86.446	123.44	91.581	90.444	79.239	92.457	98.487	118.79	109.38	105.04	105.08	90.593	78.784	81.921	64.197	86	52.298	79.763	114.61	113.71	91.025	104.48	94.572	84.566	103.89	103.37	102.35	103.54	101.4	108.4	109.19	101.2	117.09	138.5	118.14	105.74	123.52	120.85	107.42	87.981
116.36	98.012	80.581	92.364	73.136	64.027	93.166	101.15	47.987	74.603	90.762	124.78	76.153	75.73	74.406	87.155	106.68	118.25	115.03	106.11	132.75	101.63	102.73	96.382	128.34	109.99	70.867	78.826	106.68	100.4	119.63	109.04	107.86	86.91	119.22	113.41	104.56	108.66	94.502	118.77	133.13	137.43	93.07	111.39	103.65	96.054	105.1	108.47	84.496	78.86
109.82	99.687	96.473	104.6	76.826	66.919	89.321	91.388	31.318	56.339	77.331	100.66	49.452	56.23	75.494	84.405	112.1	111.6	90.783	97.112	149.79	111.55	126.11	119.11	187.47	131.88	96.338	84.727	97.653	87.071	146.8	116.44	113.01	89.118	138.05	116.19	105.78	114.31	95.347	121.08	130.28	147.2	86.469	90.451	100.79	94.07	98.733	103.44	70.697	90.515
128.64	118.02	98.119	97.116	69.972	80.744	89.991	82.893	47.41	79.479	108.81	118.36	72.838	59.504	86.571	86.818	126.76	115.18	121.64	111.25	114.84	99.539	95.642	94.103	127.82	112.12	69.349	86.085	107.54	94.18	108.28	99.239	91.043	82.783	100.22	101.01	95.381	107.47	89.496	104.68	107.18	111.64	67.906	70.676	83.592	76.332	76.274	80.561	73.139	99.82
140.8	124.61	102.64	91.084	57.693	85.56	100.78	89.465	60.771	97.686	131.83	136.49	106.85	78.703	102.14	92.618	123.77	113.69	155.8	127.7	69.275	81.683	59.693	67.328	27.593	70.317	26.584	78.058	122.87	106.46	65.71	81.078	63.64	78.449	36.337	73.017	80.06	99.292	86.37	87.842	76.468	65.936	56.97	68.847	62.118	55.479	61.759	68.993	82.883	101.14
140.82	112.91	100.2	87.736	46.261	87.23	116.65	108.66	70.837	112.16	142.73	149.63	131.08	103.95	116.42	102.24	108.24	106.97	168.24	129.32	51.989	71.596	37.442	54.367	-49.596	33.019	-6.3668	70.622	134.19	119.67	42.466	70.422	56.283	83.216	-12.99	50.795	70.816	95.083	84.312	82.664	72.249	47.809	66.377	89.546	56.521	62.233	74.387	86.48	101.61	102.66
125.42	100.22	99.058	91.761	64.989	97.8	125.86	126.32	111.63	127.1	130.4	133.6	135	122.65	123.58	115.94	77.696	92.937	156.02	125.89	91.824	87.316	58.648	76.201	-27.297	44.203	20.427	82.005	116.41	120.05	61.832	79.525	64.656	83.771	-15.923	37.998	70.067	94.647	86.363	88.53	85.918	87.293	50.125	69.884	31.773	51.877	62.275	71.924	97.33	89.439
111.77	98.902	80.741	86.9	66.716	107.29	106.65	116.75	102.97	121.82	128.96	122.51	118.7	116.37	117.21	109.73	93.264	105.83	118.85	102.55	112.63	88.834	61.923	80.96	10.244	54.502	31.229	78.03	103.22	113.31	70.45	79.592	93.696	86.567	34.346	48.644	85.448	103.14	83.421	96.599	111.96	125.54	77.302	91.117	59.045	97.463	95.452	95.265	117.07	111.32
109.62	91.288	61.774	87.332	81.538	136.62	87.437	108.34	88.364	133.51	137.88	136.03	119.21	130.58	117.39	127.44	95.023	92.339	98.856	88.696	146.97	83.815	54.781	86.907	49.994	69.581	80.182	101.79	83.124	86.966	45.272	77.807	90.221	91.292	60.856	62.624	82.344	92.275	76.854	83.36	126.88	108.44	164.26	166.54	117.44	163.73	180.02	181.23	159.51	151.97
96.282	117.81	72.387	84.055	77.274	105.54	70.589	76.339	65.516	87.942	118.64	106.44	99.018	94.271	84.694	86.629	132.16	132.5	87.852	89.198	98.197	82.06	68.529	86.659	85.447	89.958	63.924	74.452	94.473	83.003	72.3	80.486	112.88	98.252	119.87	92.134	94.801	100.45	77.093	83.744	106.1	123.16	167.03	162.4	149.86	174.37	169.95	162.77	159.69	149.17
87.12	120.98	96.83	101.9	102.66	91.334	76.537	80.982	70.228	65.971	88.144	87.41	87.844	95.923	74.385	87.985	128.22	139.24	93.629	105.65	108.79	108.5	102.68	114.89	141.34	129.16	113.13	95.398	107.83	96.056	112.69	103.4	117.18	112.96	126.45	107.07	92.727	98.153	82.214	86.56	108.14	127.28	137.04	130.52	134.35	138.68	130.24	129.71	128.08	113.56
102.89	120.91	98.542	103.14	104.06	77.2	78.583	88.413	57.647	53.571	84.263	105.91	83.93	110.04	80.967	95.711	127.7	138.79	112.54	113.69	115.04	118.92	95.307	107.22	137.22	131.68	115.46	98.884	121.68	115.52	111.05	106.68	115.08	120.03	106.62	118.43	93.797	104.17	78.646	99.736	130.66	121.83	122.98	127.11	124.58	133.8	120.36	130.33	114.32	102.23
112.62	111.84	89.179	95.053	96.196	74.006	72.607	90.987	45.547	54.214	81.397	119.21	75.383	118.35	95.978	104.14	113.09	122.73	99.61	99.838	139	122.51	72.889	89.761	121.66	126.74	109.42	98.845	110.72	117.63	89.85	102.43	106.92	113.37	108.2	127.92	106.74	117.91	80.486	116.78	155.64	121.24	140.26	150.77	143.69	171.76	144.48	157.72	119.76	122.16
107.86	97.839	78.983	84.493	85.804	81.185	56.978	81.69	19.338	55.035	72.652	110.88	70.316	117.79	109.78	107.86	86.596	90.472	66.309	77.735	159.48	112.25	48.552	72.811	106.49	114.96	110.74	91.993	77.734	89.92	60.122	94.043	89.176	96.655	125.25	129.03	121.65	131.59	87.856	122.13	154.77	113.89	187.48	191.42	182.7	221.67	193.03	199.19	146.57	163.3
77.072	74.881	83.058	83.336	79.623	83.995	51.748	67.609	-6.5389	47.238	48.454	69.286	63.883	95.619	103.49	92.649	60.686	62.026	19.115	50.418	158.95	103.41	52.062	75.905	118.04	114.06	118.76	84.884	54.192	55.806	69.123	97.148	94.738	96.817	172.9	142.68	135.65	139.14	101.55	116.64	132.71	108.62	246.65	230.28	245.26	272.77	242.16	236.6	180.29	194.82
47.106	56.259	99.401	91.303	95.293	83.11	66.503	60.209	8.4736	45.105	26.431	23.199	68.031	70.824	80.425	69.876	38.329	42.758	11.656	43.717	143.21	108.7	89.509	96.493	164.18	132.15	135.39	87.346	48.478	37.157	120.74	114.24	119.61	112.39	216.7	168.97	133.87	132.52	109.62	106.48	104.01	115.75	252.48	210.86	264.06	263.02	231.49	219.61	184.52	179.21
42.684	45.149	108.67	103.21	120.36	91.676	85.921	66.709	37.858	56.566	31.581	14.584	76.504	62.486	59.019	56.865	39.356	40.537	43.857	51.146	124.77	120.58	123.93	110.16	212.6	149.61	147.54	102.06	61.917	45.396	171.92	132.16	150.72	132.65	236.8	199.29	121.21	117.73	104.56	102.68	103.51	117.46	212.82	160.68	229.91	211.68	182.8	175.55	160.09	137.41
51.344	47.083	119.08	117	149.94	106.46	98.21	81.309	79.233	73.342	41.916	18.871	74.776	65.874	47.067	54.354	42.338	44.773	76.472	65.643	121	137.89	154.18	120.35	265.69	171.75	159.87	120.67	62.657	56.692	208.3	147.33	159.93	132.37	242.4	213.11	109.98	106.51	98.321	110.15	112.59	123.64	133	83.54	147.07	126.35	100.41	98.873	105.42	86.207
52.484	50.452	129.53	125.11	145.73	108.87	97.92	89.715	78.184	71.428	45.589	18.559	55.715	63.21	42.834	44.772	46.37	50.587	58.49	59.56	105.81	134.46	158.71	115.8	278.43	169.36	129.31	111.78	51.815	48.702	209.15	145.48	148.75	117.23	250.19	207.65	114.05	110.07	98.828	122.03	105.77	113.67	105.91	68.685	111.45	99.456	76.748	74.201	78.558	76.244
69.229	68.226	117.38	109.22	121.27	119.47	100.25	94.557	104.75	123.32	96.019	51.832	82.16	73.643	48.842	40.604	60.726	64.342	61	64.429	77.779	114.9	122.34	77.947	206.11	145.54	61.681	103.31	55.864	50.655	153.36	120.73	123.43	101.24	221.73	181.19	123.07	109.08	96.321	116.44	92.095	91.406	86.273	69.055	107.52	100.2	65.222	51.997	83.366	73.982
81.113	81.297	116.6	98.205	103.93	109.53	106.34	92.496	120.7	141.46	121.86	66.195	116.37	92.27	62.345	40.719	48.088	48.497	72.663	78.642	55.572	85.092	108.13	63.58	150.51	112.08	6.2193	75.223	50.242	30.882	116.9	100.62	88.035	89.333	165.13	140.68	114.23	106.53	91.731	97.937	29.054	64.247	82.724	74.909	105.39	85.057	72.457	53.47	103.44	75.181
66.976	70.349	133.31	117.36	108.85	91.871	109.03	96.509	95.027	106.28	97.807	46.838	107.46	101.06	76.654	48.582	43.797	38.567	43.663	71.921	73.923	77.719	142.74	105.51	183.19	104.01	22.386	63.933	59.428	28.611	158.48	115.52	91.848	103.08	147.26	116.4	109.08	111.01	97.881	91.433	-11.261	51.804	84.667	84.1	108.31	72.978	89.145	76.503	105.95	75.97
89.443	78.269	122.89	132.29	132.53	109.65	89.511	104.06	59.88	96.022	111.08	78.338	107.16	131.1	104.22	88.92	86.908	62.564	73.52	88.867	107.41	80.023	152.2	131.29	208.71	99.309	93.617	86.427	89.387	69.911	177.22	130.01	97.558	111.05	104.34	86.757	103.55	110.19	97.842	92.955	22.175	46.617	22.974	45.819	36.233	4.4198	49.082	49.201	73.617	62.893
101.47	93.46	103.76	103.93	135.85	108.8	110.27	95.56	156.62	148.45	130.82	109.69	115.47	109.89	94.168	95.175	95.523	96.375	100.93	83.817	105.71	95.977	147.59	123.66	188.98	127.18	87.22	106.73	102.01	105.69	165.1	125.35	108.51	114.02	134.11	119.86	112	97.21	109.72	101.11	69.836	79.954	52.751	78.745	99.135	80.031	67.972	81.884	85.418	80.812
98.151	110.92	106.74	100.35	114.34	95.184	82.196	75.868	75.602	79.648	96.265	89.423	77.259	87.213	98.664	101.51	120.29	129.92	96.02	91.055	63.696	85.67	135.11	116.39	173.23	109.45	102.65	80.944	98.848	110.05	148.41	113.76	101.23	93.421	129.11	96.944	121.94	116.96	120.59	114.64	93.15	105.97	70.773	91.134	82.692	78.403	82.659	92.38	81.462	111.51
98.465	125.71	102.48	81.302	89.29	85.972	77.35	62.962	56.23	58.122	93.775	82.338	83.18	69.18	100.55	99.297	133.14	156.36	111.95	108.21	11.18	78.019	108.78	84.296	106.39	84.685	80.47	65.732	99.87	117.13	106.02	90.852	98.885	81.247	111.63	82.32	121.89	126.93	114.91	106.21	97.175	126.3	91.621	91.716	90.875	90.83	92.402	89.919	93.25	118.66
109.49	99.556	77.341	65.152	80.164	111.64	100.62	83.366	87.847	113.65	145.21	134.2	129.56	87.87	116.18	119.66	144.95	160.42	120.46	100.82	23.559	80.088	69.351	51.487	17.068	56.651	70.561	107.56	122.78	143.03	47.299	75.377	114.45	106.11	91.58	98.279	108.1	112.19	89.899	75.782	127.71	88.265	172.54	159.99	171.33	178.81	167.12	168.94	137.1	124.25
103.33	96.449	106.93	70.585	98.843	71.905	106.5	78.096	98.444	52.065	118.86	102.79	122.16	78.716	112.15	89.879	141.35	151.01	106.54	97.458	36.184	79.021	114.67	73.848	52.724	44.694	60.349	73.22	100.45	118.07	98.092	89.089	121.29	103.26	114.24	110.96	90.953	119.98	70.687	69.5	64.186	87.192	145.29	121.76	147.26	131.52	133.41	135.65	106.41	88.348
106.36	100.58	128.18	81.626	134.88	61.607	108.07	83.145	136.02	45.609	116.32	92.931	113.25	79.889	106.76	73.185	159.52	155.87	93.743	90.362	88.395	92.261	163.26	108.48	116.48	68.657	95.134	75.704	95.791	116.59	160.92	116.95	133.18	106.42	152.85	125.46	99.341	121.31	74.122	85.82	60.966	94.193	64.03	59.739	93.858	66.715	50.817	50.919	42.733	38.263
124.59	108.64	130.06	89.346	149.94	75.853	98.425	87.048	129.43	64.533	129.88	108.73	113.33	100.48	112.83	80.483	169.09	138.65	104.53	91.903	117.47	81.041	171.78	122.37	145.29	81.061	131.53	79.132	93.769	100.92	166.35	124.38	120.95	105.99	144.45	116.53	116	118.18	92.465	110.68	85.689	79.983	24.705	51.096	44.159	30.884	18.676	12.524	11.869	30.007
107.34	103.5	139.37	107.94	153.9	91.272	101.71	93.264	121.55	83.594	104.24	81.764	101.32	102.95	114.09	88.653	139.9	103.21	88.944	89.831	124.28	80.37	188.2	148.67	191.97	116.4	172.2	92.27	87.386	76.572	174.85	131.89	121.88	114.91	142.54	107.29	137.94	117.88	124.76	133.56	102.97	86.793	26.781	60.183	32.522	40.235	24.758	4.1599	5.8155	39.833
80.631	87.938	137.41	123.44	139.89	97.541	111.78	98.178	100.59	89.794	76.195	56.792	93.881	96.187	114.18	90.66	102.48	66.725	71.116	83.119	101.39	76.398	180.63	153.91	205.04	128.26	172	95.59	80.39	54.277	156.04	123.74	132.82	127.12	132.83	109.76	139.61	117.57	132.91	132.82	95.353	84.401	80.888	100.08	66.5	95.364	85.621	57.845	40.443	72.476
70.111	86.27	128.23	131.81	143.33	101.11	123.49	107.06	123.63	106.38	73.486	56.638	103.98	94.482	110.44	92.172	77.135	54.151	85.195	94.337	99.389	88.762	164.26	143.95	199.85	130.72	168.88	106.84	66.493	54.77	127.92	112.33	132.47	122.14	112.18	114.76	115.32	110.87	111.41	110.92	78.024	93.771	73.741	74.384	56.752	87.375	83.453	60.466	52.383	73.428
58.543	74.467	131.46	148.91	142.79	87.307	124.59	119	98.562	77.339	57.949	58.362	81.444	90.433	99.737	90.044	62.088	52.99	59.808	83.7	136.69	100.95	152.25	145.86	201.63	113.26	176.56	107.2	45.76	52.689	117.98	107.76	118.3	109.69	112.01	119.17	88.447	110.53	90.314	97.825	74.105	96.694	85.906	80.076	58.358	79.546	96.987	94.487	61.667	87.474
62.771	80.587	139.92	154.64	139.87	73.197	127.04	129.34	101.21	71.674	55.767	66.968	66.761	88.507	80.202	85.295	50.413	62.963	52.648	83.296	179.09	112.56	145.22	146.26	189.69	103.11	182.9	109.3	33.246	56.917	115.36	104.52	92.911	93.407	114.35	112.77	79.058	110.1	90.826	106.96	99.561	123.52	56.1	58.484	38.547	44.134	57.343	68.925	50.577	81.448
85.583	93.648	134.98	141.11	109.82	65.633	127.51	129.64	86.426	83.511	68.422	90.538	74.603	96.742	67.965	80.928	41.15	59.849	75.388	88.324	164.29	92.526	116.82	123.3	129.9	73.081	141.8	93.801	40.344	51.812	82.122	86.111	69.176	88	95.501	100.73	84.465	110.09	103.43	128.2	128.85	135.23	64.613	79.491	49.521	54.207	54.536	68.536	70.542	94.166
82.807	98.905	146	132.76	91.51	52.772	132.13	120.18	77.493	67.419	27.61	60.504	75.167	96.052	62.995	70.855	5.4264	29.494	85.317	93.107	113.24	73.321	130.08	128.7	123.01	65.907	97.632	67.145	38.632	24.96	84.612	84.84	59.613	88.479	93.186	96.912	91.739	114.01	120.49	145.49	99.264	154.28	89.049	91.319	72.045	74.508	65.051	69.685	87.045	101.2
100.94	90.09	115.76	133.47	88.389	102.12	102.82	125.78	-10.474	68.906	33.431	91.732	93.309	139.15	102.04	113.18	45.72	27.75	108.39	101.04	80.328	56.881	99.27	116.3	88.128	36.585	108.42	89.117	80.599	51.659	44.721	87.433	62.359	100.44	44.852	78.907	91.824	111.12	106.33	132.12	108.32	118.56	107.88	109.48	60.697	77.013	99.418	98.07	99.268	111.4
87.186	100.06	102.87	99.875	89.575	88.004	112.26	99.606	58.237	74.619	21.588	79.86	98.696	99.434	90.848	89.639	67.811	61.294	99.988	85.409	35.88	77.602	105.48	102.41	70.779	59.128	37.382	77.322	99.906	80.986	59.182	92.974	81.235	99.818	101.29	127.5	96.957	102.28	92.8	109.93	59.329	151.54	135.9	112.08	137.9	132.97	119.66	114.12	110.12	108.03
89.547	114	91.342	87.974	98.122	88.62	90.421	83.969	48.875	50.365	30.501	87.656	86.349	80.485	99.134	102.07	115.46	109.48	90.594	87.853	53.607	103.72	96.733	94.416	61.767	69.66	52.285	84.573	122.06	124.47	77.701	97.461	78.022	89.41	108.9	123.71	98.737	97.083	88.205	94.323	62.06	169.36	109.38	80.108	116.52	87.449	101.27	96.022	89.686	95.095
101.91	121.53	74.013	77.267	72.773	83.756	75.996	77.525	19.511	45.276	74.42	117.8	74.617	60.977	105.92	112.67	160.7	154.67	76	82.734	67.498	107.73	60.104	69.957	17.017	60.249	52.283	90.129	156.49	160.54	81.077	82.132	92.857	100.35	111.42	111.25	112.46	94.036	104.59	101.11	115.96	153.07	126.3	108.94	131.47	97.332	128.48	124.86	102.22	106.68
111.14	125.71	78.534	82.443	73.268	85.427	88.403	91.423	59.178	78.929	106.79	123.14	84.52	66.842	117.22	129.98	139.13	145.48	91.474	104.11	82.2	105.47	63.037	76.715	25.729	73.862	85.083	108.79	153.45	151.26	94.334	75.597	104.86	112.66	98.806	86.362	112.95	84.184	131.27	116.55	145.02	122.38	109.97	97.174	109.23	78.272	112.49	106.87	97.196	91.292
130.48	118.52	90.248	111.29	120.7	125.46	100.5	129.83	97.912	132.09	130.8	131.59	120.12	135.49	153.8	181.69	88.181	85.953	148.95	154.94	108.47	93.076	88.913	112.28	80.811	84.332	180.92	147.64	114.77	107.53	78.127	85.956	87.691	108.85	33.429	37.851	82.393	65.689	131.78	112.25	135.03	54.972	49.699	41.701	9.9741	-8.3423	56.016	51.184	60.651	54.501
109.73	113.11	98.489	96.005	80.951	70.329	118.38	108.03	82.624	98.381	126.58	103.06	99.985	93.028	117.54	101.01	119.08	111.77	113.73	112.05	-17.381	48.194	91.677	96.065	60.029	48.175	35.631	55.75	111.57	71.216	64.678	75.796	145.87	116.58	130.35	98.312	95.423	84.122	108	113.92	72.612	26.773	126.49	127.86	148.35	141.85	124.78	114.57	101.7	99.45
90.503	93.219	125.66	108.58	127.69	75.423	127.18	107.85	98.651	74.587	86.803	64.408	92.916	105.81	107	97.163	88.962	84.539	103.76	106.55	5.4924	66.379	140.83	137.14	123.05	68.102	74.308	52.651	67.026	40.491	59.519	99.508	118.72	90.23	147.17	116.26	78.622	81.097	80.951	86.143	22.089	39.135	118.06	114.91	149.86	128.67	104.89	101.77	81.31	98.579
82.188	89.035	139.25	103.65	151.98	75.613	118.72	86.974	100.46	36.349	56.243	34.665	84.03	93.063	89.31	86.351	70.178	76.96	100.86	102.52	47.158	99.577	162.79	147.88	148.85	90.443	109.38	58.056	46.769	43.695	58.967	104.12	84.407	64.975	147.95	133.02	79.63	85.472	70.53	66.834	19.578	84.37	95.29	88.193	137.64	96.099	73.719	77.368	75.548	101.4
96.558	85.74	115.31	87.087	132.01	89.042	95.35	68.755	63.486	25.682	71.014	56.803	86.393	82.095	86.763	85.048	72.911	76.503	104.25	93.462	85.123	113.84	121.22	110.68	108.65	87.454	126.31	84.241	66.472	73.274	37.54	80.585	66.523	66.966	116.43	143.08	95.086	93.12	78.721	64.04	83.806	83.039	117.33	117.67	146.58	112.32	104.92	118.74	118.52	130.52
88.528	85.461	106.66	87.027	115.97	87.316	82.538	66.221	63.759	26.656	56.852	48.287	71.922	64.257	84.126	75.054	51.674	65.691	80.469	88.799	116.64	127.62	109.28	98.55	128.49	113.78	151.34	111.14	73.067	84.021	80.145	78.708	67.584	78.537	109.19	144.16	111.82	106.89	109.47	84.458	117.08	78.696	113.38	111.97	129.04	110.47	113	128.72	137.07	131.77
90.787	99.874	85.419	82.139	88.529	82.171	78.611	77.707	84.557	73.2	76.527	74.67	70.846	59.764	78.185	59.169	72.184	86.741	68.215	88.601	95.811	118.86	76.652	69.558	119.14	127.49	113.99	111.37	92.473	99.893	113.98	86.794	85.774	92.88	114.07	138.67	123.51	118.84	126.52	111.59	117.12	74.157	94.503	101.75	114.05	122	111.2	116.02	139.72	118.03
88.731	99.94	80.403	98.071	77.32	85.814	81.113	106.7	79.482	110.38	82.609	102.89	64.823	84.381	79.049	70.895	93.929	100.48	45.705	87.133	87.649	108.85	60.388	71.984	128.24	138.68	91.708	101.74	101.42	104.32	146.65	120.28	90.657	101.27	112.94	110.53	115.93	122.93	129.04	132.96	78.81	91.085	90.687	103.72	94.636	119.93	118.76	108.95	120.66	101.8
102.18	96.874	73.578	106.78	68.245	104.04	92.809	131.7	86.788	158.35	112.13	149.55	86.031	117.92	82.503	97.436	119.83	116.28	55.301	88.383	85.671	103.57	37.033	70.21	95.97	140.77	61.094	99.248	122.58	125.22	141.91	142.79	94.608	110.03	101.39	84.925	100.99	113.05	117.09	139.86	52.86	130.97	97.277	111.87	99.686	126	121.45	99.345	107.89	88.542
111.13	95.246	84.605	108.39	44.503	93.717	97.474	123.38	60.236	129.32	115.83	153.56	100.23	120.05	83.579	94.741	128.77	116.81	72.568	84.062	56.486	83.569	31.187	68.457	53.783	115.53	6.4758	63.226	134.71	125.13	130.01	132.98	103.81	110.06	100.05	74.799	87.553	110.64	101.43	138.85	17.956	160.01	117.68	121.74	123.52	132.25	124.45	99.84	114.57	96.941
107.53	76.297	104.32	116.56	50.218	103.48	108.84	119.71	65.91	110.25	110.38	135.19	122.61	126.52	101.35	102.11	102.18	84.22	87.742	80.186	74.265	75.21	58.356	90.065	45.354	99.852	27.374	75.177	130.32	112.61	112.43	110.26	105.08	107.81	93.265	77.637	74.251	99.869	90.332	120.84	22.791	134.17	127.93	118.51	135.18	126.66	114.97	107.67	122.13	105.54
84.34	58.965	131.13	123.39	74.952	108.81	124.85	117.84	103.23	104.37	93.423	94.034	131.15	121.53	113.88	97.138	74.361	58.536	78.844	72.483	108.57	77.832	114.66	124.46	73.427	97.405	75.882	96.156	113.2	91.756	111.38	92.177	100.42	97.483	104.57	91.606	73.529	93.832	85.148	100.49	45.703	91.368	107.78	93.708	125.37	109.8	83.493	96.58	112.22	106.25
80.491	56.806	136.48	115.26	98.451	118.43	134.28	119	138.39	131.51	104.74	92.753	143.14	131.94	122.78	103.29	68.104	49.224	85.306	74.552	143	77.268	141.44	131.32	75.579	82.592	106.22	103.26	94.775	72.811	82.838	78.22	68.075	79.082	79.918	92.298	74.133	88.188	74.366	81.329	76.79	53.181	94.264	92.092	92.408	91.888	77.631	102.63	106.5	114.88
68.022	61.634	143.91	116.28	124.73	121.94	136.44	123.13	166.6	151.63	93.007	78.284	123.67	128.65	113.59	111.55	67.673	62.589	66.308	75.245	194.73	107.89	171.49	148.35	116.13	103.09	144.38	110.38	82.231	73.845	103.98	101.3	51.466	74.446	68.755	86.353	89.8	92.951	81.911	84.573	107.79	83.993	78.512	83.795	52.33	68.981	74.965	90.25	84.934	109.48
77.154	72.415	128.08	108.78	118.4	116.23	122.4	114.57	157.61	150.51	93.545	88.42	101.81	115.8	96.915	109.41	72.651	76.227	65.747	74.657	205.56	126.07	150.13	130.31	115.75	109.15	129.1	99.953	80.931	82.141	113.97	118.48	57.74	87.373	50.405	87.684	104.56	101.08	91.824	97.144	124.32	117.14	127.14	130.07	66.42	96.893	137.01	136.38	106.98	128.36
88.791	81.142	115.77	112.78	118.49	110.39	99.796	104.63	147.24	121.32	80.868	85.438	83.218	106.57	86.79	102.55	50.835	58.445	85.192	89.676	195.72	136.53	128.95	120.63	133.98	122.14	134.69	101.63	63.399	75.207	133.77	133.43	71.68	99.281	32.901	86.939	103.33	105.19	103.55	104.23	108.43	125.61	161.63	145.95	71.869	91.295	176.22	167.26	126.56	136.2
84.443	77.172	108.63	121.37	110.66	97.622	83.624	97.301	128.79	78.558	67.327	74.269	63.285	91.569	77.943	79.019	38.364	37.924	82.927	91.215	149.06	128.25	114.52	118.53	148.64	128.34	131.85	104.01	51.362	61.642	150.94	136.6	100.57	111.8	62.539	101.62	99.815	107.6	110.92	102.82	86.622	100.43	193.12	163.14	113.23	108.85	206.59	203.14	147.11	150.17
80.941	76.174	102.32	122.69	107.89	95.261	86.413	100.76	140.07	75.807	81.338	84.256	68.335	91.804	75.498	68.931	48.649	34.401	85.088	94.793	97.785	113.4	110.4	118.46	144.67	133.6	127.37	113	55.19	61.174	144.66	129.31	115.98	115.8	108.82	113.84	93.733	100.43	107.6	92.806	84.192	82.674	174.71	149.74	137.35	114.19	186.35	193.8	142.9	149.81
84.811	78.436	104.38	125.64	107.73	100.5	92.623	109.76	121.13	73.44	93.009	103.47	79.28	112.99	87.833	92.67	66.156	37.512	84.888	100.59	77.806	95.228	120.08	129.01	145.11	128.58	138.32	111.51	63.944	63.221	125.43	119.9	101.22	110.13	128.08	102.08	81.577	92.086	97.576	85.922	90.929	86.161	141.13	134.62	116.56	95.446	156.41	173.15	123.39	148.98
82.748	87.883	120.31	128.02	110.06	98.151	104.34	112.67	113.86	68.419	78.814	96.12	79.686	115.93	95.526	115.92	74.378	57.734	68.814	98.489	95.173	96.538	154.98	153.8	174.77	139.98	156.06	107.06	72.966	74.922	135.52	119.38	93.054	107.04	143.99	93.076	78.793	89.913	96.898	93.553	96.902	121.09	110.73	115.41	89.56	81.871	123.89	141.45	101.8	138.72
95.733	103.09	125.54	120.57	105.25	95.365	103.66	104.15	97.526	63.422	72.361	92.249	83.096	110.48	104.76	122.09	84.369	83.175	72.062	97.287	114.41	92.443	166.66	155.86	177.83	129.95	163.61	101.14	78.632	85.141	130.5	107.77	88.84	100.75	114.92	83.462	77.041	91.796	95.586	101.11	94.926	115.39	110.19	117.9	69.054	77.404	120.72	139.16	110.36	135.82
106.34	110.35	126.3	108.23	110.34	93.055	102.62	93.357	108.98	70.206	72.8	82.847	88.841	100.52	110.43	102.38	83.675	95.336	86.07	98.509	123.16	89.083	165.72	144.77	162.65	111.11	172.87	107.37	71.55	80.708	115.67	92.714	81.818	86.855	63.964	74.513	74.26	92.399	97.456	98.921	78.483	68.453	121.31	122.53	60.847	70.301	125.74	148.2	132.92	130.32
89.156	98.268	137.17	104.43	125.83	82.554	108.87	86.936	129.49	65.082	55.557	48.049	74.608	82.933	107.37	65.565	74.963	93.919	68.78	89.767	116.06	96.843	173.53	141.5	160.21	100.6	182.5	116.19	61.641	63.323	120.01	89.808	78.34	75.287	48.836	68.978	80.315	97.462	111.01	96.401	57.228	34.802	130.36	122.65	72.169	69.678	127.31	149.32	141.21	121.34
104.87	99.938	117.22	82.01	127.64	83.516	113.12	79.664	147.19	87.719	88.35	73.046	95.022	95.079	112.63	54.948	82.669	86.185	103.26	102.01	71.608	88.61	124.8	88.645	87.902	64.03	137.3	108.2	69.679	53.363	64.072	66.497	56.775	66.87	23.956	60.497	81.173	94.697	111.7	89.724	52.274	25.539	128.26	127.68	76.277	76.045	126.98	139.87	146.11	119.45
105.32	98.123	109.38	89.135	135.07	90.109	107.87	83.086	119.54	76.004	77.791	73.774	89.393	113.37	123.58	83.369	75.897	70.212	103.62	113.28	70.89	100.18	95.5	71.915	86.672	61.018	136.85	108.66	78.81	52.17	51.538	68.13	53.227	79.151	45.733	62.21	89.455	98.18	122.12	99.396	62.427	62.411	111.75	118.22	65.722	80.564	114.64	110.84	115.06	111.68
102.53	110.34	97.179	96.565	125	89.832	102.52	84.371	107.93	76.214	63.346	68.118	79.327	105.47	117.81	105.34	75.624	80.865	92.168	116.53	87.423	119.51	67.166	64.664	103.66	87.171	127.52	111.87	94.121	73.047	63.234	76.715	90.55	108.79	114.85	106.95	110.55	103.19	132.03	116.29	83.847	104.27	103.88	114.1	100.19	133.6	103.42	85.908	88.588	104.55
128.22	137.03	74.295	96.175	110.93	99.139	85.188	86.076	94.684	95.62	84.398	91.394	95.989	111.34	116.98	126.39	81.333	88.552	132.5	143.26	111.28	114.79	25.127	52.248	90.526	95.714	133.52	113.23	90.709	83.225	41.746	74.464	103.76	114.89	111.17	135.09	109.99	99.018	120.33	112.22	89.16	81.538	87.146	100.3	96.64	136.97	84.582	71.9	78.917	99.015
113.93	132.95	85.168	110.79	110.13	98.705	85.255	98.074	96.691	100.02	78.7	68.943	86.378	94.868	106.28	118.11	76.997	90.307	120.62	144.01	152.68	122.23	45.932	90.668	121.04	124.99	173.85	122.63	75.718	77.142	72.4	96.998	114.62	111.46	110.95	145.73	109.18	97.452	117.85	101.21	83.955	50.942	86.041	91.53	102.27	125.09	74.905	78.638	71.393	90.614
121.76	130.16	82.182	98.169	106.91	107.95	100	107.78	138.47	142.61	131.2	91.735	115.86	90.893	104.37	103.49	98.095	99.558	153.2	148.47	150.26	118.35	54.774	93.238	80.132	124.91	158.79	122.3	84.545	82.324	64.772	99.592	100.45	96.451	64.914	119.28	100.21	87.839	106.42	81.296	93.452	37.78	68.306	74.811	82.238	86.447	54.504	68.588	72.371	74.392
113.54	102.66	92.863	103.27	109.14	117.7	113.69	120.68	130.21	135.54	145.82	98.232	122.16	98.224	120.85	110.51	104.71	88.518	144.81	129.74	152.1	116.6	84.261	112.31	75.197	113.92	149.41	117.49	100.35	81.879	80.705	105.88	82.226	92.887	31.938	69.295	92.35	86.501	107.34	76.798	109.07	50.519	83.563	90.177	61.191	60.756	75.825	88.012	70.276	70.541
117.25	98.729	93.607	105.49	118.04	131.69	123.14	128.23	157.78	146.05	158.34	113.34	139.88	111.38	136.59	131.77	108.35	94.531	156.46	125.9	156.62	122.28	101.54	119.81	80.427	114	137.53	125.51	122.82	106.8	99.499	104.33	78.192	96.3	20.556	31.683	94.161	86.601	112.02	86.265	135.05	87.522	46.725	56.326	18.537	22.331	46.863	40.188	43.362	42.962
126.41	106.48	84.15	105.1	104.86	130.61	120.68	125.63	166.32	149.99	161.91	135.48	148.28	119.33	137.4	146.42	106.14	107.72	162.89	122.92	154.77	107.74	86.445	116.06	70.515	102.21	112.03	122.63	133.82	126.61	100.7	90.764	85.104	101.02	25.713	28.519	102.96	91.111	110.93	98.875	149.57	86.309	43.45	58.511	24.809	37.297	51.565	32.36	45.961	44.865
111.87	110.48	91.205	118.13	93.58	120.14	114.86	126.33	166.12	144.63	138.44	126.72	127.04	111.06	118.77	147.81	99.599	128.41	133.92	119.76	171.16	103.55	89.449	140.63	90.828	115.52	129.04	130.07	134.11	142.42	130.89	99.269	106.31	104.22	56.662	45.781	123.46	101.11	113.72	110.6	162.66	84.875	28.791	47.221	41.557	51.865	38.165	18.886	46.441	50.625
112.69	114.79	88.117	113.63	78.289	117.51	110.88	126.59	162.11	157	148	146.36	123.02	111.79	105.03	150.9	104.18	140.29	132.33	126.32	164.4	94.667	76.147	138.79	63.423	115.79	128.85	131.06	139.06	151.87	122.11	103.38	113.39	102.3	60.424	61.446	133.3	100.6	103.65	106.81	180.98	94.469	30.791	52.886	58.597	69.499	37.22	32.633	70.264	70.888
112.06	110.74	88.763	103.85	75.073	117.38	109.53	126.3	143.01	147.54	149.55	158.5	119.24	116.63	109	160.93	106.57	131.91	130.53	127.32	143.19	97.994	78.644	127.69	47.239	115	120.25	123.68	143.72	150.43	110.21	109.95	115.53	105.54	67.014	70.759	128.51	92.72	93.397	98.062	192.13	142.67	55.022	69.078	68.595	85.84	52.106	63.934	92.054	89.651
109.96	104.37	86.504	93.545	77.46	112.58	102.78	122	99.487	109.65	134.01	158.11	111	123.14	127.97	171.59	115.62	119.47	119.77	116.37	112.95	106.5	85.675	107.81	54.103	106.81	101.35	107.73	146.22	146.15	99.089	109.43	125.18	118.14	89.951	82.366	112.65	82.931	87.12	91.65	190.99	193.27	104.99	101.67	88.725	115.5	91.999	110.76	105.1	103.52
110.42	108.89	75.666	83.514	82.48	104.73	91.171	115.73	72.948	87.076	120.72	153.1	108.74	129.46	142.41	172.55	140.48	130.2	114.26	108.78	93.723	116.91	85.408	87.627	72.211	101.55	90.592	102.35	147.13	156.93	90.724	101.92	142.87	130.42	119.2	98.565	96.158	73.81	86.672	88.326	185.98	208.26	127.04	109.5	107.5	131.07	109.17	119.91	94.04	93.614
117.16	118.16	64.915	78.558	83.121	94.247	76.422	108.74	54.948	82.625	115.62	150.11	113.49	141.97	145.3	167.63	158.47	144.01	124.82	116.79	94.036	111.6	76.615	80.285	82.619	89.88	95.338	100.48	134.94	161.16	79.491	91.708	138.71	125.03	116.67	101.92	77.556	68.72	88.389	83.865	167.19	162.25	122.5	102.36	110.67	112.05	110.65	108.77	75.477	77.337
119.8	121.49	61.484	76.625	76.902	88.906	72.288	103.76	58.636	104.22	122	147.62	119.99	142.92	132.83	157.47	161.4	156.69	136.27	127.41	105.02	101.74	72.285	86.086	76.553	84.663	93.615	105.35	129.22	164.41	81.879	90.25	126.43	112.83	107.39	99.898	73.643	70.198	95.545	83.405	157.74	102.52	101.36	92.293	117.12	90.514	101.14	89.002	63.429	63.313
112.73	110.7	74.078	86.813	74.376	94.317	74.811	103.71	43.905	108.91	113.94	133.59	111.97	132.91	123.78	157.79	135.76	143.71	132.32	129.75	120.79	93.715	86.128	104.59	80.395	82.895	89.112	109.1	127.55	152.71	106.01	101.06	111.68	103.82	100.3	87.721	82.801	79.553	106.15	89.596	154.24	67.149	91.362	96.937	114.96	76.448	103.26	90.036	61.726	62.341
123.19	114.17	75.692	89.768	71.543	112.22	75.268	103.39	22.919	115.56	129.08	144.5	112.76	119.04	124.4	161.77	127.13	135.94	151.01	134.65	110.37	83.737	80.214	90.377	53.458	68.026	58.845	105.7	142.78	149.64	108.53	99.437	109.73	102.46	81.94	69.646	101.91	90.808	105.41	97.108	165.84	65.323	69.187	93.235	86.17	64.376	92.408	82.668	66.212	65.509
122.43	120.23	90.989	97.904	88.301	114.45	92.566	107.32	57.448	118.47	121.42	135.7	106.14	98.091	119.42	152.32	99.268	115.13	156.58	136.72	117.27	91.444	95.872	90.608	62.092	78.546	62.781	105.45	130.97	130.18	120.08	100.27	110.01	102.26	65.283	55.887	113.66	95.783	103.7	100.76	150.69	88.011	54.103	79.163	53.447	54.678	75.395	74.853	65.434	68.397
111.5	119.62	105.95	100.34	95.273	91.006	125.75	109.67	143.46	137.73	119.25	128.33	96.508	68.021	96.509	111.85	91.787	113.07	135.07	122.22	132.95	107.18	109.74	98.499	63.529	104.78	86.28	107.85	114.86	116.06	124.8	99.503	123.06	108.37	59.618	60.757	120.42	95.173	102.37	100.54	132.45	99.933	73.36	94.978	73.87	95.287	86.032	96.507	82.187	91.768
97.628	116.2	129.87	105.4	116.81	65.651	159.1	111.39	271.22	168.77	116.91	112	94.559	51.379	72.939	72.813	93.282	120.37	115.81	120.95	174.11	140.03	146.12	133.92	89.307	159.16	170.23	130.58	96.008	113.47	145.01	115.29	126.22	105.38	51.476	61.578	113.49	89.17	107.37	99.42	117.57	115.2	39.005	57.912	58.015	81.896	41.245	55.314	68.73	92.147
102.7	105.72	138.58	98.636	126.37	54.519	168.16	101.41	333.46	176	124.29	115.56	106.23	59.219	72.205	62.092	98.145	115.21	115.86	121.35	189.18	149.44	159.36	149.11	88.237	179.46	227.76	140.7	87.687	107.64	136.17	121.58	110.8	96.817	44.333	70.196	92.056	80.853	108.63	99.096	107.55	106.33	33.264	54.712	51.342	76.961	30.349	45.902	72.081	104.94
96.761	87.452	141.58	97.174	134.1	64.878	151.65	91.034	300.36	142.5	103.82	98.148	99.246	66.426	88.79	79.998	99.232	109.7	91.293	104.83	182.64	152.37	168.29	156.2	111.9	182.1	250.54	149.83	97.691	110.32	145.22	130.69	115	101.53	98.865	105.75	87.504	82.668	120.29	112.88	115.4	107.69	56.954	76.009	74.959	101.73	48.614	58.987	73.724	110.01
107.31	97.16	123.9	79.284	124.14	73.368	119.06	73.05	214.26	95.481	92.709	89.647	99.629	70.449	104.92	97.917	96.903	105.49	101.56	99.505	122.63	124.41	134.53	115.71	100.16	140.72	180.32	121.2	104.74	103.67	124.08	111.68	114.22	100.49	150.16	148.53	93.989	92.492	124.04	127.07	102.74	111.82	102.42	108.98	110.38	132.14	88.349	88.87	88.45	111.94
112.81	112.93	105.01	84.244	120.51	95.064	86.241	80.606	115.62	70.103	91.54	84.835	92.076	84.39	117.93	120.9	106.96	112.68	110.5	109.24	101.76	106.53	93.703	88.881	102.34	106.65	152.85	118.31	114.59	112.32	111.45	101.39	114.48	103.44	154.05	151.92	115.58	109.34	128.58	135.15	113.39	116.43	110.5	103.52	99.049	108.46	98.674	87.263	77.879	94.794
108.01	122.54	97.418	92.833	110.13	95.218	94.383	99.442	121.92	91.362	106.49	88.07	91.27	83.474	108.01	110.73	104.53	117.15	112.84	117.33	114.14	106.61	70.13	83.836	96.541	104.8	138.83	126.39	115.99	117.72	107.66	100.14	111.44	109.67	127.04	135.23	134.67	118.46	130.79	126.39	123.52	122.18	124.48	102.41	111.28	104.13	110.17	93.34	75.818	86.209
111.96	128.09	95.904	99.331	92.141	84.575	117.44	113.83	173.36	118.84	136.33	112.26	102.85	81.417	98.836	84.037	112.06	122.91	126.93	125.92	126.83	109.98	60.309	85.416	68.785	109.52	133.11	129.23	120.63	121.58	95.001	99.312	103.69	112.78	77.175	100.19	134.6	117.31	119.76	100.13	133.86	113.09	119.53	96.587	112.87	99.647	103.32	87.37	76.565	86.408
113.29	126.99	107.81	113.6	102.78	91.342	135.59	127.5	225.22	129.35	136.84	122.1	116.38	91.862	105.98	79.698	108.25	121.13	143.72	138.3	149.33	127.38	89.278	109.96	77.658	130.2	169.08	147.25	118.16	124.19	96.555	108.74	93.98	109.83	48.884	68.216	112.71	102.44	105.08	66.873	137.15	104.94	63.795	47.423	71.712	58.389	41.731	29.183	46.934	59.089
128.34	125.12	97.825	103.13	92.335	99.427	133.42	122.54	188.17	110.93	130.84	144.54	133.49	107.51	116.28	87.319	106.21	115.99	168.1	135.58	109.82	104.24	80.654	92.816	34.223	93.752	117.28	123.03	112.54	109.74	49.247	85.875	80.468	101.96	45.585	74.358	78.646	82.53	79.606	38.009	110.13	67.162	90.268	83.96	97.025	93.047	64.848	61.877	69.308	65.319
128.14	126.79	84.86	100.3	99.068	127.84	112.99	125.16	110.34	103.79	110.84	136.89	134.67	123.42	117.66	115.94	117.45	134.2	173.16	139.83	87.365	95.238	74.607	87.256	21.23	68.983	86.653	120.11	116.89	122.1	34.441	78.675	81.477	94.896	57.949	82.735	65.709	74.385	71.42	37.256	96.046	68.483	74.038	75.456	88.07	82.155	54.571	51.118	68.157	44.147
123.64	124.74	64.865	91.795	81.989	138.33	89.956	120.08	22.906	99.458	106.73	125.44	123.36	121.14	104.6	129.83	137.42	153.09	155.3	134.33	61.5	79.029	46.522	71.387	-9.0486	36.105	25.514	99.287	129.09	134.84	30.983	75.62	85.967	90.283	54.572	81.455	72.092	84.498	72.869	61.855	84.038	84.157	103.68	109.97	106.96	99.903	103.36	98.352	101.73	60.701
114.21	113.36	55.719	86.785	68.542	134.6	83.18	111.37	16.631	107.38	113.77	110.54	112.16	104.74	94.459	130.14	137.33	146.17	121.27	120.44	62.345	80.893	36.387	67.244	-10.982	35.452	-3.9022	88.427	134.85	138.18	54.404	89.675	89.819	88.557	44.602	65.712	84.122	98.389	81.005	93.423	82.598	108.27	141.25	146.65	126.32	125.08	161.18	158.79	141.41	97.276
92.315	91.808	70.538	92.735	75.397	120.4	91.325	99.533	78.808	99.795	99.8	79.12	94.686	78.979	96.681	118.06	106.87	110.71	67.027	90.376	79.137	102.38	69.243	84.743	50.495	73.508	20.263	90.617	121.22	121.55	104.83	114.55	101.63	91.164	74.294	60.756	92.554	105.44	91.293	112.96	84.532	121.08	167.04	163.91	144.89	155.01	193.37	198.84	159.83	130.29
85.759	81.174	83.06	93.293	84.594	110.44	91.399	82.463	111.52	78.19	87.767	69.518	88.394	71.299	109.5	103.89	81.012	74.443	43.293	63.096	62.152	104.31	93.25	81.933	105.8	94.66	45.156	82.597	97.166	92.851	113.99	111.62	110.31	90.824	118.93	77.253	90.894	101.73	88.816	106.71	82.563	92.857	178.27	167.42	153.98	173.98	198.69	213.29	164.58	151.83
90.574	80.54	86.361	91.24	92.192	118.72	80.644	73.611	71.398	69.845	80.797	80.705	92.036	93.966	116.74	103.32	64.899	51.174	56.237	56.659	34.193	86.49	94.17	68.527	134.31	93.012	66.283	77.182	72.35	68.615	79.603	85.606	101.36	86.788	138.56	101.19	84.339	92.167	83.453	84.747	75.025	46.964	176.35	156.6	142.76	155.77	183.87	204.55	160.84	154.04
96.594	84.193	74.738	83.06	78.148	137.03	68.785	74.018	-13.671	99.683	96.576	107.31	98.957	118.34	102.36	103.82	78.491	64.725	80.66	64.787	11.757	65.449	65.865	48.879	110.04	79.757	54.032	81.241	79.174	78.325	32.585	57.646	89.425	89.935	123.67	118.92	92.144	90.51	87.35	72.753	79.977	26.649	180.13	155.74	143.75	136.7	176.7	197.88	172.4	154.09
85.7	83.265	76.224	77.313	51.699	128.23	64.843	69.739	-82.075	108.84	91.766	99.192	87.498	111.56	74.956	89.588	80.543	78.245	79.998	74.92	6.8246	56.303	53.899	50.222	84.622	73.11	16.902	70.709	89.937	85.377	28.376	53.799	66.372	87.888	89.031	112.04	103.8	102.67	102.74	83.484	56.566	51.795	202.94	171.1	159.43	128.06	190.72	213.27	200.34	168.38
73.322	76.87	73.349	67.318	22.958	106.67	69.667	63.577	-80.827	112.15	96.935	90.16	77.907	78.408	59.527	68.588	95.985	101.54	56.712	67.401	9.2765	63.859	44.459	46.047	43.926	68.852	-30.226	63.608	115.44	104.74	43.884	65.575	62.547	90.315	74.958	99.121	117.96	113.23	113.19	104.35	49.67	86.767	229.34	203.99	210.82	175.72	215.18	242.43	236.18	191.42
74.728	69.688	70.4	65.105	26.788	92.827	72.856	67.314	-30.913	98.828	102.11	92.188	83.429	67.227	75.858	71.342	105.55	106.9	45.887	59.474	25.945	76.385	44.49	42.345	24.063	59.656	-26.015	65.888	117.61	109.83	51.494	78.423	61.717	85.459	74.484	82.036	112.22	106.9	105.81	110.2	52.708	91.148	211.63	203.74	229.31	205.81	203.66	236.06	238.62	191.36
62.945	55.196	87.622	79.631	62.489	75.144	85.215	83.704	36.023	66.557	70.724	73.846	79.789	73.8	91.108	80.847	86.581	91.898	22.704	42.948	57.869	93.472	80.558	69.968	70.874	68.792	22.417	67.486	82.291	87.663	80.863	93.607	76.854	84.518	129.51	96.077	97.056	91.863	98.087	103.24	48.27	86.014	171.37	172.18	237.85	218.59	167.26	195.69	202.05	162.48
64.123	54.742	99.692	94.484	93.249	66.408	88.865	101.36	53.243	50.32	55.015	76.741	79.109	100.1	90.087	88.102	86.885	91.509	27.133	41.694	76.513	96.03	105.38	97.597	118.24	76.655	58.163	58.965	56.071	72.74	104.64	98.055	103.35	93.002	182.94	126.33	87.066	86.029	91.828	96.057	55.625	88.477	106.1	113.26	207.57	184.79	111.27	120.19	149.62	121.28
89.148	72.467	92.942	97.231	102.38	76.923	81.99	109.77	34.194	74.561	80.443	114.49	90.501	129.17	79.222	92.53	110.4	106.7	67.173	62.622	80.085	87.743	99.981	108.22	128.13	83.434	58.186	54.253	66.255	80.539	109.74	95.955	120.25	107.8	185.69	147.75	85.21	93.161	87.899	99.24	79.416	105.07	54.229	67.386	150.64	128.96	72.5	59.581	119.32	97.991
94.217	86.296	96.941	108.64	101.59	87.859	67.369	105.54	-8.7968	73.502	77.135	111.49	68.326	120.16	70.706	85.508	128.07	121.73	62.603	74.26	84.194	92.37	111.37	135.45	161.18	108.82	67.454	61.894	96.022	92.625	144.15	112.4	126.19	120.27	170.08	143.62	96.052	115.96	95.701	120.99	98.425	136.72	48.997	61.957	103.37	92.265	75.805	54.167	111.3	105.21
108.48	116.06	89.097	105.71	103.26	107.94	52.53	92.511	3.1637	86.474	87.599	103.45	61.096	93.396	78.413	78.124	150.9	144.94	75.685	95.76	66.638	102.22	106.83	130.98	153.33	127.48	82.513	87.073	128.29	115.01	139.8	116.66	106.83	108.8	112.8	103.63	106.22	127.75	93.674	135.69	116.93	157.08	28.559	47.557	44.817	51.931	60.577	43.676	106.17	107.39
115.82	132.64	88.293	105.83	108.83	117.34	46.912	84.47	25.723	72.514	75.576	78.365	55.491	75.637	96.885	78.213	145.27	137.8	87.581	112.02	47.815	98.798	100.19	116.14	129.62	118.84	115.02	102.51	118.37	106.4	98.537	102.37	63.15	76.968	36.35	43.305	102.26	123.55	85.268	129.83	107.48	137.98	34.319	57.58	5.5993	24.645	71.118	68.627	106.13	112.45
114.3	128.88	84.968	91.384	90.34	101.24	76.719	82.133	92.744	87.516	77.282	72.992	66.608	56.447	87.598	57.183	126.98	122.54	98.98	104.11	25.735	82.11	80.008	80.445	64.058	95.568	79.62	94.927	94.625	92.512	41.605	70.093	51.924	64.423	16.652	34.278	101.72	107.36	82.652	109.73	93.187	107.17	98.776	122.03	73.681	92.516	132.97	139.66	134.15	127.16
124.72	121.29	93.764	100.29	114.61	119.31	110.54	108.25	186.06	151.6	98.051	96.935	107.81	91.913	83.165	77.892	94.875	87.253	160.99	139.09	93.216	92.699	90.534	81.913	61.543	110.24	119.75	131.5	70.963	102.39	34.458	74.121	52.362	67.142	-7.1803	28.238	88.796	85.115	92.765	83.914	99.117	103.51	41.808	60.831	25.433	26.782	71.242	72.021	89.242	75.281
124.17	109.31	109.94	113.74	97.574	103.61	119.86	113.45	165.44	139.81	104.82	116.72	107.72	96.819	67.023	65.641	104.98	78.625	171.64	142.64	123.59	87.754	100.27	86.613	79.357	104.4	84.86	112.68	91.591	121.31	92.346	99.756	104.8	98.135	46.276	67.417	90.486	94.138	107.23	82.354	97.462	109.08	25.51	40.762	20.507	12.948	45.995	36.053	60.95	59.38
132.86	101.6	111.59	118.28	84.646	105.08	120.18	117.38	143.8	137.11	129.37	153.33	114.67	105.2	69.455	69.626	126.52	82.446	173.08	137.06	134.96	90.032	96.809	84.965	90.925	97.028	52.543	109.13	136.73	149.95	142	132.63	147.94	128.78	100.29	115.33	86.882	98.548	107.69	85.23	103.85	105.62	28.231	38.883	30.061	26.597	31.848	21.855	44.725	55.425
142.8	106.41	100.06	108.14	74.489	111.21	111.5	115.12	120.23	127.52	154.84	176.14	125.22	116.47	86.007	82.403	157.16	107.25	166.34	124.22	95.477	90.623	77.786	68.426	69.299	73.364	29.24	102.32	173.25	167.74	141.28	141.59	154.61	132.07	119.14	137.21	81.527	98.474	89.837	88.88	101.14	97.244	35.681	41.698	42.342	44.342	24.514	19.247	41.205	60.031
136.32	107.86	94.365	94.497	76.69	113.61	110.98	111.89	115.36	116.28	154.92	161.97	136.9	136.54	103.16	100.42	156.39	121.52	147.91	107.42	47.022	93.751	73.677	61.86	40.921	51.517	34.012	91.962	162.3	149.12	100.46	123.45	118.77	108.35	97.253	125.27	75.045	95.141	70.85	90.621	76.972	93.918	54.485	50.106	57.816	53.134	35.08	32.532	51.02	70.713
116.77	101.24	97.17	84.656	87.894	115.87	118.26	106.54	125.82	119.06	142.96	133.7	152.23	157.85	112.07	111.63	132.51	120.67	126.61	92.421	30.672	101.96	91.373	68.016	24.743	45.646	52.997	84.659	122.43	112.17	56.583	94.262	78.177	83.819	66.475	102.54	76.275	95.98	65.803	92.333	57.053	96.708	70.784	58.765	72.916	54.844	51.057	45.167	69.475	83.395
94.894	91.045	109.67	84.296	110.51	121.9	127.86	98.184	152.85	134.19	130.28	114.44	168.12	164.91	115.12	108.55	97.554	103.05	110.22	85.487	63.387	116.37	129.7	85.429	47.173	64.145	75.184	88.494	85.013	78.287	51.985	80.432	62.842	77.056	65.004	97.188	83.616	99.786	77.59	91.754	54.136	96.025	71.335	58.542	80.466	54.397	51.048	42.949	81.862	88.431
86.096	84.757	112.43	86.396	118.36	129.63	126.79	87.39	155.16	143.72	139.54	128.36	172.53	143.36	115.5	85.42	100.64	100.37	93.964	74.963	94.485	119.59	141.25	83.812	67.222	76.345	63.566	93.317	94.082	77.128	74.092	81.319	89.889	94.148	106.09	121.16	99.771	104.32	91.766	86.927	81.742	73.794	76.214	76.952	105.95	92.443	55.696	52.93	92.913	94.299
98.612	87.988	109.59	91.746	128.62	142.13	123.56	88.984	165.5	148.66	157.4	156.5	173.42	123.97	120.85	74.323	109.25	91.554	106.4	82.879	110.51	113	126.11	75.854	81.637	82.242	58.532	103.9	116.4	89.502	92.728	89.633	102.68	103.02	123.65	134.78	100.97	95.389	97.251	71.907	97.775	48.55	63.38	74.972	96.492	101.82	43.894	52.593	82.019	81.064
119.74	93.05	98.927	95.182	112.38	139.69	116.4	97.857	143.95	127.18	167.9	174.37	155.91	110.89	120.06	71.393	130.54	89.933	122.54	89.602	79.389	87.612	79.352	60.706	56.717	64.039	33.806	91.405	137.47	103.6	82.683	83.565	93.232	98.156	102.24	123.71	95.977	87.853	94.428	62.228	88.177	39.464	73.39	91.416	86.796	109.01	66.67	80.49	77.062	78.434
122.83	101.54	100.85	97.36	96.501	118.27	120.94	107.71	167.1	110.22	144.51	144.54	128.36	98.17	100.77	69.076	126.44	90.434	129.83	97.625	48.897	80.258	65.531	71.412	47.812	73.546	16.465	74.362	126.77	108.81	84.372	77.2	71.068	82.298	76.445	101.75	93.262	87.811	99.853	69.79	50.513	87.887	63.881	77.021	72.032	90.346	69.344	72.179	62.752	65.762
119.18	108.96	94.697	98.793	70.259	100.58	108.2	109.43	143.7	95.008	121.19	119.11	99.928	93.651	85.188	69.96	141.32	110.38	117.78	93.595	38.25	76.478	61.446	80.271	34.308	75.385	3.8847	60.098	116.66	118.33	81.019	69.154	70.053	79.39	64.969	86.924	101.49	101.75	105.03	89.997	45.897	125.33	65.549	87.821	80.805	94.728	85.544	73.298	69.423	76.128
118.25	104.15	91.776	124.59	96.371	133.68	76.433	126.22	80.015	95.122	96.397	118.1	93.552	141.19	113.36	126.29	126.95	93.91	113.55	109.63	130.05	90.192	87.292	115.4	82.604	83.05	116.02	106.3	88.204	112.78	78.372	87.211	53.889	80.138	25.125	55.443	87.827	101.66	102.93	93.696	84.469	100.17	45.075	81.015	30.077	41.21	72.249	64.24	62.028	79.233
79.951	111.13	100.09	100.63	80.61	84.817	94.783	97.895	117.02	89.294	63.051	84.657	81.397	82.039	85.278	75.118	96.552	109.16	60.719	71.723	135.68	98.518	120.89	111.91	102.67	97.203	52.85	79.623	72.033	89.945	112.35	97.09	101.06	98.688	142.37	128.84	96.587	99.305	102.48	97.266	84.974	95.502	134.83	155.8	185.74	183.21	125.77	131.18	116.24	113.96
72.612	124.91	97.167	91.467	90.106	84.188	94.829	90.175	107.17	93.316	76.383	82.773	92.786	67.861	90.165	71.412	106.93	138.44	60.938	74.647	151.79	110.3	118.94	100.08	110.62	103.72	66.977	89.02	92.191	106.74	125.77	111.41	130.49	106.25	182.35	141.47	98.752	92.157	93.826	92.639	117.5	92.88	119.6	121.47	192.76	181.03	90.505	102.82	112.77	100.94
96.103	131.21	83.213	78.245	96.133	101.88	99.26	90.266	102.98	113.56	126.41	103.4	127.12	86.223	108.49	96.103	120.28	148.37	104.44	94.923	143.72	109.74	79.899	72.63	74.644	102.53	74.729	97.685	121.26	130.23	97.205	104.86	125.03	102.66	151.35	119.94	94.039	87.696	85.955	92.392	130.33	106.44	103.09	77.319	144.7	131.94	73.173	81.525	112.76	89.71
99.514	112.98	82.781	73.754	87.745	103.36	107.99	85.708	94.787	110.54	147.44	89.147	129.1	86.067	115.18	104.85	132.48	150.73	90.468	80.668	113.26	110.45	61.257	63.7	60.863	117.13	56.214	90.612	149.72	147.13	94.42	95.413	134.09	111.93	157.75	121.85	112.93	108.53	99.62	117.65	129.2	144.25	135.23	88.89	145.77	139.7	116.77	109.86	134.49	106.92
110.8	103.01	85.34	76.081	104.2	116.2	103.17	81.902	103.09	119.51	159.5	81.183	136.2	102.94	129.34	120.11	134.21	134.72	86.877	80.773	90.489	110.42	68.292	63.968	81.895	133.07	71.477	92.603	150.86	144.63	89.934	85.929	126.74	113.59	150.93	130.64	130.8	131.85	111.68	140.64	134.91	164.56	118.35	79.588	104.34	105.35	118.99	98.421	138.03	110.65
103.98	91.689	98.672	91.866	135.23	122.75	93.412	84.452	96.825	113.64	133.78	66.466	125.11	117.38	139.04	126.65	112.46	101.43	62.047	78.167	84.261	107.44	105.13	85.561	151.87	137.93	121.36	97.348	119.49	109.39	102.57	89.554	115.23	113.18	155.15	151.47	142.12	143.98	115.64	146.98	151.53	147.13	100.36	87.06	76.425	79.038	116.12	97.123	130.08	111.18
73.09	80.424	117.77	114.42	161.33	116.99	93.451	97.08	91.914	102.66	81.875	41.429	94.609	112.35	129.4	117.99	82.729	79.704	25.331	72.959	96.061	114.09	153.13	125.32	241.22	144.09	182.31	110.65	83.227	74.937	144.29	111.14	118.24	116.17	172.57	166.38	149.93	139.17	114.63	138.72	178.76	129.05	80.045	87.141	71.91	66.952	102.16	91.559	101.91	97.868
64.311	86.225	115.27	121.22	168.47	118.21	97.845	112.28	109.53	120.93	65.777	49.469	85.708	110.26	113.6	118.67	71.674	81.493	52.383	95.266	120.39	125.06	162.21	144.74	269.1	146.45	220.92	137.87	69.686	76.086	166.34	128.45	119.29	113.81	142.12	139.99	143.45	117.47	104.84	120.65	200.95	126.38	35.543	47.853	39.42	27.123	61.491	53.162	58.976	67.766
73.399	96.477	100.68	112.11	146.51	110.05	98.083	110.99	120.25	126.35	68.352	67.4	79.232	96.608	97.419	120.97	79.287	97.665	101.19	118.35	144.85	132.18	142.32	144.09	238.29	145.3	210.49	155.73	80.382	100.67	173.99	134.31	126.32	112.23	102.39	96.167	130.4	100.2	99.327	110.29	189.09	130.23	32.784	33.871	30.586	20.61	56.702	43.911	39.644	59.881
87.402	106.47	95.416	101.73	115.69	82.364	82.152	87.237	88.435	77.342	58.047	65.359	55.58	69.825	89.376	116.84	95.297	112.38	124.84	127.46	154.13	126.94	126.95	137.87	197.3	135.41	179.27	145.29	93.328	114.87	179.14	131.65	135.64	109.03	89.156	63.446	117.15	101.39	102.06	110.85	138.92	119.25	72.429	60.397	48.454	47.911	85.663	69.162	46.829	80.271
91.251	108.02	106.76	102.07	104.78	51.872	68.015	65.778	50.962	16.831	35.912	45.691	25.98	44.901	87.648	108.83	99.985	114.69	104.51	118.48	152.88	118.43	134.74	140.3	180.47	127.53	173.93	129.11	92.939	105.91	181.32	130.09	143.04	109.32	115.33	65.747	109.48	108.82	110.42	111.23	93.718	91.978	123.04	108.79	91.389	99.258	116.92	105.78	63.852	103.47
99.555	113.14	115.61	103.21	114.69	43.043	75.387	68.478	68.359	22.696	48.471	52.083	34.672	46.603	85.339	102.19	93.531	109.84	97.932	116.57	131.86	108.7	137.6	132.59	153.51	121.18	182.59	121.85	82.948	88.772	150.62	122.44	135.77	109.53	135.5	90.176	104.44	104.03	111.83	102.29	85.687	74.339	125.82	122.8	117.36	127.17	102.48	100.8	71.789	99.09
96.88	111.34	130.6	117.89	119.45	44.199	95.982	93.85	86.965	46.099	60.747	61.149	53.844	67.66	76.841	90.81	70.882	89.207	95.924	118.8	102.08	94.179	135.28	132.83	131.93	112.37	180.8	101.29	62.474	58.708	119.62	115.81	113.42	106.39	130.84	102.31	99.696	98.488	111.14	99.193	80.228	85.964	97.697	105.24	106.11	112.28	71.972	73.647	64.927	82.64
98.527	99.979	130.32	132.65	101.77	68.593	120.93	131.52	107.8	101.63	92.346	100.85	89.877	105.1	69.945	86.007	52.565	63.349	113.98	121.94	90.764	77.126	103.47	124.29	78.631	98.896	142.76	87.58	57.896	45.136	76.113	103.15	89.163	107.34	94.689	95.641	94.484	91.396	109.45	106.77	74.316	104.24	83.971	100.11	92.967	103.58	71.607	68.653	69.207	79.325
89.642	89.447	140.15	151.95	87.876	91.697	137.9	158.35	138.68	137.03	93.313	115.58	109.8	128.1	63.099	78.159	30.407	38.353	125.12	127.97	116.26	75.672	95.759	135.61	57.982	105.72	107.87	83.016	55.894	41.714	72.713	101.58	73.873	103.54	69.785	76.27	90.914	91.918	117.58	126.52	35.228	130.24	55.417	71.771	63.197	74.121	54.614	38.866	57.445	69.831
[truncated: 66 more columns]
