# Supplementary material for: Constructing high-order functional connectivity network based on central moment features for diagnosis of autism spectrum disorder
Source: PeerJ. 2021 Jul 6;9:e11692. doi: 10.7717/peerj.11692 (PMC8269664; doi:10.7717/peerj.11692)
Supplement: Supplemental Information 2 [file peerj-09-11692-s002.zip › raw data/Subject_26.csv]

95.143	91.668	84.163	84.586	84.543	87.423	85.43	77.517	119.49	90.736	91.07	90.917	80.186	106.05	80.559	88.91	88.169	64.965	101.41	94.074	125.57	110.43	92.756	98.359	95.203	79.292	111.09	80.707	77.159	75.432	81.647	86.585	107.08	104.45	89.426	74.134	100.82	81.373	96.775	101.22	107.14	86.081	102.86	122.05	134.88	130.83	110.05	101.23	100.65	117.58
85.182	97.241	70.944	73.992	76.404	81.644	89.78	85.955	92.762	90.182	99.717	95.257	93.993	114.79	82.365	93.029	110.99	103.99	92.699	84.435	49.849	102.32	80.187	93.238	85.074	71.704	38.8	62.871	103.53	88.128	91.341	106.43	117.52	123.43	147.15	141.29	116.92	79.094	85.829	89.103	195.5	152.89	115.18	120.17	166.04	166.94	111.14	113.5	126.8	118.52
89.488	102.67	72.931	92.625	72.959	98.755	84.027	105.65	79.101	109.88	108.25	112.29	121.91	131.36	95.509	109.5	114.24	128.5	96.247	94.029	29.46	89.621	83.774	100.1	63.696	88.04	9.9555	63.558	119.65	94.255	90.703	108.95	85.95	113.64	105.32	120.31	116.6	107.46	71.026	90.382	165.04	175.8	95.529	98.072	122.05	134.11	96.247	93.45	109.41	96.118
100.19	124.73	67.724	92.794	64.119	105.03	63.118	99.617	60.873	114.94	123.61	124.36	131.22	127.62	128.21	126.93	132.69	157.26	99.28	109.09	45.511	94.109	79.461	96.755	26.597	89.671	17.522	89.754	149.51	124.24	95.99	110.54	85.685	114.44	66.708	82.456	140.3	133.99	100.73	133.03	173.32	185.66	95.516	106.27	95.675	115.59	108.22	106.83	81.325	78.339
111.13	128.59	66.114	80.313	63.575	79.05	54.042	87.845	53.64	76.697	113.74	103.59	116.73	95.66	128.64	117.78	150.81	176.51	100.61	109.56	62.865	88.856	63.288	78.402	1.7063	68.072	51.946	90.959	158.04	150.14	89.727	92.203	103	112.88	65.354	83.029	144.84	126.38	118.75	118.01	148.57	153.19	109.13	126.74	114.53	139.31	120.67	128.17	96.424	99
113.51	114.47	80.999	74.845	82.892	76.269	71.978	87.389	70.358	61.614	101.9	79.081	107.52	81.204	108.51	108.52	137.49	148.59	98.688	101.24	85.805	95.954	77.09	77.073	47.413	70.039	90.603	94.222	137.08	141.02	105.15	92.596	116.56	105.9	107.49	120.05	132.82	108.47	129.08	106.59	146.37	107.15	124.97	130.37	146.02	165.93	122.11	135.69	111.82	92.994
107.68	89.036	107.71	82.681	109.76	90.068	108.62	101.54	99.828	64.902	96.191	72.519	108.58	99.656	84.188	106.44	102.97	96.901	99.491	93.388	96.212	104.54	109.62	93.65	134.1	98.703	111.49	96.706	104.1	105.07	128.76	108.95	115.11	96.669	155.82	161.23	103.65	88.223	118.29	88.893	148.75	72.483	123.16	103.76	151.2	162.59	106.7	115.04	122.15	70.748
99.856	66.537	124.75	99.62	116.69	104.43	129.44	117.73	115.54	70.79	90.124	82.886	110.44	128.3	68.885	111.34	80.787	60.652	102.26	98.62	99.605	108.48	122.88	107.76	188.49	136.48	109	97.172	90.036	85.919	142.08	122.72	106.1	91.456	154.47	161.29	70.501	83.823	95.195	81.589	121.71	68.362	102.76	71.888	123.96	128.08	84.503	82.337	119.75	53.301
93.949	69.562	115.91	102.94	98.919	91.8	118.36	117.45	94.262	61.844	75.441	84.072	87.553	115.14	64.486	96.792	109.12	88.481	103.67	108.76	72.44	103.16	88.203	93.794	170.2	140.76	79.468	90.186	115.6	115.93	136.63	124.87	132.31	110.35	154.11	163.24	64.28	79.57	79.742	77.984	111.65	105.02	93.93	71.634	112.89	108.77	77.046	81.197	125.68	72.354
103.3	83.095	103.09	118.58	95.429	97.13	103.29	123.26	85.507	82.621	53.748	83.274	73.84	73.473	58.077	78.356	135.71	127.86	111.4	130.44	69.767	94.724	57.661	79.957	120.77	130.15	68.043	79.908	132.59	155.28	112.66	104.88	146.01	121.33	107.01	127.11	62.584	87.501	65.283	68.457	42.61	118.08	74.767	68.95	72.858	58.07	58.038	66.888	88.557	64.396
111.7	103.98	67.727	89.438	84.624	72.27	84.997	94.75	60.745	73.862	66.221	93.113	75.905	46.285	87.523	96.82	160.67	155.12	94.848	133.62	82.057	102.2	25.494	58.065	35.389	82.246	39.115	75.403	155.48	196.01	93.987	92.965	163.28	136.87	59.408	75.503	106.01	102.55	111.58	108.55	91.507	150.67	99.61	110.01	84	58.83	93.427	112.53	64.01	65.666
111.36	93.845	70.008	98.96	96.387	74.201	88.745	112.15	43.371	93.54	47.078	76.271	76.747	38.939	68.466	95	118.83	115.75	88.369	107.47	74.576	70.234	35.405	66.748	30.122	66.654	43.781	58.719	107.86	144.71	73.297	74.737	121.69	110.07	59.05	87.257	97.942	98.938	94.418	85.084	22.296	104.45	116.29	130.45	97.553	88.062	93.118	128.59	86.029	81.948
99.393	93.38	75.806	92.964	95.249	83.55	95.135	110.13	33.478	102.86	69.435	94.909	84.816	84.9	90.483	126.34	63.902	49.278	81.418	86.092	83.684	70.799	71.343	94.561	51.727	69.014	57.211	81.534	72.381	81.696	84.678	90.197	85.571	95.3	79.428	94.278	109.72	99.227	112.26	118.2	69.214	85.33	140.35	152.93	117.38	128.28	120.12	160.66	107.71	99.964
82.599	81.172	81.917	92.783	70.525	68.916	86.326	106.19	23.265	68.817	73.35	96.232	73.744	115.89	94.234	133.27	39.819	9.4489	81.07	73.737	88.736	69.231	80.972	105.54	59.099	75.454	83.597	88.704	55.725	47.463	90.718	94.652	63.949	85.705	95.905	115.59	93.964	96.927	95.968	111.82	49.679	70.318	149.04	170.54	152.92	184.18	132.7	176.61	167.56	166.07
77.21	106.36	95.577	102.02	72.957	98.609	92.951	95.21	61.885	91.921	108.75	123.23	71.551	125.52	124.36	130.56	49.698	20.364	100.29	103.54	116.99	119.73	120.96	127.51	100.95	96.269	120.55	133.9	77.151	59.317	126.9	130.83	96.973	115.58	136.7	134.01	108.32	107.69	109.4	147.95	125.13	95.358	132.39	140.01	138.65	153.99	130.93	151.82	134.78	149.94
80.414	87.598	98.847	117.35	74.029	83.936	90.668	105.06	85.219	77.977	89.162	91.988	68.591	87.952	92.212	93.99	85.108	56.213	106.44	110.05	124.32	118.96	107.92	109.43	98.729	99.042	136.39	105.69	85.79	87.751	114.27	114.48	107.53	117.01	136.35	158.56	75.286	115.42	64.678	89.528	22.831	85.483	103.89	106.58	145.23	145.73	91.132	99.525	153.49	160.4
90.4	100.33	94.483	106.66	99.166	99.365	109.68	99.713	119.89	111.61	122.12	107.82	96.062	90.723	113.84	103.9	107.63	84.93	103.84	117.67	131.39	141.65	123.69	108.04	115.68	100.79	114.05	117.38	107.08	111.3	121.19	130.53	129.41	135.96	145.58	146.43	102.46	127.1	99.309	119.42	113.42	117.41	91.877	70.08	122.32	99.218	85.918	67.695	100.41	91.53
98.127	94.79	97.196	107.2	121.27	122.9	126.87	119.22	135.88	143.89	125.74	114.25	120.54	120.14	111.26	117.99	91.66	72.749	96.762	100.77	111.9	116.62	129.34	109.79	134.15	113.01	85.163	113.72	91.624	89.994	104.02	121.95	102.31	119.69	133.97	124.05	102.1	118.82	109.07	120.73	128.26	107.11	82.686	51.043	95.692	80.886	74.392	46.362	78.876	49.036
101.12	97.465	102.5	107.21	127.69	142.04	133.59	136.74	138.24	149.96	118.7	123.87	123.68	156.14	108.94	127.05	73.29	61.309	92.774	82.377	79.173	82.181	122.31	110.45	142.53	120.96	67.226	113.48	77.448	66.127	85.121	109.46	78.529	102.03	128.78	107.13	97.082	89.399	112.91	110.17	138.34	87.532	84.748	59.102	83.681	93.013	78.409	56.758	84.578	57.167
102.86	100.73	106.47	113.11	118.43	147.23	124.12	144.16	137.76	126.64	100.89	126.37	111.22	164.3	100.65	121.94	74.775	71.639	90.967	78.973	76.056	65.525	104.14	104.47	133.1	123.16	79.086	108.69	79.401	71.112	75.386	96.67	72.253	89.298	104.15	88.614	81.022	67.624	101.91	86.719	96.604	61.986	85.768	77.833	85.046	110.64	84.065	73.401	99.544	95.723
104.32	106.19	106.4	122.27	107.76	142.94	107.65	137.33	134.58	107.29	89.489	123.37	98.454	136.74	95.413	109.52	94.799	104	88.144	91.807	112.63	82.082	93.882	99.632	127.52	123.07	109.67	108.74	101.13	103.7	90.265	101.45	89.869	90.578	73.289	75.74	71.817	76.528	92.479	81.786	47.49	50.569	85.328	88.898	90.301	108.84	88.256	78.92	94.924	114.61
106.51	112.94	98.014	117.01	108.43	126.04	97.196	117.39	121.58	104.71	101.38	123.58	99.061	100.39	109.19	106.58	116.22	136.8	82.7	102.02	159.82	113.54	96.143	98.408	124.73	117.25	136.63	117.6	128.17	136.6	115	116.18	114.67	102.19	62.523	74.737	82.518	99.876	100.11	95.405	54.159	61.692	86.18	89.33	89.689	92.885	89.846	76.329	78.842	101.5
105.54	111.57	87.425	106.91	108.59	109.65	88.08	101.6	86.398	119.87	111.55	113.07	105.07	77.099	119.98	109.64	116.58	136.9	77.03	97.444	178.96	122.41	96.959	97.577	119.65	116.38	147.78	128.43	132.52	138.98	127.64	118.36	114.29	102.26	66.511	83.569	93.14	123.27	107.79	121.09	70.268	80.625	93.628	99.635	92.453	97.662	89.812	83.071	82.497	92.273
109.03	108.35	91.174	105.47	117.79	98.902	94.749	100.6	65.048	129.77	109.35	97.653	106.99	68.07	116.84	100.71	101.53	123.17	91.29	92.146	150.12	97.438	98.713	98.301	108.91	112.12	157.64	126.25	105.2	111.28	106.07	90.949	90.477	89.177	80.63	94.694	84.857	116.42	92.737	98.755	52.201	83.952	88.781	101.75	74.706	101.01	79.684	86.992	102.96	115.23
112.99	119	94.535	93.66	115.85	96.506	101.18	80.697	65.905	121.69	125.86	99.808	112.46	78.539	135.71	109.66	103.17	114.89	105.94	103.84	122.57	98.381	105.11	99.14	81.727	101	153.13	133.24	92.5	103.22	92.054	77.851	84.265	87.409	83.643	75.239	101.24	116.09	117.23	126.95	112.13	117.51	94.409	115.29	63.965	97.665	105.16	123.11	94.482	136.1
111.57	103.42	99.707	84.391	106.26	72.996	97.532	65.774	72.15	79.468	117.23	73.643	108.78	71.393	128.22	101.95	126.73	118.76	106.54	98.741	95.495	97.512	99.59	88.695	49.531	83.405	141.19	101.86	83.136	106.79	76.551	65.88	85.803	77.632	105.17	91.06	103.98	114.25	120.84	120.93	117.93	130.04	103.35	130.21	90.795	116.18	122.12	159.58	111.41	165.3
106.85	84.38	113.36	86.589	113.26	61.029	100.02	60.859	93.09	64.348	110.39	56.444	105.53	60.431	119.47	90.514	143.53	130.54	101.64	90.077	85.465	108.68	120.31	97.52	67.555	74.787	132.33	73.267	84.594	110.33	82.899	81.159	101.83	78.816	153.22	132.42	113.35	118.81	120.55	108.63	132.69	128.98	104.82	117.89	107.6	103.86	124.71	160.19	98.235	141.29
102.18	71.524	117.66	82.529	123.07	58.855	100.57	52.818	111.18	72.799	125.72	73.746	115.18	74.239	134.31	104.93	134.92	127.3	87.476	85.208	108.41	127.43	149.99	118.39	100.82	73.973	127.6	71.577	100.64	116.48	99.162	105.13	113.63	90.697	167.9	137.26	134.12	133.35	138.37	121.92	176.85	131.61	105.2	102.81	107.42	73.627	130.8	139.52	60.859	81.092
98.048	63.35	127.06	94.727	140	80.406	99.477	71.227	112.49	114.97	121.8	80.773	113.76	85.875	124.92	95.68	93.304	101.98	82.983	74.789	113.83	112.31	169.42	135.71	150.98	92.642	143.89	84.134	92.379	91.3	98.376	103.2	103.96	92.345	195.76	165.27	122.75	122.38	117.2	102.44	144.57	106.17	101.92	93.728	106.65	69.163	108.8	104.29	60.864	45.731
101.6	76.364	130.27	100.87	151.92	105.17	99.07	83.579	112.27	144.03	128.11	93.231	110.64	96.576	122.28	85.317	56.514	83.925	92.222	82.894	114.65	98.341	173.35	136.86	170.69	108.71	166.68	110.28	81.63	69.389	84.958	85.629	92.664	94.257	196.4	162.93	105.84	101.02	102.63	93.775	113.13	95.281	97.775	94.362	98.91	70.873	94.778	85.762	71.655	43.663
109.93	98.713	132.26	103.29	155.75	110.58	103.91	85.917	116.87	133.07	133.13	95.443	99.342	86.634	116.88	67.244	51.908	99.002	113.76	105.33	98.554	93.116	167.89	123.31	164.14	110.09	174.12	120.45	74.591	60.4	71.443	72.138	91.177	95.425	179.95	143.78	92.79	82.702	96.007	84.94	91.248	103.29	88.54	88.809	83.197	62.128	92.043	80.833	82.654	69.189
112.59	102.59	121.68	95.08	133.65	82.812	92.38	75.485	98.988	80.394	121.74	73.598	82.302	58.859	104.22	59.248	87.094	130.18	120.51	115.33	78.166	93.635	142.99	96.352	130.67	99.9	146.41	101.4	83.296	75	73.856	76.42	93.657	87.952	143.3	114.19	93.421	90.783	106.43	100.18	86.19	127.76	87.582	96.036	87.115	71.018	101.53	97.739	98.105	101.36
112.03	97.971	113.74	92.949	114.74	68.56	83.39	69.102	85.505	52.459	105.85	62.053	74.631	40.067	96.599	68.887	121	150.39	118.24	117.47	72.533	99.066	132.74	88.46	121.63	97.708	111.23	87.353	99.471	95.124	99.255	101.84	94.176	82.252	99.759	72.261	109.52	114.3	128.95	128.4	114.22	144.65	83.346	92.635	72.04	60.234	104	97.329	74.772	91.894
106.36	91.809	108.24	92.037	105.57	75.686	80.826	72.601	74.715	60.555	87.951	61.755	76.974	41.283	90.773	82.958	129.81	142.63	104.14	102.97	78.637	95.636	123.22	91.518	132.4	103.82	88.874	92.413	111.07	107.01	128.83	122.75	95.606	85.298	88.501	57.219	126.14	122.47	143.32	140.5	156.03	142.04	93.224	98.177	75.285	73.905	98.922	92.633	58.783	74.324
95.43	85.704	95.447	83.506	89.441	83.81	79.22	73.282	63.987	65.741	75.548	67.871	90.205	64.794	86.304	102.96	112.48	109.98	77.303	82.936	106.25	88.914	92.739	85.101	118.73	106.64	80.649	109.78	114.76	115.69	141.64	118.65	96.408	94.113	78.662	55.057	129.06	121.08	146.39	147.4	168.09	135.87	127.58	131.06	127.55	134.82	110.85	109.87	83.69	88.198
87.162	100.04	107.16	90.883	108.89	106.14	116.82	90.264	98.552	85.917	75.466	80.966	96.889	85.286	78.83	91.392	72.129	95.018	81.208	74.718	105.66	83.272	91.258	90.834	128.37	104.13	94.989	129.97	90.669	89.987	132.21	103.49	112.07	112.61	144.21	123.56	113.88	81.167	114.2	92.481	158.75	115.9	144.97	121.48	161.97	161.51	108.43	106.14	119.1	106.15
80.483	98.842	120.11	111.26	116.62	127.85	145.82	109	145.45	95.08	75.48	90.295	105.64	106.68	68.352	94.552	30.856	73.078	93.879	81.462	115.29	89.544	103.16	101.51	115.28	109.5	105.9	131.85	55.617	58.251	112.86	86.726	101.07	103.87	147.51	154.75	81.555	72.487	78.849	68.149	79.622	93.546	135.18	95.123	163.85	146.36	101.69	93.912	135.03	99.804
74.83	102.95	124.17	120.11	102.8	114.01	152.32	108.32	168.75	73.654	75.044	95.61	85.531	99.72	65.438	95.767	39.301	95.872	112.44	98.043	77.603	93.888	108.45	109.19	88.331	92.43	85.875	113.6	53.967	56.202	97.577	91.307	108.82	100.66	127.69	162.09	72.066	76.023	66.1	64.009	48.881	98.054	115.82	74.513	143.57	111.82	111.05	96.722	136.16	105.91
76.632	112.64	124.67	130.11	89.638	119.8	131.44	107.53	166.13	93.069	73.152	98.59	62.774	76.733	64.453	96.744	76.2	117.05	126.4	117.3	39.603	94.766	115.55	122.65	89.489	92.658	74.886	108.59	74.755	72.55	104.43	113.65	118.77	97.797	93.069	140.01	77.29	88.898	73.013	95.563	54.981	95.458	89.74	65.609	95.768	69.774	101.5	94.716	99.59	86.598
88.985	123.92	111.72	122.16	77.301	106.83	98.512	96.619	139.63	95.199	78.347	104.04	58.274	55.723	66.874	99.135	128.44	136.64	124.86	134.84	33.749	85.583	93.651	118.19	84.377	86.896	81.308	102.94	111.95	111.07	110.71	119.44	130.66	104.25	27.758	77.22	85.326	97.382	87.76	109.63	63.127	87.355	75.442	80.049	59.771	54.278	91.606	92.317	70.575	94.964
106.31	136.86	105.88	112.49	93.79	91.207	90.248	98.561	117.33	91.066	89.733	104.92	74.447	48.289	65.973	85.974	155.19	146.44	124.37	140.71	55.656	71.96	72.3	106.7	103.01	83.023	110.9	96.821	127.51	125.13	110.73	105.35	143.14	116.95	19.051	55.75	83.482	82.257	82.166	70.855	56.314	68.609	68.76	83.847	40.105	52.191	67.636	72.9	61.616	110.21
112.97	140.23	92.337	89.117	102.23	76.841	90.026	93.275	89.994	70.445	117.85	108.03	107.86	79.054	89.611	101.27	146.16	124.33	110.61	130.82	117.14	90.237	61.11	91.883	110.22	85.326	121.02	103.29	129.61	120.07	123.1	99.132	149.31	125.56	42.737	56.99	99.028	86.833	103.41	91.564	101.53	88.588	88.649	103.79	63.291	73.123	74.735	85.396	57.708	96.561
112.15	126.99	95.567	83.904	109.63	74.304	109.32	99.974	85.217	47.41	130.12	109.44	124.56	117.5	110.08	114.45	104.15	95.04	109.26	115.3	155.2	112.22	83.097	93.557	123.41	89.23	111.28	102.97	108.1	89.611	130.9	100.58	139.74	120.79	84.91	81.701	108.57	92.123	111.09	104.18	125.73	111.02	104.83	111.22	83.113	77.494	93.086	100.74	54.078	70.937
102.25	95.103	103.28	81.411	96.281	64.302	117.67	102.06	72.991	17.13	109.79	85.845	103.07	123.61	109.1	104.94	75.807	77.853	101.76	85.164	136.05	113.94	99.593	90.994	121.52	83.487	78.003	88.532	89.685	67.146	132.6	109	131.39	110.28	139.8	130.52	111.64	85.002	104.75	99.612	132.27	123.37	138.24	145.45	142.92	128.38	129.19	149.76	101.04	97.895
91.533	57.135	103.8	71.933	70.525	65.713	103.84	84.455	57.836	9.7876	86.591	55.225	81.894	105.69	101.5	96.878	71.886	55.183	72.855	60.095	127.98	112.72	100.6	81.352	107.31	86.435	52.859	86.994	89.898	73.493	141.95	123.41	121.99	101.02	149.49	138.27	114.6	88.687	114.03	127.01	140	119.92	184.56	202.48	225.27	212.31	174.84	213.72	167.1	154.64
89.141	35.381	129.22	83.854	98.585	89.786	119.61	88.557	82.746	51.715	61.283	23.134	70.413	59.924	68.836	48.049	66.65	48.79	64.783	50.145	116.72	88.492	114.18	83.657	152.91	101.94	75.278	86.343	70.838	59.042	138.14	120.29	116.71	100.41	204.3	182.53	92.861	58.972	82.137	63.083	98.824	62.147	190.44	188.83	250.1	245.12	158.49	196.58	230.72	210.31
82.994	25.402	128.93	77.605	117.57	104.05	121.78	80.345	98.688	84.723	63.493	18.321	91.616	49.369	64.736	46.716	59.371	26.414	49.74	57.412	165.02	89.795	103.68	78.523	173.17	121.2	95.701	95.377	63.939	57.98	132.88	104.94	104.22	99.421	207.19	180.27	87.531	68.542	87.005	61.37	88.437	36.857	177.29	156.01	240.23	238.14	134.92	154.83	252.33	211.28
75.853	36.631	114.45	69.684	125.31	95.122	123.43	83.328	105.69	87.661	69.979	47.781	104.13	70.679	80.141	67.343	50.661	23.933	59.031	78.474	189.36	98.477	79.644	73.638	163.41	118.55	91.943	91.735	65.059	61.421	106.23	75.985	95.432	100.97	194.46	173.99	92.237	82.485	94.901	52.176	88.993	47.315	135.94	100.21	175.78	173.25	101.66	94.946	226.29	166.1
70.823	70.195	91.337	78.521	103.44	97.573	106.95	103.08	88.389	98.487	66.407	102.06	88.136	110.49	99.57	97.664	50.038	35.363	86.207	109.66	164.03	115.21	55.402	75.151	128.72	109.09	60.806	93.74	83.065	77.617	82.698	64.564	92.737	104.62	152.01	152.55	104.17	104.44	105.52	79.516	92.798	87.108	99.292	71.062	95.687	95.838	83.195	66.929	149.17	87.394
80.102	112.68	63.398	93.123	65.578	97.983	78.896	126.18	58.561	104.44	62.982	159.9	58.612	143.57	109.73	117.91	80.757	70.179	114.17	137.48	102.09	122.91	28.255	70.374	59.121	87.478	28.08	92.797	118.53	114.87	60.65	69.233	97.171	114.15	75.361	101.12	107.74	108.63	107.84	97.884	81.119	119.89	87.368	84.392	42.458	57.411	85.346	83.692	76.88	43.943
101.55	149.49	35.557	102.25	30.39	98.201	52.528	134.33	37.76	106.66	82.732	203.33	54.706	167.16	113.03	135.44	130.66	106.85	123.17	158.74	70.373	126.27	7.887	60.171	-18.28	69.746	14.98	96.234	157.79	160.49	55.179	91.241	99.591	127.78	-34.288	4.2733	105.27	111.74	117.07	127.41	74.86	136.36	100.96	120.41	29.994	63.755	109.83	122.23	32.887	51.041
120.2	172.78	29.02	112.66	32.084	107.14	52.555	144.18	43.801	122.87	111.42	203.77	75.269	169.22	98.709	127.14	167.28	134.5	125.73	159.64	64.296	111.37	10.317	57.568	-35.974	68.685	28.453	98.151	164.71	169.71	61.574	115.17	101.35	137.87	-63.747	-37.426	94.821	100.14	109.73	128.27	84.919	125.37	109.32	123.31	36.259	85.971	112.67	129.55	36.49	87.415
126.83	175.79	35.248	119.64	50.707	114.48	70.067	151.85	73.555	129.07	134.4	182.73	110.06	169.51	85.98	122.32	171.17	140.16	128.79	152.73	85.254	87.852	22.984	65.456	-14.919	73.677	46.463	91.562	141.77	153.31	63.149	117.39	92.043	131.97	-56.516	-46.688	83.079	97.313	95.695	116.32	95.436	106.45	87.909	86.925	26.673	81.401	94.32	95.098	54.574	113.63
121.59	172.58	45.401	121.71	64.27	127.41	85.822	154.97	104.35	137.15	140.52	168.29	131.29	174.07	89.958	130.8	152.18	127.35	136.01	146.9	99.755	72.248	36.658	82.019	17.267	76.06	51.111	88.882	115.39	136.76	63.506	104.77	85.631	116.81	-33.723	-30.805	80.956	104.73	88.36	118.48	114.85	93.555	50.934	47.518	5.6859	53.281	71.2	57.067	53.537	100.12
114.86	170.17	52.197	112.93	62	125.07	90.196	146.99	113.68	133.82	129.47	168.02	125.21	172.96	104.43	139.39	141.46	119.29	141.68	139.58	81.888	62.91	35.89	89.903	20.738	60.374	41.123	84.131	111.78	141.63	63.797	87.816	95.099	107.09	-15.851	-2.8344	83.078	103.3	84.222	111.52	120.06	82.31	32.547	45.111	9.3096	44.146	64.167	54.907	50.762	82.903
112.44	162.63	58.535	102	52.401	113.54	85.148	130.73	100.18	130.21	114.81	167.84	112.67	164.77	114.62	142.49	142.73	110.32	137.56	127.49	64.023	60.767	31.608	86.619	2.2122	46.593	35.149	82.003	128.48	156.08	77.36	84.764	107.2	104.53	-14.629	16.497	81.28	98.679	83.275	108.87	92.518	69.901	48.603	79.967	47.005	69.685	73.95	83.615	55.062	77.568
116.42	149.69	77.494	101.26	65.817	114.37	97.718	117.84	104.13	139.13	122.62	168.02	125.41	163.67	126.16	146.09	133.88	93.688	136.02	119.53	84.815	72.06	59.538	92.371	6.7597	57.268	53.549	93.093	142.21	152.05	103.47	101.43	106.15	108.36	-12.274	16.18	81.237	94.186	89.929	111.43	70.403	64.335	68.603	94.926	61.606	72.934	79.291	87.887	44.223	64.555
113.06	124.78	100.46	100.45	89.931	102.45	120.56	114.09	110.55	122.79	130.85	137.42	141.11	152.84	127.02	132.31	122.34	86.81	137.12	99.587	99.767	74.811	90.613	95.581	39.284	77.104	73.596	96.586	142.13	128	115.32	116.39	104.27	115.63	55.04	58.974	87.156	73.568	87.091	86.81	79.899	78.015	81.72	87.061	69.145	78.576	74.25	71.48	69.716	83.207
106.17	89.716	112.04	106.3	96.711	107.22	129.12	118.34	118.49	100.62	132.79	107.27	165.04	152.32	129.79	138.83	101	65.029	133.02	92.682	131.73	88.549	112.86	102.29	75.918	113.38	90.636	106.67	133.68	112.89	112.67	118.93	86.221	109.65	76.715	62.401	93.978	78.842	89.142	96.639	79.812	96.222	73.164	75.84	53.772	67.473	72.225	47.727	82.608	88.867
101.78	76.585	111.3	106.83	92.638	122.11	123.2	124.67	109.31	96.345	125.06	89.05	165.29	138.39	133.34	135.12	100.25	65.805	125.85	92.919	117.26	107.75	113.4	103.13	107.33	136.88	94.969	124.68	135.65	118.59	108.27	120.79	97.101	112.5	108.79	83.074	105.54	75.655	89.367	107.52	101.5	95.022	68.991	85.869	60.512	79.564	83.611	58.517	98.299	92.525
113.13	82.839	112.11	112.15	97.152	128.29	123.82	133.8	103.16	103.51	107.61	92.856	149.89	109.69	119.39	109.03	112.98	97.531	127.11	106.59	71.836	111.19	100.55	97.282	112.06	130.45	103.25	123.03	136.65	128.77	98.135	109.92	116.15	115.82	94.255	80.593	90.078	58.699	61.945	55.882	45.81	39.284	62.446	92.512	69.234	88.652	93.537	70.958	112.68	107.81
125.6	104.07	95.881	89.633	89.813	119.82	114.84	106.85	86.49	111.68	123.02	120.8	148.06	101.97	129.54	115.6	131.81	121.29	112.91	123.21	74.095	131.64	79.633	80.132	62.871	104.6	95.677	127.48	153.39	145.07	115.25	113.2	133.15	119.31	20.952	16.553	94.277	75.367	87.771	84.108	52.855	16.787	87.188	118.43	102.45	107.97	132.94	112.62	108.45	108.08
117.61	106.77	98.17	79.058	92.099	101.88	109.03	98.769	58.209	122.34	100.2	87.627	118.16	72.395	95.632	80.092	129.28	125.82	104.35	98.375	57.109	105.37	57.579	57.295	37.859	83.231	83.946	103.41	127.56	104.24	120.36	100.06	129.6	98.906	61.317	63.799	80.551	73.871	78.395	81.021	31.938	13.639	122.27	128.9	160.26	159.15	125.75	134.44	166.23	140.1
105.46	102.63	102.04	69.267	91.822	81.478	115.16	80.133	75.27	93.187	93.758	82.487	101.18	75.399	95.948	84.809	102.31	109.91	102.88	90.8	88.365	89.473	56.944	53.201	12.713	62.482	79.963	87.584	93.873	70.66	92.105	67.953	99.477	75.031	58.397	51.997	83.864	88.87	94.575	96.886	49.772	68.32	127.56	105.42	146.54	134.06	115.03	113.82	177.91	155.52
90.781	98.283	106.31	71.725	88.766	73.895	116.46	74.636	98.422	60.572	72.849	83.325	68.494	76.59	102.04	87.612	80.559	94.748	96.742	83.436	93.955	76.795	62.815	62.626	24.121	55.471	87.208	88.125	65.869	57.853	43.359	37.161	81.924	68.232	98.803	78.217	93.114	86.487	97.874	90.607	74.313	124.07	123.67	87.92	124.03	108.43	104.15	94.01	185.7	173.1
86.048	88.974	105.32	98.843	84.39	103.76	100.86	92.086	110.78	72.664	41.808	98.501	46.458	83.346	97.051	97.585	65.483	67.461	74.623	84.682	99.287	80.665	76.848	85.61	66.394	83.649	114.32	110.13	52.864	69.747	16.084	32.836	66.661	73.195	105.7	91.634	88.091	94.032	83.594	88.472	28.129	118.63	115.94	93.602	108.01	99.406	101.59	86.75	168.95	162.35
89.081	80.116	92.709	118.57	83.398	119.33	79.554	113.85	97.228	92.878	21.43	114.61	37.459	88.249	79.257	100.83	74.327	64.747	46.447	82.639	83.415	88.541	79.67	98.178	99.441	106.22	127.5	121.05	66.856	97.777	28.168	61.726	73.487	97.1	102.38	108.1	82.132	97.26	64.922	66.281	-22.653	71.86	119.45	119.02	124.88	129.77	118.37	106.83	166.1	164.04
90.998	78.358	72.114	113.97	85.099	130.83	66.04	118.33	84.854	120.13	50.464	143.03	64.308	119.34	85.562	129.65	79.893	61.246	28.697	88.393	94.21	121.64	91.683	106.3	108.09	120.09	107.32	132.38	98.668	122.07	91.644	122.99	86.967	123.77	72.744	83.58	107.69	122.76	97.606	110.78	44.163	59.008	126.1	136.41	135.49	144.95	149.98	137.63	132.39	137.13
79.033	71.31	64.479	97.425	83.557	115.01	66.101	121.57	67.205	117.44	76.314	127.29	79.685	133.28	80.754	126.54	77.903	62.825	36.399	76.651	67.943	127.21	93.335	98.289	105.17	112.28	54.386	109.89	109.93	111.99	149.26	164.3	102.64	131.09	120.06	124.09	136.57	127.66	123.97	138.46	162.86	91.182	133.6	138.44	163.17	173.66	154.28	163.76	141.94	141.37
71.468	64.406	83.29	100.16	85.158	100.47	86.676	128.43	77.331	97.265	88.838	100.57	87.374	132.63	75.474	103.29	57.447	57.962	69.436	76.995	36.486	108.8	107.54	98.865	108.81	102.3	22.754	75.199	88.637	78.627	161.19	157.17	97.651	113.89	168.97	163.75	139.83	120.11	121.18	125.26	212.42	129.83	115.55	107.66	157.48	159.22	122.19	143.89	145.79	143.74
76.388	76.384	109.82	110.82	85.148	95.529	106.91	117.76	92.549	81.512	100.15	91.945	89.357	122.29	91.785	83.499	44.883	57.306	92.864	91.422	21.832	94.235	133.36	112.87	122.78	100.64	31.795	68.371	69.516	56.24	145.93	130.64	95.996	103.5	199.22	179.57	134.4	113.56	115.38	113.76	213.68	155.87	101.7	85.179	151.56	132.59	101.6	116.85	130.02	126.47
92.369	101.73	132.94	123.46	99.557	98.518	118.09	98.808	99.384	88.454	104.22	96.871	87.587	101.75	108.86	66.612	51.546	76.72	95.482	102.36	27.036	82.592	162.94	135.72	153.8	109.52	83.389	87.156	63.539	48.073	123.62	106.3	102.9	110.32	216.84	187.29	119.88	103.02	98.89	84.499	163.48	142.45	98.811	78.827	151.91	115.58	97.267	93.647	111.59	98.255
105.27	106.38	130.14	116.33	112.66	84.201	107.13	76.022	93.781	80.295	97.677	100.62	95.961	91.073	106.93	74.573	71.96	102.73	73.582	92.752	71.321	71.673	161.65	142.02	153.62	113.95	139.36	95.66	69.131	59.647	97.784	79.441	92.456	111.44	166.17	152.73	97.639	101.41	80.477	46.964	77.556	114.27	101.83	94.162	152.89	120.1	104.21	86.17	116.27	91.265
102.27	114.48	125.33	108.65	142.4	119.54	103.54	74.926	113.41	128.83	100.8	113.95	111.67	102.03	95.3	95.882	74.064	116.21	64.01	79.563	126.78	89.742	171.99	155.3	188.11	133.85	174.75	124.51	68.988	61.479	101.32	87.471	81.63	110.61	134.84	127.91	100.59	103.4	85.488	67.287	104.06	120.72	97.678	89.218	107.71	89.711	95.592	80.153	83.213	52.655
90.014	105.06	104.93	87.778	136.62	121.73	102.04	78.429	136.18	119.23	97.963	127.91	122.46	124.72	72.034	121.71	78.086	127.52	63.031	72.395	157.04	106.57	138.31	139.04	166.43	121.57	162.07	115.27	66.14	80.143	78.75	80.913	63.315	96.724	55.328	71.126	103.15	104.46	93.925	83.949	138.78	156.96	91.117	86.883	60.24	62.605	88.943	87.07	72.717	68.767
78.522	93.809	95.299	87.492	113.36	127.71	104.16	105.64	135.62	123.3	73.036	118.43	111.81	130.55	32.796	106.65	79.293	119.54	70.51	63.572	125.93	106.84	93.758	112.89	141.88	112.61	136.47	92.845	44.611	76.255	43.178	70.602	53.735	77.385	51.945	87.767	89.301	87.131	77.411	84.045	124.58	155.14	94.12	89.082	55.808	74.077	61.627	96.944	95.18	97.721
84.281	103.58	91.551	99.696	82.071	135.63	106.93	116.78	119.52	142.69	69.385	130.91	105.79	139.43	32.693	93.259	80.081	103.82	78.034	84.66	98.692	117.65	72.8	101.58	106.19	107.65	122.52	93.259	39.784	70.266	21.312	74.93	60.314	79.182	44.982	81.327	87.54	92.268	85.377	114.06	96.758	118.84	104.97	95.254	70.086	77.502	65.917	99.586	85.652	91.869
95.894	111.96	88.397	108.34	58.245	118.09	94.544	109.65	78.715	147.9	67.926	127.05	95.984	133.08	48.893	74.244	88.461	98.887	78.738	100.38	82.083	113.18	62.6	96.554	62.361	98.463	122.35	92.75	52.332	61.061	13.898	78.385	75.588	91.82	56.172	86.523	92.123	106.81	95.215	120.54	47.643	64.074	122.41	114.28	114.19	100.68	94.062	102.27	94.639	90.599
96.726	112.91	85.528	103.92	53.984	98.95	70.057	88.826	45.157	146.63	76.334	107.4	90.218	121.7	75.656	70.327	95.173	102.42	74.699	99.123	95.226	111.32	71.791	103.75	47.228	95.131	123.5	99.244	77.351	58.316	37.447	90.265	91.459	103.63	80.767	100.06	116.03	131.42	116.92	134.86	63.213	58.46	137.88	136.65	153.5	120.15	134.4	114.34	104.09	90.203
89.793	99.307	93.305	99.406	82.384	104.16	59.242	79.865	62.836	151.84	94.741	88.832	103.2	117.39	98.955	87.855	87.631	101.11	75.903	83.691	133.53	118.24	108.21	127.24	83.087	110.2	134.34	106.47	86.513	61.757	70.612	97.372	84.13	93.575	99.352	111.01	132.18	145.39	126.92	136.46	112.21	99.395	124.13	128.27	137.92	98.147	140.13	109.7	92.384	75.739
82.713	87.132	117.59	110.17	123.27	120.99	79.715	88.33	118.91	158.02	107.78	80.568	116.5	108.74	103.91	99.107	73.57	108.49	84.952	71.402	138.73	123.15	156.53	158.65	162.77	131.14	143.92	106.37	75.075	69.832	94.219	101.12	67.488	75.427	122.31	134.29	124.2	136.59	109.04	111.21	138.78	152.04	93.991	90.413	90.857	51.968	118.75	87.287	71.986	70.139
74.698	78.483	108.47	86.314	112.84	93.929	83.991	62.207	128.59	118.93	127.25	78.33	125.41	103.38	128.39	130.37	90.193	111	58.419	54.872	120.61	138.1	152.37	153.58	167.23	128.35	118.17	105.71	87.975	110.95	106.72	105.86	64.019	67.913	131.13	144.4	129.05	135.03	133.37	158.64	204.21	211.83	109.48	107.82	122.74	86.48	136.16	124	89.307	89.819
78.357	64.646	123.92	111.02	116.45	68.899	110.53	71.709	138.05	96.714	89.074	50.866	104.14	62.301	99.605	94.577	83.451	111.72	61.605	55.573	55.065	99.563	143.11	147.59	166.21	117.63	118.39	76.737	64.529	100.35	77.218	76.444	41.855	53.255	153.05	184.8	82.655	108.44	88.312	97.775	80.257	154.12	100.67	88.574	134.3	104.74	109.81	94.815	125.81	122.27
79.907	80.837	137.63	132.25	139.8	91.237	135.22	72.635	153.91	132.78	75.801	41.54	81.147	28.776	103.1	61.412	62.093	97.157	83.079	78.45	25.278	91.469	158.66	154.67	170.25	111.13	128.42	98.24	55.396	67.311	77.187	76.012	48.32	65.377	209.71	219.6	86.142	90.904	92.156	95.115	88.51	93.5	94.12	59.723	117.32	83.339	91.54	62.427	100.1	88.783
69.473	69.811	125.29	128.52	135.21	84.414	118.1	67.481	136.13	114.01	50.774	6.282	58.451	-0.2072	87.871	41.043	54.22	73.665	91.056	81.997	36.099	77.479	130.22	132.09	127.13	93.628	125.14	95.349	55.424	47.23	78.732	64.413	55.088	67.757	215.35	224.69	92.52	87.964	89.117	79.444	82.189	58.309	102.34	74.079	134.01	108.21	86.17	69.768	118.9	105.5
66.064	60.12	113.62	122.06	133.16	96.156	94.664	74.435	126.57	101.2	51.756	-1.931	67.764	6.3993	73.498	52.203	52.758	52.05	96.71	83.94	83.867	83.846	120.07	119.9	115.08	101.62	130.81	97.49	54.948	41.314	101.18	73.573	66.365	70.385	184.86	194.68	96.64	95.474	78.66	67.99	81.659	57.719	102.57	88.84	127.83	114.67	77.245	84.315	115.38	108.53
82.094	74.457	104.44	108.01	124.07	108.11	78.912	76.803	117.06	94.216	92.477	41.032	107.46	54.814	83.384	95.194	71.345	59.213	96.523	95.759	129.01	111.88	133.08	122.83	124.52	124.04	133.08	110.54	69.939	62.256	134.68	111.38	93.674	90.447	135.13	133.38	109.31	114.55	85.411	89.25	114.91	94.3	106.91	107.21	115.52	107.69	92.236	108.42	88.687	93.832
113.26	105.15	105.93	101.07	113.14	106.78	74.052	80.498	98.013	97.887	128.67	93.172	138.97	103.36	95.29	118.24	102.91	101.76	103.87	111.83	126.4	123.56	150.5	132.22	137.98	141.75	133.31	115.83	91.43	86.15	142.35	144.66	123.1	116.05	116.21	97.871	117.67	127.78	89.584	104.27	129.18	125.51	112.53	121.99	112.64	104.61	113.99	121	77.122	83.255
140.46	130.91	106.02	91.223	102.74	79.86	70.493	75.019	77.443	88.941	139.25	118.44	140.24	123.24	108	107.48	137.25	159.93	119.4	122.88	98.233	112.79	143.11	129.46	119.19	130.73	130.22	103.88	120.36	107.61	108.71	143.3	137.45	129.7	120.7	89.725	129.3	129.9	99.489	100.75	142.96	147.11	116.85	134.57	123.07	113.47	134.22	124.38	97.008	97.414
146.46	134.22	111.93	105.09	108.31	84.373	67.751	80.127	86.526	109.46	119.83	108.96	124.82	115.67	108.74	80.159	136.29	176.14	139.94	132.99	110.32	102.99	134.28	130.31	115.59	126.74	146.07	96.688	133.03	108.78	74.773	120.41	109.54	110.01	100.71	75.138	131.25	143.04	105.96	108.24	124.53	149.91	100.99	122.98	105.33	95.632	126.13	99.925	90.95	92.153
126.79	124.68	98.467	93.541	114.36	80.211	61.469	70.479	101.08	107.57	117.77	90.013	112.78	103.46	129.9	78.455	135.49	163.1	132.01	119.3	153.33	118.97	111.81	116.84	106.65	114.47	153.59	98.217	151.34	121.8	80.45	110.57	87.347	89.646	89.866	69.027	147.87	146.9	137.05	135.75	183.11	171.75	97.239	119.8	107.69	102.78	122.04	106.23	81.731	89.057
99.779	111.25	96.323	92.253	127.87	75.797	76.537	81.74	117.7	100.66	117.74	75.325	106.51	91.538	131.22	78.546	126.71	142.84	111.92	91.197	157.65	126.64	106.83	109.21	134.44	110.63	154.21	92.309	144.89	120.56	126.85	124.36	83.227	82.511	117.17	107.3	137.63	124.28	130	109.58	190.65	163.25	93.634	103.09	114.95	119.53	105.2	106.37	80.307	95.53
83.184	99.072	103.42	100.6	128.99	85.575	101.14	106.68	122.45	105.84	125.44	84.19	117.64	102.48	122.8	95.48	107.48	111.91	87.04	68.873	123.32	125.9	123.25	112	161.55	123.68	135.85	91.481	120.27	107.73	191.56	154.33	92.77	89.487	147.05	150.53	109.36	104.87	107.75	89.415	145.74	126.01	97.29	93.377	128.03	139.14	92.652	102.42	81.186	86.617
84.024	91.549	119.4	115.34	121.74	106.22	130.42	132.56	126.28	116.1	127.67	103.71	123.91	114.48	108.69	102.48	83.342	93.764	87.415	71.113	59.539	109.23	145.02	117.96	160.27	131.72	101.4	93.598	92.362	89.069	219.64	164.73	111.22	104.08	165.63	180.66	78.364	90.349	79.634	69.498	80.58	78.265	99.054	85.825	125.88	134.96	83.553	85.386	88.4	75.881
91.722	77.198	124.58	116.17	103.35	109.3	140.94	137.94	119.24	96.606	111.05	94.939	106.16	97.772	93.563	87.615	77.695	97.014	110.6	84.962	14.181	82.181	131.21	100.58	111.27	115.57	61.652	87.232	83.996	86.607	184.86	130.98	128.19	108.97	161.96	191.33	58.021	80.689	57.567	48.744	36.662	54.591	103.02	94.267	124.68	130.7	76.872	79.845	123.4	96.416
98.286	61.207	118.52	108.89	92.451	109.63	130.28	125.67	105.63	74.505	86.796	54.789	79.061	57.25	87.13	67.601	91.259	103.37	140.3	97.162	38.909	70.344	100.11	70.012	70.484	100.38	49.044	85.733	95.064	99.592	128.94	81.981	131.6	96.235	146.14	183.1	51.088	80.01	50.051	47.952	32.216	60.313	100.7	103.38	110.46	119.15	59.584	83.824	143.34	111.55
106.59	61.562	109.29	99.75	96.655	100.45	115.56	102.18	92.49	55.803	78.658	22.974	65.979	24.773	98.338	68.315	118.92	115.65	159.17	106.58	113.52	81.581	85.135	49.305	71.802	94.456	70.209	88.56	117.17	122.72	98.429	57.758	126.27	82.563	120.42	147.37	56.816	84.377	60.573	56.309	52.993	81.033	86.077	96.766	69.196	84.483	45.516	83.682	112.08	100.37
118.68	88.421	109.09	96.326	109.68	85.041	111	82.752	84.374	52.852	92.218	33.001	70.64	25.513	116.39	89.68	142.43	135.55	161.13	114.21	158.26	100.77	106.09	58.195	111.4	95.979	100.98	91.25	131.69	135.45	108.42	76.858	123.93	85.082	110.34	108.54	75.482	84.931	83.944	62.559	81.493	94.653	68.364	78.468	15.786	34.401	52.29	74.918	40.929	66.616
122.61	122.67	105.98	86.004	96.392	55.332	97.54	67.307	60.027	48.339	106.72	68.475	69.374	50.736	118.07	111.26	156.76	155.99	136.51	108.78	113.21	106.58	121.18	78.156	126.84	88.629	94.261	84.373	136.21	134.8	131.92	118.22	133.22	102.33	124.99	99.718	110.89	85.163	117.92	86.988	122.12	109.28	83.651	97.427	23.44	39.135	99.727	98.611	9.2609	63.302
119.15	134.95	105.94	93.641	70.732	51.687	81.453	75.163	56.133	62.824	103.02	110.58	63.25	82.878	86.432	115.91	136.61	150.76	109.14	106.52	33.057	95.239	121.53	106.25	109.6	87.561	71.414	73.71	115.61	112.63	128.18	137.31	120.33	104.41	94.395	81.598	129.62	98.146	129.84	115.14	98.841	104.37	104.52	126.46	54.397	62.843	140.8	118.2	15.766	80.636
105.25	129.49	106.01	111.89	57.896	74.014	72.512	98.516	71.398	95.034	85.186	125.42	46.098	89.244	42.035	87.789	106.62	137.54	93.582	101.27	-27.517	78.939	101.78	124.38	92.384	92.479	56.073	74.151	90.151	83.451	101.13	131.1	105.37	97.06	67.991	87.99	129.72	105.4	113.9	128.94	70.519	98.926	122.31	143.11	96.573	100.26	146.15	131.08	58.716	114.15
100.83	120.58	107.47	130.82	85.738	98.557	95.107	119.59	124.52	114.36	86.49	135.2	54.022	86.071	35.82	65.78	86.527	135.47	103.84	109.79	7.2826	76.016	92.553	133.09	90.535	94.561	86.797	85.308	77.571	72.639	65.41	103.19	88.045	88.967	10.851	54.083	106.65	99.353	84.915	90.785	44.407	90.606	97.743	101.99	71.145	75.445	106.06	96.549	70.51	126.05
90.383	107.81	90.095	127.54	92.254	105.48	92.703	114.32	121.1	114.08	89.762	106.54	77.094	81.419	65.499	77.478	95.869	117.32	95.893	103.33	115.36	90.965	74.919	114.62	93.323	104.94	119.49	109.05	95.579	92.577	78.015	97.267	83.713	83.008	-27.195	20.413	89.916	118.76	90.691	125.47	59.634	114.34	95.417	97.751	82.117	93.153	88.456	102.43	81.685	127.35
90.034	114.96	102.38	132.75	123.44	118.43	114.05	116.95	124.1	129.93	93.136	81.752	94.224	74.822	103.49	77.048	98.61	110.91	114.05	101.56	180.46	97.544	106.72	115.41	150.16	111.97	156.69	129.46	102.02	92.023	111.46	111.43	100.33	93.326	33.846	46.712	79.235	107.28	91.808	111.89	86.823	115.77	83.707	72.981	62.718	71.404	77.305	88.578	70.075	114.56
93.974	103.73	118.39	132.02	135.58	122.94	122.9	119.4	125.5	130.36	92.01	72.433	104.58	82.112	123.46	84.869	80.642	81.307	127.13	97.433	194.73	95.214	138.03	123.4	177.36	114.79	167.14	125.72	89.251	77.291	126.14	115.93	98.221	91.516	85.66	73.225	71.572	96.186	92.466	84.654	64.199	87.723	81.763	73.611	61.251	59.117	91.899	87.645	79.151	117.56
94.569	80.79	134.11	135.53	136.68	136.94	120.59	129.68	129.75	143.16	90.265	76.563	96.15	87.618	111.46	82.192	47.185	43.137	132.95	91.204	155.34	91.91	155.71	140.18	194.25	127.38	154.21	115.52	63.597	48.633	121.44	117.79	86.096	84.181	132.87	119.17	66.853	87.505	78.526	57.407	17.249	41.695	88.648	86.728	83.89	67.631	109.23	97.72	107.5	126.75
93.407	65.831	130.36	130.4	128.27	144.28	110.28	128.43	130.44	150.81	112.67	99.995	91.413	98.107	105.08	95.156	34.175	27.02	125.16	92.874	125.64	107.68	150.46	150.51	190.95	143.07	133.02	118.73	62.456	46.776	119.1	128.39	82.346	88.961	132.89	132.79	74.386	97.388	76.319	70.232	15.314	24.524	96.623	101.49	111.43	86.972	124.47	116.28	119.27	119.27
95.252	67.568	122.18	131.43	130.85	137.17	109.66	129.85	130.28	146.6	132.63	112.3	94.892	99.053	101.24	102.91	55.837	56.656	122.59	101.39	115.66	115.41	137.54	146.79	187.75	149.1	130.55	122.56	80.56	70.692	123.14	136.59	93.293	104.98	118.66	131.41	71.847	104.24	62.538	69.162	21.563	33.559	84.867	91.302	108.53	91.995	106.57	107.25	107.17	97.148
96.133	80.253	108.32	123.45	125.7	105.42	105.94	121.3	117.21	109.1	134.8	98.131	102.41	90.975	105.73	108.58	111.3	115.5	121.3	109.77	119.67	108.48	114.76	120.15	158.6	125.24	130.62	118.05	116.55	122.31	132.28	135.99	122.31	125.06	108.1	118.31	73.843	107.06	64.307	76.536	59.564	85.793	79.553	90.317	104.63	102.56	88.78	99.875	95.21	87.46
98.335	89.907	110.12	127.97	124.43	102.35	104.82	116.87	127.49	90.445	118.48	79.252	113.15	82.529	106.28	111.9	146.05	148.21	131.35	128.19	137.6	98.191	117.01	105.58	131.77	98.191	139.16	115.81	134.36	161.33	135.59	124.9	137.42	127.26	90.38	84.802	77.846	110.96	80.733	101.18	83.294	138.01	74.658	83.433	75.853	75.565	73.24	76.364	60.76	63.36
97.933	94.208	117.07	121.77	122.3	102.36	104.58	101.47	147.89	75.607	106.39	72.582	106.33	66.277	106.75	107.01	159.63	159.88	141.01	140.8	127.57	94.135	123.55	103.68	103.35	65.394	132.82	110.81	139.44	180.4	120.7	111.4	151.3	125.59	105.67	77.266	97.987	96.083	109.81	114.46	127.09	172.46	85.053	78.654	62.041	46.838	79.137	66.079	45.696	57.726
92.614	79.484	116.28	111.7	103.83	92.851	90.503	84.726	138.4	66.235	93.34	64.843	87.125	45.498	92.393	101.18	156.51	142.26	131.34	132.3	98.762	91.963	108.74	103.46	78.056	57.319	112.49	95.321	134.17	178.82	99.307	100.29	146.56	114.31	125.92	101.78	106.42	83.827	119.83	115.72	110.05	160.77	102.68	85.932	84.559	59.652	87.965	74.389	69.093	70.943
96.179	79.413	118.73	112.87	96.551	86.149	96.2	79.831	125.66	77.621	100.36	82.363	82.122	41.868	91.528	103.39	147.13	134.13	126.63	130.79	69.807	98.972	103.94	112.73	85.557	74.79	101.98	87.973	132.36	169.4	90.556	103.28	137.12	116.4	126.73	118.31	102.02	78.879	108.67	89.553	64.171	117.86	88.215	64.294	65.544	45.535	78.346	58.97	60.601	60.902
99.502	93.835	114.8	113.65	83.513	78.655	104.19	90.459	87.473	93.683	103.74	88.773	88.962	54.477	99.963	105.69	154.04	141.89	119.38	122.57	39.292	102.89	91.034	104.04	100.5	98.417	89.3	89.073	143.82	168.2	102.66	114.77	139.09	128.54	133.45	143	96.257	86.155	93.889	76.896	46.798	94.501	71.973	60.285	49.766	55.154	63.218	59.664	51.079	51.641
105.3	108.97	106.84	111.44	72.179	85.158	116.79	113.98	68.168	100.25	104.49	99.223	113.89	93.143	118.03	117.04	159.66	146.92	115.57	119.99	38.648	106.5	82.44	84.912	95.051	108.88	81.629	97.094	154.61	173.88	113.71	113.66	135.8	132.27	96.143	117.65	94.981	104.22	95.692	84.361	68.449	104.01	59.083	70.503	26.07	57.265	56.45	67.48	33.758	46.686
103.4	113.12	85.426	85.439	57.562	87.303	113.75	127.29	53.369	81.584	104.46	104.87	123.22	129.5	134.32	125.94	166.86	144.37	101.15	103.08	45.204	107.47	62.667	57.703	57.891	94.976	62.982	104.88	162.94	178.19	116.2	105.41	140.8	128.21	76.153	95.961	112.8	108.8	123.37	113.73	165.03	144.88	84.08	112.22	61.198	102.7	80.784	113.1	62.756	77.903
107.28	105.29	84.35	86.666	77.568	116.58	117.21	147.38	76.932	91.244	101.8	123.17	115.42	145.36	125.15	121.44	138.78	123.1	103.96	97.656	65.542	96.871	79.574	69.875	57.66	97.417	74.134	108.48	136.69	143.92	111.41	95.797	124.02	108.41	56.518	72.821	106.33	95.635	120.53	102.92	182.82	133.1	90.142	107.26	74.654	107.41	85.354	108.09	80.77	90.024
105.16	88.388	68.003	69.396	72.548	92.087	84.651	125.06	49.491	61.997	97.548	117.08	81.854	124.37	110.42	120.8	133.11	108.68	89.568	80.853	73.031	74.312	68.338	75.492	36.224	95.353	68.117	89.276	126.9	122.09	117.15	97.443	119.45	95.659	59.734	80.199	97.715	85.358	112.28	103.69	166.7	109.2	115.6	129.45	151.29	175.02	108.45	129.7	144.45	130.86
113.71	100.99	76.011	70.189	91.228	83.404	73.954	89.264	46.952	70.706	116.55	124.02	66.25	95.269	123.96	126.11	127.98	108.54	102.32	96.784	84.875	68.965	98.679	105.12	62.312	106.58	79.697	87.732	128.21	107.68	143	118.84	128.39	103.5	78.718	81.718	97.441	84.272	105.31	113.85	158.38	77.558	103.28	109.95	151.03	165	106.37	108.38	129.48	106.67
121.82	109	94.092	75.208	102.48	49.21	80.249	59.961	55.005	47.822	114.55	104.21	63.469	57.688	129.69	111.52	137.89	130	125.09	115.11	73.635	52.602	108.26	109.35	76.837	91.765	84.125	61.796	134.82	115.57	137.98	109.09	136.72	109.38	89.787	84.598	91.658	83.197	79.169	76.406	104.18	60.216	76.854	89.804	120.92	135.59	85.943	77.963	123.65	110.76
121.13	111.06	101.97	76.376	101.91	59.321	91.55	45.951	81.948	56.164	124.08	100.34	96.578	62.753	150.66	124.27	135.79	118.79	128.29	128.9	103	78.571	111.14	102.05	82.69	85.399	80.192	70.385	144.11	137.37	127.23	95.652	128.63	103.92	66.557	47.456	115	112.15	102.72	121.3	118.74	90.754	64.059	84.153	78.713	88.468	75.025	68.775	87.847	80.311
112.39	95.713	99.427	81.945	101.24	74.708	108.03	70.747	100.67	64.639	111.05	98.221	117.48	77.963	133.31	116.95	124.94	107.85	114.96	110.62	105.7	91.187	85.856	81.655	77.812	74.98	71.593	69.744	128.21	136.5	82.7	62.749	105.14	87.228	72.737	52.246	121.57	109.83	105.68	109.56	92.983	106.56	61.397	74.219	65.029	71.626	57.84	64.852	103.57	87.008
106.7	93.232	86.022	97.684	101.61	116.2	114.47	111.43	97.932	109.75	105.57	127.99	131.24	110.67	108.52	121.91	103.43	90.519	93.475	91.659	109.07	106.49	69.004	78.236	75.107	86.69	70.731	90.524	100.69	112.16	49.81	51.471	78.174	78.398	81.833	59.2	116.47	101.26	112.44	114.91	58.737	98.538	61.013	58.972	62.74	63.952	51.792	65.237	102.76	72.575
114.98	104.99	72.416	115.95	95.139	125.82	110.39	139.93	76.596	124.19	98.557	162.1	134.2	132.97	81.13	122.9	93.329	93.155	85.87	92.732	96.271	94.929	54.391	80.059	44.822	86.66	78.798	92.783	75.548	85.988	16.281	40.975	59.396	81.726	57.244	43.515	83.056	86.071	97.506	84.065	-35.318	59.703	52.705	51.219	63.526	64.416	58.871	67.658	99.555	83.617
123.6	133.79	67.292	112.13	82.185	104.15	93.655	131.74	42.091	111.26	97.934	154.71	123.3	123.46	72.869	100.99	110.79	109.98	89.441	99.887	60.162	75.814	44.599	73.581	14.399	67.12	82.922	91.562	76.018	75.645	5.6495	44.939	83.359	102.81	85.84	68.637	66.237	70.153	93.939	78.486	-47.483	44.892	72.206	86.681	105.77	108.14	84.925	115.02	112.19	119.17
130.16	142.84	85.042	103.58	86.075	84.685	89.567	106.63	54.642	87.102	103.48	110.55	124.07	101.52	76.156	67.778	118.83	105.49	100.33	109.88	59.859	68.674	58.713	69.761	20.138	52.815	107.36	87.51	80.751	73.296	10.298	44.158	101.97	107.08	109.76	89.192	60.53	73.043	95.841	87.542	-32.263	42.968	93.53	122.26	135.96	134.87	95.789	148.52	118.42	140.69
127.64	128.01	112.61	90.562	112.26	79.199	106.58	75.656	113.4	64.23	122.15	65.165	129.57	85.798	90.6	44.311	109.57	91.352	101.93	110.66	103	91.12	93.633	75.005	79.201	59.36	143.92	92.669	89.071	76.531	40.17	53.248	107.8	100.26	131.24	104.86	78.679	91.088	113.57	107.05	25.363	57.902	109.05	130.02	143.9	129.31	96.227	143.71	113.7	129.06
114.51	98.306	128.97	82.217	139.16	89.657	125.16	55.65	167.06	55.174	134.73	44.502	124.04	86.107	100.03	46.597	88.85	79.549	84.062	97.217	164.85	130.43	128.51	86.908	164.19	97.746	171.17	106.23	95.155	76.724	98.608	82.834	98.682	92.214	143.96	120.8	104.7	117.94	132.98	129.93	75.652	71.461	116.07	118.28	145.31	117.58	97.353	108.17	109.39	92.023
102.37	88.731	140.55	91.661	169.85	109.32	149.94	67.218	194.4	69.551	122.85	58.417	92.414	86.644	93.012	43.427	72.382	101.78	79.712	83.419	172.09	149.27	159.43	105.12	246.43	139.9	178.24	115.84	87.957	58.022	154.03	121.7	102.31	104.8	196.82	179.19	114.95	105.89	114.1	80.494	97.29	59.113	104.24	85.277	128.19	100.21	88.808	53.27	115.79	67.412
88.252	94.515	116.51	89.229	141.17	124.77	128.57	75.354	152.36	85.563	100.29	92.059	69.327	106.03	96.43	74.604	74.284	101.7	65.575	79.43	171.84	163.6	144.67	102.28	230.02	164.5	135.96	131.7	93.922	59.237	193.68	156.94	113.21	123.46	191.29	192.39	124.87	111.26	113.34	103.44	141.63	73.132	120.7	116.72	150.56	135.86	117	73.599	133.85	73.894
83.853	98.033	96.017	94.789	100.44	118.93	106.12	101.95	107.09	84.824	60.63	114.72	62.663	118.65	82.261	82.488	75.168	86.103	74.247	86.721	144.64	137.16	101.29	86.094	149.44	143.41	85.902	114.57	85.202	61.314	159.31	136.7	110.78	125.05	143.88	178.18	100.21	95.556	73.907	67.233	115.59	73.344	127.86	143.5	153.8	160.88	123.18	101.79	174.08	138.33
84.654	108.06	83.552	96.728	72.442	121.8	93.858	122.71	86.616	104.97	54.827	137.96	85.298	138.24	86.137	91.845	66.566	52.654	87.638	105.15	136.06	119.49	67.782	77.747	76.654	106.79	50.465	109.45	84.968	76.167	100.94	102.52	100.73	117.29	81.264	126.48	91.599	91.179	61.634	72.638	138.39	97.836	127.44	136.91	121.82	136.08	120.1	116.95	172.87	175.67
88.845	108.67	74.361	93.273	61.169	114.22	86.866	131.57	80.052	118.48	68.746	147.24	116.9	154.38	91.047	104.77	59.745	30.706	86.146	117.17	143.91	104.56	41.679	70.195	33.535	77.762	42.305	100.58	92.748	102.5	44.683	65.988	72.299	96.217	8.4135	50.281	92.129	104.57	67.706	95.395	138.76	124.67	110.73	97.17	71.668	81.838	110.95	95.845	148.4	175.61
92.806	115.47	58.108	69.188	53.274	74.366	76.715	113.97	62.249	93.151	87.126	140.57	124.64	151.92	97.605	112.57	85.272	61.555	66.283	115.69	126.4	89.99	12.227	48.768	6.2333	51.928	37.656	84.743	116.83	138.16	16.222	52.057	62.134	88.156	-25.379	-3.8307	113.53	118.97	94.237	118.05	150.38	157.54	102.71	73.835	54.452	56.578	130.65	83.573	137.66	169.68
101.63	128.84	56.597	65.88	57.592	59.381	74.161	103.95	63.431	80.855	85.703	127.34	116.3	136.48	88.572	104.35	111.24	104.23	58.813	120.69	98.649	74.322	9.3052	37.106	10.353	53.376	46.487	74.678	120.25	143.3	15.909	59.137	57.422	82.711	-39.648	-37.101	123.31	131.63	106.15	124.55	112.14	155.87	94.091	70.921	40.599	39.976	151.74	76.842	118.02	143.76
108.67	140.31	56.957	63.415	55.955	49.335	75.523	94.165	79.066	61.856	78.756	114.91	102.35	120.34	81.285	89.195	134.31	131.39	65.354	123.63	71.17	63.296	7.945	29.421	2.5859	49.916	42.034	67.803	113.14	129.99	22.762	70.44	70.232	84.18	-29.006	-38.606	129.47	127.17	115.83	117.01	103.24	144.2	106.25	103.82	55.574	59.79	175.32	111.84	121.47	142.99
111.24	133.01	64.124	77.518	59.231	70.436	83.456	102.75	113.08	81.282	79.733	113.07	104.26	123.54	77.047	86.842	121.34	104.49	84.414	120.91	79.157	63.538	20.116	46.569	9.4787	57.437	38.804	72.683	93.189	101.53	34.661	74.815	71.389	77.12	-6.3902	-16.855	122.2	115.93	120.58	114.9	110.12	119.49	111.74	119.11	59.873	72.635	161.05	136.12	117.91	132.62
106.64	108.85	61.893	82.276	56.372	70.766	85.711	108.86	122.14	91.57	94.3	118.81	107.59	138.26	82.293	105.94	100.35	72.013	94.863	102.94	91.238	65.502	19.705	67.698	12.942	52.895	25.86	68.793	92.673	97.981	47.813	68.154	70.272	74.932	32.137	26.904	114.55	98.76	127.61	106.46	138.48	110.03	106.39	107.55	70.186	89.187	130.71	135.91	130.07	142.94
104.54	84.027	66.767	96.011	64.818	74.311	88.198	118.74	112.84	107.65	106.65	133.35	109.78	154.17	87.494	135.43	73.259	57.793	100.1	92.023	97.009	66.812	35.485	93.816	36.477	57.822	29.672	61.831	98.02	107.79	65.699	58.948	54.426	73.975	51.751	53.232	96.269	93.178	117.6	87.015	107.07	95.314	72.75	62.364	52.769	70.382	93.43	83.785	122.06	144.1
105.98	88.924	83.293	106.84	86.21	90.334	94.078	117.51	93.963	124.28	114.4	150.09	103	154.92	102.75	150.11	61.65	76.886	103.86	99.942	80.505	78.947	75.834	112.1	74.315	68.595	47.568	73.619	104.23	113.77	90.343	69.746	55.207	87.594	74.817	65.562	90.122	98.302	104.32	83.578	79.069	89.407	52.701	37.854	39.698	45.883	91.671	44.695	100.03	141.38
102.51	104.21	99.957	103.81	97.962	97.319	91.321	102.83	66.278	110.99	99.281	137	86.712	131	109.63	130.58	70.339	98.099	100.31	107.59	55.628	87.055	102.79	102.43	86.692	73.839	65.316	89.922	96.566	99.648	99.316	84.762	71.478	98.518	98.457	80.421	86.979	106.9	81.591	90.224	50.881	87.611	85.821	82.817	86.028	84.746	128.33	78.74	122.63	172.41
90.008	107.56	99.711	78.62	90.957	72.084	77.927	77.429	40.051	59.75	76.041	98.054	70.405	97.707	108.31	94.573	94.315	103.61	89.37	97.156	43.934	80.987	86.853	68.284	54.89	62.26	69.663	93.693	84.94	80.954	84.593	86.022	96.427	100.46	126.56	112.54	84.488	102.54	62.367	88.166	55.904	94.941	158.33	168.17	182.97	188.03	169.78	169.56	199.22	231.2
82.033	100.46	93.515	70.574	92.236	68.517	72.239	68.215	56.137	51.976	76.317	86.824	79.243	91.365	110.29	89.671	100.38	88.225	93.19	97.729	78.623	75.431	71.477	59.283	35.903	66.891	82.28	99.515	80.103	79.149	74.448	79.54	101.81	93.842	114.91	113.44	75.943	99.691	62.37	91.354	78.915	101.26	183.31	184.94	202.38	219.96	158.61	197.47	208.45	210.94
87.979	98.239	102.87	105.55	121.73	107.61	90.031	96.795	112.85	119.83	90.049	111.04	95.004	100.25	101.47	101.2	89.314	94.904	126.57	123.08	101.2	65.098	86.751	90.099	78.537	94.706	106.95	101.09	84.602	98.171	83.148	74.664	92.929	92.554	98.091	108.17	55.986	88.523	59.266	61.249	78.998	92.808	117.99	89.378	97.746	123.61	82.678	103.52	117.48	104.42
86.185	107.7	75.888	90.401	99.387	96.458	69.912	89.343	89.319	141.2	112.23	118.97	81.773	96.618	110.22	126.91	139.39	152.12	120.47	128.03	61.747	74.01	51.902	80.461	72.735	90.213	69.552	95.426	147.54	176.49	116.35	94.133	131.18	122.31	130.17	136.63	90.563	86.325	115.67	105.89	210.62	153.01	88.65	58.535	77.618	102.87	75.146	79.177	70.011	53.328
88.461	93.738	58.301	76.693	66.192	94.033	47.428	86.871	52.715	139.28	106.27	96.143	77.755	88.778	102.09	136.07	170.76	162.29	89.027	119.38	49.732	98.099	24.694	54.92	43.993	95.167	44.641	87.507	169.46	209.97	130.92	101.35	130.11	117.29	113.22	125.45	112.02	109.13	154.27	169.68	240.34	168.85	85.474	83.92	97.385	116.82	93.207	92.39	63.653	44.585
99.319	76.976	85.001	82.78	79.269	99.566	81.748	98.476	72.948	113.9	84.109	66.587	81.376	70.628	82.389	89.24	146.07	133.47	76.43	109.31	72.605	120.18	50.36	50.759	47.751	92.203	72.138	85.762	117.22	147.89	103.54	88.118	100.55	89.953	97.08	102.84	111.18	108.7	139.66	145.13	176.33	110.45	95.723	101.22	99.895	103.68	105.61	100.06	85.549	77.931
97.269	63.602	118.05	83.626	100.06	100.33	121.6	94.397	93.161	84.075	64.417	32.369	82.978	54.797	71.246	35.065	87.055	68.063	60.95	82.19	133.98	139.2	92.112	65.415	79.408	89.771	117.34	106.5	45.557	46.469	86.218	82.998	73.346	61.812	123.48	107.93	121.26	107.82	130.98	143.71	145.95	55.506	143.75	133.39	139.31	123.11	125.75	137.04	131.04	115.75
95.773	59.145	146.32	90.606	129.4	90.202	152.7	83.767	117.16	63.86	56.439	27.22	83.997	50.835	68.315	11.551	29.403	29.525	63.856	65.451	184.33	127.86	136.48	100.08	131.62	86.013	169.71	115.71	-0.83522	-18.938	83.028	73.84	54.618	48.794	150.1	115	121.95	99.772	119.81	115.71	106.28	23.992	159.09	122.93	142.4	109.92	119.32	128.76	145.55	120.92
98.491	59.232	149.41	96.39	135.01	70.958	138.57	70.302	107.14	56.234	52.391	39.087	81.684	54.128	65.923	34.057	25.468	45.089	72.078	63.712	174.28	89.328	146.34	119.71	162.81	86.113	192.22	95.02	12.256	3.3487	95.016	64.749	54.53	52.879	145.87	113.4	107.99	101.25	107.61	89.485	38.998	37.21	139.92	108.55	133.89	99.224	102.58	101.02	138.77	109.03
107.96	84.605	126.12	79.833	117.35	61.284	97.995	43.499	78.173	63.316	84.601	78.287	88.024	70.624	99.848	93.957	88.068	106.06	78.865	84.491	116.51	80.03	130.86	111.28	153.12	83.837	165.61	83.001	88.451	98.134	118.96	83.6	97.016	87.87	118.1	84.506	118.34	115.64	129.58	119.51	68.841	106.44	122.17	123.74	129.58	100.01	119.86	108.47	103.34	89.968
120.17	106.23	110.93	72.828	107.08	74.054	79.453	45.352	68.433	83.163	114.89	101.57	100.91	81.507	126.23	119.74	153.03	150.5	93.821	102.26	55.459	89.331	110.09	86.04	127.22	88.555	124.98	78.153	146.26	161.84	118.72	103.43	138.43	115.45	100.08	70.628	115.48	113.93	120.73	119.75	85.807	136.04	112.49	142.88	124.67	114.28	127.26	125.73	88.14	92.928
125.22	107.54	106.41	76.306	103.93	90.118	97.034	70.154	85.973	89.87	133.85	102.43	119.76	90.917	138.49	108.18	169.76	140.53	109	104.16	57.219	111.22	90.716	61.768	87.183	94.895	89.287	85.692	157.38	159.51	102.05	110.85	152.74	121.9	87.453	66.663	100.93	99.075	92.041	94.296	81.445	108.45	116.61	147.24	122.86	136.29	116.73	133.97	100.58	109.45
115.94	89.501	109.01	89.767	99.256	94.999	128.49	105.17	104.58	83.104	125.64	78.976	124.9	90.89	123.78	73.534	135.19	96.639	117.73	88.479	102.98	119.05	75.185	51.544	58.459	101.59	63.86	94.783	133.63	115.03	101.11	107.37	144.86	114.78	107.22	99.02	80.891	78.125	61.369	62.28	59.041	55.122	127.06	133.21	137.94	166	89.833	121.19	134.4	121.51
103.24	81.258	112	99.654	95.209	102.91	148.94	121.99	119.68	86.305	120.66	76.39	122.47	96.288	114.71	66.074	87.642	65.553	119.87	86.097	153.3	125.61	86.783	66.67	63.813	111.51	52.106	113.92	117.76	88.854	142.02	117.43	140.33	119.48	135.56	125.57	83.779	73.79	75.435	80.276	89.238	40.001	128.5	110.13	145.73	161.88	78.802	96.977	127.4	89.504
95.842	78.47	113.19	100.71	90.16	100.97	138.75	121.75	112.91	84.444	107.97	80.204	107.26	95.772	98.967	77.017	74.502	73.879	113.71	90.661	145.18	116.52	105.9	84.461	94.293	120	55.248	113.34	115.89	96.245	185.34	130.24	143.34	129.29	162.3	150.81	90.799	80.296	98.459	101.34	104.78	60.814	125.85	112.79	163.56	157.89	90.99	93.946	121.66	70.681
102.8	88.248	119.68	102.21	103.67	116.05	122.88	112.57	121.06	97.609	112.83	108.66	104.03	109.09	99.593	105.8	86.726	95.365	112.76	110.58	116.02	121.08	145.57	111.87	146.5	135.25	88.366	115.01	114.86	109.97	197.98	145.38	140.49	135.41	146.28	129.12	99.916	98.921	118.13	116.81	104.35	89.504	112.06	120.56	140.21	118.4	115.39	100.85	88.272	56.88
109.4	101.23	121.14	100.9	121.41	132.66	108.29	103.13	127.03	115.15	123.79	127.66	104.09	126.99	109.39	124.11	108.25	101.65	112.38	115.07	93.872	134.62	169.23	133.08	183.92	146.97	129.91	123.7	107.07	104.02	169.96	152.4	132.83	131.18	136.45	115.94	111.14	110.34	122.07	120.42	111.16	106.9	110.71	133.61	110.31	96.305	133.14	124.03	72.575	68.597
111.39	110.8	115.1	105.94	135.21	146.3	105.95	101.31	140.53	133.81	134.23	139.42	111.57	148.01	122.49	132.32	109.41	85.084	117.98	110.87	113.84	144.17	169.58	150.08	179.26	146.28	165.87	136.47	93.665	83.752	118.71	138.09	112.29	116.07	117.12	104.02	116.59	109.45	114.68	108.93	116.85	105.27	105	119.02	60.521	68.618	122.78	119.19	55.498	72.045
103.3	107.45	98	112.25	126.92	144.33	95.986	106.76	134.44	145.08	124.75	129.49	114.92	152.72	117.82	128.74	98.621	64.007	117.26	96.552	142.3	127.1	138.24	150.26	129.86	131.15	172.95	134.43	86.749	73.865	77.285	107.22	90.76	95.971	108.03	119.01	110.19	97.334	102.16	95.589	110.43	102.98	101.94	100.05	41.817	67.456	93.551	98.645	59.17	65.617
95.861	97.764	81.082	114.75	107.69	127.35	81.329	109.25	123.28	139.22	110.45	125.24	119.31	143.72	104.65	127.4	90.843	65.323	110.94	94.92	150.44	93.908	107.3	141.16	72.024	106.92	157.87	114.77	91.877	87.901	58.691	79.496	76.817	83.72	74.906	112.48	95.985	87.679	95.258	81.195	88.748	113.9	94.119	86.626	46.076	65.445	75.058	74.087	63.752	54.074
91.95	102.22	75.223	108.5	101.58	133.45	68.62	100.74	118.64	155.62	122.76	144.77	129.64	138.11	114.32	141.74	89.963	75.945	98.442	105.82	143.67	91.416	119.19	143.96	74.041	106.74	142.51	121.24	104.77	104.26	81.523	96.845	82.202	90.436	53.002	81.954	105.35	97.439	120.92	124.4	137.33	146.83	92.102	89.122	60.861	54.131	84.76	76.352	38.888	18.701
89.066	100	79.125	96.927	105.05	113.44	64.045	92.026	109.12	132.86	123.88	144.04	119.22	118.88	114.39	135.74	100.6	99.716	86.337	97.309	107.97	89.881	130.66	140.31	111.6	110.75	135.61	113.95	103.36	101.5	93.527	117.47	89.313	98.17	59.598	69.269	109.74	101.19	119.75	118.37	149.99	157.11	92.075	102.36	91.327	74.114	96.841	96.543	59.536	48.522
89.93	105.78	99.414	113.52	129.17	134.02	80.826	101.83	127.33	146.37	121.94	138.6	108.33	109.11	115.38	128.25	84.62	98.346	93.604	89.881	109.08	110.91	162.61	157.41	189.04	144.46	154.64	131.3	82.191	73.214	110.79	140.14	79.414	97.92	77.7	62.533	112.97	116.21	106.55	119.9	142.07	134.92	68.953	79.495	66.83	57.557	77.112	80.996	41.117	51.682
91.024	111.22	108.25	130.37	134	139.41	99.092	112.91	141.51	137.15	107.87	116.91	94.565	98.176	110.12	121.09	71.458	99.775	106.03	81.263	120.5	123.26	156.14	156.71	205.42	155.61	155.09	134.01	72.784	66.598	117.12	135.6	70.797	95.241	94.515	78.469	112.8	123.93	90.464	108.55	122.43	111.31	47.728	52.902	44.413	50.635	51.624	56.811	34.742	64.412
93.34	116.62	95.314	124.01	111.85	129.58	103.89	111.32	136.89	114.45	105.86	98.905	98.164	94.753	115.86	132.24	78.382	104.95	105.54	79.045	128.45	129.47	117.04	130.89	138.55	137.12	121.3	126.13	91.619	97.111	120.82	118.45	78.706	97.593	104.61	104.96	119.48	122.31	103.14	124.24	148.12	114.86	52.565	54.554	60.504	68.22	50.417	62.065	42.77	63.678
96.587	117.08	96.206	128.93	97.706	131.91	108.26	127.35	118.43	122.86	92.801	75.894	103.23	78.886	96.434	116.65	87.652	111.9	107.14	85.124	90.908	107.44	93.219	108.72	87.234	118.56	86.83	107.94	98.71	108.98	114.73	104.44	93.701	98.4	141.58	166.33	101.28	98.824	91.241	111.62	125.49	104.31	69.083	64.143	94.75	91.07	50.063	75.163	68.731	57.028
101.83	116.13	92.362	113.25	86.981	116.38	108.04	119.29	92.815	113.38	107.39	87.929	120.5	84.427	104.83	123.22	101.19	114.67	100.23	104.61	71.206	99.405	90.982	99.537	45.971	95.522	64.509	101.2	108.21	115.88	96.156	102.64	105.82	105.73	118.12	146.88	92.962	86.346	104.38	115.62	123.39	104.75	87.909	83.88	114.08	96.985	78.857	105.28	79.145	56.464
102.29	113.51	94.005	98.885	97.998	102.4	104.78	108.77	62.626	112.47	116.74	97.448	121.94	90.949	118.54	126	105.86	107.9	99.518	110.75	72.866	99.193	108.68	110.83	57.854	88.177	76.406	110.37	101.53	100.87	70.435	101.76	106.23	109.16	110.02	116.54	88.779	73.423	112.62	109.62	120.86	91.432	85.267	86.703	98.879	92.131	79.885	118.33	78.277	58.8
98.677	111.24	102.95	103.83	119.72	97.452	101.32	107.3	42.571	118.47	100.14	88.954	102.23	86.653	117.9	118.88	99.225	102.92	113.56	108	92.679	98.686	126.86	132.75	103.88	90.8	108.66	121.35	85.387	86.052	47.492	87.559	93.363	104.59	113.24	96.12	82.513	66.989	103.58	87.121	90.55	69.121	55.445	65.372	49.652	69.949	44.54	95.849	63.211	62.716
[truncated: 66 more columns]
