# Supplementary material for: Constructing high-order functional connectivity network based on central moment features for diagnosis of autism spectrum disorder
Source: PeerJ. 2021 Jul 6;9:e11692. doi: 10.7717/peerj.11692 (PMC8269664; doi:10.7717/peerj.11692)
Supplement: Supplemental Information 2 [file peerj-09-11692-s002.zip › raw data/Subject_27.csv]

115.83	113.79	147.03	122.75	144.03	82.033	123.88	61.495	97.837	39.286	70.851	34.572	47.638	29.708	78.731	34.366	61.47	77.145	113.17	122.72	144.2	76.796	179.67	121.46	303.23	188.56	221.97	140.12	55.639	40.912	118.21	120.2	120.03	114.47	244.32	169.81	84.99	83.72	81.481	71.19	83.657	76.339	109.96	120.15	96.947	70.194	91.042	102.02	78.649	73.809
111.94	104.36	146.61	113.33	147.44	82.711	116.86	51.63	120.47	60.565	76.777	42.024	71.705	30.998	91.874	53.266	69.57	92.499	138.28	123.56	133.91	84.132	158.19	106.12	278.03	156.69	181.85	130.47	76.538	58.33	112.68	117.57	113.82	113.23	217.25	151.84	75.837	70.89	72.656	62.057	77.577	69.042	94.503	92.815	112.41	92.174	74.87	91.987	94.616	78.391
111.54	100.78	127.99	102.29	129.57	91.096	109.75	77.299	141.19	100.05	109.13	82.425	109.35	55.924	110.29	68.747	100.3	100.54	144.79	115.75	92.939	93.682	118.26	91.906	175.92	101.15	97.279	102.1	106.6	86.272	94.047	116.17	107.36	113.62	160.56	133.29	95.997	79.228	85.231	64.556	101.51	79.618	104.2	108.67	114.48	106.06	86.701	108.9	109.27	87.846
111.7	94.269	106.85	98.393	96.898	79.401	115.89	105.39	128.02	101.6	113.91	98.338	122.21	76.386	89.336	74.503	115.32	99.643	147.45	128.69	72.925	107.69	82.392	84.088	85.89	60.599	32.935	68.247	111.42	92.774	71.555	101.43	100.12	109.79	114.54	120.47	100.09	83.431	72.516	54.267	90.318	76.55	104.93	114.86	125.02	124.58	96.66	113.24	130.68	105.28
100.18	97.67	83.591	103.65	63.269	85.19	112.49	129.75	96.248	80.27	99.684	97.258	111	89.017	71.826	64.602	121.64	90.23	134.74	146.41	69.266	109.48	38.016	77.489	15.46	47.415	17.177	62.407	102.48	85.778	33.807	75.351	94.802	113.08	73.887	106.19	102.48	90.931	67.447	62.445	75.921	70.956	113.03	127.29	128.23	138.67	118.39	117.45	150.9	130.43
79.879	92.639	78.468	106.97	51.225	104.83	112.39	147.19	93.415	104.69	82.256	92.552	97.914	111.27	82.394	77.193	123.21	82.153	112.42	141.78	71.958	106.44	42.949	80.323	-7.8779	48.482	31.146	60.689	101.91	90.329	48.172	78.566	98.545	121.54	58.369	89.693	104.84	95.775	72.608	74.455	72.074	70.429	108.3	131.6	109.82	126.84	123.64	113.03	134.35	127.74
65.372	78.417	89.425	107.23	64.32	118.71	112.77	148.59	109.12	140.13	67.801	80.074	98.582	128.41	107.71	110.9	113.49	95.595	99.12	121.49	78.614	97.189	75.196	83.78	16.214	60.734	51.593	61.826	109.72	112.2	103.95	105.81	105.73	123.26	63.344	80.532	89.761	87.462	73.563	75.664	58.375	71.1	81.862	95.15	109.76	122.44	97.427	95.237	99.921	104.86
67.644	75.212	95.824	105.68	80.378	130.59	107.09	149.32	123.03	151.94	81.89	85.318	105.74	128.29	128.76	115.57	103.45	104.58	86.334	92.829	74.272	84.376	95.382	83.25	35.617	81.332	51.588	72.512	115.49	127.14	145.36	134.74	108.87	122.18	73.504	88.506	84.541	84.937	91.337	82.928	65.533	79.458	67.923	64.012	132.56	131.23	76.283	92.47	79.333	93.108
85.87	76.206	102.89	105.57	88.4	126.17	109.12	144.5	128.86	142.47	100.91	92.129	105.61	111.08	120.44	99.361	92.128	95.678	79.809	77.89	65.213	80.951	119.2	91.686	52.749	96.886	37.65	73.787	104.1	113.4	161.8	150	106.27	116.45	97.201	108.33	74.27	77.37	90.338	69.651	63.819	67.883	58.638	41.301	161.94	140.6	61.142	90.428	78.087	92.169
103.22	79.797	109.93	108.85	84.292	123.93	109.34	134.57	131.23	132.83	108.35	88.664	106.19	91.968	114.23	96.817	92.052	92.28	84.221	86.907	45.68	80.752	129.33	104.63	46.465	94.749	22.465	67.543	94.038	96.54	144.57	142.13	104.51	110.7	103.76	110.87	62.847	69.471	70.943	49.897	60.663	46.161	50.58	27.818	158.33	129.65	55.723	75.598	77.418	84.215
110.98	93.219	108.71	111.26	73.247	128.72	110.44	131.45	122.82	115.07	117.19	104.56	95.067	92.297	108.53	89.103	96.804	73.213	89.704	97.143	31.253	89.945	128.99	112.81	40.225	101.41	23.719	71.476	89.487	76.412	100.31	119.33	105.96	114.1	100.98	102.83	77.802	77.221	73.045	58.392	84.652	34.22	63.854	50.666	129.86	111.39	72.662	71.305	93.279	92.849
108.45	95.927	114.08	110.52	79.464	129.84	114.77	126.04	131.81	131.28	113.7	109.4	105.31	118.02	127.99	128.96	106.55	86.485	105.82	104.05	29.875	101.41	137.62	114.51	66.478	103.94	39.892	68.539	108.24	93.336	92.823	112.01	113.06	115.23	91.317	84.393	93.55	85.595	76.108	68.712	108.61	43.198	65.345	55.313	77.236	79.083	73.753	57.102	78.838	72.068
102.29	96.612	114.45	109.04	97.365	119.62	119.16	123.38	139.24	137.75	111.53	112.32	122.62	141.71	143.56	152.45	110.34	102.07	116.23	101.74	51.992	111.69	139.13	106.47	123.8	115.15	58.876	66.642	125.52	114.53	109.42	118.77	116.26	114.88	91.26	86.038	113.01	96.586	98.994	88.501	137.98	70.821	66.501	44.861	53.79	69.735	67.427	55.314	66.695	58.606
103.94	102.02	108.51	105.5	125.05	110.35	108.34	110.6	138.95	135.75	111.98	103.93	131.33	144.45	141.92	154.82	119.26	113.14	117.96	100.29	87.109	115.15	120.68	93.676	172.91	121.88	101.09	94.661	123.33	118.72	108.99	116.94	108.47	110.56	113.77	111.53	121.3	108.96	118.77	103.69	146.57	103.71	89.603	51.819	65.571	77.942	79.907	86.642	63.49	61.31
101.96	93.922	109.18	107.89	130.04	90.738	113.11	101.84	121.62	96.824	102.07	85.356	121.86	110.05	103.81	106.51	111.21	101.18	110.28	103.71	116.82	115.29	113.59	89.093	195.86	120.59	104.53	95.201	99.853	93.913	123.02	116.06	98.089	105.12	152.22	145.57	112.11	107.31	125.44	105.74	143.42	107.71	87	40.052	108.24	105.46	74.219	96.489	76.439	78.07
102.26	81.331	119.11	109.21	133.65	92.971	116.66	87.29	113.8	92.32	87.144	61.575	101.39	74.855	72.2	90.904	103.52	91.233	103.41	110.83	125.87	111.16	120.13	96.282	182.33	103.03	117.63	98.806	75.039	67.893	123.97	101.77	93.713	98.688	192.92	159.49	81.955	91.733	96.959	84.813	109.62	84.623	80.127	40.612	134.09	117.07	69.43	93.485	83.79	87.402
96.93	81.734	122.15	111.71	134.02	132.86	112.12	90.004	124.62	129.44	90.486	64.945	88.326	59.432	84.122	98.153	98.642	78.828	85.27	105.48	107.35	99.097	118.96	107.55	134.77	82.976	119.91	97.551	68.81	57.513	107.86	85.814	101.06	102.56	194.46	147.22	67.337	75.779	79.993	72.261	96.633	56.618	79.341	59.095	127.27	114.49	73.5	85.258	90.221	98.204
93.056	89.142	115.77	113.7	130.69	147.15	109.75	88.368	111.36	124.52	82.725	63.487	77.942	51.753	84.715	111.26	71.82	81.572	85.924	108.46	111.07	92.797	101.15	108.25	125.28	88.966	123.11	92.017	64.918	56.922	90.561	69.504	111.26	104.67	158.32	121.97	45.174	50.873	55.744	57.621	62.765	35.235	57.277	35.415	134.56	135.95	59.38	55.034	115.07	123.52
91.926	106.04	100.08	110.66	119.4	140.42	105.08	93.861	92.242	109.01	86.641	79.881	82.147	62.241	81.274	106.83	60.549	88.938	88.318	102.81	117.32	94.155	81.292	102.4	120.9	100.88	114.2	89.676	73.077	69.863	87.051	76.439	114.21	110.21	98.654	101.16	53.458	50.309	60.409	61.541	57.318	52.943	56.857	44.845	119.02	137.14	68.712	55.45	128.8	145.43
90.152	123.79	76.712	102.76	107.06	115.7	84.313	87.197	63.543	76.111	91.22	101.55	87.196	78.616	71.7	86.682	64.803	92.757	87.284	97.365	127.04	96.466	51.443	93.604	108.72	100.84	119.11	107.24	74.537	76.079	62.436	80.532	99.707	108.46	54.801	99.37	68.276	65.769	77.249	79.712	54.509	80.365	84.781	80.144	114.77	140.56	102	94.239	152.46	174.43
87.679	122.28	64.76	94.27	101.07	79.89	64.624	66.363	40.326	45.03	87.691	116.87	88.066	98.253	62.411	76.084	70.943	95.013	84.607	95.324	136.73	101.71	44.117	94.266	102.93	87.787	136.4	125.25	69.183	76.498	38.56	77.479	75.009	90.252	61.685	109.93	69.544	80.262	82.812	94.99	41.802	86.881	111.15	103.67	124.69	145.44	122.93	130.79	175.48	188.78
87.843	110.43	69.095	91.857	110.78	80.55	49.781	57.499	60.748	80.286	101.6	142.03	100.2	132.38	99.679	96.627	89.392	96.584	67.464	83.67	124.68	104.67	66.995	112.72	95.264	68.849	154.28	136.12	78.515	89.552	29.426	76.982	56.801	67.432	102.35	116.04	80.769	97.784	96.408	112.56	61.486	81.441	140.18	131.47	105.53	120.65	133.32	153.48	164.34	163.11
99.659	93.931	85.474	98.611	129.53	80.258	58.749	52.888	78.673	102.01	108.97	148.5	99.796	153.42	115.29	116.92	81.544	90.327	63.106	82.816	136.04	117.15	106.86	136.97	147.99	88.373	180.32	138.79	76.106	87.47	38.19	71.028	51.78	46.029	159.31	122.38	77.539	97.078	93.542	113.34	68.897	60.853	138.44	112.81	107.32	115.14	108.85	130.44	152.76	132.84
115.93	88.696	100.02	108.52	145.69	91.039	74.88	61.775	96.384	127.98	118.69	142.32	100.46	158.99	115.34	126.84	73.934	82.743	68.529	86.729	149.43	127.2	134.99	154.32	203.92	122.59	198.53	140.83	72.961	80.193	55.967	73.108	61.733	46.426	180.36	128	81.445	94.831	94.711	108.65	83.394	59.418	130.94	101.39	102.53	108.51	90.436	100.77	128.52	104
118.52	90.813	104.32	115.18	149.59	98.786	86.484	73.43	101.57	136.16	115.92	122.76	101.39	140.56	93.193	114.82	66.881	71.988	77.816	93.948	153.8	123.43	135.46	155.49	221.62	136.77	198.4	135.03	62.873	61.893	66.082	80.583	76.909	69.102	160.88	143.58	79.227	85.222	94.355	96.379	80.429	59.366	118.48	98.395	115.42	122.46	87.023	85.875	120.88	103.24
106.3	97.506	95.003	110.23	149.55	91.323	82.744	65.262	78.705	96.056	92.215	94.704	86.443	104.45	46.786	93.126	52.185	61.706	89.034	105.99	157.81	107.35	100.83	134.11	198.5	126.18	212.71	145.41	37.985	30.687	34.358	66.572	83.438	94.328	140.38	168.49	54.8	66.229	76.958	78.428	26.093	37.776	112.09	96.254	173.08	175.63	100.83	99.344	162.71	151.3
84.609	90.26	102.08	96.993	142.86	89.038	98.403	76.236	95.222	102.52	80.491	94.44	97.104	92.738	41.535	91.802	60.941	71.675	81.459	92.145	121.89	92.824	111.63	116.77	131.27	83.745	173.95	116.24	54.003	46.246	66.235	88.287	88.674	112.39	133.21	166.93	61.227	65.544	75.381	64.083	12.764	24.703	103.72	118.49	159.76	160.02	114.14	115.33	154.16	152.26
76.957	100.43	99.468	84.295	143.99	94.536	102.1	81.965	105.39	86.423	80.404	111.25	97.241	93.859	58.532	91.891	68.551	83.053	65.481	80.574	104.67	85.138	97.979	96.974	87.197	69.8	158.78	116.63	69.618	63.31	58.166	78.8	83.501	110.65	142.39	144.37	77.228	74.241	81.647	67.885	9.5032	15.6	117.34	132.16	154.11	152.02	134.86	134.51	163.34	163.88
92.13	113.04	102.17	80.084	142.84	91.314	112.34	85.761	113.47	74.318	82.001	119.26	99.857	107.3	76.884	104.6	79.62	106.3	64.135	81.167	109.53	91.524	91.122	88.668	92.958	86.945	146.23	120.46	86.588	83.014	59.044	65.116	77.082	93.189	144.35	104.05	92.413	87.059	78.123	70.329	16.61	32.245	126.93	126.01	135.11	132.26	140.39	127.35	148.9	147.47
110.13	119.83	107.37	88.522	119.45	94.743	125.83	105.85	126.3	94.41	94.627	126.43	120.38	124.74	101.5	105.89	107.59	124.8	67.333	78.573	97.276	94.381	93.24	93.502	87.96	100.99	97.055	103.46	111.19	101.74	81.443	73.53	75.835	81.497	106.32	69.689	119.23	109.09	90.912	83.195	64.118	80.894	134.21	137.43	87.77	92.373	140.55	109.84	101.01	101.45
118.73	117.66	101.3	101.12	87.436	82.917	126.94	107.07	98.238	75.627	93.161	118.03	116.8	120.07	82.07	80.009	112.35	107.54	78.965	81.188	97.853	90.035	81.471	95.789	86.463	112.51	79.482	100.98	98.723	75.332	63.529	64.572	71.259	73.91	74.165	78.377	112.35	112.24	93.014	93.679	67.825	105	138.43	143.99	103.48	108.97	133.75	102.46	104.93	102.2
108.34	89.286	107.31	112.69	63.614	69.981	131.25	101.05	82.06	78.634	79.296	97.606	121.98	107.29	70.122	73.78	107.13	88.65	87.32	74.682	87.245	80.256	103.77	103.12	80.65	96.793	69.462	77.045	89.035	63.469	85.83	77.736	71.061	69.046	68.801	100.87	87.298	97.109	87.497	86.488	50.788	98.466	118.45	136.98	108.83	110.55	104.79	88.145	94.378	89.189
92.686	71.308	108.82	119.17	68.084	82.332	118.93	91.087	84.727	96.357	75.507	92.366	121.84	95.816	89.661	79.783	98.685	60.757	77.786	61.96	86.456	72.565	123.67	111.12	88.183	84.794	98.625	74.118	80.545	65.089	104.8	88.258	71.456	70.011	98.706	117.33	73.297	78.979	98.554	83.623	42.651	70.195	114.49	136.54	105.7	101.14	92.788	94.445	90.085	88.484
93.22	74.191	108.58	121.79	85.965	88.686	108.22	77.451	75.823	71.654	73.468	90.231	105.91	82.682	94.767	78.448	83.585	47.889	80.714	66.48	117.19	81.116	129.11	114.33	138.88	112.73	140.34	94.041	72.166	75.892	128.62	92.938	71.719	72.275	139.83	111.47	72.395	67.839	109.94	87.319	47.127	51.146	113.75	119.68	104.2	93.907	91.521	95.82	92.943	96.764
110.6	92.997	109.61	116.49	103.56	100.61	102.39	75.753	83.709	83.63	89.78	98.591	93.37	89.203	101.71	92.817	93.213	60.785	96.483	79.307	135.95	96.84	133.01	118.85	173.99	142.62	149.86	112.33	80.719	96.621	160.6	107.42	77.196	80.811	151.47	89.903	96.353	80.368	119.49	98.219	88.796	71.725	119.34	120.21	73.351	64.993	106.2	98.601	71.211	83.778
127.59	119.34	96.023	106.34	106.84	103.88	89.491	72.2	65.959	70.494	108.28	102.52	68.314	88.658	82.273	87.94	98.656	75.592	120.89	103.13	139.15	101.02	94.888	107.83	168.63	161.92	136.66	134.37	75.338	82.152	125.57	92.555	80.251	88.025	126.79	90.307	107.45	97.268	113.76	118.04	112.05	96.267	118.05	104.67	97.874	95.922	115.81	101.22	96.053	107.14
130.73	123.68	92.483	90.913	101.36	105.41	91.504	80.065	66.914	96.462	130.61	108.71	59.811	93.628	67.071	86.606	110.62	84.999	131	106.14	99.719	99.011	86.116	95.165	117.15	142.66	94.494	128.66	79.984	64.35	92.508	87.786	85.616	92.26	99.66	109.98	115.98	117.49	101.04	126.47	123.26	114.31	107.02	107.6	113.03	115.99	110.55	107.74	107.69	117.28
113.81	103.46	99.774	79.018	101.38	105.02	96.16	84.538	88.349	131.63	129.46	93.502	77.598	90.091	81.331	104.68	113.83	100.15	126.53	102.63	54.961	93.089	93.202	82.55	64.274	98.447	60.04	103.79	94.228	71.714	77.436	86.987	94.162	89.612	82.423	119.68	104.11	118.33	79.536	112.48	104.86	109.24	76.904	85.623	124.58	126.84	80.613	99.354	102.43	110.72
92.532	91.962	98.823	74.492	103.38	105.27	93.534	89.528	102.32	121.76	118.79	87.622	89.825	80.956	99.423	97.036	106.66	89.886	110.18	98.259	47.496	98.353	91.003	72.328	39.921	79.924	59.419	102.38	103.37	90.109	67.262	83.535	102.72	95.055	82.541	110.44	103.88	116.05	87.222	109.18	100.63	104.77	78.017	87.353	145.36	140.59	78.35	110.1	115.8	130.1
78.947	89.059	96.333	77.781	112.52	111.94	79.176	88.618	128.19	128.55	98.1	77.679	106.63	85.425	134.52	121.2	110.48	96.063	106.75	105.91	68.118	105.87	84.904	76.441	33.726	67.503	78.518	111.91	120.3	134.37	87.634	92.639	114.13	107.15	77.046	77.373	102	107.59	94.866	100.94	108.57	116.1	102.29	104.52	147.01	137.84	102.57	126.2	116.14	137.12
76.775	88.059	92.954	87.225	99.109	95.974	86.359	97.292	123.97	97.264	85.624	80.362	102.61	92.419	123.39	111.63	105.64	99.321	121.09	114.77	101.9	115.78	88.612	86.241	40.313	77.74	60.911	100.18	131.97	158.14	141.64	120.82	124.03	120.99	69.05	60.556	108.49	104.83	109.13	105.46	138.35	140.08	121.15	122.92	153.08	146.38	124.74	127.51	131.59	151.14
84.539	85.405	96.464	92.096	92.101	96.758	97.015	109.35	134.2	125.71	101.78	91.51	103.4	113.69	123.24	124.26	118.34	116.5	128.3	105.8	106.8	112.06	106.75	98.136	34.03	70.612	42.24	80.855	149.22	165.7	186.11	152.33	129.05	124.66	70.542	71.354	117.62	111.13	112.89	105.01	158.8	159.99	141.44	158.12	123.69	126.07	143.1	133.21	120.29	135.16
90.867	84.019	97.929	91.409	102.01	110	97.479	109.88	142.91	157.45	127.56	94.456	107.64	120.49	138.89	135.95	121.94	126.57	109.85	87.685	107.5	96.003	104.41	97.389	49.09	60.128	60.542	71.886	148.06	141.6	165.45	147.69	124.95	113.81	92.822	103.32	110.58	108.23	102.36	94.655	132.14	140.48	145.09	155.05	112.52	119.52	137.42	133.47	115.24	120.64
94.947	84.086	106.88	87.581	114.24	131.32	104.21	120.88	164.65	190.29	158.84	105.06	136.73	123.66	174.95	138.93	133.22	131.13	69.688	59.925	100.05	85.872	108.71	91.821	74.552	58.223	82.598	66.87	155.16	135.01	144.3	143.14	122.13	107.99	117.07	114.66	125.58	117.26	107.39	89.51	123.11	126.22	143.51	155.91	72.422	75.581	129.35	134.59	73.774	78.15
96.45	85.63	113.33	88.226	117.29	127.96	118.59	130.79	166.26	168.96	161.37	112.32	160.87	119.55	182.52	127.69	126.62	118.23	40.983	50.769	113.87	89.066	111.61	89.937	115.71	79.121	101.73	67.578	148.39	133.85	131.14	135.99	121.16	113.54	132.4	104.87	132.11	117.11	104.5	83.637	114.96	113.48	129.85	136.52	67.534	55.763	117.96	125.48	54.221	53.479
96.483	85.726	119.46	100.9	105.87	116.37	136.75	148.43	160.36	142.18	142.47	118.54	178.78	124.09	172.39	129.96	120.6	110.97	41.609	59.269	111.25	91.28	122.61	103.14	118.21	97.954	87.198	65.079	145.78	149.51	149.36	147.79	122.47	127.58	118.2	85.864	126.23	110.73	88.35	78.959	123.08	117.75	118.75	129.95	66.524	46.063	115.34	112.95	46.819	36.054
96.704	91.154	116.56	120.34	90.96	118.97	145.32	170.6	149.43	135.85	129.62	133.39	164.68	133.82	152.62	130.6	116.06	88.22	54.749	69.219	82.257	86.647	135.58	125.74	79.306	108.78	63.959	72.838	135.3	141.99	156.64	160.15	119.1	137	99.792	90.563	112.52	102.68	73.219	82.886	138.2	122.69	131.75	158.53	67.75	52.968	128.69	118.78	70.166	52.075
93.166	90.089	116.77	140.67	83.987	130.57	140.79	176.17	138.52	136.5	109.63	115.49	139.31	121.91	146.76	136.84	106.97	83.254	74.383	86.196	45.162	73.512	137.65	139.32	52.18	106.74	49.476	77.065	122.31	121.2	151.57	158	111.62	123.53	86.03	104.38	75.346	81.221	49.189	75.118	122.66	108.07	129.3	151.16	63.723	67.493	116.1	106.12	89.917	71.455
89.365	90.589	120.23	146.05	79.09	138.47	136.68	170.89	130.56	125.77	97.953	92.833	110.3	92.652	143.39	110.16	99.388	69.338	79.069	93.7	30.192	75.964	141.76	134.32	73.479	111.27	46.873	77.677	109.9	91.328	146.85	147.74	106.32	105.22	93.304	110.21	62.63	72.74	55.631	71.227	116.43	92.464	124.95	138.72	51.863	68.807	97.553	96.278	93.544	91.193
86.76	98.945	117.01	131.08	82.989	135.6	116.53	138.66	125.67	107.76	77.062	62.429	95.056	63.57	146.04	95.548	98.701	67.631	80.27	106.13	57.051	89.537	118.43	109.98	125.77	110.02	76.457	92.508	98.804	77.246	120.11	116.66	106.79	97.14	100.9	93.764	60.577	72.323	66.536	63.3	98.039	80.946	125.27	114.59	74.64	85.83	91.549	100.96	100.49	113.02
82.022	107.78	101.56	106.15	70.051	109.55	101.29	108.24	107.58	65.823	52.842	49.861	93.81	51.958	129.58	80.635	97.227	78.337	89.16	119.65	101.02	107.33	76.858	78.175	145.14	102.73	75.52	92.862	97.939	88.397	103.68	91.439	115.4	110.41	83.44	69.109	78.135	86.553	83.789	71.954	98.068	91.128	120.06	88.806	140.36	133.06	96.306	108.81	130.68	140.31
74.557	110.47	84.418	85.662	49.406	102.59	94.535	111.27	116.61	91.964	55.46	75.887	116.91	81.55	136.1	92.642	116.67	100.97	90.85	110.26	98.942	114.13	55.286	66.224	75.786	66.735	25.077	65.572	124.79	128.47	121.79	101.82	128.1	137.57	46.124	57.455	120.2	116.18	107.7	95.163	133.59	121.72	127.53	114.44	165.78	149.34	121.16	129.98	138.5	136.54
72.186	115.69	58.421	80.972	39.114	95.598	79.744	111.22	88.584	68.214	60.388	97.654	108.95	100.45	119.43	87.286	104.42	106.84	97.069	108.34	102.26	111.35	12.575	62.021	12.031	56.277	14.114	62.605	117.68	122.4	86.469	82.867	127.56	146.66	33.195	82.993	121.76	119.73	106.06	118.32	108.64	117.67	133.16	116.93	218.22	205.74	135.34	141.95	189.23	171.26
81.948	110.33	65.201	85.022	51.726	105.38	79.395	118.35	97.469	103.23	82.262	115.52	109.95	123.46	129.95	105.54	105.94	110.46	98.39	95.347	90.65	115.4	36.286	81.924	-2.6513	56.631	34.303	59.497	117.33	115.4	92.952	88.684	125.38	137.39	57.392	103.64	114.79	114.06	98.115	118.53	79.29	110.95	135.67	140.27	160.31	165.32	138.34	142.95	151.89	145.75
97.9	113.39	81.472	91.903	76.677	114.73	74.414	110.29	108.61	117.11	102.43	123.94	106.39	124.1	147.04	113.86	104	97.732	99.5	93.078	109.71	121.8	65.875	101.78	53.334	84.549	96.667	79.893	105.57	96.394	86.147	84.506	122.76	120.72	86.903	104.65	97.105	98.485	101.03	115.44	60.689	102.79	126.55	136.54	83.317	104.86	130.37	132.51	97.419	115.76
111.36	114.45	102.67	97.286	97.859	111.1	77.319	94.199	129.55	130.91	107.34	123.14	112.29	115.24	161.13	132.9	103.82	92.566	107.11	99.221	145.58	123.98	104.9	120	128.77	110.42	144.83	92.757	103.63	98.783	102.28	92.58	123.66	107.07	84.512	80.455	79.584	82.896	107.07	108.49	76.58	107.19	86.108	92.645	16.512	44.263	102.42	100.91	41.24	68.993
119.91	119.83	106.48	99.065	110.9	108.17	77.618	81.013	143.36	147.61	105.37	123.28	108.39	108.64	155.52	154.69	105.77	94.868	112.95	102.91	173.06	116.22	122.33	129.34	154.04	120.19	174.77	116.51	107.2	113.25	103.75	98.07	118.76	98.144	48.951	57.461	75.543	82.431	113.27	112.4	111.48	123.3	49.417	50.993	-4.1797	19.059	81.772	80.362	29.406	37.598
110.11	119.36	93.592	105.52	103.88	121	79.045	97.759	154.14	168.71	105.17	123.46	105.14	99.987	150.99	148.7	107.09	105.84	99.644	93.957	153.41	96.871	113.44	129.03	100.2	99.376	142.53	111.82	121.51	135.46	106.3	109.24	109.05	93.418	-9.3665	46.475	97.282	95.729	134.31	132.52	163.43	137.11	19.303	16.588	2.1682	24.38	60.095	61.165	44.688	18.542
97.345	110.55	80.149	105.36	97.467	134.26	75.615	116.24	160.13	192.43	101.27	105.97	97.82	95.497	141.42	141.86	109.59	126.82	87.346	88.556	109.29	87.066	95.666	115.93	34.009	60.343	111.86	100.23	129.15	148.51	99.064	106.54	100.11	88.135	-29.584	45.07	118.36	109.35	139.89	139.08	169.23	139.66	18.578	9.9901	19.037	37.666	49.792	56.582	56.589	11.349
86.712	112.48	57.358	94.644	82.355	126.22	61.636	122.66	127.49	137.6	104.09	97.694	75.8	84.845	109.59	89.035	99.213	120.22	88.196	102.94	82.305	90.995	44.56	78.852	0.19544	43.44	93.949	96.505	110.66	123.25	44.969	69.383	100.67	96.601	-3.618	56.791	138.5	121.91	156.48	156.58	153.06	136.92	52.709	24.834	89.614	97.479	64.168	74.356	108.37	70.954
78.733	91.106	67.07	75.429	86.575	94.416	59.566	102.6	139.59	152.88	91.499	74.757	99.35	99.51	117.27	125.71	102.3	140.74	120.06	138.23	62.522	95.94	47.059	58.026	11.907	-0.21552	64.667	43.66	109.42	125.68	52.337	57.968	121.67	108.89	49.011	61.332	114.42	104.08	121.12	119.11	107.78	121.49	49.664	4.001	136.14	126.16	53.06	62.153	108.75	87.247
75.898	86.706	74.054	61.414	94.25	80.86	56.42	89.726	156.13	190.24	103.69	91.816	131.87	128.31	148	166.53	122.03	145.21	145.94	161.95	42.44	87.171	51.35	53.808	0.41901	-27.547	26.101	9.5048	123.2	136.62	56.793	62.968	139.79	125.93	80.1	77.145	104.26	99.939	103.77	101.38	114.38	123	55.005	19.449	152.91	132.5	67.337	68.499	113.59	102.17
78.742	101.94	72.664	67.204	102.02	90.283	58.937	94.475	140.03	196.41	124.25	129.41	132.75	141.4	155.24	156.15	131.97	117.39	142.92	157.8	32.145	73.871	50.316	71.468	-18.378	-10.268	8.3103	25.361	126.35	127.42	42.877	73.851	129.97	127.06	90.954	110.13	108.59	108.04	105.41	106.43	140.29	118.35	72.347	67.515	144.64	127.62	98.59	92.186	139.84	124.12
80.105	102.91	78.373	88.025	117.7	93.644	69.397	90.246	100.67	174.47	99.315	111.97	100.81	118.11	131.3	138.07	103.02	94.201	124.94	148.98	55.924	72.167	60.403	105.44	16.911	26.216	40.068	54.727	98.767	99.365	39.674	77.019	98.231	95.817	97.001	129.02	76.84	88.03	74.597	83.845	98.547	75.223	49.854	44.348	138.05	129.44	80.304	73.983	155.87	123.61
88.098	116	80.936	109.98	105.76	94.521	84.654	100.29	21.738	58.031	78.666	99.113	44.607	70.809	58.68	35.245	67.359	60.817	95.55	122.31	88.643	90.641	56.598	117.92	70.947	100.72	90.491	118.7	59.8	56.775	27.202	73.606	62.771	71.859	99.753	124.62	86.02	93.516	90.973	96.683	79.392	57.354	75.471	74.083	126.06	125.79	90.286	83.428	163.78	137.72
100.71	100.98	116.94	111.35	108.65	100.94	104.48	99.068	39.911	76.068	62.365	71.922	55.871	66.862	48.367	48.363	81.574	94.207	87.107	93.316	92.365	112.68	117.65	126.44	120.84	110.57	132.1	136.17	69.888	80.405	96.671	109.67	61.72	66.236	109.54	81.77	94.83	97.154	81.165	69.589	66.451	68.658	106.74	123.27	52.855	49.499	99.221	92.6	69.07	67.722
114.72	124	96.934	100.36	94.239	86.086	94.11	79.364	-8.965	-58.27	77.794	91.077	30.518	49.739	-10.604	-21.644	66.383	75.274	95.877	92.32	146.81	122.98	69.89	82.535	152.58	166.57	185.52	197.92	45.565	42.849	32.432	73.411	73.719	88.427	122.47	84.353	109.32	109.66	108.95	110.88	73.413	86.304	167.32	157.53	152.33	133.63	142.46	136.62	147.91	156.61
114.76	121.11	99.251	96.52	95.803	107.06	94.105	82.914	36.623	-28.685	106.35	108.44	88.243	73.354	32.167	16.96	99.741	116.3	105.72	89.759	141.24	107.49	59.813	62.74	107.81	156.31	152.19	187.04	93.626	88.503	59.136	94.481	101.31	110.32	105.13	86.665	118.07	117.8	112.21	126.79	113.12	113.46	169.98	163.81	151.57	138.24	154.7	140.51	142.26	146.7
110.39	114.33	100.16	102.52	97.33	123.85	109.57	104.03	65.018	19.07	125.04	125.23	122.02	100.09	57.378	50.579	114.63	130.42	103.6	87.696	139.89	106.89	64.404	68.04	65.214	154.76	106.97	166.65	129.2	123.17	100.88	117.97	112.33	115.1	99.635	105.77	120.4	123.14	108.59	138.82	134.71	125.81	136.26	148.61	119.82	124.04	143.24	123.57	134.44	125.74
102.07	108.74	103.62	115.72	100.83	137.18	116.28	124.16	73.244	84.424	113.56	121.35	127.57	122.52	76.35	99.345	109.79	132.57	91.015	89.898	138.63	120.26	72.463	95.499	55.283	144.45	96.701	153.47	134.25	144.08	127.79	123.3	104.63	103.97	99.15	112.4	103.98	114.37	94.191	131.65	110.24	119.28	98.286	118.76	67.791	91.613	120.32	100.83	103.02	88.902
100.74	114.07	103.37	120.25	84.619	116.27	122.42	136.44	39.045	85.42	99.93	132.2	88.766	134.87	46.571	105.01	84.256	104.65	86.333	90.477	144.37	149.39	89.582	117.09	93.573	153.08	116.48	154.48	103.96	129.28	130.25	111.19	93.897	99.792	109.79	107.25	106.37	115.31	108.05	139.15	94.508	132.24	100.19	123.23	52.379	73.531	117.93	100.89	86.758	86.533
100.17	120.5	104.08	120.61	78.969	76.557	108.62	109.52	4.6773	34.597	78.848	125.14	51.781	120.92	20.038	111.57	53.41	93.181	105.68	106.01	150.24	150.59	93.11	122.28	173.48	159.01	166.6	160.07	60.91	95.228	99.777	82.473	90.875	99.495	120.04	103.59	82.099	92.407	103.53	129	55.48	130.13	120.06	103.49	120	113.78	118.26	100.85	108.35	119.21
99.978	121.57	113.46	116.5	88.568	61.573	96.187	80.968	21.621	9.6624	91.844	125.42	49.256	96.407	33.846	107.45	62.544	98.901	126.35	109.12	124.9	122.1	118.02	121.12	224.84	161.39	189.76	157.11	58.304	78.534	104.79	91.062	101.37	106.84	126.24	105.8	85.059	84.205	112.4	122.83	71.036	141.78	154.99	122.4	163.77	126.4	135.38	108.91	112.58	132.84
102.13	105.35	129.72	106.72	119.27	57.106	100.14	47.964	64.957	14.983	103.59	105.46	53.596	63.393	44.987	96.662	81.873	98.091	139.56	108.44	113.32	95.306	170.5	125.83	265.97	168.76	204.82	148.82	68.967	60.039	146.1	120.13	111.28	104.09	161.37	120.33	83.152	76.05	97.738	95.205	73.891	126.9	160.74	135.06	176.36	117.41	133.46	104.33	110.01	126.77
101.36	92.491	128.48	94.388	139.56	76.054	97.306	31.145	93.161	32.766	104.25	80.472	61.79	38.513	58.091	72.041	101.01	90.973	127.65	104.56	111.5	77.863	176.44	123.15	240.66	165.37	196.82	149.09	82.269	51.882	157.45	130.23	110.77	98.277	182.88	127.54	87.219	81.645	90.124	80.313	73.864	97.544	151.38	143.34	152.52	101.73	126.28	105.07	111.04	117.98
101.34	92.919	101.52	76.491	128.53	97.316	83.772	36.016	90.534	60.8	98.589	81.28	69.37	51.751	67.473	54.698	106.04	75.402	94.503	93.337	114.7	77.152	124.02	104.97	149.77	136.09	160.29	144.68	84.215	52.601	107.75	102.36	102.3	99.345	173.14	124.74	100.97	101.13	102.12	91.32	82.052	73.412	146.1	149.91	130.85	107.38	125.16	125.27	135.69	132.96
107.47	102.93	65.762	59.856	97.39	103.27	65.272	50.128	71.681	92.709	95.988	106.9	87.632	103.84	81.079	74.338	100.84	78.294	65.476	78.031	111.65	81.825	41.312	73.072	39.118	87.367	109.22	129.57	82.163	68.77	21.148	51.528	92.139	102.05	130.2	118.53	112.81	120.84	116.59	115.38	93.789	70.075	150.92	149.3	136.36	138.68	133.04	154.19	176.3	166.21
118.97	105.04	53.823	52.596	76.327	95.474	65.427	67.977	76.234	145.25	109.99	138.6	119.1	168.47	105.2	126.71	103.34	102.81	54.854	56.595	94.998	88.761	9.3106	52.006	-27.052	46.458	62.421	99.917	93.959	99.648	-10.714	31.528	86.736	94.995	85.167	113.52	127.64	134.61	123.31	130.3	116.06	92.743	154.92	157.12	129.61	141.63	143.45	168.74	180.46	173.19
120.46	105.49	57.668	65.101	78.22	87.719	72.85	78.331	73.979	130.77	128.73	148.3	127.78	179.11	116.63	125.35	96.252	107.16	56.209	46.806	93.183	89.376	8.6096	49.116	-10.807	57.932	55.528	91.237	94.745	99.066	-2.7813	33.241	79.221	75.285	60.862	117.1	136.09	130.88	135.6	143.36	130.35	102.9	148.87	151.9	139.65	149.9	148.76	157.27	182.2	186.4
116.97	88.079	93.732	80.9	117.77	91.238	86.994	68.957	99.725	145.5	129.06	111.96	125.89	154.43	127.81	139.16	103.58	112.66	73.626	52.705	101.71	93.339	81.328	81.853	70.558	82.585	109.46	104.63	98.711	97.91	79.525	70.22	73.409	49.573	84.147	104.45	122.52	112.34	120.12	114.56	104.29	92.667	131.68	156.58	89.843	94.47	143.02	129.06	111.52	138.08
106.02	78.27	113.58	92.365	136	89.461	95.081	60.681	84.059	87.687	119.68	82.201	97.001	99.883	103.15	89.157	94.027	88.331	88.364	69.976	128.66	95.216	131.14	110.82	141.03	124.22	159.14	130.58	86.818	76.269	135.91	93.848	66.338	45.666	114.85	88.987	112.76	102.62	130.87	107.85	89.649	74.397	119.24	156.47	61.437	68.53	133.56	105.37	71.071	115.2
100.5	72.376	113.49	88.802	142.65	84.378	84.742	45.83	73.348	67.344	106.67	73.097	78.253	75.022	89.716	82.624	83.323	75.119	95.091	85.455	156.95	89.951	149.22	127.14	165.48	131.49	198.91	146.9	72.845	64.868	134.08	91.602	59.451	59.024	135.93	82.071	88.001	93.824	127.09	99.308	67.219	57.651	118.06	139.26	60.897	72.315	120.83	97.626	60.714	102.05
104.49	70.757	104.86	76.725	139.22	94.84	73.063	55.39	109.17	145.8	128.94	114.37	95.474	107.37	121.02	125.74	101.81	81.543	79.487	70.233	152.36	86.081	165.41	134.59	128.36	108.37	192.72	136.45	88.108	87.332	119.7	102.86	57.219	80.372	129.6	88.213	97.757	110.49	135.58	108.21	100.2	86.979	139.32	154.7	31.7	45.643	125.24	113.31	38.782	67.244
105.64	67.084	96.456	75.924	141.9	96.684	66.811	64.935	144.79	212.98	143.7	144.12	114.59	137.61	149.96	167.2	107.61	91.82	63.641	58.492	155.25	92.195	167.88	137.22	119.12	99.87	181.18	115.36	93.44	98.635	96.517	110.85	54.699	80.202	114.57	109.74	98.619	111.49	124.82	111.24	112.95	109.85	129.3	119.84	38.54	45.578	107.04	102.67	42.256	46.64
103.84	71.614	95.342	87.243	148.41	94.086	68.895	70.898	142.99	206.41	141.16	143.01	110.43	135.97	140.29	161.32	105.65	95.817	70.215	67.534	163.24	113.98	157.81	135.91	143.26	126.33	191.83	126.83	85.171	93.568	76.516	112.63	55.619	63.584	104.53	119.93	105.29	111.22	113.51	117.42	103.84	127.11	103.2	84.161	49.416	46.4	88.96	82.681	48.894	41.287
97.41	78.387	110.59	102.53	146.55	100.65	89.51	89.366	136.86	188.31	130.22	127.46	109.19	119.71	123.32	130.87	117.48	99.596	94.456	85.611	136.14	136.27	170.01	139.98	152.99	139.63	178.54	131.47	92.058	104.16	104.94	132.5	70.968	57.328	96.49	99.148	132.67	119.58	119.11	118.75	112.79	137.52	71.367	86.499	6.6996	5.0674	76.61	67.653	12.082	14.697
99.17	101.4	107.88	110.42	139.22	100.16	94.111	85.828	94.643	111.47	106.28	98.57	92.858	88.749	92.028	94.54	113.32	101.52	132.45	122	114.63	135.1	132.83	122.9	149.09	138.97	182.22	154.79	83.076	101.23	75.476	104.75	86.142	65.433	90.561	76.517	130.97	115.38	112.8	115.03	86.889	116.25	55.899	79.84	19.5	27.244	72.567	71.814	30.54	39.92
114.57	113.22	110.07	106.75	121.15	92.611	115.82	93.012	84.064	81.932	105.7	92.041	99.316	83.565	83.012	83.972	117.69	113.78	151.45	129.25	81.93	122.17	128.73	102.46	129.52	118.94	136.76	132.63	99.691	121.03	95.829	101.91	98.903	84.852	86.256	63.608	135.04	118.83	109.54	107.77	94.426	108.67	53.816	91.804	9.5544	29.072	68.378	78.77	30.426	40.394
133.97	127.38	98.038	98.891	116.04	88.163	114.75	87.557	75.615	53.827	118.84	95.691	90.725	81.474	82.775	75.605	105.67	108.65	136.37	118.36	90.765	106.34	105.96	79.694	140.46	123.16	122.09	126.77	97.046	111.81	87.021	85.692	92.102	93.608	95.443	84.576	120.69	113.21	103.87	109.02	87.611	96.043	75.344	90.129	53.117	70.643	73.011	91.77	72.863	69.286
140.87	115.65	112.84	92.127	125.78	89.259	118.29	85.083	105.31	98.851	124.71	91.465	91.924	91.868	94.707	101.89	101.51	115.52	107.84	93.604	107.41	110.05	145.19	87.473	177.99	127.82	110.73	105.85	104.86	115.82	152.79	116.47	82.613	87.328	123.89	103.83	104.73	104.05	90.199	91.228	81.187	91.967	80.107	88.512	48.223	48.712	64.576	82.092	47.101	34.917
123.08	108.78	119.26	90.613	128.5	96.379	101.98	81.255	105.38	102.42	111.05	86.819	75.241	84.717	83.356	93.92	86.62	113.67	89.515	87.652	125.95	117.56	155.63	101.42	191.92	133.65	112.96	110.66	97.213	104.89	176.8	131.48	78.657	84.75	147.16	115.09	92.6	93.775	94.554	86.309	73.875	79.142	76.361	78.429	67.523	48.607	60.033	73.484	40.277	27.503
97.207	111.23	108.1	85.472	120.64	103.45	73.067	73.299	86.203	81.105	86.862	85.79	57.431	75.111	59.979	80.837	78.189	123.61	100.8	104.84	124.79	114.7	124.14	103.81	146	112.52	120.92	135.64	90.453	101.34	132.62	111.43	88.648	96.631	149.1	109.78	86.892	88.919	101.3	87.569	66.107	69.895	75.248	74.783	103.6	76.852	69.271	83.754	63.598	55.475
79.294	103.63	92.22	77.421	98.221	97.272	68.416	77.9	86.183	71.476	73.281	89.711	69.942	74.693	52.634	75.108	87.225	153.04	125.37	118.71	98.664	101.37	92.325	92.156	63.939	67.026	83.27	121.66	110.62	128.55	98.629	93.829	108.64	114.96	117.37	90.712	96.348	91.772	103.56	88.043	83.235	82.303	63.606	67.494	118.91	104.06	72.179	87.859	86.61	78.65
81.764	86.822	80.711	69.753	92.832	92.078	76.023	81.042	122.09	107.3	79.364	84.202	106.32	86.105	85.148	103.6	113.63	185.71	134.42	113.75	81.868	87.856	73.89	77.066	14.356	28.172	54.896	90.491	141.69	167.59	94.432	86.751	118.27	116.07	72.617	72.008	100.87	93.232	86.398	80.012	92.607	107.76	63.371	60.687	111.35	115.69	76.927	88.007	96.168	78.206
97.186	85.45	67.438	70.222	98.609	94.114	78.428	84.814	134.12	104.91	108.61	88.401	119.23	89.315	112.88	95.175	128.13	168.5	111.76	91.109	101.3	89.029	47.346	63.324	24.358	48.158	65.334	87.282	145.05	165.99	91.219	81.158	105.22	100.26	38.491	70.379	111.7	104.01	93.606	101.49	105.69	133.79	96.431	74.836	119.17	133.39	101.93	99.045	125.7	95.573
111	82.22	81.858	77.428	107.25	84.17	97.242	91.889	127.24	98.653	127.47	95.237	113.29	95.8	107.63	86.511	119.94	123.76	88.136	69.796	128.04	112.09	75.927	74.488	78.309	87.529	79.008	71.918	129.07	140.65	143.22	105.89	88.173	80.724	42.742	73.532	116.22	113.46	106.5	114.94	118.12	139.99	108.48	84.004	108.45	113.77	105.74	89.316	120	86.605
113.12	97.19	98.065	88.427	109.48	83.334	104.03	102.06	101.19	88.818	129.33	111.87	102.26	105.77	88.711	90.727	102.22	89.009	84.463	73.406	121.26	121.55	92.957	91.011	86.081	97.439	84.354	65.252	109.57	111.78	151.69	115.73	82.193	82.296	58.083	77.543	116.65	122.06	124.27	123.05	139.35	128.48	104.77	88.768	98.835	92.355	103.33	83.107	110.23	87.999
104.2	116.19	101.55	96.595	96.91	80.887	113.24	120.33	81.582	83.131	115.01	129.89	100.91	114.89	67.88	100.49	84.832	82.073	101.99	98.536	80.741	108.24	88.816	96.123	36.72	64.207	52.464	44.138	103.65	95.11	110.25	102.37	94.443	106.33	67.676	83.616	118.27	124.26	131.47	118.36	172	116.05	74.054	72.486	101.76	94.771	86.308	74.243	113.92	111.17
94.17	114.8	101.44	100.33	89.293	77.324	128.61	131.82	102.23	113.85	83.152	112.3	126	119.75	75.395	139.99	86.897	120.82	127.17	128.8	37.862	81.481	79.559	89.83	-11.96	6.0443	12.656	12.347	119.04	107.78	67.728	81.335	114.59	124.29	68.651	85.564	103.53	108.26	95.604	82.807	172.19	112.4	30.19	35.067	102.43	107.72	58.417	56.391	104.74	117.64
88.136	110.17	90.28	103.09	74.652	87.362	141.31	150.23	121.72	114.08	77.447	100.78	143.3	112.12	91.766	115.53	105	135.08	122.03	129.25	21.225	65.008	57.51	73.061	-34.766	-6.0806	-18.241	8.0309	132.35	112.43	38.957	68.231	125.12	128.79	63.765	92.084	117.97	108.6	91.891	84.074	185.52	134.1	38.122	52.474	107.17	127.24	69.961	67.515	106.4	131.05
91.827	98.18	90.712	101.93	80.211	97.733	135.71	136.56	125.17	108.43	76.837	78.717	134.16	103.86	98.651	95.031	113.2	119.43	106.25	115.95	49.144	71.366	55.362	68.433	2.0125	20.304	17.894	39.382	112.59	91.622	34.651	60.121	120.38	107.93	88.415	102.17	107.88	100.92	83.041	85.992	140.78	128.16	76.882	81.432	131.92	144.94	94.702	89.556	111.72	132.92
95.558	89.617	104.46	100.85	95.289	116.02	110.13	106.14	119.77	122.66	84.897	70.705	116	103.31	109.21	98.298	106.22	87.04	92.293	100.3	71.826	82.139	69.791	80.721	29.699	43.148	67.731	69.066	78.748	64.122	44.097	62.186	109.55	84.795	117.67	108.41	82.229	88.85	86.103	88.366	83.358	85.862	107.65	89.994	151.62	142.73	106.8	102.91	111.17	118.35
98.087	72.134	132.59	96.535	108.79	111.91	100.47	73.625	125.66	167.71	82.093	65.56	102.71	107.3	105.81	138.77	81.14	69.217	103.47	98.708	74.671	95.749	120.04	103.26	42.425	39.57	80.968	51.611	57.871	55.117	87.574	82.111	102.92	71.489	137.39	103.42	45.803	69.066	74.789	65.965	31.855	31.744	74.165	36.837	146.11	113.9	66.999	73.03	92.09	82.118
97.384	78.738	131.63	90.993	111.43	121.49	84.718	64.311	138.02	200.04	89.775	79.101	90.754	99.087	110.51	149.7	71.676	60.204	111.75	102.69	60.622	98.341	119.54	106.69	20.935	36.521	75.791	52.235	63.746	63.57	79.142	85.631	94.109	79.393	110.19	91.275	49.886	73.56	88.43	70.448	36.646	27.226	52.364	12.545	125.33	92.61	50.934	66.693	94.71	82.712
89.429	93.616	104.96	90.781	96.867	122.22	77.516	75.121	134.75	158.63	83.163	79.667	73.679	62.609	105.37	101	71.352	58.025	110.35	112.34	70.51	100.26	74.27	91.314	36.18	66.454	65.199	71.794	81.85	77.317	54.083	78.477	82.727	92.661	54.737	78.108	76.604	88.511	108.12	96.119	61.504	67.886	51.228	15.903	127.36	115.07	59.623	77.064	126.49	122.93
79.05	96.709	82.822	95.277	80.237	104.83	84.526	87.941	125.41	92.071	54.7	56.111	58.89	27.017	98.528	54.729	79.777	66.031	104.57	122.7	107.9	107.84	49.302	83.741	110.07	110.52	70.312	88.253	97.874	93.374	70.68	82.561	78.547	98.752	23.138	70.293	88.595	93.898	101.98	106.64	59.448	109.95	65.949	40.478	144.91	154.26	78.027	92.026	147.33	153.25
71.985	93.498	87.24	108.88	57.576	95.345	105.56	118.25	128.18	62.124	43.791	51.006	77.434	28.075	120.21	42.208	113.78	91.503	97.028	116.82	109.14	105.09	78.472	98.351	149.8	129.96	43.462	72.162	131.65	132.45	153.82	125.29	92.27	108.98	19.719	67.013	103.55	104.44	100.46	107.54	80.989	138.05	92.282	104.29	109.76	137.24	103.75	108.61	106.2	123.13
78.61	105.03	92.933	125.96	37.414	76.448	122.64	136.67	91.743	-5.6695	52.233	70.001	82.812	44.93	110.62	31.456	122.88	95.89	106.32	118.18	105.18	91.33	101.97	111.89	143	143.13	26.359	61.991	133.81	133.38	185.93	138.89	110.19	120.6	50.824	87.414	94.578	103.49	95.698	104.59	86.322	118.97	104.11	132.16	109.96	140.29	114.46	115.43	103.98	119.85
92.736	119.67	99.247	137.69	40.94	77.624	126.05	141.87	79.129	-11.602	75.604	89.329	100.33	75.012	117.04	68.295	127.58	105.24	125.03	126.36	88.63	69.674	109.32	119.43	83.479	123.75	27.406	60.973	130.14	129.16	167.66	127.21	123.47	125.6	68.907	98.25	71.398	90.783	78.254	87.598	80.878	88.544	88.091	109.36	95.921	122.7	103.68	104.31	98.806	107.47
101	116.59	109.87	137.49	53.039	93.912	137.5	154.08	110.12	57.748	103.71	101.26	132.31	105.55	140.17	116.88	136.64	116.1	134.31	125.96	73.421	66.708	126.36	122.09	24.499	91.382	20.425	50.828	140.57	140.73	169.89	129.51	127.23	119.83	46.614	74.162	76.444	86.417	75.932	78.32	104.38	97.888	53.714	72.216	35.088	58.01	80.022	76.892	53.991	59.448
102.6	106.81	110.84	127.21	69.815	100.61	136.21	146.55	119.02	95.327	106.84	89.396	139.18	112.37	140.23	138.24	126.27	117.87	136.5	131.2	102.87	86.807	118.63	114.27	42.442	87.899	61.538	73.946	129.77	135.87	149.54	115.88	113.54	97.831	13.389	36.963	86.842	83.117	79.925	87.447	103.04	120.92	41.281	37.314	12.956	26.627	70.25	61.683	33.181	32.265
99.836	98.018	109.59	114.59	78.462	94.021	127.18	133.54	99.845	97.899	103.67	86.968	125.65	110.88	126.16	124.31	106.75	106.26	125.08	128.61	139.28	115	120.61	111.82	114.31	104.64	109.3	93.769	107.83	118.06	133.98	111.2	97.375	78.67	10.294	18.643	114.45	90.865	108.59	116.7	113.1	131.64	59.575	38.729	12.229	15.926	81.016	68.984	26.57	19.994
105.91	104.03	107.32	106.74	97.365	85.087	96.997	104.77	65.78	93.067	104.42	93.299	102.42	112.58	115.35	122.17	93.924	101.52	113.14	125.74	153.17	124.3	124.64	116.69	190.5	119.27	170.11	114.9	81.644	93.377	89.495	100.93	87.027	71.93	65.146	45.481	127.84	97.405	126.29	133.11	111.51	103.17	96.41	61.558	25.234	23.34	104.76	97.523	36.737	26.146
114.47	113.12	110.08	108.73	118.29	88.746	71.283	90.605	62.843	130.55	121.54	108.55	99.361	119.73	128.43	135.44	105.93	110.87	98.538	114.43	116.38	108.93	140.6	125.51	210.46	112.7	176.97	100.4	83.744	90.502	63.767	111.99	89.833	84.433	138.93	100.16	138.21	104.99	132.67	127.42	136.96	69.468	109.49	81.311	7.1253	12.872	111.53	113.95	29.546	23.951
119.82	119.32	102	115.68	134.12	79.239	58.911	75.519	50.672	121.95	119.5	98.715	82.22	103.17	104.09	126.16	101.75	110.35	97.832	118.7	95.763	89.505	119.16	114.82	211.68	118.98	168.18	91.712	76.525	73.857	22.013	102.26	92.074	98.302	194.93	160.12	112.58	93.124	99.873	99.874	121.26	42.347	86.472	46.872	55.545	66.886	86.545	103.01	79.364	75.419
112.22	109.75	103.04	117.9	135.34	97.961	71.241	95.001	98.385	192.5	119.64	91.975	96.851	106.33	112.84	139.07	124.25	117.36	92.668	110.53	53.709	77.556	111.82	104.14	152.4	94.981	114.63	69.838	103.53	97.892	47.654	121.73	100.24	114.49	178.99	168.37	107.55	94.35	71.899	72.152	129.45	74.019	72.241	54.118	67.108	80.206	70.956	95.529	89.063	93.868
93.013	104.62	91.585	119.94	112.2	110.36	84.883	118.71	116.42	186.98	100.98	86.575	98.784	99.851	108.47	116.52	113.61	104.65	92.106	115.95	41.414	70.898	65.579	85.706	87.299	76.449	67.442	63.095	104.97	99.737	50.958	109.59	104.06	123.27	110.58	144.01	95.366	87.409	59.674	68.592	113.07	98.531	73.441	52.456	148.99	152.56	65.907	91.235	154.03	153.26
82.012	96.611	96.762	120.18	87.019	115.61	108.2	143.15	141.93	184.69	83.207	88.669	110.54	109.76	118.35	117.61	100.28	102.81	98.359	119.81	29.878	73.524	62.959	86.902	33.62	49.722	29.161	44.951	107.93	109.37	89.761	107.41	111.87	125.81	51.286	100.44	91.794	83.429	61.075	67.086	101.94	105.61	79.327	68.659	180.97	173.34	68.095	85.305	170.99	162.03
85.716	102.46	100.2	124.18	81.15	118.18	118.18	151.81	150	148.94	75.989	92.852	104.62	110.41	121.62	109.19	80.916	88.12	98.524	121.29	40.104	82.126	72.259	99.255	27.308	54.19	36.591	50.035	94.244	95.274	102.42	95.056	115.27	124.79	48.418	83.005	88.494	78.328	76.124	72.1	95.418	82.892	83.369	78.073	180.12	170.93	73.317	81.506	168.71	155.86
92.534	100.65	112.32	130.31	102.46	135.28	123.57	154.77	183.38	169.13	79.437	85.352	105.43	106.86	141.17	120.25	83.01	76.919	82.797	107.49	54.035	98.405	116.4	122.84	66.508	75.52	55.44	53.954	96.5	94.285	144.84	113.99	118.49	122.08	90.834	89.146	88.16	75.167	89.483	66.344	114.41	69.997	62.08	71.318	107.75	111.72	57.992	62.495	98.145	95.816
94.292	95.276	113.35	134.37	129.28	141.72	117.43	136.63	178.95	157.29	68.761	57.734	86.227	83.015	126.83	114.8	72.921	62.816	73.181	103.95	98.98	118.26	131.04	128.12	152.82	125.93	92.882	81.005	87.895	83.533	158.68	122.8	115.18	112.74	140.9	116.09	63.186	64.558	79.917	60.158	107.4	73.07	24.67	19.512	88	103.95	21.35	32.058	61.57	69.196
92.559	96.418	104.83	125.52	140.92	157.74	98.328	122.37	168.76	183.92	76.07	59.912	76.703	84.263	129.95	122.64	79.743	60.288	72.702	102	116.95	125.99	124.17	117.72	188.53	146.42	111.92	110.22	95.027	91.593	145.1	125.86	115.21	109.58	150.6	133.49	57.528	75.016	77.12	72.693	117.01	112.5	24.826	14.272	89.165	109.99	16.118	36.192	51.664	70.588
93.135	102.46	96.467	110.51	124.49	153.93	86.341	118.29	153.08	206.06	96.802	96.645	86.329	109.7	148.25	131.22	87.459	69.053	91.704	108.57	95.037	114.23	114.86	103.83	159.74	118.78	84.954	98.175	109.06	104.59	115.95	117.34	119.86	112.84	125.45	137.29	69.072	91.176	79.657	89.178	130.39	137.85	48.178	45.161	110.13	129.75	38.879	62.384	80.476	101.97
101.9	108.1	95.079	96.12	101.61	129.23	82.59	116.07	152.78	214.4	119.45	133.19	118.32	142.25	185.44	154.83	101.51	96.104	125.2	123.17	48.967	88.241	109.39	97.001	91.643	56.278	43.491	56.671	125.94	120.15	84.582	96.813	125.06	116.51	94.253	127.14	85.358	100.22	75.627	90.495	128.65	130.06	75.671	92.247	109.52	129.92	80.136	94.56	107.96	124.92
107.86	105.02	97.752	89.516	84.235	100.02	95.493	125.7	173.81	199.37	139.64	152.57	153.39	156.62	217.05	156.22	119.21	106.91	140.5	124.09	12.472	70.574	114.43	101.37	37.634	8.8618	3.6668	9.8758	138.93	125.64	84.332	88.297	127	121.73	82.696	116.21	112.43	106.49	86.163	89.385	137.62	111.49	90.925	135.76	76.033	101.12	117.35	115.94	107.94	120.29
104.93	90.757	96.756	87.777	89.137	72.274	111.72	121.48	181.67	146.42	131.43	128.56	154.67	138.17	199.48	140.39	115.92	90.065	135.26	118.11	33.877	76.125	109.81	105.34	59.749	14.476	26.382	12.296	122.43	103.72	90.068	77.737	121.71	119.13	105.02	117.83	109.02	100.15	83.737	82.564	111.23	94.117	85.349	124.44	80.795	97.317	120.05	111.23	110.92	111.72
93.34	70.046	103.83	89.797	105.51	66.672	129.88	114	181.47	118.94	107.32	90.802	141.15	114.08	158.1	132.37	102.97	71.074	114.54	102.44	71.682	93.172	117.67	109.64	122.45	45.88	76.417	44.665	102.14	87.149	117.81	86.403	117.14	112.24	130.97	121.35	84.14	93.858	71.741	73.948	75.51	93.932	68.53	77.662	103.39	95.61	87.574	81.648	97.749	82.743
85.131	69.101	109.16	92.446	113.32	83.212	133.85	108.6	156.91	108.79	93.956	81.159	119.83	100.02	120.47	120.56	84.969	60.518	94.262	91.722	89.782	99.415	118.32	105.74	158.63	77.091	119.58	85.741	86.012	79.139	118.47	91.898	116.64	108.07	129.92	119.17	64.728	98.154	72.914	85.059	59.906	101.26	63.256	33.073	139.88	103.72	54.025	52.256	101.55	71.876
91.599	88.105	115.63	95.625	110.63	96.851	125.76	99.149	115.69	95.887	90.163	93.545	102.94	95.515	98.388	109.2	69.921	68.55	91.196	97.251	83.234	89.584	116.63	98.509	157.02	95.003	139.43	107.34	76.45	78.462	92.829	85.156	116.04	104.26	111.76	108.47	56.303	99.332	77.347	97.975	51.036	89.298	71.521	17.381	163.31	112.81	44.471	40.394	121.07	84.246
106.19	109.31	121.05	94.223	105.02	108.6	110.08	91.739	96.242	104.68	98.049	110.36	104.48	101.86	111.24	115.29	82.707	91.84	94.221	103.37	63.406	75.491	118.31	94.61	119.46	98.606	132.26	105.06	86.504	96.638	80.857	82.664	115.18	103.83	92.295	87.96	79.193	102.14	95.43	109.72	68.181	81.136	101.79	67.966	131.78	91.645	79.074	67.083	115.71	88.504
108.51	108.67	118.67	91.053	97.422	104.04	102.53	85.701	88.133	91.985	95.542	106.64	108.81	100.46	120.94	116.86	97.734	102.72	89.753	99.035	72.365	74.463	115.22	93.675	102.9	112.78	106.74	85.997	96.226	109.09	103.48	89.817	113.49	105.93	96.164	82.681	109.54	95.386	118.58	114.48	91.819	78.918	130.8	130.88	110.61	91.446	121.27	109.5	110.54	95.936
95.881	91.788	105.86	84.805	107.9	111.73	86.579	72.827	100.27	106.64	85.523	84.455	113.53	105.31	137.01	151.44	114.94	107.67	73.386	81.848	103.59	82.049	94.996	95.35	110.42	120.63	115.6	95.407	99.39	112	117.7	92.655	113.54	109.52	125.57	103.69	117.7	82.958	122.13	102.46	93.316	85.794	168.76	182.58	126.91	118.14	157.35	162.03	112.29	102.81
75.366	70.978	94.838	84.992	104.4	118.56	95.23	87.007	110.72	116.67	91.218	89.219	117.19	115.21	132.63	147.92	117.91	95.527	52.688	54.136	117.51	97.858	92.386	99.731	118.59	122.81	96.487	94.65	103.42	100.7	141.77	113.36	121.91	121.37	157.18	143.22	127.1	85.469	131.47	96.013	122.38	102.33	184.5	200.98	157.26	144.74	157.13	179.95	121.4	110.94
67.09	59.177	97.536	91.234	100.39	119.81	114.62	108.85	129.02	150.11	102.33	101.6	129.57	129.51	127.58	146.9	115.52	103.08	56.42	50.581	99.489	110.76	112.69	107.42	110.56	96.188	74.357	81.752	111.41	93.842	155.98	134.54	134.68	128.18	169.54	163.1	115.77	89.085	111.02	74.324	137.66	108.83	158.79	169.13	154.14	134.04	120.35	145.74	109.98	98.809
76.198	76.901	91.184	100.27	93.688	113.56	116.97	121.8	119.24	136.42	111.89	110.24	126.55	124.52	108.09	117.91	105.93	113.88	83.975	85.434	81.174	115.62	97.615	100.82	79.306	73.319	78.024	91.855	104.68	79.101	109.38	118.51	137.02	125.55	147.67	147.69	95.515	92.965	83.413	68.68	130.03	107.74	121.83	120.73	139.01	122.7	92.593	100.25	116.16	111.18
94.663	88.331	95.706	103.24	86.653	97.111	122.79	125.49	113.89	130.29	105.22	92.461	130.24	116.82	86.1	117.54	111.18	147.71	125.33	130.77	72.095	121.93	96.539	91.579	44.219	55.798	78.711	93.175	112.72	102.54	108.43	112.07	131.85	111.16	105.72	90.28	83.899	100.99	54.128	66.8	115.69	129.33	79.737	94.257	69.733	69.243	78.535	61.052	74.27	82.962
106.18	102.26	88.864	100.65	74.528	98.597	114.9	127.27	93.525	101.97	102.2	81.535	126.57	107.66	69.581	109	125.01	166.54	140.55	148.34	77.538	118.2	70.76	75.032	5.5362	64.864	74.47	109.7	126.37	137.59	109.68	103.37	117.99	99.987	59.11	41.488	105.63	125.8	71.914	99.891	130.46	170.68	83.774	121.98	17.49	35.284	103.71	74.551	46.026	65.425
108.78	95.864	95.939	98.879	47.842	80.261	136	135.19	53.913	30.591	95.666	84.7	115.67	96.322	30.326	68.532	119.04	167.58	137.1	128.28	89.296	116.03	83.887	67.361	13.744	102.68	23.042	88.469	143.01	164.93	163.51	123.52	107.35	95.236	44.945	36.616	144.24	152.39	116.05	134.85	168.24	197.75	83.167	139.07	4.1815	26.934	105.48	83.168	34.694	50.533
114.07	98.23	103.31	90.475	56.429	89.612	117.93	117.4	46.195	27.622	96.073	86.251	110.52	99.389	55.441	92.549	126.32	191.99	128.95	105.19	86.596	98.785	83.59	68.024	26.492	115.59	31.288	98.174	158.43	187.14	152.36	120.3	106.47	95.817	49.155	57.598	161.54	167.4	140.46	149.11	178.95	200.08	95.39	135.42	6.5094	22.749	104.95	96.386	26.541	34.457
125.1	105.11	116.07	82.707	77.493	79.354	104.1	92.561	45.706	22.032	95.476	90.511	88.263	98.281	70.838	102.89	121.48	197.28	129.33	96.322	91.843	99.241	103.42	79.302	75.796	134.81	74.938	115.97	148.88	169.8	120.21	114.29	113.93	103.57	86.386	91.163	157.68	162.01	142.09	144.31	164.37	174.94	88.345	106.26	21.837	25.033	89.225	90.441	31.28	37.873
124.13	106.38	133.79	90.966	78.783	62.398	119.07	99.204	54.609	-1.7576	96.205	100.93	81.82	87.501	74.6	63.742	114.72	181.44	122.34	92.843	90.216	112.75	137.65	96.473	124.33	162.42	75.54	105.39	138.59	145.71	140.65	144.53	126.53	122.17	114.77	109.27	159.15	146.52	155.37	145.46	180.91	154.51	61.165	81.237	11.035	13.571	69.071	68.478	17.008	33.285
119.81	113.45	127.39	99.195	85.52	67.703	125.18	103.84	58.189	-10.126	103.09	110.5	70.451	87.949	65.754	40.339	107.6	137.38	102.28	94.734	119.95	129.13	138.82	103.22	166.97	196.76	117.19	133.23	106.97	106.46	138.68	153.63	132.46	138.77	146.27	123.75	150.38	128.98	164.8	153.4	184.08	149.4	73.026	96.587	30.956	31.281	86.384	90.632	34.341	58.421
112.33	99.339	123.48	109.19	96.096	93.285	137.33	105.64	78.509	41.959	105.89	100.06	94.509	106.85	77.309	81.885	107.73	119.82	80.956	92.675	148.11	130.01	147.63	107.91	199.7	203.15	142.3	139.74	92.622	101.17	175.36	164.64	133.92	138.11	167.12	133.63	123.79	108.1	147.87	133.05	169.23	148.1	85.238	106.3	40.962	37.586	95.723	109.45	31.332	48.617
110.37	97.135	104.39	119.37	99.001	125.87	134.98	105.65	66.477	53.611	122.59	105.82	109.23	115.61	82.387	86.82	98.516	88.282	60.252	85.88	169.25	115.27	127.58	101.52	219.41	211.87	155.62	153.33	73.857	80.949	159.4	140.32	121.74	125.63	180.17	163.13	106.26	99.759	141.96	120.24	150.26	128.41	118.72	124.25	82.141	75.401	115.33	136.19	77.109	79.059
112.42	83.652	107.11	125.43	99.616	134.3	131.66	102.24	70.094	78.83	124.52	96.687	134.18	112.6	103.89	99.94	97.527	91.304	69.515	89.74	154.86	100.7	137.67	105.09	226.17	191.96	131.08	128.81	79.319	87.976	168.02	128.35	109.06	101.12	175.25	169.81	85.517	89.353	115.41	86.669	116.13	95.829	115.94	115.92	76.76	73.896	105.36	118.09	77.086	69.14
115.05	91.191	103.81	122.74	94.497	126.72	110.16	103.37	67.072	76.623	129.46	110.34	120.56	98.546	108.99	68.309	101.32	69.344	85.412	97.304	127.49	101.07	137.59	112.58	203.07	177.3	117.22	127.86	76.897	77.861	138.4	113.79	95.233	88.82	163.35	157.41	89.669	91.873	114.18	86.596	97.796	73.584	134.68	151.93	69.231	73.889	123.7	122.83	86.28	85.724
112.58	101.02	102.14	118.31	91.591	104.27	84.562	95.453	60.522	60.852	111.68	109.39	86.885	83.551	93.332	56.12	100.2	59.175	107.2	115.4	111.82	106.92	125.4	121.92	169.59	163.65	129.8	144.44	66.246	70.054	104.73	104.26	86.808	86.032	146.32	123.44	81.091	86.135	103.3	95.431	65.418	63.222	149.98	176.89	83.359	91.14	142.17	133.21	96.753	102.85
103.87	101.39	105.83	119.6	81.691	91.559	85.835	102.28	62.875	58.109	96.893	111.68	62.925	83.777	71.264	57.499	97.721	59.1	109.11	117.56	99.813	106.39	127.25	132.42	127.71	151.07	122.78	139.17	64.887	72.903	113.22	119.94	89.123	95.091	124.75	90.908	86.285	87.242	106.93	110.43	72.53	69.865	150.06	181.51	94.629	100.47	144.03	136.43	97.558	101.01
100.02	96	108.93	124.18	89.261	103.79	92.673	99.202	71.425	73.921	83.609	98.015	57.391	92.185	63.166	88.794	95.802	77.225	100.08	114.58	101.58	89.959	121.76	135.79	109.37	136.83	138.88	136.26	63.454	72.127	109.17	117.49	92.207	97.149	108.53	81.121	79.392	84	93.331	99.183	66.836	58.885	134.27	142.1	112.68	112.65	126.06	125.63	106.99	95.265
101.75	84.41	115.6	123.21	104.81	131.99	103.97	99.164	93.624	111.75	81.239	82.33	76.617	102.68	77.181	117.47	111.94	103.25	93.872	106.12	94.053	75.64	124.55	131.73	105.11	121.19	146.95	129.24	78.537	79.251	111.34	109.76	93.747	89.771	90.297	81.607	84.932	91.645	79.12	73.572	67.219	47.871	109.29	106.37	89.814	89.446	103.34	103.11	89.424	71.515
102.44	89.732	103.49	109.65	112.62	156.15	98.075	103.75	91.665	109.56	92.615	92.152	78.806	102.22	79.412	87.551	131.66	87.472	91.315	96.871	87.424	81.1	98.29	112.91	98.286	126.77	158.1	156.09	85.372	66.158	70.163	80.927	87.119	83.485	76.522	89.695	111.18	114.21	91.401	79.423	73.721	51.426	120.21	131.93	80.307	82.843	118.62	114.87	94.335	91.006
88.685	82.169	97.533	92.905	106.64	144.84	93.857	104.14	86.082	103.77	79.021	86.778	87.273	94.993	81.177	77.565	134.97	80.545	103.49	100.24	81.334	99.569	77.688	96.35	90.184	118.7	133.71	151.96	96.424	76.365	68.996	71.333	85.618	77.529	63.81	80.08	109.91	114.09	86.676	88.311	58.708	65.922	108.2	131.68	94.373	97.163	112.27	106.64	83.916	97.919
72.545	87.925	82.315	83.317	86.118	118.63	86.544	102.55	56.527	70.386	70.927	94.409	78.283	86.905	70.968	65.195	111.07	63.34	101.82	101.09	90.513	113.95	44.979	82.078	73.311	115.53	103.9	141.73	92.229	80.642	60.445	64.93	88.68	84.994	67.179	76.975	102.01	104.79	95.568	124.4	57.927	89.826	105.88	117.47	157.7	153.88	106.19	106.29	112.5	133.99
75.726	95	84.76	82.99	86.029	106.33	85.286	89.454	61.049	107.72	76.937	96.139	81.255	99.895	85.444	116.67	95.168	77.679	86.777	90.94	101.8	115.89	60.257	89.977	72.781	94.57	105.75	120.4	92.185	98.492	80.608	78.373	97.756	95.55	99.813	80.732	88.717	90.004	87.107	131.8	62.683	105.26	102.44	91.661	172.45	161.05	92.483	100.6	112.59	130.07
95.726	109.33	90.197	92.734	95.349	109.94	84.511	75.145	71.12	128.21	96.948	95.616	87.766	104.46	103.04	145.03	90.133	106.62	70.572	82.013	117.75	108.7	84.114	102.67	95.205	88.635	129.92	107.98	90.426	107.97	95.369	90.003	103.41	102.43	124.96	89.681	93.729	86.854	91.839	129.92	89.408	106.53	93.924	58.824	139.21	134.27	79.202	84.198	107.36	116.87
112.89	124.13	87.842	101.33	99.639	119.59	81.27	74.559	78.444	105.79	119.21	104.8	93.649	95.276	109.25	112.94	99.795	123.21	66.206	81.97	126.85	107.45	93.166	108.72	117.57	102.23	144.75	109.43	89.733	107.12	99.242	96.807	100.8	102.83	112.56	88.916	124.59	102.9	125.82	138.46	138.1	105.79	90.159	53.148	82.267	97.508	82.022	74.575	99.792	109.98
119.03	121.63	85.897	94.638	109.93	106.67	76.714	65.269	85.991	85.806	109.92	102.27	93.159	93.514	90.368	101.1	111.29	133.24	93.92	103.57	138.14	122.13	97.165	109.2	138.97	110.26	166.65	127.99	84.645	106.72	95.228	91.058	89.977	87.22	85.749	70.242	125.64	110.95	128.19	128.18	128.62	101.83	92.852	66.823	61.481	83.831	94.087	82.61	87.279	102.75
105.23	125.43	71.918	85.264	99.621	101.1	66.622	77.534	80.979	65.175	109.03	129.5	94.35	103.22	80.476	76.771	123.2	120.08	112.01	117.51	121.25	123.96	61.48	96.963	85.198	104.19	138.17	149.2	91.817	113.17	57.968	77.473	76.791	78.968	35.701	46.281	133.32	128.47	151.61	151.07	137.59	119.61	130.48	121.79	92.669	106.98	135.91	127.02	94.443	118.86
95.775	120.83	75.875	79.382	94.752	85.007	70.54	79.696	75.736	79.121	103.8	141.6	95.992	120.81	77.215	94.399	120.24	111.63	123.06	122.42	105.4	111.77	51.381	90.641	28.716	78.211	101.69	147.73	101.52	120.43	29.313	66.032	68.032	71.698	26.039	36.573	111.07	125.14	134.15	145.92	113.6	122.52	153.11	144.31	149.17	135.98	156.51	153.48	104.29	127.12
98.739	122.78	87.814	82.705	96.3	84.292	72.483	77.717	68.326	96.242	113.58	139.88	96.06	121.32	95.365	100.58	116.12	107.69	116.11	112.38	94.549	84.471	52.969	87.339	-12.109	56.959	78.293	139.31	112.61	119.46	6.1961	59.453	66.604	74.59	46.089	47.459	98.581	118.74	115.03	132.99	103.45	113.19	158.03	141.23	172.39	140.79	161.37	151.43	116.99	132.4
114.01	120.81	101.83	87.466	104.54	65.899	78.342	59.933	35.171	50.182	106.72	107.17	71.623	88.147	73.594	69.33	96.746	103.08	122.58	109.79	123.28	76.121	71.793	83.43	31.333	79.276	104.45	142.88	100.79	93.935	14.121	58.289	69.639	78.668	94.502	76.257	85.293	105.06	83.962	105.03	70.81	86.422	129.61	104.33	171.74	139.84	138.32	113.14	145.41	146.55
118.24	117.66	102.62	88.76	104.96	55.756	81.038	59.209	8.4367	-7.6241	94.339	84.552	47.413	50.906	39.67	16.213	86.578	94.694	132.91	107.56	150.2	90.786	88.391	78.324	97.981	125.3	138.13	153.2	88.978	75.285	64.141	79.901	77.877	89.92	117.2	100.02	99.912	106.44	83.693	96.933	65.886	80.222	104.77	96.162	129.94	119.38	120.23	83.26	159.38	150.91
103.46	112.63	90.035	88.201	97.003	57.775	82.996	77.911	7.1721	-25.411	77.022	83.296	40.633	39.221	17.186	-2.4461	81.842	90.639	139.83	107.94	157.04	114.82	91.655	74.121	143.06	159.47	151.95	152.7	85.316	78.405	127.66	109.98	88.169	101.59	100.36	107.89	120.24	114.22	101.24	106.32	79.264	98.95	91.855	103.77	86.399	98.842	108.4	75.116	153.7	139.89
87.699	105.66	86.043	93.668	89.651	65.512	97.427	102.79	35.023	13.434	63.094	92.063	59.672	61.061	17.872	37.749	78.44	103.11	139.14	106.67	140.3	129.24	99.72	76.616	154.64	161	135.22	129.89	95.399	102.49	176.14	133.08	94.61	104.44	73.213	102.92	124.62	117.17	106.14	109.34	90.078	126.73	84.252	105.65	51.172	71.818	96.52	77.086	119.29	105.89
90.617	115.3	84.909	105.04	88.577	79.648	109.78	119.03	57.806	41.477	76.219	111.67	73.281	88.527	30.761	65.832	68.733	98.338	121.86	97.859	123.38	123.66	90.722	77.07	135.68	151.05	115.38	118.89	98.106	103.39	138.96	115.38	90.652	102.15	68.998	106.24	125.56	121.05	113.05	119.95	103.25	143.94	95.798	112.93	52.359	67.311	103.04	95.102	109.3	105.11
110.91	121.06	98.369	114.7	99.204	88.581	118.94	118.28	83.049	53.4	101.19	113.71	88.369	101.78	57.684	75.742	62.417	93.583	106.36	86.504	111.68	105.35	88.271	79.124	108.45	128.76	94.804	108.84	101.62	95.285	75.166	84.659	84.317	95.719	91.408	113.13	119.1	119.51	108.87	118.55	106.74	140.66	99.838	115.67	61.373	69.344	107.43	101.54	104.12	111.71
130.78	106.41	122.49	113.15	109.93	76.152	134.55	111.17	111.5	51.061	119.02	101.98	106.04	101.3	73.322	68.318	62.369	91.24	105.62	74.823	104.15	96.147	112.72	86.092	92.698	102.58	64.558	84.526	110.38	93.333	64.285	80.245	83.471	90.948	125.91	120.16	107.76	112.71	93.676	99.703	97.881	124.09	92.345	124.73	70.259	74.089	100.68	96.022	97.332	108.23
131.94	90.256	129.06	99.91	102.88	63.171	143.27	117.12	136.19	49.408	137.42	110.12	126.93	102.49	81.35	51.568	77.386	90.079	107.02	61.99	85.506	97.544	123.58	89.228	58.817	77.616	23.702	60.32	129.54	108.25	96.241	101.05	88.604	96.904	127.68	119.53	111.95	117.41	97.796	95.413	107.57	126.01	109.31	163.98	83.742	85.838	110.53	111.46	103.4	106.52
115.53	81.144	116.14	84.694	79.368	47.683	146.71	125.45	147.5	54.569	144.28	127.38	146.21	109.76	77.382	54.457	93.382	98.706	106.29	58.127	66.306	105.51	109.42	87.114	27.612	54.835	-10.179	36.344	148.27	130.26	137.96	121.93	93.003	103.93	93.244	107.64	109.83	119.19	98.965	93.195	109.24	139.18	138.01	183.12	115.26	110.7	126.09	133.36	128.31	113.42
97.953	94.901	88.878	75.163	56.506	53.371	129.58	125.1	149.79	78.443	152.98	146.35	159.11	121.61	86.123	77.8	116.1	112.67	92.17	58.695	47.498	106.71	60.046	78.074	-1.8908	33.524	-8.113	40.89	161.31	144.07	123.04	112.17	88.949	107.17	39.987	87.326	107	120.58	99.14	95.671	104.45	158.19	186.46	190.99	141.6	130.84	164.46	167.74	162.23	136.91
[truncated: 66 more columns]
