# Supplementary material for: Constructing high-order functional connectivity network based on central moment features for diagnosis of autism spectrum disorder
Source: PeerJ. 2021 Jul 6;9:e11692. doi: 10.7717/peerj.11692 (PMC8269664; doi:10.7717/peerj.11692)
Supplement: Supplemental Information 2 [file peerj-09-11692-s002.zip › raw data/Subject_28.csv]

113.96	126.78	109.18	88.834	124.94	98.257	91.957	87.078	80.733	106.19	108.82	90.231	94.799	101.72	73.673	86.409	99.137	90.028	98.458	107.8	130.84	130.14	86.985	85.533	170.38	131.09	158.97	93.467	83.21	85.413	104.11	87.551	110.68	99.539	134.59	105.82	102.29	91.23	101.77	93.738	115.89	121.42	90.139	101.12	93.016	84.39	97.267	78.422	81.013	61.718
114.1	138.08	110.75	94.107	119.16	94.164	99.67	85.498	78.082	86.177	108.7	95.729	98.023	100.55	73.441	89.149	99.797	98.526	104.59	118.48	140.57	122.63	91.497	89.305	157.02	116.64	144.38	91.787	93.333	105.43	110.89	90.219	116.66	104.13	142.16	110.67	95.1	106.25	108.24	115.55	148.61	124.14	87.034	107.3	96.148	91.634	90.974	84.125	87.916	76.48
110.64	127.11	119.04	108.71	101.74	94.626	105.99	101.56	73.485	79.978	102.5	109.78	87.793	113.8	71.686	111.87	91.649	93.772	111.92	113.04	112.84	106.96	105.2	112.89	116.16	94.866	108.8	87.519	82.613	101.74	115.74	100.77	115.84	99.731	140.79	119.45	86.201	101.82	101.62	109.45	168.86	104.45	78.31	87.329	96.991	101.02	75.361	77.651	95.601	104.32
103.4	113.27	122.21	111.31	100.28	104.63	99.429	102.32	85.817	82.335	97.869	97.36	96.456	114.89	91.949	123.07	91.986	101.02	112.99	107.56	101.14	105.15	122.64	129.62	88.211	87.251	92.994	98.317	83.71	96.278	113.47	103.19	112.01	94.145	143.51	131.6	92.604	96.02	105.49	103.78	151.28	91.791	71.771	73.008	84.905	81.598	66.843	67.599	87.504	102.69
95.721	98.435	129.71	118.71	101.66	111.47	96.535	106.58	89.719	105.01	92.628	89.538	94.955	113.78	105.6	134.95	90.579	104.71	112.35	100.6	83.62	100.55	135.96	143.19	73.777	85.664	78.335	100.24	83.963	90.549	118.89	111.63	106.41	88.209	130.28	121.31	101.45	85.265	98.78	82.017	123.99	99.377	79.79	71.269	84.045	77.006	68.147	68.746	89.74	106.63
92.998	98.224	120.04	110.08	112.68	106.31	103.52	101.69	103.26	128.42	100.73	95.714	104.25	101.23	116.93	122.42	109.16	115.27	105.12	98.64	86.277	89.334	127.04	125.69	95.891	91.564	82.907	101.41	111.6	107.77	117.4	111.52	102.82	91.617	103.28	97.791	113.97	95.619	109.63	93.809	110.97	128.15	108.69	98.85	93.596	86.842	93.557	101.16	101.81	107.31
93.801	109.71	99.931	102.77	104.74	91.575	108.91	106.73	103.83	132.15	113.54	120.32	101.53	99.976	105.78	108.84	125.53	117.65	93.503	103.02	76.111	69.405	97.03	97.658	91.635	80.141	70.039	90.176	129.76	127.46	108.34	104.95	90.493	96.349	76.775	76.865	113.36	111.66	107.97	121.02	106.52	149.73	136.15	132.36	118.09	120.2	125.3	146.95	125.79	129.65
99.619	118.11	80.747	94.212	85.606	80.243	107.9	106.31	102.16	108.22	124.49	130.71	97.731	105.7	93.468	92.012	136.1	116.83	92.63	107.35	60.135	49.521	70.125	74.058	76.278	69.643	63.493	82.808	134.41	124.87	88.789	88.163	81.662	96.317	71.476	78.595	108.68	122.78	109.05	153.27	102.21	142.89	147.64	143.56	128.72	139.96	142.95	173.2	140.28	149.12
106.45	116.14	69.12	93.339	64.715	71.274	98.801	107.39	109.28	80.349	135.97	135.17	98.268	120.2	95.053	107.12	129.4	113.87	99.779	107.94	43.095	45.07	61.521	74.071	57.767	60.504	54.82	79.719	117.3	119.47	96.466	93.843	80.279	98.856	60.125	84.273	106.84	124.67	108.44	174.56	103.48	130.37	135.75	126.8	121.09	145.17	146.74	161.2	135.96	146.71
106.82	104.03	84.972	101.18	62.623	78.206	86.137	93.331	109.06	56.325	126.8	100.33	96.458	119.66	104.28	124.37	104.85	114.09	118.16	108.6	45.549	54.546	84.255	97.547	69.047	73.052	73.139	87.291	92.681	98.445	111.39	103.67	89.966	97.539	82.119	111.25	110.85	112.66	107.91	158.83	97.884	112.64	117.24	97.428	98.415	118.94	126.76	117.43	113.91	117.76
107.16	98.401	96.456	111.21	67.298	92.367	85.87	99.038	116.4	68.157	118.73	89.568	111.53	124.31	111.55	134.38	81.643	104.18	124.78	108.78	56.28	77.406	105.71	116.98	70.028	78.835	68.294	89.636	72.67	87.81	120.42	113.91	89.559	100.27	80.543	121.25	111.92	101.85	98.45	121.15	74.791	79.447	94.709	79.953	79.727	86.138	104.75	76.294	108.74	83.929
94.131	96.627	107.83	102.93	100.89	96.645	92.007	77.071	113.09	79.105	89.791	59.039	109.01	90.737	102.41	113.89	77.454	110.32	120.78	107.06	94.383	97.597	115.24	114.68	136.26	106.87	112.77	103.17	90.179	95.501	110.03	101.91	102.08	105.91	115.89	152.65	119.35	102.19	109.93	98.594	94.376	84.807	100.81	87.106	83.774	62.77	88.352	65.307	96.581	47.59
81.601	102.97	105.83	98.042	115.52	97.001	97.95	76.368	101.33	96.437	62.408	49.685	94.023	71.217	76.868	97.211	80.986	112.51	105.73	106.16	104.54	113.61	100.47	102.85	150.26	110.9	118.34	103.94	106.22	101.99	84.154	79.648	104.29	107.55	140.9	167.95	115.52	97.242	101.19	77.847	120.28	92.64	106.61	98.933	107.36	66.521	77.488	77.204	98.108	48.206
82.441	105.85	85.035	83.407	126.15	81.406	113.34	79.336	119.13	121.33	60.731	68.667	89.756	53.715	73.897	96.44	108.46	126.34	95.755	95.128	104.78	119.02	71.082	80.093	171.4	111.97	117.66	106.25	138.72	128.12	76.388	77.925	123.23	118.55	114.14	142.56	119.39	101.98	115.9	94.319	187.79	134.96	118.89	100.97	123.64	95.423	86.181	99.042	94.555	57.286
103.94	116.96	73.546	93.659	97.561	103.44	118.1	112.3	129.76	138.18	73.163	79.275	108.63	71.107	83.891	83.537	122.93	124.29	102.41	99.145	76.726	118.07	54.896	73.623	72.671	83.697	49.23	97.188	135.17	99.851	40.938	65.22	118.95	112.91	84.829	101.86	105.57	87.045	95.885	73.381	155.47	106.93	101.66	84.841	108.63	92.401	75.213	97.671	108.91	93.924
110.94	121.32	86.909	102.2	97.013	112.93	106.15	103.5	126.45	117.06	80.158	54.432	110.09	58.68	102.74	92.451	127.46	140.4	114.84	111.96	85.046	110.53	66.421	83.669	54.361	83.44	46.896	103.76	137.64	105.14	57.56	84.428	132.18	117.98	96.836	93.975	101.67	89.277	101.02	79.254	159.43	151.17	102.01	81.519	95.653	87.28	74.798	93.287	87.582	98.194
123.58	112.9	95.117	104.74	97.94	117.23	116.17	109.53	137.43	114.52	108.02	76.707	134.39	74.287	127.61	95.589	137.9	129.66	127.22	111.02	89.837	98.145	93.205	94.454	73.498	96.801	52.893	106.87	138.32	112.57	89.876	114.2	136.75	125.04	71.317	78.054	97.938	104.97	122.86	95.114	150.55	161.96	98.988	76.613	72.849	72.519	79.258	90.182	84.556	90.512
115.46	99.94	111.54	107.91	105.42	117.1	115.14	105.81	124.93	100.23	118.24	85.557	135.54	96.118	131.57	105.82	130.65	113.18	125.72	110.79	94.917	96.194	127.46	116.16	121.29	122.35	86.327	109.53	129.13	119.92	130.24	133.09	127.38	121.67	87.495	98.849	93.708	118.47	131.1	109.72	142.89	166.39	96.937	83.931	67.554	58.604	82.294	92.862	72.721	77.509
108.38	86.071	117.64	104.91	111.7	116.85	121.85	106.38	123.06	105.55	126.25	98.704	137.23	123.12	134.88	106.62	124.72	99.445	120.53	101.06	91.403	102.29	147.61	129.06	169.15	148	119.16	109.97	124.14	114.42	149.42	131.3	112.72	106.97	94.028	108.99	96.99	125.12	134.68	119.91	137.15	138.68	97.736	90.194	64.128	51.809	87.911	99.937	68.135	70.448
102.6	85.168	120.2	105	113.14	114.47	118.23	103.65	117.2	113.96	123.12	94.074	122.28	127.66	133.11	111.44	111.23	106.68	113.83	96.613	88.437	113.15	141.82	131.61	174.73	148.26	131.56	105.44	118.06	111.6	150.99	120.17	99.554	88.777	102.54	100.48	104.88	121.89	119.98	117.19	138.56	122.84	107.91	101.02	76.815	69.654	99.994	109.27	66.642	78.627
109.24	95.768	115.8	102.19	106.95	115.14	111.9	99.034	113.27	120.09	118.57	80.621	114.43	108.62	133.82	95.547	105.18	122.99	115.39	97.913	92.936	117.95	116.26	111.57	128.34	120.76	116.09	98.161	117.43	101.55	121.59	96.24	91.76	73.645	104.9	70.725	111.95	113.06	103.61	101.64	122.8	104.39	123.33	109.33	94.317	88.704	111.54	118.2	83.8	96.966
117.72	104.21	98.04	90.903	100.37	98.663	105.26	93.275	113.3	116.66	121.23	91.181	115.07	79.398	133.36	84.425	112.99	131.6	114.85	97.407	106.26	117.18	84.668	77.448	82.094	81.405	89.322	89.646	123.99	114.76	108.07	90.427	93.941	76.781	84.474	30.209	115.2	109.99	101.31	99.175	118.88	114.13	137.91	113.47	121.97	113.2	126.58	128.65	111.58	109.83
111.14	101.73	82.436	73.611	103.75	80.235	89.204	71.539	104	84.318	115.23	89.065	118.26	52.083	127.42	70.859	126.09	128.76	108.74	98.665	131.98	119.57	75.041	52.313	79.153	67.628	91.566	92.35	134.73	127.93	110.34	88.521	100.66	86.209	97.46	32.085	113.52	104.56	111.16	105.41	112.24	128.71	140.46	113.28	141.73	110.59	125.42	130.66	122.35	103.71
96.405	83.038	78.025	74.069	98.596	67.873	83.017	73.815	88.224	63.585	106.14	106.53	109.24	66.277	109.9	80.453	126.29	100.56	99.989	91.06	125.15	120.48	89.477	62.786	95.606	75.479	89.453	89.715	122.34	119.06	131.91	104.02	100.72	91.158	101.4	49.415	101.72	83.799	104.22	89.502	105.17	111.64	122.78	95.804	141.1	106.87	103.07	115.11	125.49	108.75
83.221	76.689	77.163	79.804	100.08	71.959	82.827	82.043	87.541	58.338	99.768	112.62	105.03	90.013	100.85	84.662	121.46	85.537	86.225	90.301	121.6	124.97	104.72	83.94	121.5	98.423	99.31	95.898	110.88	105.29	135.46	113.65	95.134	95.437	103.73	78.33	95.313	73.898	96.302	78.582	87.496	78.615	100.09	87.668	110.86	97.477	81.539	93.256	110.76	109.76
83.182	84.071	89.747	104.57	87.531	86.848	94.027	113.23	82.197	80.473	93.504	121.34	84.162	119.64	86.653	94.053	98.932	76.421	82.204	95.969	94.908	115.72	106.67	109.84	94.786	98.729	82.429	90.599	80.656	76.831	110.09	118.27	83.361	96.043	90.908	90.207	86.351	73.003	69.006	52.678	66.333	43.664	83.129	81.539	79.44	111.04	67.286	74.626	109.61	135.92
97.114	106.39	96.432	121.13	71.958	103.19	104.1	135.97	80.311	103.09	91.055	119.7	75.341	124.63	80.644	82.042	83.04	79.466	88.255	110.62	82.715	102.02	90.244	109.3	30.421	77.961	59.118	86.495	59.99	55.757	53.366	101.05	74.058	99.858	78.555	90.554	82.149	96.624	53.261	50.251	32.624	29.095	75.5	83.187	60.463	119.65	69.306	70.772	121.3	157.15
102.26	113.18	106.62	118.59	79.551	94.251	104.17	111.23	72.671	97.49	78.227	93.129	59.211	85.786	82.92	81.324	81.404	96.215	108.52	118.81	102.35	90.176	83.48	97.639	41.39	79.591	91.187	95.465	68.23	70.556	35.098	91.76	94.662	110.25	95.239	102.25	92.56	131.99	75.58	87.838	65.353	91.961	89.427	83.863	71.596	124.75	82.564	82.36	111.96	145.68
109.57	108.51	105.01	118.38	72.913	90.628	99.996	101.99	73.967	93.596	78.164	92.3	72.349	77.651	94.376	96.413	88.368	89.602	129.96	117.44	111.68	97.397	92.348	95.155	33.436	81.809	85.85	97.673	74.101	85.163	49.715	91.945	103.63	111.13	87.913	94.576	96.803	141.05	87.646	110.65	78.372	113.64	81.159	72.153	81.59	104.82	82.468	87.854	107.04	127.32
110.6	95.061	106.63	117.57	80.931	90.667	98.827	89.896	88.292	92.247	84.107	93.986	92.571	84.16	113.34	126.55	102.09	85.999	146.47	104.62	126.14	112.97	117.52	108.09	80.262	110.9	98.905	106.86	91.815	105.23	98.821	109.87	114.1	106.82	77.627	89.335	105.44	123.89	107.09	116.71	117.53	116.13	74.438	64.308	76.643	77.816	73.744	88.219	83.289	96.664
102.73	94.596	115.13	121.18	101.2	96.872	92.559	79.843	96.038	88.257	87.706	84.766	95.736	92.047	118.2	157.94	104.65	99.138	141.13	97.008	145.18	124.49	133	126.45	135.74	136.25	126.11	118.92	104.97	126.48	143.24	131.28	116.05	104.31	87.268	101.9	111.19	97.026	117.05	105.2	157.23	116.71	79.008	80.055	69.629	70.641	69.793	89.948	53.454	75.216
107.02	103.99	112.95	126.51	105.56	115.52	101.86	105.77	106.35	107.29	104.32	103.69	108.51	121.42	111.48	152.83	101.47	100.55	122.38	91.541	138.44	118.56	124.03	126.9	121.09	122.99	119.1	118.28	98.396	108.3	128.62	129.02	100.22	103.18	79.623	103.8	102.94	77.595	112.89	78.801	136.48	68.129	83.06	98.11	62.255	78.623	74.736	96.016	71.921	88.453
94.2	105.25	109.2	115.07	125.75	114.15	98.369	98.943	97.864	98.856	100.07	92.413	98.546	105.11	95.337	124.83	93.473	114.1	96.559	93.945	149.82	107.51	106.23	109.91	133.85	106.52	155.7	124.62	99.532	97.861	102.61	114.62	101.92	112.68	118.94	133.6	98.068	89.129	122.21	90.989	127.44	83.156	104.22	117.26	87.621	102.56	97.614	112.18	91	98.485
84.158	85.433	99.068	113.08	114.59	109.09	99.194	116.03	82.109	101.9	89.661	107.33	89.793	103.25	79.408	93.379	80.401	94.037	85.702	92.371	125.14	104.24	98.134	99.374	91.44	74.538	133.34	110.49	83.419	67.673	81.167	101.59	98.663	112.08	128.28	132.31	83.146	98.249	102.91	88.795	92.404	72.362	101.13	99.989	122.52	122.44	107.94	116.49	135.05	130.62
64.838	64.052	89.103	96.526	124.69	91.675	87.023	88.191	81.801	82.747	66.649	84.726	82.492	62.994	90.459	66.664	86.562	99.578	88.588	98.313	141.04	125	106.19	88.01	120.83	84.529	143.49	114.99	109.65	87.242	99.236	99.941	112.63	111.04	146.95	135.03	91.346	117.15	106.29	113.08	115.4	110.01	96.872	85.763	142.39	114.32	114.15	115.89	126.93	120.37
66.497	58.801	78.769	96.192	110.95	77.316	89.164	91.613	96.293	90.362	59.858	101.14	76.257	54.48	105.32	68.249	99.892	99.445	101.1	101.82	133.65	145.44	107.47	84.441	112.82	90.487	95.104	105.78	129.62	122.32	128.87	116.49	109.15	103.77	91.824	91.165	100.84	118.08	91.89	102.6	152.27	117.15	75.458	71.719	130.87	107.76	106.23	104.2	116.11	121.69
84.721	79.797	70.866	95.081	96.303	70.514	97.689	97.812	117.57	99.693	69.158	121.48	75.142	58.322	117.5	72.68	120.38	110.58	109.66	108.48	129.7	148.08	90.826	70.032	95.27	95.091	54.128	100.99	145.6	153.82	128.1	120	94.29	98.686	21.296	46.901	113.75	114.5	88.797	85.494	180.63	110.34	58.623	79.419	94.625	97.686	96.867	94.13	102.05	122.12
97.642	110.35	69.637	90.004	91.285	64.719	94.132	90.479	120.84	88.377	81.921	125.47	69.381	60.567	114.96	85.413	128.74	125.95	100.83	118.13	133.03	132.06	64.592	52.721	82.557	92.019	55.347	103.13	141.11	168.41	104.33	108.32	78.787	101.64	-7.6795	36.371	121.94	113.29	94.684	85.673	181.81	120.45	57.601	105.59	72.48	98.921	97.805	91.793	88.212	120.82
103.96	116.5	78.458	94.493	75.862	70.428	91.374	99.185	101.52	83.73	93.411	135.69	68.408	84.85	99.802	98.719	114.48	105.82	89.354	113.62	104.19	103.49	55.612	54.654	45.762	76.011	55.244	93.923	99.005	124.16	67.365	87.95	65.604	98.105	-4.5023	39.508	110.95	96.922	83.203	73.679	123.38	89.985	60.795	110.42	74.015	109.01	94.98	86.543	103.26	139.05
88.347	100.26	92.593	86.887	88.697	71.935	78.801	76.798	82.71	71.991	90.979	112.51	72.16	77.586	97.593	108.1	98.809	91.484	77.621	102.12	99.878	89.575	73.422	68.193	78.878	84.402	100.09	96.364	79.762	94.124	64.407	79.937	81.119	98.56	53.738	70.702	105.42	89.681	88.445	91.142	85.694	90.751	86.033	111.28	98.15	117.98	105.21	88.78	97.261	127.13
86.154	84.219	98.192	90.417	78.465	87.992	82.401	94.58	79.333	98.338	93.587	118.34	93.117	93.193	100.6	103.14	88.159	61.838	76.397	86.517	72.15	89.688	97.124	87.297	55.656	77.832	69.52	81.167	66.543	64.227	64.855	80.821	88.051	91.654	76.134	70.935	91.276	76.785	71.524	80.754	30.382	39.418	99.373	97.712	113.76	119.97	110.83	89.761	114.28	126.13
95.026	90.393	88.293	81.062	79.505	93.753	95.008	106.63	106.05	127.51	102.3	126.6	119.85	93.116	114.17	89.165	102.66	66.218	79.654	80.998	74.189	98.835	104.45	83.707	59.585	80.466	40.732	76.198	95.686	89.231	76.266	91.62	99.184	97.912	71.528	64.313	93.515	89.025	84.904	96.717	35.933	30.678	116.69	101.15	113.58	114.52	129.34	103.63	117.94	100.48
102.42	110.63	89.35	83.062	79.6	90.295	99.18	112.27	110.59	127.33	94.919	118.25	107.72	87.559	102.82	91.549	106.48	90.96	86.74	91.087	82.088	100.5	100.55	82.421	69.274	84.046	30.376	75.454	115.52	124.26	91.441	105.35	103.88	107.29	78.699	75.732	98.233	103.47	96.633	108.47	80.708	71.87	126.62	110.2	114.62	115.22	135.1	114.41	111.43	83.492
111.8	123.93	89.319	88.572	83.337	87.355	106.16	118.85	118.17	117.43	95.766	120.71	104.27	98.034	94.038	98.518	106.81	109.5	96.674	100.24	91.908	96.9	99.152	84.832	97.992	94.624	48.194	84.206	120.35	135.96	101.64	115.36	103.4	116.07	69.601	82.847	104.85	116.25	115.68	124.67	114.8	107.55	116.79	106.72	102.91	104.35	122.75	111.07	107.62	71.542
99.305	121.13	106	100.34	105.88	91.698	91.741	100.25	105.89	86.906	85.857	90.619	95.049	100.26	89.188	115.64	87.56	122.65	100.01	110.61	114.85	100.36	118.41	109.28	157.26	117.62	111.62	105.78	109.61	128.82	120.97	121.87	104.88	115.97	106.75	111.52	109.83	117.02	121.34	134.07	126.31	143.49	97.882	99.175	95.232	83.721	92.901	91.396	81.635	58.032
92.789	101.97	122.62	121.68	114.14	113.68	90.039	110.9	101.05	98.567	92.901	92.548	107.46	133.15	97.661	129.95	65.364	99.988	101.79	104.95	103.95	103.95	146.08	144.07	163.75	122.85	128.6	112.17	82.912	92.269	126.05	123.35	96.023	101.15	116.74	106.56	101.51	98.283	98.156	104.51	88.69	102.85	69.093	78.169	80.177	63.749	58.618	64.343	79.967	70.114
78.996	88.66	137.54	124.81	139.13	127.09	79.693	89.544	93.844	102.96	91.697	64.986	105.69	123.52	107.86	134.63	56.397	98.031	91.375	101.69	115.9	107.06	159.56	161.12	185.13	132.99	166.76	124.4	84.726	94.494	125.61	115.13	98.946	91.264	160.45	118.86	100	92.501	89.2	91.296	79.91	100.54	73.296	85.136	81.601	60.928	57.099	59.179	63.132	73.945
94.169	85.728	122.51	128.05	119.06	136.23	93.942	119.93	101.11	136.79	111.07	104.7	113.92	139.63	104.84	130.93	64.331	75.547	77.323	92.436	85.861	97.111	136.02	153.61	105.62	106.21	115.64	108.15	75.184	95.345	98.641	102.62	81.078	85.173	121.93	83.72	87.377	90.448	71.203	70.208	47.074	59.065	80.419	91.445	90.306	88.718	83.205	71.061	100.2	116.51
100.85	92.839	105.88	116.85	109.98	130.91	92.386	112.18	94.867	117.39	105.59	101.9	100.22	109.23	87.636	113.49	79.95	85.433	65.973	98.626	90.815	86.041	103.95	132.39	75.516	104.54	115.24	107.36	81.646	111.14	78.74	85.296	74.153	88.408	118.79	88.139	88.117	103.25	83.615	88.505	44.625	76.691	109.16	113.31	114.55	119.44	122.42	95.472	116.35	140.64
104.69	94.383	95.396	113.65	97.983	115.99	94.512	109.22	82.85	90.107	91.449	110.16	77.261	82.933	64.219	105.07	90.085	93.894	70.186	101.99	90.528	75.383	85.738	124	85.457	116.4	122.25	104.38	78.311	114.67	93.208	92.967	76.356	94.125	94.155	90.12	91.664	108.1	96.637	107.38	56.746	98.565	130.61	118.68	137.97	152.21	142.85	109.5	126.47	157.96
107.01	106.6	89.177	111.28	93.121	111.95	92.579	105.43	78.118	71.459	80.561	110.23	78.019	69.615	56.947	79.778	98.867	103.67	82.736	109.58	100.82	79.679	85.342	118.67	105.93	127.93	123.94	104.68	78.586	106.69	111.86	100.27	82.721	97.903	74.51	96.572	93.234	103.78	97.09	114.37	31.719	85.197	126.48	117.69	134.6	143.83	132.06	106.34	119.1	146.28
103.79	121.02	97.594	103.95	108.72	99.098	93.267	84.358	74.599	69.865	72.322	95.671	73.987	55.365	61.364	61.626	106.51	121.59	100.2	112.64	116.69	84.577	94.472	111.93	159.14	136.48	140.94	105.53	93.056	115.61	138.72	111.57	111.68	106.88	81.608	112.07	92.583	95.701	92.69	111.11	34.641	93.828	119.26	115.42	119.27	122.14	108.2	98.555	86.823	108.1
117.88	138.7	97.433	99.543	101.98	92.749	109.21	94.3	81.06	100.35	87.634	110.62	88.417	75.712	69.031	42.257	114.89	116.1	112.78	110.42	101.29	84.106	87.445	93.433	121.84	104.33	96.767	89.063	95.291	112.61	123.77	103.13	127.78	113.86	70.224	100.59	73.19	82.396	64.368	82.734	4.1941	65.299	95.158	103.4	92.786	96.439	84.192	88.738	82.8	88.969
128.36	150.9	92.621	86.356	101.75	86.949	116.98	87.133	91.732	105.29	104.6	101.46	106.66	77.922	79.517	26.719	125.85	115.73	113.33	113.83	104.75	85.781	70.392	67.795	76.224	74.39	77.232	87.275	104.95	117.36	87.59	78.661	136.45	121.84	92.077	103.45	58.726	85.111	56.561	82.184	-8.6051	69.231	83.021	101.38	76.395	76.705	81.513	88.598	78.463	72.2
125.08	134.06	105.69	85.658	105.8	80.181	120.46	73.504	83.76	85.013	102.24	77.999	92.126	62.919	73.58	38.709	123.09	108.33	114.27	107.9	108.61	81.282	67.438	70.005	77.064	74.371	102.47	97.38	102.36	107.87	72.931	71.765	141.16	120.02	132.97	118.71	58.458	90.589	70.326	91.762	35.528	107.42	94.534	95.84	86.34	94.997	86.688	91.979	80.329	81.735
122.8	116.24	106.22	97.879	91.522	95.799	118.37	100.15	86.631	78.391	110.93	88.034	100.45	81.947	69.075	57.891	114.55	81.108	103.31	98.943	102.21	89.317	71.102	87.111	44.817	72.841	93.799	105.47	80.795	77.864	67.209	76.098	112.16	106.47	130.96	117.05	68.384	98.025	82.405	100.85	46.099	95.937	94.056	97.168	98.166	116.32	93.189	96.323	113.78	111.31
99.427	94.268	123.22	100.26	109.4	101.93	101.83	88.136	71.204	59.457	95.766	59.387	75.778	74.265	57.938	80.255	102.05	81.578	93.7	85.528	121.34	92.515	91.784	110.67	117.41	112.49	158.66	125.27	76.355	60.939	92.287	89.224	108.24	94.035	173.85	158.49	102.36	109.43	119.39	121.25	112.33	139.25	120.35	115.76	124.44	140.53	98.995	110.76	122.62	119.82
89.901	95.286	108.09	91.656	109.88	106.47	85.913	97.676	71.313	67.984	105.03	69.531	82.075	99.981	54.204	89.827	96.154	83.531	74.049	78.768	127.25	99.947	90.164	109.38	120.76	118.46	163.73	123.34	69.469	56.25	98.707	88.223	97.589	91.984	173.73	176.07	126.55	119.97	130.74	134.29	119.91	154.6	127.77	138.95	142.62	145.95	109.84	127.97	147.62	122.86
90.5	97.985	83.419	67.414	111.91	96.135	78.464	83.448	71.745	71.071	115.14	74.986	92.276	108.8	55.321	76.183	99.605	99.217	65.768	76.777	134.52	98.55	74.115	87.563	116.97	117.76	170.64	114.52	76.699	61.424	81.044	68.512	107.37	99.731	172.09	181.85	139.12	125.49	134.94	142.16	117.2	178.14	137.6	146.43	151.31	137.99	118.85	137.61	156.88	114.09
96.914	103	60.945	50.501	103.19	83.047	69.668	63.554	66.556	58.228	121	76.211	103.28	102.7	58.634	62.322	99.832	115.98	65.161	88.947	136.94	99.721	50.465	68.003	67.494	95.043	153.1	101.57	82.643	77.755	54.724	48.953	112.54	108.16	162.44	164.53	132.54	122.31	116.6	138.35	97.814	192.02	137.02	137.75	150.8	127.27	122.6	129.98	144.42	105.05
119.25	102.92	51.936	56.324	70.36	89.318	81.162	80.204	67.709	66.839	128.73	102.13	124.2	112.74	65.534	41.398	101.67	104.23	79.849	95.731	107.43	93.962	34.588	62.127	-31.248	54.407	87.689	82.178	77.511	66.275	15.003	36.352	97.542	100.17	107.25	107.86	111.4	104.54	86.945	102.85	50.77	126.48	117.67	106.12	124.12	112.33	108.84	103.42	141.94	114.54
122.48	108.75	67.752	65.148	63.869	96.709	82.6	80.206	67.293	67.445	117.76	91.796	120.96	97.514	73.641	36.32	104.51	107.94	89.817	102.55	101.51	85.817	35.085	65.101	-54.586	36.59	73.638	83.297	89.246	76.99	7.4742	42.766	88.151	90.643	87.546	85.877	105.15	98.644	89.622	92.596	53.231	94.373	111.26	99.021	99.807	101.25	103.74	88.475	110.63	99.356
118.94	115.6	91.784	82.886	57.471	107.4	91.763	104.9	65.715	92.572	104.5	93.533	99.412	105.15	71.106	45.954	102.09	102.33	95.71	96.404	79.659	67.078	45.644	74.536	-52.595	30.241	62.828	80.32	87.23	73.31	15.438	58.345	80.359	80.993	72.406	82.152	101.69	92.232	98.016	81.694	61.194	60.019	109.09	102.33	87.709	103.09	104.08	90.687	102.23	95.537
100.89	130.52	96.417	87.124	70.417	109.61	86.686	113.77	72.281	104.26	95.931	84.422	81.983	105.95	72.679	61.866	99.746	116.74	84.35	97.474	89.45	65.057	53.029	74.804	-11.371	45.424	84.106	88.61	91.39	91.103	40.36	72.652	80.396	88.999	93.149	111.55	104.52	102.91	113.96	107.77	67.176	76.194	115.64	127.93	97.077	106.14	123.1	112.77	92.86	79.416
84.219	128.35	89.788	87.97	91.445	102.87	86.655	108.27	80.323	106.39	92.279	83.405	70.6	97.748	79.76	77.492	98.535	133.65	79.534	97.272	110.76	77.704	64.679	80.609	62.683	84.786	124.28	102.06	98.827	108.21	75.405	90.127	91.311	105.02	122.37	138.08	105.6	115.48	125.45	136.44	83.156	114.43	128.94	138.3	114.64	117.43	135.98	130.06	87.341	75.24
75.221	119.82	84.915	104.89	97.309	106.76	77.27	107.86	78.207	97.375	93.234	87.538	75.111	100.17	91.324	103.25	87.732	136.94	79.453	111.8	122.93	112.58	82.401	104.21	82.571	107.13	123.88	109.23	94.847	117.11	110.27	107.8	81.813	111.27	152.69	148.38	94.03	116.4	101.59	134.75	78.393	129.92	121.67	131.92	124.29	119.91	126.28	125.49	82.296	91.385
84.724	99.007	87.93	113.47	108.26	108.03	86.885	100.08	92.617	101.87	103.78	102.5	99.871	98.878	117.34	117.75	98.106	128.28	93.262	114.98	129.46	136.82	104.78	120.54	131.32	128.9	126.12	115.97	112.84	125.96	138.21	124.27	80.643	109.28	145.77	131.62	92.745	117.91	103.42	126.33	104.91	127.71	111.34	109.95	106.73	110.29	106.43	108.45	76.699	102.9
91.305	87.78	108.86	117.24	123.74	107.94	88.669	84.647	103.16	98.161	109.21	91.118	116.97	98.926	136.89	138.67	105.88	118.89	104.26	122.23	128.56	142.12	128.37	129.27	176.83	131.21	130.93	115.27	130.11	139.01	161.05	132.42	84.799	102.33	149.54	128.16	98.575	114.49	113.39	116.84	142.5	135.73	99.374	101.54	89.229	88.691	95.557	98.425	64.745	99.925
107.94	84.832	123.16	118.53	119.5	110.86	106.89	103.81	124.97	112.09	127.93	104.35	139.82	129.1	143.74	143.56	109.77	90.053	116.59	119.65	93.283	121.71	140.61	124.06	165.5	106.05	97.142	94.694	122.83	125.68	155.25	128.34	89.575	96.584	110.27	101.59	99.102	99.882	113.58	95.105	134.21	98.091	81.852	91.863	76.53	67.468	98.472	99.035	88.491	106.34
102.14	87.812	136.64	101.12	145.59	96.146	110.11	76.336	136.33	81.369	128.51	69.825	131.2	103.48	138.99	131.95	106.96	100.49	128	122.37	100.84	100.79	146.31	111.96	212.29	109.98	139.25	98.565	128.2	139.59	157.91	125.95	122.72	109.36	121.55	106.7	110.91	99.325	129.93	109.99	154.47	125.78	97.009	101.72	92.084	62.588	121.76	114.21	79.546	83.814
109.52	91.423	135.55	107.98	127.56	95.966	121.75	98.61	133.86	70.814	138.14	87.261	123.34	108.26	120.25	112.96	89.082	89.805	147.19	122.74	71.864	91.268	140.56	115.95	143.45	90.123	104.72	91.169	99.202	122.21	143.76	128.44	127.14	115.93	92.468	71.864	100.04	86.937	95.08	84.37	119.07	80.739	94.283	89.88	106.21	76.581	123.85	112.6	99.316	101.4
116.5	99.408	125.77	110.03	110.46	98.735	121.1	103.54	123.89	57.985	141.72	98.374	122.39	96.145	112.41	88.444	82.952	96.41	162.96	128.75	70.381	100.42	129.72	117.44	77.982	85.048	83.132	102.91	93.128	118.52	129.19	126.46	122.64	119.46	83.929	52.152	94.963	90.81	71.706	73.749	97.444	43.115	90.018	82.724	102.52	82.948	112.55	101.87	95.368	109.15
114.89	98.323	124.36	107.54	104.33	89.302	114.6	89.4	104.02	55.752	130.73	100.65	108.44	81.032	111.41	96.6	86.556	110.86	171	128.4	81.585	104.38	125.87	119.26	80.435	102.67	98.297	118.03	105.67	127.41	138.3	130.81	127.6	120.01	97.644	64.127	102.35	101.91	78.854	82.24	137.23	57.224	94.581	80.838	91.58	92.64	100.62	95.874	72.65	109.22
110.05	96.083	116.9	103.37	95.722	82.528	108.25	90.444	91.579	73.919	118.39	109.95	103.87	92.835	112.98	119.97	93.385	110.83	158.7	121.43	88.875	100.04	122.8	113.4	101.88	120.85	109.77	117.33	110.14	122.26	142.98	127.89	129.31	119.66	102.87	91.157	110.13	106.99	95.911	97.646	158.3	77.046	95.645	85.883	80.825	95.162	100.17	102.41	69.091	115.43
95.887	87.071	106.91	94.242	104.38	79.336	105.26	90.539	91.643	91.681	102.33	104.65	97.186	101.13	112.81	133.31	98.035	106.67	133.31	105.37	106.6	92.268	122.92	103.98	175.77	154.57	151.76	113.54	109.31	104.91	142.98	123.59	138.87	125.4	112.66	129.56	118	105.97	122.92	120.1	166.28	112.13	110.11	97.19	86.092	98.054	114.57	122.3	77.432	117.27
78.718	77.941	99.78	98.136	110.72	91.391	98.082	102.95	84.045	100.3	83.537	90.398	74.267	100.58	94.839	126.96	86.029	95.913	102.71	88.432	115.47	94.637	118.11	106.23	219.28	175.9	176.62	107.14	87.856	75.942	133.96	122.38	134.33	128.58	126.41	155.93	110.74	94.526	117.33	116.02	140.75	131.08	124.13	106.7	112.52	113.28	121.68	134.89	96.319	129.29
83.328	71.446	84.364	98.541	107.91	118.75	104.52	124.55	93.287	119.29	85.94	93.758	73.192	94.704	84.792	80.214	88.601	82.481	84.251	67.259	110.87	103.63	101.13	99.6	210.49	177.67	162.77	107.8	79.679	44.492	102.06	110.76	114.61	121.49	110.12	142.06	98.228	89.49	104.24	97.162	96.108	99.277	125.48	104.71	124.11	119.6	110.3	128.08	122.32	135.53
93.734	65.543	79.548	90.275	107.65	128.58	111.35	120.97	98.396	130.42	92.409	97.158	65.665	72.106	81.666	51.092	102.23	85.17	79.965	51.087	96.315	102.78	81.54	88.237	197.93	165.8	141.91	112.88	96.621	48.679	92.871	104.35	103.59	106.96	95.109	115.86	94.599	95.685	101.34	89.147	111.23	98.79	125.72	100.28	130.28	133.01	93.215	110.72	123.29	124.36
112.39	71.856	72.547	75.367	95.19	130.65	119.65	117.13	115.98	140.97	112.17	114.93	91.61	77.037	99.505	43.854	124.72	87.473	83.449	52.617	66.051	91.327	67	66.286	136.77	128.97	83.5	106.54	121.83	62.04	83.864	87.247	91.505	86.441	66.233	80.849	96.112	102.18	102.37	93.079	116.17	83.194	110.17	98.031	116.92	123.04	84.603	96.242	124.64	105.84
111.2	78.327	85.413	67.587	96.342	111.15	119.25	93.097	116.26	124.37	109.04	111.24	95.478	81.275	110.79	74.661	128.65	95.812	90.978	67.757	43.678	70.138	73.996	61.336	116.3	105.56	65.243	94.074	134.76	82.772	99.252	85.434	101.48	75.044	69.592	75.072	103.19	99.062	106.84	105.15	142.84	110.02	110.87	102.72	114.84	120.11	94.779	98.283	113.83	92.046
107.63	94.947	86.278	72.225	96.036	96.978	118.19	93.996	124.22	109.04	106.18	123.43	109.67	102.63	113.45	93.537	119.77	90.478	87.537	85.965	38.108	65.963	80.777	66.069	82.953	86.576	53.223	80.812	121.47	90.504	100.01	92.838	103.05	79.842	57.65	70.409	102.78	94.481	101.03	113.43	112.93	105.09	109.02	111.83	109.21	113.77	117	109.76	121.87	94.684
104.13	107.06	91.082	84.277	106.99	96.91	118.2	96.172	122.03	93.832	90.544	117.44	105.76	105.17	95.016	68.935	105.5	82.221	83.781	91.26	64.087	75.337	85.597	79.928	90.635	100.56	95.417	87.953	98.564	72.225	75.03	94.731	105.4	90.814	75.641	91.702	99.252	94.774	101.67	109.29	66.69	81.921	113.17	115.94	96.944	104.26	123.24	114.04	129.6	104.36
100.66	115.67	95.831	97.737	117.91	102.6	110.22	100.28	110.43	84.505	77.575	105.32	87.658	97.292	64.861	42.875	90.531	77.944	73.847	90.476	105.67	94.053	79.266	94.232	111.65	121.18	151.07	107.45	75.126	59.695	55.046	94.42	101.34	100.89	117.16	129.76	93.973	105.33	101.19	106.96	40.705	76.258	108.44	118.9	87.466	101.1	114.05	104.84	122.61	106.39
104.21	107.98	106.08	103.54	120.38	110.59	114.73	104.52	102.38	90.338	77.137	97.938	78.919	97.049	49.249	31.317	87.929	71.876	79.613	84.597	128.18	96.083	79.077	99.88	142.09	141.02	188.92	122.5	64.343	37.768	41.813	80.403	102.87	95.963	159.11	161.57	91.692	109.56	106.24	101.07	45.581	69.198	95.677	106.39	75.237	93.131	89.743	83.892	111.61	99.86
104.34	101.11	111.62	100.35	117.17	114.15	118.78	104.32	108.32	92.364	90.498	94.31	98.389	106.93	65.574	54.236	94.072	74.25	92.723	95.799	131.43	91.462	89.337	95.79	149.84	138.78	180.66	123.91	68.996	35.465	49.416	65.239	105.14	85.754	182.69	171.03	92.611	104.69	104.91	104.41	57.923	68.478	79.859	97.872	72.644	79.327	77.186	69.869	97.028	80.274
99.86	91.655	121.33	98.876	116.64	108.83	128.24	98.477	118.31	89.688	98.828	91.073	119.72	114.7	99.061	93.361	101.5	82.337	119.26	111.91	110.84	80.986	113.96	96.833	155.52	128.36	151.03	113.42	82.278	43.784	74.537	67.187	116.02	78.69	177.05	151.41	94.812	87.286	99.737	98.825	85.066	66.514	81.987	90.341	82.846	75.407	79.136	72.681	89.24	67.657
94.339	98.06	121.95	104.42	114.8	100.97	123.27	96.712	124.26	82.362	97.922	86.93	130.22	114.51	124.65	122.17	102.8	96.754	134.26	129.03	88.467	84.915	126.3	102.41	125.19	104.59	104.84	101.07	92.664	71.535	102.55	87.264	116.57	84.644	145.89	115.04	92.514	76.42	84.384	88.112	97.431	61.312	93.003	97.62	101	83.953	94.94	91.786	88.625	68.976
107.27	109.07	105.04	104.46	108.44	95.502	123.56	107.24	141.16	97.586	103.15	101.77	140.58	113.65	137.12	108.1	114.28	104.25	137.6	122.77	75.186	91.161	114.29	96.519	87.814	89.255	67.177	95.473	107.24	92.925	108.53	104.94	112.51	99.011	78.58	66.804	91.636	85.542	88.049	82.271	97.381	35.221	104.4	103.98	101.11	93.589	110.07	114.26	103.64	81.481
115.68	115.2	100.03	105.73	100.97	90.555	109.78	106.32	131.94	103.79	96.313	94.598	116.14	103.5	119.7	93.403	111.27	109.56	127.44	109.38	78.189	89.623	96.183	94.957	69.18	89.264	65.422	94.357	110.44	101.58	111.27	110.3	111.18	107.94	56.743	57.435	91.836	99.95	93.679	78.996	110.24	45.933	114.59	109.83	103.26	107.75	111.98	127.16	105.38	97.188
126.42	114.28	88.154	95.193	91.736	89.276	106.69	107.06	138.19	116.9	109.86	106.47	114.12	106.21	110.99	86.7	114.41	103.94	111.19	96.507	90.687	82.008	82.382	83.034	66.729	91.958	68.879	92.218	115.59	100.75	103.08	98.51	111.35	110.99	33.262	51.566	97.562	115.56	110.2	95.613	113.86	66.146	115.52	109.6	96.392	109.45	111.54	128.57	108.48	97.87
127.69	107.51	87.434	92.544	78.004	98.248	109.31	110.55	133.24	123.06	120.66	120.94	113.75	117.62	103.84	96.952	108.65	87.4	101.3	95.966	85.666	75.238	85.88	81.837	51.88	80.421	57.129	81.76	105.78	81.231	79.703	76.75	106.11	102.15	28.526	49.66	97.501	110.06	106.62	98.071	94.94	81.442	110.63	101.34	95.372	105.78	101.78	116.64	118.27	99.673
126.06	109.41	78.452	93.249	66.999	114.97	114.44	121.87	136.02	132.1	132.79	146.2	130.66	132.96	109.61	104.74	108.69	73.92	94.176	104.22	67.906	87.248	86.163	81.176	12.213	48.069	23.402	72.901	96.176	69.921	42.924	58.586	88.965	94.823	16.61	39.108	93.019	101.51	95.366	101.53	55.962	79.737	97.969	97.458	92.712	95.521	97.391	104.34	136.88	96.589
119.28	108.67	77.678	95.438	72.682	125.26	117.78	118.31	125.65	135.89	121.23	147.24	123.54	124.09	108.92	93.812	112.03	77.476	97.765	102.23	49.466	101.98	77.325	83.322	10.214	32.753	26.045	76.853	95.706	63.771	10.68	50.749	83.474	90.154	33.207	49.503	90.541	97.982	97.648	104.31	52.743	86.025	93.237	93.626	89.756	92.093	92.339	97.075	146.08	95.703
111.83	114.75	72.933	97.789	79.359	130.2	109.15	118.2	113.16	134.35	106.11	136.56	114.24	114.48	104.53	73.862	112.97	91.012	96.305	97.774	44.675	117.08	54.987	80.614	6.1283	29.932	38.225	86.813	97.694	66.308	-2.2174	50.348	79.472	88.718	66.323	75.94	87.771	105.35	101.46	112.68	55.615	84.745	80.148	95.982	83.129	87.135	91.813	96.977	145.03	98.627
105.69	108.39	81.258	108.71	74.633	128.38	109.09	135.04	97.949	135.53	98.561	135.5	102.76	126.81	96.814	69.386	102.95	89.605	101.66	87.965	36.597	110.56	50.809	86.452	5.5227	45.13	46.277	86.865	89.464	50.187	14.563	60.456	83.87	81.153	94.208	93.733	82.63	102.19	94.283	98.085	66.807	60.353	65.852	84.386	75.637	84.55	85.496	96.142	144.9	117.09
95.189	99.335	90.327	108.48	81.712	112.97	115.24	138.25	105.5	127.39	110.6	140.36	113.53	136.13	108.43	85.983	101.56	92.175	103.98	86.762	59.952	97.769	73.025	89.141	42.256	74.886	70.342	91.135	100.63	60.625	60.395	81.673	99.513	81.673	100	88.446	89.058	103.79	99.234	97.998	94.641	59.75	67.255	78.176	69.548	75.459	92.086	98.856	127.89	110.36
77.819	88.155	121.08	117.42	89.141	98.685	115.12	121.55	91.662	102.75	105.46	119.21	101.49	131.38	108.06	115.48	92.539	96.688	110.49	95.847	80.079	82.101	118.46	108.71	69.834	94.924	93.426	92.683	104.43	72.385	97.927	98.42	110.39	77.765	115.99	76.656	93.349	90.96	87.993	74.767	118.71	82.092	83.806	71.685	73.069	66.071	89.725	92.701	100.27	98.638
78.884	91.795	128.01	119.94	88.276	93.564	113.46	108.51	97.957	95.665	107.81	109.9	111.7	129.31	114.78	126.66	101.92	106.62	110.17	105.35	89.851	80.779	139.35	114.05	43.859	81.608	76.982	92.846	111.73	99.165	97.208	100.54	97.777	78.522	86.439	42.369	96.55	88.986	83.025	67.665	107.63	96.522	90.78	72.618	62.879	47.411	93.529	84.574	81.902	74.454
99.626	98.225	124.11	132.21	62.207	102.33	111.01	118.66	93.096	108.51	100.86	110.33	110.7	141.05	105.28	117.49	105.86	105.19	112.59	103.47	59.63	77.589	126.21	116.54	-42.559	43.753	16.659	77.214	92.894	96.446	58.531	85.493	66.71	70.44	41.182	13.094	87.685	81.457	67.213	49.808	58.499	72.589	78.225	64.138	46.729	40.605	86.113	71.199	87.25	79.12
113.15	106.11	107.26	126.69	57.975	100.87	97.523	108.38	96.706	107.38	95.245	97.277	107.74	130.56	108.36	110.96	108.73	120.36	107.55	100.84	57.47	79.448	95.112	105.33	-57.197	31.249	5.5682	72.818	90.317	112.02	42.916	76.416	54.779	71.999	28.565	26.025	90.996	91.307	85.854	79.703	46.327	83.309	72.809	72.153	41.821	49.546	95.006	74.261	73.758	71.693
119.29	105.37	93.968	124.23	49.789	103.44	93.238	118.62	95.089	109.79	99.726	107.13	106.27	135.84	115.17	113.68	96.671	110.71	103.92	96.608	51.548	80.445	81.572	102.2	-48.321	34.795	-1.7023	64.17	79.783	99.202	46.292	75.606	54.846	71.588	29.428	47.605	90.724	88.329	97.868	91.895	30.662	59.043	71.809	76.25	53.672	71.289	98.839	82.566	78.571	89.101
95.626	105.37	89.593	106.43	75.519	94.13	77.778	95.879	90.523	89.008	101.02	95.623	98.285	111.26	129.6	134.47	84.897	114.88	88.865	104.28	92.643	99.132	97.494	104.31	44.546	68.861	54.041	80.626	99.695	120.89	91.989	92.647	79.538	86.436	77.327	91.194	102.74	93.229	122.67	118.13	65.844	93.888	100.08	103.4	93.397	95.249	115.13	102.45	59.576	83.899
87.607	100.14	81.637	98.872	74.674	96.207	87.972	117.32	94.931	115.32	113.57	134.43	106.25	126.06	133.69	145.3	84.549	90.003	79.733	98.991	94.721	119.48	119.65	113.05	69.986	82.673	46.333	85.634	109.85	123.02	121.08	111.96	89.872	98.942	62.167	80.156	101.46	85.127	114.61	96.762	73.68	79.934	116.88	110.66	125.61	114.1	119.57	110.27	81.953	104.26
72.513	97.33	85.292	80.709	101.32	91.869	81.093	90.296	95.487	119.77	98.536	108.44	96.448	101.08	129.2	143.35	97.016	107.95	74.452	99.63	125.4	140.49	130.68	116.35	133.6	115.79	88.985	109.28	144.52	161.33	150.02	126.07	108.67	115.77	92.179	99.834	110.57	91.93	116.24	98.485	126.94	141.51	138.66	127.08	150.02	117.21	128.02	115.65	63.172	88.219
96.781	91.982	77.168	86.374	81.224	109.77	100.35	128.03	116.41	164.78	106.47	133.48	119.36	139.08	122.79	125.61	109.82	95.064	86.444	90.34	91.982	140.2	113.99	116.1	71.423	109.06	31.794	96.276	138.51	152.42	134.79	128.54	91.322	114.38	47.288	72.458	98.75	83.973	80.919	67.655	104.08	102.07	109.41	107.45	132.19	107.26	117.56	102.27	87.45	101.13
101.05	83.421	92.095	87.132	99.716	116.23	99.363	107.13	120.16	150.67	96.497	91.799	114.09	126.62	120.17	119.47	108.9	113.92	102.39	93.81	100.14	126	103.63	117.54	101.54	130.64	68.078	97.74	139.92	156.77	133.76	129.79	94.743	112.21	88.639	103.27	100.27	85.601	79.373	76.725	122.53	120.85	92.716	98.776	112.39	96.391	106.32	92.412	63.829	79.32
109.49	73.138	100.68	100.81	96.102	128.07	111.75	124.04	123.74	150.48	112.8	108.16	120.79	147.32	119.52	131.3	94.623	95.463	111.74	91.415	81.011	106.73	103.81	125.15	91.34	120.45	66.724	83.511	109.65	126.89	125	130.32	85.291	105.17	95.286	102.05	90.36	76.664	75.53	71.858	97.792	78.896	66.635	81.461	89.221	94.201	85.816	80.667	77.677	81.087
95.807	70.05	111.56	99.79	109.12	133.09	105.95	106.1	104.35	127.89	113.4	100.21	107.52	130.78	108.78	135.97	79.893	89.934	104.42	92.139	95.912	101.85	118.17	128.49	128.47	116.76	113.28	92.428	91.749	104.29	117.21	112.65	90.678	103.93	146.73	123.37	88.482	74.919	97.33	83.496	86.46	78.506	71.007	88.434	86.527	91.931	70.228	79.338	81.48	75.071
87.086	72.839	101.94	87.811	107.85	123.33	105.1	101.78	88.644	131.37	113.75	124.46	93.722	114.73	88.391	129.85	80.53	87.357	89.635	82.957	104.38	109.25	116.78	115.23	151.34	104.84	126.73	101.73	83.396	101.3	118.47	95.807	100.76	110.87	144.9	114.49	89.278	80.21	117.39	98.198	93.416	101.21	91.086	102.45	99.67	107.22	73.637	88.726	99.787	83.912
89.207	85.137	86.885	73.162	95.067	108.34	102.14	102.22	73.131	134.73	102.19	133.69	81.456	93.758	67.446	96.541	90.476	99.451	86.352	81.345	108.79	121.44	96.007	84.895	146.64	100.37	109.29	106.07	86.893	109.29	119.05	77.631	111.14	114.53	124.42	104.9	92.511	86.336	114.7	103.22	106.18	131.01	114.62	116.73	117.65	122.07	89.184	103.07	112.26	101.68
101.18	102.94	73.462	56.915	91.431	85.581	101.07	95.946	74.068	119.96	92.153	121.08	83.809	61.844	70.654	51.086	108.01	121.78	96.964	91.348	121.29	128.84	67.17	41.844	151.21	113.75	94.791	107.58	109.75	134.22	126.36	76.211	123.96	116.69	96.749	102.11	103.4	99.531	106.37	112.32	131.35	159.08	134.91	126.5	129.66	132.28	113.36	117.97	107.39	108.65
110.28	115.19	81.038	61.27	93.702	68.251	98.992	94.524	72.231	89.044	82.95	96.174	84.06	38.183	86.531	32.091	108.12	122.9	108.4	105.62	119.36	123.1	58.214	20.842	146.61	124.52	84.583	100.33	118.98	142.4	134.64	94.694	125.55	110.76	89.139	108.88	108.02	103.01	85.752	99.822	144.62	156.59	139.63	122.92	140.45	143.92	120.44	120.52	104.36	121.44
112.64	112.07	91.84	73.705	107.87	58.369	106.8	100.04	89.023	77.401	86.528	94.655	95.127	30.938	111.6	49.071	104.11	97.303	100.34	99.658	107.6	105.45	73.062	25.292	158.69	127.75	89.742	95.551	119.23	135.28	138.27	122.54	118.48	107.18	74.999	103.69	109.09	103.91	88.48	89.895	151.39	130.76	130.88	109.54	144.85	159.36	112.11	112.72	119.62	133.82
101.95	98.037	106.34	97.917	116.94	71.713	110.94	113.19	101.25	89.591	81.463	94.777	99.188	43.489	115.47	86.598	88.334	62.113	72.48	78.747	83.549	83.865	103.08	61.176	150.74	119.75	86.704	92.411	98.183	100.04	122.02	128.33	97.421	100.5	81.837	104.68	100.19	89.171	91.652	69.668	130.37	89.523	108.07	94.812	146.63	168.99	85.059	96.092	148.28	154.45
91.663	83.511	104.66	112.98	121.08	93.029	119.58	124.56	125.87	123.8	77.281	99.843	109.04	60.417	108.38	111.04	84.996	51.22	46.304	53.627	69.772	66.815	120.06	96.479	149.5	120.32	75.001	93.113	87.518	75.584	100.1	113.66	81.477	101.38	76.917	104.78	96.606	75.565	102.87	67.817	111.11	64.794	86.38	86.864	137.04	168.07	67.089	84.265	165.65	158.89
83.145	80.9	101.94	120.44	119.48	106.87	119.76	116.41	134.19	137.18	67.009	79.929	102.44	60.419	94.227	113.1	87.334	77.992	46.679	51.998	75.645	60.606	117.68	119.49	159.36	134.78	68.536	93.374	93.088	79.962	94.233	95.698	82.213	107.52	88.943	124.68	102.68	68.311	102.82	77.906	113.89	83.301	78.988	89.34	124.12	155.44	65.674	80.033	143.04	138.04
93.249	96.943	89.859	125.94	93.106	108.06	118.62	123.17	133.52	139.29	80.046	88.077	104.52	75.448	92.47	104.17	95.305	101.78	71.229	75.373	76.403	70.372	95.632	120.43	120.55	125.42	27.931	80.106	98.519	103.98	107.38	97.226	83.132	115.49	69.63	124.11	108.75	74.678	82.278	88.664	105.97	97.835	71.128	91.995	106.07	134.39	79.328	78.454	114.03	111.38
105.22	113.49	89.14	117.22	78.784	96.198	108.89	103.16	115.2	115.5	93.013	85.162	103.41	73.711	104.41	84.353	107.95	115.62	104.62	105.02	96.185	86.276	82.756	105.13	111.95	114.18	40.239	80.433	111.39	123.76	128.27	106.87	97.605	117	80.345	129.88	119.95	98.571	86.375	111.21	111.08	125.23	78.787	94.98	90.801	103.22	91.401	78.06	80.815	81.158
108.19	117.95	92.747	106.38	76.709	76.083	92.289	86.13	94.534	100.89	104.18	105.15	101.22	82.671	114.62	100.6	112.24	106.16	112.98	119.21	115.31	103.97	85.285	96.281	115.81	87.297	74.649	89.069	107.17	138.23	166.72	132.92	107.49	112.85	91.436	118.62	124.74	127.3	106.54	141.4	132.61	162.82	89.681	98.739	96.101	96.78	102.01	83.86	72.117	75.706
104.87	107.53	102.87	96.607	90.538	82.681	78.815	73.478	81.909	99.898	98.307	107.41	111.22	100	114.7	105.07	112.12	90.186	103.9	116.13	136.01	113.83	108.85	98.51	126.4	75.813	122.31	110.09	93.464	106.8	164.14	126.17	105.07	91.954	126.24	113.77	121.16	136.1	130.96	149.47	123.19	149.62	96.615	98.48	99.858	84.183	92.934	92.34	90.468	93.41
88.631	94.097	108.99	92.674	126.73	83.188	67.224	62.592	84.549	101.17	86.256	103.78	105.24	106.42	102.49	140.48	107.82	101.51	81.085	109.13	162.34	120.03	131.29	115.76	177.16	89.095	173.11	131.46	89.214	112.68	176.89	132.34	104.93	85.506	145.27	112.01	120.38	135.61	143.58	157.25	154.88	172.28	110.75	107.2	118.06	102.97	96.315	111.3	95.829	100.85
89.374	92.437	110.21	102.87	141.33	105.4	70.64	77.4	93.135	104.08	82.14	92.331	103.22	122.11	88.129	143.1	105.95	112.41	78.756	110.46	160.88	118.87	144.06	134.1	170.52	108.59	172.44	135.29	87.658	95.647	139.86	114.73	93.229	80.62	140.35	112.52	112.68	115.33	118.78	121.22	131.83	132.84	108.1	102.54	110.99	94.954	84.779	114.09	106.77	102.09
93.597	104.49	104.85	114.12	138.62	110.15	70.998	90.106	95.079	94.413	85.354	85.698	79.68	119.84	76.196	154.65	102.84	122.69	84.463	118.23	147.76	115.82	134.05	145.95	146.07	118.24	157.18	125.19	92.554	109.12	113.73	113.96	89.3	94.236	114.04	114.53	107.54	106.84	85.814	97.268	120.09	133.83	101.12	97.193	102.94	90.068	79.391	101.93	99.78	86.721
104.11	117.74	98.172	119.53	107.31	118.06	71.365	105.46	88.834	89.029	87.223	86.859	62.345	117.39	71.45	145.39	96.59	107.77	94.88	118.97	120.87	107.24	112.08	144.09	80.927	107.69	126.98	107.48	86.425	96.613	72.263	101.58	84.361	101.7	90.841	114.35	98.711	105.85	64.41	86.439	77.663	118.36	81.152	84.051	85.099	68.497	63.775	74.503	103.23	86.069
102.6	118.77	93.107	107.82	83.459	115.84	69.202	102.28	85.014	88.007	78.418	91.108	56.041	101.93	75.668	133.95	89.511	93.512	94.901	106.79	113.85	98.33	89.681	129.64	57.949	98.835	126.42	100.75	81.641	90.662	56.082	94.386	89.879	103.61	89.582	114.7	97.777	118.8	82.401	118.98	65.925	126.43	69.944	80.822	77.74	60.34	58.553	59.526	102.35	94.67
92.54	105.53	102.32	104.1	67.524	116.23	71.546	104.34	71.041	94.518	58.01	98.325	53.43	98.319	72.47	123.24	74	83.233	94.301	91.065	105.82	91.897	83.694	123.62	54.1	93.121	123.07	96.553	64.961	77.345	59.994	92.57	92.989	91.525	109.97	111.36	95.3	118.63	97.604	136.19	66.753	109.28	68.089	82.451	85.66	76.431	57.111	63.952	106.79	124.73
80.144	99.316	108.06	96.673	86.513	111.52	70.769	86.778	69.044	85.79	47.275	86.379	66.202	83.784	78.277	103.06	75.863	105.5	93.478	91.989	128.93	105.15	88.802	112.71	97.574	103.04	141.1	110.13	78.04	101.51	79.275	94.973	98.916	87.827	143.01	115.47	103.18	122.65	115.21	148.14	80.249	96.004	82.224	104.19	97.6	95.049	75.032	88.311	88.251	121.27
90.116	94.208	112.14	113.09	88.108	109.16	85.419	102.66	66.753	94.501	59.306	105.26	72.023	102.64	74.33	88.139	82.859	104.48	108.25	95.166	108.58	118.08	99.163	113.61	86.27	92.773	103.04	105.38	80.971	107.78	87.97	101.49	92.044	86.11	120.93	88.399	96.228	107.44	89.236	94.261	57.217	40.051	85.46	104.35	102.56	116.91	83.563	97.783	91.6	126.12
99.442	98.998	110.35	122.09	95.56	98.81	84.54	94.714	71.314	85.92	76.284	104.51	64.58	101.4	74.017	85.814	93.707	104.97	117.61	106.02	103.34	131.11	103	109.25	79.855	81.534	83.119	105.42	97.25	126.73	97.974	104.02	89.185	95.585	97.233	73.622	89.008	102.17	67.02	55.622	36.999	45.01	85.345	104.77	105.41	124.23	93.488	91.418	78.742	110.86
113.22	97.824	102.3	125.85	80.902	90.685	93.008	103.29	90.282	96.728	98.16	133.36	61.602	113.43	78.481	97.394	97.389	80.886	122.04	101.53	85.061	122.34	97.256	101.17	52.512	64.959	45.869	92.846	98.094	119.31	101.88	103.69	83.587	98.335	37.224	41.022	75.906	96.032	57.062	40.53	19.96	63.029	71.65	85.966	99.204	126.4	95.938	73.655	88.672	120.18
112.29	98.048	102.69	122.2	65.565	90.733	95.865	105.3	97.359	94.622	101.83	143.87	60.49	117.28	84.274	108.74	86.969	67.526	116.79	97.342	84.763	99.952	90.771	94.043	41.272	64.143	30.446	81.483	89.308	99.306	100.89	95.603	78.729	87.336	18.379	33.21	69.145	90.12	66.779	61.092	23.397	91.31	60.864	70.782	91.845	117.22	94.814	66.872	99.3	139.53
98.512	106.25	108.1	110.63	73.313	86.811	94.665	89.502	89.104	70.571	96.376	125.27	65.624	104.4	96.031	114.08	81.701	89.132	105.97	101.49	112.36	81.222	88.19	89.371	83.923	87.039	61.428	82.11	94.186	103.08	107.51	94.584	84.548	76.958	52.278	57.901	82.579	95.242	99.866	109.85	68.333	125.07	70.722	74.354	85.517	98.979	103.43	84.669	93.644	132.25
99.534	120.36	111.09	117.86	69.413	87.35	103.81	104.36	62.264	60.268	100.47	119.28	77.351	117.87	97.353	108.43	85.615	104.18	101.64	106.84	106.5	72.965	87.739	99.642	81.221	92.27	60.946	72.098	87.199	97.548	99.488	99.312	82.348	69.316	78.872	73.704	94.485	93.861	102.34	110.58	80.574	86.462	79.764	75.299	75.26	77.485	103.77	102.57	107.16	122.6
100.89	136.4	105.86	119.33	87.718	73.302	102.46	96.482	46.579	48.371	108.21	92.757	86.484	108.59	100.22	107.7	106.69	130.24	94.78	115.28	114.17	86.916	87.088	110.05	105.28	97.14	90.366	76.455	102.14	127.94	109.6	115.57	93.165	86.204	110.24	97.57	113.01	108.22	103.67	109.67	104.09	81.258	98.998	92.874	75.113	62.203	112.88	114.59	94.299	79.334
104.29	133.02	108.25	125.47	96.765	66.631	102.32	93.668	44.61	58.611	105.89	69.203	83.725	97.406	92.718	110.82	117.24	129.01	96.842	113.74	105.37	101.25	94.19	124.48	108.25	97.471	104.27	78.694	104.15	133.29	119.81	126.45	104.13	104.52	124.33	109.59	115.14	108.32	85.501	81.54	111.47	79.296	109.21	100.26	83.992	64.962	107.2	105.68	82.252	62.774
99.083	118.65	111.12	118.64	105.7	73.256	96.934	87.417	70.936	77.315	98.946	53.175	92.336	79.001	93.966	116.13	114.75	119.39	97.96	113.39	115.9	116.27	107.3	125.06	112.25	106.72	112.86	89.256	104.95	133.23	132.92	127.57	110.14	119.25	129.88	117.17	109.17	103.32	79.146	78.139	121.27	101.55	110.6	110.99	95.802	77.94	103.43	96.546	64.077	64.766
86.835	93.858	125.64	106.04	115.01	90.214	92.969	77.831	88.76	90.124	85.507	42.988	95.212	60.538	96.055	117.94	100.78	110.4	107.36	113.15	134.77	118.48	132.32	121.47	138.31	133.3	133.75	105.67	101.32	116.47	138.91	119.88	116.34	119.08	151.33	133.14	103.61	89.54	95.531	90.941	153.56	130.62	116.19	115.09	102.67	94.535	98.484	98.041	52.415	81.297
84.079	82.135	125.57	100.32	109.45	107.73	86.524	91.559	89.682	102.77	94.637	70.106	106.84	76.377	98.257	128.22	90.843	99.426	110.05	116.99	138.22	119.66	148.58	120.17	123.37	134.44	127.27	115.51	86.04	102.04	135.25	115.25	106.23	112.27	154.4	136.29	99.416	81.4	113.57	110.23	167.87	136.27	114.59	115.43	98.657	104.31	102.71	109.63	69.788	95.752
86.744	79.544	122.58	94.436	117.82	113.31	72.046	76.722	64.842	90.568	100.79	67.481	102.38	79.6	93.342	120.27	97.615	104.46	110.57	116.46	145.82	115.01	154.13	122.94	134.35	132.73	167.64	134.43	83.308	86.223	112.52	99.505	105.14	101.95	190.13	159.58	107.47	88.42	142.09	127.8	171.11	146.08	124.01	113.28	86.165	91.679	104.38	116.51	87.578	84.831
96.537	86.925	106.26	101.81	116.58	103.49	58.544	76.024	52.4	86.699	112.93	83.594	95.544	97.442	82.41	127.24	104.04	100.44	96.51	107.57	128.52	111.73	134.6	130.6	103.02	96.8	176.14	137.46	71.123	82.862	98.084	97.108	93.2	95.047	184.71	152.92	109	102.68	134.76	126.78	139.9	147.69	118.92	107.65	82.911	88.738	106.78	110.28	112.08	81.311
107.12	95.15	94.367	112.53	111.38	98.041	61.004	84.368	72.632	91.902	115	99.333	100.15	113.43	77.501	116.89	102.1	87.594	83.54	93.998	100.1	106.68	107.55	128.36	53.482	61.582	155.04	128.74	60.756	71.132	74.906	89.984	75.095	84.175	151.69	123.16	101.77	108.64	99.251	100.14	72.903	113.09	99.841	96.897	83.653	87.501	98.476	93.769	128.55	97.327
95.059	104.93	98.545	112.1	129.97	86.166	64.662	70.757	112.24	79.431	100.1	89.859	101	97.026	87.837	115.31	88.402	97.74	71.622	94.235	99.914	109.71	92.097	114.37	66.35	61.582	153.56	124.79	75.545	100.45	83.713	98.437	71.096	84.925	134.9	105.54	101.4	115.09	72.869	91.257	54.555	119.7	92.318	103.85	102.82	101.21	102.59	91.19	99.225	100.12
81.21	105.8	112.22	110.28	145.6	77.276	83.039	69.589	141.57	76.959	87.59	92.787	97.641	85.926	103.83	120.24	74.325	104.65	74.053	97.242	93.473	109.53	97.491	102.65	110.02	85.638	145.53	114.77	96.612	131.08	106.16	117.89	80.256	93.211	109.9	87.636	104.25	112.54	65.143	80.468	73.673	121.72	97.873	106.79	122.94	123.9	111.72	98.636	71.137	100.28
74.712	108.19	115.55	110.24	146.1	82.996	91.051	83.457	143.83	82.701	89.464	97.305	101.53	95.61	119.43	128.85	68.556	103.29	75.927	108.11	87.843	112.9	113.06	101.82	129.25	102.64	124.53	103.69	110.59	145.77	122.33	127.98	85.95	105.43	94.897	84.865	106.39	109.03	71.837	76.88	81.745	111.46	105.46	112.46	132.2	127.95	123.33	106.37	66.113	89.444
81.163	98.475	107.93	108.78	138.65	95.085	97.43	100.79	134.25	106.39	102.16	104.59	109.56	115.82	131.04	134.94	76.999	89.815	77.272	105.45	87.167	105.31	128.85	111.63	148.55	113.64	116.67	96.963	117.26	132.88	129.24	125.85	93.669	113.75	79.174	87.74	108.57	107.86	98.529	85.992	91.492	103.02	115.5	110.62	126.06	119.35	128.11	104.81	89.438	79.928
82.667	85.535	108.04	112.49	130.59	111.4	89.287	106.63	117.95	121.24	104.81	90.781	109.99	130.46	132.89	148.77	74.714	77.77	70.255	100.58	98.511	93.649	140.72	130.08	150.15	113.65	118.97	95.747	108.26	109.72	133.5	114.79	90.416	108.38	93.314	104.53	104.13	101.6	112.35	98.419	102.97	117.02	115.09	110.36	118.03	106.09	119.83	96.418	108.64	83.244
84.714	74.659	110.9	106.52	132.11	120.57	95.08	102.44	132.14	132.54	111.57	87.887	129.28	135.59	146	153.04	77.049	76.064	65.159	90.224	118.24	83.584	145.41	129.67	158.55	118.54	126.07	102.26	109.64	102.61	131.8	105.81	85.24	97.396	95.629	103.06	102.83	97.791	128.6	118.63	130.51	133.9	104.11	107.05	98.265	89.365	109.69	94.139	107.65	85.534
78.147	79.218	124.11	97.596	143.36	119.5	100.91	82.103	145.5	116.83	113.34	76.101	146.28	124.9	158.96	154.87	78.8	95.202	67.495	93.572	138.79	88.444	149.35	117.57	166.76	128.65	139.14	114.78	120.84	123.04	131.44	105.19	86.176	91.192	119.29	103.47	106.12	95.554	136.77	132.26	166.47	158.54	92.072	108.84	81.211	70.371	105.67	102.86	69.972	70.536
84.683	89.398	129.56	95.673	137.64	114.44	124.11	87.738	151.21	113.24	126.1	95.385	164.17	130.51	161.61	144.63	91.75	101.79	88.938	96.955	123.58	98.439	148.28	103.88	144.74	128.74	121.35	115.6	125.72	130.24	123.07	112.12	96.653	94.867	111.56	80.546	105.89	90.108	132.91	116.54	170.79	132.43	82.056	97.821	64.898	56.847	104.43	109.23	46.207	56.409
81.194	102.48	135.51	93.719	145.08	105.61	125.82	70.395	127.71	87.349	118.03	66.018	150.15	101.81	144.04	123.01	104.69	119.66	115.47	111.9	129.16	112.86	144.4	98.787	164.82	139.14	148.33	125.14	134.59	133.65	125.49	114.63	128.45	111.17	151.78	100.52	107.59	91.908	131.22	107.11	166.68	128.31	95.917	101.49	73.05	52.463	105.67	108.29	16.788	31.079
91.631	101.99	126.52	105.61	128.16	100.42	139.2	100.25	114.01	101.89	117.83	80.116	132.64	98.726	115.41	105.44	107.8	100.89	138.51	111.22	108.34	113.74	127.67	100.93	158.04	127.87	127.39	112.94	116.83	108.76	133.57	122.34	147.5	125.28	127.14	94.561	92.311	86.089	106.79	85.427	133.13	84.001	100.78	93.916	94.279	81.249	96.649	91.162	44.324	52.602
90.917	96.678	129	111.61	129.05	97.989	136.96	104.06	105.88	98.726	101.99	59.247	105.73	75.114	97.725	91.34	94.6	92.6	145.32	111.76	114.78	109.53	117.35	98.881	191.29	131.88	134.7	109.45	107.97	92.403	140.52	116.69	156.69	128.14	134.57	120.54	79.741	81.331	89.866	84.42	122.7	74.554	103.11	96.5	120.6	109.35	79.968	74.861	67.903	81.372
99.289	97.172	123.57	107.59	127.18	97.499	137.04	105.89	123.03	98.802	106.29	64.217	109.8	74.442	111.87	89.534	86.711	86.878	132.91	107.27	116.58	106.93	110.34	83.159	196.31	130.48	117.06	105.45	112.06	93.882	126.31	101.67	142.95	121.03	115.63	127.49	75.93	82.351	87.993	98.27	117.4	66.903	87.267	95.974	123.26	115.01	72.11	71.375	94.507	102.47
107.44	100	125.01	100.06	125.82	91.283	128.15	82.797	122.36	83.193	112.13	66.251	106.24	82.058	132.62	112.29	88.287	95.373	115.48	100.41	108.28	101.84	113.77	78.356	184.63	130.16	112.86	104.28	123.9	104.43	102.36	85.804	130.27	108.27	118.72	134.13	88.109	86.218	104.85	111.52	140.07	94.875	81.609	91.319	113.88	101.31	80.744	84.385	98.314	97.707
122.95	108.61	107.59	92.847	108.12	85.64	114.47	72.953	116.13	79.515	132.22	96.877	110.94	110.43	144.6	144.65	109.35	102.28	96.869	93.459	90.02	98.213	104.68	86.144	113.75	105.96	92.18	97.897	127.04	111.33	78.254	79.003	115.67	100.73	101.02	115.84	106.62	97.161	124.75	124.04	146.22	120.13	87.387	89.489	102.03	83.155	111.02	107.4	100.97	76.821
126.15	108.63	101.6	86.299	99.662	91.66	91.637	53.016	88.744	66.336	125.22	85.038	93.244	109.01	126.78	141.36	131.5	115.63	97.015	93.67	98.727	88.386	93.284	106.55	66.348	94.254	123.42	102.48	121.55	86.327	56.222	66.298	115.13	90.601	134.84	128.3	124.87	103.16	143.56	127.33	144.65	138.87	116.91	97.589	102.96	66.908	128.98	125.84	90.778	56.224
120.17	101.33	90.687	76.677	101.26	91.937	79.583	57.266	83.907	70.288	117.07	89.173	81.477	92.327	99.619	119.11	146.95	124.22	101.71	95.739	128.56	84.798	70.918	113.63	61.684	88.138	164.07	110.11	112.04	79.62	69.174	77.211	115.44	90.94	140.45	133.16	134.93	112.56	153.82	142.14	155.49	148.52	140.15	114.44	116.21	81.297	135.22	136.62	86.745	53.14
115.31	87.143	95.589	82.573	91.878	103.79	87.92	98.394	84.204	90.557	107.57	104.79	82.868	97.204	75.074	79.458	136.84	108.35	116.86	97.747	128.3	88.187	66.49	111.42	51.067	85.601	163.13	107.98	86.206	55.22	77.31	86.522	99.014	82.227	130.25	129.78	123.22	100.45	129.31	117.07	137.84	90.847	126.48	112.1	115.52	94.277	105.18	127.68	109.96	91.071
104.3	84.319	100.84	80.754	101.93	104.1	93.316	109.88	90.664	91.771	100.43	98.898	99.384	91.286	79.364	52.149	123.63	110.2	120.8	104.1	132.64	109.39	81.654	93.879	89.328	103.63	169.69	117.76	90.933	74.818	91.14	94.792	89.679	83.983	132.99	133.03	115.63	99.896	116.18	107.81	133.91	65.046	104.43	111.62	99.804	92.144	85.52	118.61	116.1	111.71
99.649	88.442	102.34	87.597	101.79	101.29	99.641	110.78	85.566	93.406	94.338	95.638	110.23	100.24	93.424	53.738	110.68	110.15	120.58	102.75	105.07	124.38	108.19	88.754	107.52	116.45	145.21	119.08	102.04	93.78	95.559	99.673	88.049	87.806	125.87	118.17	106.49	99.97	100.95	87.773	120.81	53.066	96.526	102.41	80.879	89.044	87.856	113.05	124.75	131.08
97.71	104.83	84.18	94.364	92.298	95.054	97.493	109.58	84.546	101.65	91.394	109.37	109.95	110.27	103.93	79.797	105.81	113.32	109.17	99.545	75.591	126.46	115.04	93.309	91.716	106.48	95.419	111.46	114.09	120.52	104.33	111.03	91.927	99.714	91.608	83.42	99.193	111.72	89.456	86.874	103.26	74.557	118.38	107.19	84.217	107.8	124.18	121.32	129.2	139.36
105.01	122.07	61.695	101.67	64.312	109.54	100.45	136.08	95.261	129.27	90.676	141.7	108.88	131.42	101.44	80.992	103.32	100.12	105.19	97.281	43.862	109.18	100.18	96.916	22.581	74.318	18.786	91.835	106.3	102.65	88.399	107.59	85.834	101.11	38.452	44.102	85.474	114.03	72.617	79.223	50.301	53.661	141.52	113.47	97.864	127.02	148.42	129.9	146.96	152.28
87.876	130.38	64.137	82.723	84.258	107.88	86.156	110.64	105.79	118.57	71.878	116.63	79.979	90.957	94.34	71.901	100.67	123.02	103.65	107.85	78.704	93.014	82.101	85.647	75.247	80.59	53.38	98.477	119.01	115.73	102.94	108.74	104.93	109.14	60.016	72.837	92.984	125.01	98.275	117.57	82.541	116.48	167.75	137.11	126.46	141.86	155.08	140.74	109.11	117.26
93.364	122.42	74.956	76.069	77.196	114.87	98.047	135.81	121.18	136.12	82.624	137.84	82.345	102.32	88.468	56.817	93.909	109.97	113.09	110.33	71.586	83.763	71.682	71.433	78.979	75.223	40.982	86.325	100.1	91.007	101.22	104.31	104.63	106.01	46.283	81.661	89.469	109.83	101.67	111.95	82.837	97.626	130.29	120.93	121.3	129.98	118.92	126.04	108.5	106.55
97.492	113.09	87.603	59.814	94.58	112.65	100.65	116.82	129.48	119.41	98.861	114.32	107.68	92.917	98.563	40.629	100.18	119.59	116.19	117.43	95.878	96.343	76.391	54.178	129.66	98.091	80.095	94.963	105.96	88.229	97.323	87.324	114.95	109.21	82.542	116.03	99.133	104.04	121.09	119.49	92.367	103.22	81.629	104.56	91.481	83.671	87.626	105.24	89.284	75.011
110.6	93.11	98.113	67.964	94.449	105.15	116.01	107.83	118.06	109.58	113.75	107.11	123.06	99.187	97.03	48.323	106.39	112.74	122.04	107.42	88.597	99.2	87.073	64.306	143.7	113.69	90.579	91.081	100.15	70.707	92.333	79.517	124.04	108.67	96.268	116.15	100.02	91.695	113.29	95.38	93.812	91.289	54.564	76.783	66.928	65.279	74.279	85.478	98.652	86.476
122.84	88.312	85.119	85.35	81.92	103.07	124.83	111.11	113.67	103.28	126.99	114.48	139.26	107.24	93.259	59.622	115.96	102.21	114.15	98.64	82.468	97.834	79.825	78.91	94.021	103.39	64.373	83.9	95.698	64.233	79.807	76.317	114.55	108.64	80.305	89.659	94.367	92.644	88.243	81.655	64.166	69.605	61.352	74.844	65.43	75.057	91.514	84.005	122.47	115.52
122.87	83.692	77.91	105.87	69.231	100.84	129.49	117.3	103.39	101.05	119.53	120.87	118.57	102.33	79.61	68.718	116.03	88.596	106.75	86.503	70.451	80.485	66.724	93.11	47.706	89.604	46.282	76.692	89.984	60.705	70.055	82.466	102.32	103.51	62.141	68.108	88.837	95.646	68.994	75.935	54.569	64.136	96.324	84.55	90.046	110.74	104.68	92.812	141.55	144.89
110.69	86.095	74.253	115.51	64.334	98.685	118	119.67	98.149	99.741	109.12	119.89	90.265	95.666	76.183	80.415	107.74	81.752	91.766	83.193	63.048	71.894	56.37	93.147	22.243	77.452	45.546	76.457	88.607	78.598	69.521	92.408	86.967	100.22	56.457	70.144	91.653	102.22	72.502	94.11	61.302	86.646	115.95	99.708	113.06	128.2	101.01	99.985	137.69	137.04
103.77	85.86	78.882	122.29	53.772	106.47	105.51	128.8	90.961	110.43	104.95	118.33	74.387	110.61	81.223	86.54	94.418	68.704	82.097	81.076	40.827	73.521	62.242	90.039	1.7264	71.949	42.873	74.796	79.049	79.362	58.616	90.251	72.436	92.891	59.403	83.813	96.985	95.507	86.207	99.319	53.246	89.09	98.641	92.709	107.01	106.97	70.879	89.769	132.49	114.15
[truncated: 66 more columns]
