# Supplementary material for: Constructing high-order functional connectivity network based on central moment features for diagnosis of autism spectrum disorder
Source: PeerJ. 2021 Jul 6;9:e11692. doi: 10.7717/peerj.11692 (PMC8269664; doi:10.7717/peerj.11692)
Supplement: Supplemental Information 2 [file peerj-09-11692-s002.zip › raw data/Subject_29.csv]

130.04	124.82	104.4	89.447	54.487	81.814	85.408	94.156	34.479	88.25	81.94	81.446	61.085	64.334	43.651	81.281	115.66	106.75	132.91	133.11	86.799	83.848	75.093	65.202	43.568	65.02	48.173	56.84	129.86	92.365	88.305	97.566	103.4	104.36	24.241	31.253	100.28	100.44	106.21	119.66	66.965	86.801	76.908	107.87	30.993	84.037	99.715	118.76	95.296	129.77
125.89	114.91	90.038	92.755	55.084	79.189	90.613	94.273	43.384	84.427	85.286	90.869	62.642	70.662	42.141	88.935	139.53	112.38	120.39	136.47	96.28	101.39	68.456	73.869	22.117	68.618	42.033	68.514	137.73	104.08	105.05	118.14	110.97	119.82	43.752	47.087	103.56	106.76	113.65	127.81	78.09	125.09	86.163	123.72	47.292	93.62	121.01	147.06	91.618	102.29
104.69	107.28	69.576	101.33	22.136	65.943	91.932	107.06	30.676	79.599	42.729	89.909	46.349	58.569	18.318	85.939	129.18	101.39	87.883	115.17	77.377	97.836	22.353	57.988	-7.6099	63.238	-13.525	61.551	127.03	101.09	94.73	104.69	114.73	133.8	52.978	59.739	97.516	112.9	105.55	118.86	90.238	127.62	159.06	181.4	158.06	179.46	165.7	200.01	161.74	155.97
97.246	102.18	81.113	102.66	11.818	59.412	99.069	111.75	18.08	66.542	23.58	94.285	65.173	64.962	16.021	80.078	111.75	88.934	57.915	90.748	75.849	94.474	16.636	56.575	4.107	65.111	-30.984	47.652	114.44	87.378	88.422	82.223	121.1	134.76	55.387	57.805	92.995	113.65	103.14	110.61	101.75	122.86	187.99	191.31	217.22	219.17	155.23	193.91	196.11	189
103.18	111.11	104.92	96.125	66.062	78.012	105.01	106.49	66.824	72.367	56.048	98.612	110.78	85.27	62.275	73.602	102.86	82.138	56.013	87.663	88.171	85.844	42.145	53.853	85.171	82.551	37.535	70.548	112.51	77.125	92.582	61.927	125.33	119.86	98.902	91.975	101.53	103.48	115.46	112.79	118.71	118.93	177.75	165.06	214.12	199.3	131.76	153.14	184.07	182.57
99.174	124.13	108.29	89.762	76.335	83.737	92.382	100.73	65.25	82.017	70.464	83.747	117.89	87.409	72.705	66.618	100.43	79.691	61.766	94.971	100.18	82.001	48.164	49.707	120.62	96.774	83.882	77.766	107.25	71.399	93.571	62.117	112.49	103.04	97.444	103.37	107.58	100.06	110.54	108.24	129.66	110.71	166.79	156.69	215.57	189.81	144	148.58	189.9	187.63
98.405	115.21	85.714	71.665	94.141	76.719	83.815	90.034	85.177	85.518	106.16	81.905	117.08	85.894	89.77	54.36	130.64	100.97	91.274	110.92	104.25	84.894	24.178	21.583	75.09	81.298	110.86	89.251	108.78	84.915	74.679	55.909	96.156	86.407	91.35	108.08	121.78	98.392	112.07	106.4	164.98	125.5	142.1	137.29	189.96	156.02	152.95	145.81	172.06	149.65
93.856	103.16	69.495	78.885	81.758	69.12	82.493	94.473	59.977	79.639	102.87	88.369	93.841	93.052	79.322	73.11	151.03	124.37	115.63	131.5	96.403	97.826	22.927	44.348	29.654	77.193	112.71	90.608	106.67	107.82	77.165	76.861	93.684	90.592	66.166	85.894	112.71	103.09	96.253	94.92	150.11	125.43	91.603	99.073	125.01	101.74	123.08	117.44	125.26	92.087
84.501	86.956	75.641	93.897	72.733	70.677	92.254	104.08	35.112	70.381	81.484	95.878	80.57	106.31	75.694	106.97	150.27	138.65	121.5	139.54	76.075	102.47	60.483	92.044	34.312	78.314	108.86	94.75	110.95	130.52	106.86	116.22	121.83	116.36	67.811	75.708	101.07	105.8	98.46	98.884	106.33	112.91	56.976	68.024	57.153	57.72	81.288	83.222	65.293	36.873
68.568	57.062	59.122	84.474	49.318	54.483	106.65	109.33	52.495	85.447	68.104	103.02	70.966	83.476	76.467	83.512	147.25	158.36	97.46	103.43	29.225	71.514	17.071	39.852	7.0626	31.822	10.427	78.256	127.77	151.44	75.087	88.415	131.57	126.69	61.786	72.446	112.13	98.118	123.65	119.6	117.11	107.65	115.34	111.99	115.26	108.02	119.35	128.45	106.03	72.497
77.837	64.181	99.054	123.06	65.09	98.95	124.51	122.5	51.035	118.91	60.343	110.45	82.551	106.22	91.468	119.54	118.24	128.65	94.75	114.92	55.688	71.372	103.18	125.89	141.92	97.332	46.725	93.459	125.32	147.77	129.95	135.57	138.02	125.27	65.493	65.01	85.498	86.926	113.96	116.56	36.537	73.331	81.456	81.794	70.198	73.198	88.282	92.866	75.838	62.794
89.617	66.472	118.35	124.76	72.386	108.82	131.02	114.36	64.841	129.26	85.174	107.62	98.153	101.09	101.09	115.73	98.128	90.749	98.187	104.35	88.289	73.375	139.16	137.76	160.09	110.95	45.899	90.512	108.75	115.85	134.18	141.29	110.75	99.747	63.997	61.128	84.273	81.081	109.13	111.72	26.082	59.512	106.31	96.518	99.964	90.407	109.89	110.43	103.98	84.678
95.782	80.418	115.4	115.52	96.9	119.58	115.74	99.753	87.219	131.26	106.1	97.915	96.479	95.462	107.01	118.99	73.676	51.197	109.11	104.18	122.04	88.642	158.67	143.51	154.7	123.56	89.88	105.35	79.298	80.866	126.03	134.51	78.499	73.626	84.411	80.253	82.834	81.864	90.994	93.612	25.195	50.135	139.6	120.28	137.54	116.18	134.73	127.39	131.83	115.31
99.364	91.306	92.71	81.732	95.888	93.771	96.233	80.395	89.502	100.53	129.34	99.247	93.388	86.547	98.324	106.44	71.745	55.751	106.47	89.397	124.74	102.03	133.27	104.69	59.81	82.16	85.634	94.683	68.833	67.457	80.258	96.26	58.299	63.858	79.108	80.171	94.141	90.21	84.378	85.387	63.518	72.112	158.57	141.84	162.88	143.77	141.19	134.55	149.52	137.32
105.11	108.33	71.182	59.391	102.66	80.686	82.877	74.379	98.773	77.868	149.43	115.72	98.382	97.906	104.69	110.99	91.613	97.848	100.46	88.278	104.39	107.05	115.1	84.476	6.6066	53.733	89.587	95.826	92.735	96.058	54.25	75.288	70.656	78.559	78.632	82.869	104.26	94.965	92.386	92.619	85.912	106.32	126.12	129.9	127.38	132.33	114.92	103.72	117.71	122.73
118.79	120.08	66.637	60.21	76.422	69.321	84.74	83.069	72.182	61.061	157.33	139.13	109.57	119.27	101.64	124.94	133.6	156.58	90.906	92.576	81.81	109.84	112.97	98.038	-27.41	47.353	53.391	77.943	135.33	144.97	56.926	87.521	91.129	99.916	36.643	46.434	106.17	98.999	100.56	105.95	83.36	142.1	50.75	86.493	52.031	86.836	67.946	55.042	65.137	77.839
124.15	112.32	59.672	58.918	56.733	58.535	91.43	90.825	81.556	60.097	161.27	141.27	118.47	116.21	109.07	118.75	174.61	194.43	84.785	82.824	54.251	99.633	90.708	80.865	-58.535	37.771	-4.1572	69.84	167.75	179.56	63.937	99.558	101.52	108.23	26.646	39.035	123.8	101.28	122.65	127.63	105.43	168.28	50.142	86.777	49.567	81.588	86.157	68.828	62.435	55.64
124.52	115.19	75.286	90.573	45.912	71.408	99.243	107.68	70.074	71.453	123.92	119.68	101.89	111.64	95.088	133.31	169.72	175.83	84.906	90.853	60.17	101.79	107.44	123.39	4.5716	83.861	4.1833	79.397	154.61	173.36	108.37	132.52	95.254	102.11	34.566	43.203	110.02	106.5	101.99	116.76	77.392	149.82	61.42	84.881	57.144	68.399	98.133	79.046	71.623	52.943
120.65	97.458	97.992	87.573	85.412	76.269	112.75	101.67	100.46	64.138	112.92	92.715	106.33	101.4	104.71	120.37	144.22	134.9	87.775	85.163	90.83	107.18	126.39	126.22	53.419	93.504	65.474	99.169	121.87	136	133.52	131	96.374	90.917	85.782	79.796	114.24	111.21	102.68	111.77	112.12	145.09	98.772	91.309	79.201	65.47	102.79	93.703	76.87	48.044
103.13	100.24	117.95	90.245	116.74	83.619	121.54	104.24	109.77	61.114	80.492	65.895	91.12	88.779	97.623	112.13	86.65	84.707	87.473	88.842	112.69	101.23	136.48	125.29	125.44	99.143	136.43	120.07	90.762	94.097	150.93	122.67	110.62	97.426	138.74	127.65	106.03	111.04	92.44	96.553	132.6	119.2	140.55	117.1	122.76	99.29	112.38	113.55	100.85	83.531
91.359	100.63	132.58	85.774	135.08	85.126	132.19	104.26	108.76	56.672	76.413	65.79	92.939	90.252	99.309	105.8	55.007	64.795	95.267	97.322	127.04	95.129	140.84	115.96	149.69	87.529	167.8	124.9	90.207	76.394	154.79	116.97	133.25	112.93	157.05	146.11	103.3	103.57	98.352	89.851	153.8	106.49	141.87	122.27	136.37	123.34	105.52	113.7	106.1	97.216
88.405	106.25	129.97	99.607	112.37	86.827	135.2	110.78	79.517	68.89	77.406	86.227	87.687	101	89.42	116.46	61.014	76.803	110.21	116.59	127.24	96.265	128.16	124.38	143.57	92.984	134.45	111.93	109.81	88.846	150.88	121.5	134.35	119.47	114.91	114.98	89.324	93.502	90.475	75.618	129.78	90.011	112.84	109.82	133.35	128.71	99.246	102.45	115.47	105.2
92.652	97.339	118.36	98.494	107.06	85.696	127.22	98.188	87.562	74.695	112.95	104.97	104.8	113.77	109.27	130.35	103.23	105.35	130.24	125.77	124.06	108.91	127.01	126.24	112.4	93.392	102.59	109.23	134.34	111.06	150.27	133.04	128.71	115.56	93.161	95.898	98.524	88.992	108.29	82.343	118.43	94.151	100.79	94.795	113.88	107.81	106.7	95.242	104.75	79.314
99.311	92.69	103.44	100.9	84.896	73.633	111.32	83.925	73.718	69.68	132.45	111.78	110.84	118.23	110.18	139.57	141.65	129.59	133.57	126.19	125.31	125.89	124.49	133.29	90.748	97.627	76.504	96.282	140.04	123	144.86	136.13	111.17	106.1	59.63	71.314	102.46	94.915	107.62	84.883	105.08	102.65	90.824	79.203	85.758	72.045	103.72	84.856	94.065	62.7
103.72	97.712	94.679	100.81	112.76	77.597	98.815	75.811	109.3	70.632	152.85	109.16	121.2	119.3	135.21	137.49	148.32	131.18	133.95	127.09	128.52	125.24	132.1	126.78	131.34	103.91	125.09	116.12	132.69	119.1	142.78	128.99	112.05	106.31	98.058	111.7	112.83	98.829	110.27	94.011	116.5	113.18	89.747	70.463	53.941	38.011	94.508	72.583	69.143	50.648
106.91	110.7	109.86	110.85	118.14	76.907	99.153	83.948	102.43	63.89	147.97	106.07	123.84	117.87	136.4	126.72	116.35	108.57	127.15	124.94	135.66	113.53	152.27	131.83	168.6	108.19	163.02	114.45	110.76	90.381	142.82	127.24	118.09	114.21	122.54	135.4	109.54	102.02	94.356	92.715	120.63	111.73	62.927	56.451	21.999	19.882	60.666	54.129	49.387	51.128
102.53	110.29	122.04	109.02	137.96	80.846	104.91	91.823	132.37	76.003	144.67	104.19	125.64	104.71	151.73	97.028	75.172	80.384	127.75	113	127.08	89.399	143.53	101.72	172.66	96.39	173.39	116.84	86.927	57.345	120.64	102.05	113.67	108.14	162.36	159.98	115.11	97.796	91.995	94.71	143.41	106.82	70.283	71.318	50.979	49.941	64.238	71.695	69.485	79.092
101.21	107.29	152.08	115.74	160.52	97.792	110.19	90.223	150.43	89.649	132.17	99.496	127.88	103.96	165.58	94.203	44.949	54.735	139.09	113.82	131.28	90.206	169.23	122	193.1	114.86	195.66	120.62	58.572	31.827	120.38	93.534	95.23	84.802	177.94	138.86	107.48	97.119	88.596	92.174	129.67	96.189	57.085	64.031	57.547	54.01	55.962	67.568	72.612	89.756
92.641	101.95	164.44	105.75	186.25	106.23	103.29	70.038	185.07	95.058	116.1	77.246	121.75	88.491	177.6	90.776	43.408	51.259	147.38	113.24	127.1	99.529	170.23	119.34	203.92	119.67	211.57	131.23	41.35	30.896	106.88	69.328	73.237	57.825	191.01	114.39	111.45	102.3	105.6	103.43	139.15	99.483	93.999	88.025	97.996	77.225	92.125	90.866	96.192	117.45
97.608	90.407	174.73	77.842	193.48	87.547	100.83	37.054	182.8	56.121	122.04	60.279	133.25	77.883	173.16	78.333	81.965	78.775	145.95	112.03	143.99	123.78	170.41	106.9	169.33	96.29	212.36	115.31	44.939	51.005	81.699	46.828	66.585	46.29	161.31	62.94	124.07	112.84	134.78	126.24	184.31	138.07	98.592	82.926	84.286	60.966	92.055	81.977	81.406	97.436
87.083	87.26	144.34	51.43	161.72	59.672	85.463	25.953	155.81	26.363	103.71	36.44	109.79	43.898	131.53	44.773	105.96	104.99	120.7	100.46	136.55	120.55	104.49	43.34	113.35	56.303	160.5	92.438	58.364	76.538	29.071	19.564	71.155	60.512	136.73	59.707	138.27	115.92	147.99	141.08	229.8	156.69	160.55	134.58	149.21	120.23	145.18	129.04	129.56	129.52
83.995	89.204	115.74	56.207	130.9	63.135	72.482	43.096	114.05	26.415	85.336	35.68	82.707	37.137	83.695	31.271	101.47	108.9	94.779	97.663	137.51	114.21	64.227	26.051	104.47	66.361	127.51	82.294	63.511	86.967	4.8957	26.042	77.751	79.573	125.92	85.304	128.08	106.55	124.95	128.25	195.75	137.87	174.03	151.7	184.59	157.59	157.56	143.93	157.7	140.08
92.45	85.649	103.57	75.477	139.43	97.017	68.256	67.346	118.16	56.785	95.467	58.588	79.197	60.874	71.469	39.499	79.357	93.332	84.509	93.183	137.3	109.89	69.897	46.342	137.56	112.32	135.61	103.05	57.829	76.342	18.314	49.999	78.767	84.265	159.31	139.36	109.8	89.739	96.577	105.08	103.66	98.602	151.62	132.4	183.57	154.74	134.56	125.87	148.63	117.28
91.796	82.091	93.443	95.955	123.94	123.67	60.665	88.062	113.95	99.058	82.092	73.2	65.117	77.245	52.928	55.458	47.499	68.478	70.923	74.042	116.74	105.79	75.239	71.077	160.97	155.52	123.11	119.38	43.659	57.654	49.789	72.402	70.329	82.664	177.1	171.01	86.827	82.268	68.511	80.756	0.24861	54.019	154.47	137.47	209.67	171.91	133.68	133.71	160.04	135.51
96.243	78.08	86.956	105.33	127.31	145.81	64.843	98.481	132.95	137.28	79.132	90.643	69.526	95.861	61.684	70.79	48.288	61.385	71.027	66.794	105.4	110.26	79.63	88.035	178.11	179.62	133.58	140.85	48.269	65.973	88.678	87.791	75.832	87.879	179.35	174.98	72.722	81.188	65.733	73.115	-38.633	49.265	140.76	128.06	191.43	154.78	119.29	124.25	138.93	142.36
100.8	81.188	81.146	107.49	125.77	147.46	82.258	111.54	144.62	149.9	83.774	106.88	85.562	104.77	77.077	73.51	76.824	73.699	74.721	69.8	102.44	114.79	66.058	78.943	157.1	165.93	124.86	146.38	76.447	96.726	112.25	102.58	97.976	112.43	162.95	162.51	74.315	83.003	83.86	82.882	8.5786	75.564	122.58	114.86	142.39	123.74	102.24	107.92	106.78	132.32
97.573	96.407	72.08	128.37	121.22	156.11	96.1	141.27	127.83	160.1	71.063	117.98	87.267	113.33	80.024	83.548	98.454	82.36	71.288	92.908	115.75	120.43	49.915	88.053	165.11	171.07	120.94	146.32	103.4	128.52	128.9	129.01	119.74	141.56	143.99	157.22	70.196	81.785	87.589	85.908	60.778	88.467	98.347	96.888	88.181	93.75	83.316	83.764	86.415	122.64
88.861	97.823	70.268	138	125.72	154.38	97.664	157.4	106.16	149.6	71.199	120.45	96.821	122.67	82.263	87.931	105.1	84.437	53.196	98.255	137.86	129.77	54.335	98.401	167.05	172.47	118.49	134.73	111.23	128.26	131.29	145.52	125.82	150.75	146.04	168.49	82.621	85.167	101.26	96.941	112.46	98.08	83.297	78.525	48.678	72.814	65.973	65.294	75.609	102.28
76.393	105.86	69.348	150.91	148.64	163.98	79.07	159.47	106.79	152.23	59.425	109.03	89.878	132.56	81.683	102.18	84.177	74.266	36.077	99.954	147.8	132.99	74.928	123.99	232.98	197.43	159.83	144.32	93.853	102.71	133.54	139.66	110.1	133.77	181.91	204.51	90.932	95.608	105.14	102.96	109.78	91.293	85.128	75.387	45.967	72.142	68.225	63.081	82.59	116.24
77.324	102.86	78.515	132.55	153.53	144.34	62.713	130.72	109.23	128.53	63.35	95.885	96.994	134.67	76.007	95.663	74.62	75.315	33.355	81.589	145.16	133.02	96.121	119.22	228.85	171.23	182.25	135.1	74.196	68.395	119.14	109.69	92.187	110.22	193.22	205.74	112.19	118.54	125.05	122.28	125.31	114.99	89.717	80.769	50.778	80.515	73.973	79.197	80.721	131
95.531	112.51	83.79	120.49	155.64	138.48	63.414	109.52	131.13	123.75	69.447	99.673	100.59	137.46	74.292	86.481	79.251	84.457	66.835	88.33	132.7	123.35	93.271	104.73	207.35	135.74	205.48	137.39	67.12	60.094	97.554	79.417	82.943	96.238	181.15	182.73	114.32	131.53	124.23	127.86	128.82	135.88	82.743	83.565	46.675	80.387	78.679	93.373	68.326	142.91
110.73	119.45	75.671	111.98	127.02	134.43	77.318	107.96	138.6	130.43	69.726	113.44	92.829	126.66	63.286	67.396	88.54	94.449	105.94	99.562	110.86	106.22	48.825	66.61	121.93	86.052	167.81	126.14	69.729	70.255	59.844	62.138	79.922	94.885	135.76	139.09	105.38	126.61	104.76	119.67	133.88	131.14	109.96	112.43	79.701	108.74	110.32	134.31	89.111	159.16
119.92	115.93	78.645	113.13	113.11	142.2	98.383	117.3	140.96	135.23	87.207	134.19	96.938	126.68	70.468	65.709	93.415	97.817	130.06	109.95	109.94	103.62	36.798	61.299	56.791	70.152	132.56	117.04	72.543	79.571	45.279	73.873	79.754	89.271	98.274	100.54	93.263	105.62	84.266	106.36	117.69	100.51	128.2	118.13	89.318	106.29	118.99	143.44	95.54	128.39
100.79	108.82	78.85	123.16	104.93	150.36	96.377	125.53	125.67	142.43	78.702	127.72	79.542	119.57	76.178	84.351	74.526	88.932	109.78	103.03	121.06	112.35	53.131	90.409	80.139	106.23	118.06	118.02	67.411	79.109	63.52	94.658	72.999	74.719	86.496	91.094	85.761	87.624	71.807	94.846	77.016	55.637	164.81	135.27	123.82	117.65	139.49	151	124.32	121.53
76.175	87.97	88.23	111.73	116.15	131.91	81.711	105.16	112.81	120.8	76.22	100.73	77.175	110.54	97.525	99.557	65.9	88.138	66.61	73.084	155.54	136.53	107.26	126.67	144.47	144.65	138.03	121.62	71.658	75.092	108.65	110.13	74.885	62.881	98.296	97.114	106.68	90.129	102.81	109.05	80.588	65.285	171.51	132.55	125.3	110.58	137.12	135.47	123.1	107.53
64.307	87.917	92.183	108.7	133.32	105.8	72.405	87.805	120.8	105.22	64.954	76.009	71.562	98.07	117.7	106.53	70.243	97.322	43.94	58.693	181.63	149.84	140.16	148.52	239.77	175.67	171.3	140.46	91.919	85.314	152.5	113.66	81.901	68.936	127.8	122.75	123.51	103.82	130.16	119.91	101.27	105.48	145.27	118.38	105.93	96.505	125.68	107.78	110.92	114.54
68.465	80.644	97.998	94.543	142.99	80.25	76.729	73.643	131.36	87.496	68.333	69.765	90.255	93.522	136.07	98.867	90.476	107.11	50.799	55.094	202.31	158.91	155.66	147.09	254.43	166.45	188.24	147.06	115.86	102.37	181.87	135.69	109.09	102.48	158.16	151.62	139.62	119.75	156.25	131.05	151.33	159.28	111.28	100.41	71.249	85.957	108.68	92.245	79.281	103.21
78.991	93.777	101.58	114.09	134.05	89.739	91.463	96.227	128.4	102.85	68.139	92.401	100.53	106.44	129.85	110.38	93.671	104.58	77.836	81.934	191.43	152.95	144.74	157.2	251.94	167.98	184.54	148.47	119.98	118.45	189.98	170.97	127.97	139.03	184.39	186.51	118.53	119.5	128.53	110.72	139.39	150.26	89.853	86.458	54.464	80.395	96.54	84.893	64.065	94.595
86.498	94.464	102.17	126.04	116.57	102.79	106.55	120.82	114.88	114.71	99.982	133.23	120.81	129.43	116.5	121.39	94.893	107.77	91.037	98.412	158.98	141.54	116.64	146.59	193.82	148.65	147.47	124.2	105.37	125.17	158.88	176.9	128.06	149.75	192.64	204.73	101.28	108.98	96.925	92.11	128.22	119.28	91.237	75.33	61.545	74.65	85.296	84.309	62.04	69.406
81.64	91.876	94.969	129.3	132.77	129.19	105.09	131.08	124.09	127.87	141.91	158.96	131.79	153.09	122.63	140.44	90.212	113.28	85.927	108.58	125.65	129.07	101.47	136.28	187.97	142.3	157.95	120.1	84.626	132.51	124	149.39	117.76	132.84	217.76	228.52	102.81	98.75	88.022	91.302	131.85	97.808	104.72	69.094	80.238	67.911	82.499	81.358	60.934	49.082
77.479	92.755	101.38	128.34	130.18	132.65	96.743	120.88	85.275	103.74	154.06	151.77	124.03	164.61	115.36	158.77	84.174	116.4	69.131	110.97	120.48	128.9	127.38	157.28	203.34	141.44	184.64	107.71	67.129	131.31	111.53	121.37	101.99	107.18	193.38	191.54	109.59	105.35	90.231	100.93	139.89	107.58	77.049	47.476	64.428	48.592	55.7	55.911	45.634	32.843
73.101	85.916	94.438	101.28	136.55	108.74	91.483	93.54	94.234	69.618	150.37	115.31	107.15	136.18	125.82	132.22	82.861	117.38	64.91	93.97	112.78	112.16	122.13	120.53	174.08	99.86	187.42	111.31	64.873	122.73	82.957	75.472	84.425	83.971	171.7	151.39	133.06	114.63	115.16	122.82	182.77	136.26	95.262	75.609	100.66	84.502	83.311	80.183	74.193	58.868
71.972	87.142	95.034	96.964	106.06	84.894	92.429	82.619	72.585	51.77	97.436	74.7	71.92	100.41	106.7	107.07	64.398	99.116	71.195	85.817	110.15	94.713	118.41	115.15	134.08	82.927	159.26	105.79	55.463	100.48	70.894	68.754	60.933	70.811	103.14	76.156	112.89	116.49	96.52	112.17	141.77	115.02	116.62	118.39	153.11	137.78	120.25	117.59	129.35	115.04
78.146	80.203	100.96	94.623	106.14	76.721	103.11	79.699	101.59	61.261	79.754	67.13	72.69	87.199	113.26	88.295	54.67	85.128	90.871	83.244	100.77	76.349	116.94	108.87	91.152	76.377	136.36	110.21	50.399	80.725	63.243	75.177	43.695	58.948	60.993	30.447	81.011	97.642	77.335	93.66	68.507	65.786	140.41	146.96	193.08	160.35	147.47	141.06	162.38	138.85
81.029	76.002	114.93	98.594	95.581	70.903	107.65	83.01	103.45	72.76	84.93	84.006	96.825	101.17	114.41	98.486	53.489	80.228	99.894	83.221	87.477	70.697	136.17	126.65	62.315	80.872	111.44	98.21	53.21	71.706	77.383	99.816	43.251	58.937	31.748	5.4085	53.382	75.943	68.415	80.707	-6.845	18.985	145.12	149.32	198.83	147.62	146.65	139.07	158.13	129.99
76.207	81.976	107.63	105.87	95.717	79.444	95.462	89.139	103.67	100.41	98.413	107.4	116.69	124.88	123.99	126.19	63.306	86.391	101.51	92.981	76.175	74.469	141.11	145.42	89.38	96.003	114	98.448	72.421	91.199	98.199	110.37	57.096	68.24	40.5	23.289	49.2	62.879	76.607	81.387	-32.438	11.068	136	139.66	187.16	127.72	141.36	129.47	138.5	126.72
77.182	88.741	99.965	96.631	100.87	76.581	84.808	82.515	102.11	100.57	127.97	119.33	144.89	139.04	149.06	143.96	82.542	95.084	106.9	94.281	78.91	88.105	150.51	148.19	100.31	80.531	122.01	98.79	102.98	112.67	115.72	110.83	82.404	85.355	72.052	54.624	82.092	71.494	110.41	105.99	19.104	55.734	106.64	116.75	138.34	105.68	125.92	117.06	101.04	108.13
87.155	103.32	105.07	94.821	90.597	74.574	85.215	77.191	77.736	89.424	133.73	113.27	155.33	137.41	160.62	154.36	84.927	87.333	118.32	96.557	97.05	104.93	170.98	166.3	104.45	69.98	126.93	93.47	119.34	115.98	131.23	116.43	97.449	96.662	72.859	54.168	106.37	95.678	118.79	119.72	60.53	93.031	58.775	88.205	71.489	90.655	102.47	104.25	76.103	100.94
101.12	100.35	106.04	79.17	127.52	93.502	97.466	66.191	130.79	105.72	152.1	105.81	166.1	123.81	197.27	137.72	83.081	77.246	137.57	92.818	113.99	107.84	171.06	148.19	100.99	64.219	152.43	112.23	123.34	114.28	121.73	97.875	98.68	85.226	76.858	58.413	128.44	112.34	125.86	127.33	106.25	112.88	42.656	76.765	35.624	88.94	104.34	109.68	75.006	104.03
110.99	97.867	123.66	72.441	128.6	105.16	113.75	62.256	138.05	116.3	146.85	98.03	161.1	109.94	187.96	124.38	70.696	65.264	142.96	85.878	121.44	106.04	181.73	142.31	80.498	74.07	146.79	105.03	113.98	104.16	123.99	97.52	94.64	72.4	30.574	26.706	127.08	123.35	118.23	119.62	113.97	104.1	45.915	78.59	26.678	92.369	110.17	117.83	89.573	114.32
112.58	96.476	126.9	65.221	131.25	115.37	121.45	63.469	151.06	132.31	141.05	98.993	148.2	101.38	164.16	109.06	66.609	66.402	141.14	81.27	109.97	97.108	166.98	113.26	67.653	83.055	131.08	102.27	110.93	107.52	125.95	91.677	95.065	67.189	7.4731	25.136	127.92	121.72	125.28	114.62	137.12	104.6	90.999	107	65.907	111.04	141.21	140.62	118.46	135.24
112.69	101.39	121.46	64.737	113.42	112.32	118.27	69.355	131.15	127.68	129.59	106.23	132.67	104.38	122.42	99.155	67.981	74.739	131.64	79.54	94.238	96.638	143.25	91.398	51.733	82.981	98.726	89.793	108.46	109.68	125.71	90.151	96.646	75.071	6.1008	42.574	127.97	117.24	132.75	111.98	163.37	122.02	136.83	137.51	112.75	130.35	163.69	158.37	143	152.25
117.31	110.19	114.92	68.174	100.7	102.26	111.56	75.395	116.01	101.88	128.78	116.37	129.39	116.27	94.812	92.325	68.258	79.88	123.08	81.968	76.486	97.878	121.47	79.964	34.534	70.558	73.856	80.575	96.836	93.295	107.8	83.617	95.214	85.489	45.991	85.657	124.04	110.83	131.33	111.77	165.5	135.49	166.82	157.02	147.58	144.29	163.88	161.07	154.82	155.97
110.4	104.5	91.463	63.984	73.732	84.91	94.972	78.989	104.79	84.112	116.73	117.27	116.84	111.3	69.877	70.572	62.443	80.524	95.936	71.032	49.808	86.83	66.086	50.595	-18.084	43.419	26.479	59.089	69.693	64.842	44.74	49.667	80.471	85.954	75.45	118.36	112.98	104.74	113.7	107.38	141.84	123.64	207.44	192.67	221.04	197.39	173.14	185.06	199.71	195.46
108.34	101.73	92.146	71.381	72.731	86.093	91.284	87.385	114.75	80.406	119.95	123.56	120.95	115.2	69.082	68.373	59.901	77.311	76.729	72.244	32.708	69.205	56.894	54.804	-36.99	39.735	23.959	51.447	47.296	42.858	1.0851	32.62	76.587	85.103	104.15	134.12	92.26	96.105	95.302	100.83	80.486	88.83	188.66	177.16	228.94	199.84	133.49	155.6	192.79	192.09
97.639	103.04	82.044	86.041	70.181	101.57	90.254	107.5	126.31	114.02	105.92	127.8	106.66	104.74	62.015	68.028	62.823	77.505	61.799	76.741	15.12	42.83	35.678	47.738	-36.282	48.651	18.456	54.435	45.705	52.21	-24.482	20.58	78.987	88.567	109.38	130.03	74.243	85.853	83.522	90.155	34.261	52.248	167.73	161.12	239.67	203.87	109.9	131.09	191.86	201.31
101.5	103.96	76.301	97.382	69.052	114.88	103.55	125.92	123.24	145.64	104.51	143.34	105.62	98.459	57.26	64.325	82.503	87.739	68.922	82.349	21.928	35.485	28.174	38.789	-43.521	50.985	6.7752	55.351	66.482	79.042	-20.026	20.348	84.047	92.09	81.895	90.343	69.438	78.863	86.99	83.075	34.453	51.018	114.33	117.03	198.4	166.85	72.487	91.505	163.48	175.64
108.48	113.54	66.224	107.35	74.131	132.84	112.27	137.53	118.34	172.07	95.365	147.99	101.88	91.751	59.863	64.777	84.918	85.191	94.612	94.467	36.464	42.872	27.696	35.644	-21.198	60.955	14.039	71.444	81.779	92.922	7.717	28.775	85.588	90.565	61.111	62.403	67.582	75.064	85.746	75.755	35.238	53.084	88.944	99.27	164.75	144.36	70.096	86.098	151.43	165.61
112.18	120.67	65.083	97.701	71.327	128.72	111.66	125.67	112.03	160.63	94.05	131.52	107.56	79.668	72.439	62.627	66.715	69.692	121.26	100.14	38.988	52.728	36.452	25.145	-18.627	53.646	21.059	80.38	75.99	70.858	30.17	33.56	86.269	82.905	50.719	53.14	73.798	77.567	86.479	79.635	26.174	48.353	114.77	125.72	164.49	161.49	105.04	124.41	163.72	173.73
114.37	123.33	74.868	82.251	42.814	101.36	107.81	101.82	84.583	123.01	99.405	110.78	113.89	69.936	75.033	62.857	52.849	61.933	135.26	111.3	29.002	57.206	38.806	18.893	-46.7	41.466	7.3683	63.422	59.697	40.49	28.59	26.02	84.787	72.747	13.078	29.214	72.513	83.55	76.877	82.804	-3.4308	41.355	141.05	154.87	174.68	187.06	127.79	152.96	179.58	183.96
106.57	116.47	64.73	64.763	-11.525	59.504	102.84	86.755	52.528	97.8	99.816	98.201	100.22	50.327	55.13	49.864	70.35	84.265	127.27	118.81	0.81454	46.604	-20.938	-22.231	-123.91	12.639	-66.106	26.261	63.878	47.643	-14.106	-6.1674	81.276	72.745	-45.132	-2.1571	75.056	89.73	70.192	84.885	3.6999	55.519	176.35	188.84	226.33	232.61	152.84	175.04	217.71	209.41
108.02	106.41	74.857	62.04	9.7556	70.022	110.29	86.743	56.628	90.333	120.57	105.59	114.59	74.533	72.51	79.197	119.88	112.29	132.35	151.17	16.89	59.218	-3.1554	7.8621	-117.88	30.432	-37.777	39.301	103.4	99.234	14.918	32.412	120.52	104.6	-24.893	13.122	84.044	94.382	94.674	99.425	29.582	100.96	136.58	143.41	174.54	186.3	105.28	108.36	147.22	132.9
98.356	95.854	49.277	67.04	9.6024	86.934	113.45	112.28	48.055	113.72	101.27	117.15	97.445	83.837	60.554	94.526	169	145.32	114.47	150.63	28.22	73.39	-34.484	13.708	-116.84	38.871	-63.333	48.518	156.29	167.01	34.535	66.024	140.25	138.26	-6.2383	38.081	92.35	101.55	106.91	103.66	86.311	142.39	126.08	127.29	179.45	176.97	97.965	86.657	130.69	104.25
94.612	85.898	33.107	74.599	10.985	107.11	117.52	137.84	29.804	131.41	75.986	129.72	88.698	99.142	49.96	111.77	196.55	161.11	87.384	126.44	48.481	96.76	-31.937	41.56	-86.202	55.154	-73.019	52.647	192.35	203.97	70.709	105.85	145.98	156.79	9.0243	62.658	92.528	110.52	103.86	100.24	122.13	160.84	101.36	107.36	169.65	157.69	85.856	80.281	116.61	83.388
92.596	82.792	35.49	81.489	57.467	137.63	116.87	147.1	76.189	154.19	74.527	130.74	95.659	111.95	80.134	127.17	190.78	152.96	67.087	98.102	52.883	102.76	6.0454	69.67	10.804	87.011	-12.296	83.48	199.74	201.82	110.4	127.95	147.39	156.04	73.135	131.95	96.761	111.47	102.2	97.822	133.54	148.44	90.61	98.971	155.42	137.72	88.713	93.172	101.82	76.194
95.825	86.712	68.515	102.52	70.044	145.31	116.45	144.24	84.635	157.99	72.341	119.96	95.547	112.01	87.029	134.21	169.5	135.33	51.564	83.621	51.076	96.335	61.557	111.28	94.076	125.81	42.964	85.199	180.6	172.79	138.96	139.84	142.49	149.98	94.55	155.91	90.675	110.83	84.978	83.523	115.82	123.88	57.733	75.178	112.32	102.63	67.233	86.5	81.376	70.435
108.93	91.984	105.48	129.47	114.53	156.83	122.85	137.6	139.1	170.38	98.363	113.38	99.601	102.71	110.29	122.12	166.1	131.19	70.271	98.644	50.953	79.187	97.795	126.14	158.69	157.11	113.58	106.63	166.99	156.38	144.55	134.29	141.62	146.86	138.53	176.41	95.969	101.66	86.241	75.669	125.3	119.17	21.533	32.041	37.629	38.652	37.144	47.699	37.65	32.909
117.43	97.754	121.35	156.67	116.22	156.77	120.31	140.93	139.52	176.02	91.258	101.88	76.889	77.035	91.587	99.075	174.15	137.59	98.074	121.34	59.193	72.587	92.82	122.15	148.63	165.61	121.16	110.32	161.09	153.15	131.84	136.8	137.72	153.27	136.02	146.39	99.196	99.33	88.719	71.943	145.29	119.39	14.147	12.374	-13.447	3.3617	33.471	26.536	20.175	12.191
126.04	104.5	100.65	170.4	93.884	154.45	105.85	152.59	110.75	180.85	64.822	102.71	44.466	58.055	56.271	79.752	194.02	157.1	123.28	139.25	73.208	83.765	47.354	100.17	96.875	156.54	81.562	106.75	164.77	163.62	99.617	131.7	120.99	148.28	79.302	78.579	95.184	102.39	86.303	72.409	160.15	115.01	18.379	13.658	-37.597	-6.8933	50.216	27.956	28.029	18.771
137.96	111.83	71.537	155.46	82.907	148.53	86.436	154.59	94.334	164.92	62.336	116.09	45.066	67.373	50.378	84.797	215.98	176.17	135.91	141.23	82.961	107.08	21.063	77.688	48.69	134.21	50.404	111.24	175.01	172.85	78.336	129.52	112.08	134	20.79	26.943	101.01	108.9	101.23	90.879	171.96	112.81	15.033	20.331	-61.416	-12.137	61.641	36.122	21.007	19.435
142.56	112.42	40.646	121.62	73.508	134.09	66.359	143.07	86.578	140.4	75.012	128.06	65.004	90.45	63.739	102.76	226.38	183.37	118.67	125.64	81.406	126.96	2.2487	56.421	23.73	112.94	29.295	115.82	179.81	178.33	67.176	120	112.21	119.23	-20.936	11.525	116.27	114.58	122.33	113.46	186.31	122.24	17.241	41.034	-51.574	8.5799	70.406	57.189	22.556	35.252
141.06	117.32	35.872	113.24	66.041	124.6	63.325	134.66	70.566	119.59	81.481	128.46	82.715	116.51	73.747	132.69	208.53	166.79	86.6	115.68	83.645	140.03	12.855	82.032	66.122	127.66	39.704	122.79	167.78	172	87.688	125.09	118.66	118.45	-17.721	33.886	118.29	117.03	120.35	117.63	170.62	131.59	8.8118	50.132	-35.468	25.482	54.471	56.147	22.413	45.79
120.01	101.83	38.322	108.42	73.333	112.46	72.694	123.38	80.632	108.68	77.068	101.14	83.347	105.69	81.99	125.94	167.99	134.77	54.175	93.474	87.404	136.32	8.8219	87.517	102.98	132.02	50.765	129.27	140.82	148	104.69	122.18	127.34	130.66	54.243	102.37	126.76	117.54	121.06	120.99	176.73	141.53	69.846	97.832	48.987	88.179	82.61	93.136	64.294	74.095
103.41	80.238	65.886	123.37	85.728	110.66	94.482	118.06	71.513	101.63	57.68	72.051	68.627	87.546	76.708	109.18	121.02	100.43	49.345	88.064	121.42	139.71	38.993	127.89	147.17	151.64	81.537	120.38	102.32	109.12	131.76	130.07	127.77	135.99	112.1	135.64	108.64	117.83	101.67	111.16	148.01	128.5	99.752	108.37	91.776	108.99	81.292	96.742	81.999	75.162
87.041	69.391	88.636	133.48	112.45	119.36	105.3	116.85	91.61	112.97	34.638	47.321	36.941	61.791	81.125	89.731	77.964	74.83	76.091	96.36	140.89	129.88	69.566	143.62	191.94	162.12	120.21	120.11	72.037	74.119	144.61	124.7	122.84	124.54	161.91	162.52	85.936	111.2	88.574	102.96	109.53	85.742	130.26	115.26	129.35	121.82	94.142	102.89	97.132	88.911
78.324	69.243	102.81	119.77	121.78	113.61	101.3	110.88	112.07	120.51	25.706	37.099	11.48	42.933	88.549	74.906	57.636	67.324	111.43	104.43	132.23	108.79	89.83	118.53	189.64	142.14	126.23	111.73	62.947	56.519	135.23	105.67	117.71	102.34	173.52	167.51	79.575	98.555	95.959	101.54	96.6	49.191	139.96	110.79	150.26	124.97	100.78	103.79	103.77	107.84
85.743	88.659	123.34	113.09	101.06	100.65	96.093	111.17	93.263	118.46	24.559	44.595	5.5533	52.575	81.106	86.081	53.191	69.224	132.63	115.85	115.42	92.963	119.18	113.83	181.52	131.26	113.49	96.864	68.102	57.149	130.77	102.47	110.05	85.338	150	145.66	76.06	84.139	94.309	88.412	81.863	33.243	88.714	69.19	113.87	87.625	61.342	63.999	83.781	104.52
95.596	106.57	135.1	110.94	112.98	104.06	95.574	113.63	110.84	124.6	43.218	53.513	31.533	77.343	95.232	101.02	53.54	70.626	131.38	115.74	104.16	82.198	137.58	114.7	202.5	136.15	132.01	115.36	79.183	68.762	132.35	108.3	105.91	83.778	180.04	166.43	89.449	71.734	96.464	77.958	86.064	42.739	53.014	45.036	76.66	54.568	38.973	37.557	65.854	87.664
101.51	98.321	139.92	105.02	120.82	103.87	101.59	109.29	107.78	114.58	63.01	55.311	76.557	98.491	103.01	98.138	59.273	70.419	101.5	92.49	122.73	90.252	143.88	124.53	194.27	139.5	145.02	119.82	82.827	71.709	133.14	119.89	102.38	94.267	195.86	170.22	104.77	76.657	94.066	74.885	93.875	65.256	50.214	58.321	63.163	53.722	48.074	54.421	68.319	70.93
100.56	83.671	134.24	102.43	118.92	104.5	106.82	104.4	94.83	103.36	72.797	52.782	106.71	102.97	102.85	86.074	65.298	66.745	70.323	69.335	145.08	100.99	136.2	129.89	174.62	139.17	144.82	111.59	82.424	67.391	129.1	124.57	99.254	105.1	180.23	153.36	105.93	94.049	82.603	76.959	75.441	65.954	86.538	110.73	91.244	93.907	99.171	114.27	98.981	83.786
97.086	80.08	121.54	100.07	134.61	119.59	103.6	98.038	119.11	113.29	88.281	54.667	113.2	96.451	120.24	84.05	73.159	59.268	68.338	70.08	143.13	99.466	131.8	119.08	175.33	135	156.4	118.66	89.37	70.479	126.68	120.65	105.28	108.08	170.78	150.06	101.1	107.1	81.737	86.764	47.405	48.352	141.43	167.12	140.01	145.14	166.13	176.71	130.77	119.19
105.46	70.912	119.32	81.988	121.94	109.14	101.22	78.698	121.06	111.05	123.24	72.669	116.17	87.834	127.83	79.906	98.32	64.703	84.773	74.036	124.24	97.346	136.37	90.984	109	93.17	117.42	93.207	102.31	77.587	108.95	104.76	105.94	95.622	122.01	106.94	102.57	111.45	95.693	98.677	64.188	61.811	150.97	165.5	155.54	153.95	172.54	184.04	137.21	134.13
99.109	81.871	108.31	87.86	111.44	119.6	83.574	73.648	129.23	145.99	118.14	75.498	82.727	74.524	122.64	96.163	91.532	59.072	104.39	90.54	82.849	83.183	136.26	86.683	116.66	85.507	103.97	97.055	101.41	86.746	102.07	96.349	95.938	79.702	125.98	109.02	94.351	100.34	90.715	90.205	78.663	68.5	167.09	155.06	191.88	162.55	173.71	173.86	163.59	182.13
95.799	88.849	118.57	92.905	104.98	110.6	78.616	66.102	124.5	144.07	120.82	72.782	80.946	71.493	120.36	107.64	80.075	63.695	118.74	90.665	60.263	77.766	160.66	103.74	121.2	73.551	103.27	95.336	91.741	77.257	106.07	98.508	84.129	68.359	156.68	119.41	97.569	90.506	91.621	85.015	118.94	95.492	149.22	113.37	176.8	127.74	135.24	130.46	153.66	172.69
97.032	93.617	126.81	102.09	119.54	104.08	82.381	63.367	123	129.66	124.52	77.406	100.27	86.191	132.29	113.41	81.417	86.747	127.62	94.505	78.896	89.593	179.12	136.67	156.51	87.083	137.63	100.42	84.556	74.237	116.11	96.256	74.017	60.454	172.26	120.38	99.095	87.434	88.754	79.085	147.67	124.72	86.678	52.868	108.76	58.867	75.93	69.483	104.12	117.15
94.915	108.56	125.56	103.16	130.98	88.762	86.872	66.199	124.92	101.59	124.1	82.339	118.66	96.434	148.06	112.07	94.847	115.37	129.62	99.304	104.66	105.48	173.36	138.12	178.4	96.041	155.64	108.75	95.497	85.155	130.62	97.233	82.392	70.988	169.79	124.52	112.04	95.076	102.68	88.199	162.75	140.97	41.638	25.641	44.598	17.534	52.369	41.183	48.613	53.691
102.4	141.58	126.04	116.45	116.12	74.863	97.871	84.069	97.402	79.754	113.41	100.57	117.29	107.31	137.75	119	113.79	136.1	128	117.67	127.98	127.79	157.93	137.56	188.15	115.6	136.12	108.26	118.88	111.64	153.31	114.53	94.063	90.287	121.23	98.767	111.02	105.74	103.65	92.033	132.48	139.6	-15.863	-3.7542	-33.009	-22.885	24.981	6.3993	-9.446	-4.7486
105.95	152.38	116.22	109.82	116.79	67.526	109.23	96.797	106.79	80.81	117.85	114.9	111.78	98.657	128.47	103.23	125.2	139.24	118.73	114.28	128.63	137.5	121.7	94.141	156.3	110.54	97	113.9	138.55	134.69	157.94	126.36	101.89	104.91	104.7	97.319	123.48	110.49	119.07	107.56	131.73	142.92	-6.9341	4.7697	-47.325	-17.711	39.494	14.161	-21.201	-21.508
102.11	153.59	114.13	123.04	121.48	83.329	120.12	118.28	112.34	108.01	104.45	113.52	91.995	80.879	100.06	88.945	98.59	113	109.31	105.68	113.94	127.48	106.02	87.373	168.95	128.52	88.85	123.16	125.66	127.39	163.95	144.51	90.159	105.65	116.25	109.48	111.72	109.35	100.6	104.35	103.87	114.49	36.299	33.941	-11.355	12.149	71.254	43.554	17.955	19.889
102.25	130.12	126.58	133.41	167.42	116.16	133.87	127.72	149.26	132.87	116.78	108.45	102.81	74.784	102.47	71.065	69.403	83.674	123.49	103.49	109.08	102.56	128.84	107.92	218.41	152.46	153.56	140.21	93.998	96.121	166.04	147.89	77.151	90.68	157.25	133.86	98.639	104.68	83.254	97.195	91.378	82.829	69.649	51.936	23.695	26.773	88.849	66.829	51.723	58.095
98.317	103.11	137.91	131.25	187.18	130.76	134.27	122.98	161.63	128.58	123.59	93.697	117.16	67.574	105.29	52.323	54.069	65.584	148.95	109.86	99.604	66.933	146.48	114.25	239.8	151.83	204.09	137.77	65.733	60.7	151.22	130	76.138	80.175	173.45	143.85	97.805	104.55	80.75	90.339	100.3	54.695	111.57	89.147	86.976	70.736	119.45	109.4	97.964	107.55
100.84	86.86	135.14	114.64	152.85	115.77	121.97	106.56	128.07	96.814	121.01	88.421	121.69	65.192	90.465	39.871	74.903	75.038	166.82	124.2	86.374	44.586	123.68	86.496	184.67	120.01	176.16	107.6	62.852	52.38	109.26	90.561	83.694	79.495	126.1	108.48	109.05	106.3	92.693	84.119	126.06	56.546	137.04	122.06	148.38	124.3	139.34	140.33	139.65	145.07
95.776	85.381	95.967	90.867	87.152	95.172	90.638	89.707	81.637	80.919	89.432	85.302	92.075	58.474	56.525	39.327	106.23	97.303	148.45	128.62	59.987	41.342	41.026	27.885	91.514	85.046	83.112	81.95	77.884	77.899	49.045	43.418	88.809	86.68	61.905	68.111	121.59	103	105.25	80.952	145.82	78.858	190.86	177.31	240.04	209.32	184.01	182.58	203.7	202.06
97.442	96.776	78.507	80.839	56.82	94.535	69.458	78.08	47.671	66.649	70.872	89.22	81.073	80.964	44.32	82.056	122.83	108.46	109.46	125.21	55.865	71.04	31.684	43.367	52.819	93.252	47.24	85.928	90.832	102.33	46.536	56.365	102.8	100.97	43.684	49.636	117.97	97.51	112.78	90.652	114.75	103.65	199.41	183.6	236.78	220.71	179.58	165.22	192.43	186.1
89.477	98.329	58.851	72.394	46.221	89.027	60.724	76.422	41.577	66.563	63.645	90.322	77.218	95.146	51.101	114.15	117.04	112.55	56.547	94.633	57.256	96.774	36.103	69.273	34.02	103.76	31.076	92.648	88.742	108.07	54.647	75.147	103.18	105.98	49.736	54.818	107.39	95.114	110.85	108.41	80.853	113.92	216.02	197.16	230.56	221.92	187.64	165.05	185.17	169.84
87.643	88.884	61.984	71.073	39.775	68.375	73.97	81.85	32.165	61.269	78.08	97.722	93.427	110	74.316	128.19	106.4	113.96	25.11	67.505	86.652	117.77	74.484	111.4	26.226	104.67	36.037	77.226	75.471	92.199	73.575	92.779	95.542	101.98	32.646	44.468	95.156	102.16	102.8	120.71	61.294	116.19	178.29	174.92	174.23	174.9	158.53	147.41	152.6	125.9
87.552	97.81	83.71	93.558	60.051	69.425	91.199	98.248	50.727	79.104	85.919	98.387	102.89	124	114.71	143.91	84.341	99.456	36.161	81.984	127.51	127.37	131.18	159.7	95.871	119.5	96.575	87.22	62.322	74.334	111.55	113.77	97.447	103.98	46.093	68.24	88.691	110.92	96.086	118.58	46.796	102.43	119.85	138.85	101.18	111.56	120.76	122.02	111.34	85.189
96.519	103.72	118.62	105.87	88.353	71.113	108.25	99.304	78.329	89.149	99.512	97.375	120.57	132.55	148.69	142.31	78.716	88.411	64.248	106.51	171.05	141.57	171.54	172.14	137.07	108.78	148.57	98.307	60.706	64.615	132.61	121.39	107.01	109.35	65.394	88.569	105.06	118.08	111.9	118.77	81.66	117.46	59.251	92.268	24.039	47.518	71.241	89.371	66.454	37.74
100.61	115.94	144.08	122.54	112.1	90.954	111.45	96.467	94.826	108.17	82.945	88.837	118.24	130.9	145.77	143.35	71.749	77.186	77.669	126.08	192.32	155.49	177.41	178.63	184.53	115.87	190.71	118.37	60.883	68.166	138.73	124.18	112.15	112.41	88.228	102.52	109.7	117.24	113.5	112.84	105.5	129.76	33.777	70.555	-8.5867	23.745	47.488	73.397	55.461	36.184
95.429	108.86	145.82	111.73	136.62	100.56	106.8	80.918	124.15	112.66	78.867	81.099	122.87	112.23	133.67	126.2	73.978	79.599	66.954	104.71	177.52	152.8	144.21	148.08	179.74	106.72	197.64	129.87	64.082	76.802	114.67	105.05	110.12	103.96	117.05	113.6	115.85	109.62	120.57	121.49	146.33	139.89	67.39	94.003	24.883	55.329	75.041	99.367	83.246	72.262
93.076	102.33	146.24	105.15	146	103	105.39	72.127	127.16	98.654	89.138	86.314	133.99	103.55	121.36	123.2	74.298	84.251	55.561	79.485	154.32	138.15	136.15	149.37	180.91	116.34	198.21	126.43	63.526	81.497	104.72	95.807	102.13	87.588	126.1	102.83	101.15	100.87	108.71	121.77	141.32	120.17	79.91	106.24	45.565	75.097	93.539	107.27	99.796	102.37
92.843	93.98	140.88	90.622	145.75	92.649	103.86	64.615	129.77	75.827	118.83	94.765	148.05	100.34	132.09	119.68	71.606	84.898	58.886	65.04	136.05	113.75	141.52	140.97	168.54	112.39	186.2	118.26	63.984	80.149	102.89	86.13	96.694	73.968	139.82	99.473	97.766	95.478	107.55	119.36	131.86	94.363	93.46	118.14	68.689	93.806	114.5	113.78	115.16	122.7
105.85	98.063	148.31	86.908	137.37	85.12	105.26	61.169	119.36	54.961	148.56	103	159.84	115.84	152.07	128	64.543	78.572	80.528	82.787	144.1	103.95	175.34	148.58	165.82	109.84	182.22	114.46	65.35	72.426	119.17	90.924	94.989	71.066	150.07	91.281	101.03	95.9	109.56	108.91	109.2	84.033	73.454	96.085	45.867	73.277	95.573	85.402	102.49	107.15
117.76	104.41	143.88	80.848	113.87	75.133	101.97	59.463	105.07	49.1	153.6	100.32	153.83	123.13	154.07	122.16	62.309	78.345	96.539	105.39	150.49	101.72	171.54	126.76	134.06	91.817	152.38	108.29	70.141	65.21	114.99	83.706	90.509	76.537	139.99	74.835	111.57	99.695	114.13	102.95	106.32	101.27	80.02	91.866	49.002	74.768	88.567	81.914	113.13	107.4
127.51	107.5	139.78	73.325	109.6	73.251	102.72	62.215	107.94	50.742	153.81	97.855	155.56	129.9	153.5	114.66	76.48	88.819	108.41	120.5	146.41	103.37	163.39	108.21	105.27	82.051	140.54	107.62	81.471	63.677	112.15	85.49	96.573	89.19	121.58	60.021	118.39	102.52	124.5	113.47	117.34	131.36	91.942	91.026	46.527	76.772	84.23	90.054	107.23	96.162
125.43	117.04	131.12	87.241	117.69	87.583	107.2	86.943	113.42	71.564	136.04	101.76	146.05	133.72	144.58	120.82	90.505	95.504	119.05	134.43	123.46	95.344	155.9	121.78	136.79	113.88	153.15	115.08	90.166	71.417	126.1	102.92	106.75	102.24	97.747	59.295	96.903	98.095	113	116.28	93.35	123.94	99.175	95.618	52.545	83.975	92.329	104.01	97.182	99.022
117.88	95.882	125.96	80.24	117.73	68.713	124.03	101.97	113.46	63.823	148.14	114.93	155.46	124.27	142.53	100.02	111.12	100.96	122.55	112.61	102.85	86.576	142.01	104.84	105.77	104.96	118.96	92.145	94.962	72.266	123.26	104.71	113.06	106.41	70.588	60.88	90.54	91.975	118.54	121.57	106.83	114.55	104.85	98.489	70.503	91.893	102.23	119.42	88.728	87.694
101.09	86.064	141.22	106.12	123.66	75.835	134.18	118.31	93.818	64.624	131.27	107.73	140.78	119.93	137.94	107.78	79.529	65.129	122.86	104.56	115.13	96.446	176.96	143.95	160.5	132.1	134.19	94.661	76.793	57.581	155.81	132.65	116.22	110.63	100.8	102.33	72.397	86.145	100.76	99.1	62.648	73.367	92.124	86.156	74.984	80.557	95.884	101.76	76.334	81.428
78.306	67.514	153.55	116.25	131.06	79.004	132.53	107.59	92.864	56.535	109.19	71.347	117.65	95.222	136.56	96.586	27.035	25.096	110.32	81.269	138.07	113.76	193.21	139.88	175.8	116.08	140.02	107.46	57.469	31.897	160.94	134.37	112.92	111.96	177.04	167.88	84.173	87.068	97.058	84.807	56.383	61.955	120.08	102.29	119.43	99.526	112.78	105.76	97.316	94.907
60.993	58.898	157.03	127.42	95.59	83.102	115.68	88.469	44.454	46.791	53.383	25.605	74.129	64.765	97.676	90.043	-10.348	11.951	87.041	66.433	160.5	135.24	190.01	143.22	154.67	99.135	123.12	98.213	52.465	21.837	151.27	131.74	103.33	113.11	180.9	165.2	88.453	99.56	72.599	70.951	50.657	75.978	128.93	117.53	157.38	128.01	115.56	112.04	126.39	124.53
64.671	56.677	123.17	102.25	100.9	85.238	104.26	68.094	94.709	52.69	60.216	21.196	64.074	35.706	103.58	62.573	32.939	66.602	93.085	61.376	128.75	114.54	118.61	66.111	76.49	46.491	85.814	100.38	99.917	62.745	98.64	85.124	99.64	106.04	159.67	149.24	116.5	102.89	82.74	88.239	116.94	124.31	144.01	136.09	191.03	156.98	134.94	132.79	141.57	130.71
86.123	88.226	101.52	95.934	73.767	91.003	97.945	77.64	84.995	55.854	69.342	59.292	64.208	48.676	89.368	84.137	110.79	134.88	113.15	89.635	82.612	85.19	91.19	64.6	29.496	44.087	47.117	79.871	160.04	128.92	96.887	97.429	108.08	108.98	57.037	72.605	111.42	103.32	79.418	95.828	118.17	135.96	89.898	104.47	134.61	130.28	104.22	105.13	97.87	90.752
96.222	109.25	47.875	69.909	17.525	68.934	87.521	96.493	66.141	69.333	82.41	116.4	55.826	62.846	57.277	81.006	186.62	194.61	107.18	90.59	20.832	44.338	-3.0757	11.653	-67.188	14.208	-61.012	37.531	202.09	192.2	56.417	78.45	95.522	102.32	-58.485	2.4883	110.75	95.09	89.048	99.095	130.99	126.02	104.73	120.84	149.57	153.06	130.36	130.47	121.94	104
106.76	121.79	35.965	63.002	5.8029	67.862	84.571	108.31	44.811	70.657	104.16	165.41	71.302	121.73	40.68	103.61	205.11	197.77	85.166	86.059	25.727	49.885	-10.948	37.051	-79.323	22.092	-64.466	27.711	194.89	207.75	51.598	88.461	84.173	95.185	-84.911	-14.74	99.298	86.705	100.9	98.577	96.032	104.16	95.282	100	100.7	113.02	113.05	107.03	100.25	80.655
97.692	114.25	29.653	61.897	31.889	80.706	75.149	104.29	56.537	75.355	106.89	170.28	78.608	167.62	38.182	112.58	165.83	159.8	50.718	62.601	64.773	79.978	-7.062	61.379	-50.578	32.99	0.39992	53.778	152.03	180.25	33.474	77.359	73.656	89.601	-13.631	40.564	94.482	85.632	111.43	105.97	74.722	92.724	136.2	117.82	107.32	108.96	128.15	118.32	109.08	101.39
92.944	116.41	49.586	90.615	81.005	115.47	72.567	102.45	77.065	79.868	95.931	149.18	83.267	200	54.02	138.85	110.32	110.66	53.106	69.691	115.63	119.98	54.467	130.21	42.873	80.225	126.08	102.14	109.86	138.89	48.245	88.472	82.544	96.094	88.922	112.15	76.445	93.971	96.422	109.43	36.27	84.744	130.53	109.86	84.523	84.368	108.27	99.956	80.857	106.77
96.876	106.52	49.839	92.231	67.249	96.369	80.041	98.297	77.292	70.672	97.899	131.43	83.115	168.57	60.222	114.86	107.46	108.45	85.683	73.843	112.26	126.95	50.06	103.12	-4.6413	59.57	98.485	85.906	104.74	118.02	23.514	67.202	87.284	101.02	94.339	113.18	79.507	108.24	82.473	114.14	71.095	103.55	125.46	117.95	114.27	107.66	103.86	113.22	94.185	127.67
109.2	114.9	44.398	99.004	50.388	89.968	87.395	108.07	76.575	92.369	101.51	128.38	74.536	121.47	75.935	103.03	131.25	121.97	144.45	115.7	74.098	107.59	46.47	75.776	-26.799	60.196	43.212	69.688	123.9	130.89	36.062	77.544	98.177	105.32	61.48	88.615	78.929	112.68	65.043	103.59	76.794	102.41	96.161	107.97	126.61	120.83	95.811	108.14	101.38	133.86
127.42	121.05	53.751	89.455	52.828	83.316	97.813	107.33	73.742	103.93	132.3	138.8	92.669	90.229	101.33	96.715	163.3	137.06	186.63	151.82	35.705	84.091	67.643	55.368	-50.883	50.193	2.9616	58.602	147.34	149.17	75.616	112.39	112.43	104.2	32.601	57.202	93.797	109.31	80.748	104.65	72.425	104.92	57.672	76.47	90.581	96.078	77.743	79.817	77.852	90.656
130.46	131.76	65.274	91.273	34.016	76.457	98.627	107.18	19.057	103.78	127.79	140.92	94.951	78.571	81.06	98.94	165.43	138.14	174.33	159.44	10.737	67.627	80.684	65.549	-55.954	45.449	-14.624	48.255	151.58	153.84	109.51	143.5	110.32	98.972	-3.2849	18.979	97.975	107.75	91.033	106.32	36.744	98.36	36.979	60.871	58.853	74.69	74.984	64.85	68.727	67.248
104.64	123.53	22.317	85.996	-33.168	49.918	81.891	111.7	-51.946	115.16	71.403	129.69	49.803	49.406	7.6978	58.756	157.95	150.4	109.83	116.9	-21.825	42.372	-31.05	9.0852	-117.27	8.0206	-93.609	18.116	146.32	158.52	50.599	86.464	73.511	83.675	-73.658	-24.323	100.24	110.82	83.779	103.67	52.368	101.75	98.497	126.8	159.15	151.74	148.54	142.78	162.13	152.86
99.308	108.4	31.229	78.079	25.934	74.832	83.868	106.23	4.6823	110.78	85.499	124.45	79.17	77.82	39.013	61.498	159.85	149.75	95.586	97.485	-4.3661	43.349	-10.705	19.364	-68.302	14.498	-7.0665	59.694	150.74	152.99	54.114	74.256	90.007	92.254	-4.03	29.53	120.68	112.21	119.39	125.95	100.05	124.07	97.24	122.12	139.22	135.95	143.03	144.28	115.82	112.79
107.69	112.14	72.679	102.17	89.785	129.54	93.415	118.37	69.527	122.95	89.999	117.69	105.45	122.67	82.172	105.21	142.88	125.75	113.26	117.45	37.573	62.057	82.121	99.938	72.064	87.833	101.85	104.35	139.44	133.31	103.5	106.73	117.3	112.75	79.977	90.272	105.42	109.32	115.1	112.44	89.048	105.96	48.594	78.748	73.022	85.315	83.321	94.791	39.847	53.72
108.51	99.737	79.474	101.28	144.06	165.02	96.834	122.44	188.28	168.58	103.56	105.46	110.51	122.07	127.78	101.38	114.92	102.23	120.9	117.06	54.761	64.634	87.458	83.445	152.79	121.41	114.84	129.25	112.25	107.57	88.643	83.304	116.97	114.28	162.47	160.45	96.684	93.08	104.57	86.277	108.68	76.483	87.139	99.19	115.45	109.24	95.311	107.92	70.493	78.643
104.3	96.491	92.958	118.45	128.59	172.25	94.509	125.75	197.49	195.47	79.63	86.585	82.211	107.95	104.79	100.47	60.106	65.003	94.615	107.15	77.809	78.82	85.207	97.943	191.39	152	80.075	109.4	62.375	68.786	69.559	73.355	96.877	108.51	163.96	161.85	60.648	80.291	59.109	47.772	68.268	30.534	118.83	119.68	155.77	133.2	105.72	116.25	136.15	142.08
108.65	76.97	111.17	110.97	163.83	162.5	102.85	106.19	224.53	179.54	115.65	88.737	97.895	109.58	117.77	91.176	42.919	49.958	74.553	83.419	109.97	99.998	98.44	102.3	168.67	137.36	106.46	112.76	42.6	51.499	53.251	65.06	96.096	101.44	187.54	172.82	65.565	70.848	72.048	60.501	81.555	43.54	119.08	97.066	123.25	95.264	88.33	87.601	126.64	127.23
95.402	82.946	115.51	129.67	151.58	149.61	99.471	111.42	166.42	154.46	96.466	86.257	75.361	108.27	92.941	111.16	37.523	43.644	59.372	72.845	122.06	117.8	113.66	145.47	157.23	142.44	139.62	123.52	52.648	66.515	75.835	97.949	105.54	112.91	180.46	174.2	71.325	76.372	80.253	78.312	71.354	54.455	108.98	75.949	92.364	71.23	74.734	63.91	102.78	116.7
86.842	72.347	101.67	122.29	140.83	131.08	102.81	118.67	132.61	134.28	95.532	99.065	71.479	102.59	95.313	114.38	84.036	75.263	72.463	70.239	125.25	131.68	108.61	142.27	109.35	130.6	140.86	132.1	98.943	113.75	97.823	122.01	116.08	121.17	160	166.21	103.63	86.712	112.93	100.31	115.36	99.459	85.357	45.155	65.761	51.22	48.224	40.377	61.549	72.313
87.175	74.879	96.659	125.09	143.6	143.81	112.37	136.06	143.95	152.73	90.697	111.6	73.205	99.08	115.55	125.22	126.77	112.52	110.43	101.67	128.46	140.14	120.39	142.55	145.01	162.64	147.13	150.56	139.29	158.6	136.06	146.61	112.94	116.81	147.72	154.78	110.88	91.433	113.76	88.737	118.26	120.77	39.124	9.4731	33.538	24.658	9.2914	3.8574	24.298	27.115
81.188	67.939	92.278	102.22	157.8	158.33	114.91	130.62	205.46	178.78	92.609	99.72	84.282	74.596	144.3	107.6	145.11	139.62	141.53	126.23	124.3	129.82	113.38	91.747	178.93	176.25	140.34	161.25	153.06	173.68	145.36	137.24	105.79	102.66	155.38	151.18	111.06	90.607	107.84	75.172	125.02	130.13	53.152	38.092	66.724	55.783	32.42	28.609	43.111	31.018
79.269	78.414	120.73	90.289	154.3	162.32	113.59	110.43	212.3	160.53	89.841	73.443	99.759	61.844	147.43	106.48	132.15	138.96	162.56	149.67	130.09	117.4	153.39	89.255	211.23	184.8	159.8	154.11	141.75	155.97	166.85	144.88	114.53	100.45	152.08	128.01	89.976	93.287	86.486	70.94	95.082	122.13	58.037	71.036	70.205	75.259	56.918	53.561	44.887	34.476
71.22	95.029	114.61	76.414	112.03	130.89	99.128	90.098	160.86	118.49	74.876	52.864	83.036	40.757	118.56	92.276	122.64	134.19	164.94	149.3	112.38	87.304	126.95	59.872	164.34	144.43	130.03	129.27	135.3	147.47	147.1	120.37	121.81	105.47	122.07	103.18	80.019	95.697	71.206	83.517	95.73	116.25	114.47	141.47	136.33	141.19	130.34	124.51	90.947	90.272
84.916	106.24	96.298	67.437	55.242	75.758	95.507	79.384	53.413	58.222	82.985	73.018	71.387	49.886	88.013	88.305	146.66	140.86	161.8	139.55	107.68	74.843	93.53	54.636	70.32	88.62	73.229	88.851	146.23	161.18	124.53	98.617	120.05	106.55	56.763	54.66	83.861	95.826	70.28	98.226	114.36	129.83	123.1	148.67	152.53	152.04	142.99	138.9	99.169	102.61
89.109	106.98	68.877	53.989	5.4332	21.484	89.58	78.357	-43.962	16.029	84.744	88.476	57.304	60.335	68.937	94.96	158.17	134.92	134.81	109.7	98.551	72.995	69.09	52.403	-1.3894	41.546	11.189	60.674	153.08	169.89	122.23	104.47	114.76	108.24	36.206	49.256	108.18	94.338	93.186	111.07	131.24	130.86	173.09	168.86	199.89	186.77	168.49	163.57	128.98	123.89
92.634	108.79	66.741	68.301	17.407	24.826	91.117	89.023	-72.199	25.817	79.951	97.313	57.06	93.086	76.676	133	138.46	112.44	101.17	102.8	115.33	91.708	105.65	114.18	73.207	79.18	49.71	75.078	135.34	161.7	160.02	144.78	106.26	99.477	67.232	73.332	105.9	87.205	94.63	96.94	78.386	103.96	178.82	152.72	192.19	174.09	154.7	139.38	130.69	125.78
89.708	87.292	79.769	58.485	53.283	20.907	103.46	80.453	-22.593	27.972	99.908	92.577	87.459	103.4	95.454	128.66	119.97	104.59	65.531	79.352	123.35	101.95	122.67	115.67	101.32	83.257	79.685	79.945	109.56	129.05	154.85	147.52	101.19	86.708	107.22	94.564	113.39	84.169	106.63	94.625	72.315	98.136	189.49	152.34	188.82	167.05	154.58	135.76	143	122.75
85.979	89.263	106.45	79.151	94.574	41.502	114.61	81.706	38.736	37.066	100.12	85.603	101.88	112.24	99.072	129.13	102.25	102.73	58.963	89.308	127.36	106.29	140.99	139.18	161.83	111.7	139.15	96.39	88.351	102.99	147.67	143.33	107.01	86.958	131.38	103.42	96.243	85.804	88.096	86.141	51.653	86.929	144.84	123.97	135.82	119.42	128.16	107.09	123.65	106.99
83.765	101.08	120.89	101.14	94.788	43.796	118.67	89.401	53.054	29.67	87.571	84.01	90.959	106.81	76.918	115.88	109.33	116.02	75.793	107.79	118.72	104.01	124.69	137.99	154.75	106.54	136.19	91.884	90.441	98.792	126.57	124.49	118.04	103	114.23	88.97	85.424	93.358	72.121	87.097	65.337	90.559	92.708	92.462	85.595	73.18	96.273	86.089	101.21	88.842
96.577	112.02	134.04	112.82	98.108	36.71	126.24	99.304	52.842	11.581	103.35	96.278	90.225	108.81	73.533	105.89	137.58	135.13	112.19	129.76	117.02	106.63	124.42	129.73	123.12	78.425	114.48	87.905	113.28	109.66	123.47	116.99	132.98	122.87	107.41	82.523	91.795	97.839	85.628	102.29	97.261	110.28	33.879	42.947	14.392	8.8838	42.073	47.347	46.399	30.307
105.78	121.32	136.4	128.79	84.555	35.38	126.79	118.81	21.277	16.676	100.27	100.4	74.951	109	60.417	110.19	144.41	136.07	131.19	149.29	122.88	111.06	131.93	137.63	125.99	71.509	90.483	81.356	124.59	115.31	137.39	127.84	134.19	133.02	93.503	73.881	83.736	98.165	89.677	104.17	81.496	108.93	9.2831	27.976	-7.8147	-7.2802	15.945	33.619	25.411	11.601
103.23	111.69	127.37	126.48	88.064	42.316	120.64	126.8	24.262	39.748	98.098	92.181	71.671	102.16	60.902	108.87	130.26	120.69	126.82	149.28	127.77	107.66	132.22	129.27	138.64	70.571	92.689	82.65	117.68	104.36	138.48	133.32	129.27	129.18	95.146	79.556	77.441	97.077	96.042	106.01	58.563	100.43	43.073	68.712	38.565	42.662	49.441	69.867	48.36	39.851
107.04	97.657	130.2	111.58	123.26	57.228	120.22	115.52	73.93	49.779	122.64	96.003	105.94	110.23	87.693	107.3	118.37	103.71	123.92	141.64	133.58	103.22	145.82	123.16	143.18	71.865	133.67	94.284	104.18	81.437	126.25	130.47	126.37	116.97	110	88.727	80.855	99.549	104.36	113.98	52.671	101.03	68.784	97.615	63.088	74.083	80.098	93.199	55.013	49.642
111.12	93.677	121.39	96.445	115.65	64.735	109.19	95.934	80.307	46.145	121	112.56	125.22	122.15	85.267	102.55	113.15	94.536	111.65	127.91	133.64	105.81	125.35	119.25	102.49	73.809	128.93	82.345	87.518	63.981	90.105	110.7	109.16	102.21	73.907	61.721	85.992	111.12	91.676	113.11	62.333	104.17	85.356	111.23	81.354	91.365	99.008	109.35	82.403	78.465
117.98	103.18	99.115	75.843	131.78	87.187	88.489	70.51	116.4	48.158	128.99	136.81	141.39	143.76	108.13	103.73	113.63	93.109	105.81	116.68	129.58	115.19	99.169	107.47	77.345	78.325	134.44	98.055	80.33	62.695	61.405	88.803	93.937	90.918	85.517	78.176	113.38	119.73	101.83	124.08	100.6	116.13	105.12	104.44	68.921	71.798	106.77	108.27	95.88	90.253
125.81	116.46	70.995	59.351	118.11	95.235	67.956	53.078	114.75	47.609	132.48	153.79	140.82	157.75	114.41	103.38	111.7	99.578	90.306	100.09	127.08	130.68	71.466	91.813	34.505	70.733	104.3	98.103	74.871	64.938	38.336	73.667	74.344	82.271	83.713	85.7	138.2	125.4	119.41	135.76	135.67	134.39	112.98	91.829	41.796	44.54	103.42	101.85	109.03	99.56
123.54	120.94	28.833	59.252	99.793	107.65	49.604	55.868	105.46	78.364	120.83	152.07	113.45	152.95	106.87	97.95	102.48	104.98	71.644	92.582	124.73	135.91	30.978	74.323	14.699	71.603	86.832	101.42	66.263	73.549	13.614	58.116	57.141	73.071	67.443	88.663	137.31	121.49	123.65	134.8	139	147.47	117.35	101.03	48.049	55.012	121.36	113.69	134.57	135.34
122.87	123.61	28.814	84.572	91.806	120.55	50.398	73.216	81.849	98.56	114.13	137.32	98.835	149.94	96.771	109.56	87.589	96.944	70.263	98.192	129.72	136.54	60.443	109.65	29.276	86.369	121.32	108.53	55.825	69.35	24.742	80.835	61.539	75.237	50.36	81.592	112.65	116.91	113.25	125.5	97.363	146.85	73.478	85.418	22.022	52.544	110.77	93.128	105.3	125.42
107.29	110.16	28.454	91.321	66.097	100.07	53.001	84.792	65.042	106.85	100.72	109.33	79.407	112.38	75.758	85.231	76.574	89.295	65.104	74.69	102.51	110.77	45.92	84.076	-13.086	53.257	94.97	98.341	50.178	57.627	3.4709	67.848	60.943	76.754	33.162	80.004	104.55	114.25	104.49	116.76	94.09	133.94	107.26	124.75	105.36	128.86	156.53	131.71	139.36	159.45
100.33	103.53	56.969	103.71	64.381	95.149	57.532	87.102	53.765	112.54	87.655	91.924	74.123	97.233	71.742	80.725	59.53	73.783	62.249	58.294	92.743	96.579	68.572	97.022	18.671	59.22	96.074	99.501	44.065	45.589	16.695	61.938	53.668	70.946	41.402	85.393	94.633	109.88	86.453	96.151	71.397	94.495	128.48	127.75	158.24	157.75	158.69	130.87	158.28	175.27
97.893	99.776	96.268	103.29	96.59	103.75	61.602	74.968	82.226	116.14	92.025	79.775	89.163	96.387	102.9	88.545	33.978	54.927	56.692	44.721	95.325	90.994	108.7	108.6	102.56	88.601	117.38	115.96	43.206	35.824	58.373	59.701	50.481	63.015	104.13	123.07	99.486	100.46	91.379	84.198	59.714	49.076	163.03	125.23	183.51	154.74	147.05	122.11	172.52	182.74
109.47	90.382	141.95	97.562	133.41	111.01	82.288	61.918	118.89	105.3	124.85	84.045	129.65	108.7	148.6	101.3	23.861	48.586	60.42	47.133	117.7	100.21	159.92	121.66	164.14	123.61	136.96	116.38	54.215	34.542	109.33	67.596	61.217	59.945	150.35	133.94	104.6	89.166	111.87	81.744	63.23	37.417	136.05	88.367	122.55	95.12	89.572	80.416	138.51	143.25
102.96	90.681	148.9	114.62	124.24	121.85	100.75	82.447	131.78	122.03	110.74	80.833	123.13	93.88	151.66	108.85	17.076	47.46	70.201	70.381	116.59	101.33	150.42	119.42	185.98	160.89	117.28	103	70.622	51.908	133.77	77.857	80.123	74.691	143	120.07	91.286	82.631	107.25	71.938	61.446	43.363	103.17	87.753	88.234	84.251	72.026	78.514	129.31	144.17
97.129	88.01	145.13	127.5	148.92	139.72	129.05	111.89	191.78	143.34	116.79	86.224	128.17	77.044	171.65	103	43.381	62.538	107.83	101.95	103.49	102.48	135.98	102.57	168.79	166.31	123.64	112.64	100.14	81.751	138.66	90.898	115.65	101.34	151.54	126.63	98.076	83.085	119.41	84.528	103.88	95.01	48.727	71.766	31.965	64.54	56.25	66.399	74.209	93.956
96.168	102.5	159.56	152.53	160.45	155.6	151.94	141.1	205.29	152.99	105.34	92.765	127.99	76.623	163.91	108.35	71.465	81.595	137.1	123.88	97.754	119.08	161.32	136.05	174.34	169.89	143.57	121.58	116.99	100.61	153.95	123.8	133.86	124.61	146.51	122.28	103.44	98.231	114.83	97.666	130.8	140.46	-24.804	23.782	-42.775	19.956	14.474	23.246	-0.30198	20.124
87.042	104	167.11	138.03	162.75	145.44	147.22	134.32	203.64	144.79	95.599	82.955	129.66	73.075	147.12	92.111	87.868	103.66	123.16	92.088	92.539	131.79	175.09	134.33	165.85	133.67	141.76	121.69	116.53	99.726	152.4	132.42	125.68	129.6	165.15	139.73	136.49	120.28	134.6	127.97	196.01	167.66	-2.4189	26.766	-24.546	31.448	26.282	37.45	-6.0681	-0.38441
81.675	113.81	159.38	132.18	165.21	149.09	121.46	120.77	194.1	159.39	78.079	74.479	114.6	84.817	124.17	90.751	78.73	115.35	89.63	63.642	96.404	130.79	169.49	140.58	233.07	137.51	164.21	133.39	100.15	97.33	151.64	121.19	93.631	112.27	190.08	163.6	141.31	129.09	130.61	132.23	209.83	138.18	54.331	55.715	43.539	63.335	61.381	71.183	43.445	48.449
91.868	117.26	157.51	125.7	179.66	151.98	104.76	106.41	204.89	158.08	103.62	80.752	129.55	110.37	127.91	101.88	69.418	113.24	78.315	52.613	100.41	115.95	175.07	140.36	275.01	145.62	200.44	148.4	90.865	93.144	157.98	117.5	83.139	99.953	224.82	188.12	135.9	123	136.09	129.78	201.07	93.633	93.503	77.24	79.599	75.12	82.37	90.095	66.365	71.886
116.51	110.46	150.18	128.23	161.96	142.87	111.09	111.02	195.05	144.08	145.59	112.97	157.42	133.2	125.61	107.85	81.724	106.91	95.477	65.497	95.187	99.006	156.15	128.26	213.97	139.72	180.41	134.86	93.938	96.716	139.76	111.33	86.936	97.056	189.08	156.79	114.31	108.4	126.93	111.1	170.08	65.692	76.793	66.319	65.949	58.577	63.042	73.037	55.938	54.139
128.17	103	116.63	135.37	122.25	138.37	121.86	135.66	184.34	151.62	155.35	143.86	161.85	129.42	109.83	99.007	99.217	93.776	115.99	86.324	65.274	79.726	86.646	89.897	99.611	121.23	107.98	117.37	100.42	108.76	90.908	92.142	92.224	102.62	118.28	116.68	92.643	92.856	105.07	88.706	128.59	52.991	84.152	75.197	84.741	76.708	67.588	73.378	72.342	57.651
135.8	99.568	100.84	141.55	90.839	142.35	136.1	155.35	165.65	157.62	148.95	165.66	169.48	127.77	94.936	95.811	114.64	81.718	119.05	98.248	51.155	82.222	54.046	83.815	11.324	108.84	49.232	100.77	100.48	113.59	58.379	88.006	92.641	107.8	44.447	74.743	79.481	86.469	87.522	81.159	84.456	58.699	78.484	60.884	67.394	69.85	50.619	50.098	67.3	40.257
[truncated: 66 more columns]
