# Supplementary material for: Constructing high-order functional connectivity network based on central moment features for diagnosis of autism spectrum disorder
Source: PeerJ. 2021 Jul 6;9:e11692. doi: 10.7717/peerj.11692 (PMC8269664; doi:10.7717/peerj.11692)
Supplement: Supplemental Information 2 [file peerj-09-11692-s002.zip › raw data/Subject_3.csv]

110.04	105.64	111.82	95.954	110.27	97.647	123.99	100.84	119.11	75.739	117.3	111.51	111.87	104.8	101.98	111.04	122.28	120.67	114.41	118.4	139.24	115.18	81.26	84.799	99.686	125.81	114.94	102.14	137.34	135.16	143.58	110.86	140.79	119.08	90.351	102.49	102.31	113.47	124.78	116.57	113.62	99.149	118.71	123.81	153.35	158.95	116.33	114.01	148.08	117.75
99.949	101.07	103.99	89.539	111.19	108.26	111.17	108.05	104.84	89.618	113.71	104.09	93.222	93.085	99.187	106.81	113.56	122.71	131.76	119.67	117.5	106.42	78.309	77.55	90.094	113.06	123.53	110.02	139.75	123.17	116.87	95.234	131.47	123.59	92.732	116.06	83.105	93.019	82.515	94.024	98.642	105.46	98.202	105.51	152.85	143.93	98.428	95.491	166.37	125.82
86.238	103.09	95.946	96.79	110.01	115.69	95.655	118.03	85.729	108.55	101.02	92.978	71.183	86.121	88.989	99.283	98.336	108.4	146.47	120.16	79.26	92.85	103.43	88.97	87.37	95.27	118.41	113.42	100.31	99.074	90.529	90.429	110.8	121.79	116.32	125.84	63.079	72.48	35.041	62.218	71.032	83.3	89.082	90.266	138.14	115.9	81.576	91.271	150.29	119.18
75.817	101.95	94.181	116.29	105.08	123.48	98.456	131.85	85.105	124.84	99.352	91.406	66.592	93.779	82.437	102.93	94.321	86.826	140.18	116.29	60.806	92.122	138.88	122.37	87.601	102.52	91.761	111.2	63.032	93.587	111.96	124.39	111.44	128.39	135.74	135.64	57.212	65.935	26.19	45.786	40.12	41.356	95.962	85.675	113.34	95.863	82.464	103.64	97.796	98.518
70.538	89.094	100.62	130.29	97.988	123.84	111.13	127.71	95.01	122.93	102.03	80.087	73.578	94.232	83.203	104.35	93.656	65.353	111.93	98.879	80.774	105.43	169.53	160.3	112.19	139.03	80.845	110.82	53.514	96.371	167.93	172.97	122.27	126.88	137.67	133.11	69.002	73.747	61.005	56.978	11.548	7.8394	102.93	84.763	87.078	84.361	98.198	116	41.308	82.184
82.204	89.23	109.18	127.07	94.485	113.78	120.76	116.05	114.74	111.08	105.79	72.547	93.383	89.986	96.618	95.444	93.123	68.526	97.509	90.289	102.25	110.49	162.9	157.03	154.66	174.92	103.4	118.4	77.522	92.143	194.95	189.37	127.86	122.2	144.92	137.87	93.348	93.267	108.5	90.879	31.229	14.97	121.39	90.827	80.74	93.777	120.93	122.65	37.011	100.31
87.936	80.466	112.94	114.29	103.47	108.18	123.29	102.42	122.81	110.51	105.77	58.49	103.32	79.08	118.98	81.517	79.98	58.701	113.49	89.455	129.49	114.74	150.61	142.73	188.31	182.47	153.32	135.3	97.496	63.311	175.99	157.28	125.38	111.47	158.06	145.02	100.62	93.463	123.97	100.82	63.256	47.5	100.63	76.059	78.589	87.341	98.769	91.695	56.253	106.88
94.882	84.183	110.15	107.58	116.29	105.61	124.68	106.96	128.09	122.11	102.32	54.847	111.63	81.52	137.3	73.242	59.064	50.817	132.16	97.398	132.66	109.88	127.29	114.27	187.31	157	182.3	139.5	95.2	31.077	113.43	102.65	113.39	107.32	187.58	168.65	93.894	85.07	108.02	87.334	103.43	86.828	90.118	70.499	86.277	90.464	69.011	68.526	103.23	118.07
103.29	96.44	107.56	110.13	121.12	115.37	125.54	115.94	128.14	134.63	91.366	57.668	118.77	93.848	140.55	78.836	49.488	49.149	122.2	106.57	121.53	108.26	101.2	96.009	151.62	127.66	182.18	138.12	83.561	25.46	67.813	69.797	100.33	103.18	201.72	169.99	100.94	83.349	106.74	85.885	122.74	116.16	88.983	70.39	83.348	86.567	55.511	65.936	123.63	118.89
113.78	102.53	114.61	110.29	118.72	97.919	126.32	95.404	111.87	104.04	80.837	29.459	119.78	82.372	124.06	69.366	45.59	47.672	81.385	92.498	114.99	104.31	109.96	104.68	119.8	101.1	165.6	114.36	59.931	33.726	54.669	66.824	81.188	82.977	192.38	136.72	118.36	91.109	111.09	87.22	100.87	122.22	102.39	83.461	78.011	81.301	78.602	93.316	121.49	113.93
130.39	107.52	126.13	101.57	120.25	80.32	130.28	69.298	108.69	70.033	94.432	22.165	134.77	75.507	116.87	67.971	66.002	56.329	51.28	84.17	112.92	100.65	126.96	124.64	92.394	85.197	162.82	109.88	60.858	61.891	71.113	86.75	81.64	75.059	153.33	98.086	139.16	103.95	121.09	98.072	91.769	120.07	109.74	95.421	79.115	82.212	110.93	116.37	104.92	103.97
143.28	114.96	130.86	84.876	128.96	60.124	122.33	43.962	104.88	42.935	115.29	29.517	144.2	66.217	110.95	59.709	92.101	69.604	64.771	88.282	108.14	89.496	147.2	136.84	96.788	74.204	192.73	119.69	65.073	71.896	75.567	91.867	83.875	75.1	127.57	70.176	144.39	109.67	107.93	99.716	111.83	120.07	111.98	101.85	98.46	87.971	127.12	121.7	102.3	93.882
135.43	113.39	121.43	77.805	135.78	69.082	98.864	33.474	102.47	58.58	114.08	51.296	136.49	69.175	104.5	66.166	88.159	63.232	60.907	82.509	116.06	90.871	153.09	141.64	132.21	82.406	250.54	150.71	54.379	53.449	57.421	84.774	61.814	66.836	114.53	63.013	118.08	97.108	83.01	91.04	127.2	112.97	99.453	101.99	120.48	100.36	116.08	107.63	125.1	102.78
131.2	122.27	108.37	80.129	128.92	72.256	82.185	42.799	95.764	71.588	109.65	71.591	126.03	75.25	85.798	67.006	87.52	66.198	73.195	91.492	109.34	91.555	128.49	119	151.43	88.7	249.51	144.46	50.895	36.143	36.809	69.915	46.738	71.155	126.86	74.683	97.137	87.825	68.634	79.478	150.09	109.97	111.48	104.57	129.22	114.1	101	99.836	146.64	109.84
128.97	122.87	101.75	87.524	106.92	66.529	80.528	56.082	88.387	68.081	106.19	75.866	119.03	80.354	65.993	70.013	86.554	68.372	60.239	90.346	104.78	100.27	93.924	97.417	133.51	88.17	179.11	106.53	64.416	40.698	37.856	69.339	42.281	74.281	122.41	88.796	92.794	88.137	83.336	75.036	150.1	103.75	124.2	107.3	112.34	122.29	96.533	101.94	149.84	115.78
123.51	115.46	104.53	88.707	82.269	49.456	77.768	51.821	74.298	42.144	98.662	60.824	107.09	76.202	53.646	71.815	86.926	69.192	31.035	76.4	98.997	103.56	81.157	97.87	93.366	72.881	103.81	70.305	86.664	57.535	52.9	77.763	33.045	55.4	80.614	66.536	106.99	94.934	115.23	82.767	128.27	100.6	108.78	96.805	72.572	104.04	102.48	103.88	123.42	114.39
119.05	115.15	106.16	80.81	67.347	11.248	65.511	41.078	55.029	-2.6812	91.589	47.562	88.751	66.256	46.719	59.671	91.124	87.632	28.896	63.661	78.187	83.025	96.91	106.63	57.216	33.871	45.842	34.274	100.87	71.951	51.806	77.731	23.742	35.037	50.825	39.563	122.66	106.75	122.58	89.788	121.68	109.14	96.316	94.913	60.755	92.775	123.61	115.75	116.04	121.62
112.26	121.25	101.14	81.017	68.053	20.325	54.015	60	60.781	11.064	91.339	94.127	79.899	92.443	67.224	81.822	108.1	112.48	47.159	76.295	60.929	64.352	107	120.13	22.006	6.3134	39.394	48.359	122.28	96.675	55.462	87.848	30.684	39.601	22.323	21.271	123.9	105.8	119.64	102.13	132.69	124.42	65.874	83.766	64.942	86.137	122.99	104.22	108.78	123.88
108.9	125.69	96.632	91.826	70.126	49.321	50.796	89.265	68.973	52.846	83.908	143.22	71.191	116.45	89.286	103.95	116.18	128.92	68.389	94.814	56.034	52.234	109.23	120.23	16.524	2.3496	53.418	64.682	129.88	109.42	61.899	98.787	36.11	54.962	25.53	14.322	111.58	94.587	106.73	107.25	120.89	130.76	53.59	77.465	79.145	89.643	110.98	87.838	113.27	129.28
118.95	124.89	103.37	109.63	65.747	78.458	71.692	119.64	83.324	98.15	78.681	164.78	76.826	126.09	108.01	115.94	109.78	129.12	71.358	105.74	60.342	51.485	94.34	97.081	29.123	21.897	51.112	62.711	130.96	114.27	71.706	110.88	41.421	75.696	51.553	32.894	98.996	86.77	100.09	104.38	81.637	119.04	76.756	85.596	89.456	110.75	104.73	82.819	132.87	150.15
129.46	110.75	117.31	124.58	60.528	106.78	107.97	141.61	101.48	136.04	80.596	155.66	93.898	123.58	120.75	121.98	96.311	105.58	61.243	105.53	71.274	65.362	71.96	72.051	36.002	53.452	38.583	64.04	132.16	116.12	84.628	119.26	55.518	93.951	71.602	70.949	95.61	87.65	106.58	97.782	37.98	92.702	97.258	90.738	84.245	127.23	94.505	77.001	140.77	167.05
130.27	102.56	123.29	131.75	64.569	115.33	133.92	154.35	115.64	147.73	86.892	133.21	108.37	117.08	115.09	114.6	82.834	83.015	66.214	101.46	67.836	72.172	58.654	55.318	36.07	73.561	34.3	71.502	120.45	108.57	74.913	112.11	75.331	109.99	98.694	131.62	95.148	98.967	101.03	83.558	43.258	69.424	118.86	101.86	91.619	146.59	92.513	85.547	154.51	181.96
102.98	97.217	110.14	133.4	76.958	114.74	121.29	146.45	102.86	138.91	73.738	104.25	89.379	102.01	81.496	95.431	69.261	66.223	91.092	94.866	65.751	72.526	73.161	70.6	47.412	84.656	70.2	91.986	83.993	84.026	57.574	93.971	87.168	110.1	129.12	170.5	89.177	103.63	80.907	68.143	84.49	58.66	109.96	100.49	109.39	139.73	81.286	91.932	147.77	168.1
70.333	105.96	85.229	126.14	79.263	86.824	73.101	112.36	51.254	92.783	35.591	59.389	36.405	59.303	17.404	46.025	66.12	82.899	148.66	97.461	59.682	57.876	100.82	89.873	85.545	87.713	105.62	78.965	36.583	51.44	51.524	68.513	88.512	99.17	185.36	163.84	95.898	108.55	62.917	71.453	138.95	70.522	106.51	96.846	138.99	109.49	76.413	106.61	124.03	129.16
49.298	96.251	69.289	138.55	79.84	125	69.866	133.58	83.556	144.51	46.412	111.7	43.923	99.081	35.207	95.648	59.146	90.54	110.02	91.112	94.883	80.789	93.579	120.68	75.627	108.06	103.05	95.352	41.518	79.204	86.85	112.03	113.23	124.48	155.8	195.88	65.9	91.418	72.362	73.044	157.2	65.092	81.727	102.97	147.59	122.67	70.064	103.82	115.62	115.62
63.288	95.423	68.798	124.09	57.878	106.25	67.211	121.09	76.172	130.56	51.623	102.87	44.376	81.941	39.257	87.058	72.465	123.95	120.3	98.031	97.356	80.852	83.759	109.22	92.05	113.48	46.014	44.769	59.72	100.22	121.4	123.18	124.2	130.3	157.9	169.83	86.685	103.19	100.26	104.47	132.98	76.14	96.869	110.07	143.4	108.76	85.42	109.74	96.509	90.931
91.639	97.142	74.596	110.26	46.599	111.13	88.754	137.32	102.94	148.67	85.868	129.72	79.373	104.08	79.244	110.53	95.871	144.5	114.92	114.59	79.563	84.634	52.751	83.426	79.518	116.99	-5.9029	32.376	102.04	133.81	133.56	130.38	136.21	140.8	126.98	156.77	107.28	121.12	129.33	133.47	97.755	83.005	109.7	115.1	119.59	104.93	102.42	106.09	87.55	83.391
95.036	92.791	72.186	101.28	54.467	113.62	87.314	134.62	97.545	151.37	93.465	125.18	83.588	114.18	94.099	114.1	96.892	126.74	100.38	111.71	60.691	85.135	55.737	79.417	86.884	116.69	20.258	57.697	101.46	120.17	102.77	105.46	107.22	109.21	100.04	120.28	109.36	125	122.56	132.67	45.546	82.989	97.879	105.58	88.36	80.144	107.05	97.964	79.566	77.201
78.534	88.479	59.099	106.68	77.396	124.63	72.361	131.9	77.87	152.74	85.667	122.21	71.749	127.37	83.913	111.76	89.248	93.28	83.779	101.11	61.789	93.81	70.859	94.118	89.782	114.69	84.829	105.03	79.827	90.198	64.709	76.325	78.537	79.335	89.066	103.33	90.462	110.72	95.55	107.48	27.18	84.129	74.876	94.355	73.062	65.554	97.625	91.278	80.31	76.671
78.205	104.76	51.942	120.52	100.18	144.07	72.325	150.88	86.863	168.18	95.904	158.21	88.315	160	81.099	127.06	104.75	90.67	80.334	111.83	69.845	105.57	53.921	91.039	59.582	109.12	120.25	143.08	88.792	94.265	51.77	71.918	87.225	94.911	80.323	123.68	77.034	95.806	90.337	90.786	82.612	102.89	77.106	96.361	73.729	85.106	94.176	94.62	91.641	91.421
87.817	110.63	65.697	118.74	107.72	124.24	74.473	130.71	84.451	146.66	96.021	138	98.873	140.22	77.656	116.71	109.38	96.335	76.69	102.98	90.943	109.52	58.276	84.478	62.282	98.57	131.62	128.57	90.635	92.693	54.543	71.928	82.668	93.907	69.162	110.03	79.699	86.97	101.62	86.36	117.79	125.82	90.368	101	70.796	93.826	102.71	103.96	99.638	104.71
112.79	111.3	90.055	99.93	106.02	95.046	93.635	110.03	107.31	121.56	114.08	118.24	128.77	115.83	101.39	116.95	120.67	121.24	80.599	97.225	99.608	107.39	57.579	66.115	79.145	91.148	104.51	93.001	110.63	111.48	66.28	81.7	90.523	101.29	47.488	98.394	100.1	100.68	129.39	110.16	141.79	148.97	118.33	114.37	72.263	108.58	124.56	114.67	115.47	118.49
114.22	89.097	108.01	75.503	107.45	74.066	100.03	70.584	115.02	90.555	117.03	75.568	131.36	79.364	125.57	116.06	111.74	122.06	77.184	78.595	109.69	105.51	91.272	78.74	135.92	99.506	115.15	78.083	107.1	109.02	78.022	85.961	75.493	73.877	15.563	50.218	112.28	111.53	140.44	134.97	102.94	150.42	109.1	108.43	60.814	85.246	129	107.79	108.12	104.36
115.38	88.63	110.79	68.763	121.71	82.183	117.29	77.068	147.9	85.722	146.1	98.59	150.34	96.773	158.07	137.81	118.07	133.99	95.254	95.795	96.217	97.918	102.88	87.352	157.69	109.73	120.71	92.096	120.62	125.39	93.914	101.25	90.357	83.283	0.16064	48.177	107.56	115.81	126.58	142.09	96.736	137.11	110.56	111.24	62.925	85.062	127.31	106.66	108.55	90.709
99.741	84.069	105.74	76.709	136.1	101.27	120.23	80.967	150.25	82.792	153.15	111.07	143.74	108.03	163.08	139.7	108.91	123.06	109	107.08	98.701	96.272	125.5	109.55	165.17	117.89	137.58	114.07	118.09	124.75	123	113.6	97.51	86.322	10.016	41.539	89.271	95.995	95.849	121	79.615	105.01	89.221	102.34	63.278	72.408	104.06	98.587	90.821	70.638
99.665	94.4	106.69	89.604	144.62	116.5	131.29	102.71	155.21	92.811	166.65	136.08	150.85	126.26	163.36	136.25	110.7	121.21	129.18	123.11	98.357	91.959	127.67	108.98	129.71	108.05	114.9	117.22	127.68	135.2	149.74	125.68	117.51	113.61	42.338	61.972	76.78	75.192	71.296	87.155	97.962	81.216	89.41	103.26	73.643	83.01	90.653	99.57	81.427	68.713
98.948	96.659	112.52	92.448	142.23	134.02	130.55	111.79	148.47	117.51	158.76	142.67	148.99	130.41	159.73	137.66	112.19	112.62	123.92	116.83	106.87	94.33	125.45	106.02	98.352	100.67	100.49	121.56	131.91	139.86	159.79	127.99	116.92	120.66	64.956	62.264	79.579	66.111	74.995	73.556	103.63	79.245	80.431	93.629	76.316	80.239	86.26	92.123	60.058	68.788
108.12	107.86	115.14	84.694	136.01	122.83	129.4	118.85	144.75	126.17	156.42	145.59	151.47	133.29	156.18	141.14	123.71	121.84	118.41	104.97	97.968	84.549	116.1	90.593	88.076	90.327	78.647	103.64	130.3	142	130.36	116.53	112.29	125.82	95.371	83.761	86.588	83.515	78.807	72.998	119.95	105.53	114.03	104.96	99.415	100.05	117.66	107.62	70.903	79.047
97.443	105.08	107.48	73.194	123.98	109.86	101.93	89.298	108.36	111.34	122.17	114.32	119.1	111.85	134.95	136.38	123.86	116.44	102.95	84.171	101.42	82.607	123	100.37	133.48	103.87	114.05	102.04	110.25	121.33	104.7	96.056	85.41	91.616	109.03	61.881	97.109	104.07	93.646	98.563	102.74	140.48	121.98	96.567	109.09	80.096	137.68	111.94	60.213	63.639
102.53	117.59	98.163	79.375	115.25	124.7	104.7	101.38	122.97	125.16	130	152.27	131.05	144.14	147.83	167.68	139.37	125.67	98.708	103.37	100.86	92.518	90.537	98.703	138.96	122.28	122.26	120.37	133.5	141.37	113.1	108.4	110.44	109.06	90.601	91.545	98.34	117.67	116.47	127.98	141.45	165.62	137.03	101.32	119.59	94.34	145.22	116.22	69.306	62.176
100.73	115.37	101.24	88.595	101.61	113.62	99.884	78.982	108.94	104.97	114.74	128.06	119.97	129.53	145.25	149.87	112.93	107.09	94.88	102.62	113.93	102.01	98.981	106.57	161.75	130.04	136.05	116.78	121.36	124.4	131.03	112.92	105.43	92.966	60.769	75.026	92.071	106.17	117.21	131.29	147.17	155.97	125.9	100.94	110.24	84.499	131.61	116.7	79.596	69.024
117.34	119.55	114.98	97.236	94.588	96.425	118.44	83.408	116.48	92.203	129.25	119.89	132.79	121.74	153.1	122.39	100.74	100.6	132.47	118.76	111.76	106.16	105.31	96.886	134.02	115.18	94.296	93.436	117.51	119.11	144.24	114.93	125.2	105.49	26.143	73.053	89.505	91.613	100.99	111.8	171.65	132.88	117.3	107.73	98.027	87.161	109.97	113.23	93.838	79.138
118.98	108.77	121.79	103.52	94.06	114.1	122.43	92.808	122.97	113.11	123.12	119.03	129.79	118.72	153.86	113.66	85.987	86.222	135.99	114.11	117.91	122.13	113.03	102.6	105.28	117.85	84.954	106.04	103.75	109	137.02	110.7	119.91	93.938	-23.573	49.588	87.359	79.313	92.115	103.21	145.92	106.97	75.462	98.508	75.012	72.969	82.617	91.728	86.822	87.153
124.82	115.98	117.23	105.35	102.85	108.16	120.12	104.82	121.57	110.49	122.75	121.46	119.6	113.51	134.38	99.564	96.05	99.938	150.91	116.2	98.828	113.58	114.15	99.04	85.869	113.58	84.714	100.77	90.35	97.767	92.57	89.135	107.12	84.326	-28.872	44.779	84.66	82.221	66.594	86.586	109.87	96.484	79.502	103.45	74.206	76.102	86.626	94.81	87.607	91.733
114.72	115.61	102.67	112.85	113.03	134.52	109.39	114.25	125.86	132.54	112.98	142.14	106.18	124.85	121.97	122	109.9	104.87	120.82	115.17	97.713	117.49	99.311	110.06	78.765	125.94	132.61	132.36	99.02	101.56	70.746	86.909	90.103	72.868	-30.793	45.683	77.911	79.672	69.907	87.362	57.483	85.456	71.41	95.078	71.142	76.449	85.909	87.808	70.131	91.879
111.36	115	95.811	114.08	118.21	108.34	112.63	109.1	120.54	108.14	119.84	127.1	100.46	110.12	111.21	111.04	121.48	108.44	124.19	118.39	94.967	107.26	102.55	107.06	78.483	104.67	134.61	105.98	106.8	101.69	69.464	86.897	95.231	86.215	22.337	77.546	71.128	74.639	59.698	64.807	38.141	65.885	104.48	107.26	92.586	99.992	94.155	99.996	80.129	92.345
99.513	102.66	98.278	111.23	113.69	108.33	114.39	103.01	122.19	110.5	112.98	110.48	100.43	100.83	121.29	110.42	117.49	92.442	118.08	118.54	104.46	114.34	106.79	102.43	79.021	91.95	138.15	104.41	112.34	101.36	103.54	103	104.19	99.577	61.313	89.757	78.879	68.228	80.32	70.338	44.919	45.303	107.84	106.21	97.632	104.85	85.531	92.01	82.177	94.567
92.597	92.184	104.1	105.82	106.47	110.24	123.72	116.31	134.46	120.61	110.86	107.9	111.23	107.59	137.85	109.17	105.6	80.458	118.77	116.15	107.02	122.06	108.11	87.569	72.278	85.941	105.64	101.59	102.42	96.631	126.24	116.75	124.22	122.72	99.153	121.17	88.447	77.104	93.591	84.84	82.023	42.12	119.79	120.33	110.36	124.77	88.983	93.312	113.04	111.86
73.66	70.749	102.42	98.843	95.479	106.16	111.86	110.69	110.62	108.79	79.897	79.866	88.212	94.774	121.18	88.818	76.469	60.232	103.4	90.839	118.66	127.53	121.43	90.78	93.263	101.73	89.354	103.25	62.047	64.403	120.06	104.88	115.55	106.24	126.44	123.62	94.714	94.818	93.019	104.88	78.99	63.193	109.09	124.04	115.29	119.33	93.468	95.54	134.47	121.03
69.211	67.988	92.002	100.13	83.865	110.52	104.23	122.17	97.122	99.737	65.351	93.108	77.692	104.17	98.197	88.142	72.614	65.94	87.027	86.217	119.93	124.95	90.834	84.337	90.307	122.71	65.021	113.64	61.134	62.908	100.35	87.565	118.19	103.46	133.98	141.57	104.02	120.46	100.04	131.71	86.537	109.55	102.76	124.19	120.5	123.54	99.691	102.27	145.9	133.46
76.83	75.21	81.612	105.64	70.618	103.28	104.39	132.88	93.671	82.72	68.901	114.51	81.922	111.38	80.428	92.796	81.9	82.394	72.834	91.259	118.41	116.33	40.804	67.009	68.285	121.17	28.104	107.2	96.42	89.42	83.223	72.719	125.54	114.62	131.26	165.72	113.09	136.32	110.81	143.72	100.07	147.28	103.8	123.43	129.31	139.92	99.415	109.82	152.5	151.26
71.068	67.604	80.439	105.54	58.643	94.164	92.839	108.13	74.976	60.923	56.89	89.594	70.345	82.58	68.571	84.852	80.316	72.694	59.829	82.008	134.37	118.73	27.617	66.544	64.003	103.52	28.891	98.482	123.46	105.85	90.827	63.565	108.08	100.05	112.03	129.07	123.12	124.92	126.45	140.75	79.737	148.76	68.842	95.589	114.49	115.24	69.89	89.249	118.56	141.38
75.579	72.465	89.309	101.53	60.787	86.223	98.615	99.133	83.423	51.022	71.006	76.64	80.49	66.775	79.775	77.391	93.486	74.61	83.368	86.66	137.51	124.4	33.394	58.765	51.339	74.531	15.525	78.58	143.73	125.39	111.89	72.868	114.24	112.46	109.19	111.47	126.46	107.95	125.45	120.26	86.598	127.28	62.352	83.568	107.02	106.88	49.522	72.46	94.017	120.38
79.924	83.559	101.6	97.797	75.391	95.39	103.32	95.166	98.757	56.702	79.857	70.705	86.141	64.261	89.304	70.81	102.24	83.449	101.15	87.1	135.79	134.21	58.666	61.378	64.651	73.275	30.285	78.007	134.36	122.79	130.74	93.116	118.21	118.68	123.72	106.45	117.85	96.176	112.97	104.31	89.48	104.03	74.96	84.729	101.9	104.9	52.135	69.072	80.507	100.7
79.569	89.899	112.18	96.516	92.471	113.19	97.033	81.002	97.043	65.519	68.11	57.995	70.789	60.228	77.23	60.362	100.55	91.662	95.819	77.985	136.64	140.84	93.472	82.755	110.3	106.07	81.371	99.949	105.28	96.563	141.01	109.92	108.24	102.44	148.14	100.64	106.04	94.647	105.28	104.19	72.364	97.139	84.52	83.452	91.483	91.98	68.647	75.965	61.775	84.164
91.458	97.037	120.17	98.537	105.75	111.75	104.93	81.571	101.68	71.732	75.887	63.537	70.761	68.71	65.151	57.011	108.22	109.92	93.991	80.495	127.76	131.07	110.4	97.939	137.24	132.83	99.564	108.59	99.068	87.661	139.21	122.17	117.23	108.67	176.6	129.79	100.52	106.57	106.5	104.51	83.079	107.05	108.03	91.316	92.028	99.453	93.755	97.172	56.983	82.35
97.584	92.309	123.44	98.714	107.66	94.347	108.75	79.044	99.763	74.837	78.443	60.074	74.085	71.233	61.574	61.123	107.14	115.98	82.634	78.048	122.28	116.26	124.26	111.14	156.18	144.41	105.06	106.58	104.6	91.001	131.3	126.62	115.72	112.58	187.87	142.06	112.55	121.6	128.03	112.02	101.87	114.93	116.79	94.295	92.542	101.41	109.85	112.83	56.554	89.932
85.857	69.549	120.53	96.004	104.35	81.769	104.29	72.137	88.88	78.922	71.683	44.916	74.028	68.955	73.611	76.097	97	99.065	71.75	69.258	137.52	117.51	151.7	136.26	171.81	149.44	109.53	102.96	107	98.867	137.02	129.82	108.41	109.17	177.1	123.73	135.4	128.62	158.21	122.47	108.1	107.03	94.647	85.015	85.787	82.426	103.38	104	47.482	79.483
74.714	59.888	114.44	95.788	102.86	68.428	99.856	73.318	81.468	70.096	66.785	34.569	77.343	73.74	89.845	88.263	81.861	89.255	69.193	64.363	151.55	123.74	179.14	153.25	192.76	155.62	103.59	85.323	95.498	98.367	140.25	132.14	103.51	109.65	182.78	124.45	150.64	134.19	164.75	125.6	114.85	91.204	102.81	98.436	95.157	85.705	112.4	107.16	73.384	78.751
63.782	59.96	108.01	106.17	104.55	94.067	97.482	87.199	84.479	82.418	62.282	52.193	78.349	99.025	101.64	113.87	71.214	83.202	58.764	70.74	167.86	143.18	183.67	172.32	209.37	183.22	112.93	97.112	89.406	94.016	156.57	143.9	111.08	113.03	187.23	147.09	149.4	131.64	163.02	133.29	111.1	78.654	109.4	109.13	100.44	94.936	118.39	104.46	95.938	81.624
54.954	63.317	106.43	117.71	101.67	96.088	86.333	77.897	59.355	68.037	43.052	31.784	49.879	88.986	72.884	96.34	52.104	75.431	56.469	67.713	165.55	142.02	190.52	185.59	242.56	199.51	128.19	93.141	65.499	58.082	152.29	136.4	100.78	93.571	215.3	161.27	132.37	121.72	134.15	123.77	82.959	72.596	125.57	115.7	109.28	99.005	127.24	114.01	114.83	95.401
66.037	78.413	105.81	132.67	101.32	109.78	101.24	110.77	75.181	95.338	66.961	67.518	58.115	114.39	60.899	101.75	71.088	86.531	83.044	92.582	128.08	126.08	150.19	169.91	208.06	186.19	98.663	98.891	88.203	66.165	142.18	139.1	129.3	120.76	220.94	201.56	112.27	112.1	111.35	108.92	102.58	79.447	145.01	117.01	123.87	124.15	125.03	118.54	121.87	114.71
63.098	72.862	102.28	136.23	101.34	118.16	98.56	120.85	72.506	125.5	71.48	71.182	52.542	114.06	50.444	98.194	80.281	77.436	101.77	92.322	96.262	107.99	131.3	161.68	175.43	158.33	95.222	112.28	94.682	69.976	123.9	131.92	124.55	116.07	193.32	170.83	96.297	94.679	94.824	94.365	86.077	83.585	124.63	94.989	125.43	111.57	104.03	104.4	98.571	112.62
69.708	74.593	98.186	129.54	110.21	118.56	99.455	130.42	80.357	145.57	88.016	82.03	67.639	116.16	65.563	99.848	94.335	81.785	126.3	92.805	72.762	91.517	119.91	144.17	134.07	125.35	88.538	115.79	98.701	87.126	106.32	123.2	118.86	115.41	154.38	131.5	85.898	84.043	77.6	79.714	68.476	90.355	116.82	88.705	133.66	107.73	96.358	97.215	89.615	100.56
81.791	81.396	97.339	116.77	120.78	131.19	98.561	125.37	88.946	152.5	100.62	98.162	87.34	115	94.933	110.41	106.18	95.207	135.05	97.91	81.724	95.049	111.69	131.29	104.94	116.13	98.821	126.28	105.42	107.57	114.12	117.29	115.94	111.15	111.44	97.175	85.469	82.028	78.223	83.532	40.496	98.359	106.06	90.934	134.6	103.01	97.057	89.646	82.231	79.354
99.913	97.121	102.92	100.22	118.34	117.93	91.728	93.627	79.281	116.84	99.176	89.614	90.328	86.711	104.23	97.455	105.42	116.96	128.87	100.98	102.61	99.602	109.17	113.91	107.3	116.77	106.12	112.05	104.39	108.57	124.93	104.28	105.93	99.249	100.32	85.215	93.503	93.333	84.747	95.801	20.157	101.28	119.15	112.82	139.02	110.76	119.86	105.16	94.008	77.968
116.98	111.61	108.93	91.408	104.69	111.04	97.133	82.113	87.558	99.921	113.78	110.39	100.22	82.748	112.41	104.85	117.18	133.96	115.3	116.51	118.65	110.06	88.812	97.696	91.408	117.2	89.758	104.44	127.51	122.61	144.6	111.68	122.06	115.79	88.425	107.08	103.59	107.88	107.01	111.69	46.289	92.466	128.3	131.32	135.87	127.72	134.76	118.63	94.625	84.868
114.21	108.75	106.3	85.767	85.769	93.86	91.072	71.238	81.48	87.401	115.39	111.5	92.359	79.292	101.26	105.52	120.29	126.38	97.123	112.87	123.27	115.46	87.449	97.61	90.541	112.64	80.139	97.035	133.35	119.14	151.1	124.87	124.67	120.29	86.672	105.76	111.82	115.9	122.53	121.22	79.702	72.438	125.03	133.5	128.13	123.54	135.63	127.33	79.757	86.275
103.6	97.987	94.378	81.418	80.581	74.469	79.909	68.771	67.547	76.556	113.39	98.976	84.375	82.6	84.465	96.895	121.81	110.75	103.51	100.59	116.89	113.39	107.03	109.75	103.42	107.49	79.785	88.126	121.41	103.63	148.71	133.47	124.01	117.69	110.78	87.166	118.82	116.97	119.04	122.29	109.28	62.687	122.46	122.67	126.71	101.29	123.78	128.9	61.784	68.847
96.574	87.566	81.595	87.358	99.127	97.765	78.085	88.751	81.621	103.17	112.26	111.01	100.18	115.97	92.832	113.68	109.04	96.374	91.939	83.379	121.93	121.38	120.79	129.06	119.92	122.14	104.44	110.44	109.91	95.062	147.08	142.09	122.69	114.95	139.88	94.032	111.94	109.32	111.12	125.18	119.36	73.263	117.02	111.17	132.87	93.436	107.2	120.37	72.271	66.836
99.472	84.84	81.798	96.107	128.45	115.98	83.308	97.815	91.529	113.81	105.71	102.34	112.66	123.64	100.61	110.72	84.853	91.42	92.973	72.463	131.02	122.41	139.29	143.05	144.99	131.74	131.34	118.41	91.223	79.602	134.44	122.12	113.26	105.42	184.03	118.07	97.596	98.845	90.398	114.85	104.88	102.78	117.04	104.16	142.05	95.593	95.04	110.97	105.25	78.109
101.35	85.281	90.683	106.96	145.46	141.22	90.273	104.29	98.837	130.21	96.91	99.81	113.34	115.72	104.63	109.72	72.391	93.466	98.852	81.722	135.62	125.14	134.75	147.21	144.79	130.58	144.53	129.8	90.458	83.735	119.73	92.748	107.03	104.16	196.11	140.5	88.156	92.047	87.434	110.13	92.273	133.94	96.836	90.313	136.01	97.613	79.922	89.148	121.59	94.184
90.241	83.233	95.917	111.8	136.61	144.21	81.419	96.911	81.938	130.98	82.412	87.707	89.191	87.881	88.892	98.244	73.221	95.719	103.84	95.307	123.13	120.93	119.64	143.63	128.08	112.23	143.71	131.93	90.086	96.203	93.623	68.153	89.876	98.223	169.14	125.05	87.74	91.991	93.386	108.71	84.724	144.93	69	76.363	116.69	89.781	75.278	72.376	110.78	102.87
77.427	82.296	90.39	108.16	116.48	125.22	68.694	92.676	61.548	118.45	90.224	88.516	73.674	73.401	72.665	88.307	93.468	104.34	114.9	111.54	97.34	110.32	100.03	134.45	97.814	87.485	126.52	125.76	93.57	118.44	72.682	70.293	85.988	103.42	124.37	94.331	94.682	97.863	96.442	105.37	94.569	133.37	60.228	75.39	100.36	85.459	86.758	72.997	87.272	92.703
80.033	90.913	80.623	96.467	105.55	96.327	62.81	93.216	58.728	96.32	118.13	101.5	89.289	81.23	71.077	80.776	114	124.34	123.45	122.71	72.555	94.664	83.836	115.67	86.324	76.677	115.5	117.05	97.776	133.61	69.467	93.706	96.958	115.55	105.5	80.255	109.11	108.44	97.085	106.2	113.65	114.07	88.509	94.272	101.95	96.562	113.86	95.3	83.066	81.327
92.897	95.418	81.504	82.96	114.3	75.574	71.314	87.883	74.194	76.064	143.05	101.31	120.03	88.962	85.008	72.532	115.19	131.27	126.44	121.6	73.302	84.786	90.948	102.16	108.82	84.99	128.46	111.65	95.735	123.37	92.893	114.75	113.89	119.86	120.04	83.753	123.05	110.97	100.99	105.06	110.34	95.565	111.2	105.6	106.84	99.187	121.17	106.03	84.64	65.169
103.24	92.718	93.635	78.117	126.02	70.694	88.474	84.504	103.92	73.513	135.76	86.142	137.39	86.393	98.928	67.186	87.252	117.52	101.39	100.87	89.768	83.984	104.8	86.571	147.37	99.396	141.6	104.33	84.296	94.703	112.38	116	114.67	112.82	150.53	109.7	124.95	108.69	111.17	105.35	87.052	78.781	118.13	111.6	119.49	108.23	110.91	102.84	109.04	80.196
103.88	91.49	107.11	79.842	120.39	57.254	101.2	84.811	110.18	62.54	103.24	54.781	114.78	60.246	86.131	46.637	75.307	98.963	110.84	93.735	85.84	78.115	110.93	64.182	151.29	88.664	112.45	69.401	72.696	68.994	108.94	85.824	108.76	107.14	171.56	116.25	123.58	107.88	112.57	101.08	72.14	71.27	109.54	102.12	128.53	100.98	85.826	85.62	115.22	87.71
92.586	99.869	105.37	94.509	93.494	80.681	100.52	112.7	113.39	88.035	66.948	72.3	80.477	68.912	72.222	62.287	90.049	90.329	108.74	105.71	59.27	80.14	69.416	40.815	89.937	73.225	70.142	65.179	84.587	80.923	84.783	65.166	97.098	109.68	131.74	102.79	114.25	107.52	116.03	112.34	80.813	71.951	91.144	88.233	125.68	95.844	70.323	69.486	107.65	101.9
64.365	87.068	90.515	115.37	66.402	99.647	87.882	126.57	96.302	107.86	40.641	79.256	43.036	83.738	62.329	81.775	73.86	64.592	50.705	78.885	59.582	91.621	49.677	54.023	31.286	60.454	49.319	71.603	69.792	83.199	40.087	64.044	60.447	88.242	68.943	95.827	67.051	87.704	74.595	88.261	46.703	55.944	80.482	97.152	126.81	113.48	82.874	83.714	132.26	131.92
59.191	92.859	76.277	126.42	61.998	133.43	82.145	142.24	87.542	130.29	59.312	115.19	48.268	115.42	73.058	107.04	98.141	79.313	55.005	98.454	62.124	101.74	22.829	69.319	-19.286	68.183	61.657	111.38	92.272	106.22	41.128	80.771	73.835	96.421	32.087	94.341	57.936	72.644	57.18	82.751	49.309	67.116	75.16	91.116	108.84	106.85	89.019	91.593	111.83	115.48
77.94	120.42	75.253	118.3	77.843	99.363	74.551	121.52	60.188	85.812	77.345	90.687	58.678	89.904	60.424	66.206	120.04	130.89	122.64	126.04	49.899	78.218	37.297	61.087	18.252	77.068	89.773	103.86	94.14	95.129	45.849	73.206	89.279	103.08	95.871	99.9	88.573	78.554	45.403	77.507	73.936	97.525	123.65	101.51	107.12	96.426	114.65	124.35	100.91	94.876
68.872	96.673	76.945	127.8	109.79	141.18	95.513	138.63	103.27	142.23	94.939	120.54	91.583	114.16	92.356	110.32	109	129.03	90.711	112.8	102.05	110.84	58.394	89.332	59.372	123.43	126.56	155.65	109	114.22	91.445	113.33	122.64	130.08	108.36	158.12	88.512	72.998	78.126	74.545	73.134	96.417	96.741	100.05	99.291	107.87	95.825	104.84	85.953	90.655
66.908	98.429	81.749	124.92	124.72	123.95	98.657	134.4	111.79	137.23	85.419	110.52	90.374	97.815	85.207	110.3	114.86	141.88	106.56	113.08	103.33	107.39	84.351	84.793	101.01	137.04	131.78	142.06	104.31	121.45	102.63	117.18	123.78	138.06	130.83	155.29	104.69	90.116	103.98	77.137	97.195	106.38	100.44	103.53	99.837	101.33	92.731	97.589	63.27	75.951
61.064	92.89	77.903	116.71	118.76	124.27	87.94	125.17	105.26	131.83	67.001	110.63	78.222	94.163	78.085	123.96	119.18	135.95	95.982	106.27	108.86	115.24	89.683	85.529	96.393	135.94	121.35	129.94	102.76	140.02	107.02	117.1	108.72	126.66	105.07	117.52	109.91	106.69	127.59	96.321	110.25	112.98	84.348	100.23	102.16	88.737	86.302	84.268	42.285	60.459
78.795	102.5	76.69	95.417	106.53	102.1	76.288	100.43	80.718	87.54	71.622	98.596	78.955	85.525	74.614	110.63	122.24	134.87	105.06	107.46	107.48	108.86	89.616	77.061	71.063	105.56	101.72	96.606	97.703	143.83	95.378	97.77	93.486	106.96	91.531	78.417	113.39	119.1	121.85	110.13	127.41	123.35	98.849	106.79	115.56	86.778	98.655	97.539	54.536	55.252
101.87	108.68	85.222	76.015	106.05	106.99	73.768	76.375	73.266	71.445	89.714	93.557	99.226	89.105	95.878	107.99	106.05	117.48	89.224	101.72	127.32	112.18	94.279	81.015	66.277	88.224	132.4	106.99	91.585	128.62	93.397	85.586	80.826	82.099	78.93	55.489	111.11	111.82	118.03	122.77	126.08	121.88	101.35	102.85	113.14	86.301	105.5	108.66	79.855	70.543
125.82	113.95	100.84	62.289	116.75	100.59	90.191	68.185	76.289	61.865	115.35	82.182	119.55	79.956	110.33	89.624	101.31	107.72	112.52	105.91	138.94	111.67	108.32	78.859	92.937	82.982	147.71	111.01	87.706	106.19	104.7	75.845	101.61	88.182	110.49	72.361	116.54	103.99	112.16	121.59	132.94	110.48	117.75	100.47	114.46	95.377	105.69	116.49	104.81	85.599
123.53	106.34	114.49	65.483	128.22	93.585	104.8	67.364	77.881	69.365	109.72	57.427	107.43	57.71	104.96	74.164	93.166	92.911	122.88	94.566	139.67	112.31	133.39	84.511	148.94	103.54	161.59	114.97	72.157	81.552	115.38	77.958	108.35	89.536	136.21	84.993	110.55	95.156	101.63	104.2	113.29	83.397	125.15	99.077	111.04	101.15	101.86	114.41	115.1	100.62
101.6	94.22	116.6	82.363	132.07	118.2	109.18	78.358	84.816	106.26	82.42	58.929	80.76	55.724	97.052	92.68	97.407	88.879	108.79	85.893	130.18	122.86	132.81	95.813	179.32	144.37	170.05	138.26	76.992	89.833	133.54	99.282	102.33	84.71	113.53	75.535	101.01	92.602	104.44	98.575	83.819	61.554	106.87	91.074	98.039	94.628	91.54	94.927	93.403	101.59
97.443	101.13	113.49	95.69	133.86	120.22	117.89	91.273	97.459	112.19	83.158	78.131	79.53	70.313	99.27	108.84	115.82	119.37	113.26	95.76	105.89	118.05	116.65	93.355	163.87	154.3	138.47	126.94	100.73	123.1	136.49	116.76	103.19	91.846	88.549	82.545	93.062	101.87	92.485	86.762	84.838	61.528	117.83	104.45	103.14	107.86	103.35	98.273	87.819	96.884
101.05	107.63	111.93	94.869	135.14	113.05	112.39	74	94.922	88.512	87.862	78.956	89.628	75.798	108.49	108.31	119.75	144.85	116.08	102.95	105.64	112.5	120.87	103.02	153.8	144.1	141.61	116.44	115.78	139.49	138.81	119.97	92.722	78.742	72.728	65.92	101.52	108.62	95.532	92.993	86.033	76.752	110.76	104.01	99.545	95.484	113.14	103.13	73.075	78.155
122.05	118.67	116.9	87.887	138.99	85.616	120.34	66.248	106.9	54.474	120.92	87.861	127.24	88.425	128.66	97.632	122.96	157.88	136.18	115.95	113.61	100.09	140.12	109.69	144.25	112.27	138.39	93.401	123.19	140.86	138.27	119.6	109.5	92.497	90.715	82.322	113.23	111.23	102.45	96.851	118.87	90.195	116.78	109.11	101.63	97.652	126.31	118.31	79.434	66.994
129.37	113.37	123.54	88.908	134.14	80.131	123.14	69.014	119.45	57.236	134.63	100.24	148.25	104.17	141.49	102.43	117.59	125.79	129.39	114.45	127.11	96.597	165.45	130.41	147.97	100.87	157.79	98.734	113.98	122.1	146.17	128.95	123.11	102.66	98.327	84.883	112.39	100.03	119.57	104.93	133.65	84.138	92.677	97.821	85.436	85.812	120.55	114.05	76.314	63.725
136.95	114.75	129.11	96.647	115.11	47.708	124.46	79.448	114.95	51.586	136.61	96.135	143.6	103.64	124.11	89.217	116.52	90.105	133.68	109.63	98.937	70.856	179.32	131.14	146.93	88.77	129.44	67.161	89.365	90.959	131.27	127.72	126.95	111.64	121.49	91.29	92.086	92.855	96.076	85.918	139.99	68.693	106.47	108.73	85.325	95.33	128.92	127	103.06	82.534
131.36	110.6	130.44	112.56	93.035	64.849	121.82	97.584	113.93	91.263	131.45	116.03	129.36	123.34	113.07	111.31	122.19	57.506	117.18	111.33	67.022	61.543	159.72	135.81	118.25	97.864	101.91	70.99	88.035	83.939	129.41	133.19	122.03	106.64	98.101	75.393	67.555	86.275	75.326	72.375	120.95	58.591	89.926	101.13	68.259	87.391	116.03	112.93	99.994	90.122
132.11	119.12	131.5	116.91	79.419	50.155	120.75	96.066	103.25	87.334	137.41	114.22	119.36	126	99.289	102.32	120.08	66.398	124.04	114.99	36.354	46.836	144.3	123.87	105.13	86.959	53.554	39.402	85.127	78.634	110.24	116.03	110.4	95.42	105.76	74.593	61.892	98.825	43.786	53.069	108.51	67.611	112.48	111.62	74.486	94.776	122.82	120.16	113.4	97.264
122.36	121.91	130.59	107.16	78.578	39.414	110.42	71.258	89.688	64.96	133.6	100.28	110.27	117.08	93.984	83.235	104.52	89.116	133.36	112.15	47.867	54.798	149.7	122.18	136.05	80.803	52.611	26.815	78.995	68.579	104.51	94.343	94.74	74.198	123.73	61.507	93.928	120.78	59.54	68.648	100.81	92.277	118.8	105.94	76.546	79.306	122.6	116.23	97.737	83.586
105.71	108.45	126.15	98.475	89.393	42.429	113.23	64.657	111.46	61.794	137.36	111.94	122.29	129.58	116.41	90.725	72.501	92.214	109.29	89.189	100.04	86.188	166.07	134.13	176.96	83.444	72.389	38.659	71.647	61.233	107.58	98.544	93.578	74.924	129.49	91.083	118.98	133.26	103.08	92.306	107.46	106.84	118.57	109.71	88.62	91.909	120.78	110.32	103	88.989
96.526	96.418	117.19	81.018	89.488	22.281	101.09	50.019	101.39	30.016	119.68	90.595	110.23	103.95	110.49	69.538	61.92	85.724	134.44	78.447	127.26	96.449	179.76	133.98	210.62	84.605	83.005	31.203	61.732	38.185	112.19	89.953	95.491	77.181	150.97	95.225	151.05	141.54	143.26	124.69	125.2	127.1	123.74	108.69	105.8	87.881	109.86	103.35	106.18	87.99
99.016	86.743	104.66	79.416	80.398	43.072	94.427	71.558	112.16	56.208	104.85	101.43	109.48	107.48	114.81	90.358	57.103	64.265	120.98	72.197	121.25	95.216	142.74	118.22	180.27	94.675	75.141	50.389	75.523	35.882	103.36	93.665	91.608	86.468	132.36	118.02	141.7	133.19	153.44	143.35	135.12	136.08	127.16	118.99	126.13	115.66	97.893	100.5	152.97	135.18
103	72.478	94.801	86.755	66.872	81.986	87.522	94.684	103.68	100.32	91.542	99.684	98.91	106.32	108.38	111.43	59.578	39.235	106.84	75.617	99.576	87.018	93.773	104.33	116.78	101.52	57.157	74.525	97.91	45.95	90.776	85.731	83.892	85.503	99.384	120.9	112.09	114.24	126.55	138.54	107.97	135.85	105.25	112.7	130.78	126.05	71.061	86.894	184.02	169.42
109.02	72.135	91.651	103.25	58.311	121.69	92.014	125.02	100.33	146.89	92.805	112.57	99.554	122.14	102.89	130.62	64.621	41.468	84.575	87.561	80.735	82.643	48.184	87.951	60.384	103.64	44.131	99.258	121.55	77.753	73.262	78.372	84.253	93.82	75.156	132.7	83.748	103.89	91.218	124.03	79.633	128.48	92.1	108.92	127.66	141.3	62.572	83.989	198.9	191.85
110.1	85.657	95.251	109.9	53.322	109.91	93.031	124.5	66.991	126.54	88.451	97.058	84.942	107.15	72.269	97.253	82.178	75.121	112.18	107.56	77.456	79.927	47.305	76.239	60.221	94.984	45.058	87.932	121.76	102.45	67.965	60.502	98.877	105.11	98.933	122.3	93.884	114.71	73.916	117.95	69.849	126.38	96.87	101.27	118.37	127.21	72.656	90.609	160.38	159.55
108.99	106.04	98.972	116.69	56.929	108.32	106.65	137.11	77.722	120.32	93.303	129.28	97.363	125.32	70.514	93.608	100.13	114.89	110.53	119.29	97.628	97.911	45.017	67.611	69.01	94.486	61.125	96.598	125.54	138.28	78.853	74.051	128.69	135.73	112	146.04	110.65	133	95.963	130.55	102.5	124.42	114.6	111.38	113.67	138.93	99.941	104.6	128.71	140.25
104.8	115.36	101.35	111.96	67.924	97.563	112.65	128.16	92.271	101.77	88.64	136.01	106.14	121.65	77.223	87.218	106.69	128.97	100.22	111.53	120.96	112.25	55.38	65.599	80.261	87.969	86.285	102.54	113.47	139.41	86.456	83.535	135.48	140.47	116.73	157.16	120.55	140.04	119.47	137.17	132.88	125.19	124.95	121.79	109.12	143.92	117.02	114.91	115.8	133.33
104.42	114.89	98.305	95.684	82.717	92.898	102.23	101.88	95.651	80.109	71.029	104.72	104.6	90.788	79.71	72.754	108.38	122.31	97.481	101.14	122.56	111.74	55.818	57.449	81.377	77.947	108.56	110.81	99.496	107.63	80.889	67.815	113.2	112.75	118	135.53	130.4	135.06	135.87	144.37	144.39	132.65	116.66	114.19	100.57	125.42	108.68	110.29	117.75	137.01
117.08	116.82	93.44	87.264	101.95	88.217	100.87	96.76	114.85	69.185	69.866	76.419	117.21	75.834	87.406	64.84	95.978	110.61	81.258	91.581	97.044	93.499	39.755	35.203	69.789	65.004	101.64	109.43	88.369	70.25	43.349	42.544	81.251	88.599	121.62	137.01	120.92	121.09	122.8	128.65	142.93	127.21	127.24	117.09	105.87	134.51	106.49	116.11	166.77	172.99
116.51	99.356	91.503	90.252	114.21	88.678	98.166	90.111	110.79	60.449	62.532	41.62	108.03	63.803	81.799	55.139	72.329	75.473	67.323	81.236	87.68	84.22	48.488	43.921	76.363	71.466	105.59	110.99	70.775	36.884	21.445	23.779	56.573	62.117	109.68	111.62	107.8	94.899	105.18	103.91	95.007	99.837	98.905	92.409	93.95	109.78	83.967	95.654	169.19	165.45
126.73	100.44	92.8	101.1	107.66	79.214	107.4	107.39	113.31	54.154	69.311	55.634	107.33	82.496	74.449	53.704	62.26	66.78	73.082	90.191	72.09	74.845	46.475	45.65	75.338	84.65	77.424	93.256	71.837	45.311	16.567	29.948	70.847	77.407	102.85	120.86	103.72	86.428	95.641	92.859	80.289	74.358	102.44	91.876	103.85	114.13	86.253	91.803	172.69	155.27
124.39	96.09	97.023	106.35	86.557	78.768	105.54	106.99	100.93	59.803	64.971	73.267	90.855	94.62	69.857	62.034	55.338	54.449	74.211	90.994	77.024	78.969	60.274	66.967	71.931	99.997	69.58	84.017	73.167	65.513	38.262	52.873	82.139	80.85	67.951	104.47	102.21	82.053	98.805	97.165	60.844	61.597	81.643	87.28	104.72	99.49	81.808	80.967	149.69	130.85
130.41	105.95	99.295	101.04	70.852	86.569	112.51	116.48	112.74	85.803	91.178	111.31	101.85	116.88	91.463	89.742	75.577	67.163	81.362	98.929	76.066	84.207	60.195	72.521	31.834	89.692	43.44	76.484	93.783	102.48	58.398	81.255	99.723	97.502	23.656	108.56	96.398	88.338	97.519	100.89	80.992	74.215	80.047	101.88	111.71	110.94	85.967	87.48	151.86	129.52
123.34	107.7	92.998	86.598	68.075	114.19	104.4	109.74	116.87	119.11	109.08	119.62	110.51	120.82	114.61	117.14	101.28	80.758	66.297	91.859	87.603	101.68	65.805	80.74	8.9457	76.939	53.357	96.867	107.55	120	72.316	96.861	87.358	87.715	-19.649	81.546	93.36	94.842	103.07	112.12	89.109	94.775	61.714	101.7	100.35	105.76	83.726	91.263	145.64	134.4
119.78	111.21	81.411	73.761	77.234	118.62	99.657	104.18	112.13	118.72	131.01	106.24	123.65	112.3	120.69	116.81	132.3	105.93	65.621	86.481	95.627	113	75.462	78.749	14.059	61.908	55.764	100.62	112.31	122.23	72.951	97.253	81.277	90.371	-12.773	71.366	94.2	104.68	97.718	109.93	106.52	103.99	74.156	106.62	97.822	115.52	98.328	109.56	146.03	138.31
111.48	106.46	72.318	76.022	85.448	131.7	94.356	103.63	103.08	118.95	132.43	103.83	127.19	111.57	113.85	117.87	149.06	116.19	60.382	87.391	110.99	126.32	79.279	87.674	40.182	74.486	80.655	120.05	116.43	121.86	87.726	104.09	87.932	100.28	8.2629	64.883	98.309	105.13	105.7	111.42	116.76	93.187	74.322	94.027	89.031	114.86	108.39	110.42	118.61	124.57
109.77	102.64	71.864	86.257	81.664	119.01	91.422	102.71	87.169	103.51	116.19	103.15	113.87	101.07	91.042	103.32	142.57	120.01	77.549	96.47	112.41	119.04	77.77	92.027	63.407	87.459	78.19	107.4	115.6	117.92	101.64	106.89	107.88	115.83	55.135	82.999	100.73	102.9	102.55	104.83	128.95	80.179	89.723	89.677	101.43	122.7	121.56	112.19	105.76	112.92
113.82	103.98	78.173	97.322	73.929	105.35	97.153	113.3	87.234	105.67	106.16	120.17	98.364	94.603	80.615	100.54	133.75	125.23	119.73	122.03	96.563	99.493	63.692	88.892	46.049	83.897	38.944	79.621	128.04	124.61	114.47	107.93	137.82	134.29	87.113	112.47	99.894	99.379	91.662	93.615	144.54	86.921	100.82	86.648	117.79	126.88	119.19	105.3	103.01	101.9
103.98	98.228	79.295	104.74	69.872	115.03	95.885	123.58	96.91	134.08	90.167	132.51	76.273	90.64	86.454	117.1	115.8	124.59	129.05	129.61	87.862	94.468	53.663	91.107	23.03	76.274	6.8062	71.254	138.4	129.28	119.52	108.86	136.87	124.89	79.956	118.15	94.514	96.131	87.973	92.851	127.27	106.7	89.394	81.284	119.48	115.97	104.35	92.968	105.79	104.1
94.598	102.62	74.731	106.63	77.094	119.83	95.541	134.23	106.16	144.66	90.247	134.89	66.701	91.503	99.181	127.87	117.16	138.3	136.41	132.49	76.09	96.186	58.136	89.383	17.885	64.347	-11.356	67.404	145.58	133.24	116.43	107.53	121.06	112.92	61.98	103.45	96.58	100.64	89.156	95.396	109.26	126.66	93.607	85.757	108.95	101.38	102.27	95.88	102.38	103.91
82.283	100.61	70.036	110.91	90.981	135.87	97.172	140.24	112.95	147.15	96.043	138.34	73.185	107.71	116.53	142.11	120.07	138.95	113.69	119.5	82.135	111.93	79.073	102.93	42.045	71.873	18.589	90.525	145.02	137.9	124.13	119.77	101.27	104.73	32.176	81.544	96.39	99.613	103.52	99.554	91.417	119.65	92.685	93.273	88.14	89.274	108.13	100.84	82.423	98.147
76.376	93.076	75.001	111.7	98.602	137.47	95.134	124.82	99.373	124.34	91.22	122.92	78.517	107.94	114.97	131.4	111.93	124.62	94.699	99.883	90.246	114.98	110.06	120.09	85.114	86.601	73.171	107.01	129.39	132.37	136.21	127.72	87.415	98.339	30.463	63.81	97.515	94.307	115.36	100.82	88.869	95.588	92.924	102.79	80.852	81.811	116.18	106	63.377	89.077
86.16	89.487	91.856	108.59	101.07	131.56	105.67	115.62	96.841	109.01	99.018	120.19	93.059	105.35	109.55	115.88	108.18	110.69	106.28	100.77	84.66	96.511	119.38	122.01	85.967	84.636	93.597	104.76	124.68	135.97	143.08	128.99	105	113.06	51.908	77.024	94.337	87.954	111.41	91.766	118.78	82.468	92.132	108.03	91.848	86.918	108.97	100.28	59.973	77.771
92.285	83.334	107.64	102.62	98.996	138.81	112.56	111.25	103.24	120.6	98.976	122.12	95.292	98.884	102.34	111.02	102.29	97.398	109.24	104.01	84.351	81.672	107.54	118.07	55.978	75.229	89.346	106.35	128.53	142.39	138.44	124.71	119.77	115.48	67.554	83.946	88.078	84.717	103.61	91.245	131.44	93.857	67.565	93.783	99.534	80.439	80.736	76.166	61.544	68.394
101.09	91.335	112.15	94.641	97.373	129.1	116.04	112.99	108.59	119.7	104.23	123.45	92.102	93.582	93.873	103.65	112.12	107.32	114.55	109.24	85.812	76.341	89.27	105.09	23.119	58.311	56.043	93.772	138.94	150.33	118.72	116.11	123.07	109.9	80.819	78.23	87.144	94.477	89.613	95.45	126.68	124.55	61.47	80.794	99.902	71.527	65.213	63.471	66.015	59.665
114.73	109.25	103.93	92.692	98.777	113.32	119.6	122.8	116.5	108.29	121.8	143.11	104.41	114.05	100.75	110.9	131.8	130.53	101.13	106.28	100.23	93.397	75.952	99.484	14.797	56.086	30.418	86.911	155.69	166.54	105.84	122.55	117.6	108.04	79.968	78.005	88.932	110.37	84.824	104.23	120.13	146.24	83.629	87.275	93.514	80.819	81.453	74.684	73.748	63.179
124.49	117.98	95.158	91.895	100.51	90.305	108.72	104.46	95.248	76.433	127.72	139.68	113.22	124.07	108.5	111	139.18	137.21	86.91	88.721	125.45	116.9	97.983	119.57	62.138	74.446	62.086	87.115	152.25	163.81	112.97	129.08	93.845	89.576	78.35	57.246	96.862	116.29	91.422	111.15	113.25	145.18	103.75	98.174	75.565	79.766	110.25	94.844	64.514	63.353
137.54	120.76	95.649	95.187	106.77	94.819	106.83	96.203	92.978	81.293	145.36	156.07	142.35	146.96	134.04	132.58	141.41	134.16	87.675	85.952	136.04	129.13	115.52	140.66	108.19	98.563	113.22	103.68	151.77	164.96	132.39	137.21	92.71	92.886	79.272	65.308	101.32	109.67	107.55	113.04	150.66	135.94	112.78	110.91	61.048	91.816	128.25	108.23	62.74	74.109
137.03	110.98	103.17	91.353	109.63	103.49	95.409	76.389	80.552	95.412	137.44	130.64	141.16	126.89	133.48	127.59	124.9	122.01	110.09	87.491	124.63	115.02	133.56	147.74	156.13	108.21	154.78	107.45	127.85	138.06	130.19	114.89	90.823	85.52	108.57	63.008	103.75	97.208	112.71	111.56	180.57	136.81	98.057	105.77	54.371	85.035	117.66	105.35	68.135	84.956
139.79	115.03	110.83	91.299	115.87	131.13	108.69	104.57	115.56	145.49	151.5	141.71	149.36	127.5	136.94	135.73	128.82	129.36	148.86	121.86	86.721	88.524	105.53	119.12	131.92	91.797	128.42	111.56	127.66	130.25	102.88	92.037	126.86	117.17	129.71	93.5	93.077	87.845	102.62	101.65	213.31	150.63	82.367	91.572	57.491	91.689	86.882	88.326	84.999	96.425
129.42	118.7	112.28	88.736	114.69	138.8	108.08	116.01	131.02	167.76	135.88	120.5	122.98	104.5	116.11	115.99	118.53	125.92	159.32	136.22	58.079	65.61	84.438	89.826	98.709	64.354	102.29	112.75	107.42	100.41	54.067	63.506	128.64	116.87	129.03	84.816	72.506	77.008	74.552	83.436	170.03	148.14	56.104	65.26	57.851	75.863	55.006	68.272	91.289	100.85
129.2	128.75	109.63	80.42	109.53	108.05	107.88	112.81	125.25	145.82	128.01	96.241	99.899	77.93	91.894	76.094	121	123.17	184.32	147.18	40.687	50.047	76.017	65.492	49.364	25.119	66.019	92.601	90.057	77.466	20.109	41.868	128.48	117.12	117.95	75.126	58.483	71.654	38.345	51.951	111.13	121.66	49.056	50.992	68.973	63.381	40.037	60.938	88.488	87.802
138.81	143.57	106.64	72.451	104.96	84.284	106.07	106.5	122.32	134.1	129.89	107.65	105.72	80.757	92.434	65.191	129.12	123.86	185.78	151.81	35.563	48.663	64.711	48.406	5.9145	2.895	62.518	88.404	88.72	79.823	14.944	42.035	117.6	116.46	86.836	79.432	58.274	74.247	30.916	35.709	85.98	85.496	60.2	59.364	82.105	72.769	52.599	71.715	94.866	89.471
137.74	138.54	104.08	66.203	103.62	83.348	98.647	93.493	113.81	142.33	127.48	126.68	118.43	93.153	106.45	81.38	132.76	118.26	156.28	140.23	55.203	65.611	62.514	49.152	0.8661	9.5341	85.816	97.299	93.006	93.803	37.569	53.423	97.736	103.9	55.903	84.04	69.631	82.149	55.57	43.142	83.03	64.603	64.205	73.407	81.879	82.205	70.252	83.518	98.771	92.46
121.47	114.74	98.595	66.292	102.89	106.89	90.698	88.965	105.13	161.02	116.53	143.55	122.4	109.17	118.8	112.35	136.42	113.64	105.93	121.11	92.918	97.24	58.176	58.372	29.755	41.485	100.14	111.4	105.92	112.37	71.519	68.293	86.167	90.771	42.288	86.809	85.64	95.519	98.342	76.957	84.718	78.037	60.296	81.939	66.85	82.538	79.719	86.527	91.605	88.197
104.97	98.289	90.739	70.168	95.189	109.73	77.882	82.288	82.988	137.37	88.907	127.92	103.83	103.71	105.47	111.08	135.83	119.23	68.214	102.26	117.91	115.83	54.404	57.544	81.895	73.082	93.901	102.2	109.61	109.7	83.537	68.526	74.877	75.392	69.326	79.326	100.88	111.94	121.66	117.08	74.79	116.81	80.834	93.113	58.893	77.135	94.558	97.941	85.695	86.114
104.96	98.803	84.092	82.576	87.948	105.86	83.187	96.425	87.937	105.9	81.89	128.4	103.64	113.04	100.48	106.57	136.08	123.5	52.839	97.341	125.37	124.03	40.157	51.37	93.759	89.816	72.529	93.124	117.86	107.89	83.508	76.648	89.813	90.548	104.44	108.51	98.153	115.13	114.17	132.46	72.455	142.7	117.74	113.25	77.108	97.459	108.18	112.08	94.637	97.249
103.57	98.522	81.484	91.631	83.756	104.21	78.908	87.841	86.634	79.183	65.522	106.39	98.965	100.64	94.21	90.846	121.87	102.14	55.302	88.683	130.26	129.11	47.914	64.759	96.232	105.95	107.91	107.15	103.93	88.54	90.99	85.167	92.116	89.857	132.13	120.62	96.101	99.15	102.44	131.06	57.172	136.31	120.29	114.56	103.22	99.77	102.4	109.73	88.793	101.32
106.88	102.14	84.558	94.076	91.97	83.368	81.59	73.545	92.355	58.623	66.523	72.948	107.04	72.479	91.193	66.395	107.14	83.928	82.141	80.41	124.96	124.03	75.424	76.919	104.84	117.84	148	105.88	75.572	68.777	98.159	92.651	93.928	92.224	179.16	154.89	102.06	86.463	91.79	109.25	69.808	112.06	130.37	124.69	144.17	119.51	104.17	118.93	107.19	108.62
99.393	98.699	88.129	96.085	107.96	85.756	87.257	70.847	110.02	74.506	70.957	57.417	116.21	56.61	95.892	68.657	102.05	76.011	92.283	75.369	127.89	131.14	98.604	89.771	137.53	153.44	181.27	118.56	63.935	67.88	119.67	108.96	95.337	91.53	216.32	181.33	126.49	91.151	122.5	112.85	98.707	100.21	122.47	121.28	156.21	127.07	103.06	119.02	114.2	103.12
86.288	91.157	90.932	100.96	117.74	87.425	95.556	79.689	123.46	88.213	72.531	54.86	111.85	55.776	97.193	80.327	98.574	79.629	86.105	72.485	133.22	138.94	115.22	98.015	187.78	189.34	166.82	116.6	71.665	75.025	135.29	121.79	96.338	88.326	244.42	192.97	153.52	113.81	163.97	135.15	123.18	110.3	118.94	113.71	141.09	123.3	107.54	118.8	115.55	91.748
70.858	78.7	92.328	108.93	108.27	90.268	95.755	86.965	117.43	90.302	60.629	62.45	87.748	68.598	92.831	92.855	80.592	75.001	70.275	69.152	136.73	141.02	126.83	112.14	219.88	197.97	123.43	107.08	87.121	76.66	138.4	123.82	91.964	77.449	241.92	175.65	164.15	133.23	185.78	159.64	120.37	123.6	106.6	99.39	115.02	103.67	105.6	109.09	108.07	85.699
73.863	81.705	98.104	117.06	88.57	72.074	103.21	97.966	108.14	76.87	74.064	87.726	78.707	94.771	95.472	95.052	60.363	70.774	88.46	81.105	113.73	116.83	135.49	120.83	185.05	143.31	57.218	71.73	95.151	75.167	115.67	113.44	100.19	87.503	212.84	164.17	141.74	131.11	147.53	137.03	121.07	117.08	114.09	102.54	115.06	107.32	106.82	107.29	121.62	99.475
68.077	79.733	103.17	118.6	66.999	81.314	90.625	85.406	80.361	84.253	77.377	100.97	66.697	105.42	95.627	95.442	41.665	54.517	105.57	89.736	98.695	101.82	146.33	144.69	126.47	80.457	59.143	70.738	80.489	66.784	102.45	100.65	94.98	81.823	142.02	102.55	113.83	102.08	105.85	105.15	94.992	89.306	78.61	85.76	113.97	86.62	85.435	81.977	102.97	102.85
79.731	100.43	107.35	112.72	60.088	73.679	90.479	82.869	71.276	83.295	109.28	112.95	86.689	108.6	96.763	81.957	57.628	78.434	130.84	106.88	75.62	87.713	134.93	136.05	71.516	29.312	56.91	56.455	65.375	74.87	84.43	91.929	105.1	102.34	97.069	70.019	97.381	81.309	70.139	67.974	101.41	68.84	91.151	99.09	133.4	105.91	92.995	86.231	107.42	112.33
89.496	119.07	108.96	102.48	67.495	65.727	90.155	75.739	69.22	71.872	130.36	102.59	105.02	98.354	94.656	65.195	90.35	110.99	119.11	112.18	74.812	94.298	111.95	116.84	69.228	33.44	74.617	59.19	60.17	85.004	77.371	89.832	103.67	109.14	70.64	31.233	103.92	76.262	75.781	61.623	100.49	72.827	109.01	109.37	126.2	111.92	108.53	96.064	91.112	99.672
97.6	126.2	108.18	93.728	81.337	59.082	91.411	70.236	76.269	53.384	132.12	85.204	112.13	92.052	96.538	58.643	115.02	124.71	76.8	106.32	89.013	111.06	84.846	99.098	96.856	72.889	94.27	77.798	74.262	91.583	75.971	90.185	91.421	99.799	58.838	6.651	119.79	85.664	105.88	81.479	94.077	98.134	121.15	112.04	96.621	101.24	118.47	103.95	65.387	76.95
103.4	119.41	105.12	93.18	94.469	65.498	98.002	78.732	98.624	55.782	124.14	90.201	114.98	109.44	111.59	79.415	110.12	106.1	27.176	94.796	100.58	122.6	64.543	93.905	103.71	103.38	107.5	106.88	98.609	98.338	72.195	94.336	78.951	88.902	48.02	27.306	118.65	95.915	124.04	98.567	96.355	120.47	122.33	115.17	77.785	100.11	115.66	108.36	66.622	77.854
106.56	112.67	101.59	96.05	102.61	73.099	102.5	90.268	109.77	68.323	113.73	104.34	110.17	124.84	118.7	100.46	92.889	84.568	30.43	95.849	88.807	112.04	67.064	96.186	82.584	97.542	115.7	118.39	112.33	105.31	68.989	93.363	77.229	86.454	50.799	69.534	107.77	103.14	112.76	97.802	118.37	130.9	122.38	119.01	89.493	109.2	105.53	112.47	92.881	97.425
106.5	114.26	100.81	101.54	108.38	78.103	108.04	100.23	106.66	80.157	109.14	114.9	105.49	124.14	110.67	106.94	82.355	89.972	76.428	105.51	66.601	88.681	90.789	97.558	66.349	75.66	118.16	104.1	108.46	116.33	74.935	95.487	89.373	96.936	72.205	110.81	96.037	107.76	84.696	82.652	145.45	128.02	134.7	128.99	124.11	133.95	105.8	122.7	133.1	126.63
97.662	115.31	105.29	113.55	116.14	123.33	116.76	114.38	114.9	118.95	105.49	138.81	110.17	129.85	110.82	130.96	89.681	111.44	101.82	116.72	69.361	85.88	105.99	105.5	75.354	90.782	142.09	121.65	114.06	138.95	112.52	119.37	108.96	109.3	70.62	113.76	95.34	104.31	91.748	88.195	146.86	117.94	116.91	116.88	127.17	137.77	99.419	108.58	128.07	134.69
95.879	113.13	119.01	120.62	126.05	123.98	131.54	109.47	119.1	106.76	105.5	116	110.65	106.89	106.77	117.45	92.648	124.59	121.51	112.08	84.562	74.726	132.98	109.06	118.2	111.01	140.27	107.28	104.96	127.85	133	126.06	115.63	107.47	89.759	96.924	94.701	93.849	89.035	75.586	113.94	98.641	110.57	106.97	111.44	126.24	100.04	99.636	108.58	119.55
103.25	105.49	130.08	124.52	133.64	119.76	149.42	116.44	149.8	100.81	112.86	102.17	119.32	101.73	119.27	113.29	86.246	108.1	125.39	107.31	94.846	62.477	130.58	103.73	126.44	120.87	115.48	102.53	104.55	103.44	127.21	118.76	118.46	107.14	100.55	99.367	90.177	79.092	86.883	60.153	84.811	71.075	97.294	95.282	89.223	109.22	88.628	85.515	90.271	102.96
106.74	91.539	127.92	124.75	132.49	118.22	151.83	130.8	182.12	117.23	114.78	98.149	119.69	109.05	130.17	120.72	62.606	64.451	115.68	100.24	90.015	52.937	108.32	95.613	86.62	104.43	94.92	110.91	94.772	72.193	89.483	99.061	106.24	101.55	94.243	121.07	75.225	63.862	73.612	41.383	67.452	37.093	76.6	85.441	82.33	96.498	69.662	75.188	96.057	105.91
107.03	87.229	113.5	117.94	119.95	97.569	136.16	138.28	174.86	121.11	116.2	88.112	104.53	102.09	112.61	109.98	52.838	40.981	131.34	103.83	68.742	47.696	89.104	81.708	30.116	66.115	74.945	99.663	73.765	52.7	44.858	75.926	95.994	102.72	90.825	142.19	63.377	62.232	45.096	23.777	71.422	18.208	76.542	84.795	98.48	94.093	63.926	83.034	118.5	114.57
98.613	92.507	98.053	116.28	101.78	114.26	110.61	142.37	145.77	146.09	111.36	106.59	91.39	110.46	94.956	124.03	67.027	50.67	112.65	109.76	71.137	77.287	72.401	83.191	4.1209	67.556	100.22	124.21	73.449	72.008	45.352	90.998	88.377	105.59	49.843	128.19	60.836	70.823	49.427	45.414	75.163	28.334	67.109	77.109	96.404	89.796	70.059	86.332	116.43	122.28
98.135	106.28	99.835	113.81	88.836	103.29	94.207	120.96	93.077	121.2	109.51	103.85	82.751	102.73	80.565	116.88	94.231	84.702	94.515	107.63	94.032	104.78	97.779	99.659	45.368	94.324	126.21	121.71	81.515	93.54	78.317	118.74	81.64	103.22	22.589	85.29	65.037	84.518	56.43	70.531	70.179	63.146	80.293	79.332	79.239	85.266	96.398	99.112	98.702	114
108.63	118.65	116.43	113.25	91.248	93.899	100.9	106.38	72.273	92.122	120.87	114.51	98.269	113.92	99.241	123.32	125.15	112.07	88.131	110.96	118.74	114.37	133.69	123	100.5	129.62	134.71	114.63	112.05	114.15	128.37	147.27	89.305	109.43	8.3892	53.863	74.969	94.379	75.347	93.52	80.745	102.48	95.249	83.474	51.99	81.018	115.64	102.59	70.853	92.807
104.52	110.98	127.61	113.26	103.28	106	101.83	96.912	79.243	92.254	108.14	117.31	105.68	129.72	126.85	143.7	123.85	101.53	72.673	102.65	130.26	103.77	161.63	145.65	146.47	156.31	159.4	125.25	125.99	107.48	154.6	152.64	75.651	92.834	9.5664	34.326	86.32	95.226	105.62	113.87	85.317	118.18	87.387	79.812	31.44	66.843	115.86	94.341	55.289	82.225
87.082	91.607	116.69	109.5	114.54	97.821	95.444	96.991	86.89	91.28	85.057	90.617	94.597	121.73	123.67	136.94	98.844	81.547	75.606	85.7	113.6	75.534	168.79	137.57	161.06	143.65	156.93	106.73	99.551	80.205	126.57	123.56	58.152	75.891	61.78	67.634	90.28	99.018	109.45	105.04	90.374	104.06	102.15	95.778	57.715	81.09	121.57	107.63	95.606	96.665
50.312	64.827	82.892	103.92	109.38	105.39	64.01	89.052	66.157	101.79	32.999	43.85	54.823	88.497	82.158	114.19	60.342	67.537	48.504	52.893	105.45	75.888	145.17	112.16	171.14	134.5	177.14	109.61	48.844	55.663	79.528	87.03	28.681	44.557	120.02	99.56	94.682	108.18	116.53	109.09	67.275	80.667	104.69	108.24	97.58	95.665	126.9	123.33	145.07	126.3
53.28	73.94	58.245	97.327	104.71	96.769	74.444	110.76	59.497	96.467	60.812	51.94	63.26	78.83	58.517	90.852	96.584	102.3	103.72	82.822	92.023	90.702	93.069	67.926	115.34	106.28	132.1	96.377	54.465	90.391	61.629	68.074	86.025	90.112	163.08	155.98	103.09	121.04	104.41	95.148	102.87	86.127	123.26	116.59	125.12	115.74	119.08	127.87	148.19	103.29
67.27	96.668	55.673	87.464	90.168	83.017	65.351	87.945	33.104	68.247	61.119	42.793	61.25	55.21	41.276	60.892	112.17	127.42	115.67	91.148	95.329	107.08	69.931	49.896	109.61	101.29	137.19	100.81	59.478	103.42	53.466	53.198	91.047	88.012	161.44	126.45	115.66	126.27	99.482	107.2	115.6	114.57	124.06	112.41	115.98	96.624	113.92	126.71	116.26	85.512
89.788	109.94	70.922	84.835	80.423	83.909	66.651	71.912	48.141	62.667	62.343	62.118	78.355	64.139	59.173	66.51	99.96	124.95	81.138	76.903	110.24	117.01	67.022	63.312	115.6	108.7	126.37	105.64	77.076	108.59	58.547	59.476	77.982	79.286	124.01	101.19	118.07	123.65	103.75	129.04	129.36	139.52	123.81	121.46	109.71	96.507	116.52	127.3	106.73	103.05
107.41	104.57	93.163	86.59	84.098	72.387	82.104	69.842	80.284	55.905	77.849	76.926	95.192	75.736	82.364	75.241	91.911	105.4	81.675	71.808	111.67	102.95	89.997	94.463	115.45	106.48	75.617	72.213	93.937	99.738	75.952	69.94	76.459	81.222	88.142	86.489	121.73	114.82	105.85	131.39	136.15	145.19	125.02	126.12	107	95.083	117.57	123.33	97.187	104.66
99.817	80.794	105.76	98.486	91.852	91.971	91.469	83.067	110.09	80.791	78.916	89.435	95.921	90.394	97.188	98.483	84.404	82.05	69.32	71.357	111.21	97.316	103.74	125.52	125.64	127.61	51.323	63.301	105.88	88.554	106.73	94.772	74.24	79.61	53.548	73.579	128.52	104.07	131.22	140.26	102.8	125.84	104.14	110.83	92.968	84.522	115.97	106.15	78.5	100.5
92.034	67.457	108.08	115.35	99.608	119.04	109.74	119.22	133.28	115.77	97.002	116.7	105.97	114.68	110.43	121.08	96.149	88.689	70.63	92.03	105.67	105.5	90.565	127.07	127.23	153.96	30.237	72.874	127.94	100.05	139.27	127.99	105.87	109.94	57.004	106.36	128.38	100.84	149.76	140.4	70.098	99.368	97.252	100.31	86.955	98.315	118.39	93.18	72.181	96.35
79.739	62.451	108.82	122.8	102.46	120.34	106.54	116.49	109.31	119.29	92.207	96.234	92.817	103.61	107.05	106.72	81.362	92.727	61.199	89.651	113	118.07	103.93	124.85	162.98	169.25	64.844	94.333	114.07	87.307	146.28	138.42	108.41	109.78	101.57	121.15	108.58	95.361	131.41	122.46	16.73	74.625	92.618	95.597	87.284	104.8	117.79	91.19	78.794	99.003
79.31	79.67	111.51	120.62	113.17	141.17	101.26	116.28	100.89	145.58	103.24	111.96	97.107	118.21	123.15	116.94	84.884	100.64	76.893	106.17	119.18	130.69	112	125.99	159.16	161.16	127.98	148.37	117.55	96.319	153.2	142.89	120.1	118.69	127.65	116.8	86.854	90.099	110.95	111.45	20.81	73.888	77.154	83.398	84.488	93.673	94.974	78.043	64.566	85.453
87.743	105.36	119.05	104.35	136.58	107.07	96.805	97.248	89.689	124.65	129.38	98.2	95.925	109.34	122.68	99.24	94.692	106.74	137.63	118.76	110.74	108.74	155.68	134.39	138.34	102.72	166.64	138.64	98.38	90.704	133.03	124.29	117.9	118.86	150.08	90.571	59.892	85.283	58.414	68.683	58.538	81.694	100.6	89.475	100.83	80.681	90.514	90.732	67.49	60.718
88.564	119.89	119	92.523	162.6	126.26	94.317	103.57	114.18	149.17	154.24	129.38	104.22	133.09	127.39	130.32	126	116.82	168.88	137.64	109.66	103.5	160	148.03	90.197	66.917	202.11	155.41	111.72	119.17	139.14	132.88	122.99	126.66	106.75	54.544	53.314	86.304	65.348	68.339	107.44	92.306	106.9	81.67	104.94	62.197	93.827	88.368	54.021	36.965
[truncated: 66 more columns]
