# Supplementary material for: Constructing high-order functional connectivity network based on central moment features for diagnosis of autism spectrum disorder
Source: PeerJ. 2021 Jul 6;9:e11692. doi: 10.7717/peerj.11692 (PMC8269664; doi:10.7717/peerj.11692)
Supplement: Supplemental Information 2 [file peerj-09-11692-s002.zip › raw data/Subject_30.csv]

83.036	80.861	97.08	95.008	98.866	110.62	106.04	106.11	114.33	117.75	93.202	95.288	95.242	105.17	79.349	103.43	101.48	86.697	81.684	71.581	131.01	153.33	101.02	100.08	125.9	115.23	136.18	126.3	90.442	85.859	122.36	126.24	108.82	105.26	158.39	192.92	104.28	98.791	127.84	122.13	135.95	128.45	93.398	96.746	118.76	111.45	82.339	102	94.723	84.639
97.835	86.248	104.48	95.363	85.831	108.11	119.85	105.38	112.25	118.17	108.28	105.45	102.13	100.26	90.847	82.422	95.649	89.603	94.23	86.35	128.3	154.48	96.55	88.29	86.403	105.2	143.93	134.63	94.73	80.084	124.14	120.1	118.44	116.7	160.86	187.19	98.001	98.038	109.63	100.7	115.86	101.43	93.216	94.261	125.42	110.05	83.202	99.234	98.422	84.694
99.672	82.788	113.07	98.08	94.283	109.11	121.23	102.46	119.25	105.7	111.37	104.28	109.89	102.77	109.65	82.464	82.599	85.142	96.455	89.434	114.38	140.25	107.1	90.297	89.675	103.19	125.24	122.28	100.02	84.567	124.71	114.84	108.21	111.71	149.7	156.43	99.525	105.1	97.402	94.711	112.05	95.99	94.446	90.057	121.41	105.05	84.788	88.633	95.289	79.859
101.62	91.756	101.33	88.155	111.17	109.17	113.74	91.213	128.07	92.046	106.36	99.172	111.17	104.57	120.11	87.29	85.608	89.37	97.61	100.65	110.43	116.38	93.659	76.781	95.036	97.896	120.25	105.97	105.4	96.248	113.93	114.66	109.21	108.75	128.25	119.41	105.65	101.41	110.2	104.9	113.13	99.54	101.85	104.65	120.57	110.13	99.878	92.114	103.41	80.903
110.56	109.14	93.659	96.654	98.806	104.01	122.11	92.508	119.98	104.09	107.08	110.95	105.73	100.71	107.53	78.874	93.434	97.27	107.11	124.86	119.62	104.91	76.53	84.116	51.347	90.013	140.46	109.12	102.42	105.33	96.641	117.48	115.12	108.16	102.53	89.656	98.617	88.084	104.06	91.218	92.049	90.758	106	105.4	120.1	105.1	104.17	83.091	112.09	92.434
111.13	99.655	92.21	104.37	103.79	99.099	114.13	103.37	113.7	109.32	117.6	111.43	121.31	107.77	97.01	100.16	99.156	97.465	112.44	123.27	94.11	87.826	74.542	91.062	61.368	91.372	96.831	96.487	99.414	112.39	83.177	113.52	107.5	96.517	87.186	82.295	86.374	88.605	96.459	87.758	80.688	86.319	99.788	87.727	116.31	86.601	93.432	74.883	106.49	101.67
114.46	94.621	84.606	105.23	104.48	99.897	101.12	109.41	101.55	122.65	119.06	108.59	120.76	112.25	95.214	110.64	107.42	106.32	112.92	115.86	83.746	79.044	67.721	92.528	73.947	97.151	101.76	98.013	98.741	109.94	92.639	109.59	113.63	96.675	77.387	82.376	95.759	89.967	114.36	90.516	91.524	85.259	90.074	85.981	111.73	75.54	94.269	86.417	102.84	102.25
118.85	94.191	100.12	122.36	84.475	96.487	105.79	114.33	85.929	128.77	105.5	110.76	102.36	111.77	87.353	93.94	98.976	108.28	109.43	106.91	87.503	91.063	93.078	124.49	73.465	104.96	100.32	105.07	93.745	94.513	110.15	105.33	112.36	103.37	83.897	84.036	100.84	87.206	89.792	56.41	72.359	68.373	83.218	82.437	100.16	66.84	92.986	83.947	105.91	107.18
113.02	93.869	114.16	133	97.208	102.79	101.55	109.98	87.582	119.47	82.504	92.438	78.138	103.03	84.36	82.806	95.788	104.62	100.29	98.353	94.965	101.31	122.66	147.66	111	118.63	119.09	105.46	89.135	84.633	112.75	99.122	96.757	96.166	80.888	86.977	112.57	89.917	90.226	63.065	87.867	72.249	73.915	80.863	84.895	70.609	90.679	81.374	97.352	106.76
107.42	102.14	109.83	122.88	125.86	108.47	94.408	91.816	99.015	98.209	66.64	68.244	64.009	88.521	81.988	75.768	108.67	106.27	99.519	103.56	114.7	109.5	120.3	127.02	145.58	119.68	141.43	102.5	90.766	90.038	102.16	91.853	96.566	94.852	78.925	89.562	112.91	87.626	108.79	95.802	96.963	78.772	80.169	98.595	82.475	90.389	102.1	97.262	94.872	105.62
104.9	112.46	111.2	126.25	123.62	103.84	102.97	84.461	91.903	94.531	70.974	66.746	63.442	74.444	74.502	71.183	117.78	109	108.95	120.96	131.14	116.91	112.93	115.98	122.4	108.64	158.19	107.33	94.555	107.04	92.565	86.839	101.92	98.566	76.322	82.98	91.45	88.422	93.179	102.64	79.464	72.591	95.782	103.81	86.184	101.34	106.04	99.105	87.56	106.4
95.566	111.17	103.69	122.58	114.76	97.072	98.852	85.624	79.225	100.89	83.561	70.838	78.419	75.186	82.116	91.602	121.79	112.5	110.15	123.61	124.22	105.2	99.433	102.82	105.7	98.155	151.62	103.28	103.96	126.41	99.589	89.991	109.97	104.88	79.458	82.229	83.381	102.94	92.801	117.06	87.583	80.826	111.38	108.43	95.131	107.02	110.77	107.52	78.054	101.02
85.564	107.21	87.105	103.75	99.491	88.022	84.411	87.315	71.744	103.19	87.559	77.366	94.751	90.446	98.958	114.33	117.86	116.01	99.883	111.5	103.53	80.739	83.875	85.524	108.99	91.784	108.41	88.405	114.23	129.69	117.87	103.19	123.66	121.2	100.97	98.907	96.472	114.89	104.14	123.66	99.956	94.205	124.32	124.83	109.54	116.29	125.85	129.15	89.466	98.834
84.557	112.96	86.121	99.878	75.118	82.819	86.472	95.578	69.198	108.39	82.074	96.484	94.162	102.36	101.44	109.8	102.44	113.29	90.839	108.62	89.891	63.557	89.144	101.06	100.58	99.461	86.77	87.937	114.2	108.75	123.66	120.88	125.05	132.61	122.82	125.01	107.85	106.92	83.857	84.79	78.436	84.826	128.36	132.82	124.26	130.98	138.88	134.04	118.18	110.84
82.788	113.87	84.406	95.033	72.282	93.352	83.281	99.719	80.402	114.39	76.794	102.15	87.578	106.03	102.06	93.164	91.79	106.54	83.894	105.82	86.678	67.179	92.864	107.11	117.39	110.72	88.154	93.217	106.4	94.133	113.77	123.72	106.48	118.74	117.12	142.02	127.66	101.33	108.9	104.83	100.62	108.1	112.18	123.78	124.1	128.28	133.96	133.22	128.57	113.16
90.91	118.94	79.913	87.508	90.885	108.76	83.182	92.698	93.766	111.5	83.337	105.25	85.202	99.03	96.806	77.578	96.644	108.01	90.526	117.99	93.312	79.211	82.489	91.124	119.29	116.14	123.66	107.83	103.31	92.871	95.093	113.58	95.634	99.906	94.505	133.29	119.57	85.335	123.09	118.02	95.128	104.03	107.45	124.97	126.03	133.68	136.73	138.66	134.96	113
100.14	115.27	88.451	94.241	92.59	112.74	90.49	88.843	93.914	107.59	98.268	108	93.036	91.402	92.195	72.566	99.919	110.58	99.941	125.18	91.4	99.308	84.051	84.428	89.942	104.27	118.79	113.41	103.74	106.11	89.919	97.231	87.856	86.092	75.586	99.185	88.275	82.434	103.14	117.79	71.687	87.306	112.25	114.78	115.44	118.31	127.6	128.53	124.74	106.97
100.11	107.49	89.616	99.948	102.87	116.77	86.223	90.363	95.601	110.32	101.32	91.645	96.197	83.131	101.86	93.319	109.23	114.4	97.189	120.27	82.377	99.112	85.232	83.43	73.113	94.933	136.53	111.21	106.91	116.16	102.31	95.011	86.251	80.173	63.623	70.91	77.39	96.809	108.6	136.12	90.148	84.96	116.35	106.52	98.542	103.77	120.53	118.65	100.11	91.669
97.656	108.19	88.29	106.18	95.384	115.84	89.49	99.419	100.06	122.69	86.664	71.977	84.59	73.491	110.72	101.49	113.74	112.82	90.6	112.35	89.629	97.555	85.811	93.29	56.045	90.442	162.18	112.69	102.55	106.31	123.23	109.65	94.014	93.12	76.64	72.086	90.161	111.51	127.21	152.9	113.77	96.546	115.62	99.31	81.248	89.221	115.32	107.21	84.488	80.471
93.903	105.22	95.817	105.78	97.452	107.67	95.973	110.11	113.29	111.86	74.553	57.29	84.418	72.693	108.34	106.5	107.12	96.396	92.419	100.53	82.063	90.01	97.968	100.84	85.293	99.691	115.02	101.85	93.697	81.937	122.87	122.2	93.731	107.39	112.06	101.79	92.05	114.51	113.21	140.48	89.039	96.876	111.7	89.375	72.618	82.55	107.99	94.293	85.157	84.867
90.889	108.45	104.97	113.74	94.25	112.07	109.49	121.61	115.34	123.75	74.881	66.23	75.011	70.319	100.19	89.677	96.496	81.72	105.27	102.57	99.525	104.84	104.51	115.41	102.17	120.41	142.3	121.55	81.901	67.17	115.16	123.72	86.06	106.18	116.01	119.33	101.05	112.03	122.08	143.38	93.871	116.6	94.729	75.722	65.724	74.976	89.835	80.888	75.228	83.694
93.738	111.04	103.98	101.53	95.277	111.08	109.11	113.21	107.79	118.14	92.795	88.805	82.41	81.533	98.314	80.189	92.547	82.648	123.25	107.08	103.8	118.96	96.275	95.13	119.91	125	124.41	127.95	85.577	76.412	106.3	108.15	94.106	106.17	106.57	107.74	95.367	103.46	127.8	145.27	95.47	126.84	87.259	86.491	66.225	76.307	82.329	92.669	73.867	81.271
102.39	110.76	114.53	100.64	80.529	97.86	110.27	102.84	89.754	106.42	114.18	120.12	96.676	99.49	98.086	82.071	86.645	91.652	134.45	111.37	85.875	122.69	107.51	92.972	106.31	111.6	59.388	117.71	97.656	95.417	103.47	91.257	104.54	107.17	94.812	75.053	71.666	95.687	88.067	107.61	79.383	110.07	89.018	93.791	64.775	77.517	76.363	95.267	76.657	87.263
104.95	105.29	116.5	104.64	88.288	94.794	100.77	98.273	87.842	105.73	116.54	125.46	99.082	108.82	108.31	105.22	91.556	100.93	123.63	107.4	66.846	103.18	120.92	104.64	104.13	102.15	52.576	104.73	107.58	108.09	107.48	89.925	105.61	97.452	77.262	55.688	75.804	99.022	86.896	95.418	114.43	108.88	86.799	91.996	61.167	85.493	77.982	93.927	71.233	93.011
113.23	107.47	113.14	109.6	87.462	89.907	101.69	99.264	89.902	111.67	106.33	119.43	89.035	105.13	111.06	112.02	102.41	107.44	107.92	106.12	65.616	81.89	122.97	116.43	84.177	90	70.048	97.405	107.76	107.98	106.63	95.8	107.9	95.282	74.796	54.44	97.613	100.8	99.748	89.158	135.58	113.86	84.81	83.643	58.425	88.219	86.569	88.206	75.486	107.24
120.75	102.29	117.22	112.12	93.109	83.57	111.68	104.64	93.623	100.36	102.64	115.11	90.471	101.6	100.02	112.01	105.61	101.61	98.116	100.31	65.722	69.618	125.56	122.09	82.264	90.258	56.093	90.084	101.97	100.06	90.476	95.922	98.966	93.055	97.28	66.44	106.25	97.217	81.459	60.183	95.433	101.42	91.718	75.753	66.777	89.281	94.82	77.895	92.325	129.21
117.47	90.608	112.48	100.46	112.65	90.833	107.32	106.2	91.806	88.566	110.28	110.84	98.314	102.76	95.897	116.19	107.84	97.774	91.316	89.635	72.101	72.465	113.62	107.91	107.83	104.46	72.121	90.107	99.368	102.32	73.301	87.424	83.904	82.645	110.54	70.462	123.45	102.49	97.823	74.936	93.563	109.68	93.74	80.957	79.854	87.82	95.016	78.925	97.321	130.99
117.73	91.587	101.29	74.684	110.55	92.444	97.77	95.189	77.144	72.115	124.42	116.89	108.55	108.79	98.382	112.52	109.87	108.17	93.904	88.643	80.921	85.064	90.289	77.605	110.47	106.54	71.434	87.391	105.57	108.73	65	78.031	90.353	89.83	122.67	63.593	126.74	101.41	104.67	87.162	93.187	102.88	99.679	109.22	97.504	92.75	99.535	95.016	110.9	121.73
117.03	94.496	100.73	61.75	92.003	87.555	93.307	86.555	68.538	58.81	130.36	121.07	117.71	111.9	103.68	109.34	103.29	114.02	97.139	88.719	81.762	95.608	87.654	72.581	97.609	100.29	41.839	78.223	109.34	102.94	67.079	79.149	95.019	99.482	132.4	70.526	108.78	96.82	78.022	76.409	86.361	78.838	103.05	122.63	109.02	99.269	99.868	98.529	123.05	112.29
112.78	96.942	95.331	59.028	81.757	87.084	87.543	82.797	78.372	62.034	119.86	107.04	117.33	103.34	115.34	107.9	101.89	111.01	94.32	84.523	85.65	95.576	86.665	78.716	90.347	89.424	36.243	71.24	104.33	88.248	75.335	87.802	91.697	97.946	120.24	94.755	100.93	97.393	84.183	96.29	115.89	82.795	94.991	111.79	105.18	100.89	99.447	96.926	118.98	101.11
113.48	105.72	83.33	63.88	74.397	87.445	91.184	81.136	92.405	76.496	102.7	95.472	108.54	88.671	119.71	92.853	110.03	105.35	93.089	85.509	104.15	94.2	71.88	79.577	67.811	73.729	61.991	77.874	94.33	74.458	80.311	92.849	93.873	94.733	94.312	114.06	101.16	94.247	107.92	118.81	132.45	101.82	90.585	97.773	93.801	100.01	106.96	99.465	113.67	98.3
113.38	103.82	92.782	87.133	62.5	80.192	106.25	88.984	94.51	78.832	98.282	104.85	112.67	90.566	108.47	79.488	108.66	92.626	95.61	84.153	104	100.22	79.177	94.744	47.685	60.145	26.286	78.948	86.644	74.507	72.489	83.394	87.017	86.554	77.504	108.66	86.774	95.654	84.031	103.23	97.461	111.18	94.663	77.139	77.007	83.948	98.731	86.359	108.35	108.88
108.49	104.84	94.7	99.769	66.849	83.418	103.31	94.5	86.364	81.384	105.08	117.34	114.57	106.15	105.63	85.91	116.13	95.9	97.097	90.457	95.328	101.99	80.579	97.097	51.08	55.515	31.543	81.087	92.19	96.139	62.889	70.107	89.249	78.687	54.918	79.552	96.719	108.45	100.21	120.42	116.74	136.12	92.888	77.736	63.115	72.365	83.876	86.076	95.663	109.5
113.09	122.52	95.441	98.329	61.446	82.442	102.2	92.951	73.314	78.045	117.91	135.57	111.83	122.97	103.85	95.234	125.08	113.87	107.55	114.83	88.007	99.03	82.291	93.642	42.245	51.321	50.889	84.861	107.31	114.45	61.771	68.62	115.74	96.532	58.984	60.076	99.776	106.5	93.973	100.94	111.29	118.85	97.594	102.97	68.497	84.958	81.532	96.93	106.89	113.49
115.07	126.82	109.65	93.307	55.627	75.4	100.33	94.781	69.582	70.008	133.25	137.9	120.06	132.87	108.78	117.2	121.14	118.39	118.49	122.98	57.74	87.728	111.04	102.78	60.596	50.023	8.9997	70.25	117.67	122.36	71.011	73.351	124.76	112.48	81.421	70.345	91.811	108.02	66.986	77.258	99.126	95.754	90.758	100.25	72.653	89.839	68.367	90.971	111.18	115.2
114.88	119.44	104.31	59.02	76.774	71.413	89.86	83.027	86.867	56.603	139.27	120.84	137.16	130.46	122.64	138.93	123.67	114.06	125.83	107.62	36.814	69.794	116.74	72.254	111.58	51.836	-42.688	50.191	124.49	118.88	93.756	80.963	135.01	129.13	113.06	103.77	88.37	102.38	70.834	73.702	78.808	85.378	90.02	106.54	84.742	103.52	77.816	105.18	120.42	111.8
116.02	116.4	106.73	57.127	76.216	77.63	107.87	81.686	88.302	87.516	133.32	129.81	128.68	109.52	120.07	118.55	121.21	104.56	131.71	98.251	65.372	78.448	117.73	76.358	90.287	65.307	28.41	76.773	117.89	105.41	121.1	90.295	135.24	131.94	116.5	112.63	92.156	90.317	71.081	48.333	58.056	83.812	90.018	103.32	90.745	107.07	84.484	96.246	116.77	106.31
107.47	98.625	111.15	59.114	88.619	80.872	111.22	80.149	85.13	98.692	125.4	138.79	130.48	105.82	112.72	110.64	115.7	93.528	128.59	81.095	72.179	85.815	120.56	75.354	96.483	77.442	31.916	80.022	114.24	101.42	123.51	86.582	123.5	116.29	109.02	92.661	95.657	92.139	68.377	45.402	60.753	97.42	88.441	100.51	87.061	93.98	78.831	83.807	104.95	100.79
102.46	98.836	96.649	53.476	95.684	81.618	99.6	72.621	78.387	98.229	113.58	139.21	120.83	111.59	105.27	107.4	117.56	100.98	123.43	88.852	83.444	90.983	97.756	55.893	98.955	75.754	36.294	75.774	116.23	104.42	104.12	81.289	129.08	106.25	92.445	63.989	110.71	96.115	94.063	78.908	104.01	111.78	85.299	116.02	85.613	85.748	81.142	94.144	103.86	94.769
101.4	107.49	98.933	77.527	80.16	78.832	101.93	83.414	74.52	98.136	105.13	133.15	102.99	114.69	89.904	108.57	100.8	102.82	120.33	115.39	95.577	101.02	98.343	81.225	82.089	73.793	39.661	79.412	110.25	99.416	73.576	82.624	117.73	94.217	79.932	61.652	107.67	98.109	77.988	84.818	123.41	94.91	80.29	102.46	86.867	78.96	78.072	89.456	105.27	97.879
99.917	111.81	94.782	94.027	72.775	79.902	97.09	97.499	84.807	92.886	103.17	103.52	93.772	111.93	88.475	122.34	83.247	99.675	114.07	127.9	102.93	104.3	95.511	98.911	87.632	70.589	30.18	80.608	102.61	97.721	52.701	84.29	96.205	85.227	71.381	86.115	108.04	103.71	86.133	114.85	141.17	91.812	75.487	76.061	88.232	73.702	83.981	97.432	99.171	95.599
107.99	124.42	87.311	104.74	52.509	83.981	103.27	107.29	84.852	102.18	106.07	87.128	83.276	98.157	91.094	111.61	78.409	104.27	111.36	131.44	128.69	110.5	78.472	107.28	51.908	65.236	67.926	101.34	98.534	100.78	55.668	87.642	91.376	96.692	66.149	98.271	113.2	98.574	104.74	125.96	127.21	95.129	81.608	65.409	89.981	73.651	104.39	112.68	94.026	90.305
109.92	111.51	107.29	117.31	43.059	80.498	108.66	115.53	76.74	89.737	116.76	89.405	101.97	99.461	89.608	109.07	74.636	100.4	106.93	104.51	109.23	105.98	97.058	123.8	45.019	66.616	2.9199	91.097	102.83	110.66	65.393	86.401	81.35	107.02	84.403	86.487	97.209	99.24	73.443	96.264	73.384	93.3	93.445	57.381	84.78	63.788	104.68	102.76	85.381	91.433
110.06	106.5	111.07	110.45	65.22	89.267	100.94	107.63	72.005	82.143	116.31	99.41	110.96	103.72	90.192	111.73	96.108	110.4	102.23	89.057	96.357	88.221	98.501	117	60.621	80.835	22.38	83.632	115.66	118.99	82.121	96.921	100.8	118.9	101.09	67.938	98.409	96.215	86.035	82.465	71.848	90.895	106.9	92.955	94.557	85.273	113.48	108.33	90.336	90.694
113.84	112.29	114.66	108.28	64.407	90.338	103.95	98.153	63.447	87.043	108.23	115.9	106.21	107.04	82.783	102.57	110.74	118.38	103.23	96.412	92.796	82.025	103.81	117.67	57.583	86.945	52.701	78.941	119.12	118.51	95.881	108.44	127.89	127.34	114.96	66.061	96.942	94.187	94.019	71.708	92.58	77.503	111.84	121.94	109.19	106.53	109.51	106.12	106.77	94.989
114.64	108.4	125.01	112.9	64.457	82.393	113.18	96.77	68.393	81.265	101.65	118	111.11	111.48	75.578	107.71	100.45	105.12	105.09	104.16	72.507	77.08	128.96	127.52	73.884	91.057	19.481	65.451	109.34	106.08	92.219	107.67	126.43	116.91	124.26	96.254	72.948	94.543	59.566	44.385	82.829	43.882	113.91	117.84	126.98	122.89	98.034	94.936	124.38	107.27
108.09	96.65	110.11	94.438	94.157	84.42	105.71	91.47	93.891	67.137	93.02	91.588	122.19	112.66	89.304	125.05	88.859	88.325	98.332	96.228	59.975	69.183	128.12	97.753	119.91	95.125	-8.2388	56.545	97.649	92.268	81.122	93.379	110.98	98.181	116.97	134.07	63.425	95.379	63.643	54.554	78.35	36.684	116.92	113.91	142.81	138.15	104.89	110.17	132.45	108.26
111.68	107.46	106.73	105.24	82.146	93.956	124.73	98.959	93.043	91.241	83.516	90.04	101.72	94.642	96.122	93.939	77.99	86.684	96.536	105.92	96.014	83.439	121.39	102.8	65.413	97.972	85.158	97.96	82.922	74.112	73.214	80.937	98.673	91.941	88.649	128.23	64.733	82.827	54.346	33.558	50.977	37.693	115.47	103.72	139.46	134.8	111.65	102.86	124.44	104.7
108.01	101.48	111.82	99.741	93.008	96.229	113.47	99.333	91.654	77.298	82.133	76.242	101.18	90.558	106.7	85.851	79.375	91.695	92.096	95.851	88.311	76.376	122.49	91.431	78.601	96.072	61.611	92.319	82.424	69.487	59.84	68.222	88.061	90.744	83.038	100.38	66.903	84.077	50.982	48.809	39.036	65.453	105.64	97.44	116.79	111.87	106.84	90.268	103.87	98.996
114.99	116.48	101.22	75.461	97.218	90.867	94.041	83.814	86.281	60.723	79.886	67.717	88.12	85.21	106.79	70.836	101.99	113.41	97.409	107.75	98.007	67.656	93.74	58.478	95.111	84.506	59.527	80.339	90.106	71.602	63.868	75.015	120	116.74	103.01	85.558	77.675	79.641	79.879	85.62	46.227	86.52	105.42	127.37	107.81	110.93	121.68	101.92	107.98	98.965
115.05	123.33	106.98	84.866	88.161	85.297	91.47	87.304	85.078	71.764	79.695	70.045	70.895	78.984	89.967	64.606	103.84	109.63	102.27	124.18	113.61	78.155	93.28	79.495	109.07	86.586	84.162	80.268	85.755	75.754	85.045	95.702	128.74	124.29	126.04	114.07	81.786	88.535	88.689	108.18	69.004	92.551	108.3	127.2	111.97	116.76	121.23	93.354	108.87	105.16
110.84	128.19	85.502	79.56	97.825	85.605	83.547	88.635	101.08	90.471	79.921	68.091	64.828	77.425	81.343	75.849	104.22	95.616	101.7	134.34	131.17	89.525	70.68	73.259	125.27	90.371	125.35	87.348	84.299	87.409	109.18	112.78	134.64	124.75	134.82	167.28	95.595	97.484	121.34	133.59	96.555	89.031	124.78	138.27	136.82	145.92	140.91	119.05	120.41	107.65
103.99	125.63	68.687	81.959	103.36	88.888	85.935	97.757	118.12	108.33	82.9	76.566	74.503	82.442	78.82	85.753	94.079	76.668	98.021	131.35	136.95	105.4	58.348	67.341	107.39	92.009	134.59	101.05	88.47	98.24	118.32	115.99	123.95	117.71	127.77	195.82	102.42	100.36	120.45	118.18	81.305	70.147	139.81	140.25	152.74	160.86	154.62	142.14	129.51	106.79
90.201	103.33	86.394	104.54	112.63	96.597	93.296	117.89	130.98	106.24	88.432	87.086	99.773	93.938	81.059	101.23	73.593	57.883	92.935	108.8	111.18	115.13	89.553	88.917	100.87	101.07	80.601	104.27	97.62	100.03	106.86	109.65	83.974	94.223	116.33	181.15	93.131	104.47	75.987	77.848	39.397	50.781	131.23	115.14	135.25	136.82	134.59	129.71	117.81	102.16
81.111	89.458	113.69	128.88	117.83	113.74	99.023	131.31	129.86	105.71	86.73	90.299	103.79	93.901	88.74	102.82	65.97	62.611	92.696	92.85	103.87	122.12	121.63	119.1	106.31	115.93	97.545	118.37	104.69	92.786	100.41	109.75	52.588	71.83	98.501	138.64	96.328	107.94	77.07	81.938	47.37	62.45	96.854	92.25	94.064	93.683	99.891	106.63	91.223	88.96
87.584	92.751	147.89	153.73	96.146	120.34	117.53	133.94	108.8	108.38	81.083	97.601	87.079	83.882	85.917	82.631	61.992	80.993	102.89	93.529	121.71	134.53	150.1	160.73	105.06	129.64	151.69	139.83	99.278	78.762	111.94	118.04	44.366	68.364	97.243	106.21	88.462	103.34	77.182	82.428	49.88	70.494	70.156	81.273	62.356	60.788	72.356	82.635	77.405	89.009
91.904	87.629	161.9	149.93	98.445	117.25	113.6	122.81	94.016	96.994	78.396	88.028	84.924	84.799	89.286	88.265	62.933	93.259	106.32	81.846	113.4	128.72	164.97	171.6	160.65	142.53	140.71	128.51	88.216	78.712	128.14	118.95	44.345	71.136	105.42	104.69	78.775	108.58	90.803	103.33	67.736	89.943	67.954	84.635	60.919	57.019	65.441	84.061	71.433	100.13
91.116	85.981	139.56	125.93	115.75	119.77	96.767	107	91.732	106.15	75.045	79.551	84.536	90.946	99.447	96.519	74.555	101.46	98.838	71.524	107.72	117.98	146.55	149.88	193.4	150.03	151.25	116.88	78.253	91.488	140.05	114.15	59.46	84.266	101.45	113.39	89.539	113.36	127.31	125.53	103.4	115.73	90.155	106.27	90.67	84.694	86.309	111.79	73.608	111.65
96.913	96.097	111.46	104.12	119.12	114.37	91.05	94.967	94.672	116.05	81.472	94.451	91.347	99.335	100.55	88.671	89.873	107.99	96.68	80.524	94.54	102.51	119.91	119.04	151.13	137.36	123.52	103	79.381	101.02	125.58	104.36	90.996	115.03	101.46	102.88	87.865	98.441	103.84	78.703	68.739	94.314	124.86	130.3	128.39	120.85	119.68	134.42	97.392	130.47
94.083	91.597	102.22	100.26	132.59	112.12	86.435	96.81	113.92	110.52	97.341	106.69	108.82	106.04	100.84	93.036	98.232	101.73	95.317	87.847	67.723	84.288	116.89	106.65	119.67	122.12	61.021	81.054	87.819	100.52	94.145	95.823	98.532	123.47	104.59	82.044	81.918	89.184	67.531	40.124	34.417	69.164	133.9	120.53	137.14	129.2	125.74	125.39	109.13	136.9
101.05	101.31	91.449	93.587	145.47	111.63	84.419	94.017	133.17	93.523	112.98	110.61	113.49	99.52	105.46	97.036	114.4	105.72	102.35	107.31	75.114	70.591	97.438	85.801	99.913	103.28	70.016	76.762	100.49	91.509	74.22	95.467	112.27	122.74	106.59	62.963	88.284	79.636	87.176	52.75	34.839	58.419	123.07	118.39	124.45	130.12	129.89	123.03	123.17	128.6
115.39	114.52	110.31	119.72	105.63	100.49	110.55	105.57	123.38	91.244	123.4	126.49	104.64	88.502	99.947	83.045	107.55	102.81	110.86	122.58	110.4	91.093	104.53	115.22	54.401	85.179	101.32	95.078	98.255	82.397	78.524	94.568	103.99	106.63	105.04	53.388	90.508	85.099	98.018	70.91	48.529	69.942	100.41	91.69	92.754	102.65	104.19	91.535	123.28	119.51
126.55	125.29	99.836	105.49	89.182	88.896	101.64	102.16	108.35	78.203	125.36	120.93	108.86	94.29	111.15	94.42	114.82	108.81	107.27	115.93	116.94	93.052	87.04	95.921	63.461	66.827	87.232	87.038	101.55	96.295	84.542	81.289	102.71	92.824	87.614	53.557	113.06	107.3	158.38	138.75	115.72	120.77	85.367	95.705	76.668	91.371	93.148	99.185	117.62	109.86
146.84	159.1	70.142	77.946	69.569	78.89	88.604	91.854	79.907	86.725	123.22	129.17	104.18	100.62	113.55	87.923	139.43	132.48	108.02	131.17	110.3	75.293	49.359	62.459	17.408	48.357	108.62	85.114	111.87	115.51	73.14	68.682	132.35	110.57	54.157	43.842	130.51	109.22	177.93	140.85	143.25	130.58	90.659	131.69	94.675	118.55	113.23	126.25	126.72	117.47
141.4	147.38	52.232	44.813	123.03	75.274	53.251	83.699	94.322	56.027	127.78	115.19	137.24	119.36	108.93	123.28	153.95	132.11	103.54	122.77	36.067	25.16	47.27	27.763	67.367	55.534	9.1023	40.818	128.9	122.86	38.636	64.109	140.34	124.48	57.85	62.344	106.65	103.71	112.62	80.233	90.855	81.764	111.32	157.49	137.62	168.93	139.84	145.96	141.7	137.94
133.53	141.47	37.034	38.631	122.49	74.21	42.411	80.845	95.151	74.989	131.38	103.74	130.79	107.97	100.23	99.442	157.51	137.48	106.27	130.86	27.535	24.837	30.095	14.957	46.647	45.868	20.754	39.304	130.73	127.61	34.512	69.635	157.91	146.6	58.288	68.619	113.51	105.02	114.98	96.948	103.82	85.019	101.8	147.27	147.26	166.12	137.26	144.38	130.7	128.5
116.29	110.68	66.131	79.959	127.73	70.761	62.498	96.586	101.49	82.952	134.48	90.44	120.51	85.018	83.896	84.332	125.36	117.98	109.04	127.13	37.969	46.596	58.62	63.782	54.382	60.978	64.116	59.9	115.54	115.15	50.918	83.006	135.37	134.96	79.705	87.613	96.151	108.65	83.437	98.58	91.862	80.59	86.469	96.172	135.87	141.62	107.05	101.81	104.83	113.81
98.24	80.37	86.334	109.06	150.68	72.845	85.13	104.98	116.71	74.252	120.08	71.243	106.62	68.152	80.814	83.183	92.313	99.098	102.56	109.66	80.193	77.808	70.893	89.926	95.034	88.166	142.68	92.558	97.778	102.27	88.181	94.488	113.29	110.01	106.98	110.26	88.485	107.66	94.433	124.65	93.794	94.712	85.158	74.843	125.17	127.07	92.841	85.619	90.662	96.094
79.497	54.05	104.39	127.26	179.63	84.848	98.903	114.86	134.74	61.978	96.422	60.025	102.1	73.892	87.482	102.25	67.468	81.22	86.086	81.778	104.6	95.986	90.209	107.67	151.03	122.87	175.51	109.06	85.096	98.438	115.29	95.316	81.853	73.944	114.64	118.39	82.435	107.61	100.68	138.99	101.09	110.22	92.4	72.063	119.26	119.41	86.228	81.72	81.313	90.341
70.386	54.848	103.61	127.89	181.65	111.32	100.45	121.06	145.95	82.636	76.626	65.67	93.706	91.511	100.37	108.07	70.47	82.204	71.163	69.966	123.52	103.77	93.695	108.2	163.52	142.92	202.97	116.51	82.426	107.16	127.46	92.626	66.91	55.253	87.509	103.14	95.09	107.38	128.71	160.36	138.16	129.61	95.928	88.843	117.61	112.45	90.831	95.517	75.679	90.381
77.078	74.374	102.22	124.33	157.85	134.53	103.55	122.67	152.06	114.04	78.311	87.502	94.804	110.7	104.98	98.301	88.142	93.848	70.929	79.306	129.28	102.93	97.728	108.18	137.06	144.33	191.98	113.17	88.02	112.34	124.59	96.818	69.037	66.323	66.805	87.67	92.568	97.719	116.76	135.34	128.26	107.51	103.6	112.47	123.77	111.66	105.85	110.43	86.602	100.65
89.761	87.151	115.39	131.71	137.34	143.04	108.84	124.19	153.38	130.04	100.67	104.96	113.33	123.76	104.95	95.95	99.047	100.65	80.3	90.354	114.1	98.117	119.11	123.72	120.32	137.38	144.81	102.25	93.574	108.65	112.89	105.5	65.619	83.657	74.029	87.302	72.977	91.938	70.701	84.129	87.097	68.543	108.71	117.46	124.38	106.98	110.68	106.52	95.949	109.3
102	96.051	117.71	132.78	139.3	139.87	107.5	116.73	146.65	128.23	118.52	104.28	127.76	123.46	111.11	101.99	106.74	109.24	88.606	98.558	107.98	95.145	121.51	123.79	118.42	126.25	147.47	105.33	96.673	100.06	101.59	111.35	69.656	96.144	98.739	95.212	70.629	90.837	65.506	63.051	76.46	60.359	109.94	121.8	118.34	105.47	113.34	105.23	100.44	104.78
111.61	106.57	118.42	138.47	129.82	123.8	113.79	109.36	119.4	123.09	118.24	105.78	119.76	112.18	110.4	95.884	102.58	115.72	94.368	110.13	116.97	102.17	114.28	127.97	84.128	110.49	187.93	127.75	93.184	89.179	86.623	104.84	78.77	98.115	119.22	90.142	80.6	88.694	69.706	48.38	77.991	74.771	106.62	114.54	105.03	97.051	106.17	93.055	103.28	101.08
106.02	100.08	111.33	121.87	139.26	105.59	97.426	98.016	98.23	94.24	109.15	96.03	113.5	109.08	109.45	111.28	96.941	112.41	92.307	106.77	93.642	88.11	105.55	110.83	95.105	96.725	149.42	119.26	94.067	87.887	60.501	82.595	80.242	82.178	118.64	75.722	93.276	94.296	81.344	65.345	91.282	100.31	99.376	99.363	93.402	87.105	96.087	88.243	105.17	105.61
101.25	101.01	96.671	96.827	128.89	95.758	82.479	85.849	81.858	82.375	103.55	97.019	96.161	104.55	103.03	112.56	99.629	111.6	93.285	111.38	84.406	74.638	86.58	89.087	91.411	82.652	121.05	108.37	98.582	94.775	50.213	66.886	90.485	74.945	89.529	57.679	108.15	97.29	100.47	96.282	100.51	112.55	96.583	92.474	93.059	83.881	98.051	97.605	114.61	115.39
108.35	115.53	83.758	80.814	98.63	93.751	84.823	76.75	71.055	94.199	110.3	112.62	78.426	95.151	96.423	96.038	110.41	118.42	100.87	128.01	103.88	74.566	64.585	78.035	60.64	72.219	148.42	112.14	104.75	104.57	69.982	73.667	110.51	88.726	55.331	50.133	117.25	93.254	113.13	113.61	92.736	101.76	105.28	102.99	104.93	93.221	115.07	115.7	127.9	120.99
109.96	110.02	87.549	83.275	106.04	99.097	88.164	79.05	81.438	98.318	124.5	117.33	92.449	93.762	104.66	109.58	115.33	116.38	101.03	125.52	106.11	76.817	73.184	87.069	84.142	83.78	170.81	111.17	109.35	113.72	104.29	97.725	104.58	94.288	47.598	68.682	112.74	96.585	107.45	117.58	91.001	92.223	117.91	111.23	117.04	106.31	125.34	121.84	119.52	112.47
110.75	103.18	85.889	82.111	126.78	98.591	89.557	78.184	95.659	93.09	129.5	115.33	120.1	99.641	124.41	126.03	120.06	119.87	97.759	116.32	104.64	87.167	78.255	78.152	112.51	91.907	171.35	109.66	111.72	121.58	136.84	121.23	103.87	105.44	76.725	93.161	104.7	94.298	103.65	115.3	94.658	97.923	131.43	130.84	121.97	112.63	135.29	131.65	106.7	93.601
102.51	99.911	92.789	103.76	123.39	100.64	104.75	89.271	98.261	115.85	119.8	126.08	123.22	102.64	132.3	118.85	112.77	119.86	95.104	114.79	119.42	113.56	96.116	99.775	88.915	102.46	207.4	132.19	101.55	121.09	156.65	135.97	92.781	103.1	106.33	105.74	95.453	87.63	85.592	92.233	102.74	107.61	131.19	125.55	111.23	97.936	125.34	115.58	85.959	77.484
75.369	77.831	97.526	112.32	142.18	110.09	98.51	100.26	114.61	124.32	110.55	122.92	122.98	115.55	132.54	132.93	103.67	107.21	90.78	97.437	106.7	116.35	124.08	115.84	116.3	121.6	176.03	129.44	92.543	118.16	153.75	135.02	62.7	77.299	121.21	116.92	82.524	90.358	69.344	84.409	107.85	107.36	121.34	102.49	96.809	81.326	105.83	98.662	69.846	73.898
53.335	64.16	90.101	109.33	144.84	128.13	92.42	106.33	131.19	141.2	105.29	117.2	101.41	122.48	124.84	132.02	104.16	99.201	91.165	82.856	119.65	120.19	131.19	121.29	132.89	136.63	180.89	133.26	88.082	113.18	154.49	133.3	45.859	58.8	109.79	124.42	90.212	98.03	90.308	102.44	120.11	103.7	109	86.38	87.567	73.906	90.396	93.417	69.367	75.854
59.338	68.138	91.487	111.99	113.77	134.32	105.7	111.4	128.77	150.81	108.18	118.04	79.038	120.31	111.58	110.74	107.34	100.02	100.75	80.311	139.62	132.2	131.48	130.09	109.31	134.83	184.15	140.4	90.888	106.41	155.84	133.84	52.703	66.518	95.091	122.29	103.09	104.49	97.291	101.15	108.93	91.287	98.546	77.128	81.804	71.638	75.09	81.649	80.601	83.391
72.368	60.621	99.381	113.48	113.37	136.69	108.29	116.86	126.81	133.74	106.99	98.185	83.65	115.12	112.65	115.23	106.73	94.548	100.4	68.35	123.84	136.09	136.72	132.19	132.16	134.07	154.73	130.42	99.332	101.57	145.89	133.98	57.463	72.828	92.405	124.28	123.51	119.48	112.76	115.64	132.28	109.37	81.624	64.426	76.04	72.263	56.125	63.227	74.111	81.309
94.664	73.088	88.718	100.63	109.71	132.97	105.75	108.95	110.84	124.89	91.517	79.566	82.956	95.734	119.27	103.69	110.87	98.463	98.117	78.744	120.76	141.81	105.68	106.34	124.84	119.47	172.14	131.44	106.7	99.932	129.93	130.75	90.996	94.137	95.422	116.5	152.22	118.94	159.5	146.5	183.39	148.12	66.976	71.315	74.717	79.105	62.26	68.54	70.39	71.701
110.26	87.986	94.089	95.866	100.45	114.74	108.56	99.594	88.704	113.58	80.315	81.076	84.651	76.482	107.32	90.779	100.73	90.936	102.22	103.2	106.04	130.95	90.335	98.675	102.73	106.88	144.67	123.68	106.53	95.076	99.14	117.88	114.53	109.59	104.21	103.43	132.73	99.609	129.66	113.33	157.21	130.79	69.794	72.032	81.117	92.061	84.407	75.718	85.175	82.557
103.14	97.735	88.435	80.379	105.16	105.76	93.906	85.783	81.056	117.63	76.727	78.711	75.636	64.288	99.691	87.44	97.506	83.477	103.52	117.24	112.02	108.4	67.61	81.227	107.75	101.44	145.26	111.81	101.26	100.69	79.688	97.659	118.94	105.66	81.497	87.341	121.27	93.467	147.21	134.97	167.42	123.64	74.457	75.206	84.171	98.723	108.19	106.13	97.665	89.27
100.2	114.74	95.496	75.914	89.884	89.795	97.441	76.911	76.489	117.28	85.746	89.719	63.839	63.223	88.037	73.632	98.729	86.81	114.53	127.67	136.42	91.125	59.695	74.777	85.985	91.911	139.88	103.35	96.704	104.44	72.76	77.857	119.26	107.79	54.096	66.362	100.61	87.876	133.4	125.98	134.65	90.413	89.31	86.542	87.026	99.766	121.63	129.9	121.01	103.66
100.97	117.09	122.24	90.063	80.942	72.816	109.84	83.929	79.572	93.166	98.126	93.766	71.305	75.843	85.439	73.777	97.403	92.542	122.87	118.52	132.15	81.496	87.451	87.555	83.572	85.223	89.135	86.379	96.4	104.31	69.388	62.982	103.43	103.62	40.606	51.437	82.502	93.399	91.54	99.929	100.36	71.399	95.349	85.108	81.777	84.372	103.51	118.85	122.7	112.66
106.28	119.44	119.69	90.873	94.108	73.987	105.41	89.76	85.408	72.204	96.66	77.947	77.854	83.862	102.5	81.061	111.99	112.46	118.67	108.92	115.48	76.635	90.825	76.484	99.945	80.67	107.94	81.711	103.32	106.68	73.956	62.146	105.08	99.689	31.036	45.515	105.02	101.09	121.19	127.16	146.11	110.93	84.851	95.068	76.143	72.625	87.905	111.07	97.212	97.434
115.91	124.11	101.29	87.497	96.42	78.786	102.4	90.748	82.065	62.718	89.013	72.024	80.39	84.232	107.44	78.633	122.98	129.17	109.01	113.25	93.252	77.214	78.893	66.303	99.897	78.66	141.13	87.91	110.14	106.31	85.628	77.722	126.22	106.29	47.263	54.474	115.46	89.946	130.24	122.73	153.33	133.54	85.644	112.48	84.685	79.199	97.849	109.31	85.683	85.385
109.37	109.52	88.92	92.519	89.44	85.873	100.63	93.27	80.387	71.612	87.618	77.763	85.993	87.659	94.618	82.641	116.3	122.12	91.423	108.88	72.2	83.543	80.958	82.384	114.6	90.126	128.54	89.218	109.46	110.07	109.15	102.76	130.38	105.56	82.832	81.258	100.06	83.732	101.13	97.276	114.58	130.97	101.27	112.07	98.604	88.666	113.1	105.66	92.62	84.802
91.931	90.316	72.273	85.303	108.28	99.283	88.037	86.977	96.262	85.204	94.115	79.188	94.264	97.635	86.018	108.15	117.33	110.58	74.167	94.134	72.392	80.015	77.55	86.575	160.99	113.61	117.22	85.893	110.27	119.52	135.28	128.03	127.11	103.59	116.29	112.56	84.585	90.085	89.102	89.915	80.584	115.28	126.5	121.59	116.82	112.76	134.54	124.01	121.42	92.514
84.698	88.259	84.265	104.46	104.24	108.49	101.37	91.388	105.74	115.74	102.57	94.502	90.617	103.59	82.124	113.72	116.53	104.76	73.071	87.637	109.82	98.382	94.436	118.23	145.28	131.43	151.04	107.51	106.11	122.74	151.46	142.14	115.84	106.84	132.55	122.62	78.762	105.89	68.904	72.388	70.01	100.72	134.52	114.56	118.1	117.32	123.28	116.14	142.41	105.81
82.201	80.836	118.96	128.35	119.61	111.24	109.15	103.9	118.26	115.85	109.71	96.239	104.28	113.07	96.673	130.93	109.19	96.102	80.892	72.201	112.48	115.47	137.66	148.23	146.55	140.44	129.59	113.95	103.28	119.11	136.39	132.22	86.381	98.504	133.74	119.88	82.005	131.18	51.864	72.074	106.35	109.77	111.02	84.322	101.01	98.599	78.629	82.685	125.08	114.96
93.615	91.659	130.16	127.65	120.31	108.14	109.41	104.85	117.51	105.84	108.11	97.764	111.13	113.88	114.99	119.55	104.64	98.694	95.1	73.212	113.08	137.61	144.16	136.34	118.82	125.06	117.2	122.25	103.12	111.88	114.59	111.05	86.148	104.87	121.76	111.02	101.45	136.14	75.443	94.215	157.88	131.73	80.5	75.271	88.364	82.401	55.19	71.253	96.275	114.59
109.2	114.39	116.02	114.87	103.72	105.02	108.57	98.468	102.37	105.22	105.25	112.9	103.92	106.52	112.4	88.262	99.619	104.11	106.64	94.971	116.72	146.26	118.62	113.07	68.201	108.01	142.23	135.99	104.13	104.22	103.63	99.166	107.21	119.31	101.48	107.42	111.48	114.28	92.11	88.071	154.42	118.95	72.735	92.583	97.38	94.922	75.12	85.238	82.216	114.99
106.82	115.21	80.439	81.872	112.46	106.4	86.149	85.665	101.72	94.18	106.97	115.68	109.33	111.79	99.88	90.117	99.692	103.57	101.42	99.928	99.126	120.74	81.609	71.158	91.012	105.37	109.63	117.52	112.32	109.72	108.91	100.02	124.31	125.95	96.699	119.59	110.9	97.204	104.81	87.108	113.02	92.494	92.95	126.71	120.35	126.31	118.27	123.24	90.555	114.46
98.219	113.5	41.582	52.374	118.94	113.73	71.086	75.412	110.03	97.574	103.98	114.28	107.29	118.91	86.796	100.09	111.14	111.16	91.176	100.22	106.44	92.485	42.227	33.865	118.91	111.18	105.3	105.44	123.17	120.92	129.51	113.87	145.3	136.05	112.4	130.98	116.52	89.752	119.52	88.583	73.5	75.714	123.41	163.79	139.33	153.55	152.79	156.44	117.87	110.45
90.852	107.71	42.056	57.51	113.78	119.1	80.29	83.665	116.42	107.54	96.571	113.16	102.06	121.15	81.738	112.6	116.88	116.16	89.369	97.655	116.66	80.538	46.1	44.923	126.67	121.9	114.91	109.05	128.14	124.16	139.08	125.37	146.76	136.39	140.15	131.69	116.75	93.9	98.482	70.646	54.923	74.677	134.12	159.5	134.67	149.55	139.95	137.6	130.83	106.1
84.692	94.805	71.193	76.099	110.28	119.1	92.862	99.017	116.91	107.28	87.577	102.96	100.94	117.89	95.104	126.88	113.64	110.9	96.076	87.197	109.39	87.115	78.419	77.524	138.06	127.06	112.65	114.93	124.74	118.93	129.45	122.3	127.29	120.09	154.87	126.15	117.39	104.8	85.121	75.903	86.225	103.53	115.39	118.42	109.52	117.61	94.017	90.014	111.86	94.72
88.39	90.005	99.872	83.01	105.18	107.47	102.29	102.3	105.8	92.6	83.89	95.591	101.2	111.41	110.58	126.89	108.57	100.75	110.24	82.708	98.363	103.14	99.061	95.447	140.42	119.68	103.04	117.35	116.31	106.48	112.79	111.33	112.85	105.41	144.75	120.09	108.91	98.452	83.176	82.687	102.87	117.55	97.366	88.959	93.54	96.89	69.502	65.383	93.905	85.574
102.96	105.8	124.49	104.28	72.283	92.754	125.46	104.83	72.746	107.68	88.513	111.09	81.249	97.814	104.84	94.781	103.26	94.356	124.81	101.59	116.7	128.06	106.52	129.75	82.95	109.71	168.75	137.72	100.12	93.649	107.7	106.78	102.7	93.963	91.075	99.745	100.57	79.579	83.049	70.381	95.248	105.61	87.028	73.403	88.985	90.092	68.753	57.668	83.125	81.386
109.44	104.61	137.41	111.49	63.663	74.687	131.31	102.27	58.734	100.51	101.52	116.78	87.134	103.92	87.659	88.479	99.893	89.15	125.95	104.14	109.44	131.7	116.41	135.86	82.148	102.06	120.23	115.5	91.607	92.772	108.96	103.28	88.912	85.929	53.028	79.426	87.173	74.791	67.513	58.962	59.868	86.991	89.659	74.057	91.571	85.913	76.584	70.983	89.125	85.582
111.92	107.7	126.37	105.16	73.017	71.523	124.78	97.852	64.465	97.512	108.19	113.67	94.177	111.05	73.128	94.597	109.46	104.15	120.75	109.01	106.39	120.94	111.36	113.04	96.638	99.55	87.296	93.284	93.841	101.64	115.92	104.19	95.389	93.747	41.518	56.459	97.393	84.069	79.667	71.68	64.105	92.342	91.762	93.336	94.314	85.742	86.602	97.193	100.34	89.184
111.82	118.8	106.82	96.826	75.435	80.123	118.67	97.176	74.921	102.33	105.01	114.57	94.016	108.27	65.464	95.348	117.01	127.34	118.82	121.32	107.11	110.5	101.37	89.433	89.05	99.276	94.172	93.156	100.36	110.01	120.94	106.95	120.68	117.31	65.124	45.855	116.24	95.588	96.495	84.374	92.611	108.37	91.655	113.22	95.813	90.306	93.334	115.16	106.98	93.727
106.75	128.36	98.048	100.47	63.574	91.485	118.76	104.13	74.573	111.59	98.865	126.99	88.083	96.882	62.963	88.963	108.51	133.91	120.63	134.98	101.43	102.77	101.64	97.859	56.414	103.72	129.03	113.43	102.31	111.16	119.03	111.76	140.57	137.25	103.09	62.568	118.78	98.899	89.568	71.537	103.1	104.1	95.898	117.65	101	106.45	99.453	113.44	105	101.77
92.826	115.72	86.695	86.465	72.504	94.971	99.099	101.8	75.654	93.419	97.776	124.49	100.49	98.834	76.095	104.34	96.687	116.26	114.95	123.48	71.987	82.742	96.412	92.469	76.862	103.23	83.552	103.64	104.48	115.1	112.35	113.74	144	140.07	138.88	107.59	106.33	100.1	93.264	78.649	91.752	89.717	110.2	122.75	112.17	130.74	115.63	123.71	106.95	107
89.802	103.3	81.467	80.972	76.728	90.874	91.057	96.812	70.836	81.444	101.74	121.97	108.03	106.9	88.361	114.24	92.572	94.226	107.4	112.04	66.063	66.896	86.767	92.261	86.442	95.334	42.658	87.995	104.28	117.31	108.72	118.1	138.03	131.41	148.55	142.09	87.872	91.853	91.465	72.941	52.258	60.248	126.48	129.65	121.62	148.49	133.73	132.37	122.43	112.04
97.709	92.305	98.933	109.24	75.311	92.449	108.22	105.87	69.803	96.562	108.76	122.91	103.53	112.77	92.375	117.46	92.282	78.715	100.42	106.94	86.645	66.919	101.72	125.51	76.674	93.912	54.265	83.925	100.06	114.32	106.42	122.08	111.94	105.44	127.15	138.21	76.373	87.347	71.694	49.583	31.213	43.577	122.15	112.89	112.86	136.9	123.94	108.31	127.58	114.89
110.86	87.145	117.28	134.61	79.849	101.11	123.86	116.74	80.88	116.58	118.3	118.55	100.42	115.22	98.136	122.39	100.97	82.883	99.004	103.6	99.179	73.401	123.47	146.72	80.081	93.387	70.642	78.571	101.55	113.3	98.066	114.73	89.62	81.609	91.893	96.094	84.14	94.663	67.741	53.225	69.755	69.904	95.675	86.911	87.817	103.8	94.963	77.111	113.78	111.71
123.36	95.833	112	119.82	83.02	105.22	122.79	111.23	98.336	113.74	125.03	115.09	108.6	115.39	103.32	119.75	116.89	103.39	107.61	102.33	89.397	80.983	119.46	117.02	93.225	85.372	42.531	68.175	113.8	111.63	85.044	99.683	101.65	88.852	75.184	53.09	95.31	97.981	74.707	71.774	109.43	106.25	80.488	87.767	75.537	89.824	85.623	78.58	108.02	109.99
128.7	124.37	97.58	102.99	61.337	107.81	125.09	105.7	95.39	123.52	120.31	130.78	102.32	101.99	95.71	92.508	127.04	120.87	123.09	119.74	87.375	96.26	99.165	99.643	53.807	84.92	84.903	92.866	123.09	100.95	76.356	95.617	128.49	111.69	59.902	36.495	101.58	90.025	73.781	69.559	119.89	115.16	86.259	100.36	86.904	111.14	97.58	91.427	108.72	111.23
114.78	132.62	77.214	71.643	50.486	97.844	105.91	95.078	83.511	108.78	106.12	128.68	110.64	98.15	91.74	86.583	127.61	116.22	128.23	120.03	61.473	99.841	74.696	70.555	52.414	81.398	40.339	93.561	129.57	94.063	71.242	94.425	139.65	124.06	62.926	60.617	99.93	91.339	80.936	93.355	109.41	114.87	101.72	108.53	105.11	132.89	110.75	113.54	112.01	108.24
107.51	142.83	56.683	48.488	32.588	83.388	95.172	82.767	57.334	103.71	84.693	119.68	102.99	90.873	90.12	78.439	127.34	111.52	129.45	129.85	68.785	101.81	41.238	44.165	28.351	68.386	30.608	100.36	129	88.275	77.74	98.422	149.23	131.07	75.357	92.24	103	87.687	103.32	118.82	92.189	100.39	111.53	118.21	115.01	138.54	123.45	132.42	120.46	100.96
108.26	135.66	75.836	67.149	8.1583	70.245	108.41	89.028	31.877	108.11	75.825	113.3	93.866	85.222	87.207	76.388	105.71	100.61	127.52	132.63	79.535	106.08	57.389	67.658	4.042	56.741	7.4023	100.49	115.55	83.073	83.999	95.244	127.34	117.16	99.395	105.64	95.642	90.736	87.052	113.87	75.011	80.755	97.355	91.427	93.634	99.476	101.76	103.34	105.14	95.085
118.62	127.87	82.731	61.682	35.201	70.772	98.68	84.508	36.675	91.716	88.955	93.384	100.59	86.863	103.19	99.884	102.5	110.34	125.06	124.77	61.169	73.663	66.426	54.503	42.927	49.123	-14.533	73.737	110.25	88.13	73.032	79.883	117.67	105.78	116.89	94.81	101.49	95.12	110.02	135.19	103.43	77.856	76.538	91.282	66.8	74.925	96.187	96.899	79.16	86.489
139.45	141.21	83.618	54.977	40.881	73.044	102.43	76.683	53.397	83.261	111.37	100.09	105.39	88.718	109.73	83.406	107.38	132.79	130.65	124.15	56.079	54.735	62.623	38.287	32.705	39.349	-1.274	62.083	105.43	90.13	58.171	66.044	137.62	123.41	129.34	72.398	105.1	85.149	118.74	122.78	97.733	67.58	79.027	118.78	59.199	80.488	113.67	105.78	74.782	86.927
137.88	142.96	94.175	74.865	43.24	83.424	108.17	85.483	78.131	94.879	124.04	112.58	107.49	91.9	107.76	58.024	106.15	133.97	127.54	114.16	49.483	58.145	77.443	64.839	12.21	50.078	42.052	67.34	95.199	89.37	44.378	61.051	132.57	123.37	109.62	58.689	112.22	89.667	118.55	116.14	103.47	83.987	87.92	118.3	65.83	93.524	114.63	95.05	65.644	86.243
122.39	137.49	68.371	51.041	104.77	90.814	80.647	70.675	119.92	66.802	113.59	94.557	118.4	101.81	113.01	73.835	126.81	129.89	118.02	104.13	37.64	43.859	52.232	29.362	59.17	69.967	55.484	57.622	104.18	85.911	34.658	68.085	144.05	124.92	92.216	68.74	111.29	81.272	129	114.54	74.882	83.94	123.56	154.7	112.36	150.32	152.75	133.23	102.41	94.033
98.848	117.69	66.336	60.786	113.66	88.266	81.192	70.978	128.46	66.844	85.997	84.957	106.48	104.77	107.85	81.567	117.54	109.16	104.31	99.574	65.857	76.159	50.939	36.64	68.836	83.254	56.813	69.154	106.37	82.828	58.449	82.291	135.39	116.21	84.662	77.695	101.09	78.699	107.64	101.77	42.48	94.117	144.12	147.06	140.6	154.06	154.29	133.63	132.67	103.82
67.505	73.274	82.835	82.201	122.45	90.834	83.797	84.739	123.81	74.316	65.113	72.997	98.614	110.45	107.86	119.55	87.177	80.524	83.722	82.539	84.613	106.82	79.02	65.99	122.68	102.74	30.303	74.277	106.84	86.018	95.806	96.527	101.08	91.553	92.849	89.829	88.59	89.781	87.277	102.35	48.464	112.88	142.71	112.54	141.64	124.05	128.68	109.58	129.72	110.03
49.198	44.633	91.634	99.016	121.3	108	91.652	103.46	113.12	107.7	60.362	77.635	88.331	112.52	110.32	144.41	67.087	70.877	68.018	73.587	110.47	122.19	95.444	93.21	157.67	121.65	82.051	96.743	105.19	90.513	130.07	113.04	80.874	80.415	105.57	105.18	96.558	99.937	110.37	116.34	96.114	129.44	133.42	96.417	129.59	103.02	109.67	91.244	107.1	107.84
53.818	40.581	98.155	109.48	93.87	119.43	107.49	121.39	104.25	140.75	74.074	101.96	94.366	118.57	104.25	133.01	65.318	75.501	66.86	71.681	114.95	121.53	104.33	110.99	142.09	121.87	101.66	113.6	100.19	90.853	136.37	120.32	80.244	91.836	129.74	124.28	106.78	105.23	126.03	111.66	115.85	126.65	128.69	95.987	114.04	93.364	97.361	77.39	92.225	105.08
62.665	36.094	103.44	110.42	102.2	130.8	102.81	133.28	122.42	141.88	92.855	106.38	123.42	130.5	102	133.82	82.148	73.922	69.28	58.21	71.828	94.624	121.04	116.11	157.36	122.86	51.963	101.77	95.657	86.864	108.79	114.49	66.89	87.141	147.29	148.92	116.89	115.81	136.12	114.27	129.38	124.67	120.97	91.54	102.2	94.297	84.501	69.459	83.336	97.979
80.172	50.951	108.33	122.19	102.61	143.08	106.76	136.52	139.8	148.07	98.641	105.41	121.71	125.19	98.423	118.02	102.83	73.633	76.561	60.231	65.221	91.421	131.47	131.77	131.02	124.37	69.407	110.97	89.147	78.348	89.017	109.86	57.776	74.963	143.66	155.72	131.71	113.56	143.07	108.84	144.98	130.08	108.77	84.357	94.316	92.887	75.847	66.656	87.142	88.83
95.773	62.57	118.5	125.03	107.15	140.42	107.78	124.75	148.71	121.96	102.3	95.649	112.18	119.09	100.16	121.72	109.13	73.057	83.311	59.373	65.767	102.4	144.52	135.46	135.1	123.66	25.462	99.845	92.657	79.302	88.034	106.5	56.813	67.767	145.21	144.65	125.44	101.88	118.63	91.682	140.16	136.06	99.356	81.346	86.149	83.393	72.44	76.808	99.605	90.31
105.28	79.11	142.13	147.05	94.696	134.17	128.53	121.72	133.98	111.69	107.47	106.85	85.145	106.21	96.585	120.37	95.948	77.668	89.535	72.298	97.306	130.68	164.19	168.12	120.14	134.88	48.073	108.6	98.433	85.461	107.44	118.26	63.514	73.491	140.82	125.6	106.38	86.662	69.111	49.534	133.3	135.61	91.202	74.586	76.083	76.398	65.84	72.698	98.263	102.51
100.36	84.021	138.01	128.18	118.81	120.41	118.49	110.41	127.28	77.403	116.84	105.8	93.163	108.78	104.72	138.82	93.94	91.078	89.763	74.692	97.437	128.82	152.01	139.94	167.96	140.14	9.3496	86.045	114.26	102.56	114.82	125.92	87.731	96.975	147.39	127.42	93.791	90.083	63.351	62.067	148.3	150.29	87.531	86.662	71.989	83.516	68.571	89.36	90.6	112.36
88.932	97.778	115.23	121.48	131.43	121.22	115.08	113.36	123.23	98.726	109.75	112.37	90.671	98.433	106.8	115.78	100.29	104.65	87.002	93.267	135.62	136.49	114.37	119.49	149.02	146.18	127.73	114.63	112.78	106.69	116.34	131.95	109.21	115.23	134.8	149.7	115.19	109.31	117.78	112.24	203.54	178.22	77.212	86.68	74.457	91.314	66.243	88.52	72.002	103.52
93.449	114.67	93.044	104.01	129.6	98.688	101.68	107.79	113.47	98.545	105.4	112.63	108.46	92.756	103.42	87.463	109.28	111.96	94.198	114.36	127.14	119.4	79.296	82.601	102.06	120.83	137.61	117.98	104.56	103.3	86.811	107.19	125.35	126.9	124.4	159.4	118.08	127.63	131.8	139.62	190.47	163.72	69.21	76.537	78.891	84.157	66.198	81.367	73.164	95.781
92.633	107.05	80.27	88.495	128.44	82.978	76.893	98.993	114.83	91.395	96.934	91.984	123.73	94.354	110.13	80.809	100.33	97.933	90.416	102.97	111.75	115.01	68.558	58.918	93.98	92.448	96.264	105.36	86.012	98.38	72.722	73.848	109.63	107.24	114.61	157.04	125.35	148.98	158.97	190.6	185.83	159.7	59.54	56.745	75.347	51.697	59.585	76.342	70.669	76.288
102.8	106.95	90.545	95.311	109.53	78.394	72.564	94.354	104.17	95.025	95.649	84.418	112.3	95.519	116.03	82.979	81.781	86.183	89.253	93.136	116.5	121.32	84.549	81.403	80.348	77.589	108.25	103.56	68.973	91.448	80.038	61.07	92.882	85.934	99.488	127.84	122.81	144.39	158.76	195.51	164.52	136.71	58.382	53.707	67.663	31.428	61.232	73.987	69.394	67.638
110.61	96.987	123.3	113.81	108.19	81.807	79.571	99.349	97.922	84.024	105.89	83.644	109.72	107.32	119.85	110.67	63.629	75.821	90.204	77.267	102.87	119.27	132.86	128.73	120.9	87.879	87.241	86.718	64.713	84.6	88.897	71.898	74.637	71.314	103.25	102.53	100.96	127.82	116.52	158.6	126.94	109.09	63.443	58.939	56.664	33.746	58.937	67.106	64.23	78.799
114.41	94.357	130.32	114.34	125.39	98.44	84.844	100.71	104.02	83.677	108.16	79.107	107.64	111.68	126.4	124.37	73.678	82.354	93.655	74.69	109.15	118.96	150.25	138.29	174.09	109.8	119.74	85.976	72.599	78.588	96.874	93.961	82.469	77.081	119.56	102.26	103.54	113.16	126.58	156.26	138.93	122.01	64.697	79.943	51.203	56.981	62.951	77.961	61.375	88.882
120	100.05	121.48	107.16	111.29	103.7	100.02	96.134	107.4	94.888	97.678	80.652	105.13	100.6	121.02	91.096	89.843	91.736	102.68	88.192	136.06	140.33	144.43	118.39	168.99	117.85	132.53	105.37	79.409	70.214	103.13	100.93	105.41	100.83	155.95	124.39	111.06	104.51	134.72	153.35	136.29	141.91	65.603	88.408	54.705	67.699	66.403	85.593	74.67	95.186
109.73	90.42	101.93	92.127	127.11	114.49	91.085	86.689	124	101.48	78.153	61.758	104.05	81.248	120.25	76.423	98.947	85.174	98.687	90.063	149.78	148.24	135.49	88.84	188.07	137.03	149.12	126.83	82.493	64.989	110.05	93.141	101.87	98.642	177.93	162.07	122.1	110.01	154.42	164.71	143.19	146.57	69.427	84.888	77.286	81.829	80.756	96.391	83.932	86.684
100.11	87.07	85.778	78.953	125.19	118.6	76.476	74.162	125.7	107.54	63.481	46.833	91.314	65.948	121.45	70.27	93.961	77.102	88.642	87.033	161.82	148.26	121.67	70.716	185.07	142.29	153.06	139.23	82.595	72.637	129.91	85.73	94.902	94.654	174.67	177.61	125.29	112.59	164.68	167.31	124.91	117.68	86.021	92.68	108.73	94.687	110.58	115.53	95.734	74.151
97.123	96.732	90.981	89.035	96.805	117.88	77.886	75.291	106.75	120.86	62.681	54.328	71.082	64.463	118.3	69.114	79.388	76.995	81.594	88.783	172.68	143.13	115.51	92.686	150.16	131.2	156.37	140.75	81.473	89.697	154.09	96.369	93.598	100.38	147.45	159.17	115.38	106.72	149.82	147.64	80.847	70.122	107.65	108.73	130.92	103.88	136.11	124.63	103.85	72.718
96.037	98.748	118.95	112.31	85.619	109.05	86.948	92.062	90.58	108.56	79.429	71.816	81.311	84.352	108.9	92.421	66.672	79.903	82.818	88.261	137.5	117.93	130.72	132.31	145.31	110.19	69.687	105.93	85.419	104.96	149.24	112.46	90.015	108.75	125.53	125.9	82.93	100.37	92.143	107.56	14.022	28.551	119.54	112.14	132.11	104.52	135.06	110.91	107.04	92.981
97.461	104.91	130.63	131.23	106.2	111.48	94.895	111.4	89.283	104.49	96.192	86.689	96.567	95.837	99.86	111.84	77.113	94.078	90.255	101.45	105.04	91.073	129.27	153.57	142.02	94.739	62.175	88.587	90.629	108.31	117.86	118.81	92.94	109.89	98.435	93.57	76.957	96.974	83.673	102.53	20.16	40.49	105.98	104.12	117.31	102.36	116.27	92.392	98.988	110.87
105.33	114.42	130.41	147.92	111.35	112.03	114.52	124.56	94.632	115.34	106.68	105.58	101.98	88.422	83.691	94.612	88.835	105.68	101	121.6	103.16	95.978	120.97	160.31	90.121	85.434	116.18	107.57	87.621	96.486	81.834	103.39	96.892	106.3	85.467	73.937	89.9	90.34	91.28	93.874	59.206	75.648	84.098	82.195	101.22	89.323	89.766	69.875	91.797	116.83
116.34	120.6	111.83	131.62	107.59	98.506	117.49	115.26	103.98	107.09	115.79	107.91	107.28	79.027	76.715	71.484	98.707	112.22	107.61	126.53	100.81	106.3	100.48	121.64	43.429	76.448	124.73	118.34	85.508	89.879	55.01	71.894	105.69	104.92	84.991	66.065	109.86	81.778	112.16	92.984	103.5	103	76.832	78.545	99.753	81.869	83.729	77.4	91.831	105.17
119.13	112.92	101.15	105.35	109.2	76.695	109.48	101.4	117.14	73.743	121.91	95.077	118.36	82.457	76.576	72.014	95.494	104.03	107.83	111.46	81.515	102.94	94.693	81.714	41.965	79.414	68.922	103.72	86.588	91.371	46.456	56.842	103.62	101.91	91.425	74.798	104.74	71.339	92.859	63.51	91.853	80.537	99.524	96.38	119.75	99.15	102.86	101.89	99.694	92.314
110.99	107.48	90.861	85.987	109.92	65.805	96.471	95.294	120.72	58.049	114.5	74.473	115.03	89.684	87.05	82.898	93.609	98.363	104.69	99.807	76.819	93.559	81.922	58.609	62.487	81.698	62.028	86.915	89.815	105.61	61.999	71.528	100.16	98.608	73.205	82.555	101.48	73.986	100.14	75.934	89.214	66.329	125.21	123.48	136.1	121.46	130.98	133.77	99.745	79.105
102.6	112.95	86.94	85.773	96.602	61.437	94.844	97.888	106.87	63.306	96.339	68.837	101.39	91.317	92.734	84.843	94.087	101.86	107.28	109.5	88.543	88.837	67.225	62.338	66.368	69.963	89.587	79.59	94.056	118.06	83.547	97.002	102.31	101.64	49.193	82.296	89.541	85.045	103.49	103.04	66.756	65.522	138.59	137.88	133.52	127.52	150.82	151.45	103.63	82.517
95.271	118.47	95.929	111.94	77.424	68.478	105.04	109.18	87.367	89.805	78.082	84.152	83.835	82.4	89.923	79.515	89.929	106.18	109.21	128.02	110.6	98.065	73.572	103.08	51.496	59.995	143.74	92.762	93.817	116.64	97.861	108.76	93.572	97.009	36.36	81.535	77.855	103.63	99.534	128.36	49.693	86.702	127.41	117.84	110.24	105.81	142.53	136.9	100.66	95.282
92.431	112.33	104.51	126.05	88.343	80.314	97.188	112.33	85.372	96.589	79.06	96.92	88.397	79.594	93.563	99.811	91.417	109.97	104.82	128.16	98.818	89.683	97.639	129.78	75.096	63.393	127.69	90.225	97.609	107.58	89.296	94.515	79.483	87.273	49.204	90.215	73.448	120.83	101.24	150.32	56.772	113.21	102.08	89.737	87.436	81.357	118.37	116.76	88.324	102.35
107.89	118.18	111.24	131.91	81.874	87.764	99.102	110.71	90.018	104.98	97.355	118	93.761	82.076	95.599	103.94	99.932	120.35	105.89	127.79	92.341	78.474	117.6	141.1	57.266	74.182	103.48	95.564	101.31	93.348	74.342	78.589	88.669	100.13	81.263	103.49	75.158	111.72	90.284	122.86	55.018	105.1	86.28	83.561	87.14	79.097	98.841	100.5	80.385	100.03
130.21	132.22	117.02	133.53	62.69	88.074	113.12	112.94	95.799	116.19	119.14	134.52	96.23	89.97	95.074	92.103	110.96	130.68	117.31	134.08	87.836	60.832	123.6	140.87	9.6172	86.171	92.602	103.72	103.57	83.298	61.343	78.785	113.15	126.83	106.62	111.77	72.425	84.354	58.174	58.151	35.245	61.631	86.498	96.879	107.15	103.35	91.998	89.724	77.589	95.883
131.57	132.54	103.96	115.01	74.361	90.008	112.89	112.36	110.62	115.54	121.22	121.22	99.13	99.146	100.93	88.393	118.73	129.98	126.47	133.58	81.366	41.155	100.07	109.91	10.524	93.991	100.99	100.59	105.68	85.219	62.069	91.837	129.61	138.34	108.87	113.62	71.454	67.524	52.853	35.433	32.589	33.159	98.602	120.83	129.84	138.51	105.22	102.76	82.176	95.44
114.75	127.69	80.959	93.683	77.693	87.283	113.43	104.64	111.77	113.96	97.436	105.34	85.847	96.061	100.97	66.434	107.72	118.48	128.41	131.52	104.68	58.117	59.009	76.474	13.88	82.626	139.44	104.28	102.3	92.929	86.612	101.49	133.06	133.12	95.576	98.489	69.634	68.159	63.406	52.16	28.628	36.509	118.29	136.88	132.47	148.59	129.28	127.08	106.59	108.72
81.424	103.67	76.206	91.457	85.749	87.116	111.42	98.389	107.94	104.5	67.644	96.798	70.484	88.673	96.969	56.277	73.587	88.574	111.96	108.29	134.65	105.42	54.192	82.438	47.892	76.785	165.14	107.77	93.619	97.133	120.93	99.483	99.764	97.573	83.122	83.464	65.809	91.306	69.857	84.924	33.684	66.938	133.37	121.37	109.16	123.33	135.6	131.09	130.85	128.43
55.775	76.533	84.893	93.669	116.15	94.175	91.381	91.945	106.57	84.635	60.676	89.038	67.657	89.295	105.54	83.471	54.052	64.13	86.329	72.912	138.04	134.12	81.778	104.87	118.66	86.02	165.29	98.101	91.734	100.91	137.72	90.717	59.101	53.355	67.822	74.892	76.931	122.58	100.48	133.08	87.488	111.18	128.87	94.286	73.89	88.414	119.68	118.38	134.7	134.18
65.878	78.74	109.3	116.67	106.51	102.7	95.66	98.055	92.584	97.542	80	105.93	60.864	92.477	112.31	93.293	60.649	63.58	77.571	67.473	151.61	152.74	119.1	148.46	108.09	98.174	204.25	114.48	91.248	97.828	140.49	96.063	54.275	44.305	56.59	72.327	95.755	129.65	118.81	130.32	141.42	127.58	109.31	71.945	49.069	62.942	87.458	80.005	126.84	124.76
87.237	69.733	138.33	127.7	98.69	99.743	96.224	111.55	85.849	94.465	116.67	111.11	92.191	115.34	120.44	120.09	78.184	66.467	82.097	63.953	107.88	136.52	158.89	162.89	116.55	102.95	96.101	97.774	95.2	99.3	121.59	103.83	63.395	58.334	70.963	83.875	92.773	127.77	92.215	97.458	156.14	119.18	83.721	51.058	41.589	46.635	46.801	36.792	112.33	112.41
106.97	76.192	118.64	104.13	94.7	103.52	91.912	111.46	81.526	109.64	130.5	105.43	109.33	125.65	124.56	122.02	106.74	85.294	89.47	82.15	93.739	116.69	127.26	114.32	101.67	97.975	61.527	101.06	99.658	103.73	113.15	116.27	103.18	95.239	88.347	96.668	99.358	109.91	100.34	84.296	159.14	109.24	75.337	77.765	64.118	66.44	53.749	49.263	119.07	102.47
105.42	82.62	84.555	85.332	102.95	117.03	92.299	109.52	80.083	136.48	115.46	100.59	103.34	116.34	111.27	109.7	113.67	95.687	84.101	101.43	109.31	109.15	80.254	75.151	83.908	107.81	118.85	125	97.712	102.27	115.96	126.01	120.13	115.33	104.79	108.66	99.265	90.942	94.569	65.575	130.32	88.529	91.154	116.42	101.79	107.65	91.868	86.56	136.8	108.44
83.844	76.521	60.169	76.283	118.35	129.7	88.305	105.17	88.475	147.33	90.135	90.799	93.556	103.46	94.488	101.32	100.64	93.127	64.636	93.401	129.28	114.64	56.082	58.137	102.63	124.8	153.61	130.43	94.381	101.81	125.24	124.78	102.81	110.47	125.7	120.49	100.8	91.419	93.257	82.88	108.06	88.978	114.97	137.85	127.31	130.12	122.17	124.53	142.9	115.48
67.201	69.395	54.065	70.508	144.71	135.58	81.303	95.231	112.93	126.33	77.055	75.687	94.877	97.215	87.681	107.17	95.969	91.445	53.849	72.548	137.29	108.25	57.831	50.722	153.81	140.79	146.12	110.57	99.334	99.438	130.79	122.63	82.784	99.74	148.46	134.67	100.95	97.94	98.303	112.91	91.49	90.264	135.95	146.78	141.74	141.91	137.34	151.42	137.53	113.24
72.306	76.605	82.998	100.88	126.44	134	102.38	98.913	122.48	123.92	82.399	79.811	86.785	87.466	84.925	90.763	97.831	95.055	70.379	74.212	151.7	106.96	89.735	93.177	137.69	142.81	183.35	111.16	100.44	93.959	138.28	127.09	69.299	89.724	140.53	131.18	102.09	105.61	95.655	120.4	97.378	93.151	129.03	114.73	133.31	125.24	114.53	125.78	106.97	96.852
79.514	67.24	126.61	130.84	100.55	120.47	121.01	106.35	126.52	106.78	98.024	85.147	97.532	90.101	88.846	84.532	91.203	87.923	97.011	73.498	128.77	103.26	137.17	137.59	129.41	127.11	136.8	98.45	97.855	92.641	142.55	125.56	49.7	73.729	122.48	120.16	90.817	120.76	74.473	108.86	102.05	101.09	105.78	58.949	111.98	88.755	72.745	76.021	72.907	81.051
81.651	63.96	131.18	123.04	97.916	112.34	112.99	99.688	123.56	91.067	102.6	86.829	101.71	94.131	98.833	88.601	90.631	87.095	110.44	77.773	103.55	95.49	136.74	133.41	130.89	105.45	124.07	91.432	96.337	98.731	140.28	117.22	44.065	59.949	87.627	102.53	100.16	131.66	104.08	117.44	137.41	124.96	85.611	40.768	98.453	74.426	62.384	65.159	60.464	73.11
87.105	80.65	117.33	104.2	86.719	100.45	105.64	90.495	105.14	85.054	97.69	106.58	95.109	98.671	93.695	83.61	88.058	92.708	107.93	89.213	93.822	101.34	111.42	115.13	100.22	85.874	117.13	91.151	95.49	104.61	121.74	103.42	53.456	62.746	67.609	85.818	113.39	126.06	120.94	100.24	138.64	132.7	83.473	58.503	95.44	78.172	75.939	78.595	79.409	87.114
85.9	84.605	117.99	99.122	102.85	92.04	93.48	97.894	99.044	73.717	98.952	118.75	108.91	114.99	86.038	112.05	85.67	88.562	91.082	79.908	59.403	100.5	117.02	116.22	121.77	92.911	40.622	67.206	99.74	110.89	81.323	87.607	45.364	57.729	72.76	89.426	123.12	125.96	112.12	89.987	135.86	140.35	80.638	65.18	89.925	77.722	69.464	77.557	85.338	105.08
102.64	103.17	112.61	91.88	109.66	84.051	94.468	102.7	101.31	71.382	107.34	126.3	125.43	128.29	85.444	128.66	107.32	99.953	89.927	81.95	52.795	101.22	110.26	99.842	128.97	98.829	-17.209	53.599	113.34	114.89	53.691	81.38	76.728	82.798	100.72	101.62	133.85	111.76	110.48	91.611	122.45	140.34	81.715	86.256	90.539	81.183	66.286	84.368	93.746	110.96
123.42	120.31	119.94	110.87	105.08	88.352	116.77	114.75	102.78	95.668	118.79	133.78	128.38	124.98	89.537	129.61	128.56	111.12	107.29	102.42	70.78	102.35	117.96	116.51	107.04	113.19	34.314	81.459	121.52	111.02	56.994	89.521	112.26	107.58	112.81	104.86	130.58	92.684	90.121	72.173	108.1	122.34	79.65	90.411	93.813	89.718	62.148	71.564	87.69	104.84
118.71	106.7	111.18	106.22	132.06	105.75	109.82	111.77	115.7	101.21	122.68	114.14	134.61	120.41	109.27	147.29	136.19	111.12	116.83	104.85	72.126	89.545	118.91	108	147.49	126.36	82.544	103.41	122.67	111.69	85.825	98.012	128.37	113.22	106.71	100.39	121.89	89.424	99.248	87.565	124.18	118.54	83.883	98.661	101.99	107.64	78.179	82.576	79.069	91.745
97.354	86.384	87.694	79.442	134.05	118.39	91.075	93.706	116.03	93.011	113.23	97.042	130.03	117.05	118.74	139.99	120.56	106.55	111.55	96.913	80.085	91.503	100.57	74.451	172.37	117.86	76.854	114.55	110.42	114.53	120.6	101.88	134.47	120.54	101.09	87.486	107.34	91.105	111.4	105.36	119.59	116.47	107.09	123.86	114.14	123.61	115.94	120.48	94.957	90.912
72.034	79.763	80.107	82.087	102.07	135.73	88.163	93.245	94.307	113.31	97.337	102.52	98.68	105.74	103.06	104.34	91.507	99.412	95.564	99.354	109.7	108.93	92.795	86.155	130.53	115.58	127.07	141.72	83.2	110.46	132.1	109.15	114.83	115.48	78.901	73.363	99.174	94.778	108.35	100.53	113.16	109.19	127.96	132.9	121.05	131.57	140.71	135.92	105.52	100.83
[truncated: 66 more columns]
