# Supplementary material for: Constructing high-order functional connectivity network based on central moment features for diagnosis of autism spectrum disorder
Source: PeerJ. 2021 Jul 6;9:e11692. doi: 10.7717/peerj.11692 (PMC8269664; doi:10.7717/peerj.11692)
Supplement: Supplemental Information 2 [file peerj-09-11692-s002.zip › raw data/Subject_31.csv]

110.83	125.41	89.39	115.16	102.33	83.693	91.591	98.265	99.631	97.724	105.41	105.04	109.78	87.105	97.198	99.194	128.35	123.07	139.07	151.21	58.617	110.25	79.222	91.601	110.73	88.15	61.195	97.793	133.51	148.38	160.79	131.73	132.52	133.41	85.877	83.297	62.476	66.738	71.141	83.768	79.186	77.671	115.63	112.94	114.56	149.18	113.01	108.14	102.19	107.53
119.26	129.16	101.13	124.79	116.15	105.46	91.315	105.71	97.868	94.739	110.93	117.71	124.62	100.25	130.07	96.588	120.83	120.1	131.53	123.8	88.111	129.14	83.24	95.441	120.97	104.29	107.21	121.4	121.59	129.15	153.69	130.99	137.73	128.33	100.52	105.27	70.992	71.392	83.749	95.538	114.47	91.345	102.1	110.31	112.41	149.25	94.115	91.962	87.455	100.47
111.15	106.35	114.71	107.22	89.699	93.494	92.791	102.46	76.889	76.034	109.33	104.48	123.63	107.31	131.77	100	72.153	50.774	102.08	64.975	115.9	141.97	98.987	98.02	119.24	110.54	102.51	120.75	93.006	79.47	113.68	115.83	113.43	95.697	94.692	113.78	84.392	93.981	106	112.78	107.57	71.988	132.53	148.13	115.8	143.89	109.97	112.31	105.39	123.33
106.29	104.78	92.924	72.632	102.28	89.766	70.523	71.821	78.624	61.315	76.116	99.29	85.578	110.93	107.14	89.956	74.3	62.371	78.379	48.056	119.72	131.2	49.167	64.016	139.92	121.27	135.56	132.82	77.047	79.274	60.466	72.996	82.52	69.96	71.709	110.49	113.43	114.09	129.55	126.76	117.94	71.157	166.63	176.74	119.16	144.38	131.94	150.15	145.42	157.23
96.044	92.88	85.5	69.986	164.08	128.54	69.291	63.379	121.08	103.88	71.08	90.931	63.044	125.24	129.26	124.81	53.306	58.181	44.568	37.9	154.9	137.36	45.135	63.373	215.13	153.38	244.99	171.68	46.135	56.867	45.972	61.264	61.118	52.529	77.885	114.39	114.67	112.29	135.72	148.02	106.27	64.502	179.98	169.41	123.13	127.71	121.97	156.55	142.47	136.86
97.239	92.922	82.31	63.177	123.27	101.47	81.167	70.808	102.65	75.22	90.034	102.46	74.247	128.01	86.002	97.568	42.553	50.713	52.275	42.243	120.28	110.61	41.281	71.392	150.44	132.64	162.96	125.4	35.519	37.565	15.716	52.785	42.431	46.42	92.541	123.08	90.314	108.08	87.253	108.5	62.854	22.955	217.4	189.24	146.38	153.61	142.43	174.64	204.42	193.84
111.3	109.23	85.764	69.246	92.355	92.734	92.574	87.546	92.796	51.796	106.25	122.09	100.93	120.2	69.755	70.014	54.596	78.448	75.861	57.705	97.473	95.72	47.271	78.835	58.526	96.829	99.764	87.366	55.421	42.341	22.922	61.026	46.278	53.423	116.08	133.17	77.992	89.912	46.003	75.971	59.268	51.552	211.09	185.52	155.75	171.23	141.71	164.06	211.73	211.62
124.67	111.04	89.201	71.285	55.359	85.459	104.59	101.56	79.399	24.348	113.64	133.27	132.99	107.82	49.376	46.716	54.25	76.32	85.232	48.32	70.449	79.841	47.133	81.374	-20.793	66.15	29.433	55.954	76.109	37.91	39.058	68.797	65.372	61.298	148.51	155.94	79.466	79.898	27.102	51.104	41.845	74.202	200.69	189.05	180.74	215.16	150.06	160.94	223.21	236.72
124.03	95.748	92.872	66.689	72.073	95.753	111.54	94.368	102.77	27.022	109.76	129.23	142.41	94.991	67.235	49.111	65.687	70.165	74.026	32.848	69.686	68.193	41.224	72.164	-19.004	60.088	36.606	58.366	94.587	39.281	52.321	64.978	86.386	65.884	204.04	191.59	104.74	78.105	54.157	67.533	37.712	94.961	168.09	167.02	184.58	228.95	148.07	157.78	209.72	220.07
116.74	73.856	102.52	79.66	98.18	109.08	122.32	95.143	116.4	46.803	98.084	109.08	131.82	98.01	77.868	77.031	50.987	47.54	57.229	12.74	77.77	55.483	57.915	81.768	47.918	93.044	86.798	83.005	77.67	32.546	63.936	72.251	94.146	60.827	173.37	150.08	103.66	84.9	83.96	70.674	21.012	44.967	155.43	149.06	191.23	220.21	146.84	159.38	194.55	202.25
91.777	58.157	122.85	94.498	131.45	111.92	122.38	92.057	135.25	73.939	95.017	87.497	107.08	98.749	120.78	104.35	66.255	46.217	57.888	26.899	126.93	73.28	88.743	97.78	103	112.58	154.1	105.57	72.673	41.964	56.927	72.509	86.854	60.922	185.7	134.95	112.41	96.393	125.6	112.34	61.875	44.255	121.65	107.25	152.16	151.61	132.01	142.02	154.4	138.27
72.842	70.706	119.04	108.45	134.33	110.8	97.445	85.563	119.26	83.076	67.113	74.519	77.289	91.361	116.56	99.566	100.67	82	79.242	71.343	162.85	107.54	87.563	94.891	133.9	118.58	179.56	120.59	79.75	72.764	68.73	80.311	82.82	79.539	178.04	137.44	109.45	107.24	119.56	122.3	118.22	68.358	121.01	103.9	167.79	140.8	132.82	132.94	154.21	129.09
55.135	85.873	95.124	106.52	110.13	102.67	58.967	71.846	85.767	73.871	34.289	68.379	53.507	74.874	82.899	74.21	133.92	113.24	91.572	111.56	184.8	151.76	54.779	77.048	142.24	106.7	166.2	125.51	93.89	95.589	95.302	85.379	98.455	115.01	231.97	219.03	118.71	121.63	100.76	133.17	157.47	123.85	132.97	121.06	224.86	192.18	140.27	129.8	186.27	149.6
45.759	90.456	83.036	97.612	76.893	81.758	39.418	65.693	51.699	63.632	20.128	57.869	34.213	60.821	64.964	72.325	133.99	121.82	86.318	119.19	200.54	181.14	59.996	76.167	147.79	90.068	165.1	123.92	98.896	101.7	144.27	104.01	122.92	137.89	265.85	272.21	129.16	128.02	104.73	147.48	163.08	168.77	128.28	122.41	253.3	208.26	125.28	115.55	162.51	122.45
53.371	87.853	90.427	97.26	65.491	73.25	57.523	77.766	48.512	75.289	36.457	60.461	33.392	65.42	81.623	93.89	112.36	112.49	72.834	105.02	184.76	171.35	96.989	95.769	153.03	88.837	168.35	122.4	93.454	96.665	181.75	125.4	142.86	140.55	246.87	252.68	127.55	122.57	113.86	142.97	138.11	161.71	99.189	91.803	227.75	168.13	85.55	88.281	99.434	63.072
73.232	89.615	113.93	100.13	62.725	67.383	104	99.382	72.437	98.335	76.802	86.506	57.04	80.08	119.72	105.05	110.21	104.34	82.487	104.22	125.85	123.83	147.07	117.62	111.11	81.767	103.89	95.718	107.77	109.07	176.56	133.92	136.53	125.04	177.59	168.68	112.59	106.51	96.51	104.85	110.75	114.15	58.261	48.057	139.38	69.932	46.903	61.184	34.029	12.608
96.555	96.186	137.1	127.49	86.241	105.58	153.76	140	113.02	151.3	114.25	125.35	99.83	109.9	154.56	125.11	107.65	94.98	99.791	115.25	73.623	88.073	191.42	148.94	78.559	101.05	61.706	95.153	119.96	127.33	158.03	139.06	121.84	110.8	71.129	53.473	86.391	90.246	61.644	54.759	92.198	70.537	17.232	10.189	40.62	-24.006	18.218	32.279	-18.126	-19.22
97.813	91.661	149.55	151.38	128.54	161.18	177.73	165.6	159.48	211.24	136.7	149.61	136.73	130.42	183.82	153.06	109.8	79.051	103.38	127.78	82.558	98.78	216.5	173.89	82.403	127.12	82.914	119.1	130.21	135.48	139.63	131.99	112.78	109.32	47.491	19.41	81.129	86.324	53.077	55.239	90.163	89.121	-17.022	-13.869	-38.874	-81.832	9.3407	11.481	-48.382	-49.022
89.522	88.863	144.27	148.23	136.78	169.09	166.53	154.17	158.65	217.94	124.31	137.07	136.66	125.35	163.28	169.47	108.58	85.297	100.59	128.11	125.29	121.16	224.72	176.3	108.61	138.17	133.04	130.04	128.39	138.97	140.88	125	105.84	106.84	18.442	-4.1302	79.089	90.723	70.067	66.775	85.697	115.34	2.0405	10.424	-55.397	-84.807	36.806	25.711	-49.153	-44.379
81.296	85.113	123.08	114.56	139.04	143.68	136.06	102.4	154.77	182.71	104.6	109.13	120.55	103.7	135.48	156.53	122.97	106.56	87.337	118.05	162.66	127.97	177.05	139.12	139.46	129.93	170.51	121.29	122.54	123.83	125.47	97.458	107.26	107.81	64.043	43.321	89.258	98.889	99.924	87.306	87.02	127.76	62.027	58.855	0.69654	-10.778	87.961	69.395	19.315	12.741
87.219	79.739	122.38	89.749	151.02	114.82	122.43	63.835	166.94	149.88	114.8	80.324	119.38	94.115	156.89	150.23	123.01	114.05	76.132	93.937	191.31	119.56	140.45	107.73	144.85	114.64	204.92	109.31	110.79	91	102.69	75.408	108.84	100.16	108.11	72.571	97.611	96.577	142.23	109.11	115.19	124.72	110.22	87.041	53.167	42.335	117.33	95.768	57.862	35.352
113.9	84.824	128.26	88.047	147.09	97.313	128.28	63.357	170.38	126.18	141.12	74.265	147.32	105.26	168.91	128.92	110.3	105.6	88.118	75.097	157.8	87.6	111.24	85.887	99.5	102.37	159	91.524	102.38	68.98	82.571	68.409	106.12	93.925	79.579	49.684	89.675	87.933	144.41	83.13	141.98	86.699	149.58	113.66	98.83	80.093	131.97	107.59	77.495	58.393
129.5	89.413	143.59	107.59	158.47	106.98	139.95	97.641	180.87	137.34	174.88	84.831	177.04	127.46	194.03	122.03	100.3	95.951	108.47	72.544	134.21	80.704	121.87	94.087	45.391	99.967	138.45	100.23	102.77	71.043	81.006	73.213	105.42	98.467	64.832	37.656	105.11	84.963	163.97	97.428	185.89	117.39	116.87	90.052	58.377	26.353	102.45	78.941	3.3728	-18.815
127.64	99.192	111.64	116.51	158.21	134.11	127.69	118.51	167.78	142.37	159.86	110.68	180.51	137.99	125.27	76.574	109.22	101.14	118.84	87.962	66.014	71.774	77.736	81.281	37.439	121.01	79.374	118.26	95.842	81.411	82.254	69.223	112	124.85	88.955	105	117.95	100.02	130.82	91.934	157.97	126.99	112.85	99.855	77.528	62.274	99.483	85.49	25.916	0.67246
91.122	84.709	105.47	126.64	173.74	156.72	114.51	137.91	155.49	165.99	143.23	100.83	138.19	136.61	110.97	98.158	86.929	88.322	95.588	80.952	98.283	106.18	119.93	117.75	96.551	150.71	164.92	159.29	64.761	60.004	101.61	86.245	110.38	128.17	150.14	170.02	132.06	111.95	158.71	164.4	118.64	171.43	78.561	77.286	43.787	27.389	74.784	77.855	-24.238	-63.525
64.196	86.021	80.386	106.16	143.42	131.76	81.783	121.77	111.15	133.8	105.92	90.589	71.917	117.24	68.085	87.613	98.567	111.69	86.437	88.66	93.822	102.4	113.56	125.22	116.53	148.98	174.52	149.63	54.17	56.125	80.78	84.455	93.783	117.89	185.58	212.41	127.97	117.35	156.81	184.74	75.122	154.75	108.81	108.13	71.379	80.465	107.04	121.54	42.423	11.658
67.874	98.848	55.114	89.397	83.878	94.555	51.069	107.32	50.043	87.38	78.117	86.741	28.532	107.99	25.867	79.212	103.44	127.55	96.216	99.155	56.595	70.816	89.279	126.48	101.76	136.2	120.44	113.63	59.074	67.968	52.348	88.289	72.812	98.444	131.99	176.66	98.003	112.71	120.92	129.51	47.169	72.955	185.54	180.09	152.96	196.36	171.43	180.91	168.97	182.12
77.267	104.4	70.843	87.569	59.842	68.613	37.293	105.53	31.06	90.651	95.154	80.606	15.924	107.34	87.054	125.99	104.52	125.47	118.51	117.49	88.618	75.017	138.02	150.22	84.747	107.53	124.31	87.886	96.584	108.86	60.36	111.19	53.68	75.881	82.052	111.86	98.818	103.09	134.34	118.37	103.47	78.772	189.43	189.5	138.4	177.88	182.89	176.76	153.4	209.6
87.844	106.09	81.113	99.715	49.551	71.444	33.543	114.52	26.753	116.44	115.47	90.149	30.695	117.89	123.64	167.43	86.481	102.43	126.9	131.3	118.81	97.669	169.54	170.9	98.852	106.15	128.26	86.424	113.81	141.37	86.289	129.26	56.301	74.958	62.592	86.778	117.2	120.03	146.91	119.9	150.49	117.92	165.11	168.75	114.94	143.55	166.2	144.68	127.22	200.77
89.401	114.18	84.347	100.49	37.117	66.986	36.936	106.34	22.526	126.54	109.64	96.133	36.61	109.05	118.12	170.72	75.988	100.59	126.14	145.03	135.22	120.09	186.38	163.9	129.67	105.78	110.57	80.567	113.77	161.36	118.84	139.26	58.352	76.743	50.011	82.461	131.09	145.96	139.43	128.89	162.31	168.04	138.3	136.84	88.009	83.754	136.54	114.61	96.256	169.94
82.456	121.03	88.945	89.989	39.346	62.146	51.232	86.352	36.594	110.93	93.43	95.066	36.895	86.725	107.17	140.23	84.491	118.3	110.66	150.84	137.82	130.62	165.64	135.36	141.11	97.477	96.492	75.022	99.656	147.16	113.53	121.77	60.563	76.232	96.943	122.04	138.84	162.07	132.42	159.23	151.31	215.96	105.9	92.229	61.102	36.889	105.1	94.885	86.688	131.67
89.118	119.65	99.318	85.094	23.211	50.567	83.966	84.093	37.37	60.733	87.19	85.295	59.008	74.444	70.592	94.883	77.315	110.94	96.306	132.44	88.643	102.27	119.81	111.29	97.592	84.963	42.404	60.319	71.413	97.649	75.087	96.224	66.844	72.643	115.53	130.65	110.89	154.85	106.2	141.58	97.083	171.65	107.43	84.229	77.712	65.165	100.58	99.84	123.87	147.93
108.74	122.78	130.27	82.916	76.637	56.523	117.84	75.816	88.22	49.179	98.391	64.721	86.682	61.405	122.28	90.9	116.97	143.13	115.01	139.98	72.994	72.208	120.45	84.986	60.311	50.287	77.295	64.732	101.98	103.85	77.213	91.064	75.186	72.737	111.11	95.803	96.085	104.03	104.73	129.22	111.56	157.86	68.732	57.727	42.85	22.183	68.762	79.008	34.696	62.997
139.79	109.99	144.03	93.396	99.402	64.464	148.6	91.221	111.54	35.337	122.44	65.928	141.26	79.797	109.35	87.1	123.01	122.5	133.87	130.79	20.514	30.842	101.12	79.933	20.015	43.588	60.509	72.117	113.63	102.18	74.009	83.976	104.34	94.476	96.505	65.681	85.367	77.911	92.735	77.976	90.272	80.077	60.848	66.867	47.643	47.139	61.779	70.998	13.412	39.286
156.29	88.508	157.64	103.9	125.54	75.727	167.24	102.37	139.86	54.702	143.39	73.512	178.46	99.642	116.21	104.27	119.97	93.221	141.84	120.63	24.167	29.762	125.44	88.094	30.072	49.371	74.227	86.295	122.06	105.12	91.502	89.728	125	109.83	85.222	40.84	95.025	72.198	97.31	68.99	85.359	48.726	41.786	58.82	17.411	6.1036	42.813	50.045	-39.856	-33.238
162.48	82.56	154.57	107.65	115.68	76.663	162.77	106.77	140.93	65.241	136.89	90.82	178.66	111.94	109.61	102.77	122.72	99.023	139.27	115.17	48.354	51.993	144.72	90.637	42.827	58.501	66.97	86.624	121.81	114.38	97.164	93.735	123.28	105.84	26.262	-11.305	105.95	84.645	102.37	81.359	97.467	61.08	33.088	46.099	-23.664	-55.656	34.614	37.899	-65.984	-83.905
155.95	80.369	135.51	115.52	85.756	98.562	147.48	117.82	130.64	77.537	125.12	110.6	169.6	125.09	104.32	92.786	113.99	97.816	112.66	100.71	68.639	86.55	132.79	93.342	54.914	79.778	33.482	85.047	108	98.469	82.787	95.28	113.83	94.041	-20.57	-34.627	102.27	101.22	96.806	99.194	100.54	80.738	40.1	37.696	-25.434	-51.396	43.383	36.914	-23.412	-64.911
137.93	93.178	123.83	106.45	39.65	88.894	125.14	115.57	104.14	73.265	122.02	110.88	144.45	117.16	124.95	85.532	131.77	125.54	112.11	107.09	83.024	105.6	146.72	93.681	19.028	60.624	-27.491	48.746	133.66	120.01	85.382	110.2	90.432	77.78	-75.033	-69.604	97.527	96.994	102.79	110.43	134.46	121.54	33.859	27.782	-50.616	-71.414	50.182	34.465	-26.644	-53.463
111.8	105.86	108.43	96.949	10.001	77.7	103.12	111.65	75.815	70.761	129.21	107.16	124.63	109.73	125.75	87.565	142.99	141.78	121.7	120.81	71.866	101.62	148.45	104.07	-18.272	44.346	-75.697	20.729	157.75	147.64	100.12	124.57	88.682	89.719	-53.372	-42.833	103.16	95.367	117.19	109.94	157.71	142.93	24.099	26.204	-53.326	-46.548	55.623	34.475	-16.856	-20.742
91.445	118.35	69.905	95.335	16.906	92.007	81.199	104.14	53.771	78.379	114.26	115.38	111.35	110.5	57.866	77.583	129.49	140.44	122.51	131.65	22.866	75.585	90.396	106.21	0.33018	70.197	-90.788	33.219	140.75	150.84	113.33	124.31	114.44	130.33	34.888	56.908	104.43	110.07	93.213	71.33	126.82	100.14	63.093	68.701	45.014	95.949	86.194	65.967	96.699	103.95
64.769	112.19	88.551	101.21	66.191	88.948	81.951	102.35	60.354	116.67	109.22	92.675	79.647	98.022	79.376	120.44	88.032	123.97	117.99	126.95	86.472	93.316	147.79	140.86	55.07	87.638	41.66	71.462	111.28	136.2	149.85	143.81	117.75	132.71	115.7	105.62	109.37	109.3	114.7	101.45	127.04	114.06	76.371	82.978	69.98	87.427	90.599	75.724	68.538	75.21
61.624	105.76	78.613	94.411	100.13	91.252	78.062	87.937	75.906	125.49	87.295	93.07	65.249	79.52	60.252	90.895	83.694	110.93	107.57	129.25	97.853	95.909	108.52	118.81	92.008	104.62	79.602	94.7	90.161	111.79	129.77	121.85	116.55	132.28	224.44	213.84	102.31	110.06	71.261	92.276	96.805	92.816	153.18	147.42	190.05	200.98	153.38	135.86	187.52	181.3
77.968	99.425	84.444	97.997	113.67	87.75	81.986	93.91	92.328	119.96	89.404	90.6	61.827	67.741	80.352	69.776	101.71	114.55	106.37	134.56	119.98	102.57	94.84	102.92	88.049	107.02	115.02	105.49	93.943	112.81	108.52	103.13	110.2	119.43	257.41	246.18	99.316	98.111	65.065	96.487	110.64	111.99	180.55	171.18	238.41	240.95	187.41	163.97	222.32	216.07
101.66	88.66	93.73	115.27	86.099	84.129	97.855	119.11	89.678	108.89	114.33	86.659	81.673	72.263	88.305	70.408	100.76	86.991	109.42	128.46	108.23	93.077	108.78	106.17	71.32	109.86	89.032	95.67	98.01	114.76	108.57	107.55	110.9	114.27	205.33	210.23	84.352	88.568	68.764	76.899	110.84	94.182	173.98	172.04	239.29	241.51	183.13	160.36	204.94	223
114.6	96.035	97.642	122.14	75.962	86.965	102.37	124.21	103.01	108.26	132.42	98.057	91.587	79.713	109.15	87.617	128.74	99.855	122.49	140.3	95.79	79.537	114.13	104.13	58.36	98.763	76.115	87.486	115.89	143.18	109.26	105.65	114.55	123.17	159.14	165.68	103.34	90.702	109.62	93.793	152.38	121.97	101.25	117.72	141.53	149.09	124.7	120.33	121.48	154.48
113.84	107.19	97.429	119.6	67.622	96.688	100.87	117.31	109.66	119.41	129.29	120.08	96.34	91.838	114.33	113.79	129.62	100.24	120.92	132.34	88.98	76.162	104.91	102.6	70.182	89.785	69.169	90.699	108.77	141.72	92.722	100.86	106.67	121.42	108.03	115.13	117.14	104.19	135.63	121.91	160.72	129.76	47.997	77.042	37.885	50.974	72.622	91.519	63.875	98.98
120.8	128.22	86.475	119.38	79.78	130.83	88.082	114.35	105.33	139.92	101.47	149.6	96.025	113.26	105.22	138.59	111.92	118.46	103.46	106.15	97.195	92.489	62.359	96.544	115.91	102.71	125.25	130.99	81.521	125.57	66.425	93.908	92.129	101.23	19.457	38.181	111.13	113.01	132.46	137.26	134.79	125.34	45.783	75.911	-3.6003	19.424	60.587	91.302	59.075	94.629
124.59	134.83	85.337	93.245	73.509	120.95	74.234	101.28	87.733	128.79	103.34	164.63	103.8	117.98	114.5	131.52	121.69	132.41	97.163	84.285	114.89	118.65	32.574	81.359	112.11	80.694	134.32	131.37	94.723	121.65	27.708	78.063	69.16	69.804	9.8089	24.889	109.54	111.28	118.49	152.15	93.249	134.78	72.944	101.92	-9.533	25.202	93.45	114.64	83.967	116.74
136.39	128.73	83.576	85.697	82.1	121.31	73.812	104.03	71.525	117.96	131.49	156.15	128.7	128.68	114.9	124.77	119.32	123.67	94.014	69.994	115.26	137.06	29.367	82.072	129.87	86.434	147.76	132.74	107.48	113.73	36.106	83.597	76.454	62.324	34.287	50.227	95.749	106	88.445	123.81	29.191	110.01	106.12	131.17	60.334	102.67	122.15	127.05	125.59	162.58
135.48	118.53	99.735	75.96	89.165	86.807	89.579	96.186	67.798	89.772	173.11	119.33	145.14	125.24	125.81	115.43	125.48	108.89	115.49	86.4	110.85	135.47	86.143	94.819	115.88	74.759	126.19	97.627	130.25	112.96	74.47	97.338	94.991	74.982	107.28	102.35	100.65	106.67	84.816	98.84	12.872	98.749	92.595	117.11	89.412	107.68	106.33	106.58	110.74	142.3
125.95	118.53	116.74	73.198	110.85	62.372	113.57	80.204	90.768	67.385	180.9	79.07	146.56	119.38	128.17	106.52	119.34	95.932	139.94	117.72	102.61	119.24	140.22	103.37	101.31	68.478	107.2	70.455	128.6	96.711	109.79	102.9	114.09	94.977	164.86	139.08	111.88	115.27	93.166	83.254	47.984	95.26	58.055	78.059	88.378	64.839	61.868	73.478	84.543	93.179
113.47	121.9	129.7	73.161	128.09	57.459	138.19	68.429	126.38	54.703	153.41	54.934	143.15	117.18	121.75	96.959	91.41	73.163	148.43	131.62	104.81	106.04	155.14	100.68	81.884	65.127	95.205	64.057	103.72	60.516	104.81	89.131	115.38	95.637	169.77	134.95	114.87	121.58	105.2	85.627	103.05	96.437	44.069	54.746	72.922	17.482	37.441	60.017	82.711	59.048
105.94	122.98	129.98	73.453	150.55	79.508	148.86	66.679	166.5	60.942	117.48	57.523	140.81	117.09	125.25	88.984	73.265	65.106	137.75	124.36	128.6	108.57	119.58	82.851	74.307	66.227	120.53	84.635	89.139	41.666	68.396	60.519	103.87	78.477	147.24	112.25	114.3	112.35	123.82	108.62	153.54	121.33	50.274	54.574	58.246	6.179	47.692	67.674	95.922	48.682
109.15	118.57	111.62	76.183	142.6	94.961	143.31	79.1	160.25	60.593	94.992	76.577	138.65	114.22	92.177	71.733	61.849	64.48	121.22	98.352	130.09	103.74	65.711	65.371	80.413	78.724	120.8	96.426	87.21	50.431	40.482	44.457	92.468	62.046	94.625	75.802	95.17	94.839	119.54	93.64	137.91	102.63	93.41	96.876	94.207	79.231	92.653	96.809	144.51	110.09
101.06	105.67	103.71	83.087	150.69	96.984	125.37	90.566	142.86	75.3	100.48	88.213	115.17	97.347	93.872	75.948	71.606	79.661	106.35	80.442	156.69	110.75	69.066	72.43	116.19	94.072	158.3	100.8	101.67	79.586	55.935	54.527	90.485	64.352	123.94	89.22	97.565	80.034	140.86	104.36	116.2	110.14	89.089	100.82	100.38	115.85	99.434	92.693	124.56	111.26
91.548	101.3	96.671	102.78	162.84	99.207	100.97	100.77	107.68	94.621	90.053	87.556	72.203	79.528	78.716	88.953	66.328	95.547	93.996	71.225	167.83	115.51	105.81	97.032	187.79	132.81	199	111.01	89.564	90.272	117.08	94.228	99.073	87.357	158.43	111.89	96.71	81.874	143.82	96.072	84.417	91.837	78.611	95.155	130.75	151.38	80.047	77.073	96.78	111.83
73.698	98.655	99.084	108.19	172.8	94.068	76.492	95.507	92.31	107.1	71.827	82.975	33.395	63.763	84.988	93.995	70.458	101.34	84.917	73.05	181.91	134.28	137.26	114.44	231.54	154.18	213.41	119.31	76.11	79.52	161.21	121.48	105.2	114.7	251.15	188.27	118.7	101.51	154.13	125.52	95.675	114.95	57.097	74.423	134.62	145.85	58.133	65.975	70.898	86.818
70.728	98.747	95.858	112.5	176.31	114.46	61.411	96.492	95.382	122.73	53.699	85.735	30.588	72.642	92.239	100.55	66.94	96.462	71.8	66.41	183.92	160.88	127.33	117.45	258.53	176.22	227.89	151.04	60.432	61.959	181.72	136.04	113.19	131.09	277.54	231.77	129.44	121.03	151.81	152.23	118.99	143.94	64.144	76.882	151.33	155.76	63.16	76.947	70.295	81.159
84.181	97.738	81.957	107.17	149.04	130.11	58.387	98.97	95.368	123.17	59.707	97.753	65.141	93.6	85.167	96.624	72.597	93.544	66.374	54.853	152	166.48	81.805	100.97	235.71	175.92	201.03	166.94	65.526	66.433	166.57	131.47	116.64	128.55	209.1	211.81	118.5	127.49	128.61	145.37	118.36	143.4	103.37	110.72	172.56	183.39	97.826	107.85	99.342	114.1
101.34	99.374	64.394	98.715	121.74	134.08	61.226	95.098	98.099	115.42	86.996	114.76	101.99	108.31	84.643	89.962	102.03	121.6	70.628	56.881	104	140.49	27.566	77.838	168.69	150.67	176.64	160.92	87.939	95.238	117.37	101.83	115.26	114.67	107	149.64	107.7	120.89	111.94	125.32	106.32	132.4	121.29	124.98	154.74	183.4	115.88	121.14	123.78	137.07
103.74	88.286	61.337	101.47	114.25	140.59	76.476	89.099	111.61	125.47	113.52	117.79	123.92	107.39	103.94	100.22	105.8	118.6	63.107	57.124	65.032	99.841	11.257	71.492	114.13	122.84	164.21	144.01	89.129	82.285	59.919	69.954	104.63	93.416	43.104	99.767	91.038	107.77	89.093	102.53	58.28	84.002	120.3	115.39	127.24	166.9	102.61	109.21	151.03	149.68
109.46	96.208	60.151	97.863	66.678	103.52	83.595	81.842	78.954	85.4	92.089	117.45	110.45	91.448	64.589	77.108	102.8	129.69	73.377	68.915	-2.0042	35.404	-5.1048	66.276	21.088	84.572	82.658	95.576	75.406	62.085	-5.5473	33.518	78.497	70.694	-42.771	21.202	77.258	104.73	61.387	51.89	14.38	15.278	135.27	120.83	106.19	158.82	101.98	112.33	210.81	204.56
108.73	99.932	78.298	106.21	88.868	113.52	90.607	86.093	92.128	94.921	57.13	108.68	92.127	82.769	91.501	95	93.621	130.71	70.19	78.404	14.08	33.775	14.832	74.079	27.886	79.886	113.36	104.13	70.211	42.743	-8.0363	31.596	64.934	61.422	-47.628	0.15898	85.573	96.641	74.184	66.715	32.523	36.88	119.1	101.56	77.153	123.56	82.67	99.633	184.36	174.13
108.56	100.28	95.91	95.719	72.62	87.202	96.051	94.125	76.481	75.732	41.074	102.49	89.988	80.531	94.201	94.662	95.613	117.45	82.341	81.881	36.765	54.764	44.45	78.098	37.255	71.694	77.036	87.867	99.304	64.925	27.251	56.386	61.471	66.187	-32.376	5.5639	91.212	93.784	91.901	81.918	66.849	74.507	129.2	118.97	67.403	102.98	99.3	116.13	145.23	153.08
100.24	93.699	100.02	90.717	96.311	89.827	97.743	101.95	90.088	84.765	61.17	108.72	103.69	94.155	117.17	102.46	116.33	106.22	83.503	86.567	84.757	97.023	54.689	80.159	92.001	89.258	91.561	96.674	140.44	111.33	81.215	84.241	88.622	97.671	60.957	81.082	102.55	94.11	121.46	121.83	115.06	137.9	113.61	114.36	65.257	96.92	103.66	120.34	102.61	108.86
90.97	85.955	105.73	116.47	127.87	114.71	106.96	124.1	101.96	120.13	90.267	105.79	111.58	119.78	133.73	139.13	92.956	78.512	71.133	76.325	138.88	125.56	96.473	109.72	165.46	134.76	167.47	128	135.13	129.93	145.28	123.49	120.06	122.07	64.943	79.952	77.802	89.817	131.91	130.11	120.89	138.15	89.474	92.389	65.677	72.005	81.516	100.34	51.828	52.715
81.639	83.211	104.12	128.63	120	121.09	111.31	123.13	110.45	132.66	97.342	104.59	108.88	128.21	113.52	137.69	74.121	48.43	66.537	76.687	141.06	109.62	113.43	119.56	167.93	150.23	155.94	126.33	112.09	114.89	149.96	124.02	125.4	128.37	39.89	69.689	47.451	89.334	93.616	95.969	79.252	79.471	89.455	82.032	73.767	61.491	75.32	93.388	82.605	68.58
82.858	85.24	110.96	134.64	116.67	145.75	112.77	118.05	142.79	152.02	86.353	106.98	104.96	133.72	113.63	140.64	67.193	42.029	67.303	85.869	143.83	96.095	129.83	125.68	150.14	153.83	163.64	139.7	89.604	88.845	131.11	106.82	112.88	115.88	-1.0616	44.976	45.156	89.078	66.855	77.459	54.301	60.185	76.835	58.068	50.102	24.757	62.689	76.676	88.952	62.336
93.173	80.912	118.03	124.57	92.054	162.43	114.94	119.28	161.63	154.21	88.478	121.24	122.61	145.5	109.89	138.45	71.25	40.756	74.399	90.231	130.38	99.576	139.55	132.77	120.47	149.6	130.55	144.86	86.703	74.043	108.02	92.775	99.697	101.33	-7.5049	48.612	69.952	99.461	60.959	74.956	47.463	73.122	72.223	51.973	28.719	12.231	63.825	68.47	84.65	58.549
99.774	78.029	114.67	104.29	93.723	171.26	112.27	115.16	167.99	157.44	110.02	141.09	143.34	154.69	125.28	139.44	101.31	68.882	83.961	99.863	120.63	124.86	148.37	131.6	127.67	144.47	106.63	145.28	113.6	98.398	116.21	101.57	98.165	99.874	45.445	92.653	105.2	107.56	70.891	89.774	82.895	114.08	62.031	52.622	27.522	20.756	60.491	60.845	52.466	36.923
93.899	84.259	93.882	84.232	112.71	153.28	101.95	100.54	145.1	150.07	128.85	155.38	140	150.01	129.63	126.9	138.27	114.07	89.276	113.25	100.8	137.69	142.58	116.21	146.29	132.71	79.186	127.53	138.99	138.89	134.81	118.37	102.44	110.4	120.16	144.55	117.96	107.28	66.784	88.163	128.78	120.84	62.092	63.231	66.362	62.029	62.767	64.561	51.62	42.32
73.937	88.714	81.52	73.411	122.43	102.95	95.821	87.68	108.93	132.45	136	149.65	108.86	130.9	128.1	110.3	148.63	130.4	83.852	115.69	93.847	126.37	145.64	103.77	129.25	101.87	54.957	91.756	135.33	150.39	129.5	120.78	97.708	114.44	182.42	167.36	105.65	97.553	60.671	82.006	153.1	90.934	70.401	69.9	101.13	85.963	78.071	77.683	79.822	57.762
62.051	87.746	88.98	79.16	120.05	63.714	101.62	93.762	95.986	125.56	127.4	130.97	75.736	116.67	124.31	109.31	124.3	110.6	71.286	102.68	113.25	104.09	159.65	103.41	92.1	73.236	67.597	71.642	103.04	126.57	105.02	106.93	87.431	105.72	185.32	133.83	85.794	82.698	67.288	80.468	141.38	63.189	89.811	74.103	113.49	80.143	107.42	95.679	104.92	66.302
74.718	84.308	94.802	82.469	93.49	55.64	111.88	109	109.12	118.78	111.42	126.43	73.993	119.29	87.345	100.55	99.222	76.869	67.804	87.981	116.78	80.391	139.46	96.784	55.17	63.068	52.662	63.692	74.644	95.992	68.511	78.778	84.464	98.05	159.08	99.955	81.174	80.45	70.723	68.795	90.772	50.149	144	108.88	142.97	109.99	161.62	132.93	161.11	120.77
97.852	80.997	104.78	84.693	77.949	76.545	119.55	125.46	130.77	121.47	105.45	127.41	91.52	135.38	67.556	114.14	81.037	60.713	75.954	77.774	135.78	87.953	133.54	104.8	63.47	80.679	74.024	76.451	64.409	83.395	64.781	73.071	88.881	88.678	118.64	63.751	97.85	88.918	98.537	75.53	60.373	78.169	186.37	143.39	158.22	119.66	188.04	151.96	155.78	133.05
101.39	81.483	99.37	74.287	99.519	101.27	105.75	109.24	141.48	116.23	99.227	127.54	98.684	138.3	77.394	119.1	95.014	73.253	83.531	85.547	153.3	116.72	106.28	103.89	109.98	106.84	109.7	92.371	74.815	83.416	72.556	72.749	93.889	86.965	168.67	117.74	131.36	106.62	129.09	104.1	77.551	118.84	200.76	160.91	185.3	146.88	180.84	153.69	153	132.62
81.584	85.91	97.281	68.065	109.15	79.124	81.133	79.222	88.039	76.788	75.764	93.306	69.661	115.45	92.147	119.67	90.011	80.867	86.092	86.852	164.96	136.68	109.28	113.37	147.22	120.5	145.38	92.107	71.037	73.026	96.711	91.139	77.479	72.26	180.63	144.8	132.82	116.92	146.76	114.55	112.64	101.64	202.26	167.44	213.55	158.82	156.55	145.65	140.25	120.92
53.599	86.523	84.544	69.854	133.27	65.262	53.402	43.488	44.206	39.436	34.827	48.236	34.416	78.569	101.2	96.822	89.04	70.937	70.248	85.663	154.8	136.87	69.582	98.092	186.15	131.38	174.03	104.79	59.011	45.403	107.53	90.532	63.323	71.075	226.25	223.8	121.31	120.16	133.94	114.38	134.31	57.045	203.6	164.22	273.34	226.33	147.49	147.55	192.19	156.39
47.128	77.107	94.613	92.462	128.61	61.952	52.762	49.549	18.593	21.465	10.939	0.38643	23.583	56.978	97.365	89.93	60.91	35.457	58.101	65.632	146.7	129.16	68.572	97.804	210.57	143.33	197.8	125.36	40.584	19.681	135.76	104.74	60.422	72.739	177.76	218.61	99.755	115.49	125.77	110.02	126.24	22.744	206.8	160.99	298.54	256.75	149.35	149.32	194.12	166.99
65.307	69.456	102.76	106.16	119.51	83.876	64.893	70.482	44.177	26.78	14.584	-8.2756	46.265	54.303	79.247	68.294	68.048	31.012	68.743	62.38	123.54	120.39	54.395	82.162	216.97	147.59	169.9	135.03	52.307	30.419	154.83	111.41	82.483	93.365	140.93	212.15	109.77	115.41	119.46	119.72	116.98	49.968	209.08	165.67	292.33	270.15	160.03	157.93	179.83	175.15
86.244	65.313	119.33	118.01	128.46	116.33	82.809	102.14	87.082	55.256	43.544	8.7373	71.326	69.643	86.501	69.804	74.661	56.696	89.516	65.693	132.35	130.93	82.702	90.588	222.1	150.98	171.87	141.59	64.453	52.249	173.51	129.07	114.93	109.79	112.92	170.06	138.62	116.36	140.04	157.3	131.8	120.99	182.99	156.02	232.14	216.09	142.32	145.33	98.988	116.03
91.077	73.888	113.72	103.17	127.42	108.42	83.248	99.779	92.515	49.144	58.405	41.827	72.634	73.437	75.657	42.573	91.62	100.92	112.5	81.214	121.59	122.54	90.872	87.544	191.34	130.39	121.26	111.47	73.189	66.045	155.57	127.36	130.69	115.52	135.64	159.98	156.61	117.42	129.86	159.4	138.76	139.07	176.17	167.29	201.37	198.64	138.57	150.06	93.475	114.98
80.118	85.924	106.75	86.677	150.95	88.604	78.694	75.235	84.304	42.645	56.942	61.008	53.424	66.784	97.162	38.001	94.843	133	115.65	90.816	139.45	109.51	110.93	86.681	179.31	109.07	139.75	97.793	71.649	59.715	140.56	121.6	123.38	103.73	173.37	162.26	147.61	102.69	108.81	135.58	138.91	113.81	166.14	165.5	192.25	191.04	130.82	147.87	105.26	115.24
81.02	92.992	104.46	74.933	124.27	45.848	90.347	62.62	47.001	10.237	62.222	73.759	55.447	68.427	80.476	38.257	73.94	117.85	112.98	79.593	130.73	75.272	120.98	90.648	141.19	93.886	125.27	80.637	64.286	42.176	121.04	110.3	104.33	86.625	158.52	143.84	110.23	91.769	75.385	63.033	95.554	32.585	185.55	179.46	215.08	221.08	149.6	158.29	166.31	168.58
99.626	93.671	131.78	76.757	91.539	18.705	126.08	79.506	42.44	3.8198	102.96	83.158	84.366	84.072	88.8	73.987	59.636	92.458	121.63	67.369	140.54	61.622	163.39	110.1	98.943	83.436	136.13	74.881	79.649	49.939	120.03	111.93	88.947	71.41	96.279	84.151	89.108	84.425	83.997	29.017	81.8	19.918	170.11	161.07	174.92	164.58	143.39	140.85	136.73	140.15
128.35	97.654	145.26	88.636	99.758	53.861	158.65	108.24	91.278	41.432	147.74	109.82	124.61	107.86	93.289	101.47	73.632	85.007	131.8	76.101	127.21	69.196	158.15	111.95	92.883	93.858	138.3	87.551	102.3	69.921	111.4	108.57	96.663	79.1	62.077	63.946	93.563	88.535	85.747	32.697	93.12	61.249	141.77	136.46	147.42	125.16	122.89	118.24	117.13	116.26
140.51	108.06	146.18	92.321	113.82	78.398	166.34	128.24	126.77	68.492	166.75	126.94	125.38	110.39	88.228	100.76	96.876	102.78	143.56	101.04	104.66	82.556	148.52	109.09	73.311	85.06	111.24	77.272	113.38	88.809	80.566	96.919	98.685	82.065	34.54	39.926	110.08	95.057	85.747	65.102	124.53	115.11	105.93	113.99	109.43	72.936	100.82	102.49	97.668	89.612
131.22	118.02	128.95	85.61	97.851	59.183	147.79	129.58	100.81	53.051	140.22	115.77	84.742	85.381	47.035	70.388	88.451	110.66	141.82	114.82	71.198	76.062	152.42	106.18	47.872	61.381	49.852	40.314	93.875	83.571	48.357	85.506	79.803	67.248	-24.382	-10.123	98.381	93.812	58.701	61.726	108.22	88.74	111.2	128.2	114.43	69.124	111.39	117.09	122.96	123.09
107.54	108.83	111.48	91.391	98.538	52.687	123.17	129.55	75.343	46.691	109.8	92.586	49.789	65.294	37.703	64.358	47.61	88.581	106.08	101.78	84.663	77.584	169.13	121.01	63.347	62.919	76.214	42.313	56.669	53.624	38.406	75.056	66.514	56.575	-12.411	-10.845	87.042	89.609	68.78	75.505	64.919	53.495	106.14	121.18	120.84	92.51	119.47	119.13	139.23	137.48
107.24	112.67	77.693	91.175	67.38	43.769	96.487	113.86	46.021	26.747	77.84	95.226	49.888	54.691	-2.9227	32.944	44.427	97.272	92.988	100.25	58.549	53.964	134.91	102.04	61.518	70.285	43.944	40.336	60.876	70.293	52.989	69.219	63.737	69.608	3.7651	12.997	76.176	87.863	66.744	48.113	13.023	10.219	129.15	135.61	149.82	160.21	144.47	131.92	184.79	204.86
111.4	106.84	82.802	115.65	81.287	85.967	94.849	117.41	84.305	78.237	94.803	115.58	88.913	70.303	51.848	59.665	58.802	102.61	87.497	100.3	88.25	75.85	127.95	104.17	70.061	89.948	90.047	77.765	93.218	99.171	93.427	90.757	85.377	100.99	99.745	80.121	97.595	86.381	122.63	105.19	34.038	74.848	77.832	84.838	86.322	115.02	103.73	84.337	102.44	125
137.12	135.76	77.819	145.52	50.256	111.8	91.797	131.8	79.039	103.98	85.009	153.05	116.09	90.304	34.742	54.345	92.316	152.37	118.35	118.62	38.5	70.803	75.863	93.73	12.782	97.513	38.345	89.078	120	153.63	119.31	124.31	112.52	137.44	68.396	58.024	92.315	86.971	122.01	103.07	69.487	105.04	53.641	70.523	45.437	81.865	72.677	55.714	48.344	95.404
141.33	163.8	65.257	156.81	29.687	123.62	80.933	133.4	75.272	114.94	58.105	183.45	114.44	91.526	15.57	27.053	147.51	203.34	139.66	144.3	-27.941	60.071	-8.9784	71.203	-68.881	79.258	-44.564	85.069	136.16	192.82	97.109	126.9	136.31	170.4	87.064	86.119	88.629	86.724	89.04	100.15	106.44	132.6	26.358	56.491	19.631	74.483	55.804	47.567	47.54	92.765
126.52	165	65.257	163.01	19.79	127.79	81.335	141.85	65.546	126.04	33.575	173.97	99.131	87.833	16.79	39.881	150.78	202.13	125.58	133.71	-50.381	55.311	-25.803	78.127	-90.637	73.912	-62.099	93.395	118.91	194.06	91.376	131.44	142.91	172.92	60.183	72.866	58.855	76.278	48.554	74.145	93.028	115.12	19.2	52.92	20.852	76.646	53.643	54.14	41.578	89.263
100.26	132.08	70.607	141.72	23.842	129.34	88.69	132.51	83.63	138.43	45.001	148.22	105.72	87.436	55.672	73.222	142.33	155.87	90.445	103.69	-28.305	60.336	-4.4173	86.103	-57.663	77.213	-56.849	99.433	116.4	180.11	92.23	117.45	132.73	156.88	93.059	104.99	45.763	70.99	31.902	60.814	59.154	99.474	33.983	58.638	36.018	90.474	70.716	75.557	56.632	97.969
92.505	101.12	70.504	116.3	46.694	152.31	88.425	115.71	116.43	157.71	77.826	131.44	131.04	110.45	106.94	116.99	136.93	124.37	65.979	81.116	12.224	74.593	14.325	89.525	8.4058	104.19	-10.396	121.23	128.24	177.1	101.78	98.067	118.96	134.98	115.68	119.36	59.516	79.613	56.872	70.768	66.454	114.15	61.576	71.584	50.996	98.794	88.534	95.955	74.66	107.61
102.5	94.358	65.631	91.563	53.791	159.59	71.129	89.852	118.7	156.47	100.55	118.71	144.39	136.37	135.53	138.23	137.64	119.13	74.684	81.908	34.343	85.453	15.28	82.609	39.487	117.73	16.113	126.51	141.34	177.62	96.225	84.041	97.099	106.76	87.689	88.652	81.878	97.792	92.008	91.786	115.91	131.18	108.53	106.49	64.047	91.724	114.04	122.79	102.4	130.42
110.03	99.831	51.611	84.561	71.302	172.17	43.588	66.234	103.1	151.7	93.079	102.76	135.29	150.63	139.84	139.28	124.47	102.96	80.017	90.503	40.634	98.276	-24.631	71.204	65.048	127.31	57.151	139.58	119.24	138.82	63.294	71.568	85.483	88.579	83.604	94.482	94.009	118.12	102.95	116.71	144.53	120.41	163.17	148.88	113.53	134.27	146.41	154	178.31	185.85
99.114	104.97	59.051	66.947	43.121	107.16	26.219	42.71	48	98.279	73.538	67.11	96.447	123.3	130.17	121.37	114.25	83.401	93.188	97.434	56.553	100.11	-21.798	67.481	30.074	84.773	60.025	101.87	97.994	102.88	20.516	64.527	60.09	63.005	72.952	92.564	94.289	125.15	107.11	130.14	128.93	95.936	200.5	179.02	116.62	126.31	180.29	182.32	213.92	209.86
91.51	110.12	55.904	60.391	40.665	69.046	24.319	33.199	18.928	59.157	46.776	51.557	69.823	91.297	98.441	103.81	115.5	89.083	91.366	96.667	69.408	92.736	-30.571	54.786	50.995	74.039	86.265	85.168	83.798	94.679	15.538	63.806	50.952	58.161	52.419	100.06	81.982	117.67	82.408	95.687	57.633	57.546	224.63	196.12	140.65	160.94	198.52	197.18	250.76	253.37
87.431	97.486	64.061	68.582	60.949	72.572	45.706	53.067	35.04	56.893	64.237	71.45	86.052	87.449	87.303	108.99	114.57	90.473	78.976	75.446	100.88	98.003	-20.485	61.417	100.14	99.795	120.33	91.522	87.944	104.63	40.577	67.641	59.249	68.974	69.47	120.48	87.282	110.1	86.209	79.42	-4.9626	53.015	205.42	179.28	125.83	175.05	179.76	176.18	248.27	253.02
99.362	92.124	72.635	93.022	102.92	126.09	69.944	83.089	81.477	104.97	96.785	114.88	126.81	108.94	95.575	123.34	114.89	102.09	80.352	58.675	118.48	109.63	4.3191	68.112	170.78	143.62	133.25	119.42	113.63	132.89	109.71	98.235	77.808	87.876	52.952	105.64	87.752	93.797	75.999	66.234	-20.638	54.371	183	171.25	117.87	185.15	144.14	144.99	215.06	239.73
116.94	109.32	84.867	101.27	87.264	128.14	76.364	102.97	91.621	110.12	125.81	159.76	147.78	128.43	94.574	97.617	140.94	142.28	116.73	69.102	100.63	105.55	23.497	73.588	113.07	127.38	62.802	110.38	154.4	177.56	138.4	111.05	93.021	103.67	39.434	70.652	108.05	88.915	89.377	84.368	48.389	89.551	150.47	164.45	64.423	153.18	125.01	130.23	167.57	203.5
131.06	126.82	90.255	109.81	52.573	122.72	81.803	115.25	84.365	106.49	126.77	173.37	152.85	134.57	81.184	67.316	134.23	143.33	136.38	78.445	64.427	95.022	40.845	79.659	44.352	98.71	-4.3368	106.49	156.21	174.68	148.63	122.71	112.07	115.19	30.033	57.557	100.33	87.985	69.178	78.105	96.216	78.79	157.1	182.21	78.183	178.19	134.74	146.86	157.29	202.69
123.27	122.31	98.924	101.31	44.992	112.75	96.533	108.24	103.22	104.07	119.43	155.05	146.59	112.5	100.23	53.276	119.17	112.9	123.37	84.644	64.793	94.185	70.042	80.674	7.9266	70.523	-9.5175	106.06	139.08	137.13	130.99	112.61	121.23	115.54	102.03	120.71	95.248	88.07	57.451	80.181	124.3	80.131	159.68	175.97	105	194.52	140.23	162.46	142.06	174.65
109.33	100.45	110.01	95.546	74.143	116.84	120.9	108.89	125.53	106.67	107.46	121.13	134.98	87.307	111.11	70.84	73.062	72.029	87.154	70.124	94.707	93.903	119.26	94.277	41.478	93.625	62.256	118.47	92.457	83.733	110.11	98.738	108.73	92.056	115.16	129.29	80.247	83.978	66.332	64.496	124.49	68.123	153.79	149.99	128.78	173.33	121.85	152.03	100.45	120.4
98.106	81.673	84.751	75.9	125.52	134.69	121.09	93.815	140.73	92.459	85.058	116.84	126.88	67.485	50.612	38.591	59.324	54.246	59.155	64.883	62.332	61.878	73.108	70.723	96.645	148.57	50.855	109.56	55.923	43.867	47.956	51.414	83.311	74.292	135.95	157.22	74.797	85.594	52.883	28.766	97.22	25.86	164.77	146.93	192.93	219.17	126.14	149.85	177.01	175.77
95.691	79.943	70.74	75.494	174.85	146.72	104.14	92.241	125.68	85.225	66.957	112.51	105.91	65.33	-12.378	18.401	46.432	60.52	59.093	63.018	25.153	26.949	49.945	66.642	146.93	197.38	38.501	96.153	31.836	29.955	16.746	36.564	54.093	55.441	59.282	78.385	63.838	76.478	55.118	21.673	72.459	-8.6216	153.37	145.55	213.51	218.01	132.65	132.09	211.16	212.45
106.07	104.34	49.417	87.848	210.05	166.99	72.553	86.686	112.83	92.601	46.829	117.75	87.184	76.581	-57.888	-0.28451	67.461	98.28	76.215	83.232	-29.164	-2.2038	-1.3228	53.245	177.9	210.86	16.557	94.5	37.585	47.487	21.648	44.648	58.029	72.293	-1.4699	19.914	55.822	68.513	36.133	32.15	34.326	-18.765	143.7	157.21	248.26	265.43	165.69	131.72	268.91	285.08
117.32	128.4	69.768	104.58	164.23	134.98	68.158	95.381	84.97	94.217	58.394	103.56	77.141	89.563	-27.405	38.788	78.588	123.87	103.02	96.669	-25.42	3.8863	41.981	77.289	135.29	156.12	14.592	79.044	67.962	86.274	78.613	95.073	77.68	93.158	-79.637	-70.219	49.921	66.237	46.968	63.656	3.2261	18.087	123.46	154.31	209.73	221.68	189.7	128.78	219.51	262.82
127.46	147.97	69.662	94.322	74.49	88.183	73.515	86.584	70.799	71.615	75.201	114.89	84.895	95.427	11.495	59.414	129.59	159.68	125.68	122.85	-27.891	19.967	24.023	69.936	39.04	74.219	-37.084	51.997	122.61	142.74	102.08	107.11	109.87	130	-48.694	-41.396	75.515	89.785	49.709	68.164	-0.91584	75.971	130.35	155.19	185.57	215.4	214.96	147.51	239.46	273.39
121.36	135.99	93.252	91.859	9.429	52.02	99.817	95.128	61.335	77.207	103.75	107.01	85.112	95.62	101.61	128.65	132.66	150.01	133.67	124.39	41.979	70.422	82.282	95.028	-4.6134	22.973	2.2757	47.682	151.88	169.92	131.38	128.38	113.9	127.13	-46.718	-47.664	99.861	105.82	87.608	75.649	46.836	127.8	123.85	129.7	115.15	104.78	178.73	127.18	161.47	168.76
100.43	104.36	97.124	102.47	39.74	75.316	109.92	107.64	74.016	116.81	117.56	98.007	71.806	96.292	172.4	179.48	115.08	110.81	120.21	123.15	114.91	123.5	101.64	118.32	60.131	42.69	113.09	90.622	138.97	148.06	119.93	119.85	108.58	114.51	21.704	10.815	129.71	117.21	129.29	100.88	115.5	152.72	101.29	89.239	83.123	39.897	114.2	84.541	119.53	69.395
89.09	100.27	94.614	106.8	65.575	51.736	94.311	110.83	32.006	110.75	97.086	66.189	24.065	77.871	155.97	173.25	105.05	115.51	143.29	147.78	134.61	129.28	140	132.34	130.59	59.908	172.08	98.298	121.76	146.24	109.78	119.78	80.7	87.244	-33.681	-33.995	129.72	110.63	148.36	97.315	168.03	134.49	84.264	75.037	66.014	-18.998	71.129	54.765	61.446	10.114
91.508	111.73	74.332	114.54	97.748	44.315	72.371	107.98	4.6199	98.861	67.517	39.731	2.9902	69.11	81.312	135.24	98.859	129.7	156.99	179.75	99.267	111.28	137.45	126.33	217.78	88.384	178.49	104.98	97.639	133.19	111.47	124.22	81.536	90.824	-68.074	-39.255	107.33	108.74	122.6	77.902	145.26	94.884	79.624	80.975	128.92	43.456	66.5	51.102	78.686	57.617
78.372	98.524	98.452	106.12	100.09	15.472	80.881	104.94	27.576	90.777	98.908	17.181	31.734	70.184	90.399	136.65	93.047	103.64	146.98	185.52	121.5	127.99	188.99	141.23	219.95	69.322	156.05	83.094	98.73	102.4	117.63	132.14	97.775	103.04	36.138	38.679	113.95	121.49	150.72	140.79	123	143.53	19.046	32.396	105.24	25.836	50.717	29.113	33.876	19.927
86.761	113.97	89.734	87.493	92.427	20.921	82.75	87.704	71.115	79.249	104.93	42.763	74.563	82.366	87.988	122.41	138.41	145.68	137.76	195.67	111.42	134.57	148.56	110.64	169.76	52.113	101.47	71.336	125.17	122.15	134.16	127.25	128.64	132.94	119.18	114.49	128.92	138.96	151.45	155.26	139.14	204.56	-21.758	-9.1314	96.825	41.934	41.539	22.964	40.719	26.794
96.885	120.64	89.035	81.693	24.705	10.727	95.515	101.17	53.342	44.981	105.16	75.71	104.83	103.7	58.185	114.12	137.12	145.54	128.59	159.3	95.385	131.61	121.97	111.25	67.902	47.869	21.885	51.621	121.82	133.44	148.09	133.12	143.05	139.65	104	91.055	122.54	153.83	153.39	122.82	160.88	191.69	-25.482	-20.787	63.557	24.911	35.506	22.294	41.407	20.315
86.542	122.06	85.197	75.557	41.875	39.913	93.737	89.511	79.137	64.424	86.827	102.15	96.038	93.483	95.729	95.761	176.53	152.32	123.65	145.55	112.53	139.99	90.869	87.089	52.39	47.947	18.028	57.391	149.19	166.06	168.65	135.05	146.03	149.23	183.4	146.99	133.36	136.39	143.49	121.44	217.93	201.11	-33.571	-29.385	23.175	-3.7828	14.99	18.146	12.897	-26.097
78.948	114.72	92.035	106.8	67.576	82.641	98.132	112.6	79.301	95.54	65.03	108.51	74.423	94.201	107.94	94.335	149.37	119.72	105.59	117.43	132.15	147.05	92.716	103.62	107.36	88.597	84.713	92.742	130.13	162.47	189.14	150.26	155.53	159.08	206.55	155.64	123.94	115.27	140.94	120.53	218.75	174.29	-20.017	-7.6069	18.856	15.199	2.6002	21.367	-14.014	-50.586
74.731	101.98	101.87	130.82	78.711	106.73	103.29	129	79.697	113.25	53.742	108.3	66.891	97.21	102.76	91.231	106.43	78.008	83.961	99.288	135.35	148.88	96.485	115.96	165.22	118.05	121.02	110.46	108.21	136.29	181.47	150.66	161.44	166.24	220.77	175.92	117.96	104.42	138.43	130.15	177.18	154.02	13.703	37.974	46.813	70.415	15.411	48.037	4.2664	-17.343
84.291	100.26	110.67	136.79	81.372	113.79	100.44	129.28	82.265	118.24	47.696	111.13	68.692	106.38	97.966	105.87	78.526	79.076	74.231	96.172	134.4	146.54	102.18	114.94	189.99	125.73	153.01	118.24	97.43	119.19	161.52	139.04	151.34	151.48	146.61	132.75	119.79	101.37	149.73	142.61	155.99	163.51	37.602	69.55	54.06	74.616	30.546	73.994	12.745	11.453
89.977	86.837	125.87	126.57	78.912	109.11	98.576	121.65	88.05	127.73	67.92	113.29	81.542	117.35	115.15	142.96	60.355	66.721	71.187	83.771	143.36	146.69	128.81	120.4	178.63	114.47	171.91	118.57	90.791	91.509	131.99	123.17	124.47	112.21	63.645	73.469	122.13	103.84	168.74	165.33	149.46	168.52	34.398	64.338	13.046	3.0648	36.409	76.925	-2.6411	-8.2057
103.14	88.847	114.53	119.9	98.862	128.47	90.089	112.91	98.577	148.71	81.641	128.24	88.211	125.51	107.82	158.44	83.226	84.165	84.922	85.561	119.26	127.98	117.51	115.61	176.09	119.04	188.9	138.39	88.712	91.568	113.45	108.32	109.47	88.176	1.7688	28.749	110.77	105.25	146.75	148.94	137.82	140.66	21.092	42.349	-12.599	-35.399	40.392	63.774	8.362	-11.928
105.56	94.565	112.95	107.37	91.618	109.57	96.779	106.24	105.37	151.15	111.74	135.21	89.979	110.24	104.54	138.5	136.82	104.92	122.97	106.69	86.923	100.73	139.01	117.4	127.61	94.05	133.72	117.75	116.99	126.41	105.14	106.43	101.12	86.382	32.256	33.772	96.84	101.73	107.38	125.75	113.49	118.44	-4.6774	16.77	-60.877	-75.05	42.782	40.276	-5.2328	-31.925
115.68	114.14	100.17	113.41	84.227	111.18	114.75	114.03	122.88	148.85	126.28	145.74	104.38	98.783	79.059	95.193	175.48	138	151.82	140.32	34.695	72.072	136.72	111.39	86.165	88.38	55.03	100.48	140.95	168.74	114.23	116.28	117.71	119.09	90.291	72.216	73.211	96.041	40.189	70.163	67.488	94.05	-0.60471	26.677	-30.761	-3.6955	50.305	31.493	24.274	15.999
122.9	127.78	103.8	118.46	64.67	100	136.64	126.3	136.59	125.36	138	145.87	128.53	93.405	77.057	64.744	173.22	156.73	161.06	162.77	13.6	59.379	149.83	107.45	13.373	70.945	-18.9	71.542	156.37	187.75	117.88	125.04	127.77	142.92	128.51	100.34	64.38	86.559	13.937	39.555	55.937	101.54	13.264	49.973	6.2259	61.047	51.081	34.219	33.496	50.717
128.11	130.8	103.73	112.09	73.16	101.75	139.19	123.95	148.98	97.711	137.85	144.07	152.7	96.999	93.825	52.146	150.04	155.51	144.18	164.74	18.629	55.269	129.45	88.115	-41.035	56.067	-38.3	61.572	153.06	166.34	99.569	110.53	125.73	143.9	147.54	135.94	75.038	74.282	26.015	40.868	84.667	112.77	32.493	69.055	52.415	113.37	51.225	51.011	57.659	79.135
139.44	132.55	91.747	93.328	74.808	89.438	123	110.36	118.78	54.423	125.33	140.95	162.14	102.69	74.61	40.363	124.56	134.82	128.65	146.51	8.9173	33.238	83.932	63.63	-65.234	45.215	-44.672	55.065	130.74	124.42	69.728	85.028	111.16	122.12	95.98	126.36	74.476	64.035	37	27.843	97.977	61.992	70.654	92.842	99.973	148	70.96	85.297	113.41	132.5
142.2	128.31	89.601	80.46	105.82	87.884	110.5	100.16	107.34	48.107	132.65	138.2	158.97	109.36	88.349	55.378	125.34	106.65	117.92	128.35	33.041	30.709	58.944	63.178	-30.493	45.486	20.185	71.305	113.32	87.043	46.543	61.554	107.94	106.61	106.64	134.99	84.66	62.642	72.075	60.449	102.67	40.84	56.595	61.926	76.049	110.7	69.638	86.272	126.36	122.05
148.29	126.3	97.787	104.44	126.75	111.57	124.32	123.1	104.26	84.756	144.42	129.25	158.11	129.75	94.426	102.58	97.132	66.429	111.63	106.91	63.918	50.166	85.238	102.61	62.271	85.904	104.74	107.55	81.602	54.979	73.144	83.474	123.35	106.44	66.358	74.896	63.727	70.011	80.602	67.488	55.153	10.282	39.63	32.962	53	72.549	55.583	63.484	112.39	112.12
136.2	124.03	121.91	116.67	138.24	116.2	143.86	130.51	139.35	123.19	162.47	113.99	150.61	132.81	144.3	136.82	103.62	65.945	125.04	119.3	120.12	94.46	140.3	132.24	103.56	95.138	142.41	113	96.06	64.395	102.34	105.6	131.66	112.42	89.634	45.435	78.928	82.095	108.92	110.34	65.679	79.732	-8.0274	-8.2451	-21.667	-19.176	27.228	26.392	50.43	54.54
123.35	119.87	136.75	122.04	138.41	117.56	152.59	124.65	163.27	135.48	158.68	86.244	139.84	125.27	164.47	140.86	95.508	82.556	139.7	132.66	156.52	127.03	178.88	136.79	117.1	103.61	141.33	110.04	107.3	77.264	135.23	126.12	127.02	106.07	65.963	5.9126	95.932	91.475	120.98	119.7	105.97	135.72	-15.091	-4.6879	-36.059	-57.989	19.875	17.636	15.159	32.633
102.24	99.293	141.12	101.5	161.56	114.33	143.97	89.711	183.98	120.95	156.48	50.991	130.69	95.365	177.09	107.04	98.866	92.819	141.07	135.24	184.52	141.27	175.99	107.19	125.46	98.855	138.3	104.7	117.24	74.636	140.04	115.45	113.91	89.513	127.47	71.134	130.37	98.901	132.6	136.73	165.6	170.21	4.4433	17.451	3.7384	-37.338	38.857	40.974	25.268	25.607
96.264	80.354	142.94	87.925	174.74	102.85	137.24	73.468	155.3	82.383	158.29	14.776	123.32	67.932	147.1	75.378	73.817	93.1	127.74	105.08	198.01	134.51	169.27	94.918	149.48	109.66	179.1	112.81	89.477	56.851	140.05	104.71	105.98	67.193	150.34	111.11	137.61	108.85	141.19	128.94	181.42	135.85	53.403	54.773	83.841	26.109	75.169	79.467	47.281	27.646
90.272	70.553	142.99	55.883	153.78	56.517	136.95	52.042	115.17	30.772	167.69	-2.8614	120.76	33.867	115.01	36.468	78.368	96.287	116.75	81.249	192.54	124.49	154.57	77.707	137.5	86.248	149.53	80.224	84.958	56.432	114.22	84.108	93.722	55.833	221.11	182.34	136.1	122.12	127.94	121.09	151.53	93.663	116.71	101.82	156.97	92.961	127.36	127.97	96.006	58.253
90.07	81.051	131.51	51.939	153.28	58.708	136.1	52.713	108.89	29.378	152.33	7.974	115.96	36.415	108.28	46.774	83.52	122.64	92.421	72.992	195.05	141.26	122.17	74.557	143.29	87.282	163.49	83.116	79.254	68.136	96.764	73.711	91.059	63.431	243.12	201.11	130.08	131.34	111.26	120.59	116.13	92.019	156.25	131.34	211.66	151.73	151.35	148.37	132.88	90.135
82.683	94.621	119.8	54.437	125.68	52.934	125.46	56.282	106.27	32.957	116.1	28.38	99.4	61.712	107.24	74.122	89.614	143.02	81.08	83.422	187.69	157.83	100.73	77.787	102.86	74.764	128.39	74.093	86.631	85.195	78.916	69.961	72.824	65.466	187.72	153.7	130.14	130.63	98.962	119.16	100.41	108.98	173.79	155.42	210.39	153.5	159.28	154.96	144.7	117.84
71.109	92.974	113.21	77.111	128.46	75.736	109.68	67.621	123.67	56.737	83.23	47.941	81.58	104.64	117.4	114.34	86.415	136.13	72.912	96.863	186.89	164.19	91.009	93.366	89.146	82.159	142.26	98.077	82.667	79.548	72.815	69.574	62.914	65.667	129.71	109.5	142.18	121.12	108.7	131.25	111.87	127.9	142.74	142.06	164.14	119.32	133.92	134.96	116.36	101.61
77.386	92.426	109.11	105.3	138.88	96.608	102.93	80	127.06	67.538	65.303	64.699	72.404	132.59	92.75	122.61	92.114	131.17	88.118	115.13	157.13	131.7	91.727	101.56	108.34	97.729	159.39	122	77.202	77.779	86.517	76.741	71.273	70.654	69.004	72.77	137.63	107.12	100.61	105.25	117.11	98.471	101.96	118.59	120.72	93.816	98.994	110.93	77.137	84.749
92.48	92.159	129.52	120.4	148.81	92.724	122.67	91.575	134.02	73.396	90.873	77.053	81.587	125	96.862	113.88	118.32	137.13	118.67	136.49	144.55	99.658	132	107.93	122.83	87.268	170.98	115.12	96.216	96.2	100.39	85.005	95.173	83.92	95.362	82.877	131.02	96.263	104.96	96.404	134.44	93.737	35.494	64.652	40.898	23.912	46.796	67.484	-5.9638	10.107
120.41	107.8	140.14	122.4	131.05	80.392	149.32	105.79	128.5	71.524	118.22	98.247	103.93	102.73	90.922	91.236	143.21	162.55	144.67	154.57	117.16	78.373	142.91	101.27	103.44	68.634	134.5	84.169	120.56	132.03	92.289	83.7	126.03	108.45	123.52	86.126	112.32	96.241	96.758	74.061	143.83	99.754	2.5102	31.984	1.6539	-4.9964	15.791	34.288	-30.864	-20.083
132.6	116.75	157.44	117.66	106.14	68.654	164.75	119.39	126.61	94.297	137.2	99.943	114.75	83.713	139.2	116.63	135.86	164.83	149.33	153.47	135.44	97.416	181.26	110.27	63.349	43.983	129.61	59.627	139.54	157.9	85.62	92.649	132.11	113.37	92.542	27.571	96.317	88.186	116.78	89.651	167.66	147.14	-14.775	8.9905	-43.496	-77.558	-4.8106	1.3285	-77.655	-84.957
146.36	145.7	113.07	95.534	57.62	58.342	123.98	103.1	93.328	79.742	95.636	116.07	98.296	79.488	99.275	92.675	158.38	197.67	159.34	167.99	70.595	76.803	99.534	76.673	-6.2111	32.884	61.283	46.111	151.28	194.63	51.424	71.483	120.54	118.71	-22.35	-50.27	88.567	83.489	97.069	56.761	171.1	151.89	37.912	51.571	-1.2933	-32.718	43.137	33.879	17.824	-1.61
135.46	150.18	80.489	68.902	44.197	52.069	76.482	66.66	86.062	76.032	67.946	117.39	76.867	76.249	90.213	72.644	195.34	192.95	167.7	180.15	29.038	53.707	45.022	47.078	-32.798	22.356	28.525	50.375	168.23	200.61	32.314	53.989	92.134	108.37	-58.413	-50.131	100.19	72.654	79.962	58.053	158.25	151.39	82.335	90.305	23.922	-7.0952	95.812	81.134	85.969	56.083
125.86	129.23	93.915	99.544	56.217	81.056	75.714	95.6	78.071	92.903	87.007	111.59	83.151	108.29	92.71	105.91	151.35	131.84	148.28	144.69	44.392	54.096	74.242	98.665	7.501	70.627	119.77	109.05	122.24	140.56	44.268	68.253	87.387	91.222	-59.401	-50.677	100.08	80.629	106.61	87.826	115.24	130.22	80.474	87.618	4.2462	-11.919	99.34	88.82	58.31	24.55
120.5	121.49	120.27	117.48	91.036	106.66	100.6	111.83	97.971	112.58	113.84	113.56	102.41	112.87	122.05	117.35	142.79	124.94	138.41	132.81	79.784	70.954	123.25	121.12	57.064	91.508	166.21	132.05	119.32	116.24	72.359	88.906	86.72	81.923	28.604	18.913	100.5	89.388	110.05	112.92	102.65	139.77	63.179	74.766	-31.312	-33.772	74.437	80.191	-12.676	-24.954
126.44	136.46	114.62	98.428	94.578	105.7	116	97.607	100.94	95.244	108.98	129.15	119.52	94.592	103.18	73.37	167.5	174.58	136.92	142.75	69.558	75.161	109.44	83.765	56.217	76.996	71.784	93.373	149.18	138.91	80.176	90.132	82.606	84.328	111.8	109.51	93.678	100.86	63.887	79.35	106.34	133.3	91.934	101.84	-5.8467	16.209	74.64	93.78	4.7715	30.801
118.64	119.11	121.37	86.643	90.486	104.28	125.42	104.07	95.245	90.112	121.88	125.25	130.66	100.58	117.61	86.19	131.09	160.97	101.03	110.33	109.72	102.88	128.48	92.473	39.4	72.107	48.192	72.816	137.34	125.78	77.308	91.387	83.15	80.219	173.76	159.28	99.602	112.82	88.932	94.366	126.67	147.34	92.217	92.226	-10.088	27.445	62.069	79.483	0.4896	26.146
115.31	97.068	90.165	59.607	50.832	82.564	104.35	86.026	61.117	59.164	115.99	123.9	131.06	111.06	64.878	65.203	108.45	117.09	76.678	79.713	71.274	77.345	84.7	77.945	13.666	66.908	-35.913	41.586	114.37	105.51	62.586	80.143	84.122	85.687	176.59	191.18	92.74	116.91	69.102	54.54	88.755	78.879	153.58	132.75	78.649	141.4	112.7	120.21	133.25	151.74
100.1	57.76	104.61	66.185	55.536	74.76	99.806	89.001	65.253	82.807	141.58	102.38	122.85	126.22	110.62	115.61	73.048	41.472	59.171	45.72	103.02	76.179	138.46	117.75	40.858	71.994	47.253	58.321	85.756	67.415	92.751	102.54	88.165	82.825	169.5	170.57	94.704	99.456	106.82	87.751	68.103	59.967	150.79	119.07	89.445	133.09	125.79	128.21	131.68	130.05
96.639	49.435	95.731	80.91	54.086	76.254	99.352	87.981	73.36	98.342	131.76	104.92	117.42	122.83	107.33	114.16	72.378	11.878	67.652	49.083	67.542	59.822	124.5	120.13	73.912	83.938	61.463	69.056	77.99	51.875	118.38	116.31	99.473	99.855	155.93	167.97	80.742	83.729	77.79	70.592	27.834	8.1794	188.02	154.15	168.91	207.78	166.97	170.13	208.49	205.49
78.353	50.948	104.98	106.91	71.41	89.595	109.69	102.18	103.54	128.98	110.37	104.09	104.5	102.46	146.01	123.1	69.349	16.892	74.06	66.423	81.719	92.869	128.55	130.19	98.128	94.495	101.57	88.377	87.26	54.7	138.07	126.57	108.59	117.08	182.84	186.11	86.235	74.676	85.669	105.35	49.757	34.287	180.15	158.35	180.06	207.22	171.03	174.78	197.5	189.47
62.987	66.102	90.635	136.75	84.127	125.73	104.19	122.13	112.22	150.59	54.585	100.36	82.616	83.712	131.33	117.19	47.159	46.478	69.421	80.2	86.188	131.21	100.12	129.11	134.41	131.8	120.96	121.83	80.59	70.975	155.19	135.44	118.19	135.03	147.71	183.84	79.488	76.855	76.374	106.98	71.65	47.059	188.81	175.52	210.64	236.27	171.51	171.8	192.15	198.38
35.722	61.77	91.014	143.39	95.606	142.66	87.658	126.72	121.66	162.98	35.019	86.25	60.031	67.516	143.63	117.41	40.387	56.995	61.473	83.272	128.79	166.44	111.93	135.46	147.75	143.63	142.78	140.73	81.694	88.218	154.47	137.07	115.73	137.14	161.36	211.42	94.773	85.003	103.36	148.87	101.22	102.39	155.57	146.95	156.71	176.16	147.05	144.03	115.99	126.61
37.602	64.988	76.41	139.36	96.225	157.34	66.635	119.54	114.31	156.27	37.251	97.011	55.443	72.056	110.73	92.662	62.481	71.551	65.383	84.938	116.11	145.63	97.651	122.17	152.03	147.99	125.43	146.58	77.774	103.93	141.33	133.58	113.16	133.55	137.72	209.33	92.083	94.755	85.696	132.81	75.423	106.47	145.19	133	134.38	157.21	135.02	139.65	92.535	122.34
57.491	67.848	73.729	127.69	79.981	149.69	67.013	113.17	103.32	137.32	73.675	130.97	75.294	87.519	83.667	61.218	96.383	72.059	76.514	81.607	70.51	95.71	86.796	104.53	110.54	119.97	59.643	118.53	80.572	100.99	103.9	120.82	103.06	117.93	129.12	189.42	82.447	101.51	53.428	98.171	23.943	82.642	141.51	128.76	118.77	142.19	129	150.68	101.08	146.14
74.089	61.098	95.388	136.89	89.88	157.27	94.464	134.23	111.9	149.11	121.82	157.77	101.56	112.91	111.83	81.35	81.01	46.189	62.047	56.021	61.553	74.992	113.25	119.91	76.094	99.751	66.336	110.08	66.066	62.699	70.78	112.43	93.262	92.714	131.81	142.6	76.79	100.23	66.018	98.488	0.024476	69.156	116.13	108.26	97.335	104.3	103.09	138.91	79.304	117.04
78.735	56.901	98.403	143.71	102.24	167.16	113.73	149.76	115.33	159.89	129.01	157.22	107.48	123.82	116.66	104.28	33.034	19.838	33.486	27.75	47.499	66.204	121.95	131.99	66.357	101.37	72.434	112.93	44.48	23.805	52.319	102.31	83.95	75.368	111.46	100.69	69.71	95.61	80.342	84.512	-5.6065	26.372	126.74	117.63	141.71	132.01	103.62	135.55	113.21	136.74
56.3	42.779	99.475	124.64	103.44	147.24	112.11	135.91	122.7	157.85	124.91	117.94	89.767	107.75	129.82	123.77	-0.54501	-8.1563	15.368	14.919	66.12	74.15	150.32	143.64	61.685	97.174	67.024	108	48.703	11.661	47.966	91.322	73.77	70.474	144.89	124.04	89.601	96.634	122.49	109.21	27.816	24.451	134.88	117.01	162.13	139.33	120.1	126.9	141.78	135.97
51.115	47.561	89.279	106.34	97.323	134.8	92.812	110.49	122.14	153.27	106.89	75.845	69.847	95.055	117.52	140.31	-0.043747	1.6303	30.058	29.981	84.865	77.463	171.93	145.8	90.301	112.84	76.238	120.46	67.251	43.363	82.437	103.29	77.558	82.201	116.43	117.04	99.694	104.26	135.95	112.2	65.501	42.13	152.94	120.12	179.44	150.52	142.31	121.31	164.56	153.25
70.053	61.632	88.672	96.301	87.987	135.84	80.859	93.257	129.77	156.34	111.8	71.063	83.502	104.67	124.67	159.18	41.271	23.933	66.968	63.71	108.07	92.182	168.73	138.59	107.87	121.65	78.483	132.28	101.99	86.566	111.31	118.19	95.066	103.23	113.74	117.39	109.33	122.87	129.62	127.57	103.46	103.25	146.46	108.27	152.55	135.38	145.72	110.7	170.72	157.75
113.21	94.526	90.576	93.94	85.88	142.83	78.695	87.699	133.21	156.9	117.33	109.02	117.43	130.79	144.01	169.57	111.93	77.176	111.62	107.88	118.31	115.37	118.71	107.67	102.9	112.68	70.489	130.78	145.45	135.46	122.06	121.33	110.32	117.91	99.317	90.604	114.44	136.16	105.92	135.44	146.48	174.09	121.12	97.116	102.91	100.53	127.33	100.28	157.52	154.01
150.77	126.91	100.58	100.97	98.518	138.22	84.489	99.445	118.25	147.58	115.31	144.31	138.83	157.88	168.58	184.8	152.04	128.39	133.21	128	139.71	148.32	74.672	86.489	103.08	103.78	106.21	125.57	162.55	162.03	127.53	116.04	111.18	111.71	50.736	23.442	117.35	132.13	111.69	144.84	186.86	215.05	77.74	81.916	40.299	35.09	87.118	78.878	90.129	101.12
153.6	135.61	95.972	97.471	121.91	119.32	84.562	99.771	97.496	120.28	105.04	146.63	138.61	161.02	153.31	166.91	150.48	133.03	117.8	116.1	144.42	164.37	30.602	69.719	141.91	114.39	134.17	115.46	143.82	144.06	123.45	94.382	103.29	102.03	54.62	33.268	119.78	117.92	122.15	137.82	173.55	176.13	65.813	89.909	47.487	44.798	70.701	74.319	73.043	87.272
119.67	117.44	97.826	90.062	161.99	98.188	81.965	90.262	97.878	100.87	107.36	105.39	117.64	137.73	140.52	143.17	117.61	99.239	83.738	85.9	171.59	169.91	46.519	80.892	216.71	144.39	201.32	120.7	104.16	98.789	130.24	81.035	94.528	94.046	118.88	109.19	128.88	99.307	157.01	150.96	136.35	128.81	60.828	88.619	74.176	72.723	65.133	67.823	51.516	52.932
88.67	99.722	98.197	95.904	192.81	101.83	81.371	87.683	107.03	100.59	105.61	58.722	98.586	109.98	110.68	120.22	70.532	64.002	59.942	60.666	183.76	156.33	86.531	103.51	292.98	190.41	265.62	146.43	56.989	53.159	151.03	94.263	95.361	94.352	146.55	163.4	116	86.279	162.12	142.1	82.489	81.966	87.278	102.99	139.25	142.71	77.992	72.733	59.961	55.661
75.219	94.981	95.554	91.422	172.42	94.118	81.64	81.941	105.35	91.175	95.257	45.978	94.292	79.643	72.352	77.557	61.531	54.314	70.163	65.741	151.08	124.18	94.082	98.718	272.52	187.73	212.58	135.88	48.288	36.939	137.19	105.67	94.76	99.8	169.05	202.3	96.387	87.963	125.73	121.67	49.908	66.28	133.87	135.74	197.5	215	111.64	98.438	118.68	111.46
78.519	98.569	104.39	99.467	150.61	99.966	87.234	95.205	100.95	100.88	79.058	60.715	95.018	67.311	75.637	73.014	64.153	67.765	86.446	81.016	131.57	108.56	92.094	95.129	210.77	159.62	179.6	129.36	54.368	37.849	108.79	118.35	97.609	102.29	173.19	190.77	83.696	96.458	107.06	134.3	71.309	102.56	138.16	133.26	193.16	209.76	111.8	97.829	125.54	111.87
86.148	101.9	106.63	114.95	152.93	124.07	90.028	113.04	98.94	121.24	58.774	85.028	93.776	69.622	89.136	87.966	67.016	81.775	84.263	90.562	117.96	101.84	64.303	91.595	177.94	141.33	190.02	138.8	50.953	32.993	75.487	119.04	109.07	109.73	199.53	193.56	81.325	108.84	102.56	161.42	104.29	134.04	112.77	102.65	178.51	189.02	85.271	76.933	120.88	95.34
[truncated: 66 more columns]
