# Supplementary material for: Constructing high-order functional connectivity network based on central moment features for diagnosis of autism spectrum disorder
Source: PeerJ. 2021 Jul 6;9:e11692. doi: 10.7717/peerj.11692 (PMC8269664; doi:10.7717/peerj.11692)
Supplement: Supplemental Information 2 [file peerj-09-11692-s002.zip › raw data/Subject_32.csv]

80.738	115.91	122.3	101.94	83.031	103.82	79.518	63.365	39.096	114.34	67.739	65.918	75.562	72.21	67.796	70.437	106.67	108.65	79.441	98.654	96.073	76.65	60.747	82.928	104.53	86.794	128.19	88.498	67.236	88.586	96.511	99.861	113.47	91.573	170.53	137.42	107	111.91	118.86	139	78.996	76.154	111.95	113.79	121.91	104.86	128.66	129.12	89.538	120.67
75.967	121.9	142.22	101.37	100.44	91.563	89.642	61.781	41.487	88.271	48.611	43.285	62.473	59.65	69.778	56.289	93.996	111.14	69.098	98.326	138.42	88.428	74.996	81.444	125.01	83.163	142.35	78.119	65.56	83.977	116.23	118.76	101.74	89.996	182.21	131.17	110.27	110.77	127.97	115.39	86.755	78.615	104.24	111.94	99.567	93.584	131.75	122.35	85.948	112.28
84.132	124.14	148.98	104.29	122.33	84.793	101.61	75.669	53.617	76.011	71.312	45.014	61.164	67.136	84.806	54.84	90.44	107.05	87.219	102.35	153.78	119.35	114.81	95.684	151.13	81.921	158.45	93.003	78.589	79.756	130.46	131.14	105.41	110.16	189.07	150.02	112.78	104.06	116.45	92.029	108.41	90.398	96.565	109.8	74.175	91.723	124.86	113.24	89.287	99.859
88.032	113.03	109.23	90.804	122.04	85.959	93.301	80.305	43.47	83.745	61.185	43.479	48.761	63.335	83.857	70.184	86.413	94.708	99.921	94.962	157.17	131.26	108.16	93.812	124.66	71.937	135.31	84.035	89.901	74.371	115.73	119.32	98.064	112.74	143.62	154.15	106.97	100.77	85.373	64.406	119.43	108.71	97.644	106.22	86.833	113.61	109.65	102.69	107.37	106.08
97.308	114.38	78.804	85.93	103.46	90.077	82.132	86.159	38.65	101.48	65.514	61.619	52.939	71.157	90.316	100.68	108.48	98.836	123.79	107.06	122.5	128.85	98.699	95.431	104.86	61.51	97.534	78.703	112.48	96.424	104.45	105.96	105.56	115.02	86.495	130.45	103.08	103.57	74.415	70.81	134.54	138.64	105.72	107.01	91.42	112.79	111.41	111.59	110.36	106.18
104.34	121.19	67.211	82.542	74.887	81.976	80.562	86.305	52.305	97.574	65.95	76.313	68.06	70.619	89.18	124.81	128.26	110.43	135.86	124.89	79.987	109.73	86.697	95.942	77.479	43.748	53.952	72.179	128.21	118.92	101.26	97.336	109.1	98.322	28.722	74.335	103.13	109.19	79.105	92.163	134.43	152.91	109.4	106.64	86.888	95.36	119.28	123.22	106.6	104.05
111.53	131.77	83.136	88.272	58.931	82.024	88.339	88.115	62.074	88.74	65.373	94.881	79.594	75.478	92.519	138.28	121	119.52	120.34	132.01	61.167	88.701	87.406	104.65	58.933	46.416	40.717	70.032	125.54	126.77	107.28	99.076	99.025	80.124	6.6189	28.608	105.54	106.23	97.624	99.179	108.32	126.56	110.25	110.77	67.819	84.462	126.42	128.18	103.17	100.79
116.88	133.08	104.61	91.971	57.49	73.413	101.29	88.489	84.75	71.562	76.027	95.582	91.08	73.177	104.76	125.44	106.07	114.86	128.27	148.56	70.071	96.617	99.494	105.66	61.954	39.115	57.323	82.698	113.59	111.63	111.86	97.825	97.811	75.003	14.819	12.339	102.01	94.404	105.16	87.848	82.032	68.46	107.26	103.68	62.028	83.918	118.44	112.74	101.4	89.606
123.71	129.74	122.66	98.541	60.931	74.716	115.74	92.694	72.492	72.641	101.37	94.943	99.988	76.768	113.01	103.69	106.46	113.03	141.63	157.97	76.324	118.52	115.47	106.45	71.173	43.21	43.784	75.234	111.46	106.64	120.23	98.718	95.742	86.472	41.872	22.369	91.716	83.535	99.026	62.188	65.691	27.829	94.07	89.944	59.891	85.117	98.925	91.618	100.18	84.339
117.46	124.88	106.54	97.749	89.15	77.802	116.87	92.501	87.287	80.037	97.027	85.022	98.428	79.112	106.23	90.451	109.31	102.66	144.6	151.37	83.577	126.08	92.024	83.889	93.287	56.828	65.789	94.388	106.64	102.35	115.85	97.562	97.442	97.936	53.549	30.195	84.563	86.704	99.911	71.504	67.945	41.596	88.633	85.747	88.374	100.13	83.575	75.014	101.69	84.72
107.02	120.64	99.681	97.442	89.72	67.995	111.42	89.606	76.121	90.154	105.16	81.301	101.58	83.159	93.659	88.993	121.94	101.21	147.32	143.58	61.654	101.07	87.769	75.579	113.21	53.123	33.798	76.064	114.45	118.85	118.84	99.677	107.57	108.25	71.158	36.618	87.309	102.97	101.15	106.31	92.89	97.342	87.037	91.952	94.77	89.716	92.458	88.567	96.807	81.807
94.038	110.48	92.523	93.316	81.425	61.222	107.4	87.877	65.877	92.394	105.63	84.96	105.01	84.031	75.356	98.955	117.07	104.09	114.73	113.52	48.723	58.399	90.35	82.161	103.33	57.716	-11.612	43.237	118.25	129.03	118.95	104.34	97.051	99.909	74.035	35.378	98.909	114.65	95.532	122.79	115.77	142.49	87.009	104.4	86.397	79.203	105.2	110.5	97.91	89.379
92.741	102.82	99.782	96.146	69.599	65.265	104.85	96.178	60.259	101.79	120.59	103.18	112.5	95.41	80.976	110.36	101.84	110.86	90.578	97.763	56.765	37.67	113.19	100.49	97.224	65.018	-23.745	22.872	114.85	129.88	112.35	106.12	90.719	102.77	81.192	51.239	108.97	108.24	90.641	111.27	132.52	134.82	103.98	120.21	72.161	79.035	124.2	134.13	99.889	91.003
106.23	100.67	104.64	102.77	71.853	71.643	114.78	116.66	96.41	105.89	150.92	123.2	131.65	111.4	95.82	108.64	100.27	120.03	101.88	111.1	72.643	62.345	131.43	107.97	97.865	67.567	12.066	49.437	109.97	121.8	98.377	103.81	98.569	117.57	72.793	63.522	105.51	88.284	82.338	85.463	136.96	87.577	123.7	123.38	77.836	90.973	127.74	136.13	101.72	88.098
121.23	99.533	100.98	104.73	57.785	73.696	119.8	130.81	93.599	118.48	157.18	127.04	135.45	115.85	90.736	96.719	101.15	122.14	129.97	135.49	82.164	84.121	121.89	98.047	72.435	48.766	17.822	48.791	99.721	114.6	78.879	93.192	105.75	125.97	54.064	65.189	83.947	74.548	68.363	59.299	105.64	37.375	139.22	118.8	106.73	112.96	122.57	124.56	108.75	91.281
126.04	96.766	93.549	103.64	50.474	73.351	122.22	136.4	89.163	126.55	148.73	123.05	130.79	114.51	74.842	90.422	107.6	113.69	151.47	146.56	77.15	90.131	100.99	86.592	44.151	38.539	9.3889	47.91	95.605	113.52	70.956	86.532	105.33	116.8	39.076	47.216	61.689	73.906	60.153	56.187	60.303	24.621	134.76	109.89	129.91	120.52	106.8	104.66	109.4	99.705
119.4	94.368	102.33	105.92	57.898	74.964	119.83	133.43	95.37	130.58	153.89	126.25	128.29	118.98	80.928	100.28	114.76	98.316	162.16	142.66	64.259	85.018	109.93	93.768	50.828	48.696	13.309	59.65	102.65	118.29	82.011	87.762	107.23	104.96	58.279	37.316	59.527	78.909	69.966	80.25	39.096	51.037	125.3	109.49	121.94	105.92	100.33	97.274	99.029	101.33
103.63	90.024	118.67	102.52	61.18	73.938	107.46	113.99	80.88	129.14	156.87	124.33	121.41	114.91	102.95	114.55	105.78	81.894	156.2	128.82	63.744	71.65	139.39	106.72	69.391	53.573	13.393	49.133	107.38	114.95	92.924	84.721	109.18	97.023	98.804	55.987	79.654	81.049	87.367	103.88	52.572	87.197	133.13	121.51	105.46	97.484	114.6	109.41	95.597	97.705
88.058	82.841	110.27	89.202	94.606	75.597	109.21	93.92	133.96	89.74	145.46	112.03	122.63	99.339	124.16	118.49	107.87	80.244	135.3	112.91	90.526	94.73	143.53	100.97	83.316	76.036	48.47	79.543	115.46	102.03	98.294	84.712	102.09	87.592	101.52	68.376	108.49	75.961	101.61	105.23	105.77	118.38	131.09	116.34	107.42	98.216	110.78	105.86	94.229	95.271
88.316	93.498	102.74	83.422	92.041	71.185	111.86	81.146	121.89	68.588	126.28	107.59	116.09	89.935	110.13	111.37	105.87	96.164	117.02	117.14	86.442	89.842	135.09	88.107	71.905	60.881	33.225	56.774	112.6	99.344	92.56	81.978	107.58	99.236	95.537	92.96	125.74	78.071	111.25	108.92	144.58	139.67	137.48	115.63	121.08	113.6	123.44	113.58	105.57	88.211
97.095	102.92	95.593	88.667	82.56	69.448	116.82	87.528	127.37	61.922	107.76	111.67	109.17	92.607	92.872	102.72	121.61	111.64	120.92	139.18	69.641	84.648	118.68	84.107	68.42	49.545	14.05	46.696	113.35	108.9	89.062	83.88	118.35	111.95	81.442	100.84	120.76	86.867	112.84	109.54	162.43	145.76	115.66	94.237	122.59	97.464	118.44	105.21	95.656	70.415
103.28	102.15	83.458	99.298	82.39	79.049	117.66	106.96	149.19	88.31	87.316	122.66	101.14	102.6	72.695	105.37	120.84	103.34	109.53	135.52	49.692	62.272	102.68	96.8	68.544	58.914	16.686	56.881	101.5	103.78	76.24	82.782	111.43	103.46	71.205	93.729	104.46	95.094	102.2	104.98	136.65	138.36	86.944	76.974	119.13	79.139	100.42	86.001	89.179	67.743
108.51	95.514	90.725	113.88	82.876	96.592	112.2	127.39	152.05	146.38	102.34	138.92	104.46	118	78.085	115.06	105.33	80.867	95.512	113.38	31.749	46.245	124.73	129.61	91.427	79.5	28.35	66.403	84.842	87.305	59.654	74.864	97.934	90.858	95.909	101.11	94.977	92.8	86.766	92.643	97.273	120.95	88.052	85.824	107.11	74.2	101.27	88.157	96.624	82.049
103.53	82.689	84.943	109.28	97.117	113.48	100	126.88	150.65	184.16	104.18	128.65	105.08	111.04	91.887	115.43	73.941	58.541	66.49	74.144	55.692	58.219	125.81	134.77	102.43	106.41	60.1	77.842	61.468	54.815	32.925	59.728	69.554	69.168	111.64	111.39	97.717	82.978	72.787	64.783	67.907	102	126.17	116.03	131.59	117.81	117.34	106.23	127.93	120.38
101.01	83.414	83.91	96.736	103.67	109.61	93.326	112.26	137.8	168.74	118.04	105.27	111.61	95.838	107.05	97.145	69.135	69.13	70.981	70.097	83.995	99.11	115.82	110.26	110.14	110.23	74.272	82.737	60.747	49.027	25.71	56.113	67.738	72.36	117.18	119.22	106.24	80.418	73.254	52.411	77.945	100.49	172.47	145.16	167.89	168.02	147.61	139.04	153.14	146.46
98.018	93.012	81.331	84.101	89.951	93.976	85.058	92.275	98.758	112.85	109.5	80.445	102.95	81.044	107.91	74.57	87.198	105.81	96.321	96.806	108.47	127.52	79.163	69.943	95.338	97.581	52.437	64.769	83.446	81.287	44.188	71.431	85.357	92.6	102.94	110.82	105.59	95.368	86.584	54.351	103.09	109.13	181.92	147.37	189.03	187.25	163.04	156.39	150.76	142.78
95.925	105.05	71.148	83.943	93.269	82.408	86.176	90.022	115.65	47.329	95.068	78.158	97.917	85.658	97.753	68.149	118.12	141.13	120.4	125.34	108.53	130.04	35.957	41.718	81.25	97.614	64.105	95.326	118.9	125.82	76.409	103.06	112.72	113.56	69.852	73.449	97.472	116.97	106.29	80.145	122.27	121.57	136.77	117.01	175.91	157.66	135.82	129.74	123.77	112.23
100.24	113.92	80.14	100.39	88.395	83.073	88.08	103.15	126.9	32.391	102.21	100.83	104.03	108.94	95.911	80.981	136.73	154.62	135.01	140.06	77.609	100.41	34.667	53.233	75.266	97.231	76.174	122.7	146.39	158.9	99.899	125.88	137.46	129.77	60.638	45.58	89.869	128.05	118.09	109.56	116.32	119.62	80.468	82.638	120.4	94.199	98.401	90.515	98.463	72.492
106.56	107.24	94.779	112.1	87.61	101.24	93.402	114.96	139.66	53.641	113.31	117.04	120.09	122.95	110.78	96.726	138.68	145.94	122.45	124.08	66.287	86.117	51.782	83.74	56.408	115.96	77.527	133.91	155.3	160.1	99.447	124.92	124.66	117	58.988	30.912	88.12	118.4	109.11	101.08	92.163	101.1	39.718	54.366	57.624	33.152	59.769	55.18	91.458	58.088
120.7	111	122.55	116.87	75.413	111.92	96.557	115.02	115.09	95.066	139.25	123.19	141.12	129.94	131.45	100.35	121.52	131.85	117.74	115.69	62.912	83.363	82.841	105.47	42.229	109.9	65.677	108.56	138.44	140.48	77.558	98.917	112.73	109.06	79.752	53.845	94.394	102.66	100.28	98.649	66.782	91.549	61.92	66.414	23.504	16.73	72.049	68.241	110.03	62.59
129.1	115.36	115.89	101.91	90.923	112.29	109.91	107.16	135.85	91.487	138.97	108.91	155.2	118.8	127.42	89.113	104.2	124.21	103.32	103	89.132	103.27	67.823	91.421	10.921	111.65	71.437	106.91	112.74	111.23	55.104	73.659	86.693	88.222	60.225	61.736	98	96.253	89.947	96.089	55.039	105.22	90.358	83.437	39.949	40.608	81.722	81.537	130.79	86.705
129.47	119.56	100.12	89.675	109.75	104.13	111.47	103.44	169.87	69.462	129.02	98.105	149.42	114.61	128.6	78.727	98.374	119.88	117.84	116.28	122.61	123.02	45.083	68.395	18.165	107.45	104.56	128.91	96.15	102.13	54.977	65.015	86.39	89.036	41.094	71.709	93.233	104.79	97.067	112.86	73.844	124.39	107.67	92.916	71.383	62.844	91.446	88.69	120.12	85.522
127.92	120.59	96.46	100.32	127.35	116.05	111.97	122.24	180.03	64.129	135.43	121.06	134.37	136.17	131.52	84.916	108.72	125.47	115.33	116.88	127.31	128.83	53.995	80.732	55.636	134.79	128.38	157.65	103.84	123.67	89.521	89.781	86.454	104.62	41.272	79.18	86.582	113.37	111.65	119.19	105.11	134.38	84.935	86.074	68.709	58.864	79.691	78.32	86.682	73.568
118.82	110.64	96.278	114.71	122.16	126.94	104.01	140.64	150.1	79.755	137.58	142.9	113.79	151.83	120.58	92.705	108.5	121.85	92.442	97.194	102.68	107.91	79.737	108.6	85.275	146.35	121.38	156.67	110.58	134.14	118.31	115.96	80.658	110.4	57.742	87.784	85.428	112.27	115.08	115.53	123.45	123.81	57.724	76.065	60.398	57.364	63.1	65.501	74.607	76.067
105.53	99.36	96.429	123.59	124.03	138.69	92.203	146.61	137.63	94.199	129.6	150.2	99.281	156.67	118.37	97.589	101.99	112.01	63.628	71.916	85.229	95.356	96.01	128.45	113.55	160.69	137.36	163.11	109.24	119.64	124.98	127.83	68.696	99.595	82.38	96.798	95.045	99.347	118.46	111.32	130.08	103.08	44.629	69.834	52.141	61.957	51.799	62.887	81.584	97.524
98.236	101.95	104.29	126.01	127.15	142.93	83.209	135.57	131.39	97.63	126.59	146.12	98.452	153.48	126.08	99.405	96.607	108.53	55.066	66.926	77.481	89.306	101.02	132.46	133.28	165.4	158.41	160.88	102.21	94.873	112.59	117.8	61.994	82.733	108.61	108.34	110.84	88.754	126.47	120.12	124.9	91.96	48.389	72.088	33.629	60.772	56.921	78.273	92.184	121.31
99.515	112.15	114.16	123.84	130.36	142.86	83.652	115.86	128.09	92.025	131.32	137.71	108.77	143.75	138.03	103.9	100.3	113.7	68.559	82.788	81.507	86.406	95.799	125.91	134.67	164.35	162.61	146.83	98.634	80.519	95.047	94.381	55.832	65.195	115.73	110.85	123.59	91.021	134.06	128.57	113.16	95.781	45.885	70.439	1.555	38.485	60.929	88.57	86.435	127.76
108.12	119.45	123.8	126.86	149.19	148.88	98.641	106.59	150.44	90.691	148.6	138.13	126.9	137.99	154.11	115.04	116.51	119.72	91.497	104.95	90.905	98.592	96.869	123.17	140.32	175.59	177.32	159.13	104.89	87.082	88.505	80.239	51.45	60.716	103.61	101.38	130.96	100.75	142.31	127.83	107.19	108.2	30.079	62.734	-29.215	3.1312	53.966	78.745	60.69	107.15
109.42	110.84	115.12	123.31	162.08	151.68	111.53	99.714	150.24	105.62	129.89	127.08	122.34	119.18	137.14	120.64	104.37	105.41	86.295	101.33	102.15	98.745	86.3	113.04	118.98	172.12	184.06	161.32	94.282	88.186	77.661	76.323	41.372	60.982	79.653	92.221	130.09	109.19	138.19	113.23	83.414	113.8	36.353	72.236	-0.81002	19.396	56.376	66.242	60.151	89.585
102.98	89.139	113.14	116.63	158.14	139.65	116.63	94.59	142.89	114.95	103.46	102.55	102.38	96.722	125.79	109.45	92.848	80.797	102.11	105.59	118.62	123.91	95.973	106.44	116.55	152.77	185.14	160.76	85.564	90.305	82.968	89.06	58.415	80.117	87.534	103.09	118.83	107.06	124.32	94.78	71.438	104.41	72.264	92.516	68.446	64.239	85.296	78.904	68.912	73.376
93.562	71.824	112.7	106.33	137.55	117.96	119.74	89.714	115.79	108.8	82.664	79.957	79.32	82.446	105.74	91.825	83.764	65.092	117.37	104.1	122.66	146.17	117.27	105.15	110.43	130.74	153.81	137.06	80.672	89.72	103.71	110.07	89.998	100.64	118.87	122.66	99.08	98.773	98.374	83.316	61.817	96.388	124.84	121.85	145.06	126.25	130.96	117.47	92.322	82.559
83.537	71.899	103.99	93.918	110.55	93.015	107.02	79.339	78.318	104.76	63.695	67.052	59.12	80.778	89.926	87.413	68.32	55.358	136.66	105.88	124.56	135.5	129.49	97.445	119.03	98.581	136.37	103.74	69.265	77.341	118.7	114.41	134.61	116.92	152.74	144.48	79.708	96.811	81.142	103.13	59.453	95.626	187.31	154.84	204.71	184.02	182.11	160	117.1	98.204
84.079	76.424	92.272	87.41	107.17	87.979	109.83	80.006	90.048	93.784	81.43	77.193	75.196	89.474	91.419	100.63	91.811	70.247	141.33	97.572	124.8	133.17	138.4	102.21	135.61	105.95	117.34	99.976	85.234	78.01	140.8	113.04	147.22	109.88	142.72	124.87	72.308	99.928	68.21	108.07	87.679	106.25	183.66	142.86	193.05	169.63	171.12	151.17	109.48	109.11
94.364	86.254	93.898	91.373	111.14	95.355	110.24	85.597	106.59	107.97	111.05	100.67	103.87	100.4	105.01	119.45	118.76	88.494	137.91	94.268	120.78	124.63	142.27	109.45	167.23	112.59	122.89	111.86	101.77	84.978	145.26	101.87	143.2	105.82	116.65	98.743	83.698	106.11	78.3	114.43	126.18	116.67	154.8	117.74	147.93	124.07	136.46	117.12	88.903	98.637
107.21	91.931	114.49	97.491	87.576	107.93	105	87.081	44.153	142.14	112.66	116.82	108.05	95.704	93.905	121.65	118.94	104.51	105.38	82.76	112.74	97.202	136.13	119.95	149.42	104.79	78.091	64.769	103.97	97.159	131.74	92.829	113.24	104.71	102.32	91.427	98.407	107.43	87.934	92.34	126.62	113.38	123.18	103.84	107.04	96.086	107.8	94.508	85.744	92.751
112.84	97.265	127.75	102.17	120.6	108.9	106.48	96.808	115.77	127.84	102.2	117.15	105.96	92.064	100.84	101.69	120.35	103.31	116.7	103.46	130.08	121.86	117.79	110.37	170.89	112.45	173.7	142.05	97.956	93.311	114.28	100.36	122.97	126.07	109.24	96.752	102.97	93.008	107.69	94.293	123.76	102.28	110.19	102.85	114.07	95.219	94.085	84.289	78.426	72.551
107.98	91.309	115.63	87.136	137.96	88.976	113.14	97.821	176.32	76.816	70.924	86.742	89.361	68.125	78.021	66.5	112.07	93.849	136.9	118.38	152.2	135.03	93.49	90.349	136.78	100.03	218.94	184.67	85.157	74.92	101.03	106.32	138.23	129.53	115.07	102.27	79.758	73.194	85.129	76.71	90.771	84.394	113.19	110.76	159.54	123.55	97.01	88.509	95.371	74.472
112.71	92.642	117.92	83.078	121.7	88.397	121.97	104	136.7	61.092	80.268	81.487	81.128	70.902	62.963	56.173	114.75	100.43	140.22	113.68	149.26	116.23	115.4	100.28	93.637	100.21	162.53	141.93	87.59	82.571	115.21	111.43	146.4	132.47	141.07	120.46	47.859	56.386	50.056	42.295	59.092	74.068	129.95	131.33	166.97	138.71	126.33	115.68	117.17	87.245
111.2	85.44	109.23	76.426	126.88	87.832	115.15	101.21	161.71	59.481	96.156	68.853	92.567	76.697	104.15	64.996	135.76	90.956	170.37	122.99	182.9	122.53	132.4	94.105	128.14	97.26	174.7	145.51	97.552	83.861	127.52	97.339	164.48	131.47	144.33	128.55	35.179	51.629	44.827	35.146	90.965	66.939	154.08	132.39	170.25	126.91	147.17	123.42	113.23	74.386
111.06	80.843	105.69	74.556	126.45	98.424	113.44	94.505	142.61	87.136	103.45	71.112	111.71	81.843	122.11	83.786	141.62	87.471	134.92	94.238	201.41	109.52	133.2	92.796	140.12	102.57	141.22	106.02	107.13	88.86	133.17	84.595	136.28	113.12	119.55	121	54.273	61.745	57.821	29.54	123.39	75.555	149.56	120.31	147.25	113.92	133.77	114.66	115.73	84.789
110.48	89.346	120.28	84.138	137.7	98.593	117.87	93.721	154.14	108.91	116.39	87.522	135.27	92.245	134.55	94.475	139.24	86.773	107.35	85.024	197.34	109.07	133.93	96.637	166.62	103.7	147.19	101.02	116.6	96.344	134.22	86.922	118.91	111.59	105.89	116.15	92.201	78.556	92.332	56.458	146.93	91.336	118.21	96.769	104.24	92.232	98.221	98.871	102.69	91.294
99.372	101.9	130.48	93.198	150.88	85.249	111.22	94.204	188.49	109.26	105.16	94.625	135.61	95.06	145.36	94.326	119.35	78.396	119.58	110.57	194.15	116.51	126.12	96.891	190.64	93.008	203.66	129.21	114.53	96.97	125.9	97.556	128.06	122.42	110.47	119.15	116.34	92.577	121.14	92.908	135.79	92.106	82.316	71.609	70.004	72.644	67.278	80.585	75.18	82.893
93.473	115.65	127.28	104.93	149.81	97.686	117.65	110.19	155.03	107.93	96.583	116.5	124.29	105.06	115.79	102.5	97.015	93.514	89.764	101.23	155.77	101.29	126.99	119.66	138.23	119.79	175.81	113.98	116.24	114.23	129	124.66	102.94	113.25	107.16	102.28	113.13	95.46	106.56	74.444	71.494	91.19	40.489	60.243	29.313	61.767	48.596	64.846	67.308	98.671
86.788	116.28	111.01	108.37	144.99	109.02	104.41	121.59	143.14	100.26	92.715	119.77	111.87	114.35	120.1	112.84	94.983	103.82	103.3	114.24	134.24	108.63	131.33	126.03	121.96	135.38	172.96	125.66	119.94	130.03	128.74	136.97	96.562	103.84	101.94	83.191	93.674	91.515	86.564	51.536	42.522	80.836	50.623	66.81	31.555	55.3	78.399	68.645	61.337	88.038
88.27	120.38	98.445	111.92	143.5	113.46	83.412	128.91	149.6	101.24	110.24	126.56	113.91	138.14	131.92	123.21	100.23	112.56	123.02	131.18	97.173	115.65	135.22	112.82	146.28	130.03	196.26	160.79	118.21	136.66	116.46	133.07	108.47	106.94	100.6	75.674	84.558	89.752	90.475	73.122	61.142	86.663	118.26	105.89	78.069	80.332	146.08	107.52	78.735	73.026
86.201	115.27	82.959	105.23	132	115.61	64.043	122.53	127.63	100.07	97.291	124.38	104.28	147.57	113.05	123.66	93.325	120.23	96.355	116.54	70.278	107.39	104	88.838	129.36	125.76	168.42	150.24	110.3	128.95	93.764	118.98	91.322	95.123	83.966	74.35	85.254	95.108	99.088	95.284	87.176	98.159	170	136.74	135.9	124.61	176.42	145.59	110.85	91.626
84.226	108.96	86.152	100.95	103.07	102.48	58.376	114.37	92.314	94.475	95.84	121.71	95.206	145.17	88.908	111.32	95.872	127.78	87.945	112.96	35.084	94.341	85.727	79.446	97.718	105.93	97.886	108.04	111.07	121.15	79.246	102.21	87.434	94.174	81.389	88.866	87.069	104.09	102.35	121.84	107.55	106.66	169.99	134.49	148.86	134.61	154.31	163.12	122.58	116.47
72.508	92.528	69.541	90.396	98.797	88.323	58.661	104.84	115.32	80.419	68.547	99.869	78.013	119.47	82.741	98.563	97.472	112.57	103.27	113.91	39.524	88.632	54.064	65.147	75.954	91.22	94.273	107.23	104.38	95.888	64.082	81.325	95.159	89.739	66.676	94.444	81.244	107.91	96.714	133.79	104.49	99.004	133.49	104.69	143.67	121.78	96.185	133.73	113.18	129.21
89.58	94.633	101.48	107.21	74.4	81.496	84.972	116.17	90.716	100.39	130.64	114.63	98.866	121.72	104.5	95.811	127.15	113.32	148.84	128.67	-5.8938	74.479	110.57	94.265	94.535	64.833	54.465	81.758	117.09	107.41	83.875	77.28	131.88	117.1	97.993	108.97	78.451	102.49	85.948	136.23	92.18	99.442	110.85	98.01	84.021	78.39	91.454	124.58	104.65	115.37
100.55	69.857	93.893	99.451	84.745	91.548	116.8	116.24	126.6	92.954	137.38	102.9	118.63	103.37	119.55	93.78	138.19	100.12	130.03	87.828	12.225	77.015	107.86	96.085	77.294	77.142	41.872	81.196	117.62	101.24	95.509	79.127	110.12	93.791	79.093	78.399	79.668	89.71	62.371	84.842	74.971	95.413	104.78	101.91	84.977	79.133	98.072	103.44	126.56	122.76
113	53	99.267	91.952	99.104	101.07	129.09	110.11	174.39	86.843	132.65	98.797	134.34	105.87	148.26	93.748	121.64	80.517	102.25	54.124	52.278	86.48	89.45	86.707	84.287	91.598	70.689	96.963	105.77	92.55	96.99	84.367	95.27	81.882	87.726	71.482	92.925	80.369	69.168	63.012	84.738	91.622	145.34	133.86	129.82	121.22	140.7	118.42	156.7	125.34
116.36	52.462	103.78	84.692	94.251	101.02	117.55	99.494	183.98	88.636	105.66	99.671	127.61	116.88	153.97	96.373	73.235	59.662	68.004	35.28	84.816	79.315	53.482	73.061	72.333	92.912	87.787	95.18	81.03	78.029	80.869	84.475	89.061	81.179	111.68	92.9	107.94	82.751	92.781	81.768	100.61	87.248	184.2	159.37	185.11	178.95	161.39	137.79	177.13	133.32
107.53	66.217	93.804	81.247	65.984	95.803	93.386	91.902	135.99	102.63	68.869	97.902	99.188	117.89	131.86	106.26	30.004	49.217	45.135	36.952	91.809	60.994	23.063	68.104	35.776	82.708	58.097	68.964	62.067	69.851	60.972	79.385	85.609	84.163	121.42	117.45	114.65	95.402	112.43	115.15	107.85	83.805	171.72	144.57	196.92	196.32	126.29	122.96	163.84	137.9
109.18	97.346	100.35	98.813	15.311	94.693	93.34	102.99	17.105	128.86	97.343	113.93	89.15	118.39	94.578	121.87	52.1	81.671	44.119	56.816	32.254	48.201	64.629	102.82	0.96967	70.944	-71.725	4.588	86.011	104.47	75.912	89.07	78.092	94.547	116.68	118.52	116.93	108.63	113.77	127.73	108.61	99.717	98.31	98.784	110.44	130.16	68.175	89.645	118.33	130.41
96.795	120.52	80.173	103.84	19.688	79.151	73.201	96.488	9.2691	129.67	84.756	89.918	70.629	93.129	97.557	127.76	87.578	93.064	99.63	113.06	38.487	63.564	80.494	92.414	57.271	36.399	-31.358	37.925	97.638	111.47	73.703	85.835	96.791	105.71	85.818	101.57	120.34	116.89	136.73	155.89	121.8	110.95	69.532	76.543	62.694	74.985	63.299	67.96	69.196	84.736
98.279	133.67	74.573	103.56	59.629	71.884	90.759	92.673	44.172	87.872	86.888	76.199	79.996	71.081	80.638	112.75	133.55	126.69	105.02	125.35	62.285	84.524	92.767	88.659	83.535	43.084	-2.696	62.667	122.48	120.52	88.668	102.06	72.374	90.638	39.293	54.715	122.76	112.03	132.58	127.38	119.59	127.67	49.975	82.809	27.653	48.753	83.958	78.221	58.93	76.942
99.358	137.18	79.298	90.184	119.67	47.298	99.38	81.294	151.86	25.082	76.017	59.219	94.918	59.396	80.003	75.896	135.1	132.61	127.68	144.3	130.76	99.432	74.78	62.928	119.96	39.857	121.08	118.98	118.05	96.08	81.882	102.43	80.664	87.132	25.304	39.924	116.07	101.53	124.61	115.61	120.54	119.32	92.756	120.18	69.851	87.211	135.45	120.26	80.791	78.444
103.13	132.95	92.149	78.766	160.06	40.033	103.96	81.817	224.74	-10.267	73.074	62.563	107.88	69.428	81.974	44.833	104.7	123.28	132.85	142.93	197.02	104.17	50.899	51.736	122	65.972	225.86	154.77	99.123	70.494	73.797	94.704	98.782	93.365	42.327	58.9	95.697	90.545	101.75	96.996	113.26	87.214	139.02	142.15	133.94	142.12	154.86	144.85	110.76	97.721
115.17	127.81	115.97	83.238	131.45	55.24	107.1	97.191	159.31	20.943	112.65	90.148	120.59	95.905	76.113	38.113	79.72	114.68	129.17	128.15	189.87	93.616	67.216	74.115	93.439	92.623	200.54	118.52	85.122	75.451	81.213	84.842	124.93	113.69	86.825	101.83	73.457	88.222	70.295	78.428	98.37	57.397	163.16	133.41	168.8	163.52	143.71	140.05	134.77	116.25
124.13	121.39	120.19	98.07	92.647	91.898	106.33	113.25	65.461	86.967	156.18	118.28	126.85	121.71	76.851	60.502	80.153	102.22	124.3	110.14	140.75	101.2	92.542	98.073	94.947	123.9	158.5	106.95	77.427	94.219	95.018	83.515	149.64	134.12	123.68	133.56	69.65	94.815	66.094	82.904	94.068	54.256	166.2	108.1	185.81	153.95	122.09	108.63	140.57	112.77
126.77	107.79	110.61	109.69	46.861	138.06	112.14	111.56	-57.25	145.05	169.57	130.81	117.92	123.79	58.078	92.662	101.22	105.47	87.182	75.239	80.932	111.67	108.76	123.55	71.076	154.28	40.579	58.546	85.689	120.94	113.74	99.602	124.16	122.88	133.1	132.21	83.747	106.08	69.176	66.55	84.943	80.258	130.4	82.652	169.35	125.41	98.591	80.877	137.84	113.44
108.01	89.505	77.675	94.365	4.5253	135.67	96.833	73.091	-126.85	162.41	111.75	94.381	83.648	82.68	23.663	104.96	90.465	93.025	74.881	69.568	58.766	91.055	81.862	108.59	27.098	103.55	-47.762	-3.4547	73.713	103.61	92.503	96.285	97.178	92.489	117.91	119.64	101.75	121.38	73.26	77.436	72.994	110.26	110.88	85.234	178.94	132.02	100.22	81.589	142.29	109.71
98.417	91.882	86.339	99.093	14.832	124.33	93.922	61.347	-69.875	150.25	108.88	92.171	79.364	79.422	51.439	114.43	110.89	104.66	115.42	112.23	58.118	104.68	105.07	119.19	52.33	82.344	-40.163	15.867	95.941	105.4	96.829	107.83	104.45	100.64	127.02	114.58	116.1	125.46	92.729	113.91	107.06	137.9	74.959	88.676	126.68	100.24	96.351	99.207	96.693	81.671
84.908	94.651	89.149	102.36	50.111	106.75	83.363	68.915	34.794	131.17	101.51	96.876	76.984	87.271	96.808	122.73	119.34	112.07	151.93	148.1	89.792	116.08	128.08	126.05	91.473	82.452	31.661	71.394	116.23	104.52	107.27	112.78	124.03	120.02	124.47	113.1	118.84	125.53	109.83	155.69	145.66	145.83	48.706	86.268	82.086	76.272	77.913	100.73	44.67	54.951
74.998	85.275	83.025	101.26	60.568	96.058	77.542	88.483	62.689	122.74	95.454	105.65	74.302	93.689	110.51	130.18	120.54	122.1	131.01	129.51	104.22	106.87	150.06	136.89	90.38	100.68	26.132	70.988	133.54	113.95	131.6	118.57	120.65	124.47	109.22	109.3	116.54	126.56	107.76	160.36	155.26	143.33	29.049	74.789	58.67	65.895	52.368	86.076	23.58	56.716
70.198	73.24	74.52	97.287	56.872	82.328	71.586	101.04	54.008	119.54	92.445	106.87	72.997	95.801	103.21	131	113.52	118.3	99.44	94.587	90.288	88.745	159.84	133.72	101.26	99.607	14.135	59.708	131.73	112.41	146.26	121.69	128.02	124.96	114.12	120.63	120.4	127.97	111.47	162.77	145.85	138.47	44.676	76.072	82.2	82.759	57.337	83.141	38.356	64.302
77.544	69.602	88.999	102.1	50.262	91.997	74.103	105.84	17.223	129.75	102.19	115.78	73.264	106.46	97.947	130.88	110.37	115.9	66.828	62.595	55.069	74.321	162.58	137.88	114.83	108.43	-11.7	34.081	123.49	112.63	149.68	129.28	129.17	122.68	157.15	149.6	125.36	121.01	119.93	140.69	125.94	132.62	64.454	88.395	95.723	99.463	80.202	105.55	63.005	78.736
84.113	75.921	90.959	99.106	65.879	102.08	80.899	98.824	36.292	133.48	89.78	106.62	73.601	102.13	86.825	122.54	96.021	100.63	55.111	50.704	28.191	61.574	127.63	121.89	110.13	99.242	16.445	47.424	98.451	87.904	119.49	121.93	125.82	105.92	182.9	164.02	121.61	108.38	116.42	121.48	105.4	127.84	78.693	102.61	110.88	126.21	89.324	125.88	92.446	100.53
91.4	87.697	99.216	99.305	70.15	119.13	80.738	94.195	33.52	152.1	70.836	95.697	67.45	94.032	94.643	116.33	90.34	91.984	62.784	58.227	23.22	58.522	102.83	113.53	93.4	89.423	28.799	47.949	86.727	83.186	96.76	109.13	109.11	89.523	185.77	162.48	105.64	97.974	99.322	94.362	96.617	120.7	72.365	104.13	80.898	123.6	79.541	136.59	98.4	118.09
91.757	90.855	88.883	96.55	80.352	126.91	78.156	97.584	52.382	156.04	45.007	81.827	62.644	80.612	107.52	112.56	98.85	87.795	69.82	61.461	45.624	78.537	87.156	100.35	86.285	86.789	49.244	73.315	93.768	94.502	98.17	102.54	83.398	70.764	140.42	127.57	91.596	99.257	81.166	82.43	102.18	121.47	54.021	89.897	47.471	104.68	50.56	118.17	90.593	131.53
90.718	87.779	85.75	101.24	81.631	128.39	76.007	106.37	46.707	152.87	39.508	83.993	61.18	80.038	120.61	114.2	113.55	92.572	65.673	56.528	69.272	105.15	100.25	97.781	103.84	92.382	46.496	83.489	113.77	121.38	125.64	111.52	66.076	68.062	101.82	98.592	92.607	111.38	82.653	87.448	106.67	127.24	43.694	79.019	22.447	80.156	37.406	97.104	79.723	136.43
85.449	80.969	86.751	101.83	76.371	112.87	76.823	102.76	41.984	139.2	46.215	82.029	64.142	78.763	118.6	110.82	106.36	86.902	67.41	60.481	81.311	112.06	109.82	89.001	120.11	72.18	42.111	73.196	113.59	120.7	133.57	113.9	77.004	77.982	94.838	100.46	105.85	124.43	98.832	108.9	96.157	126.32	55.227	80.207	38.964	76.383	50.12	84.795	85.043	135.09
82.873	75.69	92.956	97.069	81.837	101.74	94.901	92.089	72.532	123.83	73.503	75.364	83.447	78.407	110.43	104.35	88.139	75.281	74.887	75.795	74.528	104.41	101.54	78.703	101.82	52.92	41.061	62.801	94.717	91.843	108.2	101.51	99.312	87.84	108.44	121.5	117.71	123.8	110.4	117.59	80.632	118.4	58.227	76.275	64.514	75.151	59.207	73.051	99.361	138.48
86.993	75.948	108.05	90.106	77.16	105.29	108.61	78.027	83.692	136.44	106.32	67.113	104.51	83.549	116.21	102.8	67.855	63.408	89.078	101.86	59.557	79.739	86.69	71.905	55.721	37.553	28.906	36.208	69.398	65.118	63.982	72.975	117.52	96.624	128.02	152.04	117.86	112.45	113.07	112.48	75.639	108.43	56.06	68.179	67.231	64.67	70.026	71.983	115.72	143
98.586	75.648	118.16	85.136	77.481	120.19	115.7	73.881	99.845	150.08	141.31	70.679	128.42	100.23	140.41	108.82	80.878	68.442	92.725	113.64	53.657	76.372	83.186	74.638	23.752	54.926	19.38	39.164	74.452	74.329	46.169	57.928	107.73	92.468	116.23	149.52	112.61	101.96	110.16	104.74	104.66	114.91	36.601	48.07	35.183	30.962	68.329	69.452	123.36	148.74
109.49	78.142	109.29	83.344	80.666	129.9	101.07	73.658	94.768	153.48	147.57	89.629	133.33	123.23	151.59	120.35	101.05	84.374	63.455	91.397	64.464	76.316	83.608	78.603	27.159	82.057	29.803	62.837	97.013	105.59	55.072	65.803	71.604	75.591	79.974	118.49	115.88	106.45	117.11	124	143.23	138.31	34.296	46.147	10.056	18.324	75.975	73.763	140.48	156.89
113.08	84.145	91.483	86.44	88.519	131.64	72.717	71.552	76.873	138.47	126.81	112.93	115.55	138.75	144.83	128.23	113.7	101.9	21.528	54.736	95.199	81.83	80.419	85.69	59.269	105.75	59.174	91.217	118.51	130.57	71.475	87.475	28.866	54.932	53.718	85.315	130.31	121.48	134.18	153.58	171	154.45	50.432	63.574	6.8939	31.047	90.058	80.373	154.45	157.77
108.35	93.889	86.099	94.107	100.49	134.8	51.58	67.558	65.997	116.03	102.29	120.74	88.791	134.48	136.53	125.02	116.46	111.15	8.1161	42.729	135.82	101.56	71.195	98.106	90.295	122.59	94.674	111.41	122.22	129.53	74.168	99.631	6.5866	45.827	64.105	77.441	144.58	131.15	148.73	156.94	179.08	140.86	68.915	83.894	15.752	47.614	98.644	82.844	142.58	140.97
101.57	111.51	103.03	101.26	97.895	126.68	52.861	64.125	57.668	106.05	103.39	102.7	77.114	111.18	121.78	106.92	104.64	106.1	50.768	79.194	139.73	113.23	69.084	105.36	92.366	97.626	111.08	108.33	98.66	101.78	56.414	83.243	36.095	65.279	107.41	104.66	147.47	130.19	147.95	146.55	162.74	111.34	100.75	110.19	42.307	71.34	117.84	95.885	121.06	110.58
89.175	118.19	116.95	99.132	99.888	123.12	64.497	62.715	74.318	104.71	92.141	66.303	71.324	85.149	117.33	90.415	84.883	91.597	105.95	127.13	143.53	127.23	55.917	96.031	74.829	83.794	135.08	109.16	68.592	74.943	45.046	58.72	83.768	96.049	138.3	139.09	133.17	121.94	139.66	119.27	131.29	84.269	135.89	132.15	92.898	105.2	139.47	113.52	98.237	85.745
81.878	113.59	117.68	91.963	101.35	112.07	86.188	68.92	100.53	91.705	82.161	46.038	80.145	77.91	105.37	81.875	80.826	95.606	133.35	148.87	132.88	138.13	56.382	85.496	52.096	90.352	126.21	104.96	70.866	81.501	71.536	61.928	117.61	119.67	129.15	144.29	110.27	117.29	121.24	95.415	97.573	85.837	154.33	141.44	149.28	138.47	150.83	128.52	92.83	84.196
83.34	113.64	102.93	91.48	109.1	100.3	95.687	80.471	122.28	78.577	67.298	62.23	87.385	99.662	96.818	90.145	87.269	119.09	124.53	142.1	123.92	136.07	67.116	81.355	59.395	113.73	121.57	105.38	101.2	113.66	115.32	96.712	128.29	133.41	96.007	122.53	91.75	117.78	112.01	97.802	74.015	106.21	158.48	140.95	192.39	164.68	149.32	130.98	100.18	92.2
97.639	131.08	87.672	104	124.92	90.849	102.67	99.1	155.96	67.662	80.696	100.98	103.04	129.7	103.01	103.32	117.16	152.82	117.87	139.47	109.33	137.08	90.062	90.786	93.531	131.78	126.06	127.52	144.65	145.8	143.98	138.04	126.6	137.4	58.978	79.45	84.414	113.13	105.91	115.8	80.667	124.66	130.29	115.17	185	146.02	118.22	103.84	94.433	85.886
106.45	152.58	66.82	111.86	122.62	102.9	88.309	103.93	118.22	90.481	57.426	113.72	85.472	125.49	105.37	114.23	113.76	157.73	91.044	130.26	123.33	108.23	71.944	91.723	83.279	130.31	115.6	108.92	143.12	138.82	116.66	139.73	96.315	118.41	28.126	48.518	81.51	99.22	96.353	106.69	78.373	113.27	98.441	87.911	149.09	118.81	82.502	65.802	86.568	74.368
116.76	165.57	79.993	124.03	127.42	120.9	90.049	115.93	113.41	102.36	82.507	115.44	87.809	112.23	134.49	110.83	127.43	144.68	102.98	145.93	137.38	117.64	78.013	102.96	94.138	134.99	128.84	133.94	133.43	124.45	93.451	120.84	88.369	112.29	30.202	39.928	82.915	76.387	91.779	86.122	99.946	94.335	63.815	62.825	73.352	54.456	62.464	47.678	52.995	44.183
112.41	146.21	92.087	118.15	137.23	119.22	97.488	119.75	139.46	77.931	95.892	103.4	94.083	90.48	138.72	92.36	114.66	110.92	107.39	141.35	164.89	132.88	81.982	101.94	100.26	138.38	166	173.3	109.69	98.188	88.842	96.922	91.64	105.14	39.717	49.781	82.365	64.225	88.158	69.722	101.13	82.768	63.051	69.603	44.564	33.83	75.817	64.807	46.811	36.933
102.31	108.07	103.68	109.17	162.99	109.68	109.24	125.23	194.36	29.581	104.97	118.68	107.12	96.749	126.34	77.435	88.351	91.11	88.631	108.4	199.86	155.25	101.07	108.28	124.73	172.66	226.63	218.16	100.26	89.894	119.84	102.63	96.133	105.34	59.108	67.815	80.05	68.704	94.799	64.015	81.905	83.231	81.251	97.416	58.476	56.072	100.2	97.986	65.596	58.511
96.391	81.35	105.65	104.91	195.13	100.23	119.4	133.08	259.79	-5.0084	113.02	153.03	124.72	123.02	111.73	72.53	65.517	96.309	73.457	80.506	225.62	175.63	121.28	116.13	155.86	208.49	293.61	255.42	102.07	93.388	147.43	126.85	101.96	111.67	75.827	75.945	78.799	84.026	106.33	73.662	62.323	84.784	93.576	113.32	93.799	91.864	100.55	104.44	91.69	87.747
99.771	86.208	89.144	103.27	215.22	100.89	128.29	138.96	297.49	5.5353	115.32	166.99	139.32	135.23	95.849	73.977	57.122	112.87	76.503	80.181	223.95	178.6	114.06	108.01	152.01	210.35	327.68	271.46	94.072	87.3	131.55	137.01	103.67	111.68	71.367	63.018	82.319	96.429	108.96	89.346	58.887	82.133	83.157	98.056	124.26	114.44	64.135	66.222	111.73	107.77
114.54	110.27	97.627	110	170.01	124.09	127.23	136.45	191.62	77.16	127.65	148.27	134.29	125.74	102.43	78.824	79.231	132.53	101.52	111.43	193.28	160.32	111.77	108.24	107.1	180.7	224.41	189.28	87.546	97.647	102.93	124.51	98.978	113.21	87.53	69.304	87.73	96.767	98.785	74.177	78.099	70.802	53.518	64.001	94.432	86.299	34.528	36.603	101.84	104.47
117.61	129.39	94.087	110.12	149.7	138.07	115.57	122.36	137.98	130.71	118.53	100.14	117.2	105.76	120.89	84.285	99.879	114.06	135.06	144.33	174.98	140.6	86.646	83.879	108.56	145.04	206.36	177.32	69.923	85.296	79.564	100.38	121.94	120.07	111.01	100.89	100.37	88.909	108.53	97.27	116.05	73.928	63.063	62.498	89.353	80.202	49.76	45.998	87.228	83.028
104.2	110.48	88.965	98.662	128.99	132.22	106.97	96.541	84.928	130.56	89.62	59.421	92.497	84.656	109.09	87.36	107.59	85.607	116.06	120.27	168.74	109.94	69.837	75.285	105.55	132.29	157.22	135.26	73.39	78.292	102.34	94.444	124.6	109.02	133.89	146	107.47	84.18	108.67	103.47	128.28	88.675	90.471	92.243	100.7	101.59	91.037	96.497	90.094	86.585
83.708	75.693	91.807	91.383	131.42	105.81	105.87	77.734	93.887	90.113	71.342	57.94	83.352	83.946	91.697	92.344	105.28	64.925	85.241	76.6	167.16	93.384	82.433	89.766	136.93	137.2	149.6	109.9	97.777	79.302	149.75	109.89	127.36	102.35	153.02	182.72	109.89	87.609	113.87	114.68	124.98	103.96	126.12	132.49	118.02	131.46	129.61	148.45	96.496	94.545
69.562	54.327	99.236	93.801	141.59	85.559	113.88	77.083	121.23	62.836	60.021	80.435	87.332	87.917	75.752	99.006	92.997	61.609	60.049	45.714	160.64	91.393	104.94	114.76	155.12	141.75	152.56	85.596	116.44	81.762	171.17	123.16	114.45	95.72	143.19	177.13	109	95.838	116.19	110.97	109.27	103.22	135.85	144.19	113.74	139.66	126.17	152.28	94.96	99.147
76.737	71.024	121.96	116.04	162.49	91.566	132.11	105.18	166.76	80.12	82.943	112.36	109.17	101.34	91.287	106.79	91.294	70.418	80.059	68.49	135.78	117.41	141.37	137.11	184.56	140.65	192.66	115.06	115.26	85.907	153.21	121.57	112.54	109.01	124.67	137.34	112.59	98.713	127.84	112.44	110.14	90.955	116.93	121.31	68.903	102.85	94.991	113.42	67.967	80.301
88.574	91.144	127.17	126.75	169.38	109.3	147.25	130.91	182.35	112.61	87.425	111.25	118.24	94.364	95.547	104.75	79.668	69.422	99.173	97.666	118.7	135.68	151.96	134.92	172.74	124.03	201.42	144.88	86.69	74.714	108.62	101.46	98.772	107.39	95.414	85.71	112.8	94.796	120.58	96.48	103.63	72.117	85.546	84.283	37.365	66.486	62.019	63.338	50.871	73.877
95.14	91.553	123.79	123.36	159.12	122.64	146.07	137.33	159.56	134.85	81.107	99.407	107.97	90.151	90.313	101.61	59.258	61.017	95.472	100.73	120.08	131.28	156.9	128.33	158.29	110.95	176.47	144.63	60.876	66.518	85.344	88.253	84.879	99.665	99.891	75.388	104.15	86.9	100.78	73.193	85.528	58.018	77.724	72.324	45.958	62.31	70.305	52.622	58.414	87.009
94.854	75.359	121.19	116.54	156.53	124.95	134.79	129.59	154.26	133.93	92.495	110.77	98.515	110.66	92.546	109.47	50.962	63.078	69.541	72.508	130.59	121.97	170.7	135.94	178.39	124.73	164.1	136.63	68.135	79.591	103.23	101.5	78.371	97.884	136.35	106.71	89.721	80.282	86.149	60.461	71.801	60.554	94.031	89.416	85.643	85.487	108.96	77.988	80.884	104.9
86.929	61.026	101.88	107.48	180.14	123.82	123.52	118.88	203.28	118.73	97.946	133.64	96.82	133.27	97.23	127.9	56.376	77.343	24.03	25.203	147.32	123.9	154.14	139.05	197.94	161.89	199.11	152.39	94.476	100.14	125.07	126.11	59.543	88.132	138.24	122.83	79.629	81.443	85.37	60.408	69.183	80.644	103.79	106.46	136.76	120.24	124.31	90.096	105.1	115.82
88.803	73.869	102.35	111.63	184.54	119.28	118.33	121.76	235.61	119.19	123.58	151.24	111.47	142.41	119.39	140.01	91.772	103.16	29.981	27.676	135.69	147.93	139.99	140.35	205.94	171.25	222.1	171.36	126.52	133.53	131.54	137.67	53.042	90.028	107.72	105.86	84.026	92.41	101.39	79.317	94.482	108.91	86.835	99.534	131.88	109.03	109.94	86.382	98.73	91.097
95.334	99.053	102.76	117.28	171.62	126.18	113.66	133.51	221.35	127.35	113.54	137.43	113.93	121.67	132.39	136.68	122.45	114.54	63.152	62.672	128.68	174.89	104.14	124.43	171.6	165.03	224.93	194.82	131.99	149.71	112.59	125.68	43.027	84.15	45.937	56.6	99.758	106.24	120.83	93.859	116.39	127.29	48.576	74.719	86.468	73.616	70.648	71.005	71.359	61.001
105.17	118.25	104.07	116.93	131.3	127.56	104.4	138.4	131.54	130.76	78.424	106.3	98.424	89.452	109.24	117.52	120.67	103.53	102.93	102.3	116.27	158.87	78.772	103.97	111.15	130.64	181.61	183.09	107.43	136.84	89.495	99.552	49.952	77.752	12.721	26.925	113.78	115.42	124.27	108.53	104.09	129.24	39.94	72.528	50.578	62.018	59.013	81.408	60.25	55.223
116.65	119.94	114.58	114.49	99.809	126.95	90.816	130.58	42.962	119.95	59.609	93.867	79.67	82.302	94.418	103.71	109.74	88.196	140.68	128.82	114.3	124.66	93.625	103.1	98.806	113.97	148.89	161.13	88.979	117.24	98.062	88.546	85.858	87.239	48.561	48.666	113.86	111.01	117.97	117.26	79.862	113.09	76.581	97.935	52.474	76.82	90.908	116.68	60.895	65.059
121.73	105.1	104.49	96.269	96.11	113.96	84.152	104.24	30.19	88.622	55.468	90.414	73.246	82.555	86.234	101.93	103.08	80.979	148.69	120.11	119.19	91.756	107.96	102.88	108.36	111.4	140.06	140.03	87.409	92.889	120.85	92.71	119.7	88.554	90.348	77.359	99.417	98.61	96.636	112.7	62.389	95.574	129.85	122.65	119.37	119.16	126.72	131.82	84.975	86.189
131.7	104.76	102.09	83.006	86.996	100.72	92.522	80.499	28.771	79.83	89.573	103.38	87.818	89.992	90.093	113.85	115.04	99.29	129.22	95.551	93.042	70.016	126.57	110.98	112.2	108.49	96.187	86.527	105.76	95.822	143.49	106.1	130.88	89.584	111.93	85.874	85.449	89.885	78.127	97.71	64.851	96.305	156.51	127.75	177.4	145.32	145.5	125.21	115.92	97.464
137.28	119.9	100.21	79.189	78.119	90.827	105.13	72.124	49.6	89.351	115.41	106.61	106.31	88.61	101.46	123.07	127.88	114.73	108.98	83.18	67.879	74.196	117.15	104.67	108.34	98.286	68.228	55.071	116.68	108.01	139.06	110.22	117.62	86.564	92.97	61.405	83.187	91.169	79.626	87.289	82.993	109.01	139.7	107.71	190.04	139.94	131.26	101.71	131.01	90.747
133.09	129.83	100.96	88.237	77.907	88.911	121.78	86.214	86.293	92.63	117.94	100.21	120.26	83.162	101.48	115.42	133.88	113.59	100.22	85.754	65.195	99.418	91.62	94.364	95.935	100.34	59.148	64.617	114.86	116.3	118.27	106.61	85.144	77.352	61.634	26.448	88.737	95.602	87.891	69.498	92.596	113.83	87.733	75.479	137.17	100.71	87.462	78.975	118.68	86.999
120.07	129.85	116.61	111.45	78.055	90.671	122.07	108.36	88.148	105.77	105.92	102.71	117.49	94.38	90.462	98.165	113.83	91.763	118.85	108.45	77.842	98.601	84.002	92.462	104.72	97.315	84.491	83.572	91.253	109.94	91.722	95.225	77.803	89.537	86.906	46.156	92.142	94.739	99.963	64.836	72.358	92.388	80.551	81.599	65.255	74.028	78.099	92.371	97.904	90.687
101.46	112.98	120.75	125.53	87.325	95.59	118.85	120.14	75.44	115.69	87.753	108.25	107.21	106.27	61.127	82.436	87.065	70.291	128.15	114.56	91.382	67.776	80.887	93.099	94.294	97.237	110.18	89.095	62.911	87.338	71.986	85.154	81.561	100.86	134.12	96.972	86.737	83.779	90.632	52.939	31.468	54.888	121.79	117.05	42.726	88.496	94.643	111.31	96.962	116.82
85.522	87.685	112.38	119.52	93.802	107.77	110.29	111.61	59.567	124.31	73.662	101.28	91.891	101.82	60.828	79.136	85.859	65.243	131.03	109.08	113.34	50.195	73.489	89.812	71.113	104.04	118.59	75.578	54.453	71.357	71.334	81.593	90.317	104.93	163.68	143.76	77.902	69.224	71.446	27.405	19.586	19.686	173.42	144.3	84.549	121.57	119.27	114.13	106.44	137.87
92.756	90.734	116.56	114.16	83.293	119.89	108.52	103.17	28.73	143.15	109.37	103.91	92.679	100.89	89.131	89.407	111.2	84.553	130.79	105.74	94.247	54.549	90.369	94.043	67.08	101.98	107.82	62.031	71.81	80.947	92.491	90.978	117.98	122.04	171.78	168.8	84.902	65.089	73.069	39.494	54.634	25.836	201.97	159.96	143.69	154.24	150.89	121.59	128.27	137.86
102.87	97.961	105.01	103.63	73.351	134.83	103.38	95.782	13.046	141.9	119.63	94.72	85.204	89.753	118.74	100.18	127.47	100.93	97.323	84.031	96.67	88.472	82.125	94.07	65.456	121.37	101.61	68.663	96.074	94.408	112.93	105.34	117.92	117.62	134.88	153.7	103.48	75.96	93.622	61.246	105.5	56.21	168.34	144.17	184.04	173.84	146.49	120.47	146.5	139.4
109.3	103.94	93.458	98.33	51.807	119.93	96.515	92.049	2.1619	116.3	121.48	83.131	82.867	80.835	111.08	94.739	120.12	105.85	68.148	71.384	87.087	109.58	79.114	97.642	71.452	112.22	80.64	72.322	111.88	99.869	115.63	111.03	112.3	106.28	102.12	131.21	122.78	98.336	115.99	105.45	135.84	90.148	113.72	121.52	176.3	173.17	128.07	128.35	157.2	148.23
96.131	101.19	62.103	93.182	50.016	104.77	77.831	82.691	-14.606	94.33	58.241	71.562	59.909	75.085	51.233	92.293	65.764	96.773	0.3483	37.871	91.538	76.544	40.69	90.421	47.634	107.29	75.579	57.936	92.306	83.766	83.568	104.44	71.095	78.17	79.893	118.19	129.03	118.5	131.18	131.6	103.8	98.699	88.58	119.49	156.01	190.9	106.9	128.06	166.17	180.38
88.118	104.36	87.024	109.69	71.973	70.091	68.581	85.013	73.517	65.366	80.269	76.636	81.282	95.486	77.44	91.839	90.288	103.61	74.029	106.71	77.319	98.978	81.167	100.04	136.08	82.23	134.5	118.21	107.24	101.94	81.37	104.78	105.28	106.89	126.99	135.53	123.86	121.92	153.64	164.83	128.39	81.513	93.955	104.17	96.815	123.97	105.64	121.18	96.64	137.67
77.927	105.11	91.411	107.42	79.465	57.726	70.406	78.558	84.443	63.69	60.513	71.63	84.525	87.146	64.663	104.13	93.074	112.51	85.702	121.64	54.443	75.66	88.79	97.551	122.21	62.303	103.16	98.08	103.67	110.12	79.77	105.72	95.517	106.54	139.32	138.07	110.01	116.16	138.05	136.62	114.23	62.251	104	95.305	89.436	99.272	91.754	90.561	65.636	119.3
81.196	107.17	103.52	105.19	75.986	71.064	84.406	83.367	56.038	81.729	55.313	76.902	87.153	75.983	67.854	118.66	90.302	113.52	83.571	110.7	39.973	66.788	108.35	108.27	101.51	69.759	45.705	61.001	102.62	115.03	102.16	117.36	86.273	106.31	146.9	143.14	100.46	105.18	111.99	89.126	104.64	56.676	85.579	78.326	96.134	84.998	65.425	58.701	56.511	102.29
93.084	104.5	113.97	109.63	93.35	94.604	104.71	104.67	75.662	93.973	71.657	93.743	99.023	77.563	92.729	118.66	74.091	88.576	90.031	90.172	56.931	96.281	132.57	126.43	138.09	109.15	72.237	87.685	95.9	94.175	127.33	130.22	98.161	111.75	158.57	154.56	101.61	95.689	97.742	74.562	108.11	67.565	41.459	53.344	97.818	75.779	28.393	31.592	59.886	85.822
107.24	97.148	132.8	124.42	109.02	115.8	118.9	129.05	97.3	110.26	106.23	119.6	113.38	97.648	121.55	103.11	50.694	56.016	102.58	74.544	85.27	130.5	158.32	150.25	207.41	152.59	136.03	122.79	79.844	63.551	133.72	129.85	117.07	121.88	188.49	178.09	109.12	94.863	98.983	94.715	109.18	83.637	4.7122	35.522	64.032	59.649	9.4631	25.002	63.372	75.164
115.44	94.979	151.15	139.29	118.64	121.62	122.46	137.44	113.92	127.04	136.31	136.27	122.46	120.5	136.09	85.591	40.474	42.174	115.93	76.497	100.49	140.03	163.32	156.07	258.17	166.38	198.98	142.43	57.42	42.818	111.88	111.3	126.89	127.89	211.28	191.11	118.54	105.6	113.95	135.42	107.55	98.764	6.8992	37.797	15.304	41.601	25.548	37.551	58.645	67.136
112.67	94.262	146.73	133.85	117.58	107.47	124.71	118.65	126.59	118.44	132.71	119.57	120.5	111.53	116.94	76.436	60.811	62.826	113.2	83.918	99.561	123.4	130.65	131.86	221.54	141.19	187.84	126.69	47.919	44.835	80.616	85.797	101.86	103.85	178.12	156.89	122.18	123.35	116.09	145.14	109.12	109.64	26.642	45.659	-9.4975	27.454	48.189	49.443	50.679	71.76
112.91	113.49	138.3	129.45	126.43	98.118	127.57	97.624	138.89	105.98	123.89	110.09	115.04	102.33	91.204	92.427	96.802	108.23	100.77	96.913	77.793	93.816	104.98	107.06	162.11	112.28	159.57	123.56	59.984	74.284	69.695	77.93	77.381	86.311	130.47	109.17	123.56	135.99	124.17	141.17	121.09	122.15	58.292	72.439	-6.4048	32.195	77.053	73.314	46.056	78.971
108.58	126.77	136.93	129.25	131.72	103.23	100.92	78.452	133.88	108.6	94.932	104.12	89.478	96.82	113.67	119.18	117.25	132.23	121.64	134.04	98.949	85.007	100.44	97.276	156.26	95.027	165.42	131.26	81.686	108.47	77.675	80.304	85.583	96.331	125.94	104.55	116.84	135.71	145.41	127.86	145.62	109.65	92.999	98.928	17.632	43.741	106.71	104.22	30.631	66.762
101.35	120.22	112.07	121.16	144.1	104.36	96.425	76.597	147.79	93.056	73.98	101.74	85.137	84.797	98.269	124.48	113.01	131.01	112.97	133.14	105.77	84.395	96.137	100.52	133.76	95.556	155.8	144.41	98.554	111.44	86.175	91.509	86.674	93.5	120.04	100.92	109.46	124.31	135.17	114.52	141.83	103.03	87.323	100.91	55.637	71.772	87.729	96.248	45.904	84.46
87.545	94.926	95.834	110.06	132.01	105.26	87.718	79.613	128.05	89.333	60.047	97.774	81.401	79.724	94.167	113.76	97.933	110.54	102.71	123.8	109.26	91.49	89.819	109.29	124.26	105.32	131.27	124.09	102.02	105.35	87.147	97.446	89.587	96.272	142.86	122	106.64	111.59	122.06	113.37	123.62	94.828	71.995	86.465	77.79	87.654	69.035	75.709	57.115	95.826
77.321	77.171	100.19	100.17	92.736	97.856	83.996	83.256	70.89	92.207	71.462	98.741	81.206	89.243	91.995	103.25	93.91	101.6	88.372	110.61	77.27	88.176	89.242	115.92	114.11	105.68	78.878	74.368	101.28	113.07	90.945	102.57	94.727	106.43	169.85	143.7	114.74	107.18	116.56	130.74	105.72	102.17	68.689	81.909	83.729	93.848	83.977	76.542	65.196	95.443
77.091	81.073	116.85	96.396	67.421	85.476	86.766	89.306	56.503	80.736	107.1	108.25	87.14	116.28	107.49	108.67	112.66	111.93	89.907	106.94	36.976	93.86	100.25	115.74	133.21	104.58	71.456	74.968	111.5	136.69	108.98	114.08	114.9	124.77	174.97	144.46	128.22	108.26	129.01	159.35	117.67	122.12	90.288	101.48	92.203	97.504	136.02	117.02	68.742	81.735
79.057	89.535	111.38	84.411	51.48	67.928	84.18	85.386	58.317	55.368	111.47	101.24	80.6	125.24	102.53	118.07	112.32	118.92	84.908	91.829	29.005	85.549	95.053	101.02	124.93	81.388	73.931	85.388	115.85	142.21	115.7	115.05	122.59	119.3	132.58	116.15	127.82	109.98	127.56	159.02	128.99	129.97	138.84	141.41	133.96	131.15	197.8	181.91	102.97	91.98
80.257	87.211	86.936	70.683	51.82	68.732	73.527	79.42	61.11	39.61	80.597	82.984	64.006	116.2	89.427	119.11	89.631	111.49	67.341	65.276	72.181	78.25	71.602	85.863	85.976	66.93	74.714	86.697	110.31	125.47	101.08	102.9	100.08	89.783	69.857	75.694	106.32	104.52	105.96	114.53	123.48	108.87	189.93	172.03	177.73	173.71	231.24	230.97	153.87	132.46
83.16	79.726	65.115	67.628	83.534	89.083	70.213	87.177	104.15	42.117	65.993	75.721	67.06	112.51	92.844	106.05	77.911	97.165	60.433	53.204	119.8	95.066	47.769	75.966	57.195	79.384	104.34	117.19	100.7	101.8	73.254	88.013	70.794	65.707	25.935	40.251	79.539	92.692	84.647	76.285	112.28	77.262	216.43	169.52	187.66	188.51	216.21	228.24	184.03	172.88
84.808	77.57	64.394	70.679	94.293	96.687	65.699	95.149	116.73	71.965	79.971	76.93	82.423	112.57	105.49	83.266	78.675	83.936	88.309	79.567	118.34	101.62	40.116	64.344	45.019	64.593	113.24	120.61	83.138	85.661	44.709	71.034	72.123	72.088	31.071	41.098	64.467	88.524	76.606	88.487	96.702	54.704	223.15	147.25	173.59	177.91	183.12	189.2	182.69	179.8
81.932	77.61	67.42	71.493	86.512	95.59	69.1	97.686	96.915	99.238	94.92	84.12	93.238	107.85	106.06	72.177	91.667	87.639	109.69	105.98	86.088	98.148	41.374	57.831	33.427	57.22	78.942	93.981	76.408	86.572	48.154	73.811	83.279	87.785	51.068	59.778	66.056	92.808	75.185	109.56	82.787	52.061	183.72	112.62	153.97	153.35	127.32	126.1	152.27	164.25
84.956	93.616	79.968	85.431	75.792	98.889	77.974	102.87	51.762	128.07	114.71	113.74	93.882	116.89	100.32	90.427	101.81	108.32	118.05	121.3	49.231	86.95	77.015	76.451	63.231	76.048	49.399	67.849	87.44	104.53	92.116	103.33	114.55	121.31	89.408	99.399	80.965	97.092	91.325	125.08	83.07	67.998	136.24	104.57	137.21	137.62	93.858	91.045	114.74	134.69
89.906	109.06	88.629	102.95	66.695	102.89	82.934	105.29	12.421	145.75	114.75	131.75	80.836	118.17	96.77	117.02	102.76	122.84	127.37	129.22	61.344	88.995	125.26	108.08	117.26	102.53	41.321	51.473	106.79	117.29	142.15	134.27	147.96	149.43	122.18	135.01	93.157	94.114	107.6	107.85	100.98	78.016	113.33	118.09	135.2	133.22	97.998	95.204	90.657	106.65
90.022	112.77	66.307	104.33	70.682	102.49	91.881	102.81	10.84	138.52	73.759	111.64	63.448	92.027	64.623	124.58	89.156	116.09	105.13	108.04	114.83	93.655	126.66	117.16	110.11	116.15	42.103	47.417	108.44	100.52	148.15	140.31	138.28	135.76	104.55	122.52	96.891	86.205	100.87	63.565	104.43	79.195	119.39	134.33	159.22	154.32	116.28	109.91	108.56	111.55
93.272	115.19	61.181	102.19	74.398	95.508	100.01	104.37	45.205	119.69	57.303	79.608	63.429	71.127	64.003	110.32	105.93	103.15	110.93	112.6	161.87	119.51	115.25	108.74	83.613	104.78	51.379	65.45	109.44	92.713	124.35	123.51	121.01	119.74	85.367	88.718	97.349	79.752	92.531	38.56	111.44	72.789	135.41	131.4	156.35	145.71	140.37	128.51	119.06	106.65
92.304	115.01	70.42	93.271	83.087	84.825	93.81	102.84	115.03	90.702	55.419	49.351	69.327	62.557	112.05	91.593	147.28	89.634	152.82	150.33	198.12	161.77	88.774	78.961	72.615	82.69	95.778	114.5	115.68	101.56	95.672	97.583	115.75	113.46	74.384	59.734	96.743	79.975	95.62	44.958	123.46	60.222	128.07	101.34	130.78	102.92	137.83	128.25	93.501	72.906
89.18	126.14	64.514	77.266	66.02	81.353	78.135	89.802	61.156	94.6	24.748	46.257	53.992	59.329	91.946	92.492	124.69	85.999	112.8	133.57	173.26	109.22	41.766	44.895	1.3446	47.88	69.54	70.782	98.66	104.29	68.501	77.64	88.308	96.323	53.793	52.733	95.407	90.185	88.704	60.41	69.038	66.456	106.29	98.577	121.59	116.47	111.79	118.73	106.43	73.438
97.242	131.7	82.775	80.219	77.426	79.202	88.563	93.1	83.41	73.411	72.11	75.703	81.015	75.465	111.57	101.27	147.49	113.08	123.84	144.22	131.27	118.56	70.363	56.27	32.387	57.683	60.627	84.425	137.67	134.71	110.33	100.38	99.166	101.16	47.43	51.598	91.492	91.036	81.938	62.453	73.683	90.856	32.725	67.841	69.51	67.554	47.182	84.073	73.777	54.204
109.23	135.74	104.5	97.544	112.58	84.63	108.37	105.42	138.53	57.138	135.03	113.9	120.33	98.931	135.86	110.85	165.84	143.4	137.42	152.33	100.37	145.65	127.27	91.964	116.77	96.365	89.778	129.3	181.49	158.45	168.37	143.21	122.25	117.07	51.547	52.848	89.539	84.868	86.139	64.752	107.72	130.06	-14.445	50.252	22.016	24.871	6.5169	53.578	45.758	41.08
107.84	126.47	109.4	98.992	108.01	76.472	98.561	96.304	119.6	63.55	129.04	107.35	122.35	92.451	134.68	102.41	137.73	141.54	132.61	148	104.28	126.52	141.17	105.8	144.58	87.244	87.764	102.19	176.37	147.42	174.71	155.24	129.59	119.99	60.024	61.449	87.804	86.136	90.061	72.72	122.77	154.31	19.256	62.841	31.417	40.265	32.775	52.771	60.282	46.902
110.63	119.98	116.65	100.31	111.34	77.321	94.893	95.919	116.15	65.01	121.72	99.016	124.64	94.559	137.94	88.929	128.57	134.69	113.13	132.1	114.68	112.41	133.3	114.93	135.27	97.254	92.4	93.796	162.1	137.4	158.57	154.97	117.41	117.63	71.607	59.177	93.924	92.114	98.398	84.627	132.04	162.79	66.047	75.304	45.541	60.517	71.697	62.492	77.25	60.709
115.5	114.08	111.06	90.857	118.33	72.1	97.866	94.119	132.6	48.346	112.97	84.172	129.7	88.855	132.06	74.955	132.64	120.4	97.262	111.65	120.21	102.45	103.25	108.8	95.56	101.27	95.485	100.19	146.65	120.33	128	134.71	97.878	99.106	64.963	48.366	100.35	102.98	93.424	88.7	125.32	144.55	86.52	74.794	70.147	75.829	81.776	63.35	93.354	76.726
124.81	116.4	108.04	85.884	128.22	71.086	99.719	90.851	144.55	43.079	119.03	81.403	136.68	86.427	134.03	75.422	134.33	103.58	105.47	105.86	116.62	100.88	87.711	102.86	92.509	100.51	115.97	115.13	137.82	104.43	106.57	106.54	95.29	85.224	60.564	54.535	103.27	111.53	90.507	85.229	113.34	107.21	81.423	73.077	83.22	74.173	72.242	62.627	98.635	78.086
132.16	116.43	106.77	89.494	151.23	86.96	110.35	92.624	173.37	47.787	138.38	93.332	148.95	90.279	144.73	90.054	135.66	96.286	117.46	103.88	113.76	121.92	93.719	107.41	126.08	123.28	141.05	141.88	144.02	98.667	111.86	94.218	90.006	72.361	50.148	59.017	103.57	110.15	92.633	62.231	113.44	77.776	48.123	63.46	69.017	48.207	46.094	52.825	89.247	74.465
132.58	117.33	112.78	97.211	140.95	92.968	122.47	97.706	161.62	71.982	166.06	115.84	159.95	103.48	130.47	104.53	118.18	100.93	120.97	103.07	75.576	107.09	122.64	116.2	138.75	111.25	106.8	119.23	143.04	100.68	123.46	94.921	89.719	74.548	53.923	67.075	107.53	105.68	96.443	63.276	113.68	83.524	37.808	71.289	51.961	40.084	52.082	62.095	96.105	77.706
119.14	112.03	112.11	98.079	99.647	83.836	124.04	105.27	130.87	96.615	167.22	135.92	154.61	121.72	96.434	112.58	90.475	113.65	111.5	97.134	34.617	53.36	141.58	116.08	102.59	71.025	36.214	61.377	128.19	105.72	124.6	102.22	93.252	89.803	72.195	78.129	113.21	102.45	96.335	92.256	110.53	113.72	56.474	89.405	61.988	67.372	81.065	82.739	113.67	90.311
102.35	105.8	98.756	98.496	81.582	81.297	123.29	125.51	154.08	103.96	147.15	160.22	142.8	149.55	70.162	120.37	83.754	135.66	91.971	81.531	22.058	11.029	137.05	110.33	60.964	65.613	18.34	53.272	115.03	114.38	118.93	115.97	102.28	113.18	94.358	86.545	115.24	96.74	94.464	127.9	110.42	145.36	73.899	100.46	92.699	107.67	89.888	88.36	117.52	106.61
94.352	104.36	89.637	96.027	39.754	67.722	109.48	133.04	111.1	121.22	113.22	160.15	119.94	149.32	34.891	115.05	78.562	149.72	88.174	75.131	16.757	-32.4	124.89	99.641	19.39	32.231	-19.615	5.8159	93.406	113.86	94.327	104.91	125.93	132.01	122.82	112.46	103.56	95.585	74.929	147.39	88.961	151.42	104.51	116.12	134.7	148.57	98.27	95.825	129.53	121.59
103.88	107.81	106.94	103.94	15.977	62.341	104.12	132.17	61.76	139.76	115.49	141.19	114.49	127.96	30.379	98.069	99.931	153.32	115.1	92.684	14.743	-11.349	132.61	99.56	40.201	12.38	-36.1	-15.678	85.564	114.95	77.076	83.434	152	138.83	147.54	135.47	85.845	94.522	58.499	138.36	76.593	136.14	124.46	120.69	131.89	133.2	105.03	102.93	127.11	119.36
102.84	92.022	94.473	98.444	60.5	90.252	106.16	115.14	80.623	137.04	77.802	92.991	103.06	82.794	33.99	82.494	101.44	124.98	82.51	70.473	60.178	58.447	83.166	80.395	57.082	57.893	19.636	34.431	66.508	88.191	51.595	62.817	108.3	88.073	108.22	112.56	74.574	93.589	55.93	91.787	57.764	114.06	123	110.87	118.86	108.17	91.524	88.686	132.53	135.77
95.925	75.829	100.34	96.164	101.08	117.01	96.586	94.291	100.77	141.17	66.852	64.567	95.092	69.344	69.948	76.989	84.696	82.029	61.291	64.455	92.059	114.82	58.822	69.928	88.767	87.473	90.781	93.807	46.693	65.339	32.249	49.771	69.718	53.744	91.377	103.31	81.646	97.76	83.366	83.076	58.82	100.61	138.58	112.76	90.321	83.346	114.33	106.37	136.75	135.27
82.281	57.233	99.76	87.213	114.01	121.1	84.748	80.928	128.6	132.1	76.267	65.162	95.96	85.593	100.34	79.967	63.892	49.745	57.697	65.973	104.12	125.82	59.389	70.068	83.741	81.872	120.83	128.12	40.6	49.877	23.496	47.596	50.906	41.613	85.875	101.41	98.739	104.62	102.17	103.58	79.138	98.22	142.6	108.89	83.569	78.624	127.07	124.81	140.38	130.96
82.121	62.469	104.88	92.835	103.36	124.49	79.804	91.747	120.44	140.91	112.17	113.43	104.71	135.64	113.39	98.905	55.199	54.216	67.436	71.355	92.861	93.227	96.902	95.778	70.794	75.03	114.08	123.37	54.75	59.137	37.466	61.848	66.916	70.656	107.29	118.84	114.59	108.03	109.6	135.86	105.09	105.09	131.73	109.15	89.915	93.631	119.52	131.8	135.4	122.85
94.529	83.404	96.738	102.06	96.194	133.08	92.21	111.31	94.416	151.01	128.32	153.37	109.55	160.89	91.324	114.1	62.967	81.303	72.485	67.029	92.652	63.425	121.04	119.23	51.199	89.587	93.892	100.18	74.859	73.643	65.228	82.014	85.713	98.025	109.4	120.32	117.03	107.44	95.906	139.52	115.32	113.51	100.92	103.24	113.34	116.66	82.283	103.16	126.2	121.65
113.85	108.78	100.86	113.88	96.928	139.37	112.1	121.7	65.013	153.2	132.05	151.53	106.75	143.34	76.988	110.99	91.052	103.77	100.93	82.681	108.73	80.573	133.25	128.95	69.822	113.17	92.193	88.604	91.657	90.756	102.07	99.104	107.83	116.5	106.66	111.18	108.42	106.33	85.321	124.3	114.9	116.89	77.73	96.213	122.35	114.12	64.086	72.62	102.56	105.12
120.15	120.44	105.13	113.49	111.36	123.97	120.48	108.79	76.369	129.61	113.19	100.9	93.306	91.931	83.873	90.448	107.03	91.045	146.83	118.27	136.15	126.94	118.57	107.33	117.25	113.32	147.29	120.39	85.988	87.178	120.18	100.77	131.22	118.76	101.02	102.12	98.477	108.45	92.231	125.14	102.26	113.79	93.494	101.79	135.13	108.72	93.674	71.761	84.846	75.524
113.38	104.61	102.93	96.914	97.223	95.374	130.78	83.719	46.984	84.094	93.289	45.742	82.663	35.901	65.71	66.304	102.68	75.859	135.22	116.57	130.03	141.15	98.251	92.298	78.791	97.565	89.404	86.922	81.699	82.16	123.45	96.247	104.58	85.828	80.085	87.941	88.413	110.45	75.365	94.871	60.349	108.38	105.32	106.5	131.88	107.19	127.46	98.478	99.569	82.317
100.97	90.377	88.596	85.128	101.68	67.312	127.8	69.805	64.686	47.048	86.871	31.841	87.956	27.065	59.641	62.657	78.168	65.404	107.53	109.39	107.62	121.77	82.595	81.671	51.322	80.992	80.953	88.522	78.03	70.9	102.01	85.289	91.725	71.542	68.604	93.25	86.583	106.51	74.709	94.871	34.67	105.51	138.81	126.57	144.8	132.37	161.39	140.46	129.7	95.523
93.5	78.211	83.02	83.279	109.09	41.519	114.76	68.637	124.66	20.689	106.35	39.462	111.81	45.187	97.026	64.915	84.068	74.816	131.73	141.06	102.83	123.26	90.115	81.467	77.447	65.517	103.49	114.71	99.747	73.865	82.981	70.07	115.48	86.16	69.961	105.77	86.085	97.06	84.967	101.49	68.547	96.649	163.14	125.8	151.02	126.18	172.67	164.09	126.91	82.871
[truncated: 66 more columns]
