# Supplementary material for: Constructing high-order functional connectivity network based on central moment features for diagnosis of autism spectrum disorder
Source: PeerJ. 2021 Jul 6;9:e11692. doi: 10.7717/peerj.11692 (PMC8269664; doi:10.7717/peerj.11692)
Supplement: Supplemental Information 2 [file peerj-09-11692-s002.zip › raw data/Subject_33.csv]

47.233	74.328	111.74	83.105	135.74	109.35	77.094	83.527	101.04	98.24	65.558	58.314	71.124	109.74	103.59	89.817	87.564	79.353	60.973	74.76	171.5	121.32	128.57	124.15	184.93	179.91	157.29	114.97	113.19	103.25	171.97	135.4	108.67	112.78	150.07	163.9	127.43	115.34	131.92	130.68	133.46	162.48	131.5	134.83	128.18	140.9	140.59	151.59	90.87	99.665
44.345	79.852	118.41	100.8	128.83	83.559	80.608	81.718	95.518	75.674	55.349	26.233	69.428	78.172	85.97	63.165	98.193	80.901	73.349	84.78	146.38	111.01	102.96	114.46	174.61	173.78	151.12	102.2	118.86	100.08	160.23	129.58	110.11	122.61	130.58	147.61	118.45	104.48	120.52	118.53	97.13	128.37	152.48	138.72	132.26	147.77	156.66	161.13	78.349	91.867
56.552	92.287	120.78	124.58	109.46	58.319	98.06	85.225	90.162	63.494	57.196	33.878	72.172	57.45	66.829	55.574	104.16	90.166	102.05	109.5	84.855	85.07	82.301	96.728	125.6	132.22	101.56	72.971	106.28	91.831	128.29	115.6	130.59	131.19	108.89	131.43	106.14	93.901	97.51	96.809	77.647	83.563	143.34	126.28	135.94	144.76	133.13	133.3	94.49	106.16
71.185	96.395	114.98	136.15	92.65	55.022	117.11	92.694	89.267	68.032	78.547	74.061	82.552	68.944	62.392	72.403	105.35	98.496	114.91	119.03	44.556	62.43	77.64	84.31	95.84	95.482	47.768	51.731	91.435	89.235	110.4	107.83	147.74	129.96	101.58	132.84	94.8	89.059	79.175	82.153	81.186	62.021	115.69	111.95	127.29	125.1	95.895	100.74	109.01	121.86
83.407	88.827	104.64	126.05	93.914	76.333	122.78	100.34	99.573	90.386	109.52	113.98	99.003	104.76	82.005	96.631	104.51	104.67	95.825	98.357	69.43	67.728	87.64	89.175	107.22	90.3	41.447	57.337	84.561	95.721	116.66	109.76	137.22	116.04	114.6	147.57	88.06	92.961	72.463	77.308	88.797	73.029	96.431	109.44	109.7	101.81	77.611	92.024	102.13	119.47
103.19	85.272	107.04	111.59	115.56	102.88	120.37	106.35	122.56	116.64	134.27	123.82	114.2	133.31	117.88	106.35	104.08	108.61	73.206	69.661	132.32	94.391	112.56	114.77	125.88	101.5	98.134	84.772	87.198	101.49	128	115.13	103.69	98.596	130.49	145.61	86.62	98.273	75.936	70.741	81.018	86.119	91.668	111.75	93.107	90.805	87.892	104.39	85.739	102.4
115.47	81.904	112.69	94.979	121.13	109.43	112.28	111.93	136.82	124.01	137.63	93.787	123.95	123.05	141.09	84.941	100.03	103.52	62.944	51.181	146.58	121.34	129.69	132.21	132.15	108.15	128.21	105.55	82.701	92.395	110.2	104.44	76.726	82.064	140.03	118.03	94.948	107.13	84.588	78.569	68.511	100.76	100.4	109.28	88.599	94.827	105	112.24	76.629	84.808
126.07	84.259	138.18	99.886	117.84	91.784	124.02	114.01	137.87	114.11	124.26	53.394	115.36	86.213	141.56	60.166	96.782	97.018	97.792	66.119	98.612	111.75	152.54	141.02	98.154	94.209	118.99	99.787	77.847	74.933	79.066	96.732	91.638	84.498	122.61	58.583	101.84	102.39	90.966	80.257	57.104	84.512	83.953	81.367	80.055	92.821	106.51	97.086	84.044	80.963
135.24	100.7	160.5	113.5	107.79	78.486	141.51	117.09	126.75	105.98	102.36	40.258	95.763	56.048	123.3	52.601	84.268	90.44	139.89	99.141	36.291	90.631	167.87	146.14	86.424	88.144	121.25	100.65	54.291	50.763	27.964	82.132	109.07	86.868	103.72	18.029	100.7	92.031	85.616	70.154	65.91	49.359	90.847	72.436	67.645	83.483	105.85	84.755	100.92	89.608
137.14	115.45	168.89	125.36	111.53	98.543	157.85	121.03	124.06	124.32	114.07	73.728	96.244	67.266	123.99	82.757	84.33	100.52	161.24	125.18	60.701	99.508	192.66	153.55	123.35	108.05	141.9	124.37	58.657	57.849	38.545	94.853	129.38	104.65	96.835	16.212	96.204	84.655	81.57	57.782	92.015	47.184	86.755	60.546	58.794	61.602	95.026	67.023	102.08	92.888
117.24	101.93	150.26	104.74	121.31	119.11	144.94	102.91	124.13	129.76	116.98	92.353	93.201	81.541	128.72	106.39	83.333	106.45	139.56	107.98	132.63	107.79	185.04	130.31	150.43	127.64	142.43	127.43	79.585	82.347	92.126	111.97	113.82	104.35	87.53	28.484	90.588	79.777	93.687	61.606	89.031	50.845	92.052	73.181	48.486	45.188	104.95	91.833	84.138	81.413
108.79	98.981	122.59	78.615	130.97	138.34	115.91	88.867	129.5	129.53	128.93	103.17	104.37	95.755	140.1	119.11	90.321	109.49	110.21	87.306	197.23	121	157.77	106.06	153.04	128.23	141.9	128.71	109.69	107.29	145.15	117.5	73.302	94.941	82.597	46.863	88.747	80.085	112.76	72.183	78.631	55.486	113.94	105.91	55.472	57.8	127.88	132.53	63.356	70.234
111.06	108.21	96.212	60.706	120.92	139.65	87.708	89.025	125.36	122.69	146.25	107.34	124.79	100.59	141.56	119.37	109.72	111.29	98.318	85.789	187.92	122.54	111.46	83.217	114.62	102.84	100.48	117.58	136.68	121.93	161.42	106.45	48.812	87.411	74.64	55.701	92.564	86.025	125.76	90.228	80.67	67.543	133.12	133.58	75.187	89.006	139.82	152.5	51.416	70.096
120.28	119.41	88.31	64.698	101.97	121.74	81.317	97.171	111.26	116.39	158.33	115.07	137	104.18	130.32	122.11	136.03	116.07	114.33	104.55	120.83	97.557	68.811	71.937	40.167	66.164	42.668	90.676	156.25	127.34	144.99	97.398	62.918	91.423	52.741	45.005	96.121	86.907	125.58	98.468	93.89	75.563	120.61	129.9	83.314	107.21	130.47	137.86	53.817	82.117
128.35	126.42	85.879	79.604	85.469	113.5	88.32	111.97	99.52	128.49	162.34	142.88	145.93	123.32	121.51	136.84	149.11	123	121.55	121.24	72.938	85.92	44.827	81.955	4.5064	58.619	27.335	82.693	153.67	123.97	105.99	91.463	84.348	97.06	46.014	49.825	99.839	89.641	112.7	95.09	123.22	101.25	103.23	109.78	83.068	103.94	109.19	101.45	67.506	96.703
132.01	119.71	92.682	96.899	92.593	123.05	102.16	122.51	103.85	150.18	154.58	175.39	148.22	154.04	128.43	157.7	138.03	123.03	110.32	116.23	90.686	87.459	57.828	112.07	19.017	82.115	68.448	87.867	139.82	116.23	87.779	100.7	90.877	101.65	63.319	73.076	104.36	86.772	106.98	85.567	142.43	126.75	79.657	84.301	75.824	86.347	94.216	75.533	80.932	102.39
127.25	108.72	95.111	101.53	108.45	140.31	104.92	125.83	116.9	160.84	130.68	183.98	140.8	167.6	137.24	159.33	104.1	111.35	81.434	95.233	133.07	100.96	78.677	135.54	63.436	111.86	124.25	100.59	113.85	100.71	79.629	104.26	69.691	94.916	101.02	108.5	107.56	83.376	109.71	83.73	144.41	137.69	80.9	83.74	79.312	79.05	96.496	79.825	90.18	96.255
113.92	95.912	98.488	95.644	116.18	144.56	101.46	126.01	120.29	153.15	105.62	158.95	126.22	152.76	132.71	135.22	76.991	97.975	64.742	79.768	136.22	104.02	93.267	137.65	94.158	123.23	120.55	97.452	93.531	86.992	88.01	106.56	65.895	95.072	141.54	136.09	109.89	80.922	116.23	99.585	133.47	134.62	86.109	94.729	94.271	88.479	100.42	96.381	85.899	83.377
115.82	105.88	114.09	98.667	118.32	131.42	104.53	125.3	109.76	138.65	81.341	119.09	99.751	118.9	107.45	98.373	70.37	97.184	83.919	95.284	84.171	89.708	98.331	131.55	89.769	111.65	113.91	95.254	72.273	73.2	81.257	101.95	85.173	102.19	161.53	144.62	101.84	77.941	106.29	101.09	116.75	96.935	104.38	114.8	108.69	107.79	104.55	112.41	84.291	79.168
125.97	112.91	139.71	108.76	123.72	111.31	119.34	120.54	92.83	135.61	66.6	91.232	76.028	94.833	82.332	74.333	85.906	112.31	121.92	120.26	33.212	70.817	115.21	129.83	75.429	103.84	118.51	93.749	59.059	69.141	87.769	108.61	133.23	120.56	165.22	143.81	90.546	78.117	87.378	87.815	96.903	65.416	101.03	108.44	111.12	115.86	92.023	104.22	84.467	84.598
128.47	99.748	153.88	111.19	121.98	102.98	132.34	116.4	77.043	134.12	69.703	87.559	81.804	95.063	78.216	66.98	98.323	112	133.33	117.47	16.875	67.737	154.88	137.86	126.78	126.23	130.06	102.26	49.685	64.032	111.33	115.5	165.31	128.72	177.28	159.65	91.812	88.044	85.598	89.036	87.026	79.064	91.427	87.313	106.02	111.6	75.409	86.832	83.733	94.685
118.35	76.64	152.02	103.67	131.46	101.21	133.01	97.379	80.01	131.83	64.451	89.058	85.095	99.448	91.402	77.661	90.997	105.34	120.59	97.03	68.107	82.749	184.63	134.52	170.25	148.03	166.55	111.74	47.866	63.698	136.67	116.21	158.48	118.59	170.92	164.16	87.697	96.979	88.473	80.077	68.649	100.42	78.961	66.066	105.5	102.92	60.156	73.067	94.838	102.37
102.7	69.469	139.41	97.461	135.75	103.61	122.69	85.735	90.698	120.58	69.477	92.284	93.051	104.16	109.76	94.318	74.796	87.256	99.973	81.996	130.78	102.09	192.05	125.85	204.75	155.18	185.52	118.82	60.327	66.622	147.09	107.44	127.22	104.41	153.78	157.23	84.276	100.09	97.833	78.89	64.729	115.29	77.55	68.166	114.51	104.45	60.666	78.271	102.55	104
94.484	91.11	124.47	101.97	130.7	100.82	107.09	88.285	97.971	109.84	77.689	94.057	93.31	105.23	112.68	106.69	70.061	80.018	93.144	95.125	164.47	112.54	159.38	113.7	195.9	139.36	183.83	120.23	81.915	78.739	126.91	93.286	102.35	100.9	123.08	134.46	80.829	97.216	99.405	80.198	80.663	107.63	88.148	92.089	123.13	112.32	77.489	98.947	102.75	99.985
93.042	113.34	107.97	107.47	114.19	87.081	89.651	96.893	93.352	100.36	71.699	91.45	85.16	104.25	94.273	104.37	83.018	88.701	94.044	116.42	153.27	102.71	96.876	98.481	153.84	116.08	157.48	105.88	99.694	97.116	90.799	80.277	97.946	104.91	91.441	106.58	86.833	94.958	100.61	94.724	104.82	91.867	96.308	114.43	111.29	108.25	103.23	126.21	94.125	91.692
104.26	121.19	90.156	106.99	102.27	84.01	76.544	107.57	90.77	109.18	60.095	106.98	91.301	118.6	81.359	102.55	106.84	113.83	90.384	127.86	145.42	103.92	49.321	98.353	130	110.99	152.97	103.01	106.3	115.05	67.93	72.866	102.48	109.46	87.19	100.84	105.36	103.71	106.05	116.27	133	102.89	93.753	111.95	88.173	89.165	116.56	131.78	87.637	85.708
121.59	108.98	77.526	94.249	102.24	95.448	71.964	113.1	95.02	121.58	57.435	137.78	121.36	145.66	91.164	107.05	124.45	129.91	79.368	114.67	154.6	116.51	50.218	116.11	151.46	124.78	170.23	113.98	103.85	117.02	74.791	69.435	96.567	104.79	115.74	119.16	129.24	117.15	121.17	139.61	150.14	135.14	81.948	91.962	67.815	69.723	113.9	118.67	86.734	86.26
129.35	89.741	71.156	68.143	108.31	100.36	70.649	100.48	98.735	113.36	59.908	151.44	145.86	155.38	107.81	109.05	125.36	125.73	70.912	87.356	161.05	122.01	72.108	121.82	165.49	127.28	181.06	120.9	97.203	100.12	85.858	60.817	73.964	85.996	137.72	127.29	135.61	121.38	127.19	144.56	136.69	143.5	79.134	85.573	63.419	68.556	107.44	111.03	95.533	92.569
130.8	92.709	72.65	48.924	107.99	95.508	71.797	86.457	94.15	90.793	82.548	147.15	156.07	147.05	117.02	108.83	120.19	108.75	76.895	75.2	147.43	118.53	88.935	115.15	153.03	110.76	174.24	124.84	93.848	76.321	73.949	48.916	52.257	70.346	134.44	115.02	121.15	112.35	111.58	124.87	111.78	116.91	98.59	108.91	80.392	93.769	110.52	119.9	106.94	102.96
128.67	111.63	77.175	48.63	94.806	84.821	74.112	85.655	80.702	69.933	118.17	135.02	152.78	134.03	111.49	107.58	121.1	92.678	92.425	83.074	111.88	103.58	85.712	103.83	116.52	87.915	137.02	116.69	96.065	62.697	43.31	45.164	52.554	71.299	109.73	90.536	104.2	97.109	90.067	101.5	95.278	81.855	120.36	139.06	102.01	125.28	123.24	139.15	111.67	112.16
131.82	129.02	80.815	67.74	86.084	80.454	77.83	96.291	75.446	68.918	136.63	130.57	136.98	129.59	99.207	112.37	125.73	91.722	107.77	102.26	83.87	84.432	67.543	100.49	64.503	71.892	109.14	101.82	95.236	64.566	11.009	52.617	65.535	81.763	78.305	67.567	97.816	85.66	82.356	84.649	88.277	58.779	120.87	143.73	109.5	135.81	132.41	149.02	117.08	117.92
139.26	129.11	80.627	89.438	89.084	95.548	82.255	118.57	85.987	89.611	135.14	148.34	132.93	145.38	99.853	124.84	125.61	96.29	108.05	112.48	76.599	76.217	63.272	119.7	54.537	79.576	101.14	96.673	83.403	68.161	-1.3101	63.685	71.435	89.973	80.617	75.622	109.88	87.942	101.84	93.765	91.231	71.633	98.825	118.12	103.68	123.21	122.49	133.72	120.51	119.43
138.87	118.79	73.176	92.84	98.83	113.05	80.168	129.83	104.94	105.57	106.24	161.24	128.37	153.46	108.01	126.21	110.36	98.878	92.349	108.8	77.069	82.217	63.691	135.36	73.828	92.611	118.31	110.06	57.836	60.436	-13.029	57.015	48.74	78.359	106.11	100.92	116.94	100.63	120.73	111.38	80.158	85.74	90.616	98.612	98.202	105.88	100.76	108.32	131.41	117.96
128.7	109.95	75.408	82.299	104.34	113.39	78.635	126.79	113.85	97.656	83.209	152.59	123.44	145.95	118.55	107.71	91.952	92.565	80.547	98.506	65.956	87.541	80.346	142.51	106.36	99.962	132.32	127.72	42.223	45.515	-18.442	45.582	26.588	67.234	142.27	126.27	108.7	107.61	119.49	123.41	49.67	74.913	97.181	100.19	98.73	103.16	82.594	92.248	135.99	114.38
118.99	112.82	91.423	71.62	102.71	89.629	78.486	111.32	106.55	71.591	76.033	120.26	108.63	123.32	119.93	74.908	80.3	87.851	84.363	95.543	46.412	87.374	100.65	139.32	115.58	97.612	150.12	136.38	45.398	37.82	-27.089	40.295	26.823	69.482	168.38	137.37	86.941	101.15	90.429	112.22	14.135	33.715	116.58	119.71	103.05	116.88	84.378	98.772	133.49	110.88
116.77	119.47	103.41	66.339	91.433	63.968	75.482	100.19	90.057	51.68	88.161	91.292	100.94	104.08	114.08	49.198	80.44	90.006	90.002	99.513	32.146	96.457	112.46	133.66	118.99	101.46	164.2	137.03	61.969	47.014	-35.912	42.839	50.452	82.897	189.35	147.97	76.193	93.981	60.058	96.801	14.648	15.17	137.06	133.27	107.22	130.34	100.11	112.55	123.61	107.32
122.73	116.76	104.11	68.918	85.964	56.24	74.745	97.822	80.358	50.042	106.5	84.677	106.96	97.522	109.89	51.466	91.468	95.479	93.654	103.91	33.071	106.45	114.21	129.09	120.14	109.78	166.17	127.55	86.713	70.95	-24.847	54.292	80.614	95.175	195.04	152.33	88.802	92.279	61.001	94.459	56.837	38.945	133.34	119.03	100.12	122.88	112.81	114.57	111.48	103.7
128.75	110.61	88.888	72.314	93.643	76.157	75.903	102.86	85.151	73.04	119.82	104.15	121.91	100.21	112.37	83.466	107.36	105.17	92.889	108.77	56.28	121.56	97.523	119.65	119.83	114.14	156.94	125.28	104.92	96.866	2.7137	64.357	94.539	95.945	180.29	147.21	110.83	100.37	84.47	100.95	115.32	94.417	116.7	93.603	93.942	103.82	105.61	92.698	103.75	101.78
118.9	103.57	68.284	70.388	101.15	97.519	77.598	100.22	91.32	89.507	114.84	113.53	120.52	89.522	108.92	111.52	117.69	110.26	92.737	107.18	72.715	115.24	58.549	87.238	94.8	98.631	116.92	117.64	111.22	111.8	36.394	70.859	89.627	84.928	132.64	116.07	118.64	105.82	105.91	105.68	133.21	128.41	104.84	88.32	94.923	95.825	91.511	74.65	102.8	104.26
102.44	108.85	58.931	73.166	93.089	107.49	81.254	96.884	89.654	90.63	106.22	105.42	104.58	72.625	97.365	114.7	117.2	111.23	98.622	106.28	73.343	91.306	21.512	51.068	61.902	76.463	67.38	107.26	106.35	113.87	65.14	81.388	84.769	81.179	82.755	81.867	106.25	101.26	103.81	97.829	101.23	124.6	113.91	114.89	114.68	121.7	89.35	81.024	108.43	117.01
97.486	126.02	69.53	90.887	70.377	106.13	89.838	102.21	84.299	83.203	104.92	92.908	88.933	67.683	83.112	97.11	105.46	111.76	111.73	114.36	64.731	65.385	11.922	39.17	40.802	67.381	41.917	95.236	97.626	111.18	86.653	102.1	97.182	96.805	66.528	74.059	86.631	88.474	83.839	78.651	54.143	100.44	136.8	150.75	148.82	172.28	107.01	111.54	122.87	140.63
98.78	129.34	86.633	109.68	47.398	96	98.267	109.39	82.754	76.595	99.285	84.025	80.261	75.736	69.933	76.556	87.584	112.81	119.96	124.19	56.099	50.831	21.792	47.902	27.037	75.606	32.545	72.954	91.829	113.01	104.65	125.01	124.91	120.36	87.979	95.906	75.907	79.529	68.611	66.233	32.546	88.704	151.9	163.82	176.93	209.67	130.15	145.25	142.64	162.48
103.86	123.37	97.365	122.32	45.861	93.653	105.73	114.37	92.676	84.738	90.014	91.796	84.323	90.87	67.467	75.514	76.258	113.65	119.96	136.72	63.967	65.443	38.783	70.138	26.54	91.29	55.533	66.078	92.292	118.54	114.16	132.27	139.33	132.31	119.65	128.39	77.419	84.7	68.995	65.038	60.807	97.914	163.25	155.43	185.37	208.86	144.14	159.85	162.91	171.16
95.132	100.39	101.41	122.11	64.313	95.494	112.77	109.78	99.931	93.979	84.064	100.65	95.183	97.687	75.931	88.902	83.498	101.77	114	132.51	79.127	84.27	60.406	86.515	39.447	99.85	61.382	65.237	108.13	123.37	138.53	129.83	136	129.21	123.59	136.66	90.741	95.926	94.862	88.8	108.88	116.77	155.37	135.13	160.96	168.75	143.21	155.84	159.33	157.08
84.844	88.265	102.57	121.09	90.371	105.02	116.25	101.29	99.067	106.09	87.829	106.25	101.94	93.726	90.86	105.7	104.3	89.205	109.97	119.45	111.27	107.37	84.981	96.855	65.755	98.709	79.29	87.342	127.83	124.75	166.74	123.07	112.78	116.91	91.448	116.72	103.16	103.34	123.51	112.92	142.76	128.68	147.33	126.54	125.25	123.01	135.21	142.05	134.96	129.38
71.379	79.761	93.861	112.39	98.811	103.12	104.83	81.083	86.499	106.59	75.796	85.673	81.626	67.871	91.177	103.53	117.88	89.651	102.92	97.431	142.93	119.87	85.618	78.865	65.245	84.465	90.808	104.24	135.36	128.25	180.52	115.65	86.378	97.096	35.454	76.126	104.7	101.59	137.08	123.05	131.82	129.71	141.24	127.38	98.833	92.659	126.82	131.89	107.62	98.718
76.879	83.842	88.084	107.05	86.429	99.478	93.153	73.048	74.777	102.73	70.362	68.994	65.956	51.72	86.973	94.573	117.53	97.9	99.974	85.753	154.06	121.98	85.6	65.949	68.619	74.14	100.6	113.72	129.75	133.72	174.23	112.69	76.353	85.631	13.999	57.521	104.49	93.963	140.62	121.12	109.46	134.57	132.04	121.83	93.978	83.728	120.8	122.33	87.787	78.796
97.261	90.197	96.892	103.99	70.838	97.576	98.327	84.073	74.155	100.43	87.469	75.157	76.978	62.164	91.611	96.161	111.96	99.879	106.7	89.808	133.06	108	99.522	71.913	81.357	69.966	80.077	103.21	125.2	141.61	160.92	116.13	94.774	92.124	46.588	68.279	109.96	87.137	144.59	120.55	102.97	142.44	101.39	94.42	98.94	79.593	111.32	106.29	72.79	70.747
107.95	97.706	104.6	91.609	67.832	94.591	110.07	92.749	86.36	100.8	101.97	88.284	90.728	73.753	98.462	104.56	103.62	96.255	110.54	104.18	97.057	95.885	93.568	66.109	69.667	56.149	45.693	86.675	118.65	147.73	121.34	101.02	105.81	93.122	83.553	73.561	108.78	91.871	133.61	114.77	106.16	126.05	82.527	72.772	103.49	69.823	104.06	91.828	74.05	70.799
102.66	111.25	108.26	82.094	83.288	97.984	119.16	94.458	103.83	107.84	109.49	101.82	93.892	79.099	106.57	114.57	98.105	92.874	108.06	118.14	84.464	101.04	77.464	50.727	42.827	38.402	35.26	85.257	113.7	147.85	76.241	74.26	91.353	84.748	86.785	56.255	99.236	103.81	108.13	101.38	105.5	82.231	87.093	73.306	102.45	62.478	103.62	84.021	87.127	78.452
75.317	110.85	100.09	79.478	89.181	102.94	112.03	93.474	105.11	100.6	108.06	99.956	88.239	75.527	104.58	106.56	93.958	85.667	88.404	106.49	88.677	112.61	68.173	31.631	40.501	37.789	21.765	87.191	112.23	138	62.356	58.451	63.519	70.754	60.342	34.203	94.987	113.77	94.444	108.02	93.991	50.747	103.33	91.64	96.376	68.639	111.53	89.987	96.149	91.673
53.04	106.52	87.39	94.378	83.089	108.69	93.939	97.747	94.251	83.344	98.605	89.535	78.008	73.01	88.502	86.644	91.619	90.572	68.195	89.001	109.19	127.95	73.687	31.505	60.49	60.304	37.092	96.689	109.87	122.33	79.308	69.751	46.427	64.975	34.878	39.021	92.283	113.82	91.873	115.32	80.85	49.699	119.54	111.11	99.627	92.249	116.18	95.153	104.39	110.44
46.654	97.121	81.45	116.48	69.428	105.47	82.014	108.45	78.253	55.857	89.457	72.659	74.925	74.757	62.392	63.027	95.854	99.209	63.482	81.415	109.43	126.75	88.442	54.117	87.788	93.856	52.25	97.474	106.41	105.46	110.26	104.53	64.467	78.016	44.643	83.376	90.838	105.67	98.551	119.02	76.952	74.642	121.92	118.57	111.07	118.01	110.09	93.448	104.49	124.46
54.401	90.681	87.573	130.62	67.274	93.248	87.963	115.06	72.318	36.247	83.263	51.777	75.726	73.527	39.942	48.325	107.31	104.81	82.32	95.757	84.216	111.36	94.316	81.759	89.61	113.22	60.433	90.573	100.57	95.804	124.33	136.2	110.07	105.81	84.483	138.63	86.287	100.05	96.315	108.14	81.796	94.411	116.58	117.85	122.47	127.2	94.86	85.415	96.175	122.2
51.593	80.508	87.977	119.11	69.786	77.129	98.033	102.43	76.946	27.192	73.058	18.546	70.685	51.899	28.445	37.717	113.08	95.257	101.71	110.17	38.708	95.06	74.376	76.595	67.571	105.64	37.249	78.424	92.894	98.104	110.59	133.65	146.22	122.41	113.55	156.63	85.633	108.36	86.003	103.54	87.913	98.735	118.45	120.21	119.57	107.67	84.859	84.587	82.582	97.989
57.332	87.751	92.013	112.22	87.483	90.189	110.3	90.203	100.52	60.352	88.257	17.86	77.431	45.446	53.165	57.957	113.32	89.125	122.33	125.46	40.157	110.15	81.188	74.958	69.71	93.814	46.778	94.031	99.662	117.94	111.66	117.25	159.42	133.84	117.02	131.96	97.285	123.12	79.057	103.54	109.86	107.03	109.74	109.19	105.58	72.523	77.094	73.573	70.727	67.975
52.156	82.689	86.615	102.53	95.593	97.744	101	61.172	117.3	83.654	87.025	17.365	67.712	35.292	78.996	80.529	96.652	86.106	122.36	109.31	60.221	114.91	93.59	53.851	67.645	76.498	54.82	93.968	116.04	139.59	135.41	100.07	136.21	114.53	60.538	55.937	112.02	125.01	92.519	116.82	115.67	106.49	84.129	86.763	70.482	28.706	82.603	74.323	73.758	45.093
67.744	96.712	86.023	113.51	93.704	114.25	86.911	61.572	122.88	107.59	118.99	63.738	92.819	67.457	113.19	118.46	90.752	94.704	109.27	90.791	102.31	131.7	139.99	76.412	126.41	85.946	93.117	114.88	139.5	147.12	174.68	106.2	102.51	94.238	15.348	13.556	127.18	116.52	116.25	127.78	140.45	130.2	59.863	61.607	50.901	9.5559	88.709	63.492	86.138	46.636
76.01	102.32	83.18	115.11	81.698	93.19	69.968	61.574	106.16	92.259	129.63	92.381	106.42	90.889	115.64	130.45	96.263	103.16	83.218	66.85	111.34	119.69	145.34	88.372	143.09	86.051	101.19	110.35	147.55	131.35	174.96	116.58	69.977	65.524	-22.673	-1.303	122.34	102.95	122.94	119.31	135.27	125.81	61.178	60.261	47.619	15.107	103.71	69.966	107.68	63.488
86.158	108.8	92.212	116.42	79.015	58.147	74.113	69.185	85.736	61.616	129.81	100.97	109.85	101.12	100.36	118.29	111.58	98.603	69.496	57.853	90.503	89.002	121.88	95.181	118.74	72.511	92.731	95.834	139.41	101.19	132.46	120.39	55.488	51.602	-27.716	12.726	108.53	95.991	109.09	92.482	107.81	84.838	88.479	83.179	61.161	42.804	127.78	94.638	123	84.984
86.709	98.344	99.734	110.55	84.613	39.433	91.688	76.347	77.273	42.76	108.78	81.622	93.007	86.204	79.512	87.901	113.37	81.159	69.544	57.492	56.329	59.502	81.753	78.033	70.824	55.351	57.918	74.587	119.18	78.724	80.663	107.72	64.732	56.104	-3.0925	32.749	103.41	103.73	94.75	79.86	77.819	43.912	114.41	104.93	78.956	72.197	145.88	124.11	122.34	95.125
89.304	85.413	93.069	107.52	91.273	71.338	108.52	88.522	93.578	64.74	85.477	64.836	75.429	64.196	73.86	67.035	92.952	72.377	81.476	73.737	40.964	69.155	60.02	53.822	57.701	60.191	42.52	82.245	100.78	80.804	57.942	85.513	91.756	78.096	41.958	54.719	110.05	122.09	95.193	94.206	89.459	54.504	115.93	96.974	97.162	85.946	133.8	121.34	115.33	91.815
93.277	68.893	75.88	107.63	87.258	132.3	116.29	102.99	119.59	109.1	83.068	65.357	79.967	54.167	88.531	68.052	71.615	80.281	97.332	96.633	36.234	102.38	77.251	40.47	97.026	94.021	28.266	105.03	104.15	105.58	93.179	82.174	141.18	114.58	89.568	77.997	117.96	132.24	116.76	135.96	141.6	126.06	66.578	44.153	103.84	73.18	80.882	71.997	104.49	78.404
115.73	79.832	67.638	117.87	80.891	185.48	119.61	123.99	140.04	157.82	117.55	98.705	117.07	73.738	119.3	93.356	77.78	105.79	113.86	132.16	40.323	145.68	123.24	66.504	164.09	139.86	52.595	145.18	118.3	127.96	138.84	101.22	187.47	152.89	133.69	115.98	107.98	125.21	126.68	158.13	200.9	202.99	12.523	-10.594	107.41	57.075	13.455	0.021597	100.84	69.52
164	120.07	110.89	142.83	103.91	149.52	131.1	104.55	139.24	132.68	96.892	89.373	91.933	68.268	114.34	95.996	87.497	106.46	153.21	160.14	-6.5284	77.977	143.86	104.52	94.542	117.96	165.94	127.43	102.11	100.89	105.12	112.19	158.41	137.72	99.87	95.065	60.894	70.24	112.11	99.134	148.5	84.271	19.564	15.095	66.099	54.993	30.628	34.283	126.04	79.22
167.05	141.76	110.06	136.99	89.382	122.04	127.98	110.64	126.28	138.3	139.93	118.42	126.25	90.494	125.89	112.36	139.58	129.74	134.41	167.35	14.493	108.4	127.69	121.08	65.516	101.2	159.79	136.82	110.65	101.49	83.4	120.54	145.99	132.59	98.971	113.58	47.378	73.496	78.115	72.801	123.33	92.682	48.559	34.772	87.258	75.578	26.514	21.306	128.51	83.711
132.03	110.05	103.5	109.46	62.904	79.231	120.14	102.63	101.63	113.12	142.97	110.38	129.63	90.527	113.24	106.78	163.96	122.41	99.752	124.83	20.535	94.92	87.423	98.492	8.2292	63.162	61.647	89.031	121.15	100.93	82.316	116.27	119.97	107.27	84.538	99.195	72.845	87.844	87.087	90.168	82.244	96.952	72.589	64.367	92.624	95.151	61.193	58.37	103.58	81.835
119.82	104.39	94.757	97.449	54.368	86.566	111.53	105.65	101.51	117.57	125.38	120.07	122.04	98.477	101.67	115.74	148.7	121.68	78.833	100.93	61.893	104.87	59.774	92.481	-4.3144	42.321	65.763	91.973	119.7	101.75	75.454	90.823	69.037	78.148	81.122	87.808	108.89	108.73	110.58	100.03	97.534	105.02	117.65	107.31	102	112.75	107.3	97.878	83.095	84.38
100.71	92.043	71.116	76.366	46.332	110.94	91.283	102.01	104.98	124.05	95.561	122.63	115.75	102.63	91.193	121.27	120.2	125.65	57.083	82.058	99.573	122.04	36.2	78.633	27.769	50.133	74.767	108.56	119.85	111.88	82.85	68.944	40.582	62.811	84.148	84.995	134.62	126.28	136.51	121.51	147.84	140.41	138.47	132.9	105.04	108.07	125.87	111.46	64.206	82.66
88.812	80.642	67.344	67.253	49.501	117.68	82.955	94.678	98.79	107.6	90.646	118.85	126.8	113.77	95.558	119.15	112.66	114.18	53.384	72.028	107.38	109.82	49.099	83.169	87.368	73.773	68.318	109.31	133.56	121.27	108.64	78.005	54.026	77.083	86.058	86.776	142.3	121.2	155.99	143.11	181.27	159.92	116.78	133.25	89.196	90.048	125.09	112.1	51.594	85.784
92.117	88.166	77.205	71.618	77.336	101.08	80.81	79.725	91.669	95.677	91.089	113.64	122.63	122.31	105.03	116.71	119.72	111.14	64.393	84.849	126.34	101.73	57.894	93.496	101.09	87.379	99.362	107.47	130.68	124.96	101.08	92.367	75.572	96.725	74.193	85.069	122.75	108.58	131.82	124.34	165.46	143.78	103.61	128.84	81.233	86.981	114.07	105.14	72.03	100.55
99.491	95.171	92.908	85.967	103.2	87.83	86.708	82.399	80.954	92.35	113.41	120.97	121.96	137.37	116.39	118.39	121.73	97.387	76.776	95.763	137.76	99.278	80.89	114.44	129.12	103.36	112.48	101.25	113.48	114.07	92.08	102.28	92.72	109.22	81.997	95.271	114.44	104.84	110.86	118.12	140.43	140.77	103.65	118.44	84.055	104.1	105.52	98.781	95.565	118.62
94.081	86.796	97.868	94.173	115.89	96.943	90.656	96.606	75.98	103.77	132.41	131.65	113.98	145.61	116.21	125.9	100.97	86.931	81.007	93.688	145.51	109.16	104.83	125.04	172.67	125.35	100.61	98.983	88.144	94.642	102.8	101.69	98.959	104.35	109.83	112.84	117.74	115.51	107.96	132.79	139.56	166.05	108.7	100.52	95.094	120.86	91.21	82.431	103.5	123.54
89.368	80.073	108.14	104.92	127.65	123.39	99.307	109.44	85.226	114.06	133.29	133.85	95.319	140.62	105.68	134.03	65.819	81.549	91.45	87.491	144.15	110.07	140.43	135.19	217.21	147.1	117.46	109.56	67.934	68.968	131.66	101.92	91.909	89.06	138.64	126.62	112.59	118.93	116.3	136.92	157.14	161.23	108.62	89.586	95.019	117.57	79.616	67.784	92.23	112.89
86.797	79.702	120.05	114.95	143.15	152.05	109.03	115.26	107.93	127.66	126.97	131.45	83.668	130.42	102.17	140.74	49.969	92.473	101.82	86.752	158.93	124.45	178.29	146.51	247.62	168.48	155.78	134.96	66.081	59.864	168.49	117.92	96.941	88.482	164.04	146.92	90.828	113.78	106.83	114.76	171.34	134.25	92.855	83.864	95.191	99.316	56.927	43.731	69.677	94.72
82.207	72.894	126.95	118.03	147.93	151.48	113.41	110.78	123.17	116.17	110.64	111.86	79.878	111.26	102.71	125.8	56.81	89.889	102.18	79.158	152.17	125.83	198.54	149.08	256.69	178.52	158.87	136.45	72.615	64.96	184.31	138.39	109.92	96.911	174.82	167.51	71.069	99.485	88.733	95.048	148.45	91.538	79.036	96.783	92.345	89.157	47.968	49.912	52.625	87.626
90.784	78.27	126.26	128.58	151.48	132.21	117.94	104.06	136.28	101.39	93.346	96.133	75.097	93.293	107.37	107.71	74.863	86.383	110.17	89.461	142.99	123.65	191.44	144.68	225.62	165.66	157.66	124.73	82.93	86.757	167.88	150.18	123.94	111.23	154.98	170.4	60.902	84.843	65.44	75.265	99.078	59.352	78.791	113.18	99.982	104.41	54.875	79.059	71.381	106.92
99.454	81.902	117.34	140.04	144.67	114.86	126.56	111.58	139.69	95.485	96.596	99.125	83.381	92.903	113.08	99.216	89.658	81.19	126.71	109.28	122.53	110.08	174.16	138.65	198.58	148.79	112.75	98.026	98.35	110.39	156.97	155.47	151.74	134.49	132.49	163.29	72.669	79.577	65.227	86.653	63.5	84.649	71.35	106.41	116.16	136.52	63.283	106.58	103.39	139.65
94.133	94.692	88.437	131.95	128.98	97.439	118.72	106.97	134.02	91.778	68.499	88.102	63.905	76.405	91.21	84.427	75.787	91.11	134.75	133.98	94.213	94.084	104.45	98.809	136.2	120.64	94.098	82.695	84.295	109.08	104.61	122.37	147.49	128.14	93.946	133.7	69.212	86.556	56.414	83.893	36.033	103.57	99.535	109.53	135.79	161.89	78.238	131.36	149.67	162.6
74.895	99.831	75.598	120.5	106.92	88.588	115.66	105.34	116.7	79.541	62.321	75.205	66.536	72.615	75.704	70.618	66.653	93.384	134.51	139.64	66.897	71.01	66.231	68.363	106.85	107.48	60.499	73.409	82.593	90.741	88.731	101.49	149.92	126.6	78.281	107.64	66.31	93.3	64.252	88.284	22.779	107.78	96.013	94.553	138.13	153.73	89.024	135.16	157.08	156.61
72.501	117.09	91.062	125.93	97.161	98.689	120	114.37	103.87	77.192	90.326	82.719	100.44	96.078	89.146	72.914	75.84	89.695	126.6	136.01	79.689	77.654	87.176	81.799	126.05	115.19	75.988	98.005	95.664	73.808	100.22	100.07	146.7	133.45	96.071	105.99	71.027	96.223	77.759	83.185	25.345	80.866	76.141	78.423	130.87	124.42	100.93	122.11	131.19	131.24
54.929	97.54	93.032	105.41	92.594	80.038	98.926	84.586	91.963	60.056	67.447	53.009	89.052	85.534	89.977	64.471	79.399	87.098	89.827	98.904	106.06	90.141	75.822	60.783	83.279	105.5	77.638	94.526	100.77	78.323	97.12	89.072	115.7	106.47	84.666	83.651	77.385	97.432	86.738	79.978	3.0636	23.471	68.648	80.861	110.02	84.572	118.86	128.12	108.28	96.303
56.45	77.775	86.248	84.316	93.682	76.107	80.371	69.174	93.746	65.822	72.596	54.697	95.677	88.373	105.09	75.842	89.338	88.958	51.48	63.163	142.28	129.08	81.776	62.642	91.73	107.54	78.994	107.18	113.66	103.49	101.3	78.522	79.239	77.231	84.567	80.424	104.55	106.34	105.46	101.9	29.704	28.108	83.726	91.046	100.1	65.12	126.56	125.76	94.289	75.066
65.607	60.69	79.943	63.13	102.02	72.409	80.216	60.547	104.36	74.189	98.674	67.553	111.26	88.88	119.78	90.475	105.56	98.565	38.025	37.965	155.68	145.1	94.465	68.612	114.28	103.4	62.641	112.23	139.44	129.39	117.19	76.571	56.832	56.829	69.847	65.361	128.77	111.68	123.26	127.33	79.256	73.933	100.08	94.24	90.563	58.521	120.7	114.24	96.357	68.781
69.964	53.02	85.634	49.047	106.16	67.392	101.11	65.153	109.24	70.972	145.51	80.631	146.57	89.325	132.64	92.008	132.03	105.44	52.393	23.83	136.22	125.24	118.2	75.757	144.65	95.117	17.406	102.76	173.2	135.15	144.47	91.622	64.992	61.712	55.279	43.375	139.65	109.66	130.32	140.88	117.8	129.99	96.082	82.723	79.389	55.304	106.14	93.399	99.926	69.632
78.663	76.579	104.63	58.529	107.94	71.526	123.78	83.804	106.14	71.42	182.42	95.021	178.67	94.926	140.59	86.564	154.74	111.38	86.723	36.019	121.84	103.7	138.73	86.756	145.74	82.19	12.802	100.16	188.17	122.38	149.33	111.09	86.694	87.605	52.013	27.616	132.77	102.99	112.21	115.62	120.64	149.22	83.363	68.87	77.745	56.042	98.279	72.435	108.78	75.719
73.234	100.87	105.43	70.488	83.863	70.616	108.68	96.728	79.676	59.499	152.88	81.979	159.16	83.447	113.69	65.831	138.84	95.356	103.7	51.29	91.34	84.159	109.53	67.002	93.55	61.566	16.77	82.89	153.97	103.45	104.52	102.26	90.474	96.37	53.774	21.98	125.5	101.37	95.572	95.855	90.02	127.14	91.846	78.963	82.066	60.213	120.29	89.495	123.11	82.746
79.941	145.31	79.03	91.238	34.125	76.402	59.627	108.89	41.483	33.813	74.188	59.651	90.851	59.921	50.217	42.788	72.466	47.959	99.783	78.436	26.39	75.742	42.973	37.862	51.033	39.857	73.478	89.488	69.968	82.579	-1.4819	42.281	41.219	64.177	54.616	38.703	127.8	110.73	103.48	107.73	87.062	80.665	172.76	143.28	93.812	75.857	187.64	159.44	154.41	98.822
83.347	148.77	48.827	100.9	11.467	97.85	19.991	127.44	23.189	72.165	32.433	80.99	30.985	79.456	6.2757	73.92	28.643	43.696	96.99	111.97	41.643	106.91	6.0271	32.488	21.823	46.776	66.698	90.333	19.274	112.88	-9.6438	29.399	73.022	81.125	91.336	98.186	139.54	136.07	120.5	152.27	138.98	143.16	177.8	143.2	131.12	93.269	179.68	154.28	150.41	104.73
113.43	137.17	84.751	139.68	64.616	101.41	58.502	121.97	50.709	115.58	51.15	116.09	-9.5238	117.98	7.4864	139.19	48.287	83.747	161.91	159.24	121.01	88.335	55.301	63.425	-65.086	29.456	60.074	61.449	68.119	175.51	111.13	105.04	185.82	156.68	74.54	104.05	126.99	126.45	132.7	147.88	166.25	180.8	55.352	55.914	143.36	85.362	118.03	92.067	133.45	107.23
126.6	113.04	89.782	117.46	80.925	102.28	84.606	134.47	65.723	134.92	89.632	152.11	29.857	153.85	26.869	154.6	77.796	100.79	154.6	147.66	141.14	86.823	79.875	98.964	-10.614	61.144	0.34583	49.163	74.474	166.75	151.07	131.04	235.37	186.06	133.41	175.49	122.26	134.88	116.11	155.7	192.53	249.34	46.626	56.364	171.17	119.71	72.09	62.991	96.484	108.62
142.95	118.5	97.635	100.32	94.159	82.852	114.24	113.21	87.499	92.185	91.241	135.62	61.789	130.22	48.842	125.34	104.39	106.58	148.14	128.95	111.7	51.939	59.241	87.924	-20.989	50.46	13.721	40.489	87.217	125.18	105.24	117.99	199.64	156.11	112.34	159.16	93.886	115.82	77.787	99.515	141.91	186.52	90.591	99.016	165.57	143.87	81.992	91.932	112.62	122.26
139.45	115.28	94.6	87.45	91.547	91.291	127.73	109.06	101.49	73.405	111.34	130.3	118.79	116.43	91.987	112.64	129.15	108.73	132.35	110.35	87.829	44.163	39.077	69.049	-9.3491	59.389	-2.8067	36.107	117.98	102.56	75.135	109.68	168.35	132.65	104.82	128.75	88.1	96.505	64.997	69.823	105.98	153.86	97.476	106.07	149.64	153.84	82.569	100.65	125.46	134.88
136.22	128.17	92.887	96.44	91.487	127.75	125.05	126.56	109.22	95.067	136.58	144.58	162.14	123.3	131.91	129.77	127.02	101.12	124.73	117.11	75.767	58.521	43.576	77.268	47.548	91.327	29.713	61.748	133.26	97.478	59.641	99.437	133.64	118.43	116.8	108.94	96.807	81.375	82.319	70.252	123.58	142.34	94.078	99.244	123.91	150.06	83.758	96.707	130.5	145.02
110.77	128.82	89.241	102.54	102.48	148.14	108.27	128.76	112.25	132.41	129.22	139.44	152.17	121.93	142.02	150.05	105.68	100.17	118.41	130.17	90.584	80.452	54.569	83.604	95.53	120.99	78.233	88.098	126.12	110.72	73.275	93.446	110.59	110.72	114.45	91.133	97.656	79.225	99.389	84.972	156.3	144.44	79.922	83.552	94.8	124.55	74.354	77.086	120.65	137.72
77.627	117.92	99.332	107.22	123.05	136.45	100.44	111.03	115.88	149.42	99.729	111.57	113.36	109.67	132.09	151.18	91.471	104.37	117.17	132.08	126.49	94	85.154	93.884	126.56	132.34	124.87	101.01	113.09	124.72	116.88	101.06	99.31	107.76	87.207	72.871	90.734	84.915	101.74	91.017	159.52	134.43	66.266	76.333	68.877	90.268	70.117	62.908	96.341	116.48
60.534	110.78	114.91	114.2	134.15	121.15	106.98	97.812	123.4	148.06	86.679	95.446	99.249	105.93	127.84	139.78	101.95	115.42	115.2	122.74	174.12	119.9	128.53	115.76	160.45	134.06	153.26	115.82	112.6	132.62	168.25	117.95	95.607	108.33	59.776	67.931	91.615	98.635	91.78	85.665	137.91	131.93	72.738	87.187	65.76	72.004	77.303	60.438	70.485	96.182
60.781	96.815	124.35	115.97	132.45	111.63	116.84	87.006	130.48	136.42	83.48	90.042	100.2	105.96	127.26	127.83	123.94	131.89	115.04	104.95	204.04	132.83	147.68	124.51	141.56	123.64	138.61	108.29	129.1	139.08	207.31	139.38	102.8	106.78	35.149	56.48	98.421	106.09	86.048	75.362	96.594	127.6	83.345	102.98	75.605	73.269	91.175	77.733	60.913	86.53
73.871	84.197	116.69	111.95	112.39	123.23	120.44	91.999	130.86	129.81	105.69	100.84	121.53	114.61	128.97	122.4	136.1	133.63	107.18	88.465	186.07	130.5	143.45	124.36	118.47	122.49	90.964	96.779	146.46	137.93	216.09	149.6	111.5	101.55	45.179	58.718	108.85	108.61	100.17	87.889	85.357	138.28	102.16	119.08	91.72	89.75	103.09	103.52	68.567	89.263
94.848	85.888	106.93	111.98	108.29	147.14	123.6	103.9	138.75	153.15	138.92	121.46	139.39	129.3	133.82	129.81	133.52	135.23	99.95	92.286	169.72	131.68	135.47	128.52	92.147	130.52	81.154	101.49	148.6	132.72	200.97	151.88	120.86	103.15	86.981	80.331	101.16	108.53	105.84	94.878	104.8	149.39	110.35	116.75	112.03	107.1	90.891	102.05	90.123	96.583
101.3	81.489	112.97	114.83	118.64	147.98	134.23	109.61	146.23	165.71	157.9	120.92	145.37	133.92	135.93	123.41	121.6	118.28	91.215	89.935	150.03	117.16	148.6	138.01	87.752	137.63	78.41	93.504	134.72	115.15	190.31	152.85	124.67	106.22	135.43	109.23	86.263	103.7	106.55	105.64	114.12	140.58	91.224	96.549	113.97	109.17	72.236	88.695	99.196	97.003
97.867	81.857	128.35	122.14	133.44	129.19	148.85	111.05	154.84	162.94	154.67	110.03	145.21	128.41	138.16	106.71	114.28	103.46	84.589	84.962	152.72	120.64	170.5	150.85	105.46	135.85	94.215	90.912	113.54	95.031	182.83	149.19	114.37	104.94	159.59	130.6	74.85	101.69	90.486	103.24	98.279	122.82	66.059	72.415	105.28	98.352	59.967	67.992	96.391	91.317
89.399	83.133	136.07	123.96	133.61	97.435	154.35	105.46	153.37	134.45	124.41	90.405	132.03	107.33	130.5	84.596	110.57	96.71	85.004	76.241	149.34	127.82	167.91	147.29	113.28	119.78	107.07	88.285	94.03	79.117	166.12	136.67	90.253	90.222	135.33	117.9	72.599	99.389	71.27	91.029	58.026	98.654	59.235	64.325	82.598	80.1	71.513	68.862	92.207	85.651
91.226	88.519	133.97	122.66	124.43	80.412	150.95	106.23	141.71	111.58	105.88	88.537	120.27	94.681	123.07	80.816	111.59	102.84	100.31	77.64	138.17	131.45	153.59	142.16	114.51	109.47	121.61	97.624	86.357	74.035	149.53	130.73	81.064	84.563	96.398	87.286	75.084	95.319	60.773	74.035	30.205	91.978	63.604	62.942	56.835	63.97	86.842	78.447	90.139	85.379
103.44	93.959	132.69	122.04	120.52	81.727	144.86	112.49	124.17	104.74	113.27	100.61	112.91	97.097	121.51	91.935	108.31	104.2	122.63	86.648	117.06	113.88	156.42	148.18	126.33	116.86	147.93	113.16	84.336	69.559	136.62	136.23	92.437	95.929	82.704	67.529	73.452	88.303	65.214	61.242	27.767	93.897	68.2	61.962	35.849	55.389	91.821	88.859	90.637	90.34
107.89	93.816	129.93	116.77	127.17	91.111	133.08	112.65	110.46	113.53	125.12	109.36	105.29	103.45	126.04	101.69	93.807	95.113	125.12	92.135	110.13	98.033	175.08	155.69	160.24	138.16	185.57	128.87	75.779	60.61	118.56	137.16	103.28	109.27	108.1	82.356	65.948	89.098	72.968	59.307	42.02	101.31	75.105	62.659	36.395	57.526	80.446	89.195	95.206	95.114
101.27	93.891	130.5	112.99	142.12	98.205	120.39	101.34	107.88	121.4	123.31	108.79	97.603	107.24	137.73	106.28	74.116	78.002	107.54	91.34	129.74	98.894	201.38	159.89	210.82	154.48	227.07	136.68	71.436	52.607	102	124.89	94.312	109.62	143.06	117.89	63.91	95.328	85.559	71.443	58.531	101.45	78.656	65.951	53.333	65.744	71.041	87.17	101.19	97.827
88.84	94.824	131	108.8	153.49	104.08	108.63	87.482	112.17	123.15	119.99	112.62	101.96	117.71	158.42	119.38	66.125	68.217	86.458	88.037	169.79	120.08	221.67	161.36	265.66	160.14	237.16	134.54	90.772	59.343	109.63	109.37	81.422	104.16	161.59	149.51	79.321	100.33	109.97	102.3	82.424	112.4	64.611	63.391	70.624	72.61	72.33	85.65	95.507	96.463
74.209	101.77	107.39	86.15	148.77	104.14	81.516	66.159	113.63	115.01	106.96	111.72	99.125	118.38	167.96	135.09	65.671	83.826	67.333	89.625	203.58	155.89	191.04	137.06	279.25	150.93	230.06	140.9	112.62	77.448	104.82	79.618	62.799	85.822	142.54	150.47	93.105	104.39	123.17	125.17	112.19	129.37	70.117	73.689	79.197	74.341	88.018	94.228	91.021	90.517
65.458	102.58	83.625	57.91	135.19	92.425	56.983	47.112	103.54	86.24	109.07	100.25	94.506	113.63	167.02	141.24	73.041	101.53	67.461	88.568	197.01	155.41	159.46	110.45	262.12	139.12	201.48	142.26	131.42	91.562	106.99	65.011	65.709	79.068	112.92	122.65	100.97	97.015	133.73	135.58	134.4	134.03	71.525	80.117	62.204	65.718	108.18	113.26	79.336	80.553
75.191	115.1	76.515	48.769	133.08	87.454	46.45	47.103	95.907	71.413	129.02	97.711	94.162	115.64	165.28	139.72	82.144	119.81	82.648	98.437	187.79	147.49	162.46	112.42	245.96	140.11	218.04	163.35	127.71	93.945	101.88	69.308	81.43	93.707	114.93	106.28	100.27	90.937	124.56	113.92	148.62	126.56	78.17	79.255	50.104	62.36	110.57	113.84	71.813	73.475
81.229	119.78	86.633	58.81	130.24	80.627	48.222	60.428	85.286	57.537	131.2	89.947	89.816	111.35	150.99	117.17	83.263	114.56	91.566	100.04	159.92	126.15	184.07	125.74	239.53	145.26	223.79	163.63	105.94	84.883	91.213	82.185	90.58	110.9	140.18	108.57	109.94	91.938	119.93	100.6	141.68	106.99	85.419	76.303	49.568	68.269	104.07	108.24	66.464	70.84
78.623	121.48	97.282	79.932	120	73.763	52.833	72.856	74.847	48.325	94.306	78.331	70.828	93.544	117.74	88.024	79.766	100.36	90.108	101.34	121.3	108.25	170.51	122.04	207.23	133.82	201.62	136.77	87.512	82.12	70.425	87.001	79.293	112.4	138.49	106.74	129.1	100.63	125.37	107.55	121.94	79.702	99.642	81.138	63.172	80.478	102.33	105.27	72.53	74.58
66.024	109.76	88.964	86.659	96.451	67.97	50.155	75.356	61.787	46.501	44.805	68.347	51.382	71.435	76.466	69.387	86.051	94.555	78.581	99.661	76.722	97.769	101.63	88.419	139.7	107.86	120.91	89.106	91.318	95.236	58.974	84.932	69.908	102.41	95.261	89.303	147.68	113.04	138.85	139.23	108.17	72.907	110.61	89.784	80.511	89.739	105.1	106.09	79.399	78.691
72.179	99.334	74.506	83.178	79.011	75.336	51.143	78.218	56.459	59.781	44.09	80.109	64.441	72.04	61.483	75.195	111.91	103.78	74.893	102.02	53.017	98.82	41.6	66.798	83.146	89.19	51.111	67.454	114.35	110.5	70.922	88.694	81.434	100.9	51.347	74.45	149.6	118.84	142.64	158.06	113.46	85.682	111.05	93.293	93.427	93.736	104.77	101.35	79.365	81.878
96.989	90.124	64.446	70.978	82.128	85.811	55.174	76.084	65.535	75.537	81.584	94.883	95.529	83.027	77.077	86.741	137.3	120.82	76.543	98.443	64.414	108.2	29.913	67.872	56.53	85.542	56.593	87.142	121.26	106.73	80.097	89.295	94.952	98.02	44.321	76.305	124.86	114.66	116.57	128.34	111.02	84.495	116.08	98.636	101.62	96.61	99.644	96.934	81.479	83.9
120.84	80.063	68.716	62.591	94.978	89.557	63.582	72.811	82.142	70.734	117.68	93.573	121.62	84.347	103.62	82.427	138.65	119.36	75.992	78.604	83.03	110.76	70.439	84.552	78.836	92.407	120.22	123.73	98.109	78.858	67.434	76.749	83.172	79.199	81.081	96.093	93.776	100.94	81.319	72.39	84.619	48.748	134.38	114.94	104.3	103.79	101.79	108.93	90.629	88.279
115.99	59.467	83.498	61.423	100.2	81.887	75.162	70.674	93.296	50.622	114.66	72.679	118.33	67.71	111.97	66.454	116.74	99.052	72.39	48.2	83.342	95.052	110.06	87.308	107.46	95.141	144.06	126.16	70.091	56.516	51.04	63.274	60.604	54.896	122.51	110.59	78.838	83.033	67.878	42.396	40.913	2.8783	140.15	128.46	102.33	113	107.89	131.1	101.13	94.586
105.48	61.624	103.5	82.637	95.528	96.967	98.206	97.56	101.26	67.417	115.59	85.463	119.8	74.981	111.76	77.596	102.59	85.08	78.382	48.42	82.79	96.598	127.59	97.77	143.92	104.25	112.01	119.77	72.716	67.371	60.209	72.121	63.496	64.651	152.2	125.86	87.454	75.198	80.868	60.289	38.336	10.023	122.22	123.7	113.45	127.45	102.42	125.22	104.75	105.15
104.64	91.33	110.32	109.94	84.252	115.05	120.19	119.32	106.77	98.83	108.94	101.14	108.84	82.583	94.113	96.948	99.472	85.976	91.643	82.436	66.646	100.75	88.245	88.111	118.97	96.45	69.074	116.63	96.927	98.228	67.603	86.292	76.058	86.911	116.73	103.85	88.634	78.236	92.728	90.284	60.153	31.587	111.94	119.75	126.02	132.18	103.64	110.52	122.66	115.95
113.26	120.49	89.159	116.32	58.76	126.34	124.04	126.45	106.66	114.6	110.84	102.06	111.99	83.923	77.419	95.146	100.86	84.95	82.596	112.14	32.296	116.22	32.511	64.619	94.887	90.68	37.371	135.48	109.93	113.57	58.683	81.886	77.493	92.775	64.483	76.942	82.989	100.91	91.129	119.74	96.037	70.672	138.3	133.14	139.9	127.16	115.67	101.3	146.47	119.15
130.26	99.314	98.924	117.45	68.646	118.75	137.48	118.56	112.99	116.61	132.71	96.506	131.33	101.37	95.17	91.426	115.78	84.488	88.244	111.21	36.953	103.8	66.031	75.298	73.907	93.466	12.275	121.58	131.59	116.96	118.17	110.89	116.53	111.73	48.043	56.606	87.324	110.47	98.384	127.62	100.97	99.068	93.031	101.41	130.95	107.18	106.99	83.264	137.79	109.87
133.38	67.729	100.35	101.23	88.628	90.893	126.05	84.546	121.42	91.622	93.983	63.37	109.34	79.941	97.24	64.211	101.75	92.296	84.97	91.852	53.966	94.33	85.344	67.023	35.934	77.178	59.515	107.08	112.34	99.439	116.16	94.279	98.859	78.504	38.91	36.99	87.907	112.75	92.98	96.324	72.974	67.825	92.498	104.42	117.93	93.14	112.42	96.495	140.04	99.632
123.8	56.306	100.61	94.876	95.812	83.709	114.4	81.32	123.13	81.623	66.481	65.453	101.31	68.892	91.965	51.614	89.161	104.87	87.188	83.101	66.597	101.6	94.804	73.795	50.822	65.31	92.722	103.58	98.565	91.461	97.412	69.405	75.763	54.117	63.461	52.551	107.81	110.49	107.1	88.994	76.219	55.263	104.96	117.56	115.81	96.628	114.63	105.47	126.06	95.046
99.889	66.152	90.582	95.286	64.967	86.93	108.39	108.26	103.54	71.761	64.556	84.743	112.49	66.126	63.437	41.2	87.521	97.991	87.334	84.096	15.282	87.84	62.951	76.116	93.213	53.861	39.305	91.683	99.826	92.415	69.695	49.876	65.737	54.259	92.58	87.74	136.26	105.38	143.05	135.82	108.22	69.965	129.42	141.02	115.55	109.69	126.15	121.07	96.928	95.238
88.661	84.252	86.159	99.317	58.772	78.044	110.88	115.42	95.973	95.031	45.853	91.015	84.375	62.432	21.947	46.601	99.311	120.21	104.29	110.8	-6.8293	56.867	-12.143	58.761	1.8356	21.8	0.29838	62.866	100.65	110.69	46.573	60.647	90.308	84.145	83.364	98.246	121.39	93.434	129.89	135.29	98.418	59.61	126.97	138.83	119.6	117.61	115.75	113.93	86.665	95.634
107.79	97.726	97.054	115.03	59.892	81.141	128.6	128.14	99.879	120.83	73.841	103.68	90.28	86.76	18.478	61.716	122.4	124.67	119.33	132.03	-10.871	34.425	-17.778	71.215	-47.276	17.416	-13.611	53.716	104.58	119.14	63.695	95.72	132.59	125.4	97.365	123.73	104.7	87.777	104.55	120.57	82.71	66.502	103.49	112.25	124.47	117.29	96.522	90.346	79.775	96.396
125.38	89.484	99.186	113.26	57.972	75.239	127.15	113.73	104.17	105.82	74.038	83.032	80.082	86.61	27.733	58.108	117.52	106.14	112.57	123.6	-18.031	23.151	1.4704	65.856	-61.616	23.89	18.962	54.257	81.872	102.74	59.427	99.814	127.47	112.03	102.54	132.29	89.929	88.262	76.963	89.325	48.997	47.312	113.22	109.48	116.33	106.28	95.829	92.944	94.041	96.491
140.29	83.558	111.33	120.87	67.181	97.126	127.08	116.94	108.8	100.98	103.96	100.18	96.205	108.98	69.253	80.279	113.03	91.417	116	117.96	12.744	52.373	73.109	91.349	8.7351	57.248	69.162	78.809	79.949	94.053	87.061	112.09	129.34	105.62	127.11	147.42	99.244	90.011	77.542	72.263	59.588	60.851	101.05	94.352	106.82	94.815	81.152	73.412	95.104	98.508
117.76	79.83	104.42	118.72	56.028	109.06	112.38	119.6	86.717	69.258	115.64	108.44	102.04	108.43	82.148	84.584	99.512	67.556	112.23	107.65	1.5911	69.6	98.434	92.518	84.336	79.686	55.534	85.196	84.523	88.243	96.733	111	122.65	96.497	124.83	142.41	116.43	89.958	107.55	100.46	95.132	78.507	101.75	100.42	90.738	86.436	82.539	74.029	88.051	100.5
89.589	105.57	84.016	119.08	63.564	100.64	89.312	102.41	66.599	56.048	78.261	98.899	59.85	81.526	52.476	79.904	85.94	84.298	115.1	128.35	13.847	86.94	42.306	65.812	30.787	63.198	72.059	87.084	75.273	96.958	63.632	103.22	111.92	97.124	75.702	108.76	96.641	89.029	97.541	93.941	110.31	61.883	120.01	118.45	98.067	91.805	86.485	78.219	105.85	106.09
72.362	120.99	68.984	121.8	64.922	87.449	75.394	99.804	45.055	53.717	64.802	91.412	50.083	75.351	23.423	70.194	91.687	96.895	106.41	137.73	26.325	95.511	9.1776	61.193	-5.4267	59.736	40.632	75.545	68.427	108.71	61.149	111.51	124.22	118.46	67.015	106.62	86.581	96.128	85.986	107.44	119.43	79.529	122.01	123.62	128.24	114.42	93.628	90.099	108.73	111.53
81.872	123.98	67.26	121.97	67.548	71.956	68.492	90.396	37.185	47.068	57.829	73.578	51.775	71.701	11.519	62.151	105.51	104.75	97.417	130.27	45.226	95.932	15.059	62.525	-17.345	61.822	32.249	66.99	68.598	120.08	71.168	111.82	122.83	118.8	69.079	102.14	85.368	103.22	74.925	108.08	104.03	84.996	127.94	129.91	158.54	140.19	120.67	128.76	120.15	120.77
117.88	121.81	82.913	112.64	80.805	78.268	66.751	87.695	44.543	61.5	73.516	80.997	70.715	85.622	38.095	80.849	125.49	114.45	102.38	115.91	84.751	103.66	63.073	80.506	28.301	83.216	67.768	79.2	82.213	129.47	86.47	104.59	114	106.97	88.795	99.11	96.842	105.16	74.861	94.269	91.055	85.329	136.98	139.35	171.77	165.94	149.49	170.15	128.56	134.01
144.32	115.43	92.91	84.376	89.193	94.921	62.546	85.859	51.757	76.407	98.635	98.775	91.815	91.946	80.114	102.97	141.96	115.65	113.35	98.425	103	100.77	95.271	79.82	86.725	102.16	94.069	96.646	106.02	130.07	82.66	88.597	103.7	92.769	92.24	80.398	106.86	101.75	88.406	86.513	85.576	76.807	150.04	151.62	154.59	176.26	168.51	196.33	133.39	144.27
157.32	120.31	97.549	61.622	103.52	114.84	65.805	92.855	62.003	98.206	124.88	123.94	110.29	96.13	118.8	117.29	148.24	111.06	126.61	97.03	106.12	86.543	99.123	76.851	104.73	107.73	119.24	113.92	119.1	115.19	59.863	82.42	103.29	99.762	87.979	66.807	100.49	96.276	94.44	75.689	85.218	59.971	155.12	152.35	126.22	172.23	161.23	182.47	136.52	147.64
148.39	125.64	91.295	57.56	113.08	122.27	75.996	103.3	75.841	109.02	128.19	128.16	118.13	92.295	131.39	107.75	132.35	97.571	119.96	102.54	91.32	68.62	78.345	73.596	75.052	99.356	130.82	118.02	105.21	87.639	32.708	84.059	99.203	111.19	88.42	74.576	84.282	98.521	87.742	69.52	83.716	48.937	154.57	140.36	110.31	154.81	136.25	141.76	142.63	139.92
128.88	119.72	93.966	81.498	120.92	119.88	98.074	117.1	97.187	115.3	112.42	115.48	116.28	96.972	125.36	97.862	100.64	87.367	102.54	106.52	85.163	59.376	76.974	91.509	42.274	94.809	133.53	103.93	84.098	69.487	46.178	99.961	94.162	117.16	107.59	103.8	79.655	104.37	86.259	73.158	89.596	60.54	130.78	111.79	110.51	129.3	106.8	97.715	140.74	123.98
100.41	100.83	100.83	108.37	112.47	116.99	116.06	131.54	115.18	123.18	93.414	100.58	110.26	110.88	113.02	104.01	66.426	88.956	80.226	98.817	88.642	73.8	94.97	117.92	67.154	109.38	109.71	84.124	77.602	75.154	95.308	112.07	86.482	106.94	138.3	137.12	98.411	112.74	106.8	102.52	121.65	113.79	102.89	88.966	114.72	105.26	89.922	76.158	120.38	106.47
81.573	90.172	119.85	127.13	104.6	115.02	128.99	137.09	127.4	138.86	89.966	100.06	97.578	127.24	110.78	131.11	51.715	107.74	85.005	93.821	106.26	91.836	123.24	140.01	115.57	124.99	81.848	66.823	102.77	102.47	153.63	122.38	92.263	100.56	144.08	134.86	119.83	108.72	138.8	131.3	160.9	168.2	66.233	71.388	98.024	85.134	85.969	75.329	85.686	95.77
76.453	107.17	121.33	120.49	91.234	109.21	120.99	127.26	128.52	143.49	93.939	103.95	83.567	120.11	111.57	141.29	54.816	124.31	98.485	96.31	108.45	108.14	117.46	128.54	147.51	121.64	70.501	71.49	122.76	118.72	144.57	104.19	87.415	89.421	115.01	100.1	120.82	103.52	147.75	140.96	183.12	192.36	70.003	80.417	69.053	75.759	95.913	89.037	62.902	93.704
94.258	131.8	126.82	112.62	103.46	102.98	118.75	113.72	131.76	145.71	121.72	119.53	91.891	115.07	130.86	139.54	88.789	133.23	126.84	109.24	123.05	106.57	126.41	118.29	128.69	102.76	72.787	76.696	140.87	123.55	126.92	105.16	109.75	106.11	85.1	61.477	108.29	95.711	130.33	122.17	167.68	186.02	47.467	61.351	43.068	69.182	85.212	75.742	47.947	91.813
111.98	137.88	119.27	99.019	112.78	96.437	115.24	102.98	128.16	121.22	147.39	121.48	123.64	107.59	146.65	112.9	125.91	114.08	130.1	106.95	114.44	93.843	142.86	109.76	118.43	91.287	68.053	79.634	135.33	110.38	106.57	105.04	120.63	111.31	83.803	54.826	108.38	98.698	111.61	113.77	135.59	168.6	37.583	45.913	38.7	65.253	74.979	64.954	45.905	83.794
129.55	138.09	111.19	92.836	134.75	95.799	114.09	84.965	132.81	101.68	139.29	109.16	131.44	97.075	147.84	97.408	147.56	111.02	125.97	110.35	130.68	97	146.74	106.31	93.494	86.223	132.48	100.38	118.2	107.06	91.867	99.05	104.56	94.688	79.379	56.739	108.5	103.38	89.948	85.395	101.41	123.93	54.136	52.022	59.589	62.54	74.454	66.728	75.253	75.812
122.01	115.45	99.734	77.732	134	107.47	108.42	83.807	126.79	105.52	133.08	107.49	138.91	104.74	143.4	106.54	152.29	117.81	105.96	101.75	157.42	126.61	141.22	115.21	132.43	114.81	160.2	127.79	109.55	118.43	108.94	94.553	96.485	86.106	100.43	85.534	120.53	111.69	92.69	90.318	103.13	128.84	81.588	75.941	93.842	69.549	74.677	72.058	93.33	69.576
97.345	84.536	102.94	67.813	115.86	97.374	105.19	79.238	109.92	99.777	110.16	93.21	116.46	101.37	123.53	115.52	132.85	114.4	97.828	86.879	157.82	123	116.66	113.55	142.22	127.99	138.27	123.49	112.37	124.43	129.17	94.835	99.831	93.199	93.32	86.53	114.49	101	106.93	101.1	91.801	118.7	98.298	104.19	102.59	78.398	88.703	93.821	103.71	72.904
85.235	76.936	120.15	84.198	98.958	81.316	108.39	88.67	98.903	104.43	91.446	94.719	95.405	104.51	105.61	122.78	101.9	100.92	103.09	88.315	151.73	109.39	97.449	122.29	110.23	123.04	108.26	108.5	108.1	110.24	129.28	104.16	114.09	122.79	89.293	89.47	87.826	83.723	97.646	87.369	70.015	100.55	101.27	114.52	104.05	97.483	94.345	96.197	106.28	86.06
77.922	80.827	129.21	116.63	85.009	63.687	109.25	103.12	93.83	101.43	66.728	93.294	85.648	103.77	84.426	112.2	69.349	73.736	99.558	92.727	121.65	90.469	81.562	123.23	51.795	106.91	70.671	81.144	88.267	79.699	107.88	112.51	114.73	137.52	96.666	105.25	64.193	75.996	70.443	63.604	45.685	75.412	103.67	111.09	107.67	116.15	95.376	90.605	105.22	97.358
77.258	91.997	131.57	157.26	90.74	70.462	114.75	123.89	97.078	104.84	61.513	99.17	101.61	116.11	75.912	105.36	57.493	53.695	92.968	97.138	91.863	83.458	95.242	133.35	39.891	109.14	64.088	67.107	77.212	60.603	106.08	128.09	101.44	129.67	123.05	138.87	71.565	81.18	58.386	52.066	53.083	55.821	104	102.42	114.89	124.8	97.828	90.131	97.819	101.9
60.927	86.042	119.29	167.02	110.05	90.014	113.4	126.03	95.939	105.4	64.091	90.434	113.63	121.94	75.279	99.398	64.886	53.939	82.893	82.769	69.781	79.979	111.98	127.93	84.123	129.35	73.457	62.163	84.831	67.063	128.76	140.05	79.386	98.149	137.36	156.44	104.23	91.674	81.342	71.932	79.657	39.804	105.51	105.7	107.84	113.9	110.84	115.56	86.641	98.304
26.671	75.698	71.651	118.12	125.12	102	79.737	89.732	90.551	102.96	37.264	55.227	80.75	88.725	67.063	78.87	65.416	88.318	58.442	61.413	79.874	107.42	67.644	73.524	121.85	137.22	123.74	88.32	76.022	84.91	99.227	106.27	33.747	42.566	109.89	135.2	115.8	110.17	91.471	86.779	89.295	24.729	152.73	143.1	98.279	94.886	129.08	152.66	101.13	93.956
24.639	80.763	54.782	77.09	118.57	115.38	65.774	81.112	80.721	78.696	75.337	55.533	91.774	80.246	90.875	58.877	71.55	88.162	54.441	48.416	86.771	124.69	88.789	68.66	233.43	142.89	149.29	130.59	80.977	84.303	82.944	76.406	22.198	33.191	106.4	118.38	126.28	115.38	118.55	124.08	95.636	46.275	171.98	159.69	78.178	80.148	146.16	170.13	99.885	98.331
49.974	84.315	78.025	62.236	120.2	104.73	73.002	77.862	86.669	60.559	116.02	74.44	98.092	85.036	121.44	57.557	83.941	93.143	81.143	67.759	137.45	130.65	133.86	84.686	234.17	114.41	142.95	139.34	98.176	87.531	96.418	78.972	72.833	77.442	101.91	88.509	110.39	104.51	109.89	118.41	59.827	81.525	112.14	107.86	70.116	66.283	120.49	124.26	91.769	98.809
66.787	80.054	94.537	53.237	98.51	60.928	69.783	62.048	87.874	18.942	92.962	58.166	70.317	60.762	105.96	41.896	78.143	86.864	89.867	91.257	142.51	112.35	116.25	64.748	129.29	64.143	100.34	107.26	91.181	82.368	76.963	64.955	101.85	92.979	77.961	54.601	85.765	96.296	80.514	96.66	9.5164	90.961	82.777	75.887	79.483	60.405	107.56	94.34	94.574	90.101
94.619	99.605	118.55	77.508	79.605	48.184	81.715	76.095	89.693	9.6204	89.057	63.216	71.985	66.463	88.058	51.248	84.075	78.545	97.831	122.65	119.89	97.577	105.63	78.369	76.45	55.238	92.731	95.333	92.529	83.664	77.159	64.287	109.27	99.144	80.402	64.162	92.475	95.997	84.211	92.903	26.37	93.353	94.887	82.523	104.71	72.6	120.9	92.434	90.9	83.827
76.611	86.901	108.11	73.725	61.317	39.006	76.572	69.645	78.138	14.935	57.932	34.324	54.571	52.322	56.431	50.779	90.53	80.72	80.774	112.08	69.657	74.917	46.619	51.542	33.984	68.384	54.519	67.509	94.151	98.886	85.616	62.577	92.122	76.595	66.835	72.756	115.75	107.9	123.93	126.3	61.221	82.947	138.5	125.26	119.65	84.199	151.43	130.03	89.349	77.543
90.218	104.17	120.34	102.95	90.766	76.899	100.25	87.846	90.149	78.187	95.977	64.548	79.036	85.993	83.188	88.753	120.78	105.43	102.54	116.69	89.72	86.853	69.915	87.644	58.965	98.205	96.574	90.33	127.9	129.21	140.85	100.23	97.432	96.226	73.638	92.939	140.82	113.57	172.82	141.46	115.73	80.464	138.3	131.58	126.19	96.026	157.71	129.31	87.068	89.11
86.857	102.84	101.18	98.805	106.76	92.954	92.992	84.771	96.304	117.27	96.334	77.996	80.945	89.514	102.22	98.597	125.95	125.3	101.71	102.78	110.61	112.3	66.325	86.322	54.505	97.086	104.18	102.31	129.61	143.37	142.48	106.22	84.675	94.077	71.939	94.494	138.75	121.78	174.56	136.96	120.52	87.534	142.77	129.33	124.19	100.9	146.36	115.15	93.384	99.658
88.87	95.11	87.99	91.028	101.07	84.321	79.1	82.885	91.328	112.04	85.035	89.592	83.031	85.697	106.99	93.459	116.68	120.16	97.821	90.498	100.76	113.89	71.941	81.338	38.089	74.347	62.397	87.42	120.14	138.11	122.2	101.97	78.303	87.385	75.036	85.452	122.98	116.86	138.93	118.52	93.594	99.872	127.68	111.53	110.32	98.015	129.42	99.818	86.698	102.11
113.55	111.43	99.782	103.07	88.665	72.176	78.36	94.464	81.828	86.665	80.49	108.67	90.034	90.619	95.362	92.434	104.88	102.53	107.51	102.37	62.224	84.551	89.14	96.986	30.201	56.997	49.306	74.047	108.96	117.74	90.65	98.345	75.75	84.337	80.884	78.466	102.92	98.044	87.928	84.673	74.538	88.714	119.67	108.99	94.384	98.683	130.17	108.26	76.489	102.35
126.76	126.11	108.89	111.41	76.356	68.776	84.034	104.64	73.388	75.636	79.646	116.92	91.711	93.825	72.597	94.827	99.617	100.09	114.09	119.56	29.175	51.621	83.063	102.02	22.288	62.705	55.221	70.123	100.58	101.17	67.927	100.87	88.778	91.53	81.878	78.763	84.322	87.165	47.445	60.993	76.492	76.517	116.95	116.66	91.411	102.92	129.88	122.38	77.16	102.64
142.28	145.16	119.43	125.84	85.699	92.061	103.61	121.67	81.681	100.05	95.368	130.3	98.646	109.42	68.578	106.18	97.817	107.95	125.24	136.38	34.669	38.848	87.63	124.25	43.332	92.763	124.66	97.106	86.321	82.51	54.59	107.78	103.04	111.27	97.42	99.743	72.75	88.133	38.312	48.731	97.918	60.731	119.88	126.89	100.76	117.4	123.68	126.59	98.368	114.99
130.5	128.57	105.09	117.02	88.13	116.6	112.09	131.73	93.008	122.87	102.86	128.19	107.15	116.58	78.086	104.34	89.487	102.71	112.29	120.04	53.988	54.015	86.563	127.95	87.831	122.98	148.33	116.77	63.802	65.93	44.961	100.15	106.78	117.09	126.3	128.31	75.595	104.98	61.922	74.254	116.16	78.253	118.18	123.16	110.71	127.6	103.06	112.27	122.41	124.77
118.84	101.64	93.142	106.52	98.147	132.61	116	135.28	109.87	139	103.63	130.17	113.28	126.36	101.2	110.43	84.472	92.787	102.1	99.962	95.527	90.459	97.948	130.62	122	130.1	148.02	122.33	56.199	68.123	47.832	91.105	102.93	111.85	149.07	139.05	85.411	114.66	90.737	97.244	125.2	110.06	96.345	98.101	108.83	125.65	74.901	83.54	132.9	122.23
113.5	85.436	87.956	95.456	107.84	133.82	111.09	130.01	119.57	142.64	99.274	135.95	113.99	134	119.34	124.63	87.848	86.824	97.64	92.04	132.13	128.9	102.92	125.68	138.34	116.8	133.57	116.15	69.834	90.932	55.265	83.506	92.07	97.237	148.53	125.53	97.563	108.96	106.12	105.56	135.81	140.26	78.002	80.292	94.556	114.68	59.583	70.19	121.69	103.82
115.46	90.897	87.943	86.523	113.09	129.99	101.73	119.78	117.76	141.1	103.25	141.75	115.41	136.06	126.44	137.99	98.265	89.53	97.416	98.403	145.64	150.68	99.36	114.87	152.15	103.28	128.09	113.81	94.479	117.38	65.808	82.895	83.225	88.034	128.21	104.62	108.67	94.45	109.9	106.26	154.93	156.32	80.125	87.657	79.093	105.79	65.338	85.38	100.35	83.506
123.46	104.53	95.731	85.938	125.93	131.65	99.317	107.72	115.86	150.96	116.17	144.21	115.16	134.29	129.86	146.95	108.53	106	105.58	111.19	155.22	148.79	105.79	109.74	150.33	101.28	146.41	117.19	111.12	128.31	91.04	99.254	95.978	102.18	108.32	95.473	109.99	81.113	106.6	99.523	161.9	150.06	77.715	95.46	74.715	104.21	68.898	100.31	87.19	78.004
130.92	110.42	102.28	93.003	133.69	142.07	103.36	102.78	117.54	160.01	128.95	139.4	117.8	128.4	131.4	142.61	106.59	117.13	109.8	113.47	154.6	135.11	131.4	117.24	154.24	114.35	168.01	126.87	100.24	107.82	116.56	113.75	116.34	122.71	114.99	113.33	102.52	80.486	103.71	98.915	147.4	131.51	72.807	93.053	85.715	108.84	61.723	95.239	89.808	90.623
137.77	105.86	112.16	106.42	136.97	148.51	110.63	101.04	122.9	156.04	120.14	124.42	108.64	118.35	124.56	131.3	93.83	118.46	113.1	105.35	146.17	116.37	164.49	136.51	146.42	129.01	187.37	130.17	67.474	68.61	127.79	114.57	126.45	127.4	140.6	137.99	84.041	84.282	94.6	90.789	106.63	91.531	68.965	83.392	99.018	112.42	51.383	75.655	101.21	107.84
138.34	94.743	125.47	118.24	126.67	144.19	117.26	103.06	120.63	132.81	105.48	106.2	99.808	111.18	110.62	120.45	88.58	107.49	114.7	89.394	119.73	97.371	193.42	159.33	150.14	144.12	171.87	120.24	45.569	38.711	134.91	107.76	128.51	116.29	171.36	152.47	69.131	84.209	87.303	87.177	68.823	53.985	67.545	77.371	101.79	111.02	51.951	62.92	99.808	112.95
[truncated: 66 more columns]
