# Supplementary material for: Constructing high-order functional connectivity network based on central moment features for diagnosis of autism spectrum disorder
Source: PeerJ. 2021 Jul 6;9:e11692. doi: 10.7717/peerj.11692 (PMC8269664; doi:10.7717/peerj.11692)
Supplement: Supplemental Information 2 [file peerj-09-11692-s002.zip › raw data/Subject_34.csv]

108.1	100.55	67.069	94.229	50.518	81.389	95.208	102.54	64.845	117.01	91.786	131.56	100.38	118	97.532	113.64	111.32	119.65	89.915	97.443	84.61	84.596	40.569	78.361	-6.4592	63.768	77.507	81.546	88.674	108.46	44.406	80.073	85.136	104.47	34.379	91.677	96.378	105	79.609	112.14	98.73	129.85	93.817	81.119	71.088	84.255	96.189	111.74	102.2	146.98
97.845	95.08	78.005	105.52	67.341	107.64	91.096	106.86	69.524	135.07	87.415	109.02	97.311	115.88	94.062	116.17	117.81	127.99	79.202	89.25	123.32	100.44	36.709	77.247	75.216	113.06	64.955	105.46	110.84	140.29	107.45	112.49	106.48	122.73	64.103	120.39	119.17	121.67	168.76	159.35	133.27	136.4	91.77	75.977	74.218	70.94	96.825	97.157	71.443	76.38
93.488	102.93	80.873	107.33	98.816	105.87	90.546	111.89	68.844	128.33	91.931	105	86.047	107.99	95.248	121.25	100.82	92.01	86.228	96.013	140.43	82.597	54.328	69.406	119.28	117.8	123.64	124.03	101.42	119.14	97.862	106.78	123.92	122.73	107.53	126.15	106.64	118.07	140.75	147.15	80.16	115.77	119.67	109.75	120.69	106.16	106.34	118.11	110.17	109.99
97.889	100.81	85.828	104.2	112.49	82.832	100.17	98.182	61.728	98.109	104.15	77.28	82.267	76.75	97.856	96.068	95.683	69.3	96.128	91.6	122.43	57.063	61.946	65.448	143.78	111.11	125.35	110.97	109.98	91.607	88.385	100.51	131.64	110.23	140.52	112.21	110.78	104.91	114.85	116.68	68.885	101.94	144.36	141.79	220.03	167.16	105.08	126.57	156.94	112.69
93.636	96.447	89.651	106.37	110.78	58.98	105.55	86.863	58.365	77.041	114.48	77.961	72.338	74.263	99.509	88.192	94.397	69.916	94.742	83.929	107.73	57.946	104.92	99.909	172.11	121.6	120.6	96.815	109.63	83.279	124.06	115.33	120.34	93.338	122	74.14	100.15	89.363	97.217	77.41	41.998	87.898	153.44	152.37	263.67	195.04	99.724	122.48	142.95	93.145
85.771	108.41	96.958	97.237	109.06	42.614	109.49	76.933	72.722	54.977	125.3	102.88	66.224	92.119	106.37	104.3	96.104	102.81	88.169	88.619	92.431	75.807	142.19	130.85	181.11	126.55	120.27	90.499	102.87	102	163.53	122.95	94.932	80.938	74.102	33.008	86.742	77.572	109.13	61.112	24.911	85.919	138.08	141.83	218.06	160.69	97.98	116.93	99.83	93.374
86.887	115.25	97.95	93.459	97.636	49.833	100.93	78.162	78.592	47.195	116.19	111.99	70.312	103.02	98.507	107.57	95.742	120.38	88.978	97.826	78.6	93.061	132.97	136.67	149.59	115.4	85.022	74.797	102.19	107.83	151.91	112.65	88.319	84.763	86.792	82.474	86.716	91.585	114.4	71.145	43.649	90.518	103.75	117.8	178.53	155.67	92.463	99.72	94.742	99.155
92.466	127.56	93.91	98.834	88.835	82.005	88.4	95.755	87.282	73.369	99.172	133.19	79.145	117.34	88.504	121.83	104.7	129.84	100.27	121.76	80.143	104.59	112.17	125.45	125.14	111.98	69.194	79.147	108.38	122.31	135.91	110.3	104.97	106.57	116.04	140.73	85.149	102.86	112.78	90.223	80.582	93.449	81.347	97.364	106.16	120.22	96.909	96.82	81.186	105.49
107.22	134.74	95.156	107.04	79.656	106.18	92.262	114.77	98.113	103.74	94.952	146.21	101.32	122.81	86.498	119.8	121.6	125.39	122.03	143.19	79.766	100.18	86.702	98.361	89.603	98.534	57.159	82.26	121.16	125.18	113.24	110.9	132.91	132.01	142.86	165.97	82.649	98.435	84.221	92.757	120.15	93.605	85.192	93.526	72.502	93.394	104.11	102.5	85.053	109.8
109.2	131.68	105.14	110.45	84.129	98.915	100.75	111.4	113.39	104.67	96.766	142.87	112.51	116.47	98.365	109.2	120.62	119.02	132.14	152.41	100.42	96.691	102.89	96.586	97.671	88.242	77.719	82.882	121.3	122.39	125.5	109.38	132.97	133.21	133.8	117.23	91.061	103.62	76.049	101.68	153.42	117.63	107.1	103.78	35.408	48.446	117.82	116.74	65.953	89.278
112.29	115.24	120.93	107.39	92.81	71.923	122.5	99.214	121.17	77.708	108.39	115.41	127.02	101.11	109.41	73.429	113.52	102.98	136.69	139.19	107.37	90.77	105.75	86.766	79.664	66.862	91.301	70.636	117.5	94.709	116.05	94.817	125.9	124.83	127.42	79.942	92.97	92.174	45.152	86.578	133.53	113.93	128.6	125.06	89.691	85.984	121.15	126.99	93.24	80.493
100.53	95.996	127.82	105.28	107.94	61.082	122.07	80.915	122.04	54.576	100.41	85.19	120.79	82.321	112.21	60.239	97.055	101.75	119.05	119.03	125.2	99.5	122.26	103.28	123.62	83.749	105.15	71.702	113.94	85.273	138.68	87.896	102.53	105.02	113.5	54.76	108.13	95.542	82.168	101.47	120.23	113.55	124.91	127.32	94.157	92.088	121.74	130.72	81.8	39.29
96.259	94.041	115.52	107.67	109.9	78.631	112.17	90.922	112.14	67.67	91.019	95.181	113.99	89.748	102.19	82.352	92.493	90.831	107.49	110.64	113.63	103.78	127.42	115.14	127.97	102.43	121.72	90.042	103.95	67.935	116.66	82.196	95.359	99.408	103.5	68.906	89.454	79.786	71.848	90.545	57.469	80.082	109.96	116	81.866	100.34	112.83	130.33	85.643	55.531
97.967	104.52	94.982	109.47	95.775	106.55	95.262	105.93	101.31	96.618	84.055	118.64	110.48	104.03	91.365	119.15	96.761	85.73	100.13	110.76	83.508	104.93	128.82	129.08	113.64	115	106.62	106.53	96.542	57.649	76.5	76.574	88.777	97.766	91.144	81.478	77.98	80.225	73.778	92.847	44.23	74.887	88.039	88.663	30.453	63.573	97.625	112.56	76.872	78.661
108.57	115.86	84.96	103.74	74.296	115.28	93.181	111.59	95.228	107.73	93.278	125.17	118.6	112.01	86.751	126.06	105.81	81.807	104.24	107.98	44.516	101.26	110.15	122.46	49.737	94.374	57.912	101.06	91.585	45.598	13.152	61.126	84.469	99.021	88.565	88.945	79.533	92.843	64.026	94.125	72.536	91.625	76.337	70.54	23.86	49.95	80.018	82.94	90.537	106.86
113.1	118.51	99.073	91.995	71.313	100.88	106.49	96.043	104.34	88.556	108.86	103.93	124.39	103.01	93.226	100.44	104.5	88.67	104.92	98.274	39.166	103.43	96.845	108.49	13.69	69.315	17.063	82.826	89.101	54.176	-5.8608	50.134	73.932	94.2	89.441	73.643	102.78	117.01	85.212	106.65	125.92	115.87	78.065	71.992	43.147	48.738	76.347	62.504	96.491	104.71
106.05	122.26	123.09	86.98	94.62	87.12	127.9	92.181	122.71	77.385	122.92	106.31	115.43	109.3	101.06	84.567	99.262	91.882	106.01	98.488	74.5	111.57	111.79	97.409	20.574	63.616	66.671	89.818	77.612	79.932	29.731	64.928	78.535	97.893	81.199	51.069	91.374	107.98	65.313	82.996	84.35	81.511	102.78	99.355	68.301	73.611	94.863	81.729	90.846	123.17
94.14	112.18	144.03	91.16	119.6	86.563	136.46	86.498	136.78	73.599	116.39	93.4	101.99	94.029	104.97	72.973	89.032	97.414	93.534	97.271	119.5	113.62	137.2	105.43	104.79	89.093	112.32	95.653	85.488	112.1	115.39	99.684	84.88	95.06	88.333	49.523	96.9	102.61	91.371	76.716	67.374	46.827	116.12	112.13	79.223	83.168	115.06	100.64	77.938	99.482
86.27	105.32	141.54	100.79	127.51	99.074	128.75	96.771	139.04	90.592	101.85	97.927	91.308	87.95	103.14	86.128	85.868	95.161	83.608	102.82	135.16	105.07	161.73	123.84	179.07	116.34	156.62	108.75	95.015	121.7	175.93	134.54	94.573	92.927	90.545	64.482	87.329	86.753	93.728	63.027	44.22	22.777	121.93	107.37	76.588	84.283	122.08	110.78	78.946	98.277
97.016	97.921	125.71	100.51	111.33	101.69	119.26	101.62	131.05	90.974	95.48	78.976	101.37	70.848	101.22	80.249	86.228	83.882	83.839	97.835	98.154	83.247	140.31	119.61	167.68	103.18	124	95.391	105.98	87.947	147.47	129.84	95.089	83.936	105.62	101.16	92.156	80.394	83.181	60.274	73.611	42.852	111.36	88.652	119	110.48	102.17	89.551	137.68	117.31
97.89	103.2	109.42	100.72	106.6	110.52	102.9	105.98	136.15	103.59	93.439	90.318	96.919	84.605	106.29	102.52	82.919	89.233	79.213	92.971	92.551	91.208	150.49	131.56	173.36	113.32	112.2	109.14	93.983	80.576	147.22	129.26	76.037	71.248	68.979	76.145	90.252	78.492	108.63	79.488	100.67	81.117	97.828	69.838	67.069	54.432	89.067	75.846	117.59	118.95
105.05	114.45	106.7	101.07	113.33	112.45	102.63	113.45	141.02	108.43	105.15	108.86	91.157	107.2	108.99	110.7	78.551	74.91	87.101	88.571	101.36	105.11	158	128.48	131.74	104.21	116.16	121.68	66.582	62.906	119.42	115.31	67.892	68.654	46.804	54.171	70.378	68.737	79.954	78.204	68.456	79.935	91.827	74.558	43.573	33.854	86.245	81.595	114.31	147.75
113.21	116.44	119.78	104.04	122.4	109.42	110.33	109.37	139.09	98.889	116.83	101.21	88.468	102.77	108.55	96.497	76.281	56.021	92.699	83.447	116.82	111.71	164.06	130.08	109.96	91.525	103.13	112.5	57.655	49.809	107.67	104.77	71.481	71.668	68.369	54.514	76.008	79.03	72.48	90.984	63.378	70.997	83.023	84.843	48.266	31.126	92.988	91.196	122.18	144.89
107.77	111.92	130.27	114.64	125.47	117.68	112.53	108.29	132.58	109.22	121.13	96.249	85.434	96.51	105.93	98.077	92.078	60.55	87.304	86.033	130.53	116.72	183.45	153.62	146.23	107.85	109.86	109.71	74.572	67.451	150.66	129.69	91.243	88.704	99.431	64.574	91.232	91.329	106.2	111.47	86.785	67.2	79.967	88.881	42.457	17.091	103.46	99.026	92.608	102.77
103.26	104.25	130.47	121.93	119.54	121.35	118.9	119.43	126.72	128.33	129.5	100.85	99.982	101.19	108.58	108.18	107.34	65.088	82.386	91.207	106.23	104.24	190.31	164.28	150.71	109.24	138.13	102.44	88.352	66.707	154.54	147.49	118.86	109.21	138.5	103.62	84.008	84.243	92.502	96.715	75.306	60.505	93.286	96.67	86.899	61.817	100.65	99.456	108.93	116.81
83.662	87.613	118.5	123.67	124.07	121.47	101.88	113.81	124.5	140.06	112.6	83.169	96.329	98.316	111.94	116.05	104.15	89.517	72.409	91.647	98.637	106.14	194.48	176.51	190.24	127.76	178.89	105.27	92.728	74.894	160.29	151.58	124.23	110.8	163.5	144.16	95.29	99.038	115.74	108.2	95.954	98.118	112.25	103.43	101.98	105.15	94.23	93.894	94.181	100.82
82.02	77.334	119.35	115.74	142.9	118.43	103.39	106.76	143.73	142.8	106.02	72.78	101.83	98.96	123.32	112.23	90.421	110.92	76.139	85.894	96.193	108.86	183.44	151.46	198.46	137.78	201.28	112.19	83.432	79.456	141.2	135.69	117.51	99.664	158.12	154.88	89.301	82.166	105.31	91.234	68.492	95.53	132.83	116.82	107.54	136.65	90.927	97.904	99.89	113.96
94.389	67.907	127.65	101.57	158.67	98.761	102.74	81.416	152.43	106.11	96.046	39.093	99.498	72.266	124.61	75.105	72.194	110.96	98.364	79.764	104.8	107.8	162.03	121.55	175.36	118.15	172.54	98.52	77.467	64.73	93.823	94.875	100.25	76.664	165.27	156.73	106.11	89.826	79.564	86.141	73.339	96.355	138.29	127.04	113.06	156.18	95.756	102.03	128.85	108.57
103.03	68.744	134.73	96.994	157.79	91.259	98.903	66.986	153.61	83.842	93.364	43.009	92.139	66.084	117.84	64.281	84.096	118.84	118.81	83.537	127.45	117.2	169.51	123.65	174.29	120.26	134.28	101.05	90.626	83.53	111.38	96.337	92.85	72.167	146.34	115.74	121	94.903	86.581	88.101	110.66	91.975	128.38	119.14	63.639	98.163	108.95	104.52	95.596	61.753
112.46	74.504	131.8	101.56	130.81	90.147	104.84	82.171	142.62	83.783	109.29	85.547	103.53	92.175	107.86	77.283	115.73	107.1	130.74	89.924	118.76	116.31	178.62	132.73	125.17	112.52	104.62	104.96	106.69	90.767	122.01	117.2	110.88	94.406	140.17	95.612	103.2	80.117	55.258	60.476	119.17	69.855	114.97	105.07	67.786	77.752	107.18	95.353	87.523	58.488
118.76	73.572	125.49	102.06	99.502	85.968	118.6	96.326	132.85	81.427	128.11	103.26	131.19	105.65	107.28	84.453	135.18	87.594	120.8	84.852	80.044	101.42	161.1	124.26	64.908	93.607	67.835	93.545	122.19	79.633	107.3	118.91	131.04	115.36	167.41	116.88	94.102	74.609	45.383	50.48	141.87	70.679	97.309	90.112	132.5	112.07	84.687	71.545	124.22	76.065
111.63	70.511	121.53	98.731	94.492	87.649	126.47	94.198	139.11	83.096	128.46	88.435	143.31	96.164	117.32	89.536	128.73	85.266	92.368	74.015	63.748	93.545	142.5	108.59	77.701	98.638	58.209	91.91	128.79	82.019	115.76	105	131.59	114.52	185.25	132.7	104.54	87.94	94.768	86.175	164	93.965	83.722	79.781	151.05	124.03	65.403	60.394	130.94	65.158
118.32	78.795	125.32	90.416	106.96	83.442	145.1	93.604	153.06	80.549	131.46	70.901	151.57	79.167	128.04	77.748	108	76.082	84.64	69.428	52.253	76.623	112.07	67.681	67.2	78.166	65.177	87.017	117.79	63.48	78.227	62.939	122.13	98.521	181.54	132.82	93.577	85.168	74.213	98.369	97.594	79.201	86.224	87.509	161.91	146.56	59.712	77.013	171.21	100.84
124.47	92.461	125.41	97.211	114.38	90.194	148.07	106.83	154.71	96.609	128.41	89.136	143.42	88.406	121.07	77.772	97.597	83.563	92.097	75.716	74.4	77.705	107.75	59.908	75.696	75.539	70.363	91.617	106.48	68.88	74.227	54.175	105.1	85.672	127.53	91.668	69.601	77.755	42.507	94.994	10.942	46.514	93.43	91.699	114.94	119.94	73.641	102.31	154.88	111.37
131.72	104.41	117.13	101.67	99.601	81.105	132.92	113.26	127.56	79.9	126.66	108.49	136.82	98.203	99.337	70.028	95.621	103.06	107.06	88.418	84.463	78.527	85.019	70.248	40.606	48.766	24.18	67.856	106.84	77.996	47.312	50.557	77.701	78.706	74.983	50.825	74.332	93.808	35.536	97.066	20.964	59.344	89.503	88.332	96.662	99.612	87.136	105.46	150.55	117.68
132.12	117.66	99.571	102.7	78.525	74.497	113.29	124.48	89.598	59.873	130.84	145.25	136.2	126.13	77.372	81.667	106.13	131.44	114.76	105.19	77.531	85.043	41.297	74.522	-24.926	27.346	-14.425	50.158	112.29	105.84	17.155	64.182	62.969	93.1	32.159	32.854	82.267	96.11	51.9	87.608	86.307	88.271	83.134	88.609	121.09	109.88	91.319	96.92	152.16	149.49
116.11	119.86	77.19	108.99	73.108	88.657	86.987	134.08	59.95	68.557	116.98	175.9	122.87	153.95	65.068	114.74	106.5	147.17	100.7	114.15	88.712	106.76	17.026	82.341	-29.089	52.427	-5.0724	60.434	111.27	148.3	33.3	96.64	62.632	111.32	14.129	51.277	91.874	97.045	103.01	88.724	155.1	115.22	76.238	91.172	130.95	125.15	89.629	89.926	121.49	163.99
95.871	116.54	61.783	111.73	89.286	109.72	66.163	129.93	55.904	96.848	87.996	177.13	96.849	151.57	72.466	146.1	86.628	136.66	79.517	116.07	114.11	124.58	30.931	89.637	35.402	94.785	47	86.45	98.853	173.17	76.571	115.57	63.527	108.6	17.082	72.923	103.42	108.49	151.43	107.49	176.28	132.99	69.97	93.441	82.611	101.22	92.599	99.008	77.845	162.23
94.009	106.93	57.909	117.76	95.68	139	69.806	131.98	69.561	154.18	67.705	151.72	87.064	129.72	84.007	142.57	86.016	112.1	77.895	106.29	120.58	128.66	43.909	81.206	87.9	126.83	62.214	106.64	102.64	166.44	113.21	129.94	85.412	106.56	39.334	101.46	103.16	102.33	151.01	108.56	132.89	110.51	63.13	87.832	55.283	80.532	93.039	105.24	56.202	129.72
96.011	104.92	58.585	118.77	89.252	145.05	74.115	133.17	87.051	190.01	59.334	126.83	83.259	104.98	94.632	126.85	78.616	81.404	88.959	104.26	110.76	116.14	76.581	93.394	101.2	114.26	61.342	103.14	94.429	118.41	106.26	112.41	89.502	94.297	58.359	93.751	100.14	117.36	115.71	109.6	68.048	111.87	56.781	75.035	13.281	35.385	97.632	104.79	60.707	112.17
96.55	109.99	62.33	122.69	73.21	149.01	82.204	148.85	98.492	214.46	70.655	129.57	93.063	113.02	94.704	119.86	88.45	72.045	102.46	108.83	89.813	109.54	87.181	105.21	62.849	95.818	52.813	100.07	88.005	78.356	77.776	101.61	98.758	105.75	65.206	80.855	82.412	112.05	75.68	91.36	13.144	108.24	60.308	68.031	17.864	26.285	97.345	93.333	74.364	111.2
86.567	111.79	71.889	128.42	69.733	156.39	84.229	157.3	102.33	215.41	82.234	140.75	100.69	136.57	91.286	130.52	98.513	82.963	97.756	111.76	90.722	122.3	84.158	116.29	49.98	109.1	64.07	109.82	84.317	76.903	74.19	108.7	106.2	127.78	66.489	83.453	72.879	102.19	85.372	85.093	15.481	104.41	74.224	74.103	40.064	47.587	94.635	81.31	69.427	104.42
79.805	104.27	91.449	122.75	83.854	150.97	86.919	133.6	102.11	171.21	87.361	120.07	106.57	130.97	98.507	131.13	96.833	94.427	80.076	103.81	106.37	133.87	70.822	110.22	80.888	131.65	81.359	112.84	89.089	96.407	86.568	111.06	103.31	132.59	81.147	110.94	91.441	107.24	131.15	105.6	80.395	104.11	91.581	93.532	69.654	89.603	91.907	79.831	79.063	98.696
83.111	94.982	105.05	106.77	98.323	126.94	88.813	94.589	93.676	105.12	85.083	81.833	104.95	101.61	111.31	112.24	94.016	92.667	73.676	93.204	118.49	126.96	62.74	91.022	112.34	131.1	112.39	106.16	95.878	107.87	88.404	101.31	98.026	119.05	102.56	151.59	108.93	120.9	131.39	123.04	123.95	96.961	111.1	121.2	99.487	146.57	93.85	98.802	111.42	119.59
96.368	88.549	109.91	93.461	92.694	106.09	97.158	70.81	91.862	66.879	84.943	57.115	110.18	74.087	124.07	84.136	106.06	106.04	76.513	82.428	109.57	101.36	63.249	71.654	136.3	124	104.42	89.549	114.49	125.53	110.89	105.3	95.223	103.79	102.65	161.73	115.46	118.4	127.78	125.88	134.19	84.744	115.03	128.83	108.91	156.83	96.669	114.83	123.26	126.35
102.11	95.804	97.757	95.197	72.122	102.16	101.1	87.767	93.578	80.28	82.137	79.53	107.17	81.965	120.2	74.565	123.15	128.5	86.756	90.002	87.22	72.301	75.254	68.579	126.96	117.9	95.681	83.613	120.24	137.77	131.99	121.33	101.59	106.66	79.252	137.71	88.245	91.444	103.1	99.483	75.015	70.138	111.34	118.85	100.38	132.08	101.98	123.84	98.868	132.91
103.68	104.8	90.631	99.873	54.421	100.27	106.51	108.67	99.196	92.005	76.057	88.097	105.21	78.336	106.75	59.578	115.34	140.37	90.667	104.54	53.118	41.59	69.467	68.773	96.588	98.449	47.707	61.943	117.21	120.87	116.81	111.88	101.21	109.85	80.392	109.69	83.302	80.087	111	89.322	54.237	87.677	95.688	95.228	114.27	100.3	103.07	107.92	96.877	122.22
95.336	110.65	91.078	111.25	57.579	109.98	108.16	126.62	101.24	110.07	65.766	95.612	91.979	81.626	88.973	63.635	94.232	128.13	89.529	119.23	55.003	41.164	77.034	83.499	97.353	99.79	36.564	65.41	105.38	97.434	109.74	106.72	106.7	115.44	93.636	94.198	83.457	80.503	117.12	88.784	50.007	95.998	91.141	78.902	126.07	80.925	108.7	92.336	88.09	95.254
97.936	109.86	105.03	111.34	74.133	113.74	121.79	125.53	101.34	112.09	75.924	95.658	95.335	84.613	88.538	73.884	78.974	97.317	91.268	116.27	76.146	58.028	89.534	88.283	108.93	100.41	46.744	80.698	101.54	75.886	106.86	104.45	115.42	113.21	109.51	92.042	88.585	83.108	99.507	86.819	65.495	77.957	97.674	77.308	152.74	87.622	113.3	85.034	109.88	87.886
101.9	102.46	114.36	106.84	90.369	119.65	127.89	116.07	96.797	122.12	98.113	115.46	106.99	109.54	103.72	104.89	82.509	79.289	89.998	95.718	120.81	92.712	127.36	104.5	151.45	124.52	83.18	112.9	106.56	89.905	150.47	128.05	120.65	107.34	99.24	86.016	90.377	87.962	92.621	88.899	85.815	53.846	106.56	81.304	144.51	84.668	115.72	86.639	99.989	79.978
118.09	92.479	115.36	87.784	91.349	105.55	131.97	95.859	84.38	104.14	128.39	116.55	136.73	118.1	123.93	108.68	88.726	68.762	91.509	66.425	120.61	98.669	123.73	94.975	122.9	110.23	72.814	104.98	114.52	89.594	132.85	116.33	113.51	96	109.43	105.61	107.12	101.2	88.793	94.259	123.44	65.247	102.85	88.29	183.06	125.53	101.14	76.815	144.12	106.88
118.4	94.303	111.08	73.797	95.69	100.82	125.55	79.952	85.344	95.914	141.1	123.81	147.91	122.13	137.1	121.9	92.582	88.584	80.027	55.474	106.83	96.264	116.17	92.377	114.32	116.7	59.149	95.867	116.42	110.08	131.4	102.46	91.507	88.557	99.093	93	131.2	108.65	154.42	119	169.75	113.39	91.542	89.089	155.93	102.09	89.836	67.919	132.32	104.36
123.2	102.87	108.33	74.051	94.902	93.032	133.06	89.619	84.538	93.067	143.31	128.93	149.87	120.51	127.64	116.12	87.409	61.419	85.553	65.953	60.734	73.623	91.4	75.25	34.805	87.529	53.817	73.919	95.623	66.325	53.602	66.149	87.831	93.001	115.79	112.13	112.13	85.529	106.14	85.097	116.67	115.32	96.91	104.47	188.24	144.79	81.73	69.58	182.38	153.98
118.94	101.09	114.95	90.501	90.274	93.442	140.82	99.487	88.436	106.03	128.31	117.02	136.69	107.47	109.29	110.69	88.947	31.576	91.616	79.989	46.602	72.805	100.05	87.841	36.251	87.758	43.369	66.529	90.468	32.237	47.679	70.176	92.338	96.131	117.19	113.41	96.483	65.973	75.07	56.435	83.002	92.469	106.11	109.09	179.38	140.71	89.839	78.77	180.66	131.11
102.93	97.152	117.78	96.354	84.866	75.884	128.33	86.374	89.2	98.941	106.43	92.938	107.78	85.108	101.47	119.45	90.799	24.101	101.76	97.729	72.197	91.072	146.88	130.66	109.73	91.236	59.615	74	96.631	27.819	100.92	89.821	84.206	82.053	89.597	73.689	106.32	88.463	84.005	70.226	108.58	99.459	112.26	103.63	98.83	68.992	114.79	105.18	129.93	75.966
95.359	94.578	106.14	89.555	69.32	58.761	107.59	76.557	80.165	93.909	99.318	81.33	92.873	82.519	100.78	131.21	112.73	48.975	123.15	108.7	91.641	109	156.6	145.04	136.87	86.264	73.652	89.184	117.53	56.232	140.89	111.27	92.056	81.176	59.664	48.649	116.13	108.3	93.671	89.456	137.64	108.42	110.48	95.005	61.422	31.678	128.39	130.61	89.654	47.828
105.86	87.931	87.1	72.549	49.979	41.858	83.342	64.033	61.361	68.517	98.053	53.359	99.698	70.319	100.56	109.98	119.36	72.339	141.63	104.87	70.776	96.56	96.213	112.49	63.78	48.172	34.017	67.059	134.16	66.994	82.915	80.479	100.92	82.061	86.527	83.036	146.05	145.29	104.61	124.99	178.87	148.93	90.659	84.124	119.68	75.773	113.41	125.34	131.46	64.589
110.88	102.84	67.573	66.331	53.841	59.724	66.164	77.777	57.688	78.128	98.82	81.915	98.936	97.3	95.813	112.36	131.21	101.59	150.49	111.57	49.268	84.538	35.506	66.348	-31.852	39.64	51.15	78.19	128.21	95.491	13.715	54.083	116.8	101.46	93.024	100.74	134.13	139.48	91.2	135.15	139.85	161.77	85.195	86.626	143.78	103.03	99.707	125.48	141.78	113.05
105.6	117.28	67.407	71.206	74.327	88.627	62.116	84.349	71.457	89.458	91.515	110.84	93.033	114.42	92.502	113.08	134.72	124.21	137.06	114.54	51.738	83.476	23.089	52.096	-48.08	62.318	73.263	96.36	117.37	124.24	-1.1173	48.03	110.67	107.83	78.917	77.814	124.26	130.26	110.49	149.83	124.46	169.75	87.736	90.303	91.942	60.02	100.52	121.41	105.13	111.2
99.513	112.01	78.52	82.913	83.598	105.35	72.31	80.732	74.954	89.749	81.127	103.22	94.898	107.52	84.051	85.069	147.35	133.19	123.68	104.99	70.178	96.258	32.836	63.568	-11.844	86.572	62.684	103.96	125.14	133.08	28.578	72.837	103.22	109.65	70.711	68.161	120.96	118.85	120.2	147.55	152.22	154.49	99.013	98.584	68.892	46.716	109.92	111.64	70.844	56.835
95.978	106.78	88.86	81.664	87.588	86.218	87.688	72.65	70.331	65.11	82.305	91.046	101.85	94.632	87.488	68.299	140.27	127.31	119.15	104.64	89.162	102.71	66.557	87.686	33.011	74.876	77.557	100.49	118.66	113.88	56.13	90.26	86.186	100.54	55.282	52.014	105.96	108.37	86.924	121.8	153.36	126.57	118.56	116.35	58.919	59.103	126.41	119.4	75.066	61.501
87.549	100.77	87.586	80.113	94.429	70.413	84.831	67.863	58.666	53.366	78.942	75.865	94.219	86.59	92.012	77.677	124.08	139.65	114.5	114.21	114.53	113.72	87.008	110.43	102.67	79.54	110.11	105.82	112.13	118.26	106.23	110.81	78.556	98.709	44.606	50.529	105.71	109.32	102.88	121.51	153.18	113.71	132.21	129.2	51.883	79.296	136.61	130.42	54.388	59.029
81.843	102.06	82.575	83.651	116.62	70.409	70.291	69.743	53.601	54.439	74.2	64.461	72.412	83.366	95.096	101.7	96.777	147.8	108.27	130.4	128.47	116.4	84.712	113.49	152.26	90.77	164.44	115.65	95.838	125.77	124.99	105.41	80.76	99.105	57.913	65.291	117.51	124.97	142.37	147.21	129.57	119.43	141.46	140.11	50.708	101.74	135.6	139.14	35.688	65.589
88.159	110.79	88.889	93.166	148.5	84.166	70.029	78.237	68.046	61.863	84.317	61.58	59.603	83.888	98.841	113.66	81.404	135.95	104.68	137.77	120.86	108.03	73.624	92.499	156.65	94.509	219.42	124.39	79.949	116.14	98.817	80.105	91.272	97.856	86.41	77.713	123.75	131.47	154.05	161.92	84.439	114.57	150.89	152.42	64.296	120.83	126.45	142.29	44.372	83.629
97.761	110.67	105.45	104.83	170.44	93.882	80.693	75.8	90.133	57.917	99.992	44.399	63.453	71.049	100.64	89.222	90.614	114.52	105.08	123.27	114.54	101.57	82.256	80.697	158.97	94.586	236.9	121.47	85.066	92.486	72.143	61.643	97.787	89.121	120.23	84.929	138.29	139.52	152.22	164.22	92.924	112.65	152.57	157.77	85.364	134.45	115.44	132.74	63.055	64.311
101.55	108.11	122.18	106.5	174.19	89.67	98.94	66.009	114.04	48.841	117.96	35.665	81.791	59.433	104.45	56.292	125.49	113.61	115.72	104.21	121.13	101.68	120.14	88.631	181.23	101.74	232.28	121.2	110.53	85.501	88.12	75.105	101.4	86.582	121.42	68.885	143.26	124.12	143.73	139.59	139.96	104.77	144.32	151.64	83.135	124.02	107.98	122.7	59.503	29.119
99.476	103.84	121.13	98.017	158.27	66.226	105.57	61.734	115.33	37.643	119.04	42.514	92.634	58.118	98.183	32.828	150.57	109.55	145.1	102.48	131.42	95.565	161.01	109.02	172.38	93.84	228.76	115.81	124.29	72.77	94.303	93.029	112.91	98.078	120.35	84.366	122.93	99.721	77.087	85.97	147.07	93.698	129.99	138.23	98.694	153.41	97.157	114.23	70.848	40.408
99.05	103.71	117.69	75.479	140.52	46.51	109.45	53.049	114.84	28.265	110.33	48.204	96.125	52.269	93.421	29.374	168.8	141.35	172.97	118.29	125.31	81.917	150.6	103.91	154.35	91.232	188.49	107.93	145.51	104.16	117.96	111.03	128.61	118.98	110.42	102.85	121.62	74.452	74.964	66.424	173.24	106.58	102.64	107.51	104.26	143.59	82.382	97.273	65.164	44.133
94.117	100.83	112.24	56.445	133.69	38.42	94.867	38.78	108.72	18.051	85.61	45.458	75.128	40.424	88.722	44.669	159.51	173.91	176.58	137.09	119.68	73.001	116.98	94.611	147.87	88.818	146.92	97.587	151.81	150.04	141.5	108.64	127.49	120.76	111.67	120.72	148.37	96.301	131.55	106.75	215.26	161.62	74.938	70.228	78.753	84.755	73.936	74.704	41.923	22.431
95.228	102.57	107.24	55.424	134.43	57.506	89.606	52.764	103.3	40.753	80.343	72.834	57.894	59.884	88.416	77.923	156.44	188.17	158.99	142.4	107.91	79.125	76.318	67.51	117.48	86.313	148.95	110.59	141.34	187.45	146.71	108.16	127.89	117.95	105.8	127.31	139.35	98.445	143.95	123.53	183.77	168.36	72.356	53.62	71.387	35.446	76.557	67.168	29.292	25.792
95.628	96.015	98.859	71.502	133.18	85.258	83.906	73.931	87.085	72.858	83.048	83.933	49.386	75.178	90.403	94.939	147.07	173.31	120.67	123.15	105.2	100.23	57.799	54.253	106.64	87.422	166.68	124.51	122.42	184.3	133.88	104.56	117.55	103.82	117.86	142.07	122.13	103.13	131.1	126	144.63	150.66	83.548	56.851	93.809	34.64	84.476	65.163	38.903	25.984
94.951	96.526	90.333	83.442	134.1	99.566	85.741	85.498	71.899	89.054	93.163	69.398	51.802	69.403	98.584	92.231	128.14	144.36	87.141	104.03	100.65	116.69	61.407	51.476	111.67	85.428	193.58	132.68	101.22	141.52	96.412	87.616	102.47	91.888	138.09	151.85	106.79	96.483	102.72	114.82	113.49	125.61	99.94	77.973	124.15	72.534	91.598	73.528	75.261	53.247
78.338	97.388	79.118	100.77	139.15	113.74	77.698	90.292	63.559	111.39	82.936	50.874	39.338	64.717	95.921	92.312	101.51	113.78	69.953	100.54	125.69	139.89	108.44	89.226	172.6	122.81	227.97	150.17	81.202	100.35	102.94	92.929	100.44	97.088	151.61	160.4	97.389	93.851	97.134	111.35	88.384	109.08	112.32	97.208	103.08	104.05	95.029	83.425	57.756	54.37
62.826	98.575	81.414	104.01	147.95	113.98	78.312	78.028	78.587	107.41	71.425	27.396	32.162	56.055	89.858	82.424	87.149	102.03	80.182	109.51	145.47	150.69	140.27	119.76	218.89	154.46	219.94	155.3	79.699	83.652	127.73	101.79	112.2	110.46	158.35	156.78	110.66	100.86	127.39	125.55	108.26	118.05	114.2	107.68	63.756	108.86	93.191	89.072	25.999	39.28
62.383	93.517	91.068	94.224	149.77	91.822	89.056	69.835	99.586	72.848	73.527	22.145	43.196	60.94	80.185	59.191	85.403	80.082	115.34	116.27	139.18	137.64	131.71	115.34	160.22	123.7	189.29	134.94	75.102	60.598	96.416	88.173	133.04	117.34	178.17	169.99	105.94	112.83	85.668	109.44	101.12	117.49	117.16	120.73	88.655	158.97	89.03	97.935	61.181	78.682
61.597	81.386	101.14	78.939	148.02	71.953	90.533	61.358	118.74	36.661	79.545	28.223	58.684	67.101	78.06	47.588	100.34	94.752	135.15	110.74	135.87	125.3	102.72	96.7	112.07	88.695	154.57	115.86	81.479	84.784	91.551	83.501	135.97	107.76	179.03	161	105.53	130.78	84.575	104.69	129.07	122.55	113.74	122.42	104.63	172.9	94.988	109.8	75.523	86.202
57.307	76.148	103.6	76.7	147.62	79.256	82.997	74.181	128.18	49.383	84.826	67.196	66.321	87.673	86.724	78.699	113.43	129.71	124.77	104.24	146.43	121.4	101.39	90.43	130.26	96.293	173.01	127.36	81.349	140.81	134	106.94	124.45	97.055	145.06	126.53	78.803	119.17	102.17	90.653	108.76	94.154	113.41	115.42	77.611	142.26	111.07	127.99	41.362	78.816
66.085	73.639	107.01	76.115	143.18	89.574	81.291	70.904	117.55	60.874	85.051	48.754	74.686	58.204	100.11	83.912	109.83	154.36	100.33	96.339	127.26	102.7	81.009	77.467	168.63	109.52	158.19	121.41	97.46	162.19	145.58	110.16	107.3	88.737	143.74	125.07	91.286	111.92	151.73	108.02	123.97	86.686	105.96	102.24	97.397	136.33	114.13	118.23	45.278	43.202
78.54	87.721	108.86	88.062	146.62	102.93	91.44	77.895	105.44	89.32	88.493	51.301	74.005	50.439	110.98	100.38	87.805	129.35	82.408	103.12	104.58	85.697	102.58	86.875	191.76	124.86	194.04	129.94	92.479	128.98	129.08	105.6	103.68	94.104	140.18	128.32	84.758	95.685	130.14	107.64	58.251	71.712	115.5	104.01	114.5	145.04	112.43	107.51	73.086	61.656
91.637	90.385	108.44	111.85	144.4	113.26	104.9	89.965	91.619	115.64	91.974	64.42	77.324	72.023	104.98	99.166	70.97	64.54	78.338	98.255	95.336	86.249	133.51	111.15	170.48	128.35	216.81	133.6	83.889	60.966	97.236	102.67	120.34	106.38	153.36	157.76	78.901	96.499	65.066	95.052	-9.3413	65.566	130.42	118.42	171.21	201.35	102.33	89.541	128.08	91.325
100.05	87.62	114.58	116.37	141.3	114.12	119.78	85.246	98.825	113.1	106.11	77.835	95.729	97.32	101.26	88.549	87.734	49.125	78.53	78.828	101.31	104.71	131.65	116.64	150.72	125.99	188.73	132.95	100.23	49.39	108.36	109.87	128.55	108.95	138.59	135.71	107.64	102.79	95.108	107.11	45.846	91.764	129.48	130.3	192.44	194.74	96.794	80.34	150.69	82.835
101.2	87.531	110.49	106.21	133.52	101.75	114.5	85.541	100.87	96.075	112.18	104.01	102.27	121.31	92.661	87.262	105.47	53.345	87.943	66.449	120.73	121.54	120.75	115.03	121.09	103.38	175.25	128.11	97.943	60.776	110.25	107.46	119.67	98.752	113.44	92.318	118.53	103.26	116.09	101.75	104	105.49	120.89	141.64	177.4	169.56	99.364	94.723	159.3	102.95
108.23	88.943	103.15	95.222	114.88	88.969	101.47	95.52	87.434	85.518	105.49	110.08	96.514	116.84	78.63	79.349	111.22	59.416	105.69	68.07	125.44	117.71	100.67	106.63	93.484	78.752	150.06	108.38	86.168	68.95	90.6	100.31	106.39	90.056	108.07	76.393	110.63	87.08	105.52	74.654	125.64	83.086	105.22	140.77	173.02	162.33	97.514	105.49	169.27	130.24
107.44	102.83	102.62	92.44	105.94	89.76	89.289	102.04	79.852	94.222	91.073	104.91	69.783	96.692	73.139	88.022	109.68	86.845	117.21	93.134	131.55	110.57	114.88	119.51	141.79	99.63	148.13	107.72	82.352	101.15	123.71	116.62	91.188	90.884	86.084	49.528	104.84	69.281	127.11	69.136	133.34	64.871	94.046	125.06	108.09	93.056	100.55	108.47	105.27	108.83
115.99	109.27	111.46	104.96	97.864	96.566	101.84	112.66	76.517	110.29	94.338	94.456	66.588	87.871	74.772	82.345	106.5	87.873	125.72	111.05	119.83	97.931	129.05	125.44	159.16	121.04	135.28	103.82	91.553	101.58	141.15	135.83	102.21	106.66	92.086	75.254	89.3	54.872	96.269	50.259	96.913	42.028	98.338	113.92	124.86	91.961	94.656	91.597	81.848	91.141
118.61	105.85	122.76	111.55	101.76	94.468	117.46	101.19	86.282	98.9	111.65	83.767	89.21	88.567	94.098	77.884	96.693	91.422	112.89	109.56	119.83	94.307	134.63	123.07	171.83	130.37	116.9	95.559	111.22	102.23	161.08	137.34	109.71	109.21	105.58	100.4	100.43	80.013	105.83	68.832	107.35	74.578	106.21	108.17	154.08	96.099	92.143	73.691	84.934	68.919
109.48	104.91	119.07	105.22	114.34	90.341	114.24	84.879	98.312	80.032	127.84	102.01	116.62	110.81	119.27	101.58	87.934	107.62	88.824	101.55	143.19	106.2	125.23	108.27	174.42	127.46	133.3	100.75	119.61	122.26	174.73	124.38	111.14	102.27	105.2	101.7	107.98	113.66	136.71	103.34	119.65	121.2	114.96	109.72	145.94	88.691	99.599	81.178	91.731	74.489
106.48	103.53	100.85	94.028	111.99	94.607	96.271	81.218	93.991	77.488	128.19	117.49	138.14	127.38	127.15	120.73	92.849	122.43	77.688	93.103	155.58	119.34	75.115	72.633	138.63	112.39	129.54	101.14	122.08	143.18	151.8	109.09	121.14	103.53	116.12	121.33	102.78	121.68	147.49	120.64	109.24	121.47	113.65	107.21	151.2	115.53	101.9	95.253	117.14	92.112
106.94	111.46	86.09	78.471	101.17	98.239	73.923	74.918	89.799	78.099	110.46	104.58	134.29	110.35	123.57	124.11	103.45	143.59	82.955	100.27	144.89	125.23	28.539	49.07	117.9	98.884	96.949	93.043	123.14	166.3	126.4	98.593	117.06	104.39	114.47	118.06	114.9	122.09	177.65	144.34	126.54	109.3	97.81	90.846	104.95	93.439	104.19	105.47	112.38	83.124
111.31	124.44	77.722	78.621	85.182	99.783	66.686	88.842	89.709	93.875	93.668	98.097	113.49	100.92	108.44	112.28	114.65	130.34	110.26	120.27	111.62	121.87	22.242	53.642	69.136	79.573	80.588	87.376	108.02	150.34	78.48	95.491	115.86	113.34	103.74	119.29	104.01	110.17	118.13	120.33	92.416	76.272	90.97	83.069	71.888	93.312	106.5	115.45	111.02	102.16
107	127.15	79.462	103.79	74.85	120.95	76.976	120.68	109.78	144.98	89.594	125.96	96.999	127.67	98.315	115.61	129.38	117.58	123.64	128.29	99.703	129.14	68.24	92.852	67.828	109.01	76.893	105.29	98.398	148.37	99.873	129.91	117.16	125.66	57.858	97.461	83.255	89.975	71.39	77.933	56.428	55.419	89.155	78.651	24.865	67.085	111.6	121.09	59.198	92.073
106.81	119.4	82.398	124.55	67.299	135.16	97.826	145.05	126.45	178.15	103.21	151.97	104.61	154.26	98.971	114.76	134.05	102.22	124.26	117.16	88.42	119.01	87.314	109.2	43.875	123.51	55.772	109.56	98.19	131.71	95.87	135.17	117.85	127.45	31.548	88.964	74.551	77.523	36.955	45.001	45.383	73.644	86.596	85.222	43.693	81.836	108.33	119.55	62.259	101.38
93.764	114.1	74.109	126.06	68.142	133.73	87.054	136.29	120.6	171.64	101.08	156.47	96.489	151.99	106.1	132.24	109.53	103.4	105.5	106.89	106.07	99.888	95.436	124.75	68.055	127.67	46.12	101.1	94.682	122.61	89.474	101.39	89.829	102.09	21.35	62.692	105.31	110.92	88.692	90.335	91.351	154.3	74.803	86.938	13.355	47.266	106.25	115.04	59.474	93.445
83.481	124.03	56.982	122.21	63.368	137.07	66.711	135.37	89.415	168.09	94.673	168.02	76.715	156.05	101.38	162.69	101.95	113.81	98.481	111.85	123.76	84.223	79.653	119.74	78.452	125.32	63.37	102.76	91.855	123.88	74.828	77.397	77.754	95.01	20.482	49.765	111.73	116.39	117.28	133.2	81.68	174.01	73.657	91.393	-11.849	21.674	103.11	114.17	48.13	98.768
82.16	129.5	45.135	125.55	48.346	135.57	52.189	142	44.829	153.33	85.629	159.34	57.922	157.18	80.607	162.42	108.58	108.68	105.57	120.72	125.49	78.881	56.002	110.52	57.355	107.55	71.387	94.005	92.584	109.74	48.885	73.791	85.463	106.93	54.684	89.351	102.95	114.09	89.332	146.91	46.849	131.97	84.395	100.17	24.838	59.14	98.989	108.44	55.663	106.89
79.804	123.16	54.801	132.61	45.34	129.7	57.551	139.98	31.799	122.3	84.437	136.74	55.134	152.51	68.976	141.48	121.73	119.52	101.51	123.37	125.92	93.639	55.064	112.47	72.171	109.74	70.92	89.373	107.02	120.72	81.233	103.63	96.113	123.28	84.006	124.56	104.82	115.65	94.024	147.86	70.095	90.712	99.351	108.45	59.142	82.562	106.45	110.16	37.967	85.14
78.832	102.84	76.9	141.38	60.702	120.82	79.85	136.01	53.384	90.719	91.446	123.82	74.007	149.07	73.165	118.92	119.07	123.41	84.557	115.21	129.43	111.73	80.465	121.77	100.58	126.71	87.654	93.661	115.32	132.27	131.6	138.33	112.95	135.36	111.96	158.18	94.558	113.63	90.404	117.93	98.347	71.509	116.8	119.62	101.5	119.72	119.39	125.92	36.263	82.91
83.165	80.238	100.42	137.58	86.763	106.85	102.13	117.89	91.866	60.541	97.505	106.47	102.39	123.21	91.012	102.29	95.131	118.78	66.156	100.87	128.92	111.06	109.39	128.47	132	141.92	99.555	95.325	116.05	129.23	157.06	144.08	124.88	131.31	141.6	176.49	88.353	113.52	98.085	94.259	130.04	96.56	120.64	119.43	126.69	142.11	123.59	136.15	62.319	93.048
92.3	76.236	117.33	123.42	107.17	99.419	115.34	98.007	127.53	55.372	102.73	96.39	123.52	90.351	109.37	102.41	76.678	111.63	66.685	92.574	120.57	93.59	134.38	131.86	152	150.52	99.195	99.931	111.68	115.77	153.2	131.33	129.53	120.13	149.95	160.14	79.684	98.193	106.8	84.343	130.36	121.28	109.15	100.76	106.51	117.56	113.15	125.59	82.504	100.15
94.848	96.936	121.1	109.05	111.16	97.279	110.87	86.306	142	70.002	105.31	94.851	121.79	71.672	113.51	109.2	80.782	101.74	93.945	98.621	110.53	78.055	153.21	139.08	142.07	138.42	95.933	107.3	100.27	94.071	122.4	112.03	120.95	109.16	130.85	118.39	71.677	82.43	91.345	84.06	103.67	120.26	94.276	76.903	53.874	67.642	98.063	100.16	77.685	100.62
95.895	124.78	120.62	101.94	96.447	97.758	108.8	89.419	139.81	86.826	116.64	93.473	122.49	73.59	107.77	98.415	103.48	90.109	130.13	106.63	91.241	71.834	138.02	127.51	83.285	99.591	64.945	101.44	91.744	71.77	71.821	93.411	105.98	104.55	105.11	86.242	71.506	69.704	51.25	70.584	84.216	84.323	86.209	66.714	50.213	58.847	87.588	75.811	92.464	114.61
91.035	138.59	112.6	110.41	74.825	109.38	108.21	113.61	125.51	115.37	124.01	108.63	125.74	104.39	96.551	87.817	117.99	76.174	145.76	110.48	86.637	84.804	102.45	103.43	21.445	73.2	45.779	99.272	80.948	68.932	43.946	94.198	101.81	112.48	84.646	86.289	61.99	59.032	-0.237	33.957	54.234	28.379	95.68	80.242	102.95	113.38	91.892	78.489	122.1	150.16
75.093	134.29	101.9	107.83	69.715	111.98	91.467	108.19	111.46	113.51	105.97	103.13	112.21	105.08	97.337	90.176	91.953	91.736	119.51	113.94	110.01	104.75	72.446	90.075	57.474	82.817	47.897	100.49	77.691	109.52	79.794	95.074	85.423	105.78	71.247	74.558	95.636	94.98	70.233	65.456	109.61	59.385	106.12	98.889	104.97	115.23	114.38	106.98	122.89	150.01
84.286	117.14	93.77	90.604	64.903	103.65	88.615	93.062	92.235	96.088	90.946	81.611	109.8	80.274	98.916	80.929	64.311	106.07	94.194	109.97	103.74	101.87	17.914	54.92	72.257	89.104	38.707	95.002	92.218	135.82	89.77	87.619	96.757	107.55	94.127	97.991	121.61	111.93	134.58	100.97	145.86	101.35	117.32	120.58	164.22	151.81	123.05	130.31	171.33	160.71
100.25	108.45	87.017	68.413	66.964	83.521	86.236	76.226	77.206	73.975	85.63	79.052	99.507	63.588	97.405	85.619	52.118	112.75	85.945	109.72	89.869	89.673	9.1953	47.534	76.072	86.444	65.539	100.28	99.949	136.78	84.872	76.451	106.96	104.84	104.12	100.55	121.53	115.77	155	131.31	130.18	136.31	127.39	137.26	181.38	153.65	122.78	142.35	195.74	179.12
113.49	108.58	84.114	63.029	67.829	66.478	89.035	77.063	71.227	65.453	99.598	102.47	94.922	81.728	89.019	94.663	72.959	104.94	98.146	106.67	78.175	84.62	39.751	67.605	41.812	68.246	100.1	108.67	97.156	111.36	62.784	69.139	106.47	99.234	89.232	87.134	95.317	104.6	103.41	123.56	79.259	131.53	133.58	149.06	182.25	157.56	116.53	139.25	192.34	200.49
116.21	110.02	88.553	76.963	65.409	63.831	98.799	88.581	79.775	69.411	122.43	126.24	105.81	115.74	84.378	98.612	109.46	100.77	107.12	96.152	77.703	93.05	65.347	87.853	-0.93087	49.257	95.921	106.63	93.644	93.844	48.553	66.727	86.282	87.529	51.672	56.121	81.827	93.117	57.371	98.002	75.292	112.48	128.02	151.01	176.33	161.83	112.85	128.66	168.32	199.67
111.44	109.2	95.306	92.397	60.764	66.887	108.34	92.918	92.122	66.525	131.23	122.15	122.14	125.24	91.34	92.716	119.4	99.306	99.253	85.645	81.264	100.55	51.694	82.745	-29.466	31.219	52.688	85.808	87.903	89.218	31.419	53.147	53.736	68.825	23.181	25.771	103.45	100.68	62.834	90.821	136.99	122.16	112.44	143.95	172.79	166.85	113.98	121.5	165.39	191.84
92.363	115.57	91.217	101.32	65.057	82.483	99.771	95.144	100.02	78.937	109.68	126.89	109.2	124.3	104.31	115.24	95.746	109.98	76.931	92.649	105.67	115.09	42.533	77.635	15.824	57.414	63.34	95.93	73.035	118.63	59.707	61.067	33.036	60.306	-7.6358	-13.38	126.41	113.94	125.98	117.94	182.99	156.45	103.62	132.53	103.36	117.38	124.25	132.79	125.62	177
89.248	110.58	80.045	100.43	62.083	92.944	88.431	98.406	85.443	86.28	79.693	114.14	93.676	102.73	104.97	112.06	57.086	92.684	67.033	95.033	102.59	113.62	20.655	63.272	40.068	80.22	76.377	103.57	63.716	108.89	52.31	69.384	48.969	69.261	27.808	25.591	132.34	123.95	148.08	143.13	166.56	172.37	100.31	124.16	108.16	130.61	115	127.06	141.84	176.44
90.656	105.44	71.674	90.244	69.582	97.452	77.174	94.446	74.062	80.641	66.978	102.17	81.923	82.429	101.74	101.27	37.415	82.84	68.727	94.568	88.674	110.53	26.794	67.535	71.199	102.25	106.33	120.5	70.548	88.683	51.753	78.681	72.443	82.607	77.848	77.015	129.68	131.83	160.42	171.05	135.14	176.58	99.806	120.58	111.92	131.11	99.859	113.64	144.55	160.43
96.382	97.235	67.056	92.832	81.25	103.39	74.102	103.16	69.116	81.395	80.312	110.15	88.955	93.226	94.256	91.659	40.862	57.287	79.231	88.513	77.035	109.44	62.707	91.36	62.271	101.94	140.95	129.91	77.017	45.236	32.23	76.039	93.5	95.189	127.31	135.89	96.645	126.92	89.881	148.91	58.928	138.18	105.87	126.92	144.54	168.72	87.215	104.59	157.88	163.34
103.02	95.313	74.669	100.35	95.041	112.68	86.443	107.24	84.24	87.646	109.02	120.07	113.94	111.97	100.39	95.489	65.159	56.121	82.388	84.793	75.86	110.76	90.379	108.3	48.3	91.584	141.65	124.86	95.816	35.674	31.711	68.056	97.346	101.2	137.43	139.33	76.439	109.87	39.966	114.8	28.225	99.72	109.9	128.71	156.47	170.21	90.373	109.35	156.25	151.41
112.19	94.814	85.644	113.7	96.626	120.72	104.54	113.66	99.459	109.61	123.22	128.22	136.41	128	110.07	108.54	83.358	55.437	79.483	85.208	85.543	109.11	99.742	114.48	27.387	77.338	118.57	104.97	108.16	45.204	37.532	68.158	100.46	106.75	132.6	120.18	64.996	89.272	1.4733	76.858	8.5564	66.794	115.3	121.72	171.21	165.13	102.79	119.11	164.19	139.5
115.06	99.56	97.078	115.44	93.96	119.42	116.31	108.9	112.68	129.25	112.85	121.58	135.82	121.17	116.34	119.36	98.716	79.522	76.574	91.78	98.552	107.17	91.755	113.42	40.181	79.964	98.939	93.902	121	83.562	73.254	90.687	107.05	114.1	122.2	88.248	83.74	81.475	38.534	81.734	40.609	73.226	118.77	106.46	159.65	119.91	117.72	123.01	146.19	97.732
116.42	100.99	107.64	105.43	93.223	101.21	121.83	102.47	120.9	128.49	95.069	105.06	124.32	97.643	110.53	107.27	98.284	88.969	82.766	94.273	92.733	92.846	88.312	113.69	48.276	73.529	100.34	84.147	114.89	85.024	81.357	102.99	112.49	112.71	144.83	98.432	106.42	95.321	69.44	99.549	73.761	99.231	118.99	97.18	166.5	102.52	120.02	111.88	154.54	82.982
105.86	98.608	110.89	103.48	103.36	101.3	117.31	115.08	130.59	145.95	84.653	117.7	105.75	101.49	91.808	104.27	102.13	92.399	92.289	94.041	91.188	89.163	116.86	130.14	76.483	92.264	150.22	106.02	93.707	72.991	101.42	118.9	117.25	110.45	163.16	134.55	96.891	103.16	68.978	97.542	68.389	108.42	118.9	98.827	153.5	104.65	115.02	103.03	130.41	84.964
100.55	80.757	115.68	107.27	109.81	118.5	115.08	121.75	138.41	160.91	87.799	110.5	106.3	99.452	77.087	90.388	106.73	95.989	93.317	80.194	81.923	87.679	128.47	133.68	110.25	115.42	139.15	112.2	90.011	59.901	119.64	113.77	109.37	97.661	181.56	180	98.7	113.02	89.202	97.895	107.31	123.61	100.94	94.601	155.09	124.81	98.757	84.986	112.66	64.96
103.53	71.055	118.72	104.54	111.3	133.57	120.17	116.96	141.93	162.54	101.13	102.86	113.81	97.27	82.328	93.097	106.35	103.62	89.797	74.189	68.718	85.372	116.96	110.61	125.62	120.75	101.05	106.64	96.753	65.168	123.79	89.623	93.142	82.54	165.16	172.76	102.98	106.75	116.55	99.908	149.56	140.59	79.594	85.576	138.75	116.63	85.266	79.484	106.85	62.246
104.41	70.462	111.49	104.02	109.14	133.56	116.85	112.78	129.19	156.45	99.237	112.87	102.03	106.95	95.07	118.64	88.608	93.07	85.472	80.295	75.112	90.929	119.17	97.295	133.7	116.42	93.262	101.82	92.7	73.089	119.45	74.916	85.124	76.195	135.44	135.17	98.276	99.548	122.47	104.11	140.7	147.08	68.71	74.043	102.88	91.177	78.554	83.053	101.13	79.48
105.25	72.261	105.97	107.24	110.63	122.27	117.56	118.97	115.17	145.92	89.771	127.4	87.708	118.34	103.47	134.85	76.084	74.488	85.904	84.738	81.125	98.464	125.03	93.784	131.38	113.63	97.763	99.212	91.254	72.094	110.47	87.625	101.04	89.592	129.83	118.12	92.365	84.894	116.28	103.13	102.72	123.24	64.698	61.331	95.16	79.214	68.777	74.038	102.01	91.012
99.068	74.767	107.49	114.97	127.92	112.17	118.86	134.04	114.11	134.01	79.583	131.56	77.185	120.41	101.14	129.14	76.398	56.49	92.356	87.351	78.942	102.2	143.58	111.38	131.9	115.1	111.71	99.525	91.235	50.407	94.993	107.45	124.86	110.83	160.6	143.52	92.368	81.26	97.624	99.665	73.066	91.912	62.457	52.166	100.21	84.427	57.812	53.335	101.14	86.704
84.331	78.785	115.62	130.29	154.69	128.47	115.62	154.07	132.11	149.33	74.374	133.73	72.585	122.8	95.255	125.42	89.586	57.743	93.795	91.502	81.899	108.57	188.12	153.92	171.68	141.48	118.18	108.82	92.577	41.989	117.51	132.11	131.44	123.93	177.76	164.96	93.068	88.776	96.998	98.63	71.206	72.666	55.916	39.298	48.796	49.575	55.334	34.568	55.196	49.269
85.689	86.074	124.68	137.47	162	154.43	117.1	164.66	147.43	174.55	86.292	123.8	86.641	120.79	95.545	116.46	108.79	69.288	98.268	96.487	70.478	105.72	209.2	173.26	178.9	148.51	75.94	101.93	97.823	46.754	131.21	136.35	117.29	121.61	163.56	160.76	91.037	95.149	89.368	90.087	88.847	69.36	48.047	28.173	-2.7905	10.002	59.668	27.273	31.802	26.911
110.66	101.63	122.54	122.6	139.41	156.88	122.12	159.2	137.52	178.93	114.99	115.48	110.23	122.88	101.98	104.23	126.96	81.918	114.85	104.52	45.638	94.223	179	141.04	103.98	107.8	22.788	82.975	99.196	63.089	99.711	118.62	96.542	110.18	114.73	123.32	76.965	86.54	48.792	66.991	85.927	67.827	53.712	35.39	-1.385	8.6642	71.627	44.671	68.924	69.509
130.17	108.72	109.36	99.39	108.54	131.84	108.45	131.11	108.95	153.54	130.41	111.32	117.14	124.73	106.08	101.51	127.39	106.82	118.75	104.87	57.562	99.655	146.16	110.09	65.917	79.811	2.4175	75.249	98.251	110.79	102.52	117.86	70.159	88.722	49.645	59.977	84.114	93.999	76.052	79.512	107.83	83.958	66.954	51.955	-2.7966	-1.4063	92.262	72.549	79.468	91.932
136.57	105	96.169	79.268	93.002	86.207	92.04	101.5	82.259	100.1	134.83	110.85	116.14	121.16	99.401	96.534	116.1	122.18	118.56	99.93	83.181	108.11	115.29	86.394	47.998	60.957	36.323	81.324	92.78	140.87	98.364	120.54	61.864	74.485	23.791	35.007	94.556	101.19	102.26	93.42	113.09	84.392	90.056	84.105	35.781	37.115	109.09	100.4	91.55	114.92
126.86	82.803	99.881	76.313	95.839	55.679	86.198	75.662	79.464	50.053	125.17	86.004	120.59	93.146	87.632	79.438	104.04	134.3	108.58	86.797	104.91	112.37	93.417	82.776	84.072	72.754	50.691	83.575	104.96	150.06	112.96	125.7	69.921	70.927	51.852	62.954	122.39	111.73	151.96	114.49	146.99	81.524	102.11	105.17	87.234	88.16	110.73	101.98	85.978	79.492
101	79.23	106.09	86.8	112.36	50.205	88.174	77.019	95.476	39.005	109.81	97.666	111.52	89.475	85.857	98.624	87.649	122.75	106.89	100.3	119.85	107.93	120.9	102.77	116.92	83.535	117.95	99.174	92.962	129.74	114.65	114.19	82.081	77.966	68.547	79.688	99.289	106.27	104.91	93.483	85.307	65.095	119.96	121.61	73.105	106.75	113.13	115.29	68.473	96.783
89.689	70.858	120.47	84.985	104.09	53.62	97.589	46.196	104.3	17.879	89.436	30.505	115.8	32.548	103.86	71.779	83.857	136.35	101.55	102.34	102.31	90.648	92.83	94.37	145.24	80.048	36.7	59.539	125.86	123.53	118.09	79.789	75.954	74.494	96.263	87.243	149.77	139.12	164.55	133.25	179.58	126.09	100.36	101.75	70.198	79.355	100.9	92.381	74.269	35.427
84.588	96.052	99.045	93.356	83.843	78.159	97.424	69.668	82.472	62.929	79.255	55.082	95.948	63.618	112.86	89.093	109.69	131.08	118.79	125.28	98.069	92.539	68.149	70.041	90.442	79.519	69.945	74.979	124.45	125.22	94.622	73.852	100.56	103.63	71.069	81.123	109.13	112.58	89.577	96.376	103.59	113.67	108.47	104.07	79.798	97.453	100.39	110.48	74.342	77.955
92.381	113.39	78.253	89.379	68.978	86.037	88.445	70.073	57.929	72.752	74.365	39.918	82.95	59.472	118.43	78.021	128.34	139.8	116.27	126.71	91.593	91.88	12.038	38.394	66.18	85.52	62.334	76.546	136.27	134.04	70.217	63.111	104.79	112.24	69.839	81.162	131.93	115.58	130	121.74	140.64	137.96	96.396	98.476	103.56	102.06	97.088	110.6	79.845	72.919
77.98	110.04	63.614	108.75	85.513	98.485	50.942	77.221	57.711	93.059	51.46	54.756	49.38	64.481	110.68	110.43	85.987	115.26	72.668	117.06	139.74	105.6	74.494	105.85	182.07	145.33	116.84	98.369	102.42	124.84	113.83	75	72.603	86.273	77.108	73.983	155.03	159.79	216.54	179.22	159.43	167.7	78.845	81.017	0.48731	31.307	101.42	101.48	5.1629	34.084
86.118	102.93	61.789	113.72	100.37	91.636	51.379	95.263	61.981	84.129	60.214	48.339	49.334	55.298	83.471	97.644	68.99	59.162	79.651	112.78	104.28	84.475	67.168	117.14	122.53	111.07	141.94	100.79	76.591	44.327	14.996	47.969	82.86	86.669	153.51	160.92	135.84	153.03	118.57	156.44	111.75	144.66	85.21	96.597	79.48	143.5	84.564	89.307	73.458	93.627
78.814	90.192	78.726	110.99	112.04	102.32	63.363	94.355	89.728	90.4	71.475	48.166	56.702	52.343	73.315	101.99	77.859	72.984	88.324	108.44	83.859	87.833	79.189	134.57	123.16	107.73	108.79	112.78	89.874	53.703	39.347	71.39	86.975	91.935	164.99	173.29	137.38	138.65	123.39	155.19	158.7	150.11	85.762	95.049	78.69	143.86	73.149	74.389	53.505	66.997
84.853	81.424	85.231	99.063	96.969	92.628	84.111	101.91	86.453	89.807	91.598	82.837	78.493	82.719	73.938	96.74	81.813	67.862	122.03	105.03	62.196	87.103	75.527	113.63	15.415	49.772	70.199	97.51	86.435	55.2	22.173	76.502	95.665	96.981	151.1	173.7	102.65	118.89	26.283	90.47	139.07	134.62	96.66	107.33	147.07	200.41	66.794	79.545	117.3	133.49
82.578	91.375	86.635	62.772	90.878	66.648	86.228	64.086	77.433	50.239	102.38	96.635	87.851	83.186	98.244	93.85	91.632	141.7	131.26	105.44	82.692	100.39	47.058	75.453	7.817	29.632	29.099	83.627	110.68	145.27	86.578	74.364	62.578	75.599	69.507	68.175	155.2	148.61	136.46	125.36	279.66	211.28	85.129	103.89	99.921	95.691	90.703	102.61	99.77	112.44
92.082	99.869	76.613	63.567	83.092	74.666	85.735	72.122	58.632	72.323	106.87	141.47	96.801	114.03	101.31	108.14	106.62	183.74	120.28	99.323	124.5	118.71	24.032	50.375	38.158	71.614	37.172	97.609	122.24	215.56	152.59	94.048	53.068	70.908	-3.8472	2.8489	167.86	147.36	209.91	135.98	297.62	214.32	75.842	95.581	69.372	23.019	119.58	122.81	60.128	77.744
116.59	102.78	68.062	81.006	74.824	86.274	91.99	100.77	40.042	101.86	107.26	148.41	104.42	122.26	79.567	102.4	112.14	156.78	111.35	96.786	118.11	106.06	-10.233	35.084	20.721	86.036	64.034	105.47	113.83	181.84	99.961	77.957	64.094	77.282	4.296	36.364	144.56	131.95	158.1	128.07	194.71	173.49	77.089	93.616	125.07	67.81	131.17	120.66	94.09	82.393
123.97	106.14	86.554	85.957	85.999	92.64	104.16	100.6	69.827	110.89	105.74	119.95	103.17	96.967	79.537	115.38	92.688	136.04	83.79	103.31	89.317	82.926	21.61	66.143	77.079	93.272	91.046	113.9	95.918	132.95	71.649	58.841	43.792	65.903	15.667	30.728	134.39	130.28	165.57	169.64	121.98	168.55	76.552	79.061	75.806	19.597	132.93	101.13	88.527	70.242
119.84	94.975	106.34	87.147	89.961	95.674	119.7	99.405	96.56	115.67	104.26	83.809	104.62	84.197	82.107	108.76	83.892	107.74	80.751	105.87	45.524	69.517	58.48	89.437	67.053	66.621	106.58	116.57	77.432	71.636	29.714	58.002	50.219	74.845	62.246	73.837	97.702	109.95	108.58	161.06	42.816	135.83	92.452	83.173	109.64	74.836	111.61	79.271	119.87	94.711
101.07	80.477	125.7	78.407	101.91	90.463	126.99	80.545	121.1	96.861	102.77	59.401	112.44	77.533	101.09	93.815	79.455	116.69	82.422	101.08	36.937	79.27	96.894	98.29	73.751	51.924	103.97	109.39	72.886	67.069	53.339	76.783	56.419	80.915	94.369	89.048	91.589	99.871	122.91	142.32	73.025	121.5	103.16	91.984	128.5	107.38	92.103	73.502	126.97	103.91
89.783	73.831	130.67	79.561	114.56	79.965	123.38	76.983	121.9	68.64	100.6	64.758	125.46	84.783	109.72	68.626	73.511	107.72	95.993	96.211	58.803	96.181	113.47	90.06	48.574	40.82	105.15	86.218	67.328	64.327	60.661	81.866	76.652	87.884	135.4	121.31	89.36	98.652	93.355	86.465	111.75	99.513	111.21	107.57	172.71	169.99	85.192	87.517	160.65	137.97
87.45	88.759	126.89	102.9	123.59	98.762	115.43	105.72	123.34	83.073	99.717	113.04	130.49	118.18	101.92	74.791	90.418	103.21	105.16	100.96	105.17	128.03	124.43	93.376	60.388	83.688	114.58	89.566	79.199	95.695	105.91	111.76	110.48	108.63	135.86	128.96	77.909	80.736	62.575	35.975	117.81	65.811	113.73	109.33	149.15	158.29	100.46	109.18	129.38	131.49
92.594	113.15	118.11	124.57	116.27	122.54	100.56	131.79	125.6	103.53	94.45	138.56	117.31	135.03	85.797	89.519	113.78	99.49	107.07	111.18	132.24	154.08	119.59	111.88	83.764	124.52	96.188	100.1	107.82	126.49	138.16	136.13	131.63	125.68	123.78	128.59	85.119	84.062	55.208	50.973	129.01	76.459	106.73	98.207	89.581	97.934	122.21	114.76	79.472	88.818
109.08	132.43	105.62	129.31	90.413	136.12	98.585	158.14	127.92	126.86	104.27	155.62	108.02	152.49	80.726	106.76	128.12	78.255	109.19	115.16	109.06	153.64	101.33	113.58	41.543	114.95	75.037	111.27	122.12	121.4	109.16	142.97	142.94	137.87	115.73	142.84	67.462	76.204	4.132	69.357	72.154	76.717	103.88	99.265	91.228	95.504	127.59	111.44	101.98	122.42
97.837	135.43	89.626	116.7	79.981	152.49	83.741	153.63	139.54	157.91	107.54	170.14	84.806	163.65	102.43	153.63	130.25	112.76	84.819	110.03	107.08	156.8	118.86	127.46	101.46	141.83	91.183	150.48	129.02	169.13	170.19	170.27	120.29	129.55	66.068	96.152	77.324	82.39	102.68	135.83	84.592	105.41	93.195	99.213	17.295	25.713	127.76	115.65	52.411	120.94
90.889	109.33	62.809	109.59	67.957	160.93	69.45	146.85	114.11	184.89	103.63	156.59	75.97	156.99	109.68	156.76	131.93	122.68	80.25	91.119	91.473	136.96	97.479	108.86	104.34	148.03	101.57	161.69	125.44	163.47	164.3	167.45	121.57	126.99	81.555	129.16	81.307	84.233	135.05	141.39	85.123	93.425	86.744	112.99	86.444	117.82	105.98	117.11	81.09	138.67
85.749	96.546	50.784	113.06	71.899	165.14	65.245	142.51	97.123	208.16	98.844	162.83	74.671	149.96	114.37	170.84	127.12	125.68	82.275	87.234	89.268	107.97	110.68	107.79	139.05	166.75	124.15	156.92	108	144.43	166.24	152	118.33	118.31	76.549	113.12	73.619	78.638	136.78	108.23	63.131	63.451	82.102	112.24	84.114	140.09	97.986	127.51	77.842	143.32
95.89	107.43	61.395	119.47	68.646	148.45	76.995	137.81	89.561	196.67	95.222	159.51	80.448	134.27	109.13	167.27	123.08	105.81	100.64	100.19	74.541	75.219	128.03	118.61	131.2	148.28	96.547	115.05	94.817	98.254	128.41	118.66	113.17	108.85	67.646	73.331	61.483	79.434	69.176	60.448	28.256	41.545	80.074	97.299	51.563	107.6	104.53	128.47	83.796	141.05
100.84	131.3	82.671	126.04	55.254	128.38	85.884	133.42	92.83	172.37	84.408	155.44	73.506	134.15	98.987	161.81	129.87	98.41	115.41	118.6	81.039	76.68	152.29	146.36	122.09	129.86	40.594	80.442	100.12	92.909	131.58	121.16	107.74	107.11	35.747	18.652	54.852	88.811	25.158	43.275	20.215	40.762	80.921	77.767	-21.474	14.723	122.76	121.36	39.56	99.622
107.28	144.01	103.92	107.64	43.365	85.26	95.578	110.95	96.459	104.13	81.059	120.78	74.521	116.81	101.1	125.1	119.99	89.96	119.21	122.82	85.319	80.878	135.66	136.21	68.595	74.527	-24.466	39.308	111.24	96.358	109.68	109.18	95.772	95.069	39.717	8.5641	77.378	115.22	23.106	59.893	70.634	68.669	79.466	78.078	-17.934	-19.281	127.99	109.94	62.38	102.05
98.028	131.8	105.34	96.547	54.037	75.994	97.96	109.33	99.491	90.41	82.348	123.26	75.03	129.06	106.74	116.46	110.46	89.952	104.09	113.41	129.43	102.5	126.28	112.07	74.05	83.617	10.116	58.29	114.37	136.59	149.13	131.77	107.22	96.948	53.238	39.616	80.846	108.17	65.508	64.73	90.489	59.743	85.596	95.403	16.298	2.5868	118.49	113.03	62.008	118.87
88.882	96.866	104.23	80.027	87.231	73.744	101.97	88.978	109.42	80.204	89.689	99.775	88.326	101.39	121.54	108.82	85.64	91.052	78.629	94.923	167.34	101.94	121.22	86.364	154.24	117.87	66.804	76.401	116.97	159.22	193.83	125.35	109.74	85.001	96.485	76.604	119.65	114.65	174.66	97.638	159.75	87.118	80.514	100.19	45.38	15.038	96.885	108.6	75.059	108.86
96.752	65.588	104.69	72.092	112.06	75.266	120.24	79.812	118.47	84.129	107.75	76.273	112.77	71.319	126.57	100.25	75.905	65.758	82.072	84.707	158.66	81.84	120.89	69.717	194.03	127.69	112.56	80.486	113.45	123.8	175.37	98.08	125.39	86.88	150.67	120.01	128.95	103.36	179.03	91.783	156.64	103.04	84.615	94.799	103.68	55.225	75.856	98.204	126.99	112.08
110.17	58.801	111.57	69.298	114.32	74.938	137.6	73.442	126.57	83.425	122.93	53.347	127.03	55.499	123.52	89.779	100.95	58.547	113.43	88.693	117.3	75.685	119.95	71.273	179.61	109.72	105.09	76.646	121.52	89.245	138.48	86.33	141.18	105.62	168.28	133.61	122.09	87.55	128.26	78.797	135.92	123.68	97.974	83.316	143.51	74.356	74.667	88.251	153.75	92.535
115.26	76.775	118.28	74.639	101.33	75.044	137.87	78.658	126.94	81.524	125.94	60.188	120.1	77.263	119.51	90.18	136.2	73.634	147.07	100.7	85.355	97.471	128.82	85.622	121.37	84.159	83.267	82.818	121.77	87.663	119.23	105.39	145.26	127.85	132.29	120.37	91.502	69.552	56.155	57.773	89.528	118.89	117.64	82.75	142.74	83.974	93.965	92.555	135	88.259
106.04	99.297	122.61	77.03	96.326	67.938	113.44	69.178	115.46	54.535	111.81	59.394	97.64	86.293	123.92	86.28	141.49	110.55	150.98	107.84	85.611	122.29	131.88	94.701	87.217	71.844	64.355	87.149	112.85	117.07	125.89	115.47	115.78	120.03	78.874	93.847	95.08	85.803	72.015	79.675	109.01	125.2	120.04	89.564	89.621	74.78	116.21	100.36	87.485	84.594
99.648	110.65	121.92	85.626	101.99	71.961	93.063	68.913	92.834	42.5	100.98	57.894	87.078	81.681	124.68	75.983	125.17	133.75	133.35	104.74	97.855	121.9	112.33	77.907	70.876	84.847	74.902	94.077	99.626	134.21	123.16	105.48	89.571	100.6	48.016	91.511	103.93	93.82	110.86	99.159	120.57	99.943	108	97.982	57.103	97.221	117.28	97.46	61.544	94.784
97.892	113.72	117.28	100.95	114.65	87.374	87.58	84.605	74.551	60.867	100.43	71.946	87.261	78.138	116.59	80.791	97.088	125.8	110.12	102.16	110.29	98.226	107.9	67.705	88.046	114.09	134.15	109.7	80.664	118.89	109.75	84.857	76.462	83.124	34.662	83.348	93.429	85.958	120.26	102.69	72.425	58.766	94.774	96.653	23.278	99.513	102.79	85.363	49.12	109.06
106.48	106.26	114.3	114.12	114.9	98.697	97.65	102.02	65.995	83.831	106.74	77.85	99.747	73.864	99.979	79.495	76.933	92.179	99.316	96.903	101.21	70.752	107.01	72.349	98.463	120.83	167.49	111.85	75.261	75.546	76.413	69.877	79.91	78.21	51.586	78.129	77.381	77.594	90.463	95.823	8.9003	33.001	88.605	86.306	39.128	95.508	82.982	64.245	72.763	105.52
111.13	101.81	113.19	117.87	109.23	107.93	107.75	110.43	76.634	103.37	111.57	91.179	108.46	86.535	89.579	87.682	85.884	82.468	98.441	96.009	93.57	76.134	110.28	90.751	116.93	122.22	171.55	123.92	92.235	74.773	86.308	96.681	93.09	90.368	57.33	50.923	68.816	67.1	85.508	92.706	-10.625	30.029	97.838	81.802	62.578	59.53	80.872	63.636	71.054	73.439
110.45	98.845	112.69	107.41	109.04	97.323	104.08	94.948	93.415	87.029	106.7	95.996	109.87	90.911	96.426	93.333	86.45	78.268	95.224	98.161	97.149	97.628	117.7	111.96	129.17	103.11	155.87	123.22	102.38	89.246	102.32	117.27	90.883	89.017	70.52	31.681	87.153	85.925	106.83	101.98	35.481	57.465	113.07	94.162	85.716	39.881	94.365	86.279	81.009	67.972
120	92.926	112.62	100.59	109.84	93.694	111.25	88.753	103.52	80.451	110.75	103.42	127.3	96.634	108.01	87.778	95.659	66.075	95.445	95.139	95.026	110.57	97.544	98.904	97.555	88.013	130.39	115.84	107.23	91.352	93.269	124.14	105.86	93.704	102.5	69.976	94.301	79.385	91.411	75.291	65.433	41.463	128.17	121.18	165.13	116.75	98.402	109.17	127.15	108.29
125.08	81.064	117.86	101.32	116.49	97.475	120.47	79.511	112.88	83.212	113.84	97.936	145.95	85.307	120.97	84.841	85.175	54.204	79.977	84.699	106.07	105.58	103.76	99.192	122	103.69	106.65	96.101	100.85	75.849	99.625	107.95	104.98	83.4	133.06	110.21	114.47	88.258	115.11	75.946	107.09	42.188	121.44	129.12	180.85	161.65	90.252	104.79	146.23	120.11
128.04	80.734	121.11	103.93	119.7	101.18	139.29	87.327	118.11	95.526	126.03	101.02	159.63	86.066	121.19	84.148	76.786	42.292	77.254	78.803	102.29	83.124	116.62	98.958	124.38	107.38	114.27	78.762	83.769	33.751	70.929	77.128	108.68	85.348	154.08	142.65	101.66	81.102	83.27	66.687	76.603	40.309	113.35	129.73	184.89	194.46	75.203	89.937	172.6	145
119.05	87.57	121.34	108.93	119.08	108.22	147.9	102.06	124.24	112.01	130.44	109.24	155.33	102.16	110.3	87.033	77.48	60.878	78.317	74.101	102.45	73.862	133.45	111.57	140.83	114.08	121.22	74.22	76.588	23.235	69.592	76.12	110.66	100.24	151.81	143.73	81.369	72.804	72.861	70.938	41.377	54.076	107.04	119.88	166.1	171.19	69.705	79.174	165.39	128.99
105.23	96.296	109.11	120.32	115.92	113.45	133.8	126.59	115.65	127.38	119.67	127.91	131.71	135.45	87.153	85.654	84.863	80.727	89.033	75.222	107.32	81.511	132.85	122.43	118.34	106.16	135.96	82.456	70.478	33.14	62.36	99.459	122.52	125.32	151.72	157.39	45.797	61.88	25.311	51.251	-18.97	51.325	118.48	119.14	191.68	184.77	78.85	91.39	169.19	125.89
86.608	92.878	102.91	128.71	122.77	115.44	96.382	114.61	110.82	119.84	92.025	111.85	101.89	130.01	77.601	80.254	82.395	126.3	74.516	72.824	134.39	100.82	130.24	146.33	172.86	127.38	101.18	83.284	86.442	93.096	125.49	133.95	105.45	119.71	141.09	138.16	79.316	92.837	113.94	88.135	53.444	93.128	117.54	99.18	154.54	127.72	100.45	98.019	119.75	49.42
90.989	102.25	99.609	121.89	132.85	102.27	83.191	101.21	104.41	97.552	95.265	101.79	96.401	117.99	78.802	71.888	94.699	146.13	79.721	85.776	122.99	93.301	91.146	124.91	138.98	108.94	91.366	82.387	97.915	116.92	112.66	125.41	101.16	111.53	133.7	125.39	93.877	89.631	114.22	80.847	77.075	98.911	129.77	95.647	160.45	135.51	118.06	109.01	132.11	67.017
[truncated: 66 more columns]
