# Supplementary material for: Constructing high-order functional connectivity network based on central moment features for diagnosis of autism spectrum disorder
Source: PeerJ. 2021 Jul 6;9:e11692. doi: 10.7717/peerj.11692 (PMC8269664; doi:10.7717/peerj.11692)
Supplement: Supplemental Information 2 [file peerj-09-11692-s002.zip › raw data/Subject_35.csv]

88.464	109.26	87.211	97.018	95.44	80.741	99.969	111.74	98.081	91.163	71.107	143.35	70.322	92.943	84.557	113.51	92.818	109.54	111.59	113.74	79.821	93.897	85.264	78.296	69.215	62.902	45.261	61.193	127.04	126.81	104.82	95.717	105.91	102.83	77.179	66.612	93.134	92.777	89.082	92.202	103.91	93.446	134.97	114.75	154.33	154.24	119.9	115.03	155.52	154.79
98.065	128.94	79.591	103.1	99.514	93.835	91.953	120.72	119.18	108.28	69.815	148.58	90.015	119.82	98.055	111.38	102.27	124.59	95.903	109.93	75.132	88.791	66.062	69.297	20.185	53.025	37.454	61.049	121.54	135.96	100.85	95.804	108.9	116.56	56.748	55.113	95.514	92.626	92.365	88.964	100.32	86.575	108.77	96.342	117.62	129.74	108.3	96.136	129.84	145.58
99.779	115.73	94.007	117.54	112.85	114.03	97.118	128.24	136.02	117.41	80.285	112.47	108.04	147.25	115.68	105.72	91.715	96.61	85.425	104.18	73.622	76.885	93.926	104.7	48.422	75.662	77.184	82.468	97.978	99.609	87.974	102.11	97.403	109.56	68.638	76.714	108.88	103.39	114.63	101.31	116.57	77.775	87.643	80.632	64.921	72.209	97.217	81.116	73.07	97.763
109.38	98.795	106.58	112.54	117.99	126.43	95.987	109.68	132.13	111.82	104.04	75.997	135.27	153.29	134.86	97.262	93.287	73.276	84.899	94.994	87.998	77.041	116.43	127.47	76.724	100.06	123.97	102.48	87.864	68.779	71.768	95.611	89.063	95.899	93.835	111.3	116.13	107.91	130.71	107.47	144.45	94.351	82.181	76	46.313	49.754	92.365	78.341	55.211	64.731
114.03	102.02	102.8	110.95	113.38	127.2	98.476	113.18	127.42	125.04	103.88	69.761	132.12	137.26	129.99	92.947	102.4	86.206	96.571	94.043	106.11	95.525	115.99	120.55	94.031	117.63	145.08	102.9	104.81	77.67	95.296	101.49	102.76	95.618	92.17	111.87	106.94	102.15	131.24	106.94	143.65	116.69	84.363	74.692	53.749	67.158	89.516	86.16	72.822	68.37
96.233	84.718	111.77	107.89	122.86	122.33	101.81	108.24	118.33	135.15	88.408	42.078	106.07	93.221	122.02	93.184	103.35	110.41	98.093	85.037	114.88	124.36	142.94	119.39	137.04	143.06	163.64	110.27	111.14	100.41	116.48	117.55	96.626	92.864	116.13	124.78	112.7	103.58	132.53	110.72	165.48	137.34	94.006	78.378	70.323	83.507	91.693	97.525	75.88	74.399
96.317	99.637	116.26	98.773	126.73	119.48	106.6	100.6	113.16	141.64	71.283	49.368	93.077	66.056	112.47	79.992	109.67	143.06	97.824	79.689	121.95	141.89	131.14	83.451	132.28	140.77	141.97	106.71	113.9	125.95	133.43	119.35	106.17	102.57	110.71	110.67	102.06	99.69	111.74	103.71	132.63	140.8	98.935	82.608	83.701	102.85	91.487	96.137	88.506	102.43
92.214	99.782	136.52	85.308	142.64	123.05	100.34	70.904	106.82	123.39	61.858	27.908	88.395	53.464	123.58	67.103	109.02	140.18	87.392	76.439	122.69	137.53	151.9	94.709	193.27	157.79	157.52	120.13	87.103	115.82	132.32	119.13	103.99	103.48	151.32	130.84	110.23	110.48	110.43	109.07	126.9	132.1	107.53	89.912	78.034	88.552	96.828	92.996	75.161	96.367
96.332	89.944	140.53	81.565	142.19	120.47	103.22	65.213	104.41	106.09	89.833	30.155	108.43	72.844	137.09	78.941	107.97	111.76	81.668	78.114	97.632	109.75	155.02	112.76	171.76	136.51	133.83	112.4	68.05	85.893	94.805	106.3	94.141	96.006	171.16	143.08	111.56	110.32	93.384	93.134	128.92	106.14	101.35	91.147	91.59	88.322	91.415	80.75	78.694	97.107
99.453	105.74	116.91	91.318	122.55	110.61	93.214	90.602	110.21	110.65	90.193	58.002	101.01	98.242	125.14	98.435	113.45	102.34	85.514	98.715	83.528	86.641	136.4	134.1	163.75	121.33	112.81	92.431	69.847	76.679	102.21	108.86	110.83	105.77	162.2	133.27	108.51	105.57	92.179	85.026	121.9	85.933	94.246	90.023	100.31	96.755	84.671	80.494	97.037	98.329
93.798	98.631	95.762	93.119	98.918	95.854	73.984	88.715	99.963	104.03	75.948	63.882	81.417	97.498	93.739	102.16	108.95	100.09	78.7	98.91	82.225	75.346	118.1	145.13	147.07	108.28	92.744	80.237	65.19	73.481	95.354	102.79	101.99	102.58	166.82	146.73	118.8	104.57	103.1	90.647	142.8	93.074	100.75	101.07	121.91	111.42	83.019	95.019	110.96	94.741
96.174	101.04	70.804	88.815	72.321	85.769	59.768	80.154	82.024	99.141	57.708	82.267	64.574	85.13	46.285	84.87	104.71	116.54	70.998	89.413	95.136	79.683	69.883	108.93	91.706	87.439	58.489	74.906	68.739	90.627	89.812	90.386	95.249	101.58	135.72	141.17	116.77	98.182	102.35	93.592	133.16	106.47	103.32	110.56	141.43	130.51	81.358	102.29	126.98	107.91
95.812	111.73	51.61	87.628	64.959	90.15	52.104	84.852	71.126	106	44.847	94.282	49.598	72.065	15.092	73.689	107.67	137.62	68.966	90.337	114.78	100.26	35.905	73.45	84.271	95.288	63.201	92.105	79.319	122.67	108.08	97.242	101.92	108.84	91.14	117.44	109.34	93.41	103.3	95.528	117.71	107.17	91.092	103.16	131.45	127.19	81.338	93.015	124.01	115.67
91.983	93.805	64.229	87.038	86.111	110.66	55.581	75.45	69.663	98.693	52.043	73.732	55.595	75.109	25.006	70.717	97.608	115.3	62.406	76.386	121.37	107.74	37.7	72.538	102.29	115.17	103.36	118.12	68.342	118.72	92.515	96.309	79.643	87.291	89.852	107.87	108.27	94.402	102.39	102.58	127.84	106.97	89.502	100.33	114.86	113.58	92.11	88.302	107.44	111.23
105.12	114.48	65.315	100.87	99.604	134.21	67.042	104.92	91.321	122.22	57.454	91.535	69.526	108.47	49.42	86.469	102.93	102.93	72.621	82.122	122.6	109.27	15.949	65.085	75.491	116.35	111.9	113.86	80.394	120.28	95.538	95.307	89.366	83.705	57.963	59.739	83.194	80.601	85.076	94.475	94.293	101.81	82.375	90.575	96.372	120.38	96.219	82.482	116.25	129.05
96.87	98.817	81.012	122.94	117.76	148.95	77.662	133.55	109.41	147.73	67.748	66.286	73.908	123.77	86.563	122.84	104.86	86.037	77.308	89.592	106.57	111.99	58.733	107.99	80.348	132.84	123.97	115.77	86.131	110.4	80.189	105.79	78.81	81.994	79.555	69.275	87.376	77.495	90.183	88.938	113.58	103.24	77.791	82.509	80.663	110.88	95.328	82.103	97.024	115.45
97.824	101.89	94.714	142.33	114.92	153.41	86.356	147.59	120.77	158.41	59.765	62.85	66.657	131.75	97.618	120.42	99.33	81.552	81.409	95.722	96.407	106.14	86.119	133.5	83.359	139.08	112.62	109.35	91.014	97.501	83.429	110.83	86.799	93.64	96.2	92.14	89.885	82.167	99.49	94.234	78.994	108.34	88.39	92.002	63.546	99.754	95.12	94.991	81.209	98.759
100.04	100.02	103.28	144.23	103.05	144.24	95.849	136.9	116.53	144.05	78.587	72.507	73.026	123.7	104.29	102.77	95.888	85.581	85.873	100.5	86.805	105.52	111.48	140.49	77.363	132.64	94.441	111.18	99.014	92.213	89.552	112.57	98.251	109.85	105.56	125.25	96.723	94.023	104.01	94.786	49.596	104.56	93.294	103.1	53.486	85.48	90.27	100.68	64.576	78.474
105.31	99.071	97.727	137.43	88.453	124.39	118.47	133.56	113.14	124.17	130.33	115.55	100.45	123.16	112.89	97.221	94.32	88.958	99.441	106.56	69.873	107.8	111.26	118.59	20.079	95.252	58.213	106.3	118.05	97.01	96.404	109.82	109.43	120.09	75.012	118.38	92.314	98.948	84.593	78.761	32.159	82.315	83.258	105.73	60.557	86.766	79.816	92.741	66.604	80.098
100.71	100.15	102.9	110.39	95.727	106.32	111.89	93.973	108.22	88.606	147.49	126.26	117.44	113.99	137.06	95.934	94.612	87.184	106.98	108.36	82.934	117.96	125.67	122.06	70.65	98.672	97.701	121.46	115.01	101.65	125.49	107.99	111.39	117.79	89.756	115.13	105.6	113.21	96.21	91.382	77.678	88.979	95.37	116.52	61.62	81.775	90.735	102.81	72.15	68.513
104.53	117.35	90.136	107.66	89.552	88.317	125.07	111.16	115.93	91.76	140.8	169.49	129.51	130.4	131.67	115.49	88.548	87.848	120.38	110.14	83.363	113.93	87.44	91.75	22.75	65.091	71.068	102.37	124.67	109.93	136.19	98.26	116.27	113.46	50.411	59.442	90.483	101.36	81.875	85.024	80.167	96.485	98.366	118.46	86.485	107.5	95.278	104.32	107.8	100.28
80.84	90.918	106.24	117.1	101.61	81.481	124.73	114.95	112.62	89.458	93.16	133.85	108.77	123.17	118.13	132.08	62.674	67.432	110.91	99.739	84.872	102.08	114.06	125.22	93.47	92.263	101.62	113.17	101.25	95.065	123.61	104.03	92.23	96.774	92.314	77.697	108.24	106.06	112.2	107.01	120.85	126.2	119.15	127.25	97.353	97.035	114.2	119.79	100.48	87.856
80.066	86.825	106.01	121.16	94.549	81.057	120.66	116.61	99.594	92.692	65.192	125.25	106.72	114.77	98.972	131.78	58.8	70.106	102.24	96.339	94.285	92.859	103.68	121.66	102.08	101.66	92.092	114.4	97.902	96.288	98.473	97.481	95.193	100.17	104.06	97.402	104.28	99.612	121.92	107.84	104.49	150.61	125.75	128.42	113.72	103.91	121.94	122.07	110.32	92.651
82.029	73.292	108.67	114.69	92.318	88.013	113.25	97.36	86.09	81.922	70.161	112.19	110.39	100.47	95.077	114.72	60.407	64.923	92.166	91.652	106.06	90.686	101.3	118.82	114.12	110.12	92.343	120.62	93.354	90.101	70.769	87.13	93.368	97.728	118.72	126.89	102.72	100.91	123.35	109.11	89.237	152.5	130.31	131.36	123.58	108.84	126.04	125.78	112.62	88.397
85.593	74.551	92.015	118.26	88.002	93.4	122.39	120.33	93.686	96.98	101.56	131.82	103.91	99.397	90.627	112.56	71.025	65.25	100.73	104.32	105.49	102.68	82.34	94.898	73.52	90.453	62.533	108.33	111.18	94.607	73.49	88.585	99.56	99.325	70.348	98.999	87.966	95.9	98.208	96.54	64.528	109.23	113.92	121.22	129.21	124.03	114.68	118.15	121.68	103.84
88.22	76.739	89.329	101.84	92.835	96.749	112.79	101.82	94.149	90.891	110.88	119.12	85.876	87.559	91.204	97.583	82.941	61.433	105.8	105.59	121.02	120.53	75.194	76.947	79.111	84.561	64.375	104.03	107.08	87.73	86.557	80.767	86.947	86.539	55.919	83.21	91.303	102.54	88.902	108.54	79.804	86.521	120.41	127.43	131.39	134.5	115.95	126.54	129.75	111.86
96.397	93.114	85.658	87.314	84.807	91.931	104.21	85.013	84.329	82.521	94.784	107.67	66.64	78.452	72.695	81.452	94.694	69.698	112.35	103.67	135.72	127.77	54.008	48.03	77.222	76.23	54.4	94.429	100.51	85.887	102.44	70.496	82.977	79.77	43.189	67.858	90.277	105.68	82.272	122.79	80.146	88.128	130.13	134.52	135.62	143.51	120.24	131.92	142.05	129.25
86.701	90.418	93.892	87.027	77.547	80.741	98.575	76.55	66.437	64.813	65.363	74.085	45.043	65.78	49.587	77.063	93.055	76.07	112.09	101.7	138.74	118.25	71.204	63.492	151.23	104.38	87.386	106.17	84.96	86.309	117.76	82.215	84.133	80.818	73.327	90.629	102.05	116.5	102.44	143.77	92.613	107.6	137.65	133.85	123.16	117.83	131.16	133.82	121.9	116.85
95.136	100.77	87.75	88.786	54.339	63.061	107.35	83.504	52.888	48.004	72.692	98.595	66.626	76.098	35.472	79.756	95.122	93.294	117.39	100.6	132.41	93.439	45.634	52.11	130.66	93.757	82.252	102.32	91.545	101.14	108.9	79.898	106.95	93.578	67.763	87.666	86.275	108.19	94.727	132.67	61.968	124.2	130	122.63	124.51	112.92	131.7	122.16	123.83	125.32
96.851	92.875	94.355	84.45	51.868	50.525	110.44	73.624	50.264	26.905	93.063	112.71	90.88	83.783	48.762	81.489	89.157	96.705	117.65	94.177	130.98	72.818	42.65	66.499	134.42	89.841	105.35	108	89.946	103.4	89.863	75.248	114.03	94.748	85.682	89.499	82.519	104.48	96.706	127.45	64.375	133.76	133.53	118.12	123.48	106.16	132.68	121.88	117.66	113.9
95.098	89.992	93.295	90.629	62.146	44.496	117.62	96.453	66.869	44.803	113.5	129.54	93.326	88.548	65.038	97.256	89.724	103.89	124.75	101.89	121.54	73.91	48.29	77.588	112.96	77.749	106.65	105.85	104.36	109.29	86.568	84.287	117.71	99.822	65.725	55.527	81.438	95.256	93.794	113.38	76.797	112.29	128.17	108.66	123.24	108.58	121.01	116.45	116.76	107.25
98.601	85.043	105.01	91.124	79.49	49.778	116.8	95.134	77.833	61.155	111.12	116.92	82.177	81.471	74.02	89.735	88.412	97.306	122.49	97.819	109.16	80.721	64.311	80.512	90.288	68.825	95.588	100.38	106.23	93.774	77.787	84.703	102.4	91.212	55.672	33.566	90.7	92.337	93.04	110.45	86.557	96.047	139.74	118.26	131.92	118.16	116.55	122.26	125.15	103.57
95.533	84.663	122.59	85.902	98.514	61.444	96.909	69.457	75.134	68.071	85.163	69.979	64.123	55.166	83.963	75.845	98.959	96.767	113.42	100.53	104.13	98.146	115.14	103.55	157.53	105.15	122.82	112.21	102.5	84.955	100.66	100.27	99.743	93.952	84.103	54.788	113.4	103.63	115.8	122.1	108.01	100.32	151.51	128.13	126.49	107.77	123.08	131.64	121.72	83.407
104.29	105.52	115.53	88.226	91.936	66.351	95.657	71.662	76.427	79.137	84.219	81.804	81.52	52.456	89.182	78.694	116.74	108.91	116.16	113.61	91.392	107.16	124.23	93.552	150.31	109.91	105.88	103.44	121.79	98.286	132.03	110.36	126.85	112.72	74.268	59.268	103.95	100.87	108.11	108.08	80.741	102.51	134.31	119.7	130.43	112.79	120.88	125.01	136.78	95.961
95.813	99.181	114.17	90.834	92.524	64.933	102.64	72.999	85.378	74.094	95.605	94.496	107.07	58.083	106.16	98.932	113.15	103.65	117.78	119.91	85.913	106.02	147.59	111.43	177.43	118.9	118.97	105.22	122.88	103.73	154.55	118.44	135.68	117.66	103.35	89.982	101.38	105.02	109.66	105.17	85.046	105.21	113.67	106.79	127.6	102.28	119.96	123.41	127.39	92.8
107.56	111.77	93.572	85.296	81.808	56.158	120.04	91.371	101.63	80.861	124.45	158.68	146.73	84.678	116.08	124.47	111.33	111.2	128.96	122.68	94.778	99.404	105.39	79.258	94.529	73.465	78.754	85.672	131.46	117.73	152.24	100.3	141.37	121.17	88.858	82.211	77.486	90.787	83.134	86.485	61.947	94.754	83.132	90.635	139.02	121.49	104.29	110.5	142.19	120.34
103.01	102.63	93.989	81.868	93.946	54.493	122.98	103.66	112.31	91.027	128.35	161.08	141.04	94.163	120.14	141.76	101.47	110.36	128.5	120.1	109.83	94.768	108.84	87.867	107.28	71.727	92.788	92.126	114.6	117.97	145.99	102.91	119.02	115.47	116.14	102.44	87.545	92.287	91.576	94.653	81.193	76.268	66.99	83.459	124.31	109.39	95.686	102.91	120.48	106.85
117.9	113.11	93.642	87.185	93.69	61.358	127.12	123.61	115.1	108.71	133.85	162.24	128.88	111.97	106.51	132.23	102.49	114.07	124.48	113.41	107	79.324	87.331	70.656	63.606	58.281	72.92	81.704	106.83	115.59	126.62	105.88	105.11	114.33	102.17	95.342	84.439	84.159	79.533	88.488	47.555	49.367	54.121	82.312	108.31	107.52	88.691	89.611	114.19	107.48
127.16	117.41	109.97	92.413	95.487	77.312	115.88	108.87	106.3	103.98	140.79	119	117	116.97	107	103.25	112.44	111.19	110.13	103.76	96.04	65.505	100.43	84.405	76.107	79.943	87.958	81.47	94.151	104.86	110.45	116.67	97.668	112.86	114.4	110.55	88.911	83.913	78.719	86.264	28.442	44.227	57.176	86.614	80.025	89.757	95.041	88.041	96.784	89.482
140.6	133.75	109.92	106.69	80.02	88.766	121.59	112.2	108.64	101.91	173.22	116.29	133.3	133.23	112.83	90.583	129.33	112.01	107.67	102.85	69.367	58.819	86.158	75.418	0.42699	66.844	55.629	62.777	108.56	102.45	89.759	114.51	110.58	116.96	73.924	88.405	67.776	67.682	49.981	54.873	-8.843	44.989	52.242	79.163	71.001	93.028	92.888	81.408	104.34	104.85
126.34	134.68	122.49	112.2	85.055	100.14	113.7	92.665	118.58	85.597	161.54	87.142	125.82	125.24	124.91	86.891	129.31	103.14	104.49	105.11	69.703	72.866	113.4	108.85	55.641	97.476	93.462	78.69	102.98	89.791	95.618	113.84	117.58	111.78	85.684	96.668	75.467	74.333	68.424	62.822	15.477	72.593	74.278	80.215	52.265	71.617	101.59	97.197	90.076	92.33
122.41	152.92	109.84	111	81.486	104.81	117.73	104.2	132.71	96.022	134.28	112.24	121.87	118.78	113.44	100.24	129.88	114.75	114.83	114.77	80.723	98.248	92.356	89.873	47.175	90.809	85.57	86.908	114.28	94.565	100.7	96.364	134.28	113.09	50.779	71.029	74.434	75.141	74.187	66.44	23.666	92.318	86.598	78.204	60.419	77.644	97.203	98.283	102.88	111.81
108.36	135.32	114.2	91.587	95.878	111.03	105.16	84.97	126.4	94.205	93.512	96.735	111.85	91.589	102.26	104.79	120.33	118.49	109.78	108.68	100.22	119.54	106.52	90.939	118.61	113.49	126.31	120.13	98.659	91.839	90.828	81.051	119.3	100.07	79.682	96.346	108.46	98.324	105.21	98.743	87.415	114.82	108.65	91.357	73.911	70.544	105.81	103.72	94.834	100.05
112.96	132.72	102.31	81.025	91.65	112.8	99.185	90.036	116.85	106.35	78.803	118.55	118.28	86.397	81.161	95.488	117.08	133.9	107.27	104.85	105.89	118.69	79.993	60.114	112.44	103.61	121.18	118.98	98.833	104.56	88.281	71.281	118.16	98.536	70.032	89.365	116.11	107.01	101.13	111.04	101.68	111.82	110.03	100.38	96.766	84.51	111.54	99.02	104.4	108.48
116.51	124.88	93.576	77.817	82.029	106.23	88.036	86.265	104.48	104.43	96.237	130.07	133.34	87.817	75.36	76.96	116.87	143.62	101.89	102.92	105.42	104.32	61.354	49.555	91.626	88.755	110.16	99.299	98.839	116	93.974	73.069	115.45	100.63	73.45	87.635	112.64	106.78	89.068	111.4	116.39	104.1	105.03	105.28	114.05	96.475	118.51	99.841	109.41	110.25
115.26	119.39	82.038	87.72	66.782	87.159	85.048	94.726	98.209	95.61	133.65	141.57	142.41	94.001	74.343	69.93	117.92	145.3	102.47	110.25	97.38	89.81	45.314	51.694	32.234	57.375	72.346	64.62	107.09	122.01	102.67	83.197	113.52	107.59	66.385	78.639	96.624	93.324	73.803	92.778	118.03	91.944	92.882	99.019	127.2	106.19	113.88	98.537	116.35	117.11
101.63	95.718	105.58	79.394	74.924	71.596	66.356	43.047	80.595	41.723	132.9	90.34	123.15	78.882	82.125	46.26	104.79	116.42	90.005	99.599	109.51	79.085	76.673	97.503	85.283	67.578	97.067	62.241	77.989	89.284	98.815	85.31	87.023	92.719	141.75	130.78	112.41	103.83	104.89	109.61	141.8	113.05	121.35	114.82	125.67	89.429	121.04	121.16	105.58	90.905
101.6	104.44	102.06	81.802	73.405	58.466	75.298	56.231	73.643	32.227	133.62	91.411	103.69	82.256	74.697	59.695	113	113.33	96.579	108	101.91	81.196	77.213	98.382	67.707	54.174	75.136	54.172	90.464	86.716	99.98	96.411	95.895	101.7	140.74	134.66	110.31	104.38	110.67	95.034	106.75	105.33	117.41	107.23	128.71	89.344	104.87	108.55	117.5	99.252
95.892	88.067	123.3	67.576	92.65	61.477	75.807	31.813	61.112	11.454	121.66	54.753	90.633	80.909	86.669	63.421	114.95	97.576	88.523	93.449	93.282	77.229	117.07	122.57	134.93	79.48	115.53	75.406	80.537	73.534	86.249	102.74	87.186	91.574	194.65	176.16	132.8	127.51	127.86	103.8	110.34	104.83	127.84	112.94	124.22	77.625	105.17	106.13	109.1	82.405
99.932	94.143	125.22	62.573	100.29	66.881	81.708	36.781	66.506	23.856	123.06	59.279	97.428	95.379	103.22	74.028	126.56	104.22	89.13	88.446	79.297	69.792	129.51	123.94	154.61	90.821	134.13	82.715	92.908	88.647	96.413	112.02	100.05	94.709	196.21	170.8	130.72	134.39	115.84	96.068	107.72	87.172	116.7	105.92	116.78	84.114	103.9	96.488	110.35	85.028
99.582	88.678	122.91	64.882	100.32	64.731	89.448	40.947	76.97	40.779	137.81	62.845	113.42	99.901	121.1	86.643	127.5	106.22	89.926	82.42	66.087	58.769	137.3	126.83	123.82	82.838	121.09	79.121	101.27	98.825	98.412	111.58	94.08	88.915	182.44	152.73	118.09	124.36	93.953	83.063	139.94	74.67	100.48	96.615	116.16	99.828	100.53	90.349	107.13	91.895
96.684	92.534	114.42	79.843	91.711	55.924	96.645	58.011	89.183	59.009	131.36	69.698	106.49	91.61	117.69	98.277	115.72	102.26	96.018	87.789	64.618	52.017	135.33	130.86	83.474	70.681	88.428	71.386	104.82	99.151	112.64	111.68	84.996	84.504	145.78	118.12	100.59	104.22	85.904	79.514	159.37	72.785	88.401	90.063	111.14	110.59	96.003	88.947	103.78	99.535
83.732	92.28	116.01	91.312	94.427	53.064	86.412	63.003	89.068	63.317	95.02	42.825	69.684	63.681	109.92	110.63	101.4	91.025	98.397	101.31	81.376	63.041	165.68	163.73	139.69	102.18	108.66	91.35	92.194	90.514	138.49	124.46	74.179	84.098	142.87	111.63	110.23	100.31	119.27	102.78	180.79	88.554	87.369	89.979	89.584	90.377	99.654	93.371	83.657	78.085
91.246	106.23	104.28	111.08	86.663	61.354	97.796	104.89	93.395	83.683	78.428	65.57	49.399	71.734	92.526	123.66	90.462	82.421	108.52	112.99	81.545	74.056	149.2	151.37	103.83	95.728	84.008	89.118	96.09	85.434	142.49	127.63	81.425	89.855	94.709	70.787	101.65	90.344	116.44	104.93	119.61	84.139	71.016	84.524	85.124	88.15	93.416	83.966	88.273	89.33
90.816	94.996	110.06	120.4	99.69	82.442	96.654	121.15	100.61	93.472	81.453	62.849	47.001	89.634	102.19	127.24	82.064	68.543	105.73	109.21	80.566	91.918	161.33	163.23	126.56	115.03	116.35	105.58	85.177	77.99	130.18	133.26	78.773	90.625	107.42	75.42	114.98	98.359	119.61	112.62	95.898	78.781	61.858	80.381	75.342	71.605	97.443	83.697	76.76	81.46
103.95	94.026	107.93	119.57	107.56	100.68	93.685	122.09	114.65	105.93	110.39	85.239	80.861	119.63	117.85	113.51	85.405	69.724	101.68	96.392	83.235	108.3	134.39	143.09	82.527	102.33	116.49	105.61	81.912	78.799	100.09	118.69	82.387	95.159	116.84	86.672	111.38	97.043	99.427	101.47	84.724	78.396	56.642	74.475	80.228	82.39	96.293	83.929	85.663	99.169
97.989	81.702	118.26	121.94	125.41	112.22	85.549	106.82	129.7	109.25	109.33	75.242	93.866	129.48	118.97	85.016	73.161	58.033	90.057	81.191	92.217	113.57	132.35	152.92	119.15	115.64	143.54	116.58	60.24	61.661	82.645	112.93	73.461	90.739	160.23	134.59	120.04	107.58	111.93	114.44	120.59	94.913	78.906	80.548	70.628	76.864	102.55	99.559	72.457	94.894
98.56	87.993	111.98	120.84	127.54	111.8	86.242	105.28	131.3	117.86	108.39	88.2	113.47	130.21	105.75	75.689	73.898	57.534	87.718	81.226	98.211	110.81	110.54	135.24	110.85	109.83	129.97	117.55	59.478	56.349	67.593	103.7	74.903	93.957	151.33	159.56	116.14	108.87	120.38	113.53	147.36	117.37	95.578	86.04	73.151	85.317	100.61	99.55	76.355	105.23
105.25	99.987	107.94	106.33	123.39	112.5	85.191	90.955	113.77	110.91	106.02	104.33	136.37	130.91	100.86	77.395	80.644	56.014	87.008	83.675	108.3	97.32	93.891	112.61	109.21	105.84	121.95	118.6	61.211	52.86	56.928	87.348	77.13	90.699	126.15	162.73	113.41	112.51	126.79	114.9	153.08	142.3	112.67	101.5	82.877	93.352	104.8	99.281	87.502	109.36
110.48	110.22	99.549	97.181	115.32	115.1	89.759	99.25	97.519	111.98	123.97	131.44	155.89	144.8	112	104.43	93.921	64.546	92.163	94.964	111.53	87.678	91.631	97.916	94.022	97.219	112.95	114.59	76.267	65.776	64.075	82.363	85.197	90.715	80.073	122.71	108.41	109.6	114.85	101.34	137.25	135.72	103.66	104.62	94.295	96.033	104.5	91.702	97.271	109.94
111.75	99.034	105.02	97.322	110.6	117.22	98.688	101.05	92.528	100.28	144.97	147.28	160.04	166.09	123.01	114.32	85.532	58.987	88.995	87.459	110.41	74.985	97.196	100.8	65.272	77.351	98.531	103	74.972	59.704	65.788	75.211	73.036	73.128	62.92	75.356	105.84	104.4	92.631	91.732	109.76	109.19	96.934	110.43	108.08	95.809	104.78	98.149	102.63	107.29
105.52	89.015	112.5	92.689	114.43	110.75	84.464	80.219	92.554	81.508	145.24	134.89	141.44	157.28	130.02	109.53	85.512	69.748	79.254	82.816	128.27	87.68	117.06	124.95	99.01	87.571	115.15	109.65	70.157	62.32	89.745	83.251	66.882	69.969	94.653	66.587	118.92	106.21	101.96	96.963	123.44	96.277	97.23	110.4	105.96	86.467	103.51	108.67	104.08	92.703
110.37	88.689	100.87	87.18	105.89	93.932	83.376	73.985	92.929	75.236	149.15	147.45	135.93	135.94	116.74	105.51	96.541	91.142	75.763	80.191	132.86	105.7	91.585	103.66	42.749	67.237	74.64	101.33	87.689	74.879	88.223	81.693	70.285	77.775	96.235	67.721	116.56	100.7	99.894	88.756	135.22	98.489	93.077	103.66	122.68	108.22	86.33	98.675	132.1	112.85
96.445	78.219	99.813	81.706	112.08	86.962	81.778	72.927	92.567	74.132	122.08	131.59	114.28	99.784	105.64	107.8	101.31	98.892	73.74	83.779	129.34	118.59	98.538	106.33	89.885	95.436	95.552	114.55	98.088	86.003	96.094	95.595	74.245	84.712	124.76	110.23	131.19	118.19	128.45	111.67	179.56	121.08	105.63	104.7	122.25	109.81	82.339	93.013	132.88	107.89
91.937	99.541	87.557	74.322	109.75	92.642	83.287	96.552	95.681	95.187	93.861	146.02	102.65	82.875	105.34	119.52	117.05	120.25	88.214	103.3	124.13	124.04	85.444	84.776	132.69	121.22	122.44	118.81	123.27	120.33	123.56	105.39	104.99	104.11	116.08	121.61	124.52	127.35	136.69	128.62	185.12	137.32	110.45	102.19	118.14	117.67	83.794	84.992	134.75	110.87
89.916	108.78	86.071	71.807	105.17	102.58	91.765	118.72	97.002	110.85	91.113	151.08	101.02	82.873	116.34	129	120.31	128.22	103.26	112.51	108.17	116.84	83.64	69.205	138	123.36	134.4	114.88	134.17	142.17	127.34	101.8	115.22	108.45	116.68	121.64	108.62	120.05	118.8	128.82	172.56	130.39	108.84	99.441	121.87	123.54	88.743	83.83	122.27	109.45
98.816	124.35	84.513	80.382	92.635	102.06	99.594	136.69	97.749	117.82	101.76	151.19	96.236	89.827	115.06	122.7	120.52	135.41	115.08	116.42	93.861	109.63	77.965	57.468	97.771	100.22	110.57	100.4	138.69	152.27	126.87	98.209	121.31	114.45	116.33	105.3	82.322	93.206	89.036	107.03	122.15	101.64	97.407	91.47	123.99	128.34	88.438	84.105	112.02	112.62
100.39	121.24	101.18	94.63	94.796	93.393	95.415	119.83	93.408	97.332	92.363	102.1	70.941	81.526	101.87	92.381	108.7	120.3	108.89	106.31	90.193	103.51	108.65	92.299	126.89	106.66	115.86	102.54	118.06	128.89	128.43	110.89	111.07	111.98	160.82	124.23	81.016	82.491	97.021	103.17	84.564	83.809	101.27	94.994	105.79	108.1	94.986	97.122	87.954	91.487
101.13	118.36	102.2	119.64	98.918	84.942	105.7	128.59	96.598	99.022	81.757	72.485	50.781	78.821	81.144	78.487	101.58	104.88	105.63	102.43	81.094	98.879	126.12	120.99	127.5	110.56	99.458	96.367	115.97	105.7	133.67	135.77	111.82	114.85	152.91	123.61	79.562	82.178	106.2	95.327	44.94	71.836	91.715	93.53	85.052	94.232	89.359	94.605	75.943	87.453
87.949	93.636	111.71	130.31	121.68	97.715	110.34	120.37	103.1	102.91	59.824	37.126	40.895	75.711	84.229	76.394	85.159	76.23	97.403	90.799	81.503	89.524	156.82	161.62	182.26	143.19	131.41	106.58	102.57	76.804	129.37	150.05	95.129	98.3	148.04	136.36	98.68	107.88	127.72	113.81	60.992	87.294	96.822	106.46	63.221	77.052	94.152	100.98	57.688	74.596
84.368	95.29	91.674	131.32	129.42	123.64	116.01	144.29	118.15	140.86	57.55	66.823	55.095	85.476	97.646	105.13	85.7	84.823	105.72	98.245	88.11	90.173	135.48	146.39	157.71	144.49	126.94	104.76	117.42	93.205	126.39	143.4	96.647	95.316	76.827	97.997	94.253	114.88	111.38	107.62	78.42	95.602	82.318	104.59	61.606	91.352	87.488	91.163	65.801	96.152
78.004	100	74.684	117.08	133.61	148.58	97.17	145.63	122.33	162.49	54.906	83.938	62.102	75.843	113.64	132.54	93.968	115.98	109.39	111.99	112	107.35	120.51	129.47	171.69	156.57	140.58	118.75	122.74	131.81	127.82	130.22	97.976	100.92	51.338	79.62	94.911	111.64	103.61	100.87	123.96	102.85	77.035	98.991	63.395	101.39	85.397	86.696	68.952	102.93
83.59	94.392	71.514	104.35	123.52	152.47	86.48	126.99	111.91	145.56	64.412	88.069	70.819	63.962	108	131.05	94.154	134.72	100.74	107.56	123.4	115.97	92.539	98.055	128.31	135.24	108.17	115.72	114.19	151.26	98.417	104.46	90.443	99.817	66.62	81.542	86.31	92.755	88.587	84.108	129.03	99.387	89.893	101.69	86.419	118.95	85.431	88.926	83.267	112.11
90.963	85.33	86.889	98.645	114.58	135.3	83.649	96.839	97.139	103.82	65.433	63.584	71.432	54.697	97.28	104.52	95.216	135.21	82.896	95.218	128.27	117.02	83.598	87.914	116.58	124.76	87.508	104.42	99.391	148.12	84.041	95.076	97.052	102.21	118.33	108.92	82.183	80.895	95.449	80.821	98.132	95.112	119.53	113.04	102.48	120.05	95.02	101.38	96.372	104.85
95.024	78.934	99.524	106.98	108.38	108.45	105.05	101.73	96.862	86.943	77.173	49.786	80.775	65.059	99.86	91.347	104.33	126.12	73.601	89.773	117.02	113.01	84.335	85.948	87.871	111.76	65.824	79.546	105.68	138.75	89.92	102.28	122.04	111.41	131.39	119.09	74.719	72.557	98.83	75.3	50.934	81.883	131.34	115.08	116.58	117.42	99.796	104.1	113.58	103.57
81.942	58.224	117.77	112.79	118.48	93.831	125.22	106.36	107.08	88.341	84.073	26.23	88.788	75.934	122.54	89.347	103.47	100.19	65.976	81.284	107.57	108.27	115.71	110.63	111.62	122.23	90.314	73.904	104.68	114.21	99.189	108.23	126.73	105.41	139.62	135.1	85.974	77.449	109.24	87.562	57.118	78.888	133.87	115.64	125.99	105.44	106.51	108.62	115.6	91.534
76.036	74.905	106.9	116.33	117.31	96.136	129.96	126.3	123.87	119.43	73.655	50.323	85.635	85.327	124.38	91.405	103.58	97.418	70.792	87.212	114.27	116.06	109.12	106.01	131.8	128.98	106.59	77.736	112.96	108.3	125.26	105.26	137.27	108.25	97.41	111.43	86.182	74.004	104.75	96.357	67.178	79.415	115.96	104.66	133.51	112.48	102.53	103.77	129.56	100.93
72.064	87.848	82.764	113.74	108.29	105.61	114.59	132.89	122.57	141.83	69.539	76.747	78.515	74.645	103.18	102.37	102.86	106.73	74.049	94.486	121.36	139.61	95.431	91.907	144.62	135.01	109.89	100.94	114.84	114.79	121.88	99.318	125.48	110.71	67.107	97.436	92.382	70.032	98.86	94.077	115.29	84.269	87.367	86.725	144.55	127.94	91.294	88.167	137.54	109.71
85.452	102.66	63.911	103.66	89.744	113.71	89.519	111.72	103.14	130.95	66.118	102.77	78.57	65.685	69.581	96.084	100.24	115.55	75.152	91.28	127.95	155.61	60.185	64.174	125.73	128.02	92.377	115.78	106.18	119.65	94.288	86.054	109.55	108.23	60.378	91.106	92.08	73.129	92.423	91.154	134.76	97.336	78.38	84.279	151.9	149.23	89.331	81.522	149.28	118.4
87.696	107.68	65.516	106	83.54	114.73	71.598	107.23	89.986	118.56	55.61	99.252	64.013	65.677	58.88	100.6	98.317	122.14	86.324	100.12	126.7	159.88	66.472	80.093	158.46	144.37	106.83	123.68	98.899	128.92	99.895	104.85	112.17	112.45	79.672	91.78	97.845	92.963	109.71	101.98	135.24	99.668	84.507	86.993	122.56	134.54	100.66	86.674	130	98.421
96.923	108.84	74.537	106.08	77.383	101.91	79.796	122.13	86.985	120.56	85.471	108.32	81.309	85.336	91.263	127.27	109.54	133.15	115.17	114.96	110.44	145.04	71.84	85.361	84.452	115.71	78.849	101.38	114.5	143.95	97.483	111.1	125.23	117.99	67.915	72.954	88.667	96.468	100.37	89.21	109.13	90.593	85.899	86.389	101.74	126.48	106.58	84.448	120.71	99.099
96.42	103.53	96.838	94.906	83.942	85.027	84.109	117.84	88.25	122.03	114.78	95.318	94.822	93.109	145.57	152.98	121.03	140.42	141.52	131.46	104.87	124.17	105.87	109.48	50.703	98.875	77.452	91.581	123.32	149.24	105.95	108.84	131.9	121.09	79.779	76.792	93.541	93.418	101.6	86.46	108.84	92.853	95.641	87.72	80.496	107.07	112.97	87.842	104.6	92.617
105.48	117.93	96.527	97.719	74.712	69.638	105.93	137.07	97.906	136.9	136.07	126.35	100.06	109.8	151.23	160.54	119.29	141.75	160.49	144.68	94.466	96.943	90.143	90.792	-29.245	56.839	24.94	70.924	135.95	142.12	111.65	94.705	140.92	126.34	47.789	53.414	79.52	70.526	78.71	75.796	67.845	90.895	96.212	85.383	83.473	112.48	102.84	84.531	113.19	119.13
87.706	102.27	105.32	100.56	86.168	67.391	101.96	119.4	94.667	124.31	121.46	96.346	77.235	96.512	127.85	147.27	104.88	122.35	142.61	143.75	100.96	91.912	125.78	120.93	85.368	102.59	69.146	102.33	111.24	117.79	125.47	107.95	126.69	126.18	99.075	99.433	105.87	81.517	109.58	105.16	107.73	111.55	108.37	90.387	74.148	85.254	104.02	97.092	86.816	92.024
94.725	103.44	88.458	116.51	76.018	73.145	122.54	134.41	96.281	120.95	118.49	123.97	88.728	113.95	74.438	120.08	93.625	105.91	120.34	127.23	95.89	87.578	86.758	87.753	83.331	104.64	47.772	101.21	103.28	100.94	113.86	108.84	126.05	126.67	85.721	100.85	94.074	88.758	98.311	108.61	89.189	117.22	104.27	96.311	93.102	98.164	96.932	102.38	96.307	100.44
91.861	88.76	93.252	116.47	84.677	89.071	123.32	117.23	92.824	104.43	99.938	103.28	106.65	112.78	60.043	87.662	92.892	96.662	93.242	100.98	108.55	95.881	89.396	90.071	158.34	139.11	90.128	116.52	84.146	92.018	109.79	112.84	123.48	121.4	123.45	135.54	96.631	116.96	108.23	124.04	108.86	128.49	111.9	111.81	96.563	96.779	104.78	121.38	85.183	76.091
95.458	81.968	94.429	126.49	85.17	102.61	144.65	140.84	103.64	115.91	94.459	109.93	128.23	118.89	63.779	76.736	94.193	100.09	89.682	82.51	97.655	94.306	77.85	74.37	111.97	113.29	70.696	102.57	92.444	96.037	99.509	106.12	126.49	115.58	106.37	123.16	75.667	118.25	78.246	102.32	76.516	103.47	104.06	117.34	107.48	117.22	99.69	123.59	85.161	85.585
93.465	67.684	113.82	119.72	96.998	116.5	140.57	121.94	106.22	108.98	76.689	83.349	127.18	103.43	85.779	67.207	89.436	96.564	86.449	65.683	91.754	88.933	100.7	86.52	103.66	95.267	78.152	105.43	88.268	89.066	86.843	90.943	107.22	98.599	126.38	132.71	79.489	113.09	64.825	90.578	61.416	88.172	114.89	129.19	107.89	126.52	101.28	129.83	73.53	89.264
96.464	63.588	124.76	108.07	107.76	131.29	120.49	87.077	103.76	97.237	57.363	64.054	110.7	94.268	94.655	62.296	79.834	86.152	81.589	59.647	90.987	83.783	114.75	94.38	105.72	84.468	88.657	112.45	80.591	76.798	74.984	76.436	79.398	80.263	135.11	132.51	96.147	103.92	63.217	91.604	49.822	88.039	129.85	137.16	101.1	126.36	103.67	132.75	65.102	100.71
109.24	90.584	101.42	108.56	109.73	145.55	102.52	96.441	111.67	117.2	57.911	93.99	101.11	115.81	87.811	84.929	84.249	92.426	87.398	84.756	95.262	93.741	93.619	76.251	87.809	82.083	92.288	112.33	96.012	92.893	84.336	82.834	76.915	85.081	71.36	82.708	104.84	94.161	67.097	92.938	40.395	89.925	117.55	119.6	82.211	112.7	100.64	118.62	70.331	122.99
121.49	99.506	85.618	90.202	122.09	157.03	77.378	79.507	109.82	125.11	88.765	101.44	128.28	131.85	109.01	112.05	99.442	100.3	89.424	104.78	116.89	116.04	85.906	66.239	89.912	98.539	131.01	125.07	97.335	112.83	66.287	80.101	64.12	84.02	32.06	57.593	123.89	102.09	91.546	107.26	104.36	118.16	103.03	98.382	64.913	79.736	106.94	107.49	72.517	116.69
135.66	113.98	78.142	86.551	126.57	159.38	81.964	92.638	119.39	140.38	110.6	120.81	155.14	145.21	123.39	118.96	102.14	106.92	104.17	118	130.69	123.1	62.135	51.113	59.727	87.63	139.79	117.52	95.383	122.4	53.634	70.489	69.281	81.624	-15.445	11.463	114.04	106.51	101.98	118.66	121.58	130.79	93.04	82.374	52.177	53.877	112.44	103.52	79.893	108.4
138.09	115.14	85.344	81.313	126.74	143.71	92.447	94.945	118.17	138.65	126.04	110.07	172.07	118.37	139.35	118.36	109.86	116.72	119.17	122.96	132.63	128.52	66.441	57.633	45.501	69.963	138.58	118.02	93.339	125.81	46.457	64.107	81.843	87.189	-12.281	-1.8579	101.61	103.97	107.66	111.83	131.05	129.51	88.569	73.276	52.797	44.771	111.97	97.645	80.723	89.734
133	97.789	99.984	94.949	112.65	117.67	126.53	102.66	113.04	118.3	127.99	100.36	166.98	93.656	119.6	102.91	93.481	94.992	123.14	104.98	102.8	108.39	64.496	63.435	-7.0326	26.388	86.762	103.86	88.159	93.874	31.379	59.902	83.306	80.175	7.8953	-4.5545	81.84	91.99	84.759	89.96	83.109	103.12	96.477	84.566	80.392	70.549	104.29	95.679	83.106	92.66
119.72	94.945	112.48	84.536	106.44	97.003	111.32	53.809	90.663	76.421	99.829	62.451	145.7	62.762	106.6	85.343	100.92	89.717	108.2	93.964	115.89	108.93	87.838	91.922	88	60.2	117.14	122.16	80.787	77.925	67.339	77.893	99.412	89.481	81.668	43.76	94.486	99.963	99.646	95.322	83.408	104.21	115.76	105.39	92.598	90.11	107.69	105.03	77.509	79.771
112.57	90.511	107.75	81.845	95.959	85.956	108.75	34.809	78.96	56.694	96.237	66.012	144.11	78.392	91.941	87.549	101.19	83.796	92.311	81.688	125.08	102.26	79.448	84.035	104.12	78.967	115.51	118.87	86.522	70.646	80.573	88.466	100.86	86.212	96.073	66.462	100.79	104.37	92.748	96.727	89.579	98.63	113.03	115.3	117.35	116.46	102.88	104.12	87.11	97.375
102.9	81.589	111	61.464	104.59	87.292	85.459	1.5316	71.429	40.596	97.02	55.889	150.44	91.863	110.04	93.651	103.49	92.073	76.658	72.934	153.21	104.75	94.466	83.84	168.19	127.61	164.63	131.77	83.514	82.782	84.827	89.843	86.882	77.237	122.8	105.85	123.61	119	112.84	121.16	150.85	113.12	107.49	114.29	123.49	108.14	105.97	106.11	89.471	93.603
102.65	91.698	112.05	42.973	114.8	94.33	66.296	-6.5752	76.721	42.315	91.952	64.27	147.73	94.955	131.56	90.06	105.98	115.46	76.111	74.173	171.61	110.67	99.763	68.88	208.87	158.29	198.79	139.3	88.31	112.33	93.907	83.011	85.087	80.82	128.25	117.25	130.4	123.9	132.27	143.39	173	126.2	101.6	103.07	116.55	88.344	107.15	106.26	97.626	89.039
108.2	103.74	100.23	58.031	110.4	101.39	89.504	53.277	96.332	73.791	93.009	107.57	128.17	101.87	117.92	86.342	95.317	122.94	89.277	78.468	137.49	109.95	74.761	29.565	131.66	126.44	143.61	118.58	111.09	132.86	93.374	79.565	91.519	93.067	81.792	75.872	104.68	107.72	113.22	132.99	105.71	107.16	90.598	88.076	119.84	88.267	94.486	97.321	109.58	108.02
92.608	93.844	103.78	70.921	123.41	116.8	90.77	80.444	100.07	90.7	70.956	86.523	84.097	81.657	102.88	81.334	91.521	108.44	86.143	82.69	110.15	130.3	105.69	50.502	180.93	150.18	158.96	136.58	112.87	134.78	115.56	104.05	91.226	108.89	108.98	88.784	112.71	113.66	130.77	138.76	88.196	102.5	106.57	93.224	103.3	71.246	101.58	108.04	84.641	84.428
94.382	102.33	89.774	93.992	116.73	135.06	107.24	121.22	99.695	122.37	58.478	103	63.752	93.161	68.217	78.605	92.856	89.026	84.706	85.317	88.444	141.69	82.958	39.496	131.52	138.22	120.19	126.55	121.99	122.25	125.83	116.63	98.642	116.92	84.401	75.615	99.559	107.31	111.64	121.02	43.676	89.644	120.47	109.4	105.61	94.189	107.41	115.69	87.247	98.631
83.656	103.42	85.077	118.95	116.48	149.37	114.7	152.63	96.148	154.76	44.568	96.993	48.95	103.35	50.934	89.928	92.966	77.887	83.639	95.03	86.761	143.09	92.782	66.182	142	156.77	122.69	123.95	116.67	104.57	136.94	134.68	97.659	112.88	75.975	90.222	102.84	105.55	107.93	109.03	57.904	75.848	127.41	119.22	94.577	99.752	116.39	117.53	80.963	96.623
82.883	102.26	87.28	143.43	103.74	145.74	135.81	181.04	97.559	174.38	52.372	111.74	57.53	118.6	47.422	94.043	79.406	75.43	91.547	95.679	73.293	107.77	87.262	78.491	75.905	133.11	81.004	92.711	105.99	79.365	109.99	122.02	86.148	93.423	47.934	93.914	90.017	87.546	79.675	81.812	48.366	55.204	120.93	115.99	97.545	110.68	110.82	102.15	95.727	111.52
76.562	96.567	105.57	150.67	97.899	126.59	134.71	172.02	100.71	162.66	56.473	98.27	57.529	108.3	70.939	84.51	69.763	87.421	98.404	96.432	61.379	68.164	116.94	117.17	90.665	132.36	81.957	76.898	85.919	65.507	99.344	110.18	81.555	87.272	68.793	123.27	91.09	81.103	80.049	73.531	45.419	54.66	115.97	102.42	85.828	92.969	102.45	87.169	95.471	97.48
97.981	108.33	98.185	153.15	68.815	98.404	151.08	179.46	112.76	152.92	93.907	139.94	81.299	121.25	83.509	71.228	72.961	105.05	109.7	91.033	27.134	32.222	74.976	83.32	-47.595	61.234	-5.6393	31.085	97.04	68.782	76.997	80.127	96.367	98.366	27.941	98.33	58.864	63.364	40.296	43.823	-30.37	56.948	93.074	82.495	105.86	112.63	75.219	63.095	122.57	128.96
88.482	84.458	110.53	144.3	76.383	88.941	137.81	150.36	119.18	127.87	99.989	99.127	69.23	115.2	100.65	63.249	73.761	94.324	95.937	81.096	18.242	34.354	104.02	111.69	5.0221	74.943	24.733	44.671	84.001	64.946	88.828	88.889	91.957	103.12	76.545	132.64	78.635	90.839	68.106	73.623	-5.7607	88.457	93.955	82.923	99.48	92.119	74.667	74.825	90.607	105.16
98.299	94.908	95.942	128.67	78.361	95.542	123.56	137.85	121.99	127.93	105.54	96.093	73.478	123.43	99.078	71.881	95.034	97.363	86.505	82.643	34.956	63.1	83.972	93.017	3.6351	73.714	33.986	56.252	96.997	84.205	104.56	97.275	101.77	111.35	77.529	130.73	85.007	107.59	81.818	93.738	26.91	116.93	88.889	89.583	105.61	104.66	79.277	86.964	87.795	115.94
97.853	98.974	96.98	112.45	96.383	116.23	102.45	111.81	117.25	121.48	83.205	71.203	67.03	117.21	91.631	79.457	100.77	89.126	75.466	82.76	65.483	88.427	95.259	104.33	76.868	103.03	85.349	82.92	92.299	89.647	109.88	109.61	90.185	97.182	114.9	144.15	107.05	123.65	110.51	123.67	93.276	137.46	106.36	109.94	101.61	106.54	100.4	109.87	81.748	109.1
109.87	124.38	80.735	107.88	96.627	129.46	99.3	123.87	116.4	133.01	85.287	104.95	84.796	119.03	82.05	103.73	114.03	104.73	87.457	97.897	70.787	99.998	79.478	86.308	40.624	88.895	68.785	79.879	114.66	113.4	95.442	111.87	92.17	96.85	92.872	107.85	100.02	104.82	94.686	98.719	103.12	123.27	104.8	109.11	110.53	127.51	101.5	101.17	110.47	129.44
106.72	117.9	89.201	113.45	104.21	139.47	101.06	124.9	119.68	125.04	85.502	119.7	95.345	123.73	82.707	110.31	101.36	96.653	96.594	97.773	53.04	87.278	97.115	103.72	32.425	84.585	64.623	76.541	109.97	106.63	69.672	108.73	76.181	87.521	103.52	90.479	100.34	93.443	81.294	77.784	92.451	105.56	117.58	110.64	110.25	121.86	100.73	98.191	115.17	120.72
112.68	112.7	93.3	116.23	103.45	144.1	104.12	123.41	124.9	120.14	104.24	148.47	121.33	143.25	93.727	108.83	95.995	92.449	104.36	91.479	37.426	75.539	88.856	99.217	-25.574	62.792	36.52	65.495	106.2	98.596	48.197	90.018	73.637	89.695	95.049	74.266	87.711	83.329	58.03	54.378	64.028	98.594	116.95	105.85	114	120.62	89.107	91.434	118.98	119.31
103.55	99.125	98.815	131.57	111.97	147.84	110.74	145.31	137.72	138.45	110.53	149.38	120.17	156.68	102.6	118.7	88.745	85.208	105.32	92.629	35.953	77.425	101.1	115.62	-7.5492	71.868	42.392	71.476	100.3	91.362	66.456	95.159	82.735	98.368	96.529	82.737	83.922	86.267	63.238	58.311	76.472	90.674	97.031	92.469	97.826	100.31	78.184	86.851	92.404	103.48
102.34	92.9	103.01	140.35	116.82	147.05	124.41	162.36	145.72	160.86	109.27	142.35	115.09	155.43	103.58	124.68	82.758	77.657	100.21	90.439	50.53	78.615	97.281	113.45	13.659	72.308	37.671	71.896	99.135	82.887	86.337	95.341	95.786	99.872	102.08	101.7	74.043	81.983	68.113	69.874	99.227	80.99	71.454	83.155	91.03	99.724	72.688	82.208	81.692	105.87
88.34	76.408	126.87	132.24	133.6	144.52	121.19	133.78	141.92	156.47	74.836	82.486	85.344	120.38	108.33	112.69	70.744	62.43	83.746	84.046	80.914	75.952	135.82	146.79	157.07	114.48	91.247	88.156	80.737	64.825	116.22	105.45	97.617	90.741	176.08	159.54	89.031	88.78	102.2	105.87	146.76	78.319	74.047	89.2	75.518	86.305	86.733	93.167	64.75	82.824
93.726	81.422	114.25	120.8	120.13	129.91	133.93	135.69	136.25	166.31	88.49	88.265	92.944	105.97	109.62	121.18	85.555	78.362	86.424	92.634	82.43	76.341	121.3	119.02	118.3	89.459	51.252	69.24	106.35	80.691	114.58	103.48	111.86	101.58	161.23	152.53	77.526	70.285	79.548	80.652	131.91	54.452	56.205	77.696	96.382	111.42	77.136	72.835	92.797	107.17
82.997	67.801	115.11	110.68	116.44	123.5	130.89	121.04	128.98	151.2	91.638	76.64	87.358	107.43	111.48	114.68	84.949	80.561	85.474	94.294	79.536	78.801	136.83	126.38	122.59	92.242	62.182	73.505	103.51	80.71	104.53	105.21	101.28	99.626	164.49	154.75	92.722	81.675	79.271	79.644	123.08	49.919	68.881	82.441	103.15	104.21	76.6	74.404	89.984	99.704
83.314	73.762	109.44	98.251	109.91	123.06	113.02	104.22	117.05	127.55	99.681	89.866	91.421	124.92	110.93	103.14	91.331	95.791	89.94	97.273	90.095	95.486	131.1	121.21	100.67	91.957	83.472	91.223	93.204	87.606	87.017	93.785	91.451	97.064	144.34	144.79	106.96	103.39	84.622	88.389	118.03	72.255	86.268	92.665	103.34	94.603	75.2	83.38	83.358	94.139
89.378	92.049	104.29	100.62	105.99	123.45	102.13	108.7	107.77	109.67	104.19	113.95	89.197	136.94	100.73	99.275	93.652	110.78	100.71	103.64	101.63	113.47	121.18	116.17	92.921	92.345	104.61	111.31	82.505	95.219	72.655	84.886	85.483	92.031	120.04	128.08	111.62	119.52	93.295	102.49	121.07	98.304	95.718	100.16	94.067	86.137	74.51	92.713	71.352	91.036
93.615	90.528	118.74	102.16	114.07	120.85	97.987	92.463	94.448	81.358	107.9	102.17	87.224	117.97	100.29	98.469	89.171	104.16	105.98	99.674	104.36	117.64	139.83	129.99	142.47	107.59	134.12	128.34	66.616	88.905	50.005	78.301	67.678	79.636	150.62	142.93	118.11	125.01	105.33	115.43	148.04	123.11	108.6	109.43	87.328	79.582	85.365	105.43	57.328	75.63
105.49	101.06	123.29	107.7	113.73	118.01	106.54	89.374	93.712	78.655	103.84	101.78	84.773	98.103	97.094	97.285	91.408	96.994	117.18	103.76	92.424	105.43	137.56	123.33	178.13	117.2	126.95	112.88	77.557	90.787	60.133	82.743	78.561	90.996	160.75	134.14	102.9	109.55	95.805	106.92	114.75	125.62	115.06	109.4	86.614	86.569	98.174	113.12	67.827	74.666
111	101.16	116.62	118.76	106.66	124.36	122.9	105.01	104.41	105.09	95.856	109.05	79.719	99.063	86.44	95.693	88.801	84.982	127	109.84	64.843	83.696	118.51	104.6	163.46	118.1	90.789	80.818	100.1	90.553	84.54	94.352	98.011	111.48	133.53	109.7	83.606	93.006	75.332	92.261	44.994	111.66	116.64	104.1	93.752	92.604	106.73	119.29	84.254	82.907
103.74	99.225	94.524	119.76	100.62	139.7	113.25	124.91	110.14	147.89	91.502	117.28	77.266	106.47	81.511	111.66	102.3	100.44	130.9	128.32	54.869	89.357	104.94	92.456	138.8	133.36	82.308	79.825	125.85	111.99	116.05	113.38	121.94	140.19	85.086	98.228	86.31	92.646	79.935	88.28	29.42	106.54	102.65	89.402	95.199	84.843	106.19	115.78	91.496	87.046
92.759	93.277	86.886	104.64	102.26	158.98	78.192	105.05	99.79	153.28	71.75	113.65	73.463	106.56	76.568	107.99	103.94	116.3	117.22	127.89	80.654	105.58	99.425	97.863	145.88	153.69	118.14	113.28	114.34	115.5	117.16	110	121.17	134.76	79.796	120.61	111.79	114.25	114.9	122.41	78.315	131.71	106.71	97.309	92.948	74.314	109.46	124.3	88.36	83.537
95.323	113.94	66.42	98.181	90.998	156.97	59.874	114.61	91.543	151.09	75.171	154.19	84.582	106.04	66.764	118.47	113.56	147.05	112.04	132.31	110.35	128.54	69.737	80.502	93.573	130.48	114.6	135.06	117.62	132.07	99.811	99.887	128.28	125.83	53.179	106.77	116.36	117.57	124.59	129.89	126.92	140.23	90.616	98.364	100.14	92.142	96.679	110.2	104.13	108.9
92.901	117.05	73.155	77.822	94.322	133.21	40.025	76.376	76.748	105.94	85.362	139.11	100.03	77.511	84.264	117.28	123.73	154.78	101.17	125.71	147.82	148.08	89.331	98.876	144.85	132.43	154.15	160.53	103.59	132.57	80.058	93.422	120.12	109.97	110.98	126.58	134.13	123.72	141.76	133.67	205.95	151.24	92.512	107.86	100.7	98.52	96.577	104.62	103.84	101.64
109.55	134.92	77.86	64.264	85.597	97.438	47.881	46.977	76.793	66.214	98.481	133.9	122.23	74.012	94.372	90.79	127.77	142.33	103.59	117.86	166.13	141.09	71.961	85.004	148.34	107.48	147.46	139.27	100.51	120.52	81.598	82.534	130.35	106.82	131.79	107.29	122.2	115.5	124.4	115.83	185.17	142.81	101.74	116.66	103.63	111.48	100.27	106.75	118.54	106.52
113.81	128.92	83.788	62.353	83.868	65.136	65.095	39.843	82.534	49.864	118.82	99.796	136.84	81.819	102.19	78.473	125.35	119.36	111.55	119.47	153.76	126.77	74.224	85.823	146.93	94.83	146.71	117.58	101.14	108.03	95.847	88.749	136.67	113.84	124.58	95.856	120.35	114.01	117.69	99.181	159.82	121.96	99.576	107.94	92.647	93.679	104.29	107.88	108.91	93.262
124.08	119.32	97.596	47.411	86.398	51.303	62.536	3.3478	73.786	23.213	127.06	60.637	155.25	89.534	105.75	56.274	117.46	101.88	111.35	109.53	144.25	105.81	64.349	82.303	122.5	79.98	154.63	108.69	85.943	90.573	88.137	70.798	129.53	106.99	116.68	107.8	127.78	123.79	130.71	111.83	149.51	129.59	108.69	106.81	79.529	73.604	114.57	118.81	100.73	79.938
140.79	125.82	92.475	49.099	77.753	48.611	70.503	13.398	67.813	20.405	145.9	82.615	176.3	102.25	95.142	64.434	116.24	111.35	116.98	105.74	122.11	87.453	23.589	54.038	2.8657	26.205	104.04	90.581	94.595	96.581	58.994	46.152	126.12	99.22	63.474	83.911	114.9	119.07	123.2	111.76	133.24	129.81	96.066	94.527	80.89	83.11	106.64	106.35	113.33	101.14
125.64	99.883	109.84	54.974	91.882	56.695	66.641	9.1927	61.772	7.2897	147.4	63.749	164.35	82.861	102.99	84.362	110.76	110.08	107.82	95.181	111.93	81.154	58.776	91.91	29.482	31.511	115.79	104.27	85.869	96.058	35.965	46.551	96.594	78.609	106.6	102.84	129.32	130.58	142.53	131.35	184.07	137.84	100.12	92.583	74.446	73.934	106.5	100.23	94.961	81.656
118.39	98.178	107.66	72.108	89.459	65.091	81.117	38.962	74.509	25.7	148.12	85.889	141.55	79.969	105.6	96.654	115.15	110.39	108.93	93.611	105.53	78.631	65.703	100.87	35.896	32.376	89.9	94.008	99.904	102.79	47.718	60.337	91.518	76.751	119.44	80.124	115.52	126.25	125.59	123.56	161.8	128.08	100.79	90.628	83.045	85.071	99.919	89.856	101.6	83.186
112.6	102.73	92.068	86.448	79.406	69.527	98.797	79.501	91.169	70.023	154.18	106.97	115.8	86.554	111.41	106.46	128.14	109.4	117.93	105.63	99.155	87.617	70.332	96.37	44.06	48.591	68.563	84.972	122.7	113.05	88.427	88.272	103.61	94.759	102.31	57.15	99.447	116.97	102.16	102.3	115.28	111.69	89.413	80.506	95.937	91.832	90.386	77.787	115.98	88.801
106.17	98.072	87.859	85.892	76.783	70.792	101.78	88.998	94.171	100.6	150.91	99.311	94.912	91.986	122.06	109.44	128.33	96.352	122.54	115.28	93.671	97.869	92.686	102.55	78.91	81.641	91.069	97.786	121.91	107.05	122.01	108.46	108.33	106.6	87.536	70.578	104.25	116.03	105.37	103.44	100.27	109.31	79.242	73.404	99.722	82.405	88.915	77.123	122.44	86.004
119.96	123.46	79.366	77.08	69.763	63.823	98.248	92.855	88.986	118.18	144.4	128.43	101.09	106.19	129.08	122.58	128.22	101.21	132.5	128.93	92.437	106.41	83.385	82.636	48.326	77.566	94.626	102.3	123.96	110.11	137.12	103.44	126.95	120.12	31.676	60.62	97.734	103.26	105.38	105.82	88.653	109.51	58.232	62.673	99.382	92.201	82.843	70.894	146.26	112.01
121.79	126.39	97.425	70.225	85.009	53.297	93.854	77.577	81.55	102.72	132.35	137.1	114.68	110.98	144.97	146.33	111.84	93.169	131.48	127.14	97.576	109.1	109.92	98.843	55.633	71.701	114.02	108.61	106.53	98.304	119.65	89.835	116.79	110.7	28.425	60.499	102.05	96.897	113.47	117.97	129.74	107.62	51.671	62.429	89.774	96.716	81.647	71.289	140.8	120.31
123.8	134.32	111.51	73.205	103.02	42.169	100.02	79.89	87.188	89.681	129.39	160.39	131.86	120.78	155.42	166.48	104.44	89.874	129.83	122.38	114.67	112.63	123.27	107.1	49.296	54.702	103.54	94.592	102.68	94.063	104.45	81.093	105.53	102.26	29.181	30.044	88.694	85.24	96.541	105.34	144.47	90.239	51.885	65.908	85.397	111.09	77.899	69.533	130.25	129.82
118.68	141.25	125.33	76.204	125.09	42.777	96.249	70.082	96.561	76.917	108.45	152.48	119.28	120.3	150.41	141.41	101.06	82.923	119.06	111.47	153.25	117.37	134.37	121.52	121.1	77.633	121.17	86.886	91.088	82.838	123.15	89.702	95.481	92.11	63.721	17.87	78.342	88.413	90.52	101.92	123.76	84.347	78.138	84.249	78.531	111.55	86.025	87.61	108.2	116.72
104.02	128.21	119.99	83.508	137.88	49.193	92.449	78.167	96.536	81.762	113.15	122.78	97.677	104.37	133.21	115.63	107.04	81.494	105.46	105.49	165.57	128.26	144.72	127.43	167.08	111.35	136.13	95.832	91.205	80.829	137.2	116.58	80.684	85.584	83.253	36.808	81.105	93.593	93.466	88.443	110.5	82.435	86.08	88.558	89.805	107.28	88.221	94.376	90.764	104.74
93.914	124.41	104.73	96.635	133.97	64.87	86.116	94.637	90.19	86.814	99.605	103.69	63.93	88.892	98.195	80.518	100.46	80.478	92.568	100.34	153.38	124.97	131.58	119.89	186.95	137.27	146.02	107.89	91.355	75.238	153.24	140.08	78.674	79.928	81.595	62.982	89.011	98.181	111.91	96.351	79.618	91.306	91.359	91.279	105.05	108.09	93.611	103.48	95.357	110.7
82.698	114.91	99.688	98.272	128.13	84.714	66.687	84.168	72.944	73.101	71.902	73.873	42.364	67.112	84.251	63.596	91.598	80.298	78.202	93.736	139.23	118.58	137.02	129.67	222.31	161.58	166.21	125.95	84.422	68.8	155.87	147.51	78.802	78.126	116.4	109.92	113.86	105.29	147.27	123.61	100.01	113.18	100.88	93.802	115.18	107.34	103.86	112.03	102.83	112.25
82.341	106.22	89.424	107.46	109.45	98.786	73.713	103.97	68.418	75.866	67.973	84.606	55.982	74.684	83.459	83.618	88.023	80.323	77.805	91.359	116.79	107.3	124.37	120.09	151.8	130.6	109.52	108.55	97.02	69.592	134.11	134.71	84.599	86.808	124.86	112.86	116.3	94.36	137.03	117.54	112.7	104.99	97.067	87.245	133.88	123.84	100.92	100.38	119.59	133.1
68.793	78.57	96.196	113.96	107.43	108.35	79.241	116.11	72.857	84.152	66.236	60.728	64.536	80.291	98.233	110.46	89.806	73.103	77.835	93.36	115.91	105.85	156.11	151.04	167.15	129.72	87.186	99.875	96.141	68.347	127.99	133.29	83.423	96.199	177.58	131.77	126.8	97.781	129.79	111.88	149.89	84.44	104.03	85.756	127.8	108.97	102.05	93.78	97.644	110.69
73.678	78.44	92.694	112.1	100	106.44	83.152	125.78	81.71	100.91	80.397	60.765	76.819	87.741	103.38	114.93	107.78	83.964	84.511	101.83	127.61	108.71	152.42	154.4	164.96	120.21	62.119	85.108	100.06	81.494	137.75	129.3	99.649	107.41	192.13	132.49	113.86	99.664	106.32	95.774	131.56	64.797	109.95	90.708	117.73	102.12	99.821	90.043	87.643	94.105
82.669	80.701	88.629	111.66	92.721	91.483	91.806	131.11	88.568	106.63	108.19	74.063	82.458	85.5	97.507	104.36	115.56	95.036	88.486	104.33	116.81	102.82	132.9	145.89	136.13	98.046	46.371	72.728	99.965	92.725	135.46	125.27	107.67	100.1	171.91	129.26	94.033	101.29	84.868	86.343	87.829	54.894	109.56	101.86	114.13	105.7	94.653	92.236	87.977	89.623
81.14	72.571	98.427	104.98	97.105	70.543	89.748	105.36	86.131	82.74	127.29	72.591	80.131	63.886	106.44	96.965	111.99	102.26	83.098	99.922	96.46	96.686	139.95	157.8	143.14	91.163	75.033	78.428	92.562	99.993	125.52	123.99	99.536	82.756	167.73	144.58	94.083	108.24	93.756	99.381	86.658	69.86	109.58	116.55	111.95	107.86	94.712	103.64	86.97	81.446
75.27	73.703	107	101.44	102.17	52.82	87.242	84.508	85.744	59.092	128.69	81.484	75.6	49.524	126.21	109.29	110.42	113.27	80.635	103.44	87.094	99.737	156.22	172.25	152.26	90.32	103.96	83.992	101.82	114.43	134.02	129.17	98.208	84.655	158.53	142.25	100.21	107.79	110.7	109.28	107.45	87.907	102.91	120.81	110.18	110.72	94.683	110.1	90.552	80.557
71.996	71.676	117.76	110.46	101.98	48.542	103.34	83.042	91.345	46.342	113.57	96.078	67.292	63.719	128.72	114.77	94.599	100.24	80.998	99.656	92.189	96.931	161.47	176.2	128.46	78.632	91.46	73.272	110.9	104.3	145.38	129.19	91.336	88.777	149.37	121.71	99.383	100.17	108	107.17	103.79	92.141	106.64	125.78	116.61	114.7	96.944	117.13	94.377	87.79
67.991	72.934	122.87	113.84	104.1	53.492	105.23	83.198	88.579	47.811	99.703	83.484	53.509	71.378	120.68	115.1	96.685	93.86	85.113	105.72	121.96	112.02	180.22	188.29	159.79	98.438	95.479	80.182	116.41	98.419	176.89	143.06	95.492	105.75	168.53	126.65	106.44	97.523	111.6	97.245	115.26	93.781	112.98	122.96	114.55	105.25	102.3	118.88	88.138	78.15
74.421	85.092	114.55	113.81	98.425	55.96	101.23	93.091	80.101	56.242	111.1	77.32	49.291	70.687	98.785	107	110.64	99.095	96.323	115.18	137.68	126.86	176.48	180.42	165.94	107.29	87.404	88.273	120.85	101.43	193.72	155.47	110.19	119.8	175.02	136.51	104.31	92.511	105.28	77.546	111.64	91.727	111.96	115.99	117.2	107.83	103.81	113.02	95.576	79.774
79.99	89.955	118.68	99.993	97.908	54.196	82.175	68.761	66.133	38.155	124.83	53.622	52.187	50.406	91.647	82.914	116.72	100.67	103.65	112.16	134.15	126.54	175.56	179.52	194.59	115.4	107.04	102.33	103.2	96.794	177.84	151.9	113.91	113.39	209.77	168.16	110.44	98.958	114.32	82.954	126.51	108.29	121.68	122.05	117.56	111.5	111.48	119.47	103.99	76.445
92.615	104.77	115.52	94.368	84.282	47.555	84.83	68.362	68.662	31.162	138.34	70.668	70.03	48.113	96.135	69.988	113.4	104.94	121.42	110.7	103.5	104.66	137.31	148.09	125	75.081	74.831	84.373	101.81	96.339	138.31	128.45	121.65	108	192.34	148.92	96.159	95.062	101.76	83.478	109.85	115.35	116.24	123.19	124.57	127.89	106.21	117.68	126.27	100.97
89.766	96.353	120.07	95.672	77.638	45.319	101.08	81.013	82.352	39.293	140.87	72.525	86.439	55.986	120.59	85.371	102.68	99.809	136.8	115.12	70.685	79.828	128.12	138.23	62.835	45.148	50.957	71.453	107.44	94.223	97.223	110.27	112.64	108.35	173.86	124.25	95.519	95.529	97.265	85.257	123.86	112.73	99.155	112.63	119.8	113.97	96.54	107.17	120.05	106.32
91.381	96.517	126.24	86.987	76.714	54.957	104.86	73.771	93.856	52.468	118.86	62.09	96.09	69.983	142.65	96.31	101.06	100.28	141.39	123.39	74.258	65.542	126.4	136.88	62.648	51.649	66.665	78.337	110.75	95.132	90.354	97.719	107.18	117.39	163.78	110.05	104.19	102.41	108.09	98.257	138.19	120.33	91.579	101.95	96.852	77.955	96.441	101.66	99.318	90.07
113.14	125.24	106.95	84.042	67.748	68.104	111.76	90.145	106.19	87.26	115.57	94.977	114.81	98.657	135.71	113.11	118.8	123.85	144	138.33	84.723	67.295	87.499	101.02	20.646	49.417	62.849	83.179	132.2	118.22	106.49	93.757	122.62	134.48	95.192	70.779	92.418	94.338	97.646	92.344	108.19	120.21	75.06	83.182	79.867	64.579	93.579	87.514	97.021	95.576
119.53	120.91	106.86	89.033	82.233	85.788	113.19	88.773	114.81	98.053	120.9	99.385	124.27	117.43	116.87	119.61	116.86	123.71	126.03	127.49	83.423	73.782	86.538	98.035	50.329	75.449	106.4	107.5	120.61	119.59	108.48	99.633	109.39	118.14	67.799	73.01	98.835	98.827	105.2	110.16	107.13	126.68	84.763	84.838	65.099	52.832	107.53	96.332	75.758	82.316
129.24	132.66	98.203	96.45	95.442	102.91	110.43	95.059	126.85	108.86	130.07	130.25	142.37	138.4	99.117	119.25	122.3	135.04	111.91	114.3	84.845	91.686	66.406	73.355	59.357	91.972	133.16	118.45	116.53	132.72	112.37	99.381	114.05	109.12	26.442	63.138	93.229	97.864	106.92	121.66	93.144	132.78	97.947	92.89	60.863	68.026	119.71	107.48	75.123	89.004
114.74	117.52	100.8	113.87	115.1	122.74	114.1	115.66	140.07	123.86	120.61	132.25	143.68	153.05	92.893	117.26	112.11	126.85	100.64	100.99	85.525	106.94	80.355	75.086	99.895	123.06	161.51	128.59	106.79	130.7	108.27	102.64	110.02	103.12	23.534	74.484	100.59	106.51	121.52	132.02	106.62	127.54	109.42	100.71	54.306	67.649	125.36	114.84	57.824	80.446
109.34	94.902	98.224	123.14	114.85	139.28	130.7	138.98	139.78	141.49	117.87	140.52	158.94	170.3	92.538	108.15	98.78	107.37	96.919	86.366	82.832	103.17	69.486	52.267	38.148	112.27	125.11	117.93	106.13	115.46	63.258	78.34	98.2	99.193	21.508	86.279	95.851	104.87	106.1	108.06	102.35	113.34	104.26	101.96	72.021	81.785	112.57	101.26	63.685	92.199
94.42	77.097	102.05	115.09	120.25	151.96	114.53	132.39	122.83	148.92	91.229	104.78	145.41	153.65	105.8	101.31	96.457	97.561	92.098	91.763	95.637	101.33	102.56	80.147	100.09	150.37	159.38	138.81	96.22	108.47	49.498	76.183	92.664	106.75	79.438	137.19	112.7	115.66	120.67	96.367	131.26	110.21	97.021	96.018	64.969	66.971	104.86	89.226	55.811	69.602
109.72	98.74	83.308	120.76	99.261	153.16	120.45	159.06	117.68	165.9	82.906	143.56	135.22	159.3	89.462	95.262	89.025	95.288	100.67	99.304	75.508	76.26	60.474	58.929	26.487	113.88	109.9	114.34	102.5	106.25	31.388	65.364	100.83	107.09	52.08	111.13	81.201	96.888	77.59	64.923	53.899	87.094	81.865	90.036	78.507	95.576	90.143	78.631	90.743	100.71
107.29	96.461	86.917	119.75	103	151.12	107.41	147.29	112.74	155.86	82.288	135.77	115.06	140.5	90.1	101.83	81.939	88.207	98.998	97.413	55.15	69.474	71.687	84.836	52.613	112.29	118.59	112.58	86.075	102.99	20.957	73.053	85.002	93.167	70.828	112.77	75.135	89.447	63.12	66.9	30.546	77.105	89.334	96.252	82.244	104.56	96.3	94.246	97.02	100.68
111.27	99.412	88.963	119.37	105.84	151.15	101.49	134.86	115.32	145.71	90.62	136.32	107.91	128.68	88.851	105.42	84.293	86.949	99.697	88.201	50.259	81.702	64.3	84.747	47.895	101.2	99.984	101.12	78.652	105.97	20.865	76.435	75.604	85.709	66.142	95.824	65.455	77.877	48.816	73.881	-1.5107	69.052	105.13	107.9	93.327	118.51	107.42	114.45	108.1	111.53
107.65	99.487	87.651	126.82	107.95	155.51	103.52	141.45	119.42	150.49	86.284	120.92	93.007	116.36	79.98	105.9	93.246	90.711	101.22	86.079	69.947	111.06	66.671	82.652	76.859	116.35	88.058	100.15	84.282	114.15	55.854	94.685	85.48	97.024	63.786	86.275	70.645	75.908	61.715	86.526	-12.244	60.179	112.85	109.63	93.002	111.65	113.53	120.44	104.46	110.82
103.2	78.023	92.94	130.56	104.41	155.64	115.54	138.48	110.73	143.65	82.047	88.011	85.461	103.37	66.428	90.972	88.744	77.534	91.307	71.533	91.301	123.08	73.375	77.555	92.021	128.22	76.681	105.59	83.895	99.248	73.055	100.96	86.335	96.099	87.147	101.97	90.632	84.101	83.706	97.805	7.3153	62.946	116.07	110.99	102.36	104.32	111.46	112.27	99.301	106.43
105.33	76.838	88.881	124.68	92.427	140.12	116.72	132.41	98.955	132.42	80.322	77.332	85.842	92.151	60.422	82.011	90.043	80.633	80.368	68.682	106.31	120.05	71.777	66.555	101.26	131.4	84.048	114.19	92.421	94.938	94.788	104.06	101.9	100.24	101.02	108.35	108.08	91.603	103.04	99.411	43.264	76.686	106.62	105.03	113.48	110.15	102.01	92.891	110.4	109.16
105.13	84.442	88.893	112.72	84.933	112.74	109.23	117.76	96.122	111.89	79.691	83.888	89.364	88.545	68.024	82.364	84.546	86.794	71.228	69.947	104.03	100.7	72.835	62.511	107.61	119.76	105.72	117.51	94.567	90.372	102.71	99.639	107.66	95.531	102.75	98.46	116.74	96.513	109.07	100.9	85.018	94.114	103.48	105.01	126.96	123.54	97.128	85.469	126.36	113.7
97.147	82.194	99.116	99.614	89.272	88.123	105.33	100.24	103.66	90.247	83.832	90.747	97.236	92.877	85.343	91.183	71.655	84.874	68.633	69.386	90.471	80.129	81.709	64.263	97.183	97.07	115.38	112.34	87.886	80.155	84.141	86.927	88.567	80.557	91.588	83.295	117.03	98.288	99.208	101.73	123.46	102.81	111.64	112.45	142.38	130.64	100.82	93.749	133.6	115.44
94.971	101.67	103.83	81.49	97.726	81.702	95.345	84.486	114.49	81.569	72.431	102.55	103.33	97.264	98.203	92.067	76.081	96.031	77.329	79.998	101.44	81.96	75.225	54.231	106.91	95.266	119.74	106.68	89.194	88.294	89.369	79.157	84.784	84.28	63.06	67.055	109.72	99.639	92.911	104.87	127.93	104.21	123.5	117.82	136.88	122.11	113.78	107.5	139.22	115.79
99.561	121.57	98.256	69.822	103.22	92.177	96.969	85.73	118.54	88.767	65.793	115.24	113.33	96.637	97.733	92.138	90.12	108.93	89.166	92.956	118.4	98.992	54.946	32.415	99.298	102.9	98.056	97.623	101.35	107.25	104.67	81.284	92.931	97.249	28.024	60.516	102.6	100.46	87.084	100.47	113.34	93.674	119.13	110.77	119.36	109.94	120.54	106.34	140.41	123.61
99.722	110.85	104.62	68.236	113.83	110.17	107.34	79.303	113.58	82.355	60.485	102.88	117.97	88.235	90.826	84.529	81.89	92.114	84.111	84.994	121.8	104.57	52.964	33.407	113.46	122.6	88.83	92.998	92.755	102.29	108.55	88.78	84.253	88.074	37.937	85.202	115.15	112.46	93.968	110.67	117.39	85.307	115.73	108.76	96.29	96.278	126.14	105.03	122.2	123.52
[truncated: 66 more columns]
