# Supplementary material for: Constructing high-order functional connectivity network based on central moment features for diagnosis of autism spectrum disorder
Source: PeerJ. 2021 Jul 6;9:e11692. doi: 10.7717/peerj.11692 (PMC8269664; doi:10.7717/peerj.11692)
Supplement: Supplemental Information 2 [file peerj-09-11692-s002.zip › raw data/Subject_36.csv]

86.054	77.667	84.094	83.26	115.22	56.729	77.743	37.88	130.33	56.991	42.667	4.7252	55.07	9.6457	106.89	93.597	84.203	75.095	83.41	87.618	66.464	118.45	26.672	43.304	207.44	147.29	118.09	90.383	64.544	34.533	31.38	48.033	60.229	67.351	169.64	151.28	151.75	133.94	149.21	141.11	148.4	174.49	147.57	136.72	117.35	111.97	98.526	113.45	110.38	130.45
96.8	76.85	95.083	76.146	68.215	33.51	86.227	53.123	85.633	65.453	76.994	30.807	51.006	29.833	97.947	84.717	103.06	106.96	137.74	104.56	27.146	113.91	29.781	42.152	127.86	94.316	43.007	35.295	89.833	62.06	26.443	38.248	90.632	94.094	186.14	131.69	151.77	125.93	128.89	130.45	142.87	160.72	137.56	140.45	151.69	137.6	72.83	100.48	144.48	148.57
129.9	93.477	133.42	97.347	84.394	71.736	130.6	93.675	94.945	112.5	147.41	112.01	123.18	117.65	119.28	114.3	109.89	118.74	181.69	127.59	72.94	117.53	118.22	101.64	141.37	101.89	42.295	39.458	121.09	111.19	109.01	89.685	134.98	121.62	165.19	95.075	115	95.584	89.966	104.55	128.77	138.82	111.33	110.18	137.76	109.23	41.847	77.462	135.34	125.83
151.39	86.296	153.25	99.84	102.26	93.315	150.3	106.06	110.1	131.6	201.01	153.31	171.28	167.57	143.11	138.7	103.57	100.18	170.92	111.32	162.57	127.94	178.22	142.27	156.71	110.02	79.732	72.259	126.56	124.67	154.11	119.53	128.75	109.24	124.85	70.493	83.467	71.531	63.846	85.285	97.791	115.17	121.52	101.25	111.14	76.978	55.813	87.741	120.04	98.834
143.21	75.004	127.66	83.591	80.224	75.445	136.19	103.61	97.81	106.66	199.76	145.73	154.25	147.97	123.43	114.73	101.6	91.307	138.09	84.838	151.37	98.681	136.67	113.97	88.141	74.351	91.202	89.496	125.6	119.33	119.19	104.98	90.341	82.938	63.317	57.354	93.003	77.398	73.772	94.491	98.707	97.164	133.95	115.71	80.218	65.837	92.273	112.18	91.839	84.131
135.63	70.226	130.52	82.836	85.429	79.646	127.51	93.821	100.44	98.821	172.84	96.92	119.2	97.883	144.93	130.43	100.31	66.106	153.27	89.637	141.61	88.62	137.18	108.02	104.99	79.269	97.792	97.447	133.34	97.759	109.66	101.3	67.917	72.039	69.791	78.526	105.36	87.453	92.535	102.97	109.72	100.38	143.2	128.99	82.497	76.402	89.71	105.33	91.02	88.431
131.38	79.095	143.5	92.834	93.935	84.47	134.14	104.23	95.15	97.77	157.62	91.08	110.52	88.789	149.4	143.29	104.65	56.311	184.88	111.26	106.59	75.417	159.48	118.29	131.15	92.366	98.015	80.803	136.96	89.655	120.02	114.81	81.147	85.883	98.735	91.424	106.48	93.081	92.079	100.29	104.15	86.13	123.71	119.25	94.951	88.316	63.395	83.256	96.92	97.616
125.48	91.963	148.5	101.25	96.301	88.481	145.99	129.16	90.613	97.666	161.45	129.14	128.96	120.5	131.32	136.98	107.33	64.086	195.38	121.61	77.596	67.8	173.77	128.55	115.15	95.614	87.439	61.874	126.61	96.537	124.3	127.87	107.25	100.49	107.85	78.994	93.94	92.377	73.566	88.969	78.351	56.315	97.96	97.943	106.03	97.142	58.877	81.58	106.28	102.95
124.69	101.66	163.02	111.7	123.09	118.66	157.11	134.48	126.45	109.42	164.93	136.15	147.79	131.26	150.68	148.7	101.26	55.568	185.97	124.14	114.86	88.847	206.21	149.77	118.88	111.18	94.896	84.681	110.29	89.368	130.62	131.52	119.08	98.578	118.24	74.705	70.179	84.561	61.033	78.249	51.803	57.446	94.342	81.83	103.7	88.341	71.979	93.785	113.46	95.765
122.02	106.03	136.1	93.637	100.34	107.06	140.84	122.71	123.24	96.834	165.81	146.98	146.43	128.37	130.39	111.45	107.52	83.56	138.74	104.81	105.48	86.504	149.14	114.56	45.84	78.472	90.117	101.47	96.055	90.659	79.192	97.864	97.842	79.924	73.633	53.077	75.264	89.271	68.132	92.341	41.439	70.943	103.72	85.193	82.214	67.911	107.94	117.76	101.52	83.007
125.63	104.07	126.9	82.878	82.047	95.173	123.33	96.462	108.98	91.865	152.57	121.26	124.7	102.69	137.07	102.74	105.1	92.358	119.13	102.84	106.45	89.214	126.52	99.189	42.106	62.812	99.678	112.49	92.312	79.302	63.497	74.778	83.331	76.198	73.638	74.026	84.621	90.199	82.085	99.937	50.087	97.644	121.69	101.74	79.543	65.022	116.8	117.57	100.31	80.93
121.99	99.551	136.8	92.905	81.837	98.112	117.56	85.179	93.843	102.34	126.96	93.366	102.43	90.097	153.08	125.06	86.448	76.921	135.04	122.85	106.05	94.813	155.49	120.01	102.04	80.118	110.84	109.96	96.581	70.574	106.07	84.758	97.164	100.08	118.08	127.7	88.318	85.475	90.167	88.16	77.528	106.52	123.28	113.1	101.81	92.612	96.582	96.921	110.19	94.09
104.35	90.615	123.84	96.114	78.209	90.194	109.35	97.889	68.128	105.92	116.07	125.53	108.01	132.61	124.27	128.6	72.661	75.866	126.33	124.65	92.183	97.396	158.59	131.28	136.92	103.88	114.25	93.8	92.724	83.891	140.1	102.55	107.09	119.22	130.98	148.78	93.922	84.061	89.145	74.79	97.216	79.151	100.68	102.59	113.72	113.98	80.205	82.974	106.1	105.21
83.775	84.043	112.73	104.62	103.78	109.84	104.06	111.32	85.946	115.38	101.16	135.64	115.89	160.88	115.9	144.04	61.873	60.335	109.11	116.45	126.84	126.51	166.6	142.69	171.19	142.92	114.41	102.28	85.15	90.468	157.88	113.29	104.32	116.91	134.29	150.22	90.116	83.745	88.456	62.388	113.4	65.426	79.679	80.754	119.1	131.23	82.259	83.34	107.45	113.33
69.52	89.888	70.661	95.593	99.418	105.22	89.51	120.07	96.669	102.51	89.267	146.29	111.34	162.53	71.065	103.27	80.562	82.513	64.164	89.915	113.83	127.74	89.766	96.367	96.195	126.15	99.409	111.16	83.422	104.24	99.301	86.782	80.763	95.285	68.955	96.357	99.962	97.631	94.179	76.187	122.29	66.555	51.587	58.56	96.007	125.98	107.96	97.558	95.01	113.75
79.978	101.61	59.898	92.76	106.78	117.22	86.481	119.26	114.73	106.66	82.061	115.64	93.767	128.48	83.937	91.336	99.355	103.76	65.736	78.494	135.57	139.9	56.63	70.526	68.232	119.12	88.752	124.2	93.328	106.13	67.136	68.926	79.214	79.157	33.979	58.717	95.524	99.993	91.875	83.314	123.72	100.29	54.924	56.276	100.83	138.17	128.24	103.9	117.97	118.26
94.628	112.28	60.295	90.161	105.85	118.67	88.408	119.17	113.19	110.17	82.846	104.22	76.757	99.208	89.039	76.259	113.61	134.66	81.303	79.602	121.67	121.76	40.163	59.821	46.447	106.24	93.473	128.84	103.9	110.31	64.245	68.104	101.42	88.226	18.366	41.47	86.334	96.16	84.656	87.798	107.39	117.83	59.827	65.591	103.89	141.91	121.99	98.957	132.65	117.58
96.691	108.1	75.613	91.345	117.41	130.35	91.488	120.81	113.75	120.21	87.176	110.91	72.125	92.729	102.24	83.102	111.99	152.7	102.11	87.641	120.67	109.18	62.936	81.496	66.938	121.07	104.98	141.45	109.06	118.1	102.68	89.43	127.77	110.07	36.959	58.628	73.293	86.997	79.864	86.774	82.02	111.16	73.554	79.091	108.32	135.17	93.704	89.669	136.93	112.94
81.395	99.984	81.144	91.357	126.09	141.01	87.146	117.87	120.3	116.88	82.186	122.95	77.467	99.498	102.66	87.435	107.1	161.2	101.4	94.622	122.02	105.59	77.812	97.739	78.986	135.31	112.95	160.47	104.66	129.99	129.13	101.95	131.91	123.44	59.314	84.656	72.373	85.035	89.42	91.164	73.683	91.978	86.303	86.669	94.001	106.49	69.703	86.864	113.77	100.3
60.925	97.844	73.626	89.509	106.85	132.27	76.571	104.42	116.23	92.669	60.372	103.48	70.01	87.155	95.025	76.999	109.03	159.1	89.437	96.389	120.13	115.84	60.343	85.211	44.286	113.56	93.779	161.07	102.44	138.24	111.68	85.899	115.3	120.92	70.973	98.459	87.724	95.082	105.89	96.508	99.051	79.535	100.41	96.133	90.357	92.162	79.091	98.602	101.21	100.86
68.3	120.31	76.201	93.516	96.563	122.43	84.43	90.231	115.35	78.468	58.198	95.099	92.443	90.35	104.13	78.998	129.45	157.25	78.542	104.98	129.85	132.1	55.38	74.286	50.829	95.612	101.21	151.21	118.11	148.61	106.24	81.546	107.2	115.03	65.959	84.216	101.69	102.98	114.36	99.005	150.4	93.566	92.429	85.569	74.031	54.913	80.215	88.819	82.005	90.792
88.107	139.75	86.529	95.033	79.345	98.01	94.541	81.624	91.353	73.817	70.099	90.671	108.67	96.452	119.17	93.587	140.47	146.12	75.797	103.83	143.71	148.26	61.943	75.655	72.622	79.112	102.37	113.29	132.82	144.61	119.14	93.763	120.34	111.52	64.963	70.513	101.67	101.54	101.08	82.854	183.12	102.94	91.771	89.492	96.322	61.903	99.332	92.363	104.96	97.011
99.945	152.25	98.048	105.1	85.287	95.457	105.79	94.332	83.008	91.311	78.187	103.53	118.24	106.18	121.02	111.17	131.26	130.04	79.694	107.37	126.36	139.64	74.803	94.24	99.855	87.913	98.681	90.138	141.4	134.54	157.62	130.43	148.69	120	60.675	75.803	91.673	94.56	87.556	67.929	190.37	99.657	84.456	100.08	116.44	86.787	112.34	104.88	119.63	101.54
95.917	137.79	98.877	110.97	96.612	94.686	99.631	106.24	84.478	102.69	67.783	100.87	100.6	96.999	98.315	107.83	102.93	105.73	74.997	103.23	102.64	119.16	70.529	105.8	99.888	98.105	88.976	88.193	118.02	103.48	160.51	146.44	151.82	121.14	70.274	109.43	82.549	87.025	83.93	65.028	145.47	79.983	98.843	124.58	130.9	124.56	132.77	135.61	123.45	109.84
89.391	108.72	91.496	112.66	98.164	82.921	86.812	108	86.152	94.656	41.353	68.161	65.446	68.54	67.151	77.697	72.597	82.968	74.554	97.959	88.42	98.055	53.213	95.007	74.258	86.517	84.44	93	72.312	63.165	106.95	120.57	127.51	113.17	98.214	152.56	82.76	81.099	89.311	74.008	82.006	64.329	134.29	148.89	138.56	160.72	157.18	161.63	117.66	120.01
109.94	97.953	116.98	128.48	141.93	103.15	106.42	100.87	123.64	107.93	34.881	33.776	74.44	60.092	101.92	89.6	59.962	60.329	103.56	115.74	140.25	102.26	110.94	111.03	157.71	109.52	141.14	116.19	49.125	41.185	87.343	102.66	111.12	111.33	152.74	181.47	77.371	67.348	95.504	84.254	57.15	93.63	155.28	131.97	118.46	137.87	129.71	123.98	89.569	104.16
115.52	100.58	123.08	132.89	143.52	102.03	125.41	98.385	126.03	115.61	36.543	25.751	79.068	60.104	121.71	90.434	68.26	69.571	126.99	122.42	133.23	89.501	129.86	103.3	163.93	89.667	155.53	100.54	72.165	67.227	65.491	82.992	109.43	120.74	153.74	154.01	87.169	72.538	99.222	96.431	92.244	120.05	137.4	101.32	112.65	121.83	105.32	75.541	83.871	100.52
107.46	105.8	109.43	109.72	130.11	87.041	116.15	82.459	104.29	114.11	62.772	57.938	90.794	82.321	131.96	114.52	92.103	101.08	104.02	101.96	126.37	84.445	130.12	96.712	153.77	72.02	154.07	71.974	106.33	110.57	67.689	80.245	105.71	116.59	123.75	99.396	95.126	88.174	96.861	103.77	125.93	135.3	102.68	66.85	97.951	85.798	89.228	44.473	86.853	87.682
77.918	123.31	83.411	92.395	127.09	109.85	83.3	72.71	106.96	117.59	61.984	76.352	79.247	82.037	129.1	150.05	113.21	138.44	78.722	95.762	97.091	81.863	109.76	94.862	105.62	70.21	99.91	73.703	142.77	153.49	96.088	97.415	102.41	106.25	77.369	62.928	102.66	114.14	105.37	112.35	158.55	145.74	59.371	43.776	69.712	58.111	89.492	46.586	81.412	71.778
58.354	130.9	48.018	71.92	103.24	107.17	32.439	55.53	97.037	82.202	45.267	69.336	44.993	61.792	80.506	140.33	134.69	169.96	44.478	93.007	76.378	80.841	53.868	75.078	4.9656	41.059	40.195	87.931	131.46	152.31	78.248	89.853	76.064	81.614	51.608	60.478	106.91	134.22	105.55	116.2	116.61	130.66	44.794	42.056	30.928	34.666	111.07	79.182	65.393	60.212
64.675	134.05	25.908	69.95	55.516	77.348	6.935	52.444	73.086	23.506	14.857	33.638	1.102	32.735	15.457	85.328	141.6	177.55	53.249	110.77	65.592	75.677	-1.3179	45.113	-117.91	-22.528	-8.708	87.149	84.161	115.6	24.002	56.75	65.155	71.376	70.451	92.024	103.47	133.87	89.416	100.49	49.836	98.769	67.522	66.859	29.056	58.136	150.26	118.86	69.171	70.089
92.327	147.42	32.845	97.712	33.023	78.099	47.187	97.856	74.704	19.229	14.331	60.955	17.872	64.017	-20.71	32.419	149.94	184.94	117.22	151.84	45.498	60.817	-25.287	34.761	-175.63	-49.726	-36.444	87.511	85.292	123.83	13.236	54.608	92.562	99.75	59.346	90.591	102.42	120.79	77.392	93.701	53.97	79.292	70.531	79.934	53.229	85.752	145.29	109.1	75.444	86.191
114.28	149.75	50.883	119.56	33.41	78.805	103	139.51	81.647	40.444	46.957	127.06	68.353	123.2	-22.359	22.1	154.21	171.79	152.04	170.02	40.537	42.495	-10.34	49.483	-145.8	-39.238	-11.82	79.019	108.19	145.84	38.254	70.085	132.94	141.22	45.635	73.858	98.218	104.07	77.32	94.154	100.06	73.407	61.394	93.155	90.134	105.81	114.29	84.473	89.745	100.48
102.92	122.67	61.08	114.44	38.03	69.744	113.39	136.54	73.875	59	72.614	144.36	83.379	135.45	6.5373	62.372	145.2	132.7	127.66	143.04	74.365	50.783	19.024	75.775	-72.65	-6.6339	15.336	62.867	121.18	144.61	64.21	76.059	147.18	157.41	55.894	77.309	93.962	98.064	91.205	97.765	135.99	80.482	75.328	133.59	153.98	158.39	111.24	100.85	144.35	132.78
66.642	94.497	41.216	91.789	29.173	57.807	76.565	114.1	45.31	64.293	68.301	115.47	62.108	103.46	12.867	86.543	137.41	122.56	71.421	99.398	84.923	68.099	0.67863	71.504	-44.458	17.136	6.0933	49.179	117.04	137.71	59.314	65.97	130.13	140.93	49.563	87.408	106.08	111.28	113.29	113.74	149.57	94.414	98.453	179.9	199.81	223.18	147	154.2	191.46	168.69
52.105	101.09	43.237	99.672	72.197	107.12	66.778	113.93	67.974	105.82	51.929	79.445	73.416	77.029	33.267	97.812	137.75	141.72	63.226	101.32	92.514	96.197	0.34159	71.933	21.651	78.651	8.3213	84.025	124.21	146.89	89.891	87.194	116.4	120.38	30.899	94.419	120.48	123.84	131.09	137.57	160.83	130.02	94.581	173.5	175.4	222.01	144.59	160.99	168.46	170.42
71.338	99.228	55.161	97.914	87.867	86.964	76.736	104.63	61.401	93.837	54.269	51.155	93.119	61.448	18.233	50.165	130.98	144.11	48.741	96.506	102.15	107.27	-2.8601	50.67	47.467	80.477	70.718	95.061	78.55	110.72	75.571	83.453	101.61	95.878	58.827	114.6	119.73	117.37	112.16	134.38	95.501	123.33	99.832	137.27	110.8	164.9	131.32	143.47	107.04	148.21
94.017	102.02	101.67	121.72	122.56	109.12	134.76	131.03	100.21	119	56.25	37.141	119.46	59.472	58.905	38.148	96.643	111.44	111.35	119.77	108.8	118.33	47.658	58.206	94.262	102.28	101.02	108.88	70.716	95.521	115.12	108.29	129.27	101.4	102.95	138.18	108.64	99.24	99.524	118.1	93.634	116.15	105.18	93.41	84.896	127.38	105.31	102.05	71.394	128.44
110.89	91.886	142.47	124.09	154.18	132.73	179.96	147.48	143.02	149.67	85.033	76.024	157.3	90.052	119.28	70.708	68.922	72.421	151.15	123.25	134.16	129.73	111.33	82.945	171.41	145.9	130.44	122.22	85.075	99.158	167.98	139.46	147.33	107.06	129.6	135.95	97.883	82.516	110.34	116.33	106.55	111.41	113.31	61.195	72.665	74.291	77.184	68.695	56.031	100.31
108.09	80.87	148.11	110.01	157.24	139.59	174.38	136.34	158.2	151.48	97.804	111.56	161.65	101.29	141.32	104.14	64.005	51.027	136.05	113.05	129.01	119.21	138.74	100.77	201.49	166.78	149.39	130.82	102.54	105.46	188.76	153.23	142.79	110.83	127.94	117.79	97.513	82.798	142.53	132.24	105.79	110.26	107.31	58.416	55.479	30.027	70.203	71.217	49.21	76.96
101.41	75.121	135.83	101.44	143.1	144.73	135.04	116.76	139.43	144.61	90.384	111.48	141.38	96.246	138.14	121.93	77.664	62.538	112.44	104.85	132.99	121.46	142.32	116.99	202.1	175.99	141.39	130.45	116.36	114.13	189.88	161.14	126.26	107.8	107.47	92.931	100.4	91.726	160.05	140.97	76.628	115.3	105.42	83.312	59.506	33.142	91.371	99	70.531	77.148
103.72	81.644	126.18	114.48	134.34	149.27	108.18	111.01	112.27	141.76	78.678	91.997	129.25	93.95	116.77	107.37	94.985	90.881	106.54	111.53	137.47	126.06	138.26	128.62	184.93	172.9	134.43	122.38	121.05	121.16	187.59	173.61	118.38	107.9	80.912	69.184	99.587	99.804	144.26	128.75	39.279	117.84	97.529	104.49	63.031	54.864	108.28	112.86	82.74	86.32
116.31	90.851	144.19	142	162.03	161.25	117.94	108.78	121.06	152.57	82.4	64.896	143.4	97.226	128.04	108.43	94.36	86.5	123.14	129.14	175.74	137.85	176.19	151.65	218.62	184.93	161.59	120.83	114.03	109.82	209.22	193.78	123.1	110.08	92.085	71.793	87.479	98.53	111.15	99.543	26.183	126.74	95.204	105.21	57.688	57.535	93.304	92.809	71.41	84.33
114.91	96.005	151.43	148.48	178.18	153.41	133.37	103.67	139.93	152.62	99.24	69.199	160.93	106.64	140.14	115.47	85.283	70.129	132.4	134.29	184.19	131.14	189.66	147.49	227.84	183.58	175.4	114.93	111.28	104.93	214.03	196.09	122.21	108.4	101.43	79.735	92.187	106.42	102	93.743	68.903	136.02	98.573	98.75	51.273	42.999	74.514	72.073	46.642	73.718
105.85	101.7	147.91	130.89	183.65	142.38	129.58	86.135	156.45	139.66	120.96	98.944	172.52	122.11	166.19	152.18	83.999	59.854	130.28	130.84	193.69	128.97	194.1	137.21	252.98	194.17	176.76	120.85	122.31	113.41	215.7	190.07	114.02	101.88	116.72	95.814	111.69	120.53	127.78	120.7	143.83	158.55	110.54	95.756	53.071	16.175	63.037	67.18	32.534	54.681
99.617	111.1	130.81	105.4	162.95	115.5	98.329	62.963	136	97.019	128.22	123.64	159.6	131.33	171.58	178.17	95.873	68.727	110.53	123.87	197.12	131.18	179.88	126.25	261.33	192.11	177.65	127.84	129.66	119.81	201.1	176.73	110.84	100.13	143.96	121.25	130.1	131.13	156.06	150.89	186.13	170.45	121.8	107.68	69.386	6.8518	77.936	92.047	45.101	41.806
93.96	128.41	102.69	102.05	122.75	88.831	68.381	66.641	91.43	49.502	102.31	122.36	122.18	123.42	130.02	148.19	104.49	91.081	94.484	126.88	148.93	117.99	130.64	107.15	198.83	157.7	162.94	124.94	129.51	121.71	169.79	162.38	129.8	115.97	156.17	138.23	135.31	133.41	155.72	151.16	185.8	147.61	113.24	132.33	101.57	47.325	122.65	138.12	79.069	52.426
102.23	118.31	94.261	107.14	105.4	71.85	64.407	83.016	60.469	39.333	90.723	108.07	105.42	120.71	91.051	99.603	101.13	89.813	80.312	113.48	138.43	124.22	96.445	100.52	158.07	136.87	159.39	117.58	113.37	100.48	140.24	149.46	131.98	118.14	152	126.01	113.15	116.84	111.65	113.96	116.99	96.727	109.65	146.88	138.99	96.309	159.33	168.44	128.05	83.813
110.38	102.71	100.27	119.67	128.47	94.157	94.7	104.92	93.035	78.682	77.247	82.981	113.02	105.7	72.952	65.287	79.801	55.124	86.297	108.19	124.02	117.65	91.353	94.453	148.13	137.73	160.33	119.29	88.975	67.212	124.32	130.44	118.59	107.68	124.87	91.501	83.653	95.182	72.282	74.454	70.999	62.942	100.79	133.16	137.83	118.27	167.73	164.78	138.27	108.62
107.85	88.827	100.23	117.2	147.96	126.41	123.54	110.87	148.32	128.74	53.232	55.326	115.09	72.243	64.775	52.26	59.695	16.084	106.4	107.21	91.011	96.285	88.167	72.17	131.1	137.38	136.9	120.69	68.634	42.421	99.054	90.624	85.07	84.799	77.251	48.407	74.798	86.396	72.73	71.929	79.697	67.246	94.776	101.79	106.4	115.02	161.46	142.42	117.96	123.39
98.667	84.871	88.57	99.407	129.4	137.74	123.4	99.549	164.73	147.02	20.926	33.279	90.838	37.263	58.343	54.381	57.699	7.3098	133.61	107.49	57.648	81.617	74.123	43.227	90.689	123.45	86.89	113.69	64.42	44.191	66.85	46.553	58.116	67.372	38.944	28.024	91.003	93.669	105.33	104.84	124.04	100.39	98.25	77.443	82.406	114.31	159.71	123.69	103.05	131.22
105.67	92.879	74.143	74.634	94.016	111.26	100.21	78.994	126.65	119.13	23.69	65.346	84.362	56.405	44.592	57.44	87.016	42.771	123.49	98.363	60.569	83.838	57.115	30.396	74.099	114.11	89.066	111.21	72.19	72.021	50.512	33.889	53.836	67.323	27.625	34.991	111.64	105.01	131.14	144.87	137.38	129.09	93.819	58.004	47.426	73.566	137.9	99.604	74.508	107.08
113.74	115.63	83.304	88.379	95.531	124.36	95.105	88.954	110.95	110.15	35.111	104.01	93.366	97.205	70.578	82.696	107.18	77.291	130.99	110.93	83.586	101.69	73.213	56.994	97.601	140.01	101.46	130.07	114.99	122.75	102.28	81.647	98.286	100.69	46.623	74.799	119.8	115.2	136.32	154.03	161.52	145.82	77.492	58.616	42.841	55.144	103	75.043	60.402	77.942
123.14	109.69	98.498	96.633	113.62	121.86	95.002	90.831	110.93	102.22	74.402	141.63	118.88	138.27	102.41	104.6	111.24	74.631	97.43	99.837	132.93	115.28	100.7	90.345	134.53	159.42	145.81	140.11	134.45	135.66	149.68	129.68	120.34	119.98	82.796	108.18	112.67	118.79	113.33	129.78	131.61	124.83	71.493	71.025	40.604	27.865	65.769	59.715	50.212	52.567
121.56	89.565	111.38	102.67	141.37	141.17	107.24	99.027	149.99	129.08	106.06	161.93	145.88	153.77	136.91	125.78	99.609	47.294	73.122	89.722	154.88	110.23	133.89	117.2	155.97	169.96	157.24	141.36	145.2	128.43	187.11	160.95	109.12	118.73	86.443	100.21	110.86	121.54	100.6	107.61	118.23	100.77	62.518	71.057	31.908	4.7345	32.226	41.615	39.003	43.049
105.7	69.697	109.49	104.72	134.32	157.81	112.92	113.41	177.14	159.83	102.62	143.59	135.55	129.04	149.41	131.92	80.779	24.037	75.375	84.691	129.51	96.982	152.48	127.75	120.52	145.7	111.4	118.61	139.67	108.28	190.62	159.19	83.488	105.61	66.651	71.895	121.05	122.54	109.56	100.41	135.57	86.897	55.543	62.666	36.474	21.539	31.061	34.918	49.261	59.435
101.71	70.566	102.15	106.86	117.09	163.9	115.84	136.75	172.42	179.7	106.29	147.14	137.36	132.01	140.09	131.05	83.559	44.459	77.183	81.803	101.24	101.68	163.74	140.29	112.3	133.9	91.309	103.21	125.59	101.98	188.36	158.84	69.852	95.628	37.59	45.498	127.85	112.78	123.52	108.37	153.12	90.756	35.244	32.012	20.962	17.461	25.863	17.302	44.577	60.819
98.02	86.397	96.056	121.66	97.108	158.5	116.93	165.48	140.22	177.81	103.34	133.68	125.52	134.2	122.74	124.99	87.261	81.225	84.658	82.201	74.848	125.92	154.22	145.76	114.6	132.94	85.773	97.458	108.39	103.49	178.63	159.44	91.555	103.77	39.802	68.946	117.6	98.047	120.42	100.52	162.13	97.044	29.142	29.293	39.645	55.123	43.973	26.16	64.505	71.021
105.33	111.93	98.663	139.2	123.58	166.66	133.6	183.89	137.74	183.75	120.98	147.55	152.84	158.86	110.81	122.18	99.072	117.63	81.93	92.033	64.859	140.5	132.26	137.29	173.73	172.74	130.94	126.33	101.94	118.22	172.46	163.66	116.53	115.8	44.697	100.41	94.56	87.008	104.22	92.441	153.6	110.75	29.528	40.201	44.697	63.539	44.303	37.369	60.155	68.524
102.69	112.93	98.638	136.16	138.86	149.96	141.12	164.05	137.16	168.92	112.94	118.02	145.77	132.17	94.981	101.84	90.33	107.27	87.191	101.65	57.66	120.89	95.362	95.45	182.37	175.14	149.58	133.37	79.196	100.51	119.31	119.3	116.27	110.81	72.137	130.22	75.391	86.438	85.089	83.335	121.64	114.05	74.634	86.214	83.322	110.7	79.286	83.226	85.602	95.841
93.213	98.809	93.209	111.72	121.89	106.68	135.71	118.89	122.44	131.2	78.489	76.657	106.88	75.748	63.323	55.393	73.605	73.426	103.5	114.62	38.119	62.289	63.633	44.278	120.24	124.33	137.12	109.41	49.373	62.655	38.633	44.694	93.047	92.361	97.412	125.02	78.452	93.886	86.965	98.223	87.698	108.26	126.19	120.92	114.38	149.79	124.73	125.75	107.76	127.05
83.756	89.669	99.459	90.778	92.056	81.291	127.78	91.612	98.632	107.53	47.33	67.857	68.245	48.204	52.985	21.47	64.392	61.387	146.54	130.03	39.811	25.201	70.17	37.772	59.206	80.822	94.779	82.53	55.546	53.989	7.0556	9.4504	79.444	79.793	102.94	87.497	102.8	100.33	115.07	136.63	89.242	102.88	149.18	116.69	135.06	159.13	147.24	128.13	122.59	138.6
86.522	88.27	121.53	80.755	65.726	36.046	108.56	57.533	60.65	46.734	43.328	56.628	30.73	34.959	61.628	20.738	61.527	48.095	145.22	125.55	88.903	27.108	131.7	87.091	59.519	44.174	135.8	68.028	46.776	23.093	20.463	15.407	93.395	86.172	174.75	107.85	111.01	90.021	135.06	145.03	71.981	82.617	141.15	93.146	114.56	113.84	133.36	104.29	102.68	106.5
89.073	110.8	130.88	89.532	65.642	49.124	104.71	77.505	52.363	42.406	85.916	107.43	48.306	85.979	87.912	48.244	83.463	103.48	155.19	115.79	112.2	68.959	147.7	131.33	93.023	68.369	143.58	87.377	100.12	75.026	83.425	76.023	124.2	109.95	171.72	116.53	124.59	88.737	143.98	138.66	118.31	67.176	103.07	77.837	101.98	74.822	98.185	71.402	81.81	74.44
104.52	115.74	113.49	71.104	60.433	22.554	85.909	61.134	38.515	16.078	152	135.09	76.637	117.79	87.747	72.141	114.83	147.44	116.09	79.765	139.21	107.26	110.46	118.8	117.19	68.995	182.73	95.301	106.39	93.999	79.858	83.827	115.83	112.08	173.35	140.1	120.35	88.633	111.97	95.371	104.35	44.226	101.01	102.52	91.538	52.825	81.507	77.391	77.281	67.992
121.39	119.45	90.994	53.641	70.221	27.236	76.337	33.74	58.792	23.477	177.79	110	94.236	100.54	94.976	102.37	133.2	158.62	119.26	76.032	153.26	125.77	65.938	71.256	116.62	62.572	174.42	96.532	97.073	97.737	48.006	48.441	91.37	101.38	161.35	145.69	109.26	92.464	72.985	49.555	90.618	54.507	133.43	143.72	109.21	87.339	91.494	105.14	109.91	99.667
135.57	132.19	68.746	42.741	82.027	50.227	75.162	16.866	87.206	48.659	165.71	88.028	107.52	74.476	91.389	114.37	143.31	157.92	141.25	102.15	137.59	112	36.096	25.867	81.056	46.717	144.93	93.29	84.032	100.28	17.929	8.1692	76.005	90.649	129.48	115.3	101.67	97.127	56.461	37.766	79.889	91.053	155.05	149.09	105.2	107.79	102.77	117.91	122.66	114.94
139.81	138.14	50.57	31.01	73.641	53.038	66.682	20.548	82.539	63.447	160.53	120.1	122.03	86.407	69.968	99.561	154.38	174.65	122.9	107.73	111.89	95.304	14.246	13.24	28.363	30.92	127.27	88.284	82.437	114.86	7.6726	4.2691	72.78	83.593	86.811	63.543	102.42	102.37	67.871	65.718	52.758	116.2	144.39	113.49	72.449	72.767	104	109.5	99.05	86.553
119.79	149.97	66.401	63.918	87.473	107.18	78.393	73.233	103.72	108.08	146.87	150.85	121.79	105.53	93.921	108.82	144.29	195.54	126.44	117.85	68.21	97.216	36.799	60.868	17.701	62.325	88.449	112	135.91	160.6	80.194	76.923	113.48	108.47	64.487	49.956	107.05	110.91	106.69	102.05	95.811	135.39	98.626	78.914	65.421	53.107	96.598	91.547	74.461	48.84
108.55	121.22	92.078	77.13	86.856	101.02	77.269	92.043	91.327	107.03	169.54	162.66	112.7	123.81	116.72	116.87	124.6	191.85	76.821	77.437	74.605	112.37	69.564	111.5	57.963	84.811	113.84	119.51	144.74	153.85	120.05	132.16	117.8	113.21	105.71	82.675	100.23	110.28	116.36	106.09	81.937	108.97	88.702	91.805	86.368	45.479	105.83	105.35	78.362	37.647
120.35	98.96	154.2	114.74	149.58	135.74	105.67	78.587	145.62	121.61	169.25	96.562	104.13	93.929	183.51	168.68	80.682	113.17	68.861	79.535	125.47	114.94	182.96	179.16	204.25	135.04	204.75	148.9	110.47	83.563	165.15	159.88	109.23	114.22	218.89	160.87	71.178	93.464	102.67	71.742	67.191	95.319	107.31	134.89	114.67	63.932	98.876	118.73	97.14	60.603
130.42	106.78	143.24	126.65	162.52	154.67	132.07	101.79	164.32	139.69	166.96	125.08	128.54	123.73	147.35	133.12	61.885	101.54	76.153	99.357	44.79	45.073	171.45	154.01	202.65	134.18	225.34	141.99	69.626	67.158	123.14	132.73	80.626	98.951	187.09	134.65	80.262	92.74	85.241	65.492	81.376	72.403	117.35	167.12	120.2	96.449	112.98	136.41	91.938	95.025
115.44	101.33	109.97	119.41	122.17	141.98	116.97	110.21	142.55	134.66	130.99	104.62	87.727	106.44	102.57	92.552	34.795	69.907	85.599	104.84	-16.914	5.1813	130.96	116.5	106.59	90.997	165.59	100.87	12.217	34.162	29.506	62.171	51.44	69.06	162.2	112.53	92.635	96.989	69.246	56.943	57.967	51.175	170.54	212.58	183.21	207.56	175.01	184.66	150.6	151.65
96.71	114.93	90.532	119.55	131.35	183.48	100.94	133.94	168.66	173.08	133.11	142.77	97.418	134.98	112.31	111.77	47.074	82.934	80.928	110.38	-16.91	24.281	123.83	129.68	107.27	130.65	122.4	117	26.522	66.729	24.864	63.018	46.678	53.216	115.84	82.801	105.74	106.01	90.289	85.511	59.556	81.045	175.31	194.23	184.9	223.49	166.49	172.57	143.78	133.63
70.911	85.572	58.338	79.188	102.31	138.27	48.042	104.03	148.22	148.07	167.92	172.83	90.342	140.76	96.597	114.04	92.475	114.82	-12.362	51.208	30.753	68.173	78.062	128.5	88.513	130.14	132.1	125.75	44.704	86.313	0.10646	60.365	15.614	36.631	108.5	81.261	116.64	119.89	117.24	120.64	2.6437	92.294	161.68	168.84	152.93	178.23	140.19	160.56	114.65	95.972
45.979	56.187	26.822	47.268	73.938	111.1	23.066	85.04	135.2	140.71	180.26	182.93	86.369	132.32	85.574	100.68	131.6	169.4	-41.412	12.164	63.518	102.37	14.491	96.804	54.617	122.78	113.89	129.66	93.908	133.03	7.9423	70.26	0.17658	40.586	93.202	78.339	134.89	130.53	148.28	148.32	25.361	102.8	137.87	159.1	146.69	167.16	126.48	152.78	109.63	91.145
44.257	45.972	37.077	56.249	87.96	117.02	52.742	61.46	161.02	137.28	127	102.59	64.829	62.611	99.59	87.898	117.13	145.15	23.422	41.627	91.553	96.383	27.886	69.629	50.103	105.27	133.09	136.05	106.22	114.32	46.728	67.27	20.331	69.105	145.67	115.69	129.94	113.72	160.35	131.48	93.111	106.15	122.36	162.58	153.65	192.78	117	141.81	125.43	119.57
68.857	11.083	43.484	28.472	51.232	37.066	69.529	20.373	105.59	84.819	99.014	48.583	41.963	22.73	67.946	26.108	79.311	87.529	62.866	33.685	142.5	87.33	16.103	15.022	-1.7654	44.431	158.88	91.31	45.987	32.855	-0.29921	5.9007	3.3431	56.397	182.21	118.69	117.55	81.951	125.97	88.889	57.26	43.426	170.43	186.2	196.24	232.04	153.98	163.38	195.38	176.48
88.315	11.949	53.805	21.714	13.767	-24.44	84.979	22.064	53.807	35.298	83.532	38.776	24.729	14.696	29.263	-29.252	35.514	36.904	94.989	34.444	125.23	66.09	2.4306	-18.478	-73.581	-3.0446	146.64	51.342	-3.7819	-29.513	-49.998	-39.556	10.842	47.694	170.94	112.31	107.52	62.094	90.071	50.057	20.143	-24.986	208.01	195.65	223.51	258.52	193.17	185.23	237.5	205.71
96.416	64.925	76.444	57.506	22.122	-19.535	101.89	60.178	62.034	7.7861	82.568	61.364	29.328	26.317	15.269	-29.948	18.924	19.48	102.76	62.007	48.003	33.924	26.771	3.2438	-86.103	-4.476	143.63	55.478	-7.0828	-36.157	-42.164	-26.306	59.884	70.271	147.93	133.85	96.239	63.55	77.85	33.991	25.638	-41.241	182.67	166.04	173.81	218.32	181.57	173.79	182.59	168.98
108.09	100.83	119.19	92.226	69.178	36.931	109.09	100.82	89.47	34.243	130.71	108.62	73.215	81.681	72.149	47.467	48.923	51.257	104.87	69.962	74.351	74.064	102.95	82.803	36.736	70.827	130.44	83.114	44.572	26.564	32.278	41.451	93.473	88.156	131.68	155.51	82.551	72.771	69	43.174	39.52	3.9503	152.56	118.17	130.81	155.9	132.26	131.48	133.54	124.19
119.8	125.26	150.44	118.59	125.4	100.9	112.36	120.5	113.52	70.915	165.41	136.8	123.04	127.94	125.74	120.44	97.913	97.115	99.659	80.151	129.06	112.41	185.19	158.38	180.57	139.73	146.64	110.86	92.637	100.84	117.6	110.57	112.98	108.66	143.01	172.77	72.818	79.766	66.207	67.083	72.38	74.859	107.86	63.048	77.758	83.887	68.742	73.78	77.241	82.651
115.02	126.39	153.65	122.47	134.65	120.69	99.473	112.94	94.803	83.224	153.13	109.62	120.63	117.68	135.58	131.14	123.99	118.03	95.751	80.686	154.52	129.04	212.88	183.21	213.61	141.98	135.43	107.08	109.31	134.89	145.76	131.3	109.56	117.74	166.89	174.6	77.246	85.234	65.686	85.648	102.76	107.72	85.804	42.533	79.541	75.54	51.754	50.792	74.734	83.011
110.74	130.43	145.6	110.87	127.9	109.92	82.71	92.141	70.43	76.829	140.99	90.265	113.14	97.046	123.56	108.97	128.61	123.43	81.004	77.469	141.53	125.53	205.87	177	199.42	125.96	129.79	101.85	106.11	129.52	139.34	126.24	92.969	109.51	173.28	153.81	90.317	88.095	72.054	95.263	116.63	97.112	80.548	42.814	92.958	67.398	53.989	50.931	74.222	78.842
107.15	148.67	137.47	104.29	118.1	97.323	72.316	85.454	66.606	66.893	149.17	101.41	114.06	88.004	117.08	94.516	121.8	137.37	73.621	82.045	76.548	105.33	180.9	162.8	166.92	116.07	106.04	102.12	112.73	118.87	125.77	120.18	86.454	97.132	145.27	126.78	105.43	94.993	85.641	93.21	131.24	68.147	84.38	63.027	107.89	64.135	67.524	72.632	60.948	63.967
112.02	146.79	146.92	106.49	112.44	79.895	68.452	76.552	73.684	52.015	174.63	100.38	110.96	80.056	143.83	124.54	107.28	130.86	73.594	85.067	46.303	94.753	189.82	172.31	168.19	110.82	90.696	93.989	105.33	87.031	112.35	109.94	88.387	84.495	147.8	135.45	96.89	93.487	84.198	67.344	106.15	49.463	115.06	101.19	131.87	85.132	87.784	107.83	65.626	62.031
112.74	121.91	135.28	111.98	88.425	61.296	76.408	90.207	65.137	50.498	190.43	121.76	112.2	98.76	133.72	133.05	100.06	126.89	72.077	84.514	-2.5166	60.319	164.03	164.64	116.84	77.063	66.892	67.315	88.118	75.183	72.849	89.552	90.909	83.407	124.72	129.5	84.503	91.309	74.006	54.458	66.88	42.65	130.39	122.48	135.4	114.68	106.12	128.26	72.521	81.486
113.28	88.928	122.93	127.94	87.17	84.061	104.86	121.44	71.736	93.032	176.99	140.43	126.58	134.17	119.71	136.88	83.696	93.341	87.803	92.445	-16.098	35.665	153.43	162.21	92.444	64.334	61.16	54.857	61.512	70.741	50.879	81.493	98.067	92.37	109.97	113.87	67.391	78.652	64.282	60.005	35.548	57.336	127.06	101.8	117.77	126.72	102.19	104.32	82.807	103.7
106.02	58.774	108.05	131.39	83.12	101.48	121.22	133.52	75.669	128.64	136.15	127.93	118.77	139.96	88.989	116.93	54.041	30.513	88.79	86.498	-8.9565	30.814	141.62	150.99	72.44	52.628	71.108	54.68	22.954	42.141	20.797	69.51	92.456	96.189	121.87	100.87	59.693	66.678	62.044	76.074	-2.8889	59.724	115.32	59.081	94.208	114.14	93.5	64.026	97.463	117.2
103.98	59.086	109.64	121.71	96.699	117.42	121.39	116.35	97.44	143.37	109.28	109.06	111.93	126.56	82.782	111.62	32.839	-9.621	86.346	77.708	31.586	61.216	159.12	153.04	120.26	75.394	99.625	80.162	9.1155	12.184	21.331	76.622	79.112	89.664	150.4	94.955	67.517	63.486	74.341	93.921	-20.703	61.367	99.475	16.197	65.408	60.602	72.432	24.74	93.955	99.894
92.493	74.312	94.565	88.971	60.4	64.266	85.616	70.196	71.294	76.563	91.587	77.18	65.15	74.751	52.881	79.871	31.84	12.144	69.155	58.603	34.48	79.507	139.04	130.46	91.432	42.082	95.736	71.892	8.5212	-10.961	-7.4346	61.889	61.596	76.865	170.17	100.37	97.703	81.048	90.5	97.898	-17.632	45.474	97.127	31.441	67.033	47.05	95.769	52.132	97.807	90.843
96.58	98.513	104.36	75.282	66.972	42.118	69.14	33.874	62.253	23.796	102.17	67.57	56.1	52.087	79.987	95.783	54.75	72.988	83.669	70.24	90.098	108.48	168.61	146.03	127.81	48.599	102.49	73.917	38.4	3.7328	23.592	74.836	59.612	69.302	174.18	104.95	120.86	96.089	107.26	94.333	27.481	67.472	103.87	78.281	79.741	50.498	109.01	95.023	101.28	83.412
107.43	111.2	117.68	83.508	103.89	59.092	83.296	38.629	62.045	21.947	129.11	108.19	95.864	87.686	118.03	119.05	91.01	137.05	103.64	97.428	155.91	125.44	193.61	172.3	173.44	86.162	113.39	88.015	81.71	57.908	79.248	104.21	62.026	68.395	121.46	73.47	134.63	105.54	122.49	105.37	87.845	109.47	105.07	124.11	85.178	57.129	103.77	124.94	101.63	84.581
105.18	92.82	109.79	91.402	97.943	36.704	90.98	55.372	23.879	5.4996	130.63	120.51	101.19	107.08	102.98	96.996	101.42	133.35	77.464	97.76	171	110.18	171.24	165.39	132.58	72.875	124.81	75.95	70.92	69.355	70.851	94.557	61.079	68.532	85.486	57.484	130.9	107.07	119.47	110.25	93.342	117.84	118.47	163.37	92.789	89.224	120.98	158.87	115.6	103.72
99.159	78.359	119.24	113.3	99.768	47.85	103.17	82.827	25.214	24.977	115.99	100.53	89.571	106.57	104.7	93.589	87.57	77.3	65.225	93.57	168.02	111.71	169.48	165.12	132.67	87.268	118.7	80.641	64.941	65.782	73.912	95.231	68.759	74.568	85.462	66.705	113.98	104.5	110.61	114.65	89.9	121.84	128.04	161.45	102.08	113.16	123.08	154.62	131.84	120.56
101.4	96.651	130.52	130.89	110.07	77.277	112.17	107.47	62.456	52.563	116.77	109.05	97.454	118.62	105.66	99.575	87.35	52.421	63.225	94.414	121.4	109.33	177.36	162.1	173.93	116.47	118.12	98.222	85.941	84.058	98.174	117.54	86.331	87.53	91.935	78.98	103.77	107.78	104.44	130.13	105.5	134.1	101.3	106.21	62.891	71.924	90.085	105.92	90.157	99.826
110.63	116.46	140.55	127.29	115.7	92.177	103.38	102.64	90.517	60.717	134.98	121.75	111.93	128.93	121.03	118.87	103.53	66.006	68.104	91.357	97.602	117.18	196.56	160.97	221.19	128.48	118.56	100.69	111.36	106.23	126.12	138.72	101.72	93.937	120.46	100	100.84	113.22	96.801	140.71	119.2	153.65	78.572	54.117	26.833	25.841	60.619	63.203	48.535	72.251
114.48	118.03	139.52	111.39	112.83	88.864	87.311	84.15	88.272	55.516	151.85	129.46	127.66	130.03	133.44	124.29	125	94.175	66.083	87.333	87.295	115.36	192.1	150.05	206.32	105.41	110.67	88.356	126.34	121.08	135.98	143.26	110.14	95.752	137.05	111.04	108.73	120.82	98.467	147.84	129.14	166.2	65.098	38.493	15.844	13.202	52.781	52.927	34.209	59.899
109.91	101.87	129.18	96.624	105.93	81.103	81.359	79.987	66.201	60.212	158.36	137.1	148.01	130.28	133.98	105.45	133.61	108.35	53.759	81.201	77.949	104.55	149.68	124.48	143.09	77.958	88.595	78.845	129.19	124.93	127.76	134.94	109.5	93.322	115.65	97.315	124.68	127.02	113.6	152.36	138.13	158.84	60.316	56.144	34.759	35.099	63.646	67.843	51.163	66.724
105.04	87.649	129.61	97.438	106.32	76.59	93.42	88.486	58.71	69.995	142.24	118.03	153.29	112.77	136.13	88.336	113.56	82.016	48.172	79.991	81.089	100.68	120.46	105.8	122.54	82.422	78.144	83.888	116.95	100.73	125.74	125.33	110.31	92.274	106.49	94.768	130.7	121.91	128.57	138.22	149.39	138.98	62.968	80.668	67.072	68.214	74.116	81.717	77.298	81.194
105.97	82.352	141.93	103.2	101.91	55.248	106.54	88.311	64.556	58.177	109.72	70.012	123.26	76.82	141.07	92.149	77.881	36.632	59.526	76.543	119.18	121.43	137.23	108.09	188.36	115.53	92.684	84.131	92.025	54.409	134.28	115.72	111.14	90.387	152.03	129.58	118.23	103.12	120.35	99.472	155.27	120.67	82.349	95.2	102.16	98.142	80.142	84.738	100.29	99.223
97.029	94.907	123.81	101.21	64.707	18.121	102.77	97.505	55.488	26.579	68.95	52.419	69.446	61.265	110.01	87.658	59.756	47.665	92.208	73.87	123.87	137.59	138.59	102.09	234.34	132.12	83.869	52.99	80.837	49.611	132.82	105.7	115.82	91.949	185.35	163.83	110.14	88.299	92.729	65.721	189.62	112.47	106.38	101.21	130.6	136.9	101.93	91.682	106.88	118.26
83.246	114.83	106.54	113.84	62.656	14.354	95.868	98.124	74.09	7.1601	26.668	41.073	23.048	46.831	84.25	105.46	69.645	67.188	119.16	96.189	117.96	133.25	169.15	123.61	270.26	137.53	113.97	40.628	82.998	58.781	147.13	109.48	126.87	110.57	221.82	206.86	94.28	77.784	65.71	52.367	217.08	126.96	109.71	93.161	110.01	137.93	93.362	85.211	72.445	114.67
64.47	101.49	72.668	106.26	55.173	40.314	75.114	121.49	62.205	47.632	35.397	94.844	27.303	95.981	71.61	119.59	107.9	127.82	133.04	95.453	123.91	149.13	133.66	126.05	220.94	140.43	69.131	35.044	118.63	120.79	141.4	118.43	112.93	109.91	153.39	171.84	94.229	81.662	50.31	74.28	204.29	126.36	139.14	110.52	138.49	171.16	112.39	106.63	102.27	130.25
56.356	87.007	49.494	107.23	62.074	74.478	65.421	139.6	61.511	88.043	49.126	125.89	52.754	124.56	60.29	115.3	134.65	149.45	110.04	105.09	91.463	126.66	76.742	106.68	107.44	110.54	45.094	61.401	134.83	147.07	117.87	115.65	113.33	119.28	79.143	128.78	87.293	88.1	58.2	94.23	144.3	103.96	143.05	130.9	145.64	184.35	124.17	133.81	122.13	132.01
76.662	81.384	48.573	105.5	79.689	99.513	76.45	144.11	79.183	114.87	74.954	146.93	102.21	151.17	64.937	106.15	144.13	149.36	78.36	115.12	80.598	102.76	28.048	73.428	28.463	87.142	49.954	106.34	138.4	148.73	101.52	108.26	123.01	126.77	27.662	81.681	74.223	88.942	76.066	98.358	67.911	80.999	123.38	132.71	135.94	162.03	114.85	140.8	127.22	124.92
102.21	89.471	55.888	101.83	86.582	115.52	101.18	143.09	107.84	128.86	83.729	152.68	136.5	168.06	79.435	96.087	138.55	153.81	82.597	124.33	92.357	96.297	-12.295	34.407	-16.612	74.05	32.685	133.3	153.41	161.7	97.959	97.557	135.23	130.33	-0.82485	39.943	72.48	91.429	93.847	92.673	48.305	82.377	92.165	120.68	139.05	150.85	101.08	129.97	134.41	135.08
118.88	93.625	60.526	87.51	78.453	99.179	113.62	117.88	117.41	113.75	82.359	137.27	143.92	169.85	92.764	96.693	131.94	149.49	85.763	114.02	144.31	109.75	-22.855	13.619	-19.829	60.203	32.95	118.93	145.89	160.31	83.818	72.764	125.38	117.45	19.79	33.287	79.211	91.435	94.797	82.016	56.626	102.39	81.969	106.14	138.8	143.64	90.894	115.67	135.64	147.06
115.98	103.71	55.958	81.621	73.196	90.998	118.6	107.28	113.62	109.74	90.829	142.41	157.11	179.12	88.999	99.516	144.74	153.92	76.819	100.21	150.53	108.26	-22.884	15.502	-18.481	55.773	38.8	89.582	135.72	166.5	66.246	59.845	100.16	102.71	18.68	36.092	99.909	95.599	92.044	90.734	90.869	118.47	71.466	79.044	102.22	112.14	69.545	91.784	101.91	131.42
99.558	114.28	61.269	97.197	73.58	111.52	120.17	123.91	104.51	130.1	105.45	132.22	161	169.57	94.305	114.8	156.44	150.05	83.702	97.68	102.75	97.458	-2.0961	40.678	-21.994	64.261	14.36	66.945	125.69	162.17	61.171	68.419	88.073	98.265	3.4087	56.728	113.64	96.486	89.157	97.076	118.83	107.41	69.31	53.867	72.697	95.692	57.312	74.741	81.768	104.45
89.641	131.13	71.604	124.69	76.283	138.39	126.48	155.57	105.69	144.02	115.7	112.64	150.18	139.38	87.518	115.14	159.3	146.99	106.64	117.48	-0.3746	59.875	16.292	57.618	-45.216	63.951	-10.144	70.478	115.88	143.58	69.362	90.174	110.8	116.76	-14.408	82.669	106.83	92.634	91.507	91.177	122.76	74.37	37.343	14.626	29.165	63.531	39.571	52.272	53.401	69.313
104.12	144.03	76.879	133.61	94.597	179.54	140.2	191.81	134.65	176.29	133.37	135.83	157.77	153.09	98.435	121.66	156.24	177.03	168.52	146.17	-34.117	56.837	20.988	54.372	-18.7	99.094	-28.411	103.74	129.34	158.66	112.07	124.58	152.66	133.3	-43.549	71.426	86.138	86.204	98.198	85.241	126.53	71.142	0.16441	-29.627	6.068	23.788	23.085	22.033	44.485	49.881
113.65	106.82	52.766	94.545	68.354	145.37	120.89	172.41	133.1	163.46	116.28	122.67	105.24	137.96	80.991	99.927	136.98	174.57	203.54	135.38	22.209	84.587	-30.574	5.9639	-54.089	76.959	-27.426	109.23	117.9	147.23	88.178	93.615	161.01	126.76	-27.158	58.188	66.385	92.117	93.511	78.693	82.37	82.08	9.7257	-18.976	42.78	43.619	56.867	40.104	97.298	93.512
121.86	73.457	20.474	51.839	64.471	114.45	104.54	133.25	150.31	165.34	88.004	127.33	80.344	140.63	54.89	83.932	124.68	143.85	201.17	123.84	108.52	108.02	-81.316	-41.124	-69.418	60.603	44.328	118.31	100.94	138.33	49.741	44.653	141.85	111.29	-8.9869	33.327	64.627	108.89	93.793	98.987	51.166	121.02	38.392	14.794	49.982	45.398	83.191	63.51	112.73	125.31
117.01	71.101	10.141	48.305	71.569	112.55	105.35	109.91	169.05	185.01	46.372	111.69	71.721	123.67	34.839	79.831	111.09	84.59	188.68	133.72	125.06	97.888	-90.275	-54.412	-87.564	46.404	113.48	117.08	88.523	125.48	20.773	8.9218	125.67	109.77	1.3941	24.368	81.067	125.73	100.41	123.81	58.687	143.93	77.587	65.12	41.37	64.051	106.71	92.189	100.65	132.11
107.28	55.321	31.921	49.467	26.78	83.791	100.52	107.44	101.09	188.39	47.14	87.236	61.012	107.39	40.863	80.385	101.44	51.753	181.54	110.08	122.68	111.31	-66.693	-31.197	-115.23	31.502	67.498	63.96	91.745	118.77	-1.0554	0.45816	102.06	97.64	-12.011	15.074	103.41	124.84	87.34	121.46	47.621	102.96	153.65	126.35	107.17	146.75	156.23	137.32	163.05	152.3
131.77	108.04	112.56	104.5	92.829	160.24	157.92	144.23	125.94	229.77	95.344	137.29	153.56	153.68	118.47	138.84	122.08	83.43	204.61	149.81	108.91	109.69	74.719	73.71	48.351	131.73	73.36	95.013	158.03	166.28	133.78	110.8	136.08	121.93	-44.905	-2.2173	106.69	99.246	101.26	122.27	114.08	102.43	109.78	79.435	54.718	68.909	71.226	70.634	99.215	75.877
137.33	128.09	133.74	111.32	85.242	140.14	169.23	154.04	88.924	174.97	132.5	176.99	184.91	178.45	126.58	130.17	144.33	153.26	173.25	144.25	68.446	86.371	117.65	113.42	81.461	138.55	55.962	88.098	185.42	192.79	193.24	175.04	163.71	132.56	-56.342	-5.281	108.94	84.358	108.27	111.15	152.41	90.192	48.868	48.634	24.889	15.794	28.556	45.419	53.932	26.158
122.31	93.406	124.48	90.347	56.862	76.74	141.37	119.44	57.963	96.335	128.4	132.18	136.29	139.99	118.4	117.15	144.47	159.31	118.97	108.1	87.829	85.131	110.64	114.47	49.058	89.773	55.912	70.655	162.42	154.43	171.83	163.96	160.67	123.75	13.968	43.594	102.03	91.073	98.582	93.129	139.43	93.598	38.608	84.061	65.312	47.243	45.324	82.41	80.232	45.812
115.39	81.988	97.946	90.271	71.557	88.939	139.12	142.09	88.351	118.38	131.82	154.33	146.23	174.03	105.72	121.71	147.64	169.94	117.8	105.49	82.775	83.987	76.305	94.9	46.521	93.854	61.792	77.539	156.08	161.26	150.88	147.89	155.51	116.74	25.629	57.658	109.89	115.89	85.331	106.56	170.41	124.77	51.52	125.65	98.549	90.816	68.766	112.67	89.418	69.964
127.07	105.41	110.3	140.47	121.25	156.92	171.18	193.87	154.33	190.85	116.97	151.5	165.25	198.1	120.32	161.23	126.91	133.14	189.42	154.68	64.053	84.337	110.42	106.13	107.93	135.33	71.256	90.125	145.64	156.75	160.32	139.78	174.84	131.77	55.56	91.585	104.53	123.39	64.995	105.33	211.12	148.23	86.726	144.38	116.55	142.71	80.682	113.46	92.428	88.607
150.32	161.25	143.06	205.71	168.16	238.37	217.63	257.64	194.87	248.86	97.115	153.61	190.46	222.52	155.71	202.76	98.766	117.39	305.26	227.35	40.945	93.462	181.87	136.35	201.92	197.34	38.296	92.115	154.25	178.19	219.33	166.82	223.34	159.49	66.776	111.7	91.915	101.04	61.294	89.999	274.83	162.81	98.393	96.631	100.82	154.3	64.487	64.901	75.892	77.862
140.96	142.59	105.71	157.74	80.791	107.22	166.91	182.95	89.505	123.71	84.87	149.17	131.15	161.24	35.375	86.96	122.32	118.76	201.56	173.12	-14.174	57.55	61.268	71	44.657	84.665	28.093	52.946	133.09	149.85	104.95	106.61	153.29	144.3	18.367	57.837	105.86	99.507	87.929	112.18	165.21	97.205	38.885	16.931	12.081	39.972	26.999	23.617	29.951	74.921
82.152	103.4	41.572	81.736	-32.787	6.4915	79.548	114.25	-47.977	-20.945	15.708	24.599	6.4588	44.754	30.542	29.341	91.743	125.78	170.64	108.67	14.12	87.699	-35.905	2.1134	-133.72	-28.036	-114.82	-18.286	108.6	132.09	38.187	55.397	143.69	111.16	43.787	82.382	114.51	92.238	122.68	88.457	157.64	91.087	67.745	38.053	105.45	140.79	128.48	92.499	129.17	124.6
73.638	96.907	35.537	27.59	55.584	53.919	53.141	42.488	9.3048	-26.23	45.351	28.143	78.6	48.235	115.97	79.106	117.68	127.31	84.074	81.683	137.53	116	-8.7647	20.731	-18.18	35.353	-10.589	75.52	124.82	137.33	92.349	84.955	106.6	77.979	41.506	66.759	107.74	95.003	163.09	120.16	136.34	158.72	31.637	29.289	57.546	35.822	85.533	79.91	74.479	78.032
35.476	37.562	17.689	-18.624	34.869	29.641	3.0318	-13.768	16.965	-19.581	47.709	-26.354	43.625	-18.159	103.9	60.605	107.57	74.753	-7.6987	19.088	140.58	103.61	-70.928	-6.0127	-131.54	-22.304	0.25182	100.01	98.535	82.51	-2.3611	19.818	25.764	45.071	33.462	58.811	108.53	129.73	136.97	126.7	20.863	113.62	88.423	164.15	172.45	152.81	176.11	190.63	174.47	164.5
55.754	41.112	49.75	17.481	68.255	66.767	30.653	26.685	72.067	58.884	89.881	32.413	87.091	27.064	88.743	73.496	84.816	48.079	-17.382	33.805	98.565	71.267	-23.11	28.45	-97.52	1.6178	67.916	128.11	65.057	55.85	-8.4381	18.269	11.156	53.683	31.925	54.001	81.142	129.6	71.531	107.51	-54.695	59.35	129.63	243.1	217.07	218.1	214.56	234.04	200.09	195.54
100.46	83.65	110.61	108.14	131.29	150.25	104.07	129.8	130.09	161.51	126.89	137.62	148.24	127.42	104.93	116.96	59.777	59.133	59.226	102.77	81.229	79.934	94.475	108.89	58.379	102.83	102.91	146.43	73.114	87.853	98.121	96.785	63.657	91.148	41.15	54.291	49.222	100.28	27.743	82.395	-25.211	53.314	126.63	219	201.93	217.32	187.76	189.62	175.24	171.49
114.21	113.76	138.33	177.37	162.85	191.11	149.6	198.33	134.91	190.82	114.55	180.99	152.4	170.72	110.13	134.61	61.92	78.254	105.83	155.08	76.531	109.12	159.5	160.9	171.19	172.98	102.51	143.15	113.41	133.79	209.64	184.38	125.57	127.84	65.435	69.582	51.539	84.974	50.927	85.373	74.927	104.46	67.475	124.08	128.85	147.18	124.89	110.18	106.79	110.45
86.286	83.262	129.56	172.02	140.33	151.43	128.02	171.5	76.496	142.14	73.626	103.76	91.086	118.38	119.93	137.7	95.227	64.846	71.17	132.35	129.52	162.28	153.46	167.84	197.45	172.39	84.595	114.8	148.76	133.35	239.03	213.54	134.49	125.64	119.84	107.98	89.137	103.16	110.29	110.78	140.69	170.61	33.365	56.548	87.194	88.377	90.442	74.513	80.85	70.461
40.05	49.937	89.038	127.02	82.08	93.637	88.378	134.24	13.981	100.47	46.259	43.354	46.48	70.502	92.115	102.45	153.28	85.225	13.679	81.644	92.167	152.9	68.956	126.26	96.874	114.19	35.492	81.251	191.31	143.73	183.17	193.15	110.2	112.2	90.701	104.08	154.06	152.57	162.57	160.4	182.04	190.49	11.48	40.059	73.488	62.432	84.001	77.111	69.094	60.364
45.863	59.945	132	132.72	118.8	124.65	103.76	116.86	68.33	136.03	50.039	4.3817	59.525	56.857	153.66	155.68	164.89	73.455	45.31	94.088	98.488	125	155.66	176.7	155.25	127.64	61.503	97.938	198.26	119.15	188.14	190.67	121.84	122.81	122.49	144.45	151.19	157.1	156.62	162.76	178.81	182.19	19.873	45.667	73.046	45.567	34.959	47.446	62.237	54.817
94.745	104.87	181.47	158.08	151.47	152.01	136.58	144.21	125.94	176.55	88.435	68.452	97.574	117.61	199.64	197.07	123.08	97.556	130.81	136.03	92.977	78.913	274.55	238.49	236.28	146.34	91.814	95.615	148.66	102.74	193.04	185.74	165.6	143.88	164.09	187.1	97.01	111.19	101.82	124.34	144.2	136.51	44.97	50.38	79.286	42.391	-13.773	1.7913	58.76	51.832
141.66	133.37	185.27	160.73	125.14	107.61	130.63	154.92	116.96	151.78	118.4	143.69	87.262	157.23	184.89	171.86	56.01	124.77	180.84	151.48	88.144	49.762	301.74	243.86	234.51	112.26	99.968	57.212	62.822	80.292	139.1	145.87	191.56	150.71	219.27	226.26	40.529	54.708	54.776	80.431	86.059	92.946	67.907	50.408	91.603	51.28	-32.86	-25.33	72.916	62.745
142.15	116.06	125.57	121.28	25.569	-25.278	62.56	98.274	23.497	25.512	88.121	87.93	-16.228	67.52	104.97	71.512	-1.9378	100.13	141.73	114.95	58.911	32.909	193.74	157.86	84.25	-16.563	92.283	-14.058	-36.949	13.754	-3.2262	44.282	176.34	134.85	308.79	283.63	29.292	35.165	51.433	47.058	29.689	74.416	92.12	72.884	118.01	107.58	22.204	19.164	111.83	95.452
142.45	151.21	103.06	126.28	94.972	51.12	73.468	90.911	81.341	53.271	80.553	74.206	39.752	44.854	128.64	60.387	23.862	112.14	151.76	142.3	43.269	48.975	138.04	112.24	144.37	47.314	127.98	52.909	27.261	68.418	35.761	63.997	168.74	131.16	273.22	246.88	77.963	58.372	120.82	85.486	148.41	169.17	31.923	15.847	44.595	46.125	-9.4176	-10.211	38.156	49.574
132.27	114.7	103.59	87.431	132.29	78.199	69.896	45.908	86.506	70.128	103.41	14.985	85.309	19.139	167.76	73.873	79.096	102.98	125.31	100.38	113.16	108.18	104.06	80.537	198	102.43	142.46	93.014	86.853	80.865	44.316	54.427	96.305	81.893	226.4	180.52	131.33	90.302	144.14	100.78	166.01	194.63	63.557	11.277	55.222	54.803	29.433	21.837	65.46	57.056
105.04	70.678	76.272	33.402	82.78	6.1599	49.809	5.017	28.763	8.969	109.9	-8.5933	73.596	2.3171	97.988	24.465	120.2	110.98	46.447	40.312	78.095	79.579	36.77	26.636	76.144	37.476	143.44	71.177	72.796	48.524	-26.163	-3.676	25.069	38.468	160.5	111.4	157.68	108.82	119.17	84.777	97.051	110.84	111.79	41.114	61.316	85.878	116.67	94.613	89.051	81.563
93.578	98.528	110.54	68.04	143.9	88.345	90.884	36.23	110.64	56.016	91.774	28.41	94.105	36.957	125.04	82.011	116.07	116.66	78.677	88.661	80.628	63.98	118.93	80.721	116.5	85.574	142.95	119.04	90.883	63.807	67.772	42.563	44.591	51.539	115.57	79.034	125.87	90.734	106.72	66.476	109.92	79.492	111.75	43.552	46.564	74.348	118.26	88.612	71.059	74.402
83.827	117.31	110.98	83.52	149.1	109.84	89.705	52.734	138.32	67.83	75.718	89.82	85.209	69.296	106.84	105.3	97.352	116.22	64.629	113.39	100.27	64.057	140.57	110.96	110.48	87.877	147.12	135.4	72.153	69.936	113.77	75.994	64.403	68.811	99.493	72.599	85.662	75.65	101.38	63.634	74.235	55.321	107.11	74.997	55.935	60.805	124.75	96.369	69.606	77.689
81.737	129.33	105.53	94.786	141.57	124.08	74.609	56.405	141.79	84.497	64.316	115.27	80.558	75.39	89.743	115.38	88.671	96.945	43.864	122.11	144.66	98.591	128.83	125.86	125.09	96.602	166.63	148.29	69.17	80.138	141.11	110.75	82.549	92.75	114.76	88.367	70.473	86.086	111.3	82.077	48.084	65.464	101.46	131.28	101.12	73.248	136.27	118.6	93.902	94.485
89.482	135.96	104.43	104.41	132.92	134.58	71.821	61.391	129.5	103.9	67.817	113.5	97.836	75.059	67.065	101.35	105.58	86.994	32.787	115.77	171.54	133.2	101.73	125.33	150.58	117.13	198.72	158.43	93.256	99.598	148.61	139.02	91.728	116.84	128.2	98.939	88.123	117.1	116.51	109.47	54.555	79.549	98.644	186.56	149.49	104.19	149.68	146.31	119.12	113.59
101.49	141.93	119.17	120.8	143.14	152.4	90.301	73.09	134.21	120.89	75.234	93.404	118.83	77.506	64.332	92.343	126.25	93.545	50.865	113.46	189.98	151.81	111.08	132.92	198.8	155.24	226.37	168.78	121.72	114.22	160.5	159.31	100.56	133.55	146.6	112.71	106.69	136.35	105.23	121.4	100.17	88.19	111.73	217.14	175.28	135.88	152.95	162.46	129.6	120.49
105	142.91	122.85	122.76	150.54	153.09	99.997	81.245	146.11	120.62	88.445	91.899	128.72	96.26	73.916	92.878	138.45	127.46	67.83	108.61	207.69	153.97	127.08	134.17	233.54	185.04	223.77	167.16	127.9	123.02	164.89	161.73	99.643	127.93	150.52	121.54	108.67	130.4	87.821	121.49	152.85	98.679	142.9	217.95	170.98	140.28	147.98	166.63	121.56	108.2
94.524	148.59	108.67	112.8	156.3	143.86	90.306	76.737	169.14	112.21	102.89	109.58	135.21	112.83	87.239	104.43	147.9	165.59	58.775	110.21	200.17	135.38	123	123.94	238.79	191.59	207.04	167.16	124.43	130.85	168.09	158.37	92.629	115.76	130.43	125.45	101	117.68	90.208	130.77	188.62	132.71	151.85	190	128.08	89.248	119.99	151.62	79.264	74.746
67.606	151.06	86.802	98.842	131.49	118.13	58.802	57.905	163.07	92	97.03	84.323	112.07	81.83	98.885	119.65	143.43	168.06	41.02	110.34	159.21	114.31	91.484	102.7	181.07	151.36	159.13	146.48	116.93	124.04	154.81	143.03	90.883	110.41	121.99	147.39	100.6	121.57	108.17	136.94	186.2	170.63	156.02	185.67	126.18	77.848	127.05	162.14	73.423	67.495
60.546	149.35	92.88	90.909	119.43	108.75	44.933	48.538	134.52	93.517	114.46	76.678	121.48	74.162	123.81	150.49	143.76	153.48	32.264	102.08	142.26	120.88	87.103	111.13	170.33	140.14	130.44	129.79	132.26	128.7	164.8	151.06	86.92	107.86	116.77	156.43	112.1	139.2	122.44	143.48	142.37	191.02	153.74	189.17	147.99	75.864	139.21	168.16	92.98	74.777
72.612	148.83	125.81	105.36	126.24	116.38	60.813	56.174	102.17	91.239	116.96	66.215	120.85	70.91	144.31	177.89	124.42	116.91	45.282	99.931	142.03	132.83	136.85	151.22	198.83	152.15	133.68	117.65	137.3	119.02	190.01	168.01	94.835	109.42	155.15	180.33	118.09	148.44	122.54	131.22	97.431	174.8	156.6	202.14	166.5	96.444	157.79	173.09	116.42	88.008
86.561	142.09	143.82	123.52	130.28	126.38	88.012	82.955	78.705	84.686	96.813	85.064	93.907	78.568	121.85	160.11	93.514	95.783	59.492	95.819	131.78	131.7	171.54	175.45	203.43	166.04	131.91	111.39	127.44	111.58	195.23	173.78	92.416	101.16	176.21	183.22	118.21	140.89	117.18	120.89	83.011	128.32	159.44	210.22	154.36	115.21	168.63	172.37	120.01	102.13
96.21	114.83	143.57	129.33	133.17	128.24	102.42	92.09	82.892	80.995	59.574	85.062	42.788	61.866	87.245	121.02	57.906	64.849	59.291	84.051	159.99	139.01	188.87	173.83	210.28	174.54	138.61	116.54	87.909	79.083	177.81	157.6	68.883	78.123	192.24	178.77	99.013	111.23	106.42	109.21	70.28	87.288	177.32	211.06	129.04	124.84	164.46	168.48	121.62	121.11
96.561	80.224	126.74	123.2	128.94	127.76	104.37	90.407	105.54	98.514	26.18	60.966	7.2433	27.466	55.161	73.731	39.374	35.411	59.914	70.495	193.92	153.66	169.69	141.41	206.19	171.81	138.75	128.39	52.367	47.554	153.29	135.18	40.687	60.677	168.5	153.42	77.219	81.932	92.184	99.949	53.641	69.362	192.83	197.32	119.97	135.92	153	160.23	137.03	150.12
92.434	64.13	116.64	123.79	135.63	150.89	115.38	104.99	138.07	147.61	18.03	40.975	24.759	13.952	52.377	48.384	48.215	28.857	93.055	71.268	208	174.85	141.64	111.1	213.28	185.04	122.44	149.58	65.189	55.527	163.16	140.32	34.98	69.023	98.007	105.33	70.139	73.289	79.532	95.511	49.991	75.486	184.23	159.12	135.64	146.57	132.78	132.86	164.58	178.13
88.902	74.758	123.64	135.62	153.17	169.73	130.62	122.72	156.49	166.65	25.393	20.86	60.129	16.656	79.783	58.158	64.707	31.31	136.98	88.519	204.84	185.77	148.84	109.91	238.55	200.47	122.62	167.17	96.285	71.077	199.02	161.87	63.459	99.133	67.492	91.315	72.154	82.179	73.727	84.124	55.085	89.329	159.96	113.01	146.6	142.4	112.45	96.736	177.88	179.93
85.314	93.361	113.99	124.74	146.57	146.79	121.38	132.41	128.99	131.63	59.598	57.615	90.979	62.002	98.133	69.6	89	72.841	143.24	91.149	188.55	180.89	139.72	106.21	239.71	197.55	118.32	162.78	124.73	98.758	206.76	170.01	87.87	112.78	65.055	91.446	92.196	104.02	86.054	88.024	70.245	94.642	142.58	86.639	135.34	109.11	108.55	76.951	163.81	150.39
73.798	106.54	81.198	94.823	107.35	82.525	79.953	109.87	81.872	47.522	76.845	82.608	71.276	74.198	87.963	59.591	101.24	105.23	100.21	86.326	138.48	136.33	105.05	78.111	174.85	134.83	119.01	136.65	116.05	93.21	155.8	135.01	103.79	110.44	116.48	126.49	117.35	125.35	115.73	98.278	97.733	91.697	137.64	106.42	104.03	79.422	133.4	100.21	120.78	109.32
68.191	88.213	76.304	65.867	90.091	65.319	46.061	77.054	71.821	35.656	98.286	78.262	54.857	64.273	121.85	76.22	106.99	107.55	82.15	76.246	144.27	125.61	93.001	66.656	143.35	98.8	91.994	124.92	125.24	87.611	116.34	102.3	99.594	95.388	158.35	141.6	135.55	134.05	137.8	108.8	125.33	95.762	155.94	153.69	127.86	98.306	164.52	138.07	124.72	106.77
72.098	49.589	90.663	46.348	85.596	78.504	42.131	63.411	69.121	80.649	128.2	68.606	72.86	62.928	153.88	86.283	111.19	97.185	93.625	57.882	152.66	128.87	82.41	63.731	103.92	78.99	55.509	114.88	146	96.544	88.445	81.091	89.725	87.41	138.52	106.97	143.61	129.71	127.03	104.36	121.47	80.515	167.01	178.78	186.16	151.6	192.27	162.89	158.98	135.15
108.7	46.166	146.78	70.534	171.71	155.68	99.42	80.562	118.6	155.95	170.8	93.489	168.05	117.1	213.75	141.94	114.06	76.816	136.02	76.672	193.58	143.79	164.4	124.38	199.43	149.95	116.49	152.81	169.13	118.48	151.06	118.03	106.55	103.82	107.56	62.479	119.91	102.23	99.375	86.688	100.95	84.697	125.29	106.44	161.15	107.89	130.07	95.492	121.37	108.86
133.67	70.829	172.37	102.67	225.6	189.34	146.28	108.24	127.5	152.75	172.59	116.27	208.34	163.44	226.17	176.8	99.6	66.783	174.64	106.26	194.77	146.58	222.1	169.76	246.61	198.35	162.54	167.43	164.01	132.57	195.55	142.06	134.05	123.9	100.28	53.917	91.917	79.593	83.448	69.158	83.731	90.792	75.974	8.4902	100.63	48.871	59.756	13.37	68.22	64.692
123.93	102.25	89.222	79.322	121.53	57.352	110.36	104.53	16.455	-2.8677	130.88	142.32	130.48	161.25	85.442	89.067	88.525	99.091	124.44	100.34	67.977	79.336	109.98	92.711	69.157	87.493	151.88	94.221	91.295	112.5	85.962	72.346	135.59	121.49	107.13	78.367	95.048	85.758	91.751	74.014	57.768	68.05	47.885	-35.152	18.902	8.9172	54.924	3.6288	10.423	28.9
99.824	135.36	25.372	68.459	19.041	-7.4658	68.5	99.94	-21.586	-67.172	66.927	117	20.898	102.2	13.513	38.494	79.424	124.85	145.29	120.86	-18.132	49.863	7.2704	16.31	-59.855	5.0897	44.968	40.342	77.035	111.03	10.565	16.575	139.74	118	122.15	116.45	116.25	106.13	126.37	97.192	117.65	88.753	58.677	-0.42109	29.78	58.547	78.313	36.521	39.561	54.465
102.68	81.54	6.0851	6.3659	-84.497	-79.474	18.28	59.423	-59.612	-36.778	103.54	113.12	-15.284	82.711	9.9492	18.433	100.93	145.84	146.43	59.37	66.615	105.23	-69.432	-35.269	-83.87	-38.049	-55.165	-18.826	74.183	98.165	-72.106	-38.08	78.983	67.233	109.36	94.668	133.17	110.24	107.57	103.88	78.067	75.313	152.02	96.631	153.36	156.13	142.88	113.73	184.16	146.02
109.99	125.42	-0.54137	32.135	-76.517	-75.294	48.101	43.064	32.612	-17.591	77.298	91.366	25.148	28.934	-54.965	-34.824	99.227	120.01	95.891	96.862	-83.43	-40.617	-72.873	-62.745	-135.84	-126.08	88.32	-13.246	1.2429	30.74	-109.6	-65.093	125.39	104.86	129.7	116.3	120.19	91.488	92.496	71.297	98.805	51.729	97.211	126.86	52.797	116.29	152.28	147.56	64.921	107.73
111.15	83.33	95.846	85.063	36.401	56.074	116.09	57.758	154.79	127.81	92.656	51.014	90.651	24.626	68.283	58.546	73.063	50.696	132.01	94.217	-1.207	-5.4182	54.033	47.595	-18.398	-31.853	112.26	40.974	30.407	17.495	-27.237	-10.119	114.89	104.97	119.18	91.077	82.155	60.42	58.551	33.6	74.35	34.242	104.68	145.86	115.17	167.75	142.93	140.84	119.9	148.25
108.79	41.206	167.89	129.63	157.81	174.22	174.27	94.84	219.95	225.29	131.95	93.922	166.54	99.94	176.93	156.71	62.99	19.289	136.07	80.944	88.286	57.583	164.02	164.38	113.03	109.02	112.56	102.28	90.083	55.952	73.598	73.58	67.684	82.25	67.043	35.932	53.774	44.749	53.402	43.654	45.363	37.713	87.102	108.54	129.18	148.78	75.395	83.679	138.73	153.85
89.08	19.425	159.35	140.31	164.96	178.39	172.52	120.79	173.43	197.7	135.56	128.8	154.51	147.64	180.4	173.37	62.233	19.698	108.81	68.683	91.216	88.317	170.97	191.09	103.82	148.44	61.324	101.06	120.31	89.921	96.31	108.32	21.851	56.82	37.313	15.907	56.79	60.058	76.269	81.505	39.697	50.102	76.431	89.034	133.74	156.65	40.107	68.095	153.41	160.67
72.761	29.836	107.78	129.11	85.814	104.43	135.83	127.44	86.437	108.01	107.04	114.26	86.73	133.9	110.47	121.51	69.688	33.75	88.253	76.37	34.12	77.663	120.74	142.44	4.1047	86.882	17.711	58.17	106.43	90.524	61.204	94.141	22.585	57.32	56.429	48.933	81.05	88.386	100.13	109.2	66.55	65.464	75.492	96.225	133.61	196.84	52.301	102.34	159.18	166.83
97.452	61.978	94.066	115.92	58.346	80.022	125.31	138.41	74.276	100.25	126.55	129.66	99.487	153.14	88.784	100.09	99.653	75.412	105.28	97.822	55.081	93.407	115.66	115.23	18.478	80.181	46.426	59.174	97.405	100.31	68.84	100.33	63.738	77.421	67.265	73.184	101.85	98.858	104.74	121.42	104.19	94.893	71.56	68.831	100.3	165.71	44.27	104.03	128.78	131.29
127.06	96.134	125.66	125.99	99.273	129.62	145.89	161.91	144.21	168.86	153.3	138.03	141.44	162.4	120.7	115.83	124.14	112.75	148.96	125.68	91.413	118.56	135.66	129.29	53.37	118.38	82.905	111.02	113.33	117.6	98.868	118.93	124.37	117.18	48.688	85.693	110.2	96.505	103.41	123.43	138.59	117.61	43.915	2.2932	45.043	79.707	13.307	57.576	73.833	71.378
142.77	109.04	160.76	136.45	146.23	174.97	158.14	176.38	202.52	222.26	174.69	133.35	158.07	154.42	161.08	143.14	132.49	133.14	167.32	131.05	109.67	143.09	136.05	154.5	36.208	149.8	84.051	158.22	126.93	122.51	95.318	117.51	161.28	144.06	23.519	97.274	104.72	90.291	102.24	126.16	124.52	121.24	22.839	-66.644	-3.1613	-18.266	-11.017	-2.9875	30.31	13.744
[truncated: 66 more columns]
