# Supplementary material for: Constructing high-order functional connectivity network based on central moment features for diagnosis of autism spectrum disorder
Source: PeerJ. 2021 Jul 6;9:e11692. doi: 10.7717/peerj.11692 (PMC8269664; doi:10.7717/peerj.11692)
Supplement: Supplemental Information 2 [file peerj-09-11692-s002.zip › raw data/Subject_37.csv]

81.367	90.896	96.643	92.36	119.65	98.029	83.28	89.815	76.453	74.986	88.963	112.22	88.186	118.83	92.355	98.931	98.711	103.97	91.725	102.36	106.95	73.969	57.008	88.931	119.15	78.289	142.14	112.68	89.877	90.274	69.503	72.888	85.5	92.791	169.36	175.53	119.22	115.52	124.6	118.68	102.33	110.89	95.258	102.44	127.27	123.92	101.28	119.09	116.23	116.48
77.245	92.628	97.33	87.028	133.89	103.53	84.897	77.789	81.421	85.813	96.299	96.137	75.023	99.524	115.43	118.56	104.01	124.29	118.71	119.08	99.634	83.241	127.81	105.09	163.92	89.893	147.39	111.09	108.2	114.66	95.144	88.375	85.036	95.286	159.35	147.38	118.36	121.16	130.6	128.06	138.05	121.35	67.248	65.393	88.695	69.999	71.097	102.29	61.881	75.84
93.777	92.536	108.6	85.953	129.39	98.912	97.465	76.627	78.929	75.318	108.39	92.125	96.69	103.48	135	132.63	94.961	96.473	104.72	98.151	108.2	100.22	165.09	125.83	152.58	89.893	117.22	104.99	102.53	92.761	110.4	94.432	92.205	90.17	158.19	131.91	111	120.6	125.98	127.3	122.73	118.4	87.176	85.511	116.51	89.559	82.921	95.735	82.664	82.856
107.53	106.52	98.06	86.45	106.81	90.142	95.988	84.884	68.257	64.824	130.91	122.9	97.326	116.83	118	122.39	118.29	84.281	104.57	114.19	136.5	109.08	131.48	114.46	110.47	84.522	111.49	93.916	114.61	73.202	115.72	86.265	99.129	96.31	119.86	107.6	102.57	108.27	102.76	114.2	111.43	94.287	113.28	109.42	137.66	114.92	106.81	107.99	113.45	94.084
124.21	118.26	105.62	86.06	100.87	69.952	90.256	72.108	52.062	34.271	122.01	118.11	109.24	110.61	107.56	99.87	118.81	96.146	110.2	109.24	148.11	107.98	87.068	93.923	117.25	81.051	133.83	86.055	103.95	45.609	105.75	78.618	112.1	107.34	132.03	128.46	108.64	95.83	112.28	123.45	138.06	107.28	153.62	151.97	181.44	166.69	135.8	128.07	148.62	119.39
116.24	101.87	117.19	90.932	106.47	70.399	97.074	76.091	59.128	43.649	111.76	109.18	120.69	115.95	115.15	95.874	90.908	90.847	97.671	92.428	128.54	96.496	87.292	92.356	127.82	86.202	148.08	88.271	87.394	46.451	95.077	82.053	116.87	106.19	149	138.93	112.03	75.205	123.11	114.11	123.24	90.119	154.33	158.3	178.83	179.22	136.09	132.05	157.76	138.82
96.228	94.929	102.86	92.951	105.42	84.233	85.082	77.63	67.311	83.166	89.275	89.789	86.855	95.731	99.28	92.07	77.199	93.329	114.63	112.68	113.99	94.204	101.49	85.81	158.33	99.414	159.39	87.926	90.206	76.148	89.3	94.017	111.01	110.02	128.25	125.07	111.29	67.104	115.16	107.54	146.61	83.397	130.35	125.55	127.84	137.41	115.87	133.3	129.93	135.77
94.065	84.647	110.24	95.173	114.29	94.146	87.021	77.918	86.53	115.08	66.267	50.281	94.757	82.319	109.4	100.89	43.106	80.176	102.52	91.842	94.945	98.013	142.64	98.521	159.67	98.462	135.15	94.322	65.807	89.105	68.197	93.901	98.002	95.667	126.67	103.61	109.28	73.291	108.73	97.211	149.44	85.807	105.44	104.5	89.829	98.108	97.957	114.96	113.27	133.25
101.85	88.756	106.75	98.362	107.93	97.112	87.149	90.492	104.03	133.96	67.464	47.996	109.42	93.471	108.38	104.21	35.937	69.725	88.198	82.494	100.41	104.47	139.29	97.483	108.32	78.685	99.719	97.24	52.589	95.165	49.956	78.608	79.237	83.631	94.201	58.965	102.73	83.855	90.113	79.267	134.51	77.461	88.098	95.13	62.879	68.071	93.776	103.65	110.33	125.31
111.16	101.52	99.257	93.872	110.64	95.333	75.728	87.609	113.43	136.61	73.626	59.513	115.86	99.511	104.43	105.58	57.523	95.094	101.61	89.584	115.41	112.66	126.25	85.465	89.479	66.457	99.283	99.616	60.584	114.95	52.506	68.455	59.527	83.721	64.92	27.212	104.13	98.296	92.28	89.655	162.53	94.366	85.489	94.859	41.666	38.849	92.822	107.44	87.865	96.57
111.91	102.07	93.025	93.135	99.49	96.059	76.635	93.995	112.01	124.53	84.317	86.81	122.08	110.83	99.3	104.99	72.842	98.901	106.73	88.276	117.97	115.53	108.33	82.179	75.674	71.506	78.606	97.375	75.497	119.14	91.103	85.465	67.94	93.878	71.069	41.681	102.98	104.52	108.1	106.36	140.56	108.72	99.076	108.16	63.795	61.216	102.66	115.9	90.369	91.22
103.91	100.11	80.747	97.803	88.552	108.55	86.554	108.04	117.78	125.99	101.83	120.52	110.85	112.92	90.349	105.27	95.022	104.16	119.06	106.33	100.83	107.18	91.712	81.534	70.153	92.824	71.961	98.081	100.43	131.91	119.04	109.82	88.676	104.12	58.337	52.757	92.169	98.218	105.88	104.21	103.57	101.45	93.926	94.711	74.105	72.309	91.776	104.52	81.682	83.339
102.77	101.81	83.349	101.68	99.703	116.87	92.153	107.44	131.7	143.25	105.7	118.85	108.42	101.08	98.905	114.63	103.95	114.54	126.57	110.1	78.623	100.59	100.15	94.084	84.389	110.27	86.494	103.28	108.83	144.2	101.18	115.74	96.254	97.394	49.51	58.076	88.367	98.198	106.94	109.45	109.82	101.53	91.472	86.175	75.609	69.61	77.134	87.495	68.322	79.278
108.48	109.47	93.991	107.86	97.003	104.78	93.887	110.29	135.79	154.76	107.98	105.45	123.22	101.26	109.31	113.71	98.021	105.3	110.78	93.828	74.883	100.45	95.493	108.94	54.909	102.25	69.818	97.51	103.35	133.55	69.378	102.48	97.989	82.717	54.917	61.779	94.417	107.15	109.77	115.01	105.62	99.221	105.01	101.87	88.366	88.636	89.738	88.177	87.05	98.549
118.88	126.01	103.15	114.87	83.329	78.976	99.149	115.67	134.42	142.31	121.57	102.83	140.24	106.57	109.83	90.393	102.6	118.87	104.35	91.577	78.642	95.347	63.6	99.406	0.77413	76.039	59.556	85.918	102.12	126.65	40.739	77.133	98.478	78.538	46.942	41.812	103.78	111.22	100.55	101.74	102.71	93.382	105.02	102.91	79.766	90.939	100.07	89.241	97.659	101.06
121.99	130.79	112.01	113.17	75.297	60.891	98.828	109.74	124.53	128.49	120.12	94.012	145.47	103	104.59	72.122	98.11	130.75	109.82	86.531	82.788	99.312	61.531	91.854	-4.4874	60.183	58.709	75.276	103.57	127.29	44.815	69.043	94.328	87.258	70.069	47.221	120.36	118.12	111.65	113.37	130.08	111.29	113.15	108	69.629	87.78	108.77	106.01	95.946	100.08
118.55	115.54	119.56	115.62	62.934	67.215	120.02	120.01	122.62	118.39	119.68	100.48	149.1	101.87	95.139	64.954	81.742	117.69	101.52	76.477	60.947	95.066	72.956	94.507	-7.8763	61.6	35.395	73.261	98.784	118.5	67.305	80.659	106.07	101.41	101.16	67.99	118.48	112.54	109.74	102.94	98.699	109.72	103.38	99.2	72.223	90.895	99.245	98.167	99.233	104.94
111.17	104.5	110.67	120.29	54.315	94.532	133.04	135.64	129.4	132.16	112.79	116.9	127.91	92.865	73.981	73.565	80.306	104.7	99.039	87.277	37.106	89.15	78.415	99.99	3.3224	77.831	21.074	77.851	100.02	114.5	78.595	95.412	115.9	114.78	94.311	80.698	101.06	105.69	89.372	84.908	70.217	97.556	88.465	85.1	76.406	84.605	80.253	81.753	97.783	107.06
105.35	105.16	100.15	122.01	60.434	117.92	123.49	138.25	135.06	155.36	92.551	115.98	103.2	76.759	65.271	95.371	87.696	106.36	96.679	96.585	29.327	89.15	91.086	112.19	34.576	99.322	22.315	83.161	101.29	116.2	80.399	105.65	115	117.29	74.879	90.607	88.288	109.86	77.384	83.255	76.664	97.536	90.302	89.694	85.528	80.087	75.868	78.182	92.595	103.69
97.762	108.12	94.615	125.25	61.167	123.66	111.13	146.52	132.33	162.85	84.543	117.73	99.443	85.252	77.118	114.26	90.341	99.584	73.844	91.185	41.359	89.817	97.149	125.17	36.783	113.07	14.016	82.973	101.64	113.61	100.1	115.87	116.57	111.07	62.955	95.857	83.809	112.21	72.209	75.066	53.592	82.698	104.31	108.26	104.81	101.46	96.706	89.602	104.62	106.85
90.551	113.82	93.605	121.2	72.353	117.6	98.317	141.18	121.89	148.73	86.764	114.44	101.83	97.749	100.23	122.86	94.659	108.2	68.456	93.518	63.595	90.764	105.91	123.09	61.473	124.01	44.354	85.232	106.94	122.67	128.16	124.43	115.39	107.37	61.774	93.32	90.897	107.06	76.478	70.337	64.471	72.444	113.16	111.16	106.61	110.47	112.8	104.19	98.542	97.533
84.579	108.04	101.66	106.47	91.201	111.81	91.936	119.56	104.33	128.58	85.994	98.305	108.87	106.04	124.52	129.96	82.508	97.57	72.871	87.692	80.075	98.37	133.68	122.96	111.56	132.9	77.737	92.175	105.67	123.31	152.45	131.27	112.04	104.42	103.77	111.56	105.16	101.64	100.56	88.004	98.308	78.963	120.5	109.7	109.2	116.93	120.97	116.81	92.226	102.44
86.088	100.47	107.42	94.954	95.493	112.39	106.94	107.28	96.023	108.58	98.1	103	113.94	114.93	128.09	126.2	78.119	77.34	82.125	94.557	72.898	97.39	129.71	113.9	115.04	127.78	79.637	101.36	102.78	112.89	140.31	119.21	115.5	102.47	131.49	114.14	103.74	90.647	103.51	84.875	88.282	74.458	100.49	87.989	106.14	110.64	109.62	98.572	97.323	116.65
94.678	106.11	103.7	84.892	89.633	108.3	111.41	89.961	91.771	97.563	99.348	111.66	100.73	106.86	108.64	115.64	95.73	79.835	105.31	113.22	61.054	98.422	97.394	96.879	95.508	111.2	61.934	102.51	106.03	109.65	96.137	90.438	110.65	101.16	127.67	101.98	97.736	92.345	98.984	90.916	83.168	92.057	84.043	76.424	98.947	93.563	101.95	80.528	107.12	126.49
103.02	112.34	100.83	81.429	81.574	94.764	105.61	78.685	93.445	95.274	91.985	119.55	93.278	103.67	95.642	111.28	112.01	93.85	110.73	109.88	56.841	102.67	69.023	88.427	59.287	89.407	34.443	94.528	105.77	117.9	56.063	64.181	95.21	93.789	107.63	84.505	96.427	101.98	99.161	103.58	63.297	116.45	91.922	96.936	100.6	92.976	117.15	82.852	129.34	133.03
102.24	115.02	89.699	84.574	69.219	78.629	91.92	81.425	91.125	94.638	89.578	131.65	83.853	108.21	86.146	106.85	123.05	108.28	104.49	101.8	73.121	105.95	50.604	81.435	28.337	76.375	26.071	79.72	110.24	131.91	59.111	62.272	82.011	92.259	73.796	70.432	98.984	105.01	94.537	109.67	39.492	124.9	114.4	125.85	105.93	110.64	144.78	107.49	149.42	131.51
97.82	105.06	85	87.989	78.04	74.785	85.284	88.241	92.037	97.642	99.05	133.98	86.382	116.74	94.97	112.11	114.75	111.45	92.759	89.594	94.721	102.8	66.593	82.029	33.11	77.585	64.047	77.369	108.07	137.2	84.649	78.112	72.514	91.421	50.404	64.781	102.3	95.384	90.381	106.84	44.547	110.9	127.85	139	107.19	124.26	153.98	127.95	148.46	123.12
99.759	91.805	92.073	85.771	97.025	80.02	87.067	85.869	83.77	90.958	110	115.94	98.171	113.9	109.36	117.04	91.955	93.459	86.62	78.2	110.71	98.752	95.794	88.861	61.314	88.426	102.21	87.076	99.46	107.34	113.52	100.02	79.889	92.662	68.775	88.114	104.49	89.042	98.455	111.48	78.313	104.66	131.21	140.65	123.67	142.09	146.49	133.01	143.56	127.57
103.56	88.995	95.573	82.858	108.6	94.768	95.173	89.85	79.408	89.595	133.82	118.38	101.48	119.53	114.46	119.14	89.313	73.695	92.217	93.785	115.6	93.97	93.444	87.787	59.608	95.944	118.74	105.77	106.43	75.741	116.59	104.87	91.879	91.088	71.331	88.683	96.68	87.461	97.893	101.76	98.927	91.095	108.82	118.9	122.48	131.79	119.48	115.57	134.42	130.66
107.76	104.14	95.249	77.921	114.53	102.67	88.969	83.52	70.926	87.251	138.43	122.12	89.102	120.21	112.01	117.48	108.47	80.969	114.88	119.87	119.29	104.19	70.327	79.464	71.285	104.1	121.86	120.75	127.72	69.073	109.28	100.82	99.064	91.457	71.633	84.814	94.739	101.56	108.53	110.5	136.78	114.49	96.776	105.26	111.84	108.3	98.782	104.53	122.75	124.12
102.15	113.45	96.853	76.325	119.49	103.7	77.764	76.365	62.524	89.876	122.05	117.47	79.96	122.76	118.59	119.96	121.91	99.972	124.67	124.58	121.14	126.35	71.859	82.89	110.66	118.67	115.56	125.9	145.31	91.111	124.99	107.39	103.46	93.638	95.422	99.38	103.12	117.21	130.31	132.78	161.99	153.86	100.08	104.22	95.154	89.544	90.925	107.93	107.88	107.18
92.535	115.94	87.73	86.69	111.43	101.9	77.159	85.054	57.758	85.299	107.84	119.17	73.244	126.18	114.21	110.01	127.6	117.82	119.91	127.37	125.98	137.25	59.925	79.286	149.1	125.63	120.66	117.94	146.31	109.4	149.42	119.13	117.12	108.69	110.85	123.54	105.49	110.33	124.22	129.65	161.21	163.4	104.45	97.034	90.881	93.813	86.624	112.55	102.22	92.061
83.32	103.48	81.244	94.298	110.43	101.68	77.818	84.881	55.811	86.405	89.323	94.393	73.078	110.46	108.71	101.21	112.47	118.98	106.5	116.29	133.37	137.6	75.292	85.919	199.39	123.38	132.47	102.47	123.75	102.86	163.62	128.46	125.65	124.31	148.33	172.13	109.38	99.232	120.3	136.91	184.15	158.7	117.5	98.53	106.98	113.8	89.508	126.08	100.1	92.382
82.271	81.948	88.093	101.91	108.32	104.2	99.463	91.644	71.557	83.359	93.066	71.715	92.774	97.43	110.56	91.302	90.093	104.57	78.737	95.041	122.42	114.45	88.808	94.815	183.42	104.9	115.94	90.678	89.365	73.463	141.46	118.95	129.31	125.07	173.17	193.32	101.89	87.058	108.14	119.03	157.82	116.38	113.35	96.592	130.62	131.3	90.764	117.02	109.49	103.76
86.225	78.788	94.058	104.27	103.13	106	114.1	95.632	93.418	78.018	103.27	63.177	93.361	81.007	104.25	76.964	95.016	110.92	76.246	95.578	108.83	89.016	81.16	87.515	137.42	90.889	94.225	85.156	82.013	64.855	102.61	99.925	118.02	117.93	151.86	164.67	91.069	90.519	98.092	99.716	122.4	78.79	102.96	92.666	132.25	118.65	93.165	101.26	108.91	101.74
92.892	83.22	113.76	105.17	103.94	101.62	124.35	96.255	108.35	62.985	96.637	52.233	95.589	68.82	108.33	67.3	97.391	119.45	76.224	79.595	93.967	80.343	86.773	85.675	112.84	100.73	67.183	89.159	87.214	73.868	92.276	97.598	106.72	104.92	143.75	134.75	88.418	108.3	112.83	98.801	67.471	75.426	103.75	105.54	128.46	107.96	103.68	86.522	107.22	93.989
88.018	92.313	115.71	108.9	105.7	101.61	118.4	105.07	110.15	67.431	80.627	59.697	74.1	66.918	95.929	63.596	105.74	116.25	85.884	82.105	102.37	93.293	94.23	86.907	135.31	130.31	73.883	96.772	110.32	99.086	122.83	114.82	99.271	102.06	130.29	116.5	91.768	120.72	127.72	112.15	35.491	84.114	108.69	114.1	104.34	94.447	110.87	91.801	93.522	82.221
91.015	105.46	113.44	110.92	124.1	94.424	103.17	91.936	98.417	64.182	48.98	44.511	55.13	42.329	74.392	55.873	109.05	123.27	112.94	93.525	120.74	112.79	103.2	89.326	221.47	154.51	131.66	103.96	115.45	101.48	150	131.25	108.35	113.58	147.69	143.11	104.18	123.4	145.27	144.48	96.665	129.53	122.81	121.81	98.372	99.856	110.28	107.21	72.558	74.82
85.028	91.85	105.6	116.97	134.44	98.563	110.12	104.54	109.82	89.25	59.791	63.382	65.76	61.25	64.805	65.251	100.83	91.737	100.84	97.782	127.74	114.43	110.3	109.42	219.86	142.18	162.52	110.58	102.35	84.759	141.48	123.76	115.93	110.06	151.13	152.03	104.62	101.64	135.18	129.94	107.74	106.26	116.49	116.22	97.696	113.82	102.96	115.84	75.669	89.233
92.602	92.497	101.05	111.82	136.1	92.988	111.28	91.057	119.92	89.536	70.117	61.81	79.226	56.368	61.097	63.638	108.98	106.5	113.55	108.31	120.08	106.86	103.41	112.46	195.08	115.19	171.79	107.76	89.809	70.776	105.37	105.26	123.09	109.38	148.83	153.48	105.19	90.741	123.57	114.38	152.85	109.61	118.63	114.1	118.38	131.71	101.73	117.82	82.386	96.551
90.187	91.16	92.912	104.36	107.75	98.155	108.83	96.816	128.28	106.29	88.56	79.534	84.469	75.744	68.478	73.111	117.81	108.15	111.9	109.78	111.25	105.58	105.15	117.76	120.36	101.24	110.96	97.469	100.76	82.919	102.86	105.6	118.29	104.44	129.05	132.46	98.888	92.226	107.5	91.611	116.02	90.509	121.36	116.79	131.9	146.43	112.63	120.06	101.85	105.37
95.166	98.393	93.991	106.59	75.605	111.36	114.12	118.3	131.87	118.81	101.98	101.77	90.508	99.033	86.31	84.615	120.45	115.87	107.98	108.23	99.756	106	107.33	115.35	66.243	112.6	45.673	92.633	118.29	108.05	129.91	124.72	117.9	107.29	99.423	100.36	84.32	94.261	79.664	60.073	34.309	68.725	102.35	102.01	125.01	142.9	104.63	93.378	105.33	95.709
106.16	116.5	91.636	112.56	58.974	123.59	98.794	129.73	113.4	138.77	86.367	106.33	76.926	99.994	87.142	98.744	114.4	113.89	121.14	117.99	116.34	119.21	109.53	112.13	99.629	134.66	29.977	88.78	130.21	116.18	166.18	147.44	117.02	124.15	89.338	102.59	80.105	101.95	66.718	74.249	30.452	84.055	91.188	91.164	110.79	131.35	90.452	80.208	89.662	86.412
116.1	110.04	106.22	124.28	71.665	131.31	99.09	142.95	106.04	167.33	75.113	105.41	96.081	112.36	100.4	128.06	80.656	74.783	105.21	101.46	126.1	120.09	136.37	136.76	138.21	133.64	40.728	93.198	106.97	93.124	164.85	144.1	115.9	124.07	119.65	126.89	85.922	98.556	73.261	96.158	44.477	90.197	76.842	85.265	95.587	118.53	72.902	68.844	75.59	90.538
127.74	105.59	117.36	135.59	93.151	120.83	111.01	144.04	112.75	161.43	78.473	110.16	118.99	115.75	100.26	136.06	70.05	65.916	104.75	102.18	116.1	93.691	126.18	143.99	146.67	103.93	87.314	97.416	73.697	67.051	106.72	106.78	119.79	118.13	131.69	133.4	93.141	82.675	73.228	93.688	89.249	94.988	63.208	69.887	82.338	97.921	55.654	53.078	62.832	84.4
118.02	94.331	116.52	132.96	106.82	102.31	107.27	127.98	114.69	147.29	74.475	105.95	116.92	112.02	92.148	136.74	75.399	65.048	112.58	103.5	102.81	72.715	134.87	153.71	149.82	85.087	114.14	91.611	60.522	68.114	73.176	82.526	113.75	108.22	152.27	146.35	106.94	80.294	91.692	107.64	133.88	108.49	79.883	73.253	72.2	80.444	65.172	68.614	58.839	78.153
100.09	79.411	113.58	132.32	97.157	84.32	111.06	122.32	106.2	113.97	71.319	103.47	106.32	114.28	85.313	124.67	77.994	53.25	103.11	96.812	87.34	58.896	144.89	161.15	135.55	92.363	93.912	79.524	60.942	72.207	97.428	92.527	116.88	105.11	171.77	157.38	104.03	81.302	96.356	103.17	89.28	99.265	97.412	81.068	75.421	82.341	82.621	78.627	77.013	78.7
97.307	82.634	111.75	137.45	82.793	67.207	115.74	113.72	80.94	63.379	61.699	88.84	83.407	93.514	73.054	97.364	82.419	56.582	104.6	109.39	87.974	55.746	138.83	151.97	156.48	116.76	82.73	66.634	66.934	57.54	148.53	121.48	129.3	120.68	169.1	157.18	83.979	83.71	77.994	91.951	42.531	92.622	95.424	75.778	79.947	78.892	82.211	69.746	85.89	71.301
101.26	82.858	118.74	142.01	80.113	57.387	119.23	105.52	53.946	41.441	55.544	68.481	68.464	71.994	71.721	87.585	70.362	38.185	96.794	119.7	111.66	67.596	159.66	159.03	190.55	130.37	77.289	57.49	66.467	18.599	187.58	143.74	130.65	130.33	162.94	148.39	66.736	89.117	67.496	96.666	27.676	82.983	83.09	73.702	77.334	63.913	77.645	69.307	85.272	70.789
108.18	80.197	128.54	143.94	82.48	52.637	136.26	109.38	51.211	38.139	77.887	73.591	72.077	72.579	78.8	89.298	61.902	17.989	84.024	131.01	132.99	71.811	172	164.58	167.68	109.94	79.712	56.821	60.938	-20.266	162.67	130.49	121.77	121.92	123.69	104.16	57.772	83.167	56.09	79.885	29.629	53.856	60.797	65.088	66.543	40.22	73.329	70.475	84.673	69.755
111.34	78.39	138.79	129.08	101.09	51.742	146.97	100.08	72.46	41.318	101.06	78.706	82.614	81.17	97.171	100.39	65.64	29.674	88.035	129.53	135.6	72.447	188.92	158.98	134.58	80.142	104.4	67.972	58.101	-17.067	88.134	94.422	99.152	99.197	83.774	60.052	72.883	78.765	68.77	70.98	89.487	48.895	59.313	66.052	56.801	19.391	78.013	84.224	78.674	59.57
104.27	70.732	144.49	104.24	119.57	60.743	146.66	89.386	99.939	47.296	110.1	80.008	95.816	103.27	121.91	115.78	67.016	44.236	87.324	100.29	119.23	76.719	206.4	147.23	107.93	71.437	111.78	86.472	60.349	21.209	34.266	71.854	81.221	77.919	84.485	60.987	101.31	81.388	99.304	76.665	135.77	62.592	81.243	84.56	67.613	34.23	92.328	104.43	87.55	60.543
92.462	67.246	130.84	86.866	118.58	81.014	133.04	92.292	112.55	56.856	108.92	89.937	92.596	124.5	126.67	119.42	74.238	50.988	83.755	81.218	103.2	84.724	189.45	123.03	95.473	90.136	95.647	102.14	76.532	65.403	44.729	79.612	84.977	80.481	105.62	98.906	117.8	86.757	110.35	83.319	130.56	75.095	92.661	93.489	84.185	68.786	95.399	111.49	99.971	70.177
91.642	75.52	110.07	82.754	120.89	103.26	106.43	91.385	111.23	75.773	95.332	90.443	76.901	115.56	115.9	117.1	88.072	70.759	93.616	90.458	101.13	96.97	155.62	97.52	131.91	116.6	104.84	113.49	94.842	97.335	87.669	100.13	94.064	100.29	121.46	135.16	117.58	94.057	102.01	98.414	140.14	98.843	80.535	83.087	82.206	75.694	75.617	99.363	81.939	66.993
97.887	74.09	104.25	93.733	116.12	115.43	93.499	99.99	103.86	104.65	82.809	84.047	83.154	101.23	110.48	122.17	77.363	55.37	77.102	84.46	111.74	113.96	142.33	106.53	151.41	123.87	90.102	112.86	93.726	88.72	139.76	121.98	102.51	108.82	149.66	159.86	106.22	98.754	97.911	112.75	111.89	112.27	72.519	85.807	90.316	85.5	73.337	88.047	75.836	79.469
104.86	77.956	102.88	110.57	109.28	117.97	100.03	115.11	110.61	131.53	87.403	87.556	89.942	87.007	104.28	123.66	76.956	53.087	70	91.564	124.42	123.38	132.59	118.85	138.96	111.44	94.577	106.83	91.926	83.729	151.48	123.85	99.894	103.66	129.54	128.35	88.234	89.341	85.727	98.729	82.807	101.81	67.437	79.081	82.197	70.669	80.884	76.881	67.566	79.02
110.71	86.652	114.65	115.85	120.34	111.87	113.44	111.98	126.31	137.78	86.793	71.375	99.002	70.829	112.78	121.53	78.443	75.322	78.178	86.037	128.08	130.07	142.69	124.76	141.19	101.41	123.95	105.64	84.593	94.318	122.24	111	89.661	91.511	111.75	92.679	83.217	80.885	92.835	89.98	93.557	100.22	87.217	84.14	82.076	61.794	96.966	76.004	68.052	77.249
105.62	93.508	121.59	108.27	129.42	106.92	119.68	104.09	131.74	126.62	86.746	58.176	101.26	71.481	121.67	109.52	82.177	89.55	85.055	75.821	128.04	133.93	143.83	116.32	139.7	103.29	133.85	108.51	83.555	106.32	96.152	99.293	90.104	89.725	118.68	88.118	89.955	82.773	107.05	92.408	97.454	94.433	115.5	99.389	99.746	84.584	111.96	88.293	92.736	95.89
101.49	106.78	115.34	94.642	137.56	105.14	111.06	90.787	123.71	96.869	95.001	64.345	96.907	78.779	119.06	83.98	103.31	118.15	103.21	90.817	124.31	125.35	103.8	81.856	139.23	105.04	149.21	118.65	91.321	115.74	71.835	83.563	100.91	104.12	118.04	89.892	99.67	94.368	105.13	94.564	114.59	91.646	121.01	103.18	116.57	108.77	102.07	93.76	111.61	112.13
86.812	108.87	94.287	75.828	137.73	110.33	74.59	76.396	98.269	94.248	101.83	87.952	84.501	93.27	104.83	74.843	124.44	125.48	117.32	114.78	133.45	123.13	80.044	65.285	143.43	101.67	150.16	125.15	110.9	127.06	79.363	78.697	96.482	113.33	118.3	98.067	116.69	122.07	112.93	123.91	147.83	100.59	124.11	115.25	119.6	117.6	97.88	123.24	113.32	124.38
80.774	97.167	88.525	69.564	129.85	112.7	58.393	77.609	80.459	92.323	111.45	117.85	105.97	119.47	100.84	81.652	120.35	113.02	103.38	107.17	129.91	113.77	74.657	75.232	119.54	83.639	138.22	128.96	108.63	125.91	86.6	77.481	84.911	99	116.09	96.515	123.54	136.56	121.1	130.1	133.81	103.07	127.37	132.64	129.57	126.38	107.9	139.39	118	128.62
86.465	96.571	87.515	76.838	116.32	110.12	63.596	87.925	76.014	80.129	116.12	139.64	124.45	132.59	90.424	84.59	116.47	116.79	97.886	99.337	121.59	98.626	60.819	80.114	96.266	66.957	151.33	126.45	98.862	126.71	78.375	76.877	75.281	80.523	89.356	84.584	113.66	125.58	113.67	105.51	108.23	100.31	126.76	129.37	129.43	120.01	118.97	133.21	114.48	111.3
86.913	98.175	87.151	82.203	111.21	108.58	65.095	90.969	75.314	82.811	100.27	129.82	117.4	130.21	82.385	93.351	105.51	107.52	94.775	84.812	130.04	100.21	70.723	88.82	109.7	69.746	168.99	117.59	92.498	126.86	78.912	85.893	66.811	70.308	95.004	108.73	106.2	110.85	119.6	105.76	102.96	102.81	136.05	126.64	120.26	112.83	132.86	137.94	112.66	104.32
94.01	99.92	98.588	88.362	116.51	103.84	82.651	91.212	84.631	66.104	91.52	107.96	118.41	124.28	92.848	91.475	91.44	96.336	79.303	66.625	132.34	99.419	65.869	84.551	111.77	76.58	171.16	115.07	79.404	106.74	72.662	90.24	82.925	75.155	128.45	142.69	100.01	94.397	117.02	98.689	77.454	97.746	125.7	119.52	120.22	122.51	127.24	122.55	126.63	117
100.38	115.68	91.606	84.58	118.82	96.563	77.243	74.753	84.642	42.962	88.618	97.453	95.035	102.74	89.376	75.146	107.21	109.81	92.183	89.682	145.28	105.59	29.444	56.333	119.6	81.334	178.19	114.79	89.244	93.496	70.919	90.154	101.37	98.327	130.18	148.24	105.7	96.323	107.1	108.32	110.96	116.09	117.65	123.7	124.46	133.69	119.23	123.51	136.59	134.77
97.855	113.69	88.916	76.505	120.91	96.354	69.096	61.266	86.423	41.69	96.835	102.79	93.433	97.901	100.43	77.76	115.68	116.4	95.549	99.063	141.64	116.62	36.952	54.738	113.18	85.8	162.54	121.15	104.57	102.68	87.925	94.357	101.25	103.22	110.52	118.14	119.79	111.2	110.44	122.17	140.41	135.09	124.64	153.91	135.07	146.14	129.2	139.58	143.11	150.78
93.561	109.96	80.966	79.309	96.193	98.309	68.833	70.928	80.589	48.743	112.06	129.2	100.45	109.79	95.907	81.559	119.7	113.17	98.68	103.2	124.64	122.25	43.553	63.884	78.872	88.779	124.29	119.12	122.52	118.63	118.07	102.63	94.281	97.656	54.727	71.627	119.76	118.45	105.68	113.67	127.12	136.16	150.7	190.43	165.75	175.43	162.69	158.98	162.36	163.93
91.579	113.3	70.884	89.669	71.642	101.82	65.956	87.157	71.006	71.587	115.05	143.82	96.608	120.64	78.658	89.908	119.45	109.54	114.01	106.61	110.41	123.52	49.01	74.05	65.957	91.606	105.28	107.56	135.56	133.42	130.59	103.41	75.353	90.293	0.99007	47.548	107.25	116.08	102.37	108.91	121.03	127.91	183.74	209.49	192.8	194.76	192.77	176.53	175.28	167.95
97.968	112.46	77.389	106.08	57.305	100.63	84.457	110.8	69.376	80.856	119.49	140.5	109.48	133.45	75.571	93.162	104.72	93.842	108.16	93.081	90.26	107.14	43.666	81.401	34.484	82.661	76.913	93.589	124.34	113.67	113.36	92.228	73.365	85.297	8.0245	64.665	87.131	102.8	96.044	92.279	66.57	99.565	182.11	189.29	211.47	207.46	189.79	158.75	189.73	171.4
106.84	116.49	82.987	109.57	64.893	96.833	98.73	115.84	77.107	74.861	124.61	127.28	113.56	126.79	80.635	87.213	107.32	102.95	108.77	98.4	78.885	83.301	26.684	70.323	12.78	66.149	75.525	86.973	110.29	89.484	68.575	72.722	77.726	87.539	44.673	86.571	80.122	96.419	88.745	83.234	46.905	85.401	138.82	129.71	189.61	178.4	145.26	120.19	171.91	151.7
105.38	111.4	82.942	92.937	87.442	99.301	96.088	102.44	89.4	76.302	123.7	116.88	112.94	116.19	96.561	91.565	114.47	111.57	102.27	100.82	81.993	74.347	41.676	68.444	16.366	58.972	86.828	92.293	101.18	85.687	37.536	66.574	70.995	81.993	89.781	98.086	97.218	108.93	99.969	99.488	72.393	95.594	95.015	83.797	143.76	131.57	101.97	99.939	137	124.91
99.337	99.126	79.684	74.245	102.24	108.88	95.25	93.012	101.66	80.735	124.54	123.59	119.18	116.53	112.29	100.06	118.05	110.64	84.025	90.784	82.883	76.1	74.529	77.698	25.594	71.778	92.416	104.75	97.86	102.36	40.463	79.298	64.241	68.66	101.07	86.659	114.52	121.45	108.14	103.75	85.641	101.38	64.897	65.642	99.575	97.344	81.992	91.793	108.63	101.57
99.234	100.45	67.095	67.856	104.81	119.93	89.894	89.741	106.87	92.323	123.75	139.32	109.01	119.97	105.35	103.12	128.89	114.54	83.977	93.458	88.733	83.861	79.305	75.257	51.873	95.94	118.12	112.84	106.98	129.27	52.674	90.481	56.978	63.896	49.185	56.113	111.6	119.39	95.113	91.385	107.94	90.805	58.507	69.05	66.895	76.399	83.313	97.536	91.543	88.045
106.64	104.32	69.993	70.016	110.09	120.94	79.209	76.608	99.221	109.94	108.85	117.57	97.838	110.65	99.864	107.96	125.09	111.28	93.544	84.347	96.912	99.301	90.13	78.14	94.887	116.44	131.47	109.49	113.94	133.91	67.44	94.629	56.108	69.733	28.36	62.679	100.83	114.94	94.932	101.73	139.49	89.22	79.769	95.152	60.037	74.466	100.4	118.83	87.384	97.394
128.53	116.65	84.705	88.623	93.873	105.55	99.233	83.98	96.207	87.459	120.14	102.46	107.79	105.02	93.853	86.722	124.11	114.99	99.647	87.443	90.276	90.258	34.808	55.59	48.589	98.734	111.48	100.31	109.2	94.267	50.578	77.642	87.6	89.869	18.557	64.494	74.906	92.88	64.967	68.065	93.413	68.167	83.126	98.116	84.175	93.977	103.82	104.86	110.8	117.74
112.83	105.91	88.914	83.373	91.318	105.12	89.189	83.004	96.773	120.82	125.56	83.097	99.742	98.807	102.59	100.13	123.26	106.09	107.67	96.811	98.956	101.42	72.075	70.08	14.977	83.289	81.507	95.886	124.64	92.5	61.787	77.95	85.74	95.347	50.657	72.372	83.084	97.884	78.784	92.77	88.573	72.145	88.593	93.124	62.488	63.626	104.63	123.59	93.505	116.47
114.34	115.39	93.471	81.136	76.817	93.268	103.34	84.304	96.614	83.181	131.23	80.213	114	74.683	102.92	79.609	133.42	145.13	128.29	117.63	82.121	89.459	66.363	58.539	-22.347	69.002	69.509	100.37	120.51	87.796	65.271	86.051	111.2	106.35	63.412	63.764	91.953	98.193	71.777	77.788	73.553	108.1	74.544	65.308	67.445	55.959	91.043	93.116	80.969	88.285
100	109.54	92.734	73.605	66.412	89.808	99.354	83.976	81.624	72.43	110.48	79.756	121.71	62.466	104.61	81.196	118.9	139.8	127.05	107.33	75.696	96.501	120.3	85.666	6.9176	88.276	42.353	100.41	114.35	98.745	120.15	121.03	123.1	105.87	104.76	94.685	112.69	114.03	100.35	104.52	68.611	154.42	85.087	72.527	82.532	77.248	103.9	93.978	82.584	79.672
89.127	106	82.855	81.869	66.479	95.594	101.59	103.09	85.117	84.372	111.65	119.02	113.57	83.296	101.59	89.103	117.13	123.92	119.6	113.42	70.611	92.563	136.14	101.52	41.627	109.71	47.909	98.499	117.74	126.42	149.81	131.52	120.87	102.81	79.582	83.035	109.36	107	96.227	94.136	43.25	132.26	71.629	67.149	71.428	81.022	99.035	85.557	84.121	75.425
96.711	113.19	84.836	87.248	85.168	87.787	88.314	91.739	84.712	86.976	99.917	122.61	92.239	83.232	101.9	91.511	121.21	117.23	130.99	118.59	80.348	99.822	127.92	103.09	115.16	120.73	70.325	85.229	124.11	135.64	155.36	123.43	113.57	109.01	78.455	89.057	108.97	105.94	106.49	114.34	85.298	131.45	86.717	91.451	83.892	97.912	103.92	99.11	90.579	90.443
111.32	112.91	102.94	91.819	98.09	78.736	98.643	87.81	99.913	74.207	113.04	120.24	97.379	87.869	118.18	86.187	126.03	110.51	129.37	115.13	80.299	103.77	103.19	96.683	118.69	110.41	64.757	74.894	128.8	126.31	145.89	109.64	116.79	111.21	91.451	79.53	105.51	97.693	104.78	104.97	84.765	115.2	96.207	109.86	107.09	115.86	106.39	96.591	99.771	103.55
113.7	112.74	107.97	88.756	92.753	81.454	108.39	93.817	114.64	70.683	133.66	122.29	101.87	87.922	120.89	78.67	138.85	110.13	133.62	125.72	87.619	113.63	80.781	85.773	83.816	99.214	55.892	72.228	143.1	124.73	147.65	112.46	119.32	111.27	87.638	60.894	104.27	91.672	93.211	84.25	84.658	103.59	104.04	111.78	118.8	116.99	111.13	94.584	93.64	95.401
104.65	107.11	112.69	84.045	93.005	94.331	113.54	96.422	119.25	85.06	135.32	105.44	113.31	73.487	121.28	84.139	135.71	118.13	137.96	126.49	90.716	122.64	109.18	93.665	77.919	109.22	63.776	81.463	146.77	134.43	165.27	134.84	120.95	105.33	93.01	68.957	105.75	92.492	92.005	74.802	103.86	110.62	98.576	94.343	104.19	93.583	106.63	86.3	61.792	63.075
90.809	90.896	119.46	95.084	93.668	107.1	118.15	109.92	113.24	118.92	123.63	90.378	128.31	76.683	120.55	107.22	101.41	91.915	113.24	102.75	94.084	119.1	150.85	123.5	80.65	123.94	65.652	91.678	126.23	125.29	175.7	152.06	122.43	94.389	109.53	106.43	99.226	91.212	95.39	70.997	85.235	96.215	85.824	80.696	87.089	83.126	100.37	81.524	55.455	56.858
90.843	88.737	124.17	118.03	102.73	105.86	117.28	110.98	104.51	136.02	107.18	74.143	118.64	69.03	111.8	119.29	82.015	92.959	108	100.41	93.203	95.515	156.3	135.72	105.04	131.7	92.325	97.37	102.62	106.2	150.34	141.82	126.64	96.534	110.38	131.41	88.484	86.071	88.072	68.806	79.327	79.916	57.699	53.925	55.332	59.986	73.472	68.502	49.283	55.244
99.078	89.521	131.34	132.15	123.12	98.463	107.39	93.13	103.41	138.77	86.245	48.602	96.067	54.26	113.82	126.33	76.647	110.74	117.69	102.38	91.162	77.532	161.9	143.26	150.31	134.53	122.66	102.67	85.309	89.811	114.41	119.7	119.05	101.9	123.36	138.25	93.803	89.698	96.043	92.557	102.95	85.369	47.435	43.561	28.631	36.282	49.283	65.062	41.133	58.773
98.518	84.266	123.7	133.8	116.72	101.77	102.17	96.398	108.38	136.05	80.458	52.24	76.77	63.528	112.92	122.58	80.153	99.071	114.77	103.93	95.008	79.164	159.88	150.96	153.02	138.53	105.75	106.98	85.337	76.284	117.33	115.07	109.94	105.77	134.31	127.86	106.88	96.572	104.6	112.82	82.658	84.374	61.444	54.059	30.32	44.279	52.584	73.002	54.194	75.307
101.02	90.97	105.78	127.63	100.57	111.9	105.12	110.01	115.6	115.6	79.825	70.912	72.811	73.222	102.13	99.695	94.458	98.394	120.53	115.37	96.661	88.88	132.02	137.38	151.48	147.77	101.55	115.98	90.731	72.926	132.69	121.38	107.65	111.96	117.39	107.93	112.98	98.994	99.611	111.47	72.697	91.708	77.055	61.347	50.962	63.385	61.322	66.343	62.872	75.294
91.412	87.055	92.601	116.56	106.36	127.53	98.874	118.67	121.79	135.23	71.352	79.542	81.316	86.538	102.09	99.886	91.965	85.073	117.16	111.77	101.82	105.87	144.72	137.31	179.92	161.12	122.73	125.37	94.287	89.977	145.36	127.37	91.737	105.05	108.94	108.99	115.35	105.79	111.62	125.31	98.286	96.628	85.968	70.936	51.242	59.02	67.734	73.162	51.6	66.445
90.351	80.36	98.077	116.7	111.57	118.92	98.256	118.01	114.44	147.37	60.667	71.569	104.78	95.413	106.36	102.22	68.179	61.8	96.427	86.993	103.08	107.72	136.12	134.1	184.68	149.78	132.75	119.89	78.044	77.813	125.05	114.68	91.989	96.889	131.06	140.5	108.34	111.91	127.91	137.39	104.41	100.9	95.395	95.877	73.283	78.594	79.708	89.087	70.623	84.132
94.524	79.367	107.24	121.49	114.04	97.142	101.45	106.46	111.58	151.54	70.126	68.38	112.85	94.194	108.74	101.09	65.556	76.897	90.296	86.038	95.188	91.613	103.2	114.15	150.6	117.14	151.39	108.18	70.767	73.682	70.253	81.918	96.818	93.016	131.45	137.73	98.056	112.16	126.25	131.68	101.73	97.734	85.486	99.577	69.156	71.26	75.608	99.958	80.013	90.993
102.4	88.201	112.54	115.12	107.74	76.16	99.408	80.952	107.92	133.48	83.993	65.564	105.67	77.638	106.17	91.269	85.315	127.65	104.84	102.29	85.682	83.793	72.695	88.086	110.98	88.17	163.14	99.364	77.785	84.826	31.448	60.585	103.25	97.865	123.44	115.61	99.616	116.83	122.95	132.68	114.63	122.29	84.98	98.082	64.147	62.888	76.587	108.56	79.491	86.242
102.66	93.204	109.72	97.603	90.274	74.989	95.295	70.559	103.21	111.66	95.618	80.929	105.07	81.401	102.97	85.98	99.394	150.36	102.35	104.4	83.82	100.04	67.995	80.83	71.963	79.218	137.25	99.92	89.76	103.47	46.744	70.284	106.72	102.54	120.49	103.08	109.28	123.56	126.57	140.18	107.43	150.26	104.73	109.19	83.38	87.169	100.63	117.16	93.02	94.712
98.04	101.06	98.385	81.233	84.012	93.072	95.965	80.459	106.51	94.885	108.36	116.4	109.39	99.689	97.198	81.996	118.91	164.1	97.818	112.6	77.619	115.99	71.844	74.839	53.417	89.335	117.4	110.69	107.96	140.14	81.6	89.825	107.84	107.18	89.298	82.495	110.04	117.86	114.37	122.96	100.23	151.77	98.183	91.838	84.136	92.627	107.56	97.854	84.346	86.714
92.847	114.34	83.298	73.618	93.584	110.69	87.763	92.241	106.28	94.683	104.73	140.55	100.18	110.94	83.109	82.418	140.21	167.24	105.35	126.2	75.802	121.44	69.714	65.125	74.023	101.97	115.14	113.54	128.47	174.63	99.429	99.291	102.93	113.06	52.715	70.444	107.08	109.78	101.66	108.8	134.88	142.54	83.717	69.369	72.615	79.482	101.17	82.532	64.531	77.486
92.592	116.42	84.224	83.389	96.251	115.37	94.935	110.74	103.39	100.36	96.27	139.81	100.26	118.39	76.735	86.448	142.84	142.6	98.901	114.52	63.757	105.62	63.454	66.336	73.654	102.26	80.803	99.926	134.87	173.26	95.82	98.708	107.92	113.68	51.656	71.933	103.84	102.24	95.561	92.922	134.25	120.47	74.869	64.852	77.069	82.218	95.136	75.186	70.713	87.454
99.257	113.65	95.813	103.64	92.007	119.14	121.63	131.45	114.11	110.89	101.8	128.1	107.44	118.6	82.518	92.156	146.22	135.83	96.546	102.29	39.027	74.088	58.215	71.84	49.5	97.127	52.608	85.945	135.5	163.63	71.249	91.748	114.17	110.3	45.588	46.804	100.45	92.884	82.696	65.149	109.71	92.77	59.209	55.804	70.819	70.856	75.59	57.84	73.747	81.401
108.14	115.46	104.83	117.3	77.96	125.52	138.43	139.38	119.24	119.19	103.83	109.74	111.02	108.07	88.687	96.668	145.72	140.8	103.38	95.155	34.231	62.626	66.861	85.523	48.343	102.68	38.027	77.898	134.61	150.32	72.464	100.91	119.06	113.2	50.354	38.751	103.77	96.217	82.885	65.826	105.77	98.654	67.461	64.581	80.935	77.042	72.666	53.755	80.9	73.412
108.37	107.68	115.85	121.68	75.181	138.04	149.19	145.87	129.12	132.08	115.2	110.33	127.61	116.31	110.18	110.97	127.77	134.04	90.533	84.315	44.87	70.349	109.26	113.45	59.797	117.69	35.863	87.615	127.42	146.95	102.57	118.93	119.16	110.62	67.348	50.496	101.9	99.188	87.747	69.212	83.577	95.839	70.463	71.461	86.929	83.802	75.584	47.603	80.938	65.68
102.88	108.13	113.4	119.52	80.139	138.52	142.25	145.4	131.75	131.54	130.91	133.48	124.26	126.8	115.23	112.9	116.73	128.82	85.901	102.89	71.846	80.835	127.75	117.42	79.38	126.72	56.375	101.05	126.14	149.4	131.79	124.98	121.95	112.89	72.577	71.481	88.156	93.673	75.776	59.756	68.659	77.197	64.76	66.438	86.248	83.679	78.722	47.717	73.589	62.96
97.333	110.37	111.69	106.92	96.447	116.56	116.25	116.79	116.79	117.21	123.11	124.85	102.28	108.94	109.12	105.36	102.91	124.6	97.493	119.55	94.433	88.904	145.29	106.56	121.58	127.84	74.762	104.18	121.54	141.61	144.03	118.1	124.97	113.95	110.52	115.35	82.013	92.494	77.852	72.662	94.077	79.696	78.822	77.655	95.102	88.227	89.627	72.037	66.54	74.704
100.24	108.15	117.84	97.883	102.96	89.878	111.19	90.613	103.61	93.335	114.06	94.081	92.54	78.345	103.46	88.467	88.841	123.94	109.2	117.81	79.748	79.418	149	88.685	120.87	118.92	62.974	99.171	106.39	118.49	125.92	100.87	134.91	108.96	148.7	135.62	80.225	85.587	79.037	73.286	93.986	81.473	92.195	88.374	109.11	98	91.22	83.339	71.833	89.549
106.09	112.02	107.28	97.158	73.764	80.563	118.55	90.591	91.708	82.758	112.38	78.893	82.924	57.95	81.65	65.964	89.745	115.96	118.38	117.28	56.918	72.742	108.45	66.862	61.827	103.57	22.891	87.008	96.627	90.057	95.957	86.144	142.22	108.59	135.94	115.96	81.641	78.572	74.932	67.623	70.318	78.402	105.82	95.306	127.07	119.53	91.965	85.808	103.43	110.09
109.44	117.67	96.82	94.65	60.317	94.41	118.71	90.395	93.181	100.64	105.87	67.724	80.593	44.244	76.831	64.148	102.36	129.81	128.16	115.85	42.739	87.8	91.529	63.265	28.907	95.889	15.267	87.922	95.299	98.946	62.999	77.126	126.38	106.7	94.571	73.626	96.734	85.752	94.91	86.076	97.765	95.213	101.88	84.112	107.85	99.349	78.785	76.863	106.81	103.1
108.82	123.3	93.877	93.26	61.837	104.39	108.71	87.644	95.944	108.13	94.427	68.954	82.489	44.24	82.882	70.256	114.91	146.43	121.74	112.15	54.201	115.73	80.062	69.701	20.74	86.697	26.199	97.954	97.74	122.25	43.066	72.416	109.1	105.79	69.173	47.855	116.1	103.67	127.27	110.4	130.07	118.62	90.675	70.576	84.438	69.469	74.321	70.792	102.46	91.455
105.55	133.84	91.137	94.256	69.444	90.576	88.13	79.556	90.872	79.624	82.011	82.381	66.841	50.022	75.36	66.095	131.15	164.71	113.23	122.81	90.717	131.62	44.093	61.835	33.456	71.598	59.621	107.61	105.85	138.31	35.021	64.955	103.18	108.36	64.568	42.114	126.38	119.04	139.45	116.56	141.29	130.44	90.714	68.752	79.795	51.726	89.421	83.797	100.33	85.993
97.341	134.45	93.426	90.762	88.023	63.781	62.158	60.027	76.315	41.15	63.427	77.095	42.81	51.741	63.808	65.579	131.56	168.66	107.19	124.1	129.68	129.38	39.021	59.868	85.095	69.411	101.76	112.03	111.73	135.01	56.155	66.698	101.62	104.97	105.81	69.602	129.57	130.75	140.5	126.72	134.03	136.97	118.51	96.543	96.71	56.769	122.01	123.35	94.86	89.777
89.064	118.88	96.341	92.558	99.359	53.686	62.429	63.579	68.654	22.581	69.17	80.184	44.088	74.173	61.513	74.865	111.2	139.89	90.364	109.26	141.9	104.02	59.516	71.367	110.7	81.981	122.68	111.79	108.46	106.08	101.03	80	105.67	93.909	144.57	97.921	111.71	121.86	113.71	112.54	57.376	105.71	137.38	125.34	119.63	86.178	142.19	144.94	96.087	101.37
95.271	114.77	90.077	98.19	105.89	68.506	73.49	78.111	68.336	29.95	89.998	96.04	64.223	97.411	65.798	86.922	95.476	116	97.557	107.92	138.06	79.875	68.842	76.311	127.58	99.881	151.77	107.25	102.66	71.639	134.77	94.994	105.86	92.277	134.96	113.48	83.139	102.19	76.579	96.658	16.493	81.289	133.11	133.38	133.37	119.62	131.29	132.35	95.588	108.79
101.3	113.75	78.4	101.56	112.69	103.96	78.071	98.627	79.308	82.662	116.53	127.49	91.138	123.87	86.419	113.33	89.889	89.769	115.91	119.49	135.01	82.881	88.128	88.325	129.27	111.63	166.08	101.43	106.93	64.536	150.08	108.04	89.769	94.743	98.165	118.27	66.786	89.416	64.695	99.86	36.678	71.901	104.81	116.91	112.68	125.4	99.554	106.68	87.527	111.23
109.93	116.71	71.852	107.76	109.08	130.52	87.951	125.25	101.9	129.88	144.48	168.47	117.86	147.84	109.7	130.57	97.611	73.077	127.78	137.99	128.51	95.659	75.349	89.887	88.236	100.44	152.48	99.258	111.79	75.833	124.79	105.35	75.627	98.184	53.624	101.47	64.69	79.869	63.823	86.337	67.739	64.26	68.463	85.977	84.679	113.97	67.322	73.989	91.459	111.05
119.12	125.51	73.2	109.36	103.54	130.83	92.785	130.48	118.89	142.8	146.8	172.57	121.31	135.69	116.46	127.54	115.7	90.799	144.33	154.48	116.42	103.03	48.916	79.713	66.662	85.796	138.23	102.86	113.16	96.28	79.768	94.355	70.127	103.14	36.329	81.981	80.019	80.767	72.857	75.515	124.84	81.765	59.361	66.395	69.725	91.267	54.038	59.79	91.91	96.768
111.51	118.51	74.397	107.73	91.342	120.94	91.967	130.46	118.86	149.71	127.37	146.02	106.56	118.9	106.69	125.92	111.31	83.726	129.89	137.55	107.18	102.77	48.599	90.136	67.987	87.237	108.52	108.22	105.7	100.78	68.632	94.966	69.269	101.56	62.201	86.078	98.588	89.847	88.629	84.579	141.75	93.707	92.404	86.318	86.884	94.307	77.37	84.805	108.78	98.583
99.539	106.47	76.71	109.54	90.561	114.14	97.26	126.35	108.83	142.36	106.38	109.7	94.071	102.73	96.333	123.83	91.242	75.658	101.04	105.8	92.551	89.195	66.535	108.2	94.738	107.05	104.78	116.66	89.78	89.601	88.22	104.69	79.824	101.43	92.344	101.85	100.36	93.529	89.973	93.742	124.93	95.184	114.93	104	110.79	107.32	96.732	100.51	118.15	100.5
82.403	100.5	69.513	107.86	105.73	115.99	82.448	109.3	86.431	139.14	82.804	84.66	67.919	87.766	87.104	126.58	73.388	66.008	85.995	91.327	102.42	94.43	98.466	124.28	153.68	133.48	133.68	118.05	87.071	82.101	131.39	122.26	86.587	108.86	114.12	134.78	96.423	101.84	95.839	127.12	142.32	108.15	119.22	109.77	118.75	116.81	108.07	118.22	113.68	109.17
69.881	92.425	75.187	105.79	135.02	120.64	74.546	92.773	77.81	127.72	74.684	83.323	58.295	86.367	101.04	130.37	61.673	60.652	74.915	89.119	117.12	114.44	138.7	134.27	191	145.69	162.23	118.72	90.062	88.37	159.33	133	92.243	110.13	136.06	157.12	94.798	105.97	104.23	140.94	154.26	111.89	89.482	88.435	98.182	107.33	101.13	113.6	98.285	113.54
68.471	90.418	89.069	100.58	159.09	118.18	72.708	78.16	84.961	105.59	74.462	93.63	54.625	87.885	116.38	125.47	67.609	72.206	78.828	102.58	133.14	137.87	157.74	127.48	206.77	138.64	180.46	119.01	95.774	106.14	147.88	127.31	90.488	104.1	151.28	153.17	104.13	107.6	110.69	131.7	173.69	111.46	65.648	66.134	69.783	86.431	92.717	106.97	82.559	108.62
75.224	93.145	104.18	92.947	164.11	108.54	77.867	68.853	97.658	86.393	75.939	96.125	55.841	84.773	120.1	114.63	84.698	97.438	92.631	115.83	138.51	144.66	163.3	117.02	217	128.33	177.01	117.23	99.736	122.63	120.07	114.38	85.58	95.883	164.32	135.67	119.98	110.11	113.29	115.95	188.94	111.81	70.113	64.275	53.608	68.953	91.384	110.03	68.26	92.32
86.722	89.557	122.93	94.138	146.87	96.633	105.87	81.34	110.89	76.371	90.108	97.026	88.04	96.397	125.94	108.68	87.092	106.14	82.237	97.828	117.7	118.75	163.08	121.65	195.3	119.99	134.39	112.29	88.869	114.21	104.53	105.29	94.427	89.377	179.99	125.58	123.32	107.21	105.77	90.315	137.67	97.332	85.179	83.973	71.886	84.617	91.986	103.71	74.947	85.052
91.883	93.276	118.76	101.93	117.93	89.046	122.42	104.59	113.92	91.021	110.61	114.58	108.43	116.72	118.88	110.78	93.722	101.92	75.818	88.563	102.08	84.067	141.35	124.87	160.15	111.9	97.232	99.373	89.546	101.57	110.38	104.32	107.62	98.754	160.32	122.88	111.85	104.09	89.628	78.531	88.008	82.821	95.215	106.26	102.79	115.06	90.139	101.21	92.003	93.549
96.593	98.858	115.54	106.68	118.33	83.534	121.04	105.79	115.03	109	115.19	115.55	120.62	119.08	124.3	121.4	99.416	110.44	88.14	84.083	89.775	67.3	139.65	125.98	153.66	106.23	97.491	92.048	95.369	104.54	121.71	110.81	119.36	113.8	140.72	132.69	103.71	107.48	92.9	92.035	100.56	99.993	88.502	113.99	121.78	128.06	79.202	92.133	93.48	100.29
99.011	92.426	119.84	111.82	132.86	86.51	123.14	107.08	125.79	118.54	116.08	114.46	131.66	120.64	137.97	128.64	99.527	111.52	96.92	82.799	77.851	72.05	150.84	126.34	136.35	102.4	99.192	98.475	101.24	118.73	136.25	121.38	134.46	120.62	125.71	130.21	99.814	105.91	101.22	88.68	100.24	104.02	65.355	98.941	120.71	121.49	70.864	72.491	93.797	101.78
95.237	91.23	104.77	109.72	131.49	97.117	102.4	102.94	119.6	124.83	97.12	106.29	100.08	103.14	115.1	117.13	108.93	106.15	123.31	109.65	97.687	102.25	145.17	117.59	151.28	112.88	97.278	105.13	120.21	132.06	170.43	137.59	144.49	130.67	108.13	127.46	105.81	110.47	113.31	99.409	125.55	111.16	72.974	88.725	113.31	109.97	90.966	86.919	97.271	98.297
90.78	83.612	97.264	104.6	137.35	116.74	87.116	96.546	114.25	137.36	75.301	85.124	76.341	81.806	99.761	111.5	103.28	105.11	136.11	122.06	117.1	124.62	161.67	124.47	202.47	136.67	103.83	117.18	126.07	141.36	199.85	144.41	141.24	129.09	103.42	121.72	111.82	112.82	127.65	113.76	149	109.67	88.007	79.572	90.627	81.107	105.31	101.39	80.861	73.95
89.398	78.773	95.499	107.87	123.56	127.38	90.332	106.72	99.89	137.2	67.5	79.666	75.765	77.088	92.08	107.11	78.06	86.232	115.89	109.7	133.21	124.64	155.92	138.22	217.97	147.9	82.642	114.35	113.6	115.42	217.36	140.9	145.19	126.49	120.15	137.9	104.45	107.63	128.61	115.69	117.83	99.428	102.98	82.587	98.316	92.865	113.49	105.11	86.869	70.391
87.748	82.897	97.391	113.71	113.18	125.09	100.63	120.02	91.69	134.27	74.678	91.191	81.36	82.048	96.082	111.6	60.876	81.772	94.457	98.768	138.91	111.73	141.52	143.22	191.77	135.04	76.937	101.49	99.115	91.548	190.7	121.6	140.71	121.25	137.16	151.13	91.19	95.514	114.42	103.65	91.639	92.367	91.141	71.752	97.075	100.92	92.044	89.869	82.026	70.126
85.471	90.691	104.58	112.31	114	109.01	102.3	118.56	87.249	127.8	75.214	90.523	79.207	80.669	100.31	119.7	60.936	93.206	93.038	95.267	134.29	111.43	145.06	139.99	150	108.13	87.89	88.127	88.746	81.289	132.13	99.961	124.47	112.61	170.65	163.64	90.682	89.721	106.02	100.72	108.31	109.1	71.642	57.463	81.122	95.331	62.317	76.407	64.148	69.418
90.553	93.792	115.03	110.95	103.83	85.052	108.92	117.89	82.182	98.577	74.028	80.747	83.557	85.698	89.042	111.41	69.313	93.307	93.858	91.493	116.28	119.9	135.67	128.21	84.05	78.618	83.393	83.496	72.169	59.294	71.646	83.925	116.38	104.54	203.77	163.74	96.085	86.524	94.16	88.1	100.03	120.79	63.847	56.249	79.7	104.82	53.933	66.693	71.612	78.068
99.197	87.915	122.71	109.65	104.34	74.892	117.01	115.03	88.89	75.067	83.163	71.535	96.901	100.79	78.421	101.09	86.018	99.211	98.331	95.289	89.567	122.14	128.86	117.46	53.554	66.884	106.35	98.695	57.702	54.408	27.035	68.626	103.36	96.199	185.86	120.35	99.665	83.869	78.112	70.883	88.477	108.76	57.295	55.99	59.668	84.065	52.505	56.923	70.384	64.702
100.48	79.614	115.04	101.79	107.31	76.216	100	96.345	82.259	70.962	84.816	60.252	98.694	107.84	71.124	96.502	97.292	94.528	105.65	100.18	89.378	125.87	132.32	118.64	97.9	79.587	135.85	109.07	59.92	61.288	42.854	70.614	89.038	99.018	149.04	93.879	107.26	98.099	86.671	100.28	114.85	113.47	79.567	83.449	51.84	67.1	76.029	82.351	70.522	56.482
101.24	68.954	109.25	100.39	102.58	80.944	99.425	90.103	81.059	63.709	100.07	71.987	117.97	120.05	87.53	91.892	90.9	76.492	87.239	88.503	93.389	111.22	120.69	121.73	121.9	89.924	133	106.03	64.778	62.756	86.504	81.577	95.634	104.73	114.63	91.227	104.54	104.84	92.753	113.78	97.509	108.55	94.668	111.18	74.234	81.283	99.128	98.666	90.952	69.965
103.12	75.867	95.669	97.302	100.29	86.612	98.347	84.348	91.103	65.794	109.71	92.075	114.76	111.27	98.79	82.614	98.986	86.319	89.482	97.106	103.32	92.687	91.224	102.16	129.45	88.296	138.7	91.819	82.845	77.656	103.43	88.613	100.28	111.27	75.719	96.933	101.06	102.14	88.355	113.5	119.87	111.84	98.013	114.41	91.22	89.104	102.09	110.14	98.335	83.681
105.26	78.131	94.834	90.225	97.896	90.817	104.27	81.359	103.4	81.097	99.893	86.69	112.66	90.575	104.29	75.292	98.974	88.437	88.172	87.859	98.166	83.239	95.539	90.754	105.52	81.614	107.27	77.309	90.755	78.248	97.165	98.584	100.89	105.05	93.703	126.56	106.11	98.416	95.934	113.93	133.62	117.54	101.96	108.99	103.9	100.85	100.24	120.14	106.35	103.96
114.26	79.707	100.05	91.242	87.625	95.488	124	96.688	118.47	97.179	97.19	85.552	123.7	90.3	95.257	66.381	99.42	79.968	78.406	75.071	74.657	68.397	86.676	78.686	39.469	66.463	69.264	77.67	81.332	59.092	52.047	92.992	94.484	90.604	98.423	117.72	102.38	85.529	89.586	88.052	97.411	88.073	99.393	95.059	107.42	106.65	92.919	112.03	127.26	121.49
121.86	87.55	105.37	89.711	88.144	96.985	124.25	95.078	118.86	110.74	94.375	77.131	132.06	89.495	88.224	66.985	107.54	86.839	88.302	74.013	55.864	58.383	89.161	74.119	20.951	62.974	70.927	90.013	75.282	53.468	10.592	82.128	75.933	80.822	76.655	74.499	100.22	85.821	96.435	87.889	91.844	73.351	101.35	88.579	91.569	83.116	87.11	104.5	127.77	117.37
122.93	91.809	119.14	88.932	88.586	90.667	121.37	88.606	109.62	101.76	103.9	77.975	156.69	99.997	110.8	79.191	102.21	86.092	89.82	63.191	47.412	54.863	98.816	86.035	16.955	66.686	72.856	100.95	72.412	58.967	8.0202	79.913	69.646	74.279	54.343	28.687	98.69	95.005	114.98	97.05	64.41	74.112	108.22	104.73	94.672	74.987	96.553	95.073	133.15	118.75
116.66	112.29	113.97	84	79.394	81.391	104.15	78.738	99.734	78.462	117.21	95.483	148.14	96.173	125.77	83.127	117.82	111.39	122.03	90.803	65.27	66.76	77.318	79.549	23.116	72.619	93.764	97.313	97.139	93.158	31.887	84.934	74.748	80.252	6.7919	-11.159	99.703	103.5	116.87	102.65	76.476	97.649	115.51	118.26	100.9	70.511	111.52	97.861	122.63	114.31
108.74	118.55	111.19	75.959	66.896	77.242	94.553	78.217	100.94	65.707	116.58	98.196	138.13	91.174	136.14	87.766	117.33	117.17	136.69	98.1	85.155	95.885	71.787	82.369	12.925	75.729	79.912	84.209	113.54	115.64	64.955	96.394	85.169	77.628	9.183	1.7724	108.47	106.88	117.69	107.09	82.862	122.21	132.99	139.74	122.07	96.098	136.46	118.11	121.51	125.28
111.85	115.09	107.67	73.923	67.381	85.761	101.95	89.351	122.39	74.803	113.83	91.206	130.25	88.471	125.69	85.818	121.55	132.79	141.2	101.93	83.283	112.93	68.552	77.639	-4.4674	71.971	77.336	79.972	114.2	124.93	58.271	89.78	86.456	69.172	13.217	18.598	110.92	94.962	97.401	88.233	92.313	116.79	126.25	127.02	109.97	96.85	132.14	123.91	103.56	113.63
123.62	102.32	106.82	80.475	71.908	94.275	113.61	101.31	131.15	92.014	107.04	74.288	135.3	92.576	101.72	79.684	117.34	130.2	120.8	84.252	70.057	112.61	72.881	78.682	-9.0832	65.083	66.488	81.841	97.74	102.75	41.636	77.49	86.104	66.698	38.853	52.654	109.17	87.933	88.048	81.099	88.071	102.56	117.66	112.16	98.267	102.66	120.88	123.38	101.23	104.13
133.44	92.641	110.43	87.941	91.619	95.617	111.58	93.929	119.49	104.42	100.25	54.352	145.94	93.781	92.082	81.315	110.98	127.89	97.79	60.437	63.084	101.36	94.02	86.487	32.705	63.088	79.305	89.88	82.861	86.272	33.958	70.239	80.943	74.638	71.636	84.621	110.99	97.573	107.62	103.29	110.21	109.89	114.12	108.5	92.386	102.86	108.42	116.03	100.98	94.807
119.45	86.284	102.7	98.624	94.095	101.18	112.84	107.43	107.23	118.18	131.64	87.513	149.14	119.28	98.469	89.72	118.96	113.73	74.271	68.272	68.583	84.603	102.89	94.781	29.448	66.021	80.362	96.423	98.695	105.99	60.933	78.587	84.99	87.872	68.036	74.22	104.55	101.81	111.71	93.496	72.052	83.744	88.696	90.637	76.794	90.802	95.398	91.889	100.29	87.765
108.66	106.18	92.627	96.528	88.968	96.946	96.527	100.15	86.708	103.49	143.14	107.68	133.57	116.32	102.67	89.366	134.56	123.51	94.554	102.31	96.145	91.222	81.223	86.542	48.73	73.829	95.878	93.445	120.55	132.63	93.826	95.944	96.071	108.74	74.184	77.579	107.27	109.53	116.51	98.615	97.643	104.16	99.624	100.48	102.89	109.22	108.18	87.38	105.95	97.033
102.83	110.86	104.51	85.307	95.876	98.904	94.904	87.706	86.142	95.025	141.14	100.57	141.09	109.26	126.49	100.81	129.04	133.84	111.8	112.83	102.97	109.44	98.54	95.631	64.113	87.199	95.464	94.19	121.02	147.89	116.24	109.2	102.91	109.24	120.32	95.866	113.12	108.51	120.65	102.25	118.19	125.86	110.2	109.6	122.32	121.44	118.38	85.639	95.965	101.94
104.28	106.59	108.95	78.988	102.59	109.96	100.85	88.455	103.27	109.07	142.42	109.5	146.89	123.67	134.71	117.57	122.83	134.69	117.42	119.1	101.09	118.72	101.14	97.564	61.756	86.562	108.59	100.32	109.36	140.86	95.783	94.221	88.251	96.958	125.49	86.07	105.9	93.437	100.73	91.028	125.71	113.55	109.64	106.23	116.51	112.05	112.36	91.551	86.003	102.57
101.3	95.916	103.51	72.324	115.96	118.75	91.061	77.504	109.53	138.34	132.94	113.19	131.31	130.07	131.41	136.39	121.79	133.01	119.12	116.59	103.21	121.51	132.49	102.48	96.198	87.853	132.83	106.7	108.37	128.8	78.48	76.376	59.175	84.957	115.18	75.528	102.11	92.547	99.501	111.29	158.05	112.66	102.88	100.29	82.132	74.451	95.049	112.18	63.575	91.375
103.58	88.119	107.45	76.449	126.36	112.69	96.622	72.05	111.03	129.79	129.3	117.67	129.03	135.29	137.74	138.52	114.15	128.78	98.664	89.44	97.081	105.72	151.1	102.89	116.19	83.923	144.66	115.61	102.94	107.02	64.701	64.544	50.489	76.189	96.759	62.065	96.641	95.2	107.25	114.36	146.7	110.68	91.716	106.61	75.609	63.069	78.569	108.19	69.909	89.722
94.702	96.554	94.82	80.324	123.6	105.83	91.677	77.626	110.82	115.96	130.13	130.41	101.05	135.61	128.47	125.6	124.33	129.6	94.35	88.947	106.55	95.664	137.06	93.299	118.05	85.998	152.51	119.22	119.03	114.39	68.219	67.779	51.881	76.856	47.229	38.332	94.847	98.786	110.73	105.47	136.22	94.994	94.763	123.35	79.701	64.704	81.398	111.01	87.324	93.776
89.684	118.15	75.586	81.395	93.301	93.124	78.478	89.026	97.172	86.173	116.88	127.83	69.341	127.28	94.189	93.937	130.38	116.29	102.53	99.703	125.46	101.76	71.804	78.367	92.019	90.928	120.47	106.68	129.27	109.95	88.943	85.864	74.431	90.371	23.058	51.591	96.573	101.57	109.39	99.714	122.35	83.916	145.93	171.54	136.47	127.43	131.26	141.41	143.54	130.08
93.729	128.7	70.024	82.186	68.258	86.474	75.963	100.05	90.321	68.262	102.71	113.1	66.704	122.14	67.186	74.08	122.71	102.45	108.38	105.35	120.39	105.81	13.994	72.255	53.492	96.031	80.136	92.701	120.83	101.48	98.956	99.323	95.685	100.5	28.707	75.08	94.797	95.331	97.336	90.775	102.75	68.485	199.85	205.89	185.32	183.57	182.53	171.14	188.02	160.51
102.61	124.09	72.109	91.375	50.893	88.236	89.771	116.98	89.481	70.815	102.99	119.62	86.41	132.59	53.539	76.507	107.32	82.974	97.584	106.19	95.67	93.314	-24.17	68.647	6.2205	90.145	53.981	83.174	105.1	87.527	90.77	99.634	102.19	104.16	33.549	78.913	82.571	80.451	68.872	72.072	64.058	47.123	224.38	205.48	203.35	205.68	205.33	180.1	211.06	176.3
102.41	115.69	71.695	100.62	50.733	96.022	93.023	120.45	79.434	97.813	98.175	133.09	89.107	131.63	50.877	99.712	96.708	68.283	89.838	108.96	82.43	82.186	-3.2237	72.059	13.889	84.744	61.405	78.369	108.26	84.874	94.876	103.83	86.703	105.63	42.342	78.446	77.836	80.599	59.808	87.55	71.006	64.32	224.49	187.08	187.21	186.46	198.32	179.58	198.54	173.52
100.83	103.26	87.439	117.82	61.074	104	119.09	133.62	78.58	106.04	102.56	149.14	107.38	134.44	74.079	118.76	76.546	51.433	59.469	87.609	66.106	66.621	46.777	86.118	19.144	76.058	63.707	85.428	106.41	73.117	107.07	112.4	82.427	98.303	61.081	75.079	73.336	81.096	61.162	84.528	35.195	80.642	188.43	161.68	173.89	170.92	164.12	133.24	187.36	166.39
95.57	110.53	89.121	125.73	80.109	112	121.64	134.39	82.325	103.88	98.523	149.59	91.115	119.28	81.895	115.5	82.622	68.848	67.179	95.755	74.601	69.87	79.231	91.018	61.61	77.935	96.423	95.447	116.56	79.669	121.51	120.72	82.221	98.838	54.203	70.885	76.89	87.3	70.887	88.727	57.44	101.54	148.05	136.88	147.08	143.78	122.98	90.248	158.46	141.43
87.974	110.47	91.28	120.35	104.93	118.34	106.81	122.93	93.585	99.628	91.934	128.51	75.839	108.56	90.911	106.59	90.971	91.11	85.315	103.05	89.193	90.411	108.54	106.35	113.29	95.534	122.42	104.55	117.85	97.337	139.96	127.61	88.95	99.017	61.919	84.542	87.743	95.313	92.007	98.164	93.187	104.04	116.21	117.51	108.92	113.35	93.302	70.736	121.72	109.94
88.298	99.589	93.878	113.77	106.93	114.27	92.567	115.67	100.64	80.279	97.142	120.52	82.39	123.18	96.957	96.911	90.339	87.161	84.744	97.608	103.83	109.6	90.418	113.86	124.42	111.68	119.35	105.55	100.48	97.671	147.24	125.6	107.38	100.86	81.095	108.83	92.805	95.749	99.207	88.795	84.551	80.543	102.46	107.95	96.96	114.73	88.943	74.679	116.45	102.32
92.203	91.879	95.386	99.031	110.08	103.4	60.32	83.722	88.034	70.777	86.575	104.38	82.337	118.95	101.7	104.65	91.978	88.161	95.402	92.571	129.16	132.98	83.265	109.52	179.59	133.91	136.11	101.94	88.874	105.18	148.01	122.4	110.35	105.64	120.08	146.29	107.69	108.96	116.98	115.03	137.93	102.13	110.68	107.52	93.419	111.56	99.078	108.1	99.674	99.203
92.607	74.748	110.31	96.787	111.35	102.46	65.497	79.801	83.386	81.158	92.632	111.7	108.22	130.79	124.82	130.73	77.449	65.545	67.309	65.968	135.64	137.19	102.6	110.7	191.61	143.37	128.01	107.36	76.867	107.41	139.69	115.26	107.01	95.04	158.52	159.86	112.94	112.79	121.11	116.23	118.07	105.69	94.224	97.789	95.159	109.47	100.46	112.79	91.126	105.15
97.416	94.344	105.75	100.18	105.32	102.75	70.548	80.237	68.833	86.375	86.371	117.68	96.16	110.87	108.09	127.64	87.86	75.825	74.246	80.803	147.74	134.42	83.841	85.309	206.74	135.3	132.04	110.14	85.199	102.91	120.08	102.73	105.96	100.18	150.51	156.48	111.16	117.18	111.02	124.24	133.04	133.58	80.992	88.151	110.66	115.22	101.2	109.42	89.331	109.32
98.828	110.33	102.2	102.88	107.96	106.4	79.84	87.039	63.711	96.911	74.506	106.79	84.216	95.529	87.065	114.51	85.854	79.313	75.109	85.41	145.12	129.81	77.34	81.164	197.65	112.06	111.56	113.49	86.739	90.23	99.661	89.573	105.94	102.35	138.51	154.32	107.36	121.05	113.11	140.09	129.4	147.39	80.899	92.992	130.15	131.27	108.46	107.71	107.95	121.35
99.64	112.8	96.109	104.68	113.63	108.89	92.228	100.66	77.993	103.27	80.416	102.45	79.746	102.07	70.717	96.738	84.165	84.261	71.828	89.507	122.76	114.97	64.208	86.538	147.05	81.231	90.205	116.97	82.276	87.71	70.359	73.45	107.66	101.88	100.81	128.74	98.312	114.16	107.38	130.69	101.9	122.97	78.825	84.643	124.47	126.34	106.27	100.73	127.91	122.98
104.28	107.68	87.743	101.96	108.51	99.642	93.512	105.17	88.855	96.038	90.557	98.169	77.769	109.27	60.288	81.897	87.644	88.918	73.774	92.207	102.73	100.79	46.276	87.034	95.445	61.63	78.641	112.15	77.859	89.794	50.677	68.178	110.75	104.11	71.232	107.23	96.291	107.87	103.04	116.57	97.869	105.1	86.023	72.619	109.85	110.09	102.03	99.647	138.22	118.25
104.63	92.674	87.636	98.938	98.7	91.798	95.781	111.26	98.699	105.64	104.69	96.528	86.853	114.29	72.594	90.605	92.426	83.208	70.163	87.508	92.003	93.033	64.993	91.629	61.139	66.823	72.079	104.5	81.455	101.31	54.253	77.742	105.14	98.866	70.525	92.078	103.86	104.18	104.82	103.88	107.25	96.642	77.894	53.171	73.932	70.639	85.676	92.455	115.03	100.05
105.35	84.463	97.95	102.93	85.568	88.177	107.78	124.79	104.68	125.72	111.54	94.203	105.93	111.49	95.413	108.87	93.162	66.183	63.324	79.467	96.317	93.369	94.111	96.231	48.179	84.785	59.578	94.705	86.409	98.574	71.394	90.886	98.122	92.177	96.858	92.296	112.24	102.49	110.72	100.25	113.37	101.9	61.687	48.15	52.243	47.95	69.73	79.367	86.319	86.298
108.7	93.997	108.84	113.96	77.569	87.557	126.56	138.51	110.95	134.89	110.06	94.876	119.17	99.331	108.9	112.31	96.826	59.981	70.976	88.881	107.18	94.25	95.606	92.534	49.964	98.192	52.114	85.541	90.885	82.335	81.907	93.197	99.558	95.679	114.98	94.195	109.03	98.102	107.81	98.307	105.52	108.51	45.28	55.963	53.862	52.606	58.841	64.036	71.257	77.823
103.66	101.5	117.63	118.23	99.683	93.479	133.89	131.22	125.97	140.17	99.52	90.43	116.12	83.821	122.34	112.01	98.244	73.063	95.585	108.6	112.46	97.137	112.33	101.15	84.429	109.16	72.275	86.314	96.666	86.41	85.095	88.917	98.165	102.77	122.71	92.286	101.51	96.663	108.96	107.77	102.95	108.46	40.666	67.585	51.172	52.269	52.495	63.074	56.22	64.356
94.656	98.4	120.06	115.87	126.47	97.207	127.1	109.94	136.69	123.09	84.379	87.644	101.16	76.702	129.18	106	87.974	80.43	116.58	118.61	115.42	100.31	129.68	119.66	123.57	116.47	101.6	93.8	96.305	94.729	92.204	92.059	102.42	110.37	133.43	102.67	94.505	97.799	109.85	112.56	84.9	97.869	68.281	92.219	73.22	74.755	67.607	82.239	69.87	71.907
83.899	84.263	117.82	110.25	135.25	99.462	110.61	89.2	129.9	96.242	67.503	79.687	80.756	70.443	126.9	98.882	69.895	72.678	124.67	111.74	120.16	104.34	161.74	145.95	157.94	132.12	114.84	101.92	95.351	94.533	127.56	116.57	113.71	112.49	167.9	139.77	95.349	102.57	111.27	109.1	53.385	83.241	108.96	118.32	108.87	109.77	97.388	109.42	92.213	94.818
87.25	78.237	117.79	113.21	134.51	106.76	101.08	85.04	122.54	78.399	59.031	71.403	70.693	66.441	119.73	96.106	58.698	76.245	128.39	101.98	123.57	97.667	178.82	157.65	188.02	144.6	146.49	114.55	87.324	83.248	144.61	132.98	113.51	102.47	181.52	162.41	95.643	97.147	97.214	81.397	43.178	57.179	128.07	130.65	133.35	126.43	111.62	115.64	96.038	108.71
90.826	78.824	114.98	119.69	122.06	120.31	87.598	93.601	105.65	95.751	49.392	56.04	59.765	59.97	103.59	101.63	54.523	73.371	132.25	96.258	134.41	93.672	201.31	168.75	219.98	154.92	158.05	116.57	85.638	63.102	167.17	143.27	99.306	87.615	192.11	186.89	98.477	94.141	92.09	74.612	57.988	35.814	130.4	141.74	134.63	124.73	120.52	128.56	79.993	113.37
[truncated: 66 more columns]
