# Supplementary material for: Constructing high-order functional connectivity network based on central moment features for diagnosis of autism spectrum disorder
Source: PeerJ. 2021 Jul 6;9:e11692. doi: 10.7717/peerj.11692 (PMC8269664; doi:10.7717/peerj.11692)
Supplement: Supplemental Information 2 [file peerj-09-11692-s002.zip › raw data/Subject_38.csv]

95.582	95.773	112.26	91.105	104.66	91.99	105.81	80.473	99.841	85.125	105.3	101	102.81	87.957	102.35	102.52	119.64	111.04	129.02	110.83	64.414	108.69	123.21	93.586	105.84	94.244	87.573	96.911	123.55	132.08	111.48	88.706	115.92	115.66	91.534	91.383	99.413	87.665	91.107	78.386	53.657	94.819	118.95	107.21	121.36	112.58	94.81	97.497	93.41	92.672
102.26	116.78	100.24	98.862	84.851	79.717	108.93	105.54	104.32	83.92	125.6	129.52	110.08	101.06	95.23	96.934	130.37	124.9	130.14	128.48	96.949	115.22	93.23	82.859	66.532	83.796	70.711	94.818	133.18	157.67	127.69	109.77	106.28	111.69	56.954	74.622	92.137	89.959	87.538	83.546	72.229	118.32	102.76	114.93	122.77	106.59	105.39	99.069	91.145	87.037
95.957	115.51	94.681	106.42	79.515	80.692	113.37	112.65	101.81	93.283	131.1	118.16	113.14	99.855	106.4	103.31	129.88	119.82	114.41	124.89	115.64	131.38	93.441	88.426	74.091	90.004	76.983	97.641	130.66	144.77	144.94	126.98	111.09	118.34	92.685	80.133	87.804	97.548	87.713	97.031	107.82	137.5	72.922	105.93	113.83	106.45	94.049	94.308	86.377	89.353
102.62	114.37	85.19	107.57	72.936	92.827	116.74	122.66	97.929	114.88	113.55	110.17	104.59	90.919	105.31	104.56	118.41	104.41	102.84	115.41	130.9	121.85	76.425	83.038	43.107	80.335	79.86	92.814	111.39	116.39	128.85	119.61	89.569	105.23	86.359	78.436	80.425	93.315	85.095	87.993	103.86	117.95	73.828	102.85	94.926	104.45	99.792	108.44	109.37	109.76
111.47	111.96	91.25	104.64	84.891	109.98	119.93	111.68	104.33	128.95	96.419	93.966	95.001	86.365	114.44	108.5	112.96	96.76	104.33	107.12	103.53	114.4	94.402	87.685	48.193	96.563	95.039	102.66	97.527	90.29	106.27	101.89	91.673	101.34	114.16	88.429	76.338	87.962	90.16	84.337	81.423	97.29	63.315	72.759	56.952	84.273	77.611	97.963	103.57	114.61
124.63	117.15	86.422	99.72	78.483	112.44	118.58	109.38	104.02	129.44	93.446	100.15	89.512	88.59	105.26	97.326	115.83	102.06	112.88	107.99	81.726	90.024	88.411	75.538	25.54	94.118	81.605	103.22	97.553	88.801	80.915	82.19	82.131	90.571	85.516	91.314	69.532	80.976	83.936	76.613	35.86	68.863	79.912	71.795	51.252	72.249	91.775	103.56	115.53	120.98
120.55	121.04	97.473	102.76	91.1	111.87	116.83	105.53	118.03	128.46	110.43	97.073	98.508	104.97	115.55	105.97	121.89	115.06	128.06	116.61	80.951	91.163	119.2	89.898	69.877	115.12	92.639	113.26	107.78	107.23	97.464	90.229	95.987	95.312	74.483	100.36	79.405	90.239	93.763	94.813	42.107	71.655	78.195	69.725	61.806	58.069	89.109	79.207	92.751	91.471
104.69	105.39	108.11	99.773	107.49	107.53	110.85	96.784	123.47	130.66	128.3	80.716	110.85	115.9	131.22	118.85	113.78	113.93	121.9	110.32	99.106	107.46	146.62	107.9	134.87	129.91	111.95	114.05	107.82	109.36	120.88	102.42	108.24	100.55	83.238	106.79	95.981	104.86	103.1	114.59	85.792	95.339	99.209	97.26	94.671	76.99	105.02	85.738	93.296	87.141
81.208	77.174	97.356	88.278	101.75	91.394	92.652	89.843	97.265	120.61	120.19	65.545	98.246	104.3	123.51	107.29	102.71	101.09	92.008	90.9	121.19	125.65	127.42	103.95	164.63	116.63	106.19	101.96	100.43	95.876	129.43	108.81	113.67	109.99	102.76	112.91	107.22	115.99	104.96	120.16	118.12	116.73	139.09	143.85	144.09	130.75	142.87	133.13	132.85	119.55
86.098	74.159	116.84	91.729	121.64	88.16	86.828	82.84	75.647	113.62	102.45	50.333	83.363	91.546	114.49	102.11	82.742	79.853	89.523	81.431	113.6	123.9	141.22	132.93	218.3	126.35	132.76	101.67	66.06	53.242	104.97	98.959	123.44	106.14	149.67	111.84	112.64	108.01	110.67	111.29	125.96	126.77	106.77	111.82	109.65	117.17	92.509	108.81	108.63	113.83
98.185	94.204	119.92	100.17	115.83	77.958	83.258	79.503	45.995	74.349	91.603	61.062	71	85.947	92.444	83.053	84.995	87.161	95.694	89.884	90.496	118.79	120.54	139.71	212.27	125.42	127.43	102.27	57.301	46.501	78.28	88.184	128.95	109.85	173.68	121.82	109.54	97.654	114.75	103.68	111.46	130.53	84.294	81.296	82.624	107.19	61.513	87.884	85.369	101.78
100.66	111.09	109	106.13	94.02	63.89	79.133	74.371	11.302	23.705	88.116	80.955	68.078	84.749	68.423	58.267	92.402	106.03	89.633	98.649	68.242	110.59	82.289	124.94	163.31	106.18	102.09	99.255	71.208	59.252	51.335	76.8	128.81	113.98	183.93	145.05	104.25	92.744	114.41	103.18	100.73	127.14	90.818	80.188	85.922	117.69	68.776	92.378	82.564	100.63
102.3	123.55	124.98	114.52	112.16	69.722	86.276	74.334	16.7	14.192	89.023	89.142	82.996	94.329	70.753	65.557	81.928	110.78	93.089	107.91	73.66	96.456	96.315	136.5	163.18	105.81	124.54	101.66	72.958	67.512	43.035	71.459	120.41	97.457	173.49	152.17	112.98	93.416	128.5	110.99	117.17	116.57	88.462	70.311	67.586	94.681	55.11	67.288	59.644	76.799
85.241	108.17	144.68	111.99	149.76	74.562	92.583	65.172	38.883	24.956	81.677	66.3	87.357	87.14	91.874	77.571	79.576	103.17	87.762	104.17	79.395	100.11	147.67	153.24	241.96	127.45	161.02	108.33	79.458	72.745	82.131	82.273	135.07	98.477	205.1	158.03	129.49	107.63	147.46	132.7	137.28	113.99	71.569	53.951	55.961	69.979	27.54	33.888	37.886	55.203
73.371	85.252	116.73	91.251	141.68	74.783	89.983	68.599	60.431	35.949	68.273	68.477	75.086	72.981	89.774	60.735	86.385	95.916	59.173	90.113	88.037	105.61	119.87	117.55	227.6	115.82	140.67	98.861	89.18	86.755	112.09	90.814	116.4	98.449	177.98	144.16	128.54	117.24	138.16	129.54	114.47	99.09	135.62	112.86	105.01	114.47	99.313	102.32	115.53	113.67
88.735	91.189	106.64	86.948	143.86	87.358	97.296	78.54	101.3	53.439	70.684	75.387	73.938	72.476	95.673	57.139	93.925	90.28	61.705	86.808	81.081	104.66	117.44	106.87	218.12	126.49	138.11	103.04	83.497	88.307	122.71	99.387	100.39	96.471	151.84	122.81	118.14	113.44	122.14	114.63	81.349	85.909	142.31	122.48	110.42	117.4	119.31	121.55	139.6	136.9
104.27	105.18	88.471	87.796	121.47	90.601	98.44	84.859	117.81	47.93	88.966	89.769	84.059	80.82	97.502	51.942	105.2	97.11	64.549	83.512	70.626	104.59	93.398	84.443	155.92	117.86	113.24	105.21	91.424	94.17	111.22	103.81	88.548	102.95	127.68	116.85	100.17	106.81	99.339	98.533	65.168	85.892	145.83	135.12	129.65	137.64	150.09	151.26	149.57	152.46
112.99	110.54	73.061	87.321	88.627	86.471	91.118	91.677	101.62	43.672	102.78	108.8	98.371	91.168	88.634	50.849	94.888	95.838	58.674	73.523	83.833	88.125	52.332	55.998	51.675	76.006	83.094	94.721	96.554	85.999	70.768	92.842	65.917	90.181	78.044	107.91	84.677	97.279	79.662	79.017	74.84	85.561	166.64	161.87	153.65	167.92	193.8	199.92	163.98	169.45
99.842	101.33	86.523	86.984	88.334	79.658	86.187	84.034	87.873	45.612	109.83	104.35	110.07	101.57	101.15	76.169	86.944	99.431	63.704	72.583	107.63	96.064	65.022	60.24	49.504	70.381	89.292	93.641	110.69	92.718	87.513	96.929	78.036	88.58	64.625	100.53	92.877	104.52	97.229	93.192	126.54	112.98	163.71	155.69	153.37	169.71	188.02	198.38	135.31	142.37
78.136	75.547	94.42	79.003	88.692	66.593	81.794	72.219	68.752	50.508	95.998	94.731	98.914	94.201	102.72	88.973	82.512	98.873	59.117	72.068	120.33	109.59	77.11	66.984	85.898	75.154	89.728	90.333	121.54	96.947	124.25	101.07	96.51	89.866	67.483	89.857	103.83	114.49	114.11	111.55	152.04	135.8	175.79	159.88	159.83	175.22	184.22	204.28	139.85	136.78
76.156	65.98	90.451	74.969	86.433	66.548	84.984	75.836	76.713	64.613	76.784	105.79	82.607	88.226	90.933	90.475	74.698	95.431	56.981	79.997	121.95	111.08	69.484	75.456	90.246	82.034	86.428	88.669	110.77	95.49	132.61	97.273	86.508	78.27	43.974	72.712	106.33	111.94	113.35	109.42	131.97	132.17	209.05	183.81	168.67	181.3	199.34	222.55	182.6	159.66
82.668	78.005	97.1	85.184	104.98	71.673	96.145	79.609	116.03	68.658	78.634	103.14	82.532	85.868	98.081	97.409	86.025	101.14	76.628	97.609	100.07	114.77	102.42	105.27	136.74	115.11	102.11	102.47	102.45	103.01	141.48	101.27	94.993	91.207	76.064	85.443	109.27	108.51	111.74	112.99	103.88	128.66	178.01	156.82	151.8	148.52	160.54	168.7	162.54	136.97
90.287	83.728	74.911	86.36	92.67	73.207	92.609	95.066	132.95	71.699	81.485	112.82	86.224	79.146	83.86	79.159	83.626	90.177	68.798	91.64	82.914	87.36	78.494	89.16	71.68	83.205	79.857	95.756	90.974	89.056	79.558	81.65	74.945	93.168	89.817	107.73	97.746	94.818	84.414	89.737	60.231	96.228	178.9	163.08	161.81	154.72	176.71	170.68	180.63	160.56
94.494	91.189	79.586	89.457	107.13	90.353	90.994	110.35	162.47	98.021	92.605	113.52	102.87	91.976	93.512	90.012	73.012	75.511	73.841	84.789	80.527	70.296	90.638	85.655	41.364	64.811	91.415	95.382	81.132	77.588	32.417	71.184	71.237	93.06	107.77	119.55	97.942	88.852	84.687	81.427	62.563	76.79	149.59	127.36	129.42	131.68	155.55	135.59	143.69	149.98
82.686	85.667	75.93	83.695	102.96	99.351	84.496	121.1	164.28	124.14	94.352	115.71	101.79	105.06	99.329	98.035	75.676	73.536	70.684	78.391	88.102	81.282	84.857	63.307	29.363	48.532	82.943	90.246	95.881	88.795	36.7	79.041	86.761	104.51	112.64	119.25	100.69	97.503	97.974	93.031	83.697	77.62	136.26	103.68	113.3	127.15	153.63	125.75	124.78	148.54
83.602	78.635	75.969	79.959	91.134	107.85	85.23	126.27	141.6	157.08	85.529	118.4	88.582	111.37	93.624	100.56	70.06	68.365	65.659	72.628	89.637	89.258	76.31	51.157	39.166	44.33	74.187	81.554	97.594	78.407	45.884	79.859	95.538	98.196	103.91	102.72	94.192	98.478	97.376	97.746	91.535	81.003	119.4	89.861	92.315	113.4	141.83	126.64	127.69	159.4
87.163	89.036	83.653	89.668	90.641	112.96	93.007	121.99	129.66	165.88	86.522	114.01	82.14	120.58	101.82	112.46	80.674	84.444	79.185	87.845	92.243	113.13	91.508	70.026	97.677	80.118	85.487	88.763	104.46	89.923	91.569	92.963	112.1	104.9	111.21	102.42	94.22	103.67	104.73	114.74	111.14	106.9	80.737	74.715	82.111	87.43	102.9	93.89	105.04	127.04
87.814	91.625	94.853	101.79	103.66	114.51	96.291	103.11	114.63	150.72	86.687	93.543	82.749	116.29	112.5	115.24	77.276	84.158	82.476	92.454	82.481	117.83	119.31	104.78	144.16	113.12	112.78	103.18	95.36	70.316	94.146	86.514	125.13	110.27	170.26	127.56	94.739	101.1	102.99	118.23	126.79	125.54	37.65	67.747	83.915	75.54	52.173	62.502	75.011	91.79
86.668	92.73	91.041	105.96	105.77	104.67	95.777	95.015	102.47	109.32	90.497	86.649	89.646	104.97	109.6	99.803	77.998	81.09	85.246	97.002	94.653	100.31	107.81	113.34	117.17	108.8	116.7	105.31	92.574	67.644	81.28	74.106	115.5	111.23	182.78	147.67	98.339	96.932	101.6	107.27	121.86	121.07	47.159	92.648	113.66	95.184	56.033	67.071	71.617	70.377
86.373	89.074	108.45	107.83	126.46	101.8	106.12	87.918	106.9	73.642	93.656	74.778	99.133	93.087	113.69	88.66	78.899	70.359	100.14	98.786	102.63	87.691	121.59	126.29	111.1	110.33	133.28	111.33	88.606	61.502	76.446	71.346	124.06	114.33	197.09	151	107.19	95.698	111.61	101.42	113.76	106.31	47.918	83.826	107.47	94.41	43.653	51.993	44.813	45.194
87.698	84.502	104.42	100.46	110.32	92.909	118.59	93.911	100.19	43.702	89.562	82.79	95.713	77.489	96.736	60.245	94.376	73.886	106.32	97.814	118.39	90.36	87.002	97.459	66.548	86.521	104.28	101.13	100.08	75.857	89.693	82.617	125.04	118.36	148.48	132.83	105.52	98.189	108.59	95.962	86.852	84.079	92.692	105.56	121.6	114.79	91.369	87.341	74.553	68.547
99.774	100.19	125.14	110.12	114.03	99.234	135.22	108.72	107.31	54.756	79.141	84.683	90.425	70.379	88.929	58.357	104.48	82.861	129.98	103.87	136.09	102.59	98.175	100.96	96.323	94.329	111.06	102.86	96.205	80.624	113.17	107.09	133.49	115.16	100.76	109.21	103.8	99.179	109.12	100.67	81.445	73.729	69.816	78.942	90.014	74.012	72.41	60.032	59.656	57.465
104.26	112.1	136.8	118.37	118.5	107.91	133.65	110.63	109.63	75.435	72.993	76.665	89.094	69.123	91.723	71.668	108.54	99.769	131.73	101.25	139.98	125.64	114.5	108.54	151.47	115.89	128.84	109.41	92.159	83.286	129.67	124.88	135.27	113.99	93.585	108.71	101.76	102.65	108.29	112.86	113.05	96.69	53.689	72.592	79.976	55.519	56.958	50.031	55.533	59.892
94.205	116.3	119.99	118.54	108.68	106.98	106.21	110.77	97.807	81.062	69.61	78.347	83.835	71.601	87.906	81.987	114.63	121.63	111.34	97.735	146.69	143.11	96.299	100.17	172.1	124.1	130.18	113.05	101.58	107.96	141.81	135.47	119.02	115.79	92.509	125.33	103.82	111.68	113.97	125.64	158.95	133.79	84.391	109.78	118.89	91.047	88.35	85.802	85.691	81.388
95.745	115.2	129.07	120.65	130.32	105.16	82.929	104.23	81.403	86.12	70.266	68.152	80.538	69.2	88.012	95.948	107.84	115.05	106.3	95.009	136.95	127.97	122.8	124	234.24	143.8	158.36	120.41	94.057	103.52	135.43	127.75	110.39	103.23	127.82	133.33	110.2	113.1	125.59	130.86	183.33	152.63	68.911	92.137	104.79	84.755	60.585	69.168	68.35	73.113
92.006	110.92	121.79	109.92	133.45	95.871	67.716	92.571	71.422	63.974	80.988	75.726	77.599	75.985	92.885	97.098	121.24	119.5	102.57	101.49	131.09	140.13	120.67	122.59	248.92	153.31	152.46	126.17	111.95	130.57	152.45	129.94	112.76	108.34	140.45	131.06	119.55	127.23	143.21	145.01	191.69	161.9	102.47	102.89	115.5	114.32	90.136	93.056	84.872	91.443
108.95	117.55	133.03	100.95	144.64	90.341	72.258	87.5	73.415	64.998	87.033	83.505	79.421	79.157	99.768	94.95	119.6	106.36	117.47	107.92	135.53	135.21	137.2	127.91	248.87	149.81	152.31	127.11	105.12	119.75	133.76	117.01	110.74	93.186	118.62	101.88	121.46	128.49	145.03	141.27	162.87	131.47	95.578	81.758	80.227	90.257	85.135	83.307	81.7	99.49
113.5	124.34	132.78	85.599	146.74	88.489	75.822	79.543	98.127	77.807	92.691	89.105	88.713	87.646	122.01	98.003	117.19	108.42	120.99	110.73	144.76	151.46	143.29	114.91	216.62	141.83	145.14	131.45	103.37	114.06	110.23	107.02	110.25	89.841	90.962	78.841	122.38	132.4	145.19	139.67	147	109.37	107.86	87.876	73.342	88.791	103.58	98.758	93.159	117.63
110.88	126.09	117.97	69.787	134.24	75.43	73.03	80.409	117.7	92.873	97.596	85.985	97.99	80.546	133.17	93.713	120.24	122.41	117.05	111.29	149.86	143.18	132.38	85.525	177.86	122.37	121.07	124.16	108.06	118.91	96.325	96.098	99.828	90.438	55.45	66.997	117.45	128.12	136.13	128.72	118.04	96.944	119.88	102.37	91.103	93.755	125.14	114.95	106.43	121.64
111	119.05	117.88	68.359	138.92	81.093	73.162	88.702	138.27	119.93	93.755	76.647	103.18	70.382	133.07	96.311	102.55	121.63	108.93	106.93	132.21	105.21	140.74	83.361	160.88	117.95	125.12	121.42	92.024	102.03	74.367	86.079	87.363	78.823	52.607	64.434	110.66	110.14	126.07	105.25	91.344	92.541	112.25	96.222	88.977	89.809	111.55	112.44	101.9	112.17
106.08	109.84	122.96	81.854	146.4	86.512	82.832	94.996	147.95	111.6	95.08	64.793	100.57	60.306	125.42	95.606	109.64	131.08	111.55	114.05	111.42	83.392	158.04	98.473	197.54	137.65	131.64	121.03	96.102	119.17	118.72	106.17	99.54	89.927	80.619	82.124	110.97	102.29	127.28	100.3	78.103	112.38	90.006	74.27	84.785	82.035	85.038	83.139	80.368	79.015
107.78	99.149	124.28	97.435	147.11	94.818	95.668	93.221	134.74	83.778	90.423	64.444	90.23	54.536	104.29	81.469	111.94	124.45	105.24	112.5	110.24	77.063	154.22	110.99	213.38	141.82	133.19	112.02	94.074	120.44	150.49	120.3	103.72	92.259	103.44	99.229	109.89	97.761	118.31	93.553	75.914	123.7	91.537	80.689	83.43	89.22	86.33	85.806	96.23	86.703
113.97	106.42	144.04	114.9	171.67	101.06	107.02	79.123	124.68	58.555	88.438	58.717	85.989	60.006	101.66	81.275	115.79	111.65	116.41	113.62	138.55	95.609	181.81	141.36	269.54	157.58	163.32	109.57	87.852	110.52	175.5	126.5	113.41	92.077	126.32	105.96	119.04	103.18	121.58	101.61	104.52	130.51	61.202	67.091	54.801	61.276	51.138	50.198	78.161	74.381
111.8	118.2	136.32	111.61	171.94	89.918	99.157	62.186	107.09	35.488	91.912	64.918	86.422	70.261	101.44	77.354	128.52	113.09	115.21	111.48	173.99	124.73	168.53	132.61	269.12	149.89	162.18	100.56	100.39	115.06	179.18	116.81	104.37	93.749	106.95	96.627	126.28	115.71	124.41	111.68	135.34	131	84.806	100.34	72.831	75.356	70.078	65.833	95.658	90.829
114.58	124.71	129.98	100.94	167.34	83.207	87.656	55.45	90.864	48.191	92.855	71.74	91.254	77.485	99.783	80.173	121.83	107.65	108.18	101.96	164.89	118.57	157.56	121.05	237.02	136.5	157.45	95.839	101.19	93.112	134.7	89.304	86.661	80.977	83.119	69.149	122.15	113.62	117.46	104.01	135.49	113.42	103.98	118.52	83.177	87.493	75.185	83.803	104.49	108.59
118.11	127.82	125.12	97.823	151.42	91.913	89.824	71.188	93.959	81.257	97.232	87.809	100.4	91.706	99.903	95.562	113.36	114.24	108.43	102.78	118.47	96.167	147.09	116.32	182.7	131.99	144.49	101.3	105.67	89.586	103.93	82.733	79.382	76.201	55.115	44.756	111.9	104.46	111.37	91.4	112.72	98.055	109.92	112.22	85.859	92.258	72.107	86.623	95.867	103.8
113.76	115.73	107.29	100.96	108.64	94.139	104.22	97.498	88.098	98.573	101.8	102.51	102.16	94.83	91.932	97.747	120.75	130.32	108.69	107.51	69.319	73.028	119.31	102.14	122.46	114.36	98.667	99.749	125.83	111.91	115.74	100.09	93.33	95.9	44.579	50.833	95.506	96.179	95.88	81.334	69.966	91.742	92.102	91.955	93.654	89.004	74.074	78.415	87.647	86.359
110.11	102.74	94.126	109.75	78.255	112.87	122.05	121.28	101.66	120.24	102.35	123.17	106.39	111.86	94.001	108.62	110.5	132.77	107.7	110.72	66.848	68.687	92.145	98.55	49.742	91.933	74.787	99.866	125.27	124.37	118.81	116.18	101.47	107.87	38.93	71.167	84.959	89.172	85.549	71.625	61.889	89.537	74.987	80.705	86.2	78.169	81.433	76.984	88.336	79.027
106.67	96.241	93.469	115.47	77.894	127	129.62	124.78	123.78	134.85	106.32	131.74	114.88	131.76	109.72	126.32	98.886	125.68	113.18	113.83	106.57	83.756	89.716	108.04	21.279	83.018	84.097	101.9	112.59	126.26	115.63	117.23	107.77	113.62	53.586	92.453	85.982	89.553	88.573	74.908	92.133	93.327	52.43	67.685	64.641	53.672	70.925	62.71	74.371	64.639
106.87	90.445	89.514	109.31	81.289	122.2	118.08	115.94	120.85	140.76	105.29	133.01	115.99	134.33	107.79	127.11	89.811	108.27	109.19	108.11	142.17	84.98	80.946	107.04	-2.6151	67.861	90.621	96.137	94.382	106.53	76.979	93.342	99.373	104.77	71.001	96.408	85.152	89.257	83.109	75.79	110.78	82.025	57.665	76.233	62.394	51.526	73.543	76.779	82.313	73.672
111.59	96.192	88.881	103.26	83.468	108.39	102.62	113.62	110.27	140.56	105.35	132.04	114.28	128.24	93.621	125.47	99.62	103.35	113.17	110.15	143.48	75.179	74.973	105.79	-9.7103	67.344	89.823	93.177	88.886	103.56	50.381	80.308	89.086	96.23	71.525	81.58	85.934	92.042	78.929	82.437	104.71	68.43	76.524	85.901	77.942	61.898	81.596	90.47	88.801	72.324
109.3	99.428	61.293	92.112	48.978	91.435	86.111	123.54	92.5	126	105.76	143.29	108.76	121.89	68.436	114.71	126.42	119.52	102.53	112.12	115.5	74.388	20.644	71.448	-65.77	54.293	43.367	84.854	111.04	137.2	54.282	91.171	68.916	98.926	33.388	65.21	84.518	100.67	69.676	89.972	78.593	68.324	154.66	143.99	148.17	129.9	162.61	161.91	149.67	105.24
116.6	104.34	62.23	95.6	41.363	94.74	82.292	138.29	87.86	138.71	98.889	137.97	106.31	118.72	60.79	122.45	124.85	111.54	105.43	107.71	83.559	64.743	13.922	70.426	-69.975	56.216	32.768	85.058	107.58	131.64	56.126	102.46	53.756	86.313	11.309	49.916	86.996	98.577	66.21	89.706	57.751	73.244	156.59	141.53	152.31	135.24	169.71	165.01	160.19	109.94
109.89	107.02	58.734	97.959	39.693	100.37	75.77	138.86	93.042	140.69	98.824	126.37	106.53	126.58	78.209	134.64	122.42	107.65	108.29	104.87	83.862	92.62	15.831	68.276	-42.705	69.983	31.925	91.7	114.38	134.44	90.189	116.8	54.112	89.306	7.028	52.568	99.467	106.52	85.44	106.68	81.693	106.7	141.41	128.61	144.64	132.57	162.7	148.2	154.46	110.54
104.92	104.19	45.104	92.184	31.812	108.35	62.029	130.65	80.808	139.58	91.743	126.39	100.73	131.35	82.771	122.27	94.882	86.004	90.791	91.596	110.46	112.69	-5.7192	52.959	-59.963	60.626	32.136	92.161	102.4	100.88	67.55	97.791	41.344	74.64	-2.6593	54.06	103.96	108.01	96.552	110.57	113.7	122.37	152.26	140.05	136.15	145.99	172.01	166.72	180.72	156.34
109.3	111.37	62.514	93.655	50.923	115.65	64.408	114.81	69.768	127.6	96.445	116.02	103.87	128.2	90.424	105.63	77.88	73.206	92.528	91.644	128.5	120.49	22.557	67.342	-16.939	77.725	64.993	100.9	87.19	69.348	42.571	77.237	56.41	68.932	25.855	63.192	108.56	111.57	109.86	123.39	141.26	130.38	125.4	111.2	94.171	118.81	125.8	131.02	153.84	161.72
111.47	116.2	83.537	95.976	63.94	108.82	79.687	104.75	49.977	94.889	106.31	103.71	106.8	106.71	86.287	73.725	90.802	83.403	99.118	100.63	127.42	112.55	54.369	76.705	36.57	89.507	81.775	104.12	91.141	74.243	39.105	75.873	90.108	87.427	73.716	92.642	107.83	119.49	109.5	136.08	132.51	127.64	99.31	85.911	72.035	93.583	87.509	91.263	119.25	145.11
107.56	103.36	95.454	91.702	71.413	103.97	97.552	97.76	39.664	69.582	110.95	95.436	108.57	82.131	83.434	46.118	102.97	95.9	90.909	99.361	108.54	99.359	70.055	70.145	58.181	84.463	82.16	101.61	97.593	88.589	36.625	84.408	115.11	111.66	136.33	136.6	100.8	121.97	94.451	130.84	103.72	117.73	106.08	96.412	79.439	102.68	92.228	98.211	116.03	149.88
108.31	97.546	113.28	95.82	96.946	102.6	113.69	103.76	58.748	74.561	109.64	89.538	107.7	67.727	93.256	49.606	109.24	101.58	108.52	105.79	108.24	81.221	99.782	77.504	105.42	90.203	94.439	100.49	96.483	107.53	65.656	102.99	123.49	124.21	171.83	166.44	97.77	113.22	91.812	113.56	74.491	101.61	74.383	77.372	63.088	75.273	66.623	64.351	78.438	111.49
103.75	92.989	126.65	104.78	128.91	113.23	114.56	104.68	92.184	104.65	93.387	85.468	96.136	71.019	111.12	77.371	93.688	91.155	126.55	107.8	109.25	84.155	130.22	98.917	152.13	115.52	120.34	112.52	84.524	99.961	93.662	116.99	127.03	124.03	204.67	175.03	97.741	99.643	105.28	98.209	79.595	91.44	33.85	48.458	42.263	53.388	27.077	29.78	36.029	73.708
94.705	88.628	95.54	104.44	101.07	107.3	99.763	104.87	88.248	110.29	72.662	97.944	73.999	72.78	94.034	77.553	85.57	89.678	117.96	102.93	106.91	97.87	79.037	79.833	110.14	109.67	86.98	107.65	92.386	98.732	112.71	117.75	113.4	118.91	174.34	159.45	88.016	91	103.65	86.856	84.688	86.103	72.748	83.916	88.843	98.631	73.956	80.232	76.633	95.715
102.54	107.59	94.882	119.29	80.561	105.33	101.83	114.15	77.298	113.76	60.074	100.57	66.585	74.5	66.793	78.187	79.095	90.268	127.25	106.81	100.07	94.364	61.984	94.251	96.557	110.78	78.497	104.1	90.732	89.878	117.55	113.77	110.36	102.03	114.37	122.52	82.76	86.074	98.007	86.183	85.857	81.848	72.026	76.698	95.784	87.308	71.152	76.48	79.383	78.135
98.55	117.09	108.42	128.21	70.632	109.51	113.26	113.04	73.31	103.14	64.204	92.126	79.131	80.938	57.658	79.351	80.595	102.24	119.96	104.26	85.1	107.91	73.253	113.36	97.456	110.71	87.538	107.94	98.104	92.379	114.68	113.78	127.21	103.04	89.492	103.18	87.035	96.022	93.348	99.717	100.12	98.127	81.727	76.504	101.2	83	72.271	83.309	81.493	67.563
89.766	106.93	120.19	119.62	74.039	105.98	128.25	101.58	80.493	84.764	94.088	83.788	110.7	88.605	74.005	82.095	95.381	122.07	104.53	98.015	80.689	120.95	98.131	114.62	112.3	101.1	95.26	105.26	116.96	110.81	118.35	107.68	135.37	113.26	85.517	98.261	94.313	105.2	88.398	106.93	102.71	118.03	103.77	87.288	102.38	84.542	86.536	101.72	87.367	70.126
82.953	86.11	118.44	104.1	87.139	101.53	132.42	97.892	95.621	85.879	119.04	99.01	132.38	98.881	94.76	87.722	103.62	129.06	90.569	94.553	101.18	110.89	111.86	102.88	99.796	80.152	97.239	98.914	125.7	117.91	105.92	92.41	113.86	109.29	71.984	89.433	96.525	97.767	85.823	90.731	83.046	105.11	119.53	99.372	97.47	88.766	100.25	118.76	95.456	82.955
69.613	67.5	108.98	94.752	107.81	101.92	126.01	90.694	122.7	93.187	133.01	121.67	137.6	118.93	125.77	110.11	118.36	139.87	86.114	103.45	115.6	111.84	127.46	101.5	94.154	90.866	100.75	104.86	137.44	132.55	119.98	93.885	102.66	115.69	86.519	85.673	100.38	91.679	101.08	86.771	80.617	91.055	119.11	99.754	103.59	104.07	98.982	110.12	81.467	81.142
71.289	56.647	86.475	91.809	98.583	98.316	114.04	93.058	118.53	103.12	121.02	143.81	122.06	123.24	119.08	114.82	117.1	132.98	73.155	103.78	110.69	79.044	99.528	93.383	32.088	79.316	74.733	91.535	127.55	118.47	103.43	84.562	77.272	99.655	75.313	71.743	89.908	78.177	88.619	70.71	54.897	57.855	134.35	120.9	132.66	131.04	121.5	122.9	104.21	106.12
73.537	68.684	89.526	104.19	99.075	102.42	108.79	96.16	124.51	109.76	104.29	137.8	108.63	129.54	116.14	132.34	113.69	127.55	74.406	108.32	92.799	65.756	102.71	114.85	19.849	90.837	74.958	87.209	111.59	114.56	111.16	95.655	83.214	94.397	79.551	67.016	92.019	83.318	84.729	79.122	58.674	52.745	123.04	118.38	147.24	127.21	114.14	99.59	96.293	93.214
81.256	80.68	97.202	108.34	92.978	100.85	107.47	95.006	122.53	109.98	98.064	115.74	106.56	127.96	109.9	138.14	99.862	110.81	68.527	98.844	72.591	60.875	104.83	123.06	17.043	84.907	74.932	75.45	91.843	101.95	104.42	95.704	86.578	85.961	78.068	66.609	95.211	91.304	69.544	80.574	60.812	57.922	131.78	130.88	152.2	122.23	125.04	110.27	115.4	101.45
89.395	93.195	107.42	105.49	96.763	100.34	109.25	93.507	133.45	111.91	108.05	101.52	116.34	132.93	116.88	144.98	86.831	93.435	72.691	92.896	71.977	78.81	118.1	123.4	33.42	85.587	89.12	76.029	81.878	97.079	99.616	95.724	85.208	82.532	68.369	67.66	103.61	97.17	68.932	77.884	71.343	64.782	143.55	138.02	133.96	114.95	133.2	129.43	133.61	108.93
91.654	93.06	111.52	99.059	100.23	82.473	112.02	87.013	123.98	102.41	121.71	87.315	120.39	121.01	124.19	137.3	97.317	82.317	89.236	91.984	72.107	97.697	143.05	118.35	87.74	96.91	93.751	84.349	96.837	96.555	113.36	99.106	99.193	99.603	93.432	81.754	107	96.201	74.465	78.728	66.87	66.749	108.72	104.52	97.746	94.221	100.56	108.29	118.8	91.873
105.34	94.947	105.6	94.805	96.426	84.018	118.26	94.271	117.35	110.9	122.78	102.73	124.16	119.41	119.17	131.04	93.278	71.9	102.21	93.262	80.617	91.845	133.12	112.42	63.075	96.411	94.189	91.131	98.34	85.729	90.038	93.235	81.962	92.291	80.945	81.083	99.861	80.931	73.255	66.707	60.284	57.778	102.55	89.944	68.61	93.732	90.799	103.47	124.53	98.611
107.02	98.202	95.378	96.124	86.275	85.215	120.99	103.78	106.24	109.2	113.86	110.31	120.01	116.53	109.6	124.48	102.72	80.914	112.23	99.35	86.865	83.195	112.35	111.84	37.249	93.018	84.443	94.313	109.3	99.772	94.974	101.83	80.203	98.534	82.868	90.075	93.813	77.616	73.384	75.1	64.973	75.188	88.677	72.341	63.255	93.947	80.062	75.573	111.35	87.655
103.4	96.37	95.43	98.969	86.688	92.306	117.43	105.24	94.508	109.77	102.15	98.561	112.44	114.9	101.71	120.81	97.583	82.254	109.8	96.094	80.896	72.575	103.92	121.65	34.059	83.254	87.463	94.717	104.1	96.641	93.44	103.71	89.457	102	114.4	100.48	88.532	79.71	68.977	86.426	76.211	105.58	64.772	51.55	55.014	81.638	57.088	44.923	82.99	79.654
102.89	103.24	93.416	102.47	88.067	99.597	109.12	111.8	92.058	108.14	103.99	99.026	106.06	125.98	94.343	119.48	90.602	85.012	111.51	102.44	89.882	75.448	88.933	123.05	35.517	68.827	93.571	94.81	98.404	101.99	100.76	105.66	91.265	102.8	107.69	97.188	86.925	84.74	73.459	91.177	81.614	121.59	61.497	51.338	51.854	69.274	56.242	41.237	64.001	78.214
110.6	107.45	97.703	105.61	97.997	108.01	106.85	109.7	92.948	105.35	121.35	105.85	107.85	141.1	97.867	123.13	83.214	83.716	116.78	111.6	88.275	93.63	94.925	126.32	64.224	75.281	111.74	101.84	95.419	93.95	106.57	102.71	98.315	105.6	103.79	89.697	85.546	85.511	84.473	88.758	79.051	113.06	65.783	56.965	37.844	59.532	57.202	56.792	50.948	86.15
116.31	109.44	89.995	107.73	90.24	102.2	109.59	110.85	82.777	90.078	137.53	119.85	109.73	141.4	96.644	116.87	98.616	96.318	122.62	124.48	88.318	112.24	93.491	116.66	89.794	88.655	105.46	102.25	116.06	106.64	135.02	109.42	110.89	120.88	85.045	91.44	83.783	88.907	94.224	89.789	62.412	88.709	84.083	76.345	46.621	65.487	81.797	83.036	61.293	89.964
125.79	107.98	97.435	111.76	94.209	106.66	116.79	115.08	80.678	100.85	133.61	120.41	116.34	127.91	96.846	116.74	95.99	95.594	122.07	121.45	85.633	99.121	116.23	125.62	115.77	107.39	111.68	97.034	114.22	95.374	135	107.48	117.17	114.34	79.772	96.067	82.656	85.934	91.799	86.322	53.301	63.903	85.042	76.861	39.288	53.277	84.202	84.092	72.028	83.079
116.47	102.79	100.39	107.47	100.34	117.53	112.22	112.62	103.79	117.56	127.17	107.63	129.21	120.16	112.79	127.64	96.088	106.91	111.01	110.68	90.632	97.688	137.54	130.28	140.5	131.56	115.23	93.455	114.08	111	149.65	115.67	124.32	111.51	95.458	110.83	92.502	95.367	95.342	101.05	90.584	83.37	99.747	81.99	55.425	59.369	99.084	82.245	87.733	70.33
105.71	87.325	94.261	94.05	99.263	127.09	91.223	104.73	115.59	142.16	120.33	92.407	135.25	112.57	118.89	128.94	81.687	99.935	90.49	87.053	91.98	84.505	136.65	118.18	137.37	127.97	108.82	86.861	94.029	98.862	119.49	104.37	114.66	92.874	123.83	116.63	97.6	95.891	86.664	102.31	130.89	104.99	104.13	83.947	73.571	72.672	105.99	88.491	108.33	78.611
107.46	87.909	78.1	84.519	86.898	134.22	71.818	105.26	124.16	154.23	133.54	107.34	141.35	128.23	117.9	132.43	80.404	100.55	93.911	87.124	104.72	85.262	100.24	90.793	93.096	111.21	96.478	86.527	79.459	100.99	83.43	93.813	86.985	73.981	99.885	100.88	102.78	93.004	90.623	97.993	163.77	111.93	113.9	96.925	96.779	93.673	120.61	99.593	120.72	88.016
113.91	93.217	74.655	87.435	81.066	130.97	69.862	100.86	110.54	142	149.54	121.98	139	142.48	115.84	135.21	95.115	102.08	113.42	101.17	97.173	101.43	79.89	78.35	71.593	103.33	97.613	97.082	78.097	95.481	57.573	88.011	84.471	76.823	97.446	89.796	107.41	93.772	106.45	102.08	175.26	103.32	90.52	93.489	104.97	101.51	101.5	83.618	95.736	81.86
118.11	89.438	69.118	89.241	65.708	109.36	82.464	93.941	66.94	108.77	144.96	126.93	122.41	129.07	96.456	114.76	107.3	96.453	107.36	101.54	73.728	104.47	50.492	61.875	35.815	74.342	82.11	90.533	84.877	76.911	32.974	72.041	85.234	83.767	100.02	88.758	101.75	96.477	104.85	100.81	146.06	83.1	103.55	125.53	129.8	127.75	120.73	110.17	109.88	113.27
112.65	99.822	99.598	101.8	96.295	93.461	105.68	90.962	62.096	90.983	120.58	105.62	102.95	104.31	95.374	109.63	108.59	90.624	104.72	101.98	63.448	102.12	92.272	92.842	95.575	82.24	107.97	90.199	86.222	73.807	59.21	73.236	102.69	90.692	120.77	94.695	106.66	107.09	115.63	112.74	127.89	84.035	94.191	120.33	117.52	102.83	106.48	91.645	88.32	102.17
86.203	95.717	112.72	97.209	123.03	80.444	107.5	77.571	74.556	81.48	86.948	80.137	77.344	72.989	97.255	93.001	97.429	85.098	68.139	82.175	53.889	104.25	124.38	107.31	160.01	90.897	116.04	87.591	89.306	81.444	93.635	77.668	112.46	97.344	161.44	110.46	108.73	115.93	113.66	117.85	125.49	105.07	135.54	143.41	133.21	117.15	143.41	136.02	117.58	132.73
69.38	96.598	109.97	87.315	135.75	75.009	92.871	70.611	94.895	85.023	68.369	78.704	58.744	56.456	94.484	75.996	90.969	85.291	49.01	71.165	54.547	96.264	130.64	105.4	199.77	97.123	110.13	87.783	89.479	99.424	112.61	85.585	102.14	95.54	168.04	114.26	107.58	109.23	104.64	104.88	121.02	113.23	164.09	152.98	145.47	131.01	174.28	177.98	144.68	155.84
75.853	108.37	97.457	82.182	129.14	86.739	79.176	74.234	116.38	93.874	76.545	110.64	61.728	75.515	94.234	77.378	98.456	98.217	67.369	83.719	58.286	92.578	103.54	94.157	168.14	99.978	104.32	97.59	90.64	124.44	101.05	98.145	81.194	93.076	130.31	104.56	107.72	94.473	101.81	84.532	116.87	102.46	162.4	149.06	148.5	144.16	177.19	188.85	142.93	152.71
92.238	105.29	64.515	72.252	82.858	86.812	73.83	76.997	99.056	78.13	97.689	142.01	76.434	95.174	84.732	70.575	122.52	116.24	86.122	95.919	49.216	91.603	30.594	53.993	53.135	68.342	67.492	93.923	107.47	141.12	68.089	99.126	65.578	101.92	86.167	99.002	100.93	85.99	88.649	68.107	88.598	85.077	158.59	166.21	174.84	182.33	185.9	199.62	149.66	157.28
115.17	107.39	55.622	72.96	54.196	87.616	89.078	89.658	93.575	67.201	115.76	146.89	101.05	109.74	85.095	77.906	134.23	124.6	110.06	109.24	58.145	89.013	-7.5981	37.269	-43.33	40.471	54.419	86.573	115.93	146.56	53.361	95.31	57.061	100.75	34.517	84.588	97.971	88.597	86.385	67.658	61.7	77.354	133.44	165	174.36	179.59	163.03	160.73	127.1	128.65
118.15	95.081	74.6	76.277	64.17	94.027	108.84	87.51	110.01	70.621	117.85	107.02	118.92	104.94	106.16	91.596	113.57	108.75	100.92	97.966	63.436	101.47	25.727	51.074	-42.579	45.36	72.295	88.968	109.33	119.61	62.282	87.723	71.692	95.492	58.059	79.596	96.262	98.533	91.534	84.833	67.439	95.615	114.14	151.91	156.08	161.54	129.06	123.59	104.04	111.61
105.94	84.45	98.745	83.74	88.607	99.476	121.64	84.612	135.94	84.834	112.15	64.632	122.18	88.042	128.66	101.04	87.753	89.733	80.006	81.005	75.968	115.6	88.76	73.203	38.291	75.963	87.866	96.186	102.64	97.786	101.25	91.613	90.649	91.189	100.7	81.87	93.872	103.41	99.002	104.15	89.349	116.35	113.1	137.11	141.44	139.36	113.63	109.5	98.175	107.36
97.42	88.468	114.27	99.117	104.33	112.74	126.81	95.435	151.97	112.85	105.15	63.266	116.09	83.245	136.64	110.97	70.737	79.475	75.307	75.701	90.88	112.3	130.85	92.483	108.62	106.9	90.961	103.09	93.801	88.776	122.67	106	94.181	84.242	108.08	86.456	91.432	94.088	102.08	105.35	101.92	110.11	120.1	127.59	131.9	121.05	115.07	115.82	105.97	110.4
93.583	100.34	120.74	118.41	106.15	127.78	128.99	110.38	144.46	136.41	103.83	91.287	110.06	97.009	136.38	126.17	77.291	87.665	96.137	85.769	88.571	102.7	144.55	109.84	133.32	126.43	87.328	107.79	92.938	95.947	120.12	127.36	100.71	92.415	104.76	102.02	95.278	85.497	104.01	99.878	96.939	91.503	102.19	110.31	122.09	105.22	101.03	106.02	93.893	96.369
94.668	100.4	111.68	124.52	89.371	129.26	129.42	114.36	109.78	139.19	110.04	115.49	109.93	110.73	126.84	129.25	93.539	102.31	112.95	91.904	63.163	93.011	122.31	109.68	90.617	112.34	68.413	97.306	97.913	99.663	92.497	130.52	105.48	107.57	108.98	118.45	98.321	85.683	92.995	91.009	70.011	81.11	83.766	104.65	119.47	106.22	90.809	101.48	85.313	92.263
103.25	105.91	108.4	125.96	85.139	120.05	128.57	120.18	89.897	134.51	114.42	118.87	110.56	112.94	112.69	122.29	101.72	110.19	130.54	101.4	58.454	87.034	107	113.67	47.514	88.107	65.261	85.937	95.105	100.33	77.392	122.29	102.32	110.45	94.891	109.79	103.18	93.342	88.604	88.023	48.075	80.668	46.346	79.656	95.586	78.404	59.96	64.745	55.609	64.253
110.98	107.81	120.7	122.73	109.87	115.22	123.48	110.96	102.72	129.48	116.07	92.764	111.63	101.39	112.34	112.36	92.14	102.6	130.92	101.89	63.378	102.38	131.68	129.13	71.067	91.523	94.013	92.678	81.521	82.799	82.356	108.95	105.89	104.79	113.34	88.877	107.11	99.733	97.504	96.885	72.46	95.701	8.4626	41.112	54.239	40.12	17.575	23.679	18.385	39.382
114.2	105.19	116.74	110.86	119.87	110.18	110.14	95.61	121	112.47	117.62	76.213	110.42	84.172	113.55	92.736	91.375	99.675	111.59	96.337	76.969	127.41	133.98	116.96	105.02	101.9	104.16	101.7	82.089	79.496	103.16	100.81	104.07	101.79	122.68	75.186	104.61	99.064	108.32	106.82	122.54	109.71	30.396	49.599	52.898	49.177	38.574	44.878	36.813	60.509
119.4	109.14	101.48	102.86	105.73	105.99	97.726	94.952	122.39	97.259	114.95	90.955	107.41	76.663	108.29	78.658	107.84	105.61	103.51	97.567	95.999	126.8	103.86	89.363	111.07	102.42	91.32	100.21	93.723	95.648	115.28	101.55	94.201	99.118	91.462	76.283	99.367	89.735	114.58	104.4	149.09	101.26	67.539	81.039	70.961	73.561	85.1	79.793	79.732	89.709
129.96	118.01	117.02	109.47	110.85	107.42	103.5	97.844	115.02	101.7	115.58	100.55	114.99	85.745	119.67	97.731	124.71	107.89	130.05	106.77	91	98.513	119.02	102.21	151.95	121.39	105.59	98.368	96.161	99.652	113.19	104.6	104.64	98.071	89.569	92.616	100.67	80.188	119.98	98.12	138	87.996	25.579	51.434	35.564	38.733	46.865	27.93	54.609	62.16
124.29	111.41	117.59	106.25	100.9	98.401	110.46	92.733	96.258	99.035	119.46	102.6	122.66	101.2	129.63	115.06	132.31	112.73	137.99	108.88	69.751	84.616	114.15	104.82	141.16	124.26	99.465	91.671	104.92	104.95	102.77	102.88	115.41	106.19	107.77	113.13	102.22	85.986	113.26	93.915	101.6	91.371	14.034	45.914	27.142	35.602	38.61	10.524	54.427	56.382
119.95	109.02	109.7	98.258	89.085	79.535	116.59	95.023	86.091	95.904	123.26	98.116	124.34	106	119.32	114.86	120.92	111.21	134.55	111.84	71.963	75.055	94.538	98.096	101.92	108.86	83.959	84.526	104.15	108.41	92.836	93.032	100.98	100.31	90.987	105.76	101.71	94.692	98.136	87.087	55.744	92.827	33.487	55.068	35.949	34.893	59.827	23.3	73.899	59.442
114.1	114.88	128.82	97.062	120.14	76.601	123.01	89.296	111.7	100.76	126.41	72.514	123.57	104.83	120.87	120.68	99.652	103.32	133.07	116.23	82.696	91.325	133.21	119.75	145.23	128.73	115.97	106.42	93.145	103.41	103.08	91.979	105.44	99.457	115.62	94.626	111.39	105.86	104.47	101.96	63.669	105.58	31.628	35.628	32.202	14.017	42.747	14.919	49.627	37.767
105.16	110.17	116.89	83.456	120.1	76.33	115.51	85.656	120.08	93.459	123.47	72.048	112.95	96.149	103.29	99.185	91.157	99.318	102.86	105.37	94.039	102.57	117.22	96.623	132.06	111.65	110.31	112.66	96.874	107.72	97.78	84.731	97.944	99.882	119.97	97.597	112.45	111.19	100.89	110.18	83.084	107.81	104.1	90.86	93.832	67.536	103.14	97.176	94.46	83.279
104.44	115.98	126.6	85.977	136.04	91.937	115.33	92.53	134.41	99.805	125.55	84.814	111.69	105.53	104.39	100.61	102.18	101.52	106.15	105.43	95.363	96.553	139.23	102.14	158.44	112.36	127.49	115.44	105.5	124.13	106.49	89.984	111.93	102.75	130.15	116.41	117.87	114.53	113.04	121.6	106.51	109.69	113.35	101.9	113.68	80.802	94.765	102.71	77.958	81.055
101.75	104.49	130.99	92.659	134.49	99.409	116.2	95.806	116.96	105.78	129.89	96.026	113.73	116.01	109.5	101.99	118.47	99.359	111.74	99.724	63.518	77.968	165.13	112.95	174.99	108.43	125.22	103.82	118.96	126.2	109.52	93.074	140.99	109.86	171.7	145.36	112.67	116.23	112.28	124.5	104.45	115.96	79.636	84.221	105.63	78.985	52.099	72.062	46.475	73.359
102.37	89.879	109.12	98.768	100.79	99.65	113.96	106.81	86.977	111.32	132.44	118.94	117.13	126.92	100.62	96.676	119.11	95.156	107.4	97.653	42.961	65.46	141.34	105.07	114.39	88.413	92.228	86.193	124.79	124.23	100.98	94.215	137.77	104.05	160.47	145.57	97.74	113.56	97.832	111.77	93.112	120.31	83.469	89.556	103.66	92.057	60.466	77.431	63.414	93.881
109.14	91.763	101.67	113.93	86.196	100.13	116.81	117.41	76.349	120.38	132.64	120.13	121.7	124.89	96.081	104.62	111.21	90.612	119.26	110.49	49.727	73.281	134.58	114.04	103.13	99.676	86.914	90.619	116.3	121.18	117.26	106.21	127.27	99.477	130.35	119.53	92.671	108.34	95.869	108.07	108.86	130.64	68.598	63.075	76.022	64.328	52.777	51.159	54.942	78.154
103.22	92.236	80.696	116.1	67.84	106.09	109.51	120.37	74.835	122.69	116.25	115.42	110.97	106.97	85.385	105.29	100.65	86.052	104.84	112.37	76.877	103.33	89.258	93.777	75.965	102.46	79.456	103.96	108.42	119.56	128.07	116.35	104.96	103.37	90.956	97.68	95.283	104.56	96.498	108.1	144.57	138.29	119.09	94.715	101.29	93.75	113.08	100.8	100.12	106
97.553	98.706	69.864	112.71	62.861	118.13	103.02	127.91	84.654	132.27	91.363	111.83	90.392	83.848	73.659	104.19	95.842	76.018	91.279	105.58	113.64	111.71	45.341	68.531	62.597	92.612	78.971	106.89	99.845	114.94	128.58	115.52	78.583	99.456	43.415	88.999	100.61	97.654	94.862	100.17	148.22	123.49	162.23	135.23	132.25	129.15	164.24	150.01	142.58	134.69
94.298	103.63	98.372	115.44	100.02	144.04	110	125.02	120.67	156.47	80.647	96.84	82.627	82.775	94.464	124.73	91.23	61.257	95.83	94.166	120.21	109.59	82.059	88.002	122.05	114.48	115.03	110.96	89.074	94.001	128.58	110.75	84.275	93.174	67.293	101.94	105.58	94.017	98.324	95.99	127.23	107.86	119.83	112.13	104.56	121.52	114.75	116.44	108.84	120.83
89.636	96.793	99.186	113.12	101.24	148.33	113.89	123.86	134.54	158.12	86.652	102.58	83.084	98.089	104.85	123.98	98.654	64.96	92.64	84.923	115.82	105.06	94.719	89.592	124.59	115.85	97.885	96.425	101.4	91.639	130.08	108.61	89.628	92.859	89.705	118.58	93.411	96.838	84.538	89.295	76.176	93.269	85.19	100.53	93.807	133.53	85.123	98.088	98.439	122.45
100.94	99.267	89.937	118.02	87.528	144	115.83	133.11	134.45	153.68	99.358	125.69	97.312	130.15	101.4	121.7	97.76	81.889	100.55	93.538	125.82	98.933	96.312	98.051	88.828	114.37	73.305	86.528	105.63	94.9	119.28	112.95	82.126	88.58	75.745	110.8	77.685	97.77	71.892	85.339	49.477	84.987	58.459	82.646	74.203	121.08	63.562	75.214	89.312	110.3
113.93	109.13	78.135	123.18	75.179	138.14	107.96	139.62	120.59	143.1	103.88	145.76	112.6	163.48	92.864	127.3	93.098	109	108.93	112.16	144.39	109.17	89.91	111.96	55.854	117.91	71.085	95.572	101.26	102.01	104.2	123.96	80.012	98.926	55.223	94.64	76.745	102.31	79.126	99.539	85.525	100.99	67.101	80.921	71.789	105.84	67.743	72.215	85.489	92.705
117.54	115.68	67.372	119.37	66.549	125.22	88.605	139.35	83.886	130.29	89.826	149.14	107.5	171.1	74.839	126.12	91.943	126.61	104.71	120.95	153.75	113.84	71.689	117.97	43.178	104.78	83.595	105.68	92.641	98.07	82.59	123.69	87.544	118.09	44.426	88.861	88.339	106.85	94.553	117.29	134.4	121.51	103.11	104.37	97.736	103.12	95.14	97.228	96.108	87.343
118.62	123.68	69.7	110.43	69.152	108.02	75.307	136.43	55.155	122.03	79.001	141.93	91.428	158.22	61.326	120.94	101.26	131.44	102.58	122.64	148.12	100.64	59.057	120.11	56.667	82.039	99.427	100.22	88.669	95.528	75.992	109.17	92.478	125.37	24.766	89.388	102.17	107.66	107.12	122.66	140.89	127.14	136.64	131.39	124.77	100.17	122.78	119.71	108.51	86.528
114.14	118.25	99.633	105.73	98.152	104.57	77.204	114.89	57.051	126.52	77.867	116.88	78.143	138.23	73.543	122.58	97.541	111.81	97.607	109.9	106.66	88.237	94.786	141.28	101.4	83.092	129.27	95.291	78.993	67.211	65.268	86.468	107.22	116.05	66.271	99.604	107.44	103.55	108.43	114.86	113.93	118	118.5	117.96	109.47	87.64	100.61	110.76	98.859	91.864
97.259	99.782	73.925	89.141	63.866	85.641	77.098	93.886	55.25	92.911	91.757	122.05	72.388	117.75	72.015	96.221	113.35	119.26	71.104	99.684	82.475	98.999	39.978	91.206	24.541	55.19	67.662	69.463	110.06	97.346	76.962	79.247	90.961	113.53	62.528	110.37	95.511	107.24	85.674	100.08	67.466	108.43	181.87	172.96	160.89	161.06	189.26	193.02	187.02	166.04
104.14	99.2	89.515	97.359	70.191	85.887	90.958	83.966	61.061	86.496	96.933	111.49	84.652	100.9	77.082	98.998	103.53	113.22	89.933	104.27	78.466	86.442	55.544	90.51	18.411	66.299	61.123	65.572	104.25	97.433	68.572	79.641	83.967	96.869	85.294	106.52	89.039	100.03	71.081	86.972	48.647	95.657	130.82	117.27	111.9	124.91	149.95	149.19	174.55	158.15
99.153	99.116	75.952	93.211	55.679	83.61	90.411	78.606	45.553	66.429	97.387	106.75	99.715	95.69	76.73	102.45	106.16	131.69	98.689	111.73	92.094	99.08	35.008	62.707	2.7215	71.333	45.087	69.037	115.04	127.76	78.269	92.93	87.464	108.53	103.76	114.71	93.707	107.16	74.264	94.777	78.619	115.86	136.92	102.52	108.65	125.98	157.2	143.05	179.18	158.49
100.69	110.9	68.635	86.194	54.039	89.001	86.474	91.399	31.059	71.888	94.383	106.94	110.49	103.43	73.564	109.22	99.749	139.69	106.15	115.73	112.04	102.38	26.216	50.105	16.459	71.427	58.563	76.306	110.29	138.43	79.839	95.3	90.229	108.96	94.409	116.34	103.77	110.46	92.609	99.247	112.76	128.77	152.03	97.913	102.09	114.06	155.94	131.35	160.22	142.1
97.498	116.82	75.378	78.533	66.961	82.492	89.115	97.283	32.075	77.436	110.24	90.329	117.28	108.09	87.169	106.18	110.69	142.04	107.4	112.25	106.86	118.93	59.978	59.06	107.82	90.15	79.707	85.739	118.34	140.79	118.27	96.889	117.75	118.91	114.2	126.66	110.58	114.31	117.2	112.47	127.53	137.65	139.4	84.768	93.252	92.076	129.53	97.055	104.33	100.43
105.37	112.79	91.049	77.401	81.205	74.035	100.24	101.93	53.157	89.906	128.38	78.031	119.17	101.96	97.927	85.826	111.26	121.14	99.03	98.472	95.16	121.43	97.538	76.008	174.53	102.64	88.055	89.502	115.17	111.96	131.24	86.644	127.16	108.14	124.32	123.64	101.39	101.69	119.09	108.86	106.62	115.41	115.21	81.16	79.077	71.877	106.53	79.792	67.759	75.895
115.26	106.83	103.54	85.663	89.694	73.119	111.83	105.27	94.655	94.423	136.98	81.805	119.72	95.832	106.54	70.083	111.71	105.05	99.076	94.922	103.6	127.2	109.63	86.268	176.91	114.6	82.128	96.862	114.79	99.761	134.2	88.736	121.35	100.67	118.13	114.22	92.281	88.475	111.86	107.75	93.586	97.482	103.75	95.273	81.284	71.86	106.89	86.851	65.924	65.782
116.37	95.508	107.39	94.525	93.698	84.198	112.91	99.137	126.05	90.279	126.96	91.71	116.57	94.11	111.51	72.343	109.37	99.462	107.55	99.574	118.31	136.93	97.14	86.891	129.78	123.89	78.19	108.56	117.68	102.96	124.64	98.666	118.74	109.24	131.24	113.46	92.795	85.722	102.15	114.65	107.34	109.71	108.59	116.4	101.39	96.322	115.14	110.18	87.696	73.262
113.72	94.081	90.944	99.943	76.239	87.323	101.05	107.03	116.53	82.441	104.58	114.74	101.77	92.739	89.415	75.206	112.9	103.86	130.19	116.54	146.27	121.2	49.452	71.525	46.667	101.16	63.847	102.28	125.56	123.41	116.14	104.45	106.32	115.17	100.36	108.37	96.636	90.637	87.185	110.87	102.87	121.9	115.33	130.25	131.19	115.97	122.16	121.69	113.31	77.328
99.827	88.224	69.485	96.292	56.034	85.012	87.579	103.81	89.487	72.436	99.332	127.06	92.882	102	76.633	81.675	119.29	113.4	137.59	125.35	144.23	116.94	21.186	63.298	-2.1407	80.674	59.854	90.215	139.05	136.29	119.66	101.07	105.84	120.8	87.7	105.81	98.644	104	75.996	105.15	100.87	134.53	119.21	133	153.91	139.24	119.17	125.18	118.48	87.739
93.197	90.804	66.398	97.206	53.777	85.46	86.433	102.4	85.242	76.476	112.01	132.8	99.505	122.65	82.285	95.035	116.06	116.76	134.24	126.57	136.31	115.23	34.434	83.207	-8.6769	75.723	82.361	82.061	134.84	128.14	115.65	90.93	95.116	103.11	55.518	82.033	97.056	109.2	75.198	93.601	108.05	121.32	100.08	114.66	133.91	129.98	94.314	102.96	86.586	81.434
105.29	97.823	92.512	107.41	76.3	78.11	99.09	103.96	93.91	87.415	123.46	118.98	114.18	125.04	96.304	105.66	107.07	106.77	130.49	117.5	133.51	89.707	89.143	125.2	41.842	82.578	119.24	76.918	107.65	92.251	91.729	73.738	76.758	70.113	24.362	42.26	92.442	95.593	75.639	80.913	112.85	88.584	34.152	62.671	63.606	64.585	30.45	41.767	20.693	45.822
108.04	101.38	105.86	111.65	91.852	64.346	103.6	103.13	104.98	75.555	119.39	106.16	120.74	116.43	112.02	110.76	115.59	115.53	114.77	107.98	142.32	82.746	111.99	136.21	75.685	89.517	127.59	80.204	100.94	92.867	84.735	75.141	66.312	68.839	9.2955	21.984	96.444	89.14	88.24	91.1	135.96	89.928	24.103	58.86	44.091	46.334	26.937	36.082	6.3715	34.074
106.02	100.8	100.98	106.33	93.692	50.972	95.38	102.34	93.005	54.262	97.441	101.34	110.42	98.37	111.22	104.63	125.73	127.75	95.205	99.979	143.62	78.907	94.11	112.91	71.38	80.891	106.34	82.55	108.24	107.6	82.173	79.489	63.522	86.438	16.213	29.869	100.76	89.495	96.667	101.99	138.3	115.8	69.821	95.423	78.589	79.546	72.914	85.714	55.679	64.904
112.95	110.94	106.36	103.69	107.62	54.789	92.336	101.68	84.163	49.769	87.059	101.12	104.39	93.176	111.82	107.02	124.47	133.94	100.37	106.71	126.65	81.277	94.699	101.6	81.062	86.006	101.2	89.273	113.08	116.89	96.059	82.755	71.625	98.803	39.099	52.948	102.36	94.677	105.17	102.22	116.2	140.04	107.46	109.8	104.81	103	95.679	111.96	97.384	92.526
114.04	114.35	124.83	104.51	131.33	61.279	98.143	85.242	80.414	50.728	98.952	81.118	107	88.121	124.58	106.01	123.11	132.44	117.68	116.21	86.026	102.62	141.44	114.86	150.6	113.75	114.08	102.29	120.45	109.58	135.29	88.818	110.32	115.93	115.96	92.302	97.851	106.39	111	102.54	88.18	144.35	82.793	72.456	100.15	92.489	59.513	78.765	86.526	89.255
112.93	104.21	122.05	97.328	129.03	69.178	104.2	71.749	86.108	56.113	114.73	72.239	114.89	80.062	124.71	84.74	111.11	121.94	113.18	111.5	70.225	116.27	146.01	108.18	152.63	110.5	107.51	103.08	116.76	90.092	139.4	83.946	119.57	111.51	147.44	111.72	83.111	108.72	98.004	88.272	68.225	109.39	86.556	75.032	104.45	100.2	67.602	88.884	106.9	112.88
116.12	103.02	144.68	100.66	156.04	81.745	119.69	67.946	125.73	70.905	127.36	50.537	129.22	69.395	136.88	85.137	108.73	114.94	134.19	112.44	94.869	110.55	184.92	130.92	214.06	130.11	137.85	112.1	103.01	86.049	154.68	91.799	131.08	104.65	160.27	106.51	84.567	103.43	100.58	94.339	85.94	82.485	31.054	35.468	55.944	40.095	15.246	26.299	52.373	59.509
98.431	83.263	133.63	88.21	159.63	100.95	115.29	65.261	155.96	77.912	114.6	46.561	122.96	63.822	135.85	84.722	102.62	110.46	112.7	93.186	126.81	111.5	160.87	116.28	196.86	127.36	144.83	120.42	99.628	95.484	144.74	100.93	130.09	106.06	166.96	102.3	92.137	99.167	100.77	108.53	130.47	93.205	70.424	80.494	74.38	69.617	54.085	70.041	72.985	70.564
80.822	73.615	115.13	79.593	155.44	114.08	103.38	75.553	163.04	82.783	92.354	55.659	98.69	63.104	119.2	87.61	101.65	105.51	92.855	81.133	152.13	107.55	127.33	97.807	176.85	123.53	143.63	124.42	107.88	116.05	150.28	114.33	125.22	107.32	153.98	103.49	101.28	97.068	103.51	119.15	148.8	121.14	121.5	125.66	114.25	113.12	107.47	118.43	104.9	87.034
80.803	74.836	127.69	86.386	175.32	128.21	99.969	80.415	157.32	103.65	75.592	52.687	76.975	66.328	109.49	101.12	82.823	76.957	87.382	73.79	140.1	100.31	155.86	119.36	219.19	146.76	175.9	132.35	95.989	90.047	145.57	113.66	125.8	92.045	170.77	113.19	104.28	91.677	106.81	112.61	134.16	130.75	110.94	103.2	106.76	108.64	98.537	104.15	95.807	89.554
80.894	77.286	122.38	91.109	168.16	121.22	95.155	79.114	141.1	104.32	70.06	55.558	61.956	65.993	99.822	95.074	77.686	60.125	75.024	72.481	124.12	113.15	158.96	119.82	234.94	158.46	175.4	129.2	94.293	73.283	145.96	108.99	113.49	85.087	163.68	129.87	99.965	96.097	109.08	99.297	102.86	113.5	128.15	101.94	123.64	124.96	135.91	117.62	124.55	121.31
86.919	79.798	122.14	97.536	162.34	103.74	93.098	77.914	129.17	103.77	60.388	51.213	52.944	49.921	93.339	78.047	76.182	45.356	70.592	70.697	119.09	110.07	162.12	119.79	253.55	160.3	169.4	121.72	78.53	47.023	123.84	95.188	95.781	79.873	149.33	134	95.748	96.999	110.24	84.4	71.231	70.949	124.92	92.395	115.17	111.16	150.78	116.26	144.16	139.68
86.141	78.932	103.24	94.151	143.22	89.103	86.281	83.72	126.97	98.823	46.571	62.509	45.976	35.431	85.606	56.162	81.668	48.133	57.79	65.888	128.04	99.667	123.54	94.879	217.07	139.58	139.16	111.66	68.609	45.836	91.858	84.703	71.322	81.712	112.51	121.05	96.395	96.688	110.24	77.561	61.28	41.901	169.07	134.7	128.68	129.04	194.94	167.16	194.25	173.34
84.187	87.053	103.25	96.411	147.21	89.125	86.781	93.749	137.85	103.11	43.248	73.056	48.101	36.785	91.985	58.615	90.675	59.653	62.962	69.435	124.95	84.919	123.17	95.967	220.53	137.97	131.24	113.91	66.481	61.878	88.022	91.094	73.833	86.747	102.57	101.86	107.04	95.039	118.82	87.81	76.058	47.492	167.54	142.38	110.83	115.82	169.03	168.75	181.93	156.85
73.037	88.096	103.14	95.912	148.56	103.28	85.491	94.261	138.98	108.91	48.531	86.689	55.938	57.967	102.27	72.646	86.05	64.286	51.297	67.256	93.35	87.065	132.58	103.36	209.5	136.16	128.37	122.09	72.987	70.549	86.536	103.28	92.569	87.329	131.71	98.719	115.45	95.867	121.81	100.22	108.12	72.765	157.56	144.99	99.194	123.45	135.29	174.15	161.19	154.8
61.865	87.225	82.423	86.411	115.92	98	80.087	90.537	114.69	87.86	64.683	102.75	67.697	75.813	97.474	72.215	92.741	74.573	34.324	70.453	71.015	96.331	102.42	81.551	163.3	108.07	91.133	110.1	99.782	98.072	103.35	113.67	97.836	87.686	128.14	109.76	114.84	102.29	112.42	107.12	119.1	89.472	166.1	160.03	120.5	150.17	156.46	192.62	171.76	175.88
66.21	93.317	98.241	86.69	120.2	110.19	80.169	83.933	115.49	87.683	66.526	98.108	80.953	89.172	103.13	89.545	71.846	60.848	42.448	77.439	71.152	97.353	110.92	94.829	155.78	102.43	111.03	109.95	87.025	82.754	84.894	109.2	95.908	74.094	127.88	116.69	115.79	102.41	112.36	106.98	127.47	82.272	132.69	126.05	92.592	125.67	141.35	155.2	151.51	175.04
65.966	95.873	97.414	82.344	111.33	107.07	75.566	83.101	118.46	69.029	59.965	86.996	76.841	77.17	99.657	86.944	74.665	63.98	62.947	89.891	101.16	102.52	85.497	84.512	147.81	95.681	109.91	106.24	87.979	91.096	91.124	108.12	92.258	88.578	102.18	121.09	114.48	107.34	115.12	114.01	108.35	76.548	141.95	123.97	107.97	127.76	174.61	147.63	168.45	177.17
73.808	94.465	96.225	82.449	108.61	116.88	74.457	94.65	127.66	72.823	47.639	83.977	62.305	58.799	89.099	76.041	63.306	56.479	80.149	91.175	126.54	94.086	61.18	80.717	122.24	92.353	115.03	108.49	72.822	70.854	74.386	97.281	80.382	94.041	70.341	104.47	105.29	100.28	109.75	107.07	67.541	66.438	178.71	149	135.86	151.08	207.35	177.87	205.7	192.09
86.131	97.098	103.36	93.085	114.97	131.14	83.814	109.18	137.6	90.161	57.356	87.714	60.836	55.945	89.139	73.219	57.572	52.222	95.439	90.144	124.68	91.08	76.598	99.717	122.49	108.49	128.5	117.51	64.117	49.883	78.131	94.916	81.287	94.468	60.866	81.188	97.269	93.281	107.76	101.37	37.978	69.032	185.78	160.42	152.34	163	186.64	185.54	199.48	177.6
88.72	92.793	85.093	96.441	86.833	119.39	87.221	115.26	108.58	86.552	84.276	102.49	71.242	63.305	81.978	57.954	76.724	61.591	81.722	82.673	102.49	96.564	71.625	92.957	95.242	97.9	96.593	108.63	84.726	55.054	97.817	97.097	85.481	98.351	66.725	74.096	89.691	98.176	99.235	98.307	27.59	77.332	185.29	186.16	190.68	191.73	172.11	199.54	190.39	171.84
97.398	96.218	82.836	98.259	73.544	111.71	88.972	111.3	78.355	90.337	105.69	115.43	95.442	89.812	81.72	64.488	86.218	64.481	67.963	77.611	85.355	93.053	78.978	95.359	71.334	82.43	85.773	96.669	87.42	54.483	83.467	89.035	81.916	84.585	86.627	73.445	91.544	104.24	97.862	92.034	55.699	77.271	144.93	177.2	177.79	178.5	125.04	165.42	147.03	155.9
97.089	100.17	93.031	94.997	79.64	104.16	87.779	91.823	55.189	81.781	111.92	105.85	110.7	111.91	90.783	85.087	103.61	76.949	70.957	82.854	79.656	99.446	93.512	99.144	93.008	83.083	92.376	92.376	91.651	70.298	77.362	86.073	98.093	92.397	143.91	93.733	101.03	113.84	107.04	98.686	102.66	87.647	88.002	135.75	137.85	143.57	71.929	97.675	89.2	125.86
100.85	104.77	104.88	93.358	93.053	108.64	90.218	83.509	42.344	82.045	96.746	93.662	101.87	115.23	85.233	98.042	102.5	81.034	89.098	91.698	92.803	93.629	88.971	98.88	100.61	81.465	104.9	92.598	81.724	72.657	58.569	80.552	104.41	95.824	170.07	110.82	98.512	103.78	102.2	87.638	111.05	80.851	65.256	100.09	96.925	114.99	56.537	63.061	75.863	113.5
106.19	114.91	123.38	104.15	116.51	116.77	106.62	87.131	55.263	85.691	91.991	78.182	88.485	107.01	87.313	108.41	101.69	90.604	127.55	109.81	110.39	100.63	106.01	113.61	138.06	104.88	127.21	104.72	81.254	86.185	88.929	95.957	116.62	104.53	162.46	125.09	90.739	85.613	97.997	78.522	89.929	75.624	54.582	58.126	62.67	80.968	51.804	39.008	69.071	79.208
106.29	105.86	126.47	112.81	121.11	111.61	119.36	87.772	59.329	88.741	94.483	64.548	78.078	85.817	89.104	96.84	90.049	85.825	132.55	104.81	104.21	109.36	121.58	119.97	150.33	114.71	130.18	112.02	83.539	76.1	112.81	107.38	121.46	104.4	151.64	141.17	77.368	68.701	81.635	67.684	55.377	66.837	67.124	47.708	58.601	74.473	73.728	69.939	97.178	78.984
104.24	100.95	113.14	117.02	107.43	91.043	115.2	95.487	63.962	90.308	96.042	72.139	75.676	74.377	89.011	80.954	83.444	81.272	117.29	96.21	106.26	108.81	117.28	114.15	125.6	105.57	117.19	110.65	87.136	77.305	121.57	116.47	105.01	93.843	104.99	143.98	78.097	71.566	78.985	70.428	44.376	60.887	86.308	63.825	71.819	73.34	106.39	110.86	130.23	90.114
97.743	99.657	115.24	116.8	115.99	76.736	96.489	88.935	77.894	95.562	88.364	72.578	77.271	78.096	105.35	88.242	83.173	78.538	101.41	90.089	95.248	108.08	142.19	127.3	150.11	122.18	131.5	120.75	83.642	74.988	110.44	120.43	108.54	95.509	122.04	142.13	98.822	97.205	102.04	101.57	85.356	83.496	61.807	53.609	59.255	54.226	79.249	95.951	109.93	87.78
80.75	96.11	87.32	102.4	96.27	69.508	65.546	83.429	77.25	84.69	71.781	89.185	65.587	86.395	102.53	88.296	104.22	99.644	77.212	92.462	89.012	116.88	104.69	103.37	126.3	125.49	106.6	124.27	102.58	102.35	100.01	124.41	114.16	119.99	140.5	134.98	114.39	131.04	120.57	134.82	131	121.91	94.555	93.566	100.54	103.28	107.31	124.66	132.14	125.88
90.442	110.45	63.17	99.523	71.476	91.234	57.831	110.86	80.61	100.06	60.468	128.8	60.041	98.814	74.533	90.771	112.65	120.48	82.941	111.68	111.49	97.769	40.825	78.616	48.323	108.67	74.699	114.44	107.47	124.6	80.451	119.2	87.511	113.32	69.927	94.509	108.32	131.7	114.77	124	127.9	122.97	145.22	136.97	133.55	144.38	148.73	152.75	165.38	153.55
86.779	103.02	93.19	112.69	96.751	105.72	86.314	100.64	88.812	100.88	89.724	91.082	85.009	89.875	99.022	113.12	146.2	147.99	120.16	128.28	86.976	117.47	112.76	111.28	165.23	155.87	88.128	121.21	135.24	142.4	159.31	134.45	145.58	148.1	137.01	97.905	103.67	126.99	116.47	135.87	123.63	147.34	64.967	60.449	101.27	99.115	56.54	47.947	63.733	67.326
76.463	85.098	92.621	116.75	90.942	128.78	107.61	104.67	110.75	117.48	111.54	93.842	120.52	103.11	114.74	125.15	133.32	150.74	111.81	121.37	90.764	136.12	115.38	108.51	112.41	134.39	83.082	115.58	133.28	142.92	168.25	131.63	141.53	138.03	111.21	95.734	97.958	112.32	110.25	117.77	120.19	129.49	91.65	81.788	114.31	115.94	80.619	68.236	62.178	54.898
83.266	65.403	108.12	115.89	96.451	124.17	118.69	105.23	112.18	140.92	116.41	86.837	146.76	100.24	116.74	121.18	85.33	103.16	95.576	92.014	85.478	91.014	134.49	117.24	63.378	80.939	95.284	96.372	80.828	79.31	93.979	89.653	111.28	88.109	93.509	87.443	96.43	90.552	92.561	87.117	89.972	76.369	72.237	75.765	76.618	73.735	61.271	62.615	51.472	49.386
75.972	61.998	96.775	101.54	82.757	96.838	104.41	98.975	110.74	123.25	115.65	98.653	143.95	107.83	112.32	107.34	65.738	77.381	74.299	77.931	79.193	69.632	109.16	102.32	3.0783	39.064	86.416	87.034	57.646	67.173	38.541	69.335	88.586	72.484	86.816	88.805	109.3	103.02	96.443	93.774	87.807	58.366	102.98	113.31	95.685	88.93	96.657	98.164	82.539	78.624
88.551	89.127	79.766	90.275	61.874	74.636	89.785	107.2	101.66	97.546	114.64	133.6	119.88	118.75	86.687	90.061	63.24	67.531	75.619	88.892	77.856	46.53	55.644	84.756	-60.918	16.896	69.013	80.742	52.934	79.905	-1.3948	63.626	58.176	62.51	45.468	70.244	114.33	117.27	96.751	100.62	78.607	55.116	148.24	153.8	131.35	121.77	144.67	137.58	130.84	120.43
103.43	121.89	79.661	93.025	55.976	67.286	90.646	115.38	86.207	76.045	121.06	152.18	95.601	121.87	69.299	84.677	87.486	80.211	100.08	114.7	67.704	52.017	41.121	88.947	-48.834	37.95	62.822	85.827	82.389	110.91	22.242	85.665	66.458	80.364	38.932	58.737	111.81	125.95	97.462	112.94	76.975	79.713	128.62	132.85	144.94	126.42	129.19	112.86	119.83	113.39
113.74	137.71	91.645	101.36	67.827	92.677	105.02	119.64	91.51	87.474	130.09	159.72	98.624	136.76	78.462	106.02	102.11	101.49	116.11	130.53	61.598	86.138	56.145	103.86	-28.987	72.555	77.31	96.732	114.3	135.28	59.495	110.65	83.18	96.536	44.059	54.379	108.21	119.54	100.08	115.14	104.72	118.89	92.618	94.807	127.34	115.05	90.289	76.534	80.824	90.702
126.07	138.13	105.41	109.98	82.466	114.99	123.34	130.2	103.02	122.35	135.13	156.56	122.55	148.82	93.765	133.21	108.73	122.05	131.52	135	77.715	97.309	82.066	113.48	-7.6684	83.244	87.374	91.524	129.58	149.77	88.968	117.55	85.642	95.836	24.736	53.093	107.01	97.697	97.048	102.5	122.56	141.92	35.709	46.442	70.27	54.915	33.123	17.269	21.934	42.966
113.4	114.58	106.22	110.32	93.214	128.57	123.58	125.12	116.63	151.36	123.3	139.99	135.42	159.16	114.74	152.49	106.1	137.81	121.98	121.83	87.59	116.29	107.89	113.53	15.643	87.373	91.793	94.552	131.82	148.19	97.834	118	104.21	110.23	64.908	82.1	113.02	87.386	99.755	102.05	154.09	159.64	6.4708	33.141	34.447	26.464	2.3774	-3.2475	-10.941	20.277
107.22	102.21	89.941	108.56	82.414	123.79	114.1	128.84	116.51	160.29	105.97	137.2	126.4	158.55	108.69	144.57	104.46	147.97	114.57	113.89	109.07	112.79	94.934	96.558	9.9599	74.104	72.295	91.261	123.73	144.03	91.112	114.11	105.71	118.27	75.208	108.72	111.73	83.236	94.874	95.686	153.57	143.08	30.095	66.071	44.228	36.871	31.34	28.263	14.497	30.102
116.31	109.6	114.59	119.5	110.63	126.17	115.91	123.25	124.04	164.24	97.446	116.3	114.99	149.73	115.52	145.64	99.645	139.99	132.43	114.68	113.65	109.12	139.92	124.06	91.403	106.94	104.64	106.39	101.25	114.41	92.604	115.71	127.91	122	125.56	128.42	109.26	84.204	102.99	95.894	149.29	115.36	9.6819	45.494	28.955	20.337	6.3093	12.275	-1.9774	11.842
120.11	115.14	127.42	119.64	122.4	112.6	116.33	111.45	108.81	138.74	98.128	95.999	105.89	124.55	120.51	130.91	119.05	135.73	137.61	112.46	112.67	118.93	154.61	125.09	164.02	127.71	114.62	109.07	108.8	106.89	121.6	119.76	149.3	132.4	160.63	140	100.64	93.452	111.24	98.886	128.19	94.175	10.317	32.244	49.535	33.376	16.102	23.501	5.0972	15.366
118.44	117.22	115.61	105.76	113.78	107.42	109.38	111.61	97.668	120.51	93.309	106.97	107.86	113.81	122.58	118.16	130.46	129.71	116.11	102.21	126.65	132.64	108.35	89.984	136.98	108.37	103.98	98.094	122.38	115.03	125.23	111.07	130.97	120.91	122.96	125.1	91.665	100.02	118.85	89.907	107.17	78.302	67.699	61.832	92.086	80.906	86.494	92.499	59.475	67.593
[truncated: 66 more columns]
