# Supplementary material for: Constructing high-order functional connectivity network based on central moment features for diagnosis of autism spectrum disorder
Source: PeerJ. 2021 Jul 6;9:e11692. doi: 10.7717/peerj.11692 (PMC8269664; doi:10.7717/peerj.11692)
Supplement: Supplemental Information 2 [file peerj-09-11692-s002.zip › raw data/Subject_39.csv]

77.559	71.685	99.755	85.763	104.58	92.526	93.269	80.622	106.4	70.176	87.734	80.937	97.527	74.465	113.25	116.25	90.889	55.485	108.41	81.68	134.4	106.78	83.609	81.743	130.09	102.86	114.74	101.6	106.41	77.544	109.83	91.956	83.934	103.05	93.162	85.342	134.31	97.768	101.76	121.98	141.12	97.714	166.36	152.24	116.84	133.28	195.59	170.69	177.97	169.43
99.124	79.253	93.205	91.101	79.292	94.952	94.444	85.577	85.796	76.759	82.151	82.025	74.303	81.022	93.322	100.81	95.335	51.475	113.36	104.68	102.19	97.026	74.912	93.914	79.573	75.341	76.516	92.331	93.858	70.345	72.087	84.631	91.321	101.97	85.743	70.125	124.97	93.584	92.64	125.91	122.73	85.546	144.98	120.05	96.978	112.46	163.82	131.58	153.52	148.2
123.85	97.764	88.771	99.504	56.329	97.992	96.362	94.494	65.346	84.344	92.927	98.99	73.982	108.67	76.911	78.048	104.84	63.206	116.43	114.84	75.607	97.796	72.19	103.55	36.301	64.134	51.07	89.458	93.219	80.928	58.049	89.98	97.839	98.315	83.628	69.589	99.63	94.594	79.337	119.06	88.78	97.589	127.3	102.12	95.53	93.557	129.43	100.71	133.46	123.62
136.58	114.52	85.492	101.73	41.957	99.649	91.788	97.587	59.556	91.368	110.86	122.02	100.13	140.54	79.507	77.636	116.3	83.846	111.73	102.74	66.803	98.39	74.136	101.24	19.92	65.138	34.737	82.14	106.49	103.33	72.095	96.808	91.397	87.328	67.794	70.58	77.465	102.49	74.301	107.7	78.663	125.66	104.54	96.988	90.845	74.13	105.06	95.994	124.31	114.77
130	120.26	85.845	98.566	41.16	97.921	84.708	94.719	69.817	96.797	117.34	129.04	123.2	148.07	95.082	100.76	113.83	98.149	95.877	81.834	73.551	91.214	78.913	95.33	31.409	69.964	25.13	66.329	114.94	114.55	92.182	94.155	76.999	73.045	45.418	67.534	74.613	108.34	83.577	97.892	99.31	134.58	74.595	91.121	69.771	56.373	89.523	107.48	118.33	125.13
109.62	116.66	93.501	99.229	54.687	91.719	85.275	95.233	86.133	92.307	110.18	109.12	120.37	126.03	105.3	107.69	78.597	87.333	70.493	67.934	80.849	80.781	82.245	95.638	42.452	72.852	26.488	49.972	93.71	93.636	86.98	80.083	67.523	60.784	41.867	68.875	88.936	100.55	93.748	83.298	100.72	92.528	57.104	81.099	60.502	61.262	79.358	116.67	125.42	158.68
98.058	112.97	90.003	93.005	57.984	83.35	84.416	90.03	90.833	91.033	93.566	87.686	97.625	95.096	101.02	104.1	55.594	75.289	60.794	75.789	68.382	73.124	73.852	94.507	42.304	65.776	17.992	31.475	77.473	72.102	61.035	64.759	76.984	62.861	59.577	74.54	108.05	95.006	108.81	92.225	105.13	68.004	48.9	69.588	42.429	66.019	77.151	115.58	118.22	181.48
99.573	112.32	88.117	92.882	71.767	89.097	86.459	89.225	90.121	92.522	76.876	77.652	75.132	77.307	86.199	77.306	44.984	68.091	64.496	91.831	66.144	77.254	73.717	98.617	41.258	75.138	32.308	36.419	69.486	62.431	52.968	66.907	91.207	71.52	82.555	78.901	116.3	96.144	117.2	108.72	94.768	73.35	65.169	72.953	41.821	71.883	82.931	107.32	103.73	176.23
111.73	116.86	92.388	96.602	83.222	99.453	94.155	90.661	92.329	91.858	79.185	94.387	86.928	89.15	81.824	64.165	68.247	91.375	80.798	106.43	77.443	88.129	89.643	97.955	44.126	97.904	50.438	58.182	88.664	93.674	86.769	92.256	100.17	81.171	80.63	74.697	106.7	107.87	107.52	117.36	77.384	105.8	97.736	89.624	53.505	70.494	90.635	102.33	81.677	134.19
120.87	112.05	92.75	79.166	79.147	84.806	94.555	71.72	85.469	62.44	102.16	105.38	129.21	99.69	83.988	51.531	99.614	103.89	93.236	97.251	81.802	87.114	92.475	69.702	20.167	87.23	24.323	49.784	110.33	111.99	101.52	92.068	93.847	73.52	48.213	58.649	98.813	116.74	97.072	116.78	67.215	141.2	118.2	108.7	65.517	69.686	103	121.14	108.19	125.99
112.69	98.788	116.64	73.071	119.54	77.564	105.84	53.24	91.394	45.228	109.15	85.472	140.08	82.316	96.172	65.692	101.81	104.87	89.536	85.689	113.76	93.602	127.56	78.259	61.153	100.01	57.847	66.743	107.93	102.96	129.96	97.778	81.846	63.442	51.928	61.647	100.08	116.8	105.34	115.7	91.1	143.65	134.07	119.39	60.374	50.851	114.74	134.02	100.63	90.885
94.843	88.36	147	77.227	170.61	71.256	118.55	40.442	102.71	43.204	103.94	45.555	118.01	52.494	110.68	88.279	77.91	94.052	79.328	78.513	145.84	104.68	169.26	111.98	134.67	117.82	123.23	87.861	82.557	70.266	138.55	100.33	76.384	56.943	102.27	90.666	109.17	107.99	118.99	115.68	123.36	122.23	138.53	116.24	47.346	34.92	119.99	135.8	74.692	63.225
83.464	89.847	158.92	80.474	192.23	68.589	120.12	33.474	114.68	54.407	100.69	23.519	93.525	43.81	122.66	105.63	59.904	86.7	76.706	76.449	153.49	115.96	181.56	132.45	186.43	121.36	174.22	101.72	64.106	48.896	114.79	97.668	80.194	59.795	163.17	129.13	115.6	103.6	123.72	119.41	146.54	110.85	129.13	105.08	40.739	41.712	121.82	133.23	59.486	70.51
85.459	102.56	152.19	88.754	168.96	66.63	115.27	47.668	125.56	56.915	114.03	33.335	99.15	67.33	127.97	84.146	52.929	86.183	82.449	71.68	143.71	117.45	161.77	122.32	167.7	106.06	171.37	93.918	54.722	48.043	75.578	88.506	84.587	64.12	181.82	146.94	110.28	95.901	92.219	93.679	105.76	94.386	114.76	92.157	80.195	90.207	106.34	124.26	98.37	126.33
96.471	101.25	132.92	84.032	164.39	102.47	109.34	55.97	144.4	88.48	111.87	65.605	106.63	85.525	132.47	93.245	80.826	91.693	95.749	77.196	135.3	122.72	148.58	108.92	180.28	110.22	173.85	118.51	91.749	78.601	88.21	104.35	93.151	86.885	180.77	150.13	104.24	107.34	99.599	102.69	137.32	131.89	95.398	82.116	92.646	106.47	110.28	112.76	97.316	126.5
108.68	96.157	109.24	80.411	122	110.36	109.05	73.74	143.55	100.48	128.8	104.32	137.21	104.15	135.96	104.67	124.68	106.26	114.3	88.966	97.906	110.31	140.93	94.871	149.99	94.677	111.5	106.2	134.06	118.65	115.84	121.69	109.32	108.5	155.52	143.22	92.075	104.24	84.043	86.003	117.45	145.06	83.283	70.459	120.53	117.72	96.426	93.516	105.45	111.73
105.5	81.587	106.66	93.822	108.93	113.6	115.21	98.184	129.82	112.81	133.87	109.96	137.04	99.216	133.78	118.36	135.91	100.4	121.81	102.97	74.876	96.962	173.75	127.34	159.52	103.22	88.881	97.946	143.97	124.53	167.77	148.08	125.47	122.73	164.51	152.69	85.108	87.987	75.557	65.132	87.17	132.72	90.031	65.586	141.3	104.63	79.862	70.53	80.404	59.961
93.276	70.294	111.1	108.31	105.49	111.18	113.37	111.48	108.17	125.29	132.58	99.633	116.61	95.856	129.3	142.62	129.78	87.268	123.88	113.6	56.828	87.018	208.62	169.21	191.64	118.4	96.36	93.265	135.89	115.15	203.5	166.47	136.31	127.8	193.93	175.59	82.563	78.389	74.252	58.963	75.51	124.38	106.4	70.945	139.46	81.989	76.328	68.314	40.972	15.181
80.756	67.09	113.37	112.24	111.84	113.72	102.01	107.81	93.659	124.51	125.53	87.28	92.371	102.11	119.38	148.66	106.39	66.06	116.34	109.51	51.043	84.824	203.97	175.99	201.04	127.1	120.97	104.34	114.29	94.311	189.62	157.1	129.31	119.59	202.72	186.63	83.731	84.067	79.375	66.534	83.543	115.8	129.48	91.971	136.62	85.162	98.267	99.719	42.687	31.896
80.239	71.56	109.22	105.98	116.56	119.45	92.394	96.362	93.329	114.29	107.54	78.468	76.339	100.89	108.87	140.87	93.329	61.03	112.78	102.94	63.324	84.757	170.41	149.78	187.04	126.93	122.04	111.87	101.15	79.063	158.57	126.71	114.55	107.97	169.41	164.71	89.254	97.511	87.992	82.995	118.78	116.67	138.52	110.32	123.59	96.779	121.82	131.28	66.106	73.247
88.835	78.087	101.08	94.971	107.63	110.31	95.758	87.994	98.628	88.378	95.979	75.214	83.004	88.181	102.75	116.82	95.684	70.453	114.75	101.14	66.987	80.896	125.65	108.21	135.2	108.62	81.482	102.24	96.108	70.299	124.9	92.696	107.09	101.1	118.97	127.72	94.292	102.81	88.178	89.705	125.69	98.119	142.32	122.33	126.88	120.31	134.76	140.16	105.81	114.46
89.023	75.466	109.45	99.692	122.27	98.762	114.89	94.673	105.26	67.304	88.411	60.64	88.534	58.987	101.08	80.208	86.761	69.966	111.9	104.91	73.286	79.432	120.08	104.82	109.71	104.98	72.148	100.34	79.554	49.547	124.3	86.993	111.75	103.35	113.51	115.18	97.951	92.049	89.061	82.656	88.324	53.439	157.98	133.55	155.08	141.09	137.05	117.88	118.72	110.72
80.497	70.245	119.53	108.44	127.38	80.156	126.48	102.83	100.04	66.719	93.975	53.262	94.593	41.472	103.68	66.43	93.504	77.158	113.63	115.04	64.707	77.767	140.3	124.41	122.7	102.82	81.898	93.816	76.232	47.097	144.33	106.8	129.25	117.3	149	135.58	96.897	81.909	91.602	78.073	45.83	34.82	171.97	142.05	173.47	141.96	132.15	90.382	87.673	67.053
66.222	65.579	126.98	112.95	126.95	69.604	120.71	104.97	88.681	80.827	99.932	44.794	89.407	35.706	99.534	60.043	99.273	80.903	112.87	117.51	67.2	81.34	162.15	137.97	169.53	103	106.35	85.464	80.706	53.729	160.63	122.42	140.88	128.09	183.99	162.6	97.078	77.957	97.633	76.63	39.433	60.251	173.45	144.17	172.69	127.67	124.46	82.927	51.92	28.912
55.308	67.587	127.22	103.64	136.88	81	106.07	95.659	84.175	90.253	96.5	39.98	72.573	39.79	83.619	45.918	86.404	76.148	97.842	106.4	88.331	104.07	141.15	110.5	195.6	104.87	148.06	109.6	83.876	63.727	136.51	112.78	132.48	127.67	180.93	169.84	101.78	86.122	112.85	82.405	76.889	92.858	177.04	148.36	173.62	128.73	135.07	108.86	68.474	43.786
64.042	81.129	118.98	87.999	136.55	96.656	96.008	85.277	83.466	96.006	76.13	32.552	54.01	35.756	70.453	50.979	81.842	90.181	93.305	101.24	127.82	132.99	108.44	75.602	212.15	111.33	155.98	121.73	98.456	84.326	119.44	88.967	121.94	121.51	143.2	146.46	118.21	96.515	129.29	100.9	165.38	140.99	158.29	130.41	144.19	107.96	129.59	119.33	89.903	55.29
84.948	100.65	109.67	77.001	131.3	104.56	97.313	78.776	81.344	94.254	58.536	33.781	52.346	40.114	73.556	83.496	85.974	114.73	98.62	106.09	153.96	158.2	82.838	62.47	208.95	124.16	154.3	132.1	113.99	111.5	121.35	82.216	119.07	118.19	120.05	128.48	138.61	109.78	142.1	129.98	240.66	165.04	142.51	108.31	114.75	85.829	118.86	104.89	97.789	47.002
102.07	109.6	98.439	69.028	115.67	89.898	93.112	69.924	63.25	77.228	59.628	37.206	73.451	58.185	85.281	110.75	88.235	112.72	107.52	104.97	143.68	154.9	69.167	72.68	179.19	120.19	138.97	114.51	112.12	110.7	120.48	85.458	120.81	112.86	133.72	135.95	158.06	121.39	149.97	157.6	257.76	164.56	130.52	97.964	105.64	83.567	111.43	88.393	110.12	54.126
103.65	106.11	98.288	76.742	112.91	77.178	86.557	68.285	48.345	65.986	74.178	49.03	98.011	93.858	99.039	125.49	84.333	92.923	109.77	99.958	115.72	130.03	78.976	100.49	160.55	119.4	151.19	104.85	94.152	95.56	123.88	106.08	121.31	111.16	174.31	166.64	159.63	131.16	145.71	161.49	214.46	135.98	132.45	105.96	123.83	104.74	112.11	88.745	104.83	63.798
96.822	96.928	102.79	91.839	115.84	75.377	80.675	76.092	46.708	66.686	83.129	58.886	104.97	119.09	100.35	110.09	77.771	72.291	106.46	94.878	91.006	95.913	95.657	116.11	152.75	115.1	153.6	92.247	72.479	73.077	117.3	113.51	118.89	109.28	192.27	179.73	142.71	127.93	127.16	131.69	147.26	101.38	127.75	114.38	143.91	127.61	106.66	106.01	93.829	81.048
96.83	98.172	101.36	100.53	110.65	87.464	85.756	88.879	63.685	85.116	80.304	75.104	96.16	123.74	94.803	93.221	88.991	84.81	106.42	103.32	68.414	79.954	99.732	103.59	142.95	105.82	122.71	86.504	77.502	80.363	101.91	106.53	122.24	113.31	167.4	157.19	113.2	116.79	104.04	93.113	99.071	80.291	114.14	112.24	138.83	129.08	96.503	123.19	74.151	85.179
107.66	115.08	90.918	98.327	89.326	100.96	99.537	100.27	83.994	108.55	74.131	96.501	86.962	112.31	90.154	88.302	112.67	125.36	111.4	120.65	45.537	91.432	85.135	76.863	109.66	89.468	66.942	86.315	107.46	117.18	81.914	95.639	130.43	120.03	116.64	111.65	87.916	107.4	90.298	77.422	73.393	77.407	103.12	108.23	115.18	115.28	90.527	126.14	65.15	82.438
116.67	132.51	81.21	93.1	62.274	101.75	108.07	106.18	87.902	112.75	76.506	103.04	87.842	93.46	85.317	72.657	113.8	143.78	110.83	121.98	36.393	111.2	65.754	62.815	53.507	67.898	19.869	76.419	125.02	135.78	62.331	84.017	126.92	114.53	68.238	69.475	84.589	103.28	93.32	91.433	49.564	86.871	104.28	117.67	109.2	116.67	95.275	119.59	102.54	108.24
113.98	136.98	81.882	93.137	49.836	100.37	107.11	103.89	84.239	106.7	92.131	105.58	99.715	92.162	85.909	69.218	97.462	132.55	100.68	105.96	46.914	122.82	56.544	69.366	17.635	60.193	28.347	81.616	128.4	138.75	62.642	88.26	105.84	103.79	39.981	56.211	97.842	116.98	115.42	131.1	49.126	110.04	122.94	144.51	131.04	144.48	122.85	121.53	158.1	148.17
102.47	124.63	94.055	105.39	54.788	103.6	103.43	104.72	88.836	105.02	104.09	101.73	105.47	100.93	88.827	80.713	77.072	107.5	86.91	86.453	83.996	111.42	70.072	92.105	33.842	75.341	69.749	89.297	121.05	128.63	92.685	97.366	77.085	93.599	21.212	60.247	113.64	131.08	134.39	158.79	85.898	140.02	129.3	156.75	154.72	169.88	143.16	122.61	189.52	169.23
93.765	104.27	92.921	104.03	50.136	101.97	99.81	100.56	103.5	101.12	112.26	103.8	111.81	115.11	89.43	93.655	69.276	79.913	73.988	71.727	98.686	82.843	59.256	80.604	36.963	75.085	69.146	82.735	116.93	114.39	90.035	80.115	59.017	87.675	-2.7079	64.902	117.7	130.95	134.12	154.36	135.17	151.2	105.72	137	162.02	184.94	151.25	128.01	222.68	200.52
93.937	92.769	82.508	98.703	42.191	102.48	105.88	104.07	125.23	108.82	103.93	109.84	110.15	119.4	91.477	109.77	72.274	73.159	69.79	75.248	96.514	62.198	43.554	61.003	29.82	73.343	31.86	69.733	117.74	108.24	71.67	57.373	66.369	92.199	-11.664	65.469	108.02	109.99	111.98	121.88	167.31	130.74	55.344	86.104	132.7	163.71	130.5	110.51	225.92	207.11
96.133	95.13	73.724	98.103	37.013	103.46	117.08	115.14	138.05	116.55	91.507	116.86	109.46	116.99	94.93	114.07	67.071	77.037	70.73	85.779	86.821	64.593	37.586	54.414	6.6424	74.359	-7.6185	62.333	110.46	103.79	48.927	51.591	88.534	101.85	8.9296	71.077	93.841	81.403	78.747	82.362	142.29	79.468	15.347	43.913	102.73	137.74	99.01	81.496	221.94	207.92
94.028	102.54	75.177	107.84	38.83	107.55	121.3	126.2	133.01	123.59	77.748	121.5	105.13	109.07	95.082	116.27	58.688	88.181	77.673	96.135	92.798	82.984	60.123	76.335	9.3583	87.344	-14.626	64.612	100.42	100.47	57.075	75.322	105.72	112.94	47.048	80.489	87.33	68.363	60.633	69.713	99.667	49.477	9.7743	42.907	89.387	126.15	80.005	64.264	203.32	198.32
87.034	104.54	79.935	116.38	34.735	109.38	113.62	126.7	117.21	116.44	74.259	133.15	102.77	111.09	86.649	117.34	57.79	99.012	81.852	99.738	98.706	99.025	80.247	91.048	23.915	95.483	1.1352	78.165	97.288	102.49	76.506	105.66	101.72	118.21	63.5	82.618	84.929	79.433	61.678	85.066	67.443	53.154	53.061	91.543	119.43	159.7	98.432	88.797	201.28	206.94
81.524	94.173	83.267	117.33	35.375	117.08	101.86	119.75	111.57	107.92	68.488	139.9	91.965	113.59	74.21	122.44	65.868	100.52	79.036	100.08	104.45	101.77	93.729	92.034	67.089	102.75	24.914	93.556	105.99	103.02	104.17	118.78	80.607	112.4	45.297	63.609	83.299	97.002	80.849	113.31	88.934	91.155	110.2	145.86	156.2	197.6	135.45	131.21	197.21	208.77
83.036	84.032	75.016	108.08	30.899	121.7	89.819	113.82	117.58	99.615	64.374	143.56	83.547	122.79	65.664	120.05	70.81	90.545	65.621	95.464	94.274	92.817	74.77	71.041	76.175	95.029	31.26	98.566	113.3	98.387	98.203	99.487	54.508	92.372	-3.8312	21.641	76.763	100.95	94.98	126.74	121.93	111.93	144.46	167.06	174.21	214.75	157.92	157.46	207.08	218.05
91.383	86.541	54.807	92.005	17.381	118.61	77.172	109.95	125.11	101.68	70.83	148.34	90.653	141.4	72.763	121.51	72.274	78.252	52.628	86.489	71.742	85.422	33.193	44.03	35.934	72.097	19.76	89.603	117.83	98.149	58.602	68.265	37.916	69.357	-52.814	-21.896	70.619	93.933	97.931	127.46	142.97	107.22	130.24	140.98	147.3	188.86	145.98	147.34	216.59	226.78
98.298	99.991	42.54	88.136	19.571	117.24	68.688	113.07	126.84	119.75	80.097	144.62	96.349	150.53	89.833	126.48	61.67	68.975	49.366	77.055	75.361	91.451	10.963	44.074	-4.3778	61.322	32.445	84.952	111.26	96.366	28.842	58.384	32.807	57.633	-67.869	-42.116	75.299	88.02	99.597	126.74	152	93.974	82.268	91.967	90.477	129.91	106.87	109.45	199.3	212.7
104.61	116.91	35.899	89.478	18.616	106.71	63.75	113.8	114.97	132.32	93.626	143.82	95.998	146	99.402	130.13	62.976	76.675	63.705	75.639	86.071	101.54	-2.9694	46.068	-42.56	49.643	44.515	82.935	107.92	100.67	9.4225	66.951	38.8	65.624	-54.41	-31.412	87.966	95.834	101.84	131.57	148.9	93.392	39.003	60.307	46.185	85.632	76.274	87.409	170.66	193.52
112.62	126.01	41.365	96.134	24.266	95.378	72.048	116.75	103.54	128.98	95.517	143.54	76.872	122.54	90.037	118.88	79.478	97.101	86.6	89.631	90.442	104.44	-4.9528	44.489	-51.9	47.846	53.012	91.61	110.42	105.41	12.087	83.579	54.924	88.004	-16.175	4.4821	97.841	108.33	102.71	131.41	132.23	96.724	36.643	65.072	43.312	79.37	75.879	96.214	134.13	164.92
126.05	126.39	58.446	106.7	35.643	90.217	93.353	127.12	103.4	118.27	78.159	142.11	50.277	91.951	71.507	98.598	112.43	124.84	108.48	117.12	79.236	91.12	14.772	51.733	-18.982	63.515	47.239	97.564	122.02	114.15	46.153	99.514	82.673	111.43	37.343	48.424	96.526	110.22	95.23	117.35	102.94	93.219	66.81	87.554	57.903	86.98	88.807	111.09	81.141	114.09
136.57	119.72	77.679	110.89	55.795	96.629	109.73	133.11	109.02	109.24	54.462	139.01	42.085	75.767	59.438	74.085	139.54	132.61	111.32	133.03	57.847	69.44	42.416	69.022	23.801	87.938	42.861	101.53	130.6	119.75	81.727	106.76	108.73	120.88	90.536	86.866	88.738	102.62	88.07	99.562	65.875	71.796	102.79	108.92	64.759	92.217	102.39	115.59	42.906	75.101
136.69	113.42	88.252	105.43	65.728	105.3	106.54	124.88	106.55	111.87	48.907	140.45	72.677	89.021	68.95	72.528	158.46	125.69	99.121	125.22	46.463	53.48	69.521	90.89	52.547	105.41	41.509	96.441	138.87	135.04	105.03	110.63	122.88	118.56	119.38	111.81	85.335	100.39	85.17	95.433	48.986	57.653	114.05	113.95	50.603	86.736	103.28	104.78	35.087	66.534
117.27	103.74	96.076	103.24	88.403	117.12	88.387	110.21	92.461	118.55	55.463	128.09	106.28	105.51	84.446	70.326	134.1	93.417	68.949	92.9	81.816	58.614	87.77	112.12	61.527	120.03	82.749	106.23	119.42	127.5	103	108.77	111.1	107.92	119.93	121.78	97.038	106.61	96.12	105.76	62.704	49.152	111.84	116.22	57.186	98.054	104.14	94.941	81.261	104.55
95.012	97.737	101.03	112.85	95.717	113.38	75.426	108.26	74.465	122.95	65.453	105.26	119.8	107.78	97.954	76.665	100.97	80.04	51.68	71.841	140.29	75.296	103.19	125.22	71.004	126.55	117.84	105.18	94.131	114.54	100.73	104.71	94.728	103.29	99.857	119.18	116.08	112.4	99.728	114.63	103.56	65.132	103.63	111.72	87.885	117.66	96.91	85.364	134.55	136.67
86.199	89.328	93.706	107.55	101.06	106.03	70.469	101.39	64.603	127.85	55.769	81.746	94.444	83.082	98.609	97.633	92.879	85.489	59.128	79.582	163.32	93.515	95.648	112.5	97.861	118.57	135.05	105.27	91.783	98.76	90.02	93.532	92.195	110.93	93.269	114.74	135.36	122.87	127.89	146.59	196.81	123.45	98.559	109.35	97.344	117.55	112.56	93.201	149.55	130.61
91.601	88.946	89.317	100.2	101.17	92.579	79.28	102.66	66.075	111.9	41.903	69.399	59.623	56.881	85.673	88.401	96.239	99.442	80.566	102.15	128.43	98.68	67.073	83.815	87.83	98.315	128.21	102.05	86.535	77.804	58.405	75.997	102.53	113.41	99.927	107.14	136.77	119.11	141.01	151.05	212.09	139.98	113.76	114.2	106.69	118.44	126.28	107.8	150.59	116.85
100.45	96.23	102.13	104.48	109.89	87.559	97.423	111.41	76.859	87.83	37.64	68.916	40.388	42.285	70.62	50.597	100.09	111.75	105.21	117.84	77.367	92.711	55.343	73.165	56.001	90.401	122.41	100.68	68.575	59.466	37.653	68.195	113.99	103.84	108.06	93.027	120.07	101.4	128.69	115.83	127.17	102.25	133.07	116.27	107.78	110.83	110.87	108.6	131.75	96.448
103.8	102.47	117.04	108.65	127.93	101.18	108.81	106.21	86.161	80.895	47.699	89.083	41.725	43.661	61.106	30.404	115.06	124.72	124.74	117.99	47.146	91.18	57.28	76.476	24.289	98.453	134.33	122.31	61.579	64.62	36.756	76.264	115.49	95.376	101.86	75.9	96.572	96.353	118.98	85.388	36.517	64.247	136.61	115.67	88.673	91.19	86.597	102.91	93.892	75.323
113.95	106.71	97.219	88.169	77.851	89.758	98.601	78.368	72.896	90.144	82.075	131.31	79.62	62.997	66.268	72.669	185.08	162.95	158.81	116.66	19.596	83.075	52.227	60.562	-4.1234	73.013	53.568	90.395	110.74	115.72	49.149	76.836	121.57	100.48	65.602	57.879	79.647	110.16	107.68	89.452	29.944	110.95	83.44	90.248	31.378	47.998	53.432	91.913	51.034	61.171
106.89	98.455	108.26	108.72	95.803	102.2	108.06	92.339	76.382	105.6	87.025	128.71	76.07	66.976	69.449	84.24	166.35	152.01	148.41	109.5	77.621	98.877	91.643	93.656	41.658	104.91	68.476	108.93	109.41	114.41	101.17	96.34	113.12	104.05	76.796	72.812	73.424	107.96	93.108	82.067	31.418	109.53	58.528	77.919	50.146	43.976	36.769	66.646	35.825	51.267
107.06	94.016	112.09	119.46	94.749	94.885	116.63	113.53	83.815	111.74	89.408	118.97	82.076	89.461	86.068	111.41	142.72	132.41	132.47	112.89	110.29	115.69	120.64	116.68	108.29	118.54	64.923	107.14	116.07	112.28	140.77	116.21	118.1	111.76	125.02	119.63	76.521	104.65	79.946	90.447	59.633	112.44	40.541	68.116	74.772	52.984	41.152	51.201	37.606	53.358
98.635	87.298	134.92	130.17	146.18	99.831	124.53	132.38	102.44	96.969	79.362	82.369	76.927	105.94	98.191	93.308	64.58	66.335	95.188	102.28	145.78	139.76	143.68	147.63	176.79	140.48	140.26	134.02	74.593	60.189	143.1	130.87	112.27	102.38	199.88	176.36	91.687	92.946	90.65	94.978	62.233	67.75	56.442	80.099	115.34	86.756	66.96	57.989	70.964	87.265
89.75	86.654	160.37	131.39	199.41	108.24	126.81	126.47	123.21	80.598	84.785	55.394	88.043	118.25	115.4	87.54	13.255	26.277	78.246	89.7	177.73	161.03	169.65	179.08	235.94	159.72	234.82	158.85	38.46	28.13	137.08	144.1	102.55	88.168	240.33	206.04	109.5	85.753	112.45	97.453	74.486	45.8	73.333	87.77	118.72	98.934	79.572	73.618	73.514	98.173
88.509	89.143	163.74	114.11	211.66	109.12	118.12	87.463	131.97	78.07	112.06	55.189	116.39	117.18	135.14	127.3	38.376	50.978	100.23	86.265	204.46	167.99	192.15	196.82	274.23	161.8	279.83	154.22	51.036	49.69	142.17	146.17	95.366	81.463	215.52	188.91	124.87	90.259	136.1	110.33	147.04	106.32	62.109	73.067	66.615	62.866	68.567	83.133	24.771	58.802
84.866	85.754	153.24	94.536	214.43	107.82	107.74	43.992	128.73	65.292	148.58	63.104	137.93	106.3	138.83	140.88	65.564	79.564	112.65	76.199	227.12	163.6	185.78	190.26	244.42	152.12	303.33	161.01	65.53	68.539	126.5	128.07	78.799	72.875	162.47	150.11	131.28	93.914	143.3	110.89	200.05	154.82	65.962	66.756	57.85	49.402	68.802	94.006	19.381	40.76
85.868	83.349	132.01	77.67	200.05	95.555	94.041	19.161	111.37	42.27	177.58	72.814	149.68	105.94	130.19	121.02	80.601	90.818	104.78	64.939	219.43	142.6	152.02	164.03	161.08	124.15	284.71	163.6	77.235	72.198	94.692	100.73	66.383	64.902	127.15	120.26	129.9	96.114	129.5	105.54	202.37	158.71	83.91	74.562	90.569	64.379	84.559	101.23	64.646	58.127
95.543	93.173	118.54	80.236	177.46	82.515	81.656	30.645	90.707	39.449	176.57	81.17	142.54	120.11	123.87	107.5	95.844	103.34	94.481	70.017	194.65	113.1	140.13	159.37	113.27	107.45	242.73	150.8	92.665	80.306	102.27	99.026	72.34	67.795	129.48	111.11	124.79	100.62	105.33	104.38	170.23	133.04	95.748	83.043	103.27	64.483	88.654	86.833	73.707	49.803
106.55	113.04	111.12	88.26	147.86	71.705	71.258	57.603	75.102	53.882	163.36	101.49	132.3	148.12	123.9	113.88	116.31	116.74	94.381	84.263	147.31	91.345	134.11	154.95	95.783	94.763	188.36	128.71	109.38	102.47	116.64	113.84	88.503	80.187	135.86	113.64	116.68	112.58	87.274	107.62	112.07	95.078	101.65	92.427	91.721	63.382	90.273	79.534	55.217	41.533
107.15	125.08	109.77	94.898	137.65	77.083	70.301	82.355	77.712	83.047	144.16	122.99	113.81	157.69	124.26	130.35	122.96	117.39	104.52	95.909	109.15	89.504	129.03	144.11	114.44	96.745	156.03	115.71	113.83	118.25	118.97	123.52	98.352	93.942	121.8	111.64	109.73	122.33	91.362	110.72	70.501	75.628	104.11	96.673	76.633	68.052	99.784	90.482	32.065	44.738
97.943	125.72	118.27	112.62	145.43	95.634	88.992	114.38	104.98	120.71	124.44	135.45	92.394	140.24	125.1	143.83	106.18	117.54	118.47	105.28	105.92	99.796	135.34	140.28	159.87	122.94	155.09	113.55	100.57	120.96	123.5	123.83	99.103	103.24	95.38	102.48	101.17	112.78	93.334	94.623	50.705	73.487	109.24	87.11	89.235	78.146	102.93	96.516	19.528	43.766
94.687	113.09	101.1	96.557	125.09	96.916	94.959	116.08	126.73	139.56	120	141.05	100.97	116.61	123.25	145.91	98.847	105.96	128.08	100.39	82.303	94.796	99.427	99.209	154.8	105.67	117.71	87.834	98.674	103.29	79.6	86.918	96.442	101.89	77.447	94.725	99.719	98.717	105.33	97.163	86.015	111.35	98.159	69.666	101.99	85.02	116.89	109.84	65.207	81.015
97.253	106.62	100.94	96.903	123.39	104.06	103.27	123.54	147.36	148.02	115.41	131.25	119.54	110.31	125.21	133.15	84.19	104.6	116.34	94.821	83.77	85.539	86.33	89.377	141.06	101.91	137.65	97.567	88.283	80.628	64.907	75.134	94.026	96.528	108.28	106.23	96.096	84.013	103.91	96.38	108.32	105.98	105.1	64.207	120.44	82.546	116.65	98.629	95.079	83.447
105.93	103.87	99.871	92.177	118.86	97.563	89.699	113.28	133.3	119.97	113.08	97.576	138.46	110.81	113.57	79.559	70.405	89.272	91.657	77.812	92.27	68.059	69.955	86.221	76.221	71.961	157.29	98.726	64.056	34.586	38.399	58.402	86.587	77.704	143.44	110.81	99.08	75.161	103.14	96.479	97.175	67.811	107.98	77.004	115.65	74.496	100.88	87.257	124.6	98.636
118.46	110.64	96.348	90.509	103.37	88.365	71.7	93.462	101.24	85.475	120.32	78.947	148.81	122.79	103.81	53.606	94.995	105.03	84.769	78.625	102.32	67.528	64.406	90.215	11.966	43.223	165.71	104.32	62.012	35.422	32.408	60.573	85.329	67.789	143.52	98.639	96.312	82.457	98.273	93.393	69.151	36.272	108.12	96.546	76.088	53.258	75.222	78.504	87.909	77.128
123	114.57	91.938	96.209	91.559	83.731	63.129	80.659	72.696	54.089	131.02	73.496	137.3	122.99	93.677	39.759	118.72	120.86	92.955	92.638	118.26	88.601	60.868	91.2	-33.793	30.698	155.29	108.25	62.596	61.456	29.296	62.461	83.955	62.876	97.421	65.516	91.502	88.195	87.428	71.518	25.018	23.884	110.03	113.32	51.167	48.032	56.099	78.058	41.678	59.398
125.18	115.45	76.024	92.053	66.431	83.59	63.576	72.826	65.068	56.871	140.13	98.134	122.98	118.68	96.651	75.583	158.26	145.01	119.35	122.93	110.49	116.75	46.428	73.482	-39.231	28.83	103.48	101.26	94.388	126.74	30.592	66.663	93.186	75.3	37.595	32.498	90.369	99.599	84.75	66.074	33.938	74.112	103.74	116.31	33.125	48.149	61.748	85.763	6.5348	47.239
121.31	111.98	67.873	86.498	61.451	97.269	71.388	77.002	80.542	93.663	129.42	122.92	102.91	105.06	104.26	118.19	172.48	148.87	134.17	147.12	99.862	134.57	34.81	58.229	-8.488	48.23	67.481	103.5	120.28	175.18	38.907	76.832	102.91	96.196	15.493	20.629	99.196	109.76	98.37	82.388	85.302	134.73	102.02	117.44	39.922	59.917	88.445	94.743	14.945	54.278
113.47	111.42	76.457	90.478	67.077	106.52	81.959	95.33	96.209	130.87	108.96	127.79	87.323	90.289	104.78	121.85	152.82	135.37	127.97	149.29	97.64	125.01	35.766	58.191	7.0874	71.615	54.532	101.25	111.3	174.12	46.283	85.403	105.47	111.65	31.988	27.663	109.06	106.93	105.01	92.373	105.07	139.05	108.71	123.28	77.958	88.632	103.12	97.395	70.78	87.104
109.86	114.91	81.292	87.7	63.321	106.35	87.931	101.78	96.911	158.98	99.743	136.82	86.361	92.985	103.79	131.57	156.71	144.35	122.57	143.22	82.686	99.083	40.309	60.754	3.6984	79.579	53.038	101.65	109.78	168.38	52.044	95.533	108.49	129.59	61.63	46.776	104.44	108.94	113.59	109	110.86	114.36	111.71	129.01	91.262	101	107.35	100.06	96.79	97.539
100.1	109.74	95.973	106.65	89.861	109.02	97.933	119.02	87.451	161.31	88.554	118.68	65.169	83.537	90.873	104.95	134.6	143.56	113.26	127.89	106.04	73.214	76.632	97.337	22.089	99.651	91.33	101.93	79.112	123.17	72.822	96.2	101.33	130	81.521	54.234	88.341	91.825	112.98	93.506	68.098	54.41	105.73	123.34	90.946	92.436	81.37	81.781	80	78.274
95.89	106.71	86.395	109.04	88.433	103.29	105.58	122.38	84.132	148.97	112.75	140.3	77.328	113.53	96.841	124.72	151.13	165.78	119.45	124.14	85.066	66.334	84.881	98.169	40.59	92.675	96.695	104.85	94.193	135.37	78.472	97.719	103.7	133.04	74.124	61.484	60.027	91.553	104.04	81.829	30.461	28.028	95.214	108.19	68.231	80.169	73.59	74.952	41.041	55.773
83.562	98.933	90.289	128.92	126.29	115.55	113.95	142.79	98.58	131.89	117.45	136.44	70.194	125.3	97.366	104.94	109.34	143.67	105.8	112.97	100.62	81.842	97.245	108.47	86.259	105.93	136.14	121.86	73.584	114.61	86.93	94.205	93.729	117.79	63.425	57.724	50.968	83.54	93.944	58.529	-7.5249	1.384	92.902	96.699	73.024	87.191	70.984	64.683	43.395	69.243
83.933	105.66	93.219	144.25	136.19	128.98	117.13	160.12	121.79	144.76	109.51	138.2	72.2	133.51	109.96	125.94	99.692	149.75	105.4	121.03	116.59	107.57	115.98	117.36	153.16	124.07	143.19	126.04	80.84	132.17	127.65	107.51	95.155	113.54	56.989	54.651	60.274	90.119	83.294	61.332	25.935	33.875	79.574	78.43	54.391	74.514	63.274	49.955	28.261	58.983
91.023	114.84	90.784	136.38	124.14	134.1	109.24	152.23	128.49	152.61	99.385	132.38	80.39	128.49	112.33	132.8	98.952	145.19	102.41	125.54	114.97	129.12	105.81	102.29	156.51	123.48	125.06	128.05	84.971	136.27	131.76	105.32	93.905	110.92	62.471	64.039	79.57	103.17	83.834	81.432	77.347	70.592	73.008	74.042	53.111	78.744	71.724	60.949	52.296	78.235
99.838	120.15	96.357	129.33	105.53	127.27	103.98	140.11	113.18	141.88	91.814	110.59	83.864	108.89	102.24	109.39	91.586	130.78	101.5	127.51	113.88	130.31	101.3	99.427	121.6	123.81	101.3	120.46	71.348	113.23	119.76	92.477	91.782	106.35	85.543	90.138	91.908	101.94	79.271	83.967	85.807	77.024	67.638	70.121	72.184	86.057	67.347	71.334	75.477	87.4
105.38	119.04	98.825	116.55	90.746	110.69	100.7	121.56	86.67	108.37	103.15	104.54	95.614	108.25	90.01	79.293	81.391	107.02	98.81	123.98	85.248	112.83	79.308	89.106	60.385	115.42	89.509	126.47	60.159	91.229	76.337	80.477	91.658	104.54	118.58	134.76	89.138	102.05	80.142	80.48	45.764	49.605	71.627	75.026	106.84	109.34	74.056	90.416	102.64	102.34
106.1	115.28	109.65	122.64	104.91	101.99	104.63	121.05	74.754	90.809	107.54	103.72	96.628	114.52	89.319	74.857	71.856	94.721	100.77	123.25	78.693	86.944	94.554	111.98	81.258	132.27	112.44	134.05	61.414	88.729	84.298	99.853	99.553	108.91	150.72	169.52	87.159	105	88.995	81.629	21.548	34.719	66.786	74.757	113.5	108.46	64.477	84.694	81.931	74.841
97.859	106.43	111.34	123.84	137.35	99.26	102.74	118.97	79.039	81.858	108.04	103.33	92.931	120.46	93.44	74.376	57.2	72.131	90.94	106.82	84.015	71.746	102.72	121.95	126.32	141.9	147.55	140.24	64.198	88.792	99.646	123.01	101.99	108.64	153.38	169.97	98.23	114.99	110.12	97.214	32.961	34.811	72.038	91.974	121.33	123.49	71.461	90.799	97.39	89.555
90.692	103.04	105.58	129.17	150.32	99.926	103.32	123.29	97.252	100.08	105.41	107.16	88.221	119.86	110.58	109.74	77.395	90.43	89.125	99.98	110.89	79.256	125.73	133.08	190.85	155.36	163.38	129.84	84.469	121.93	155.39	152.58	107.83	111.66	125.46	134.84	110.88	119.99	113.1	109.68	85.38	65.24	85.589	109.96	120.94	126.76	74.56	93.177	95.007	90.238
82.21	89.539	96.492	121.91	166.7	114.07	103.44	114.66	116.23	122.97	103.47	102.7	80.674	103.83	127.01	143.46	100.01	101.48	82.529	95.71	141.47	110.04	135.98	131.85	231.21	167.08	186.47	135.94	98.114	138.82	188.84	157.3	106.95	109.48	110.45	102.57	117.83	113.2	119.59	116.88	150.63	99.852	116.19	130.08	132.9	127.91	106.5	112.18	96.55	94.853
80.587	71.489	91.553	103.73	163.01	117.84	100.55	97.64	118.97	124.33	113.8	91.286	92.656	87.605	137.68	153.06	112.84	94.976	81.788	95.556	146.85	130.82	128.82	118.88	225.8	157.16	181.47	128.86	100.09	124.47	171.48	126.5	106.25	99.153	130.41	101.96	116.23	92.383	120.12	106.11	173.97	126.61	137.71	131.82	147.29	121.23	142.25	133.37	103.39	101.19
83.14	59.016	110.54	93.036	171.68	116.41	99.779	85.894	113.74	102.45	124.04	72.738	116.58	80.761	136.77	121.45	85.392	63.263	79.028	92.863	138.32	130.72	118.82	111.53	198.36	141.29	194.97	135.09	75.134	72.989	115.35	88.328	102.33	83.576	187.56	137.37	114.9	75.277	123.56	85.448	138.06	119.07	150.92	123.54	165.42	121.14	166.91	144.84	118.25	106.77
91.135	62.688	145.81	97.929	184.6	108.31	101.63	86.12	108.43	80.653	117.29	49.522	135.72	75.233	127.62	76.367	47.799	43.864	84.251	90.338	138.37	112.6	134.69	124.6	188.22	129.73	214.32	137.02	44.495	20.501	80.289	73.068	97.868	71.295	232.42	167.47	123.01	76.218	125.93	72.262	94.971	108.84	139.59	104.79	155.63	109.2	149.62	127.59	109.66	82.672
90.635	68.506	166.76	94.213	220.89	115.44	99.135	75.105	108.33	64.153	91.277	34.557	125.59	65.063	104.91	22.225	7.3106	22.328	71.674	73.209	142.89	111.97	131.53	120.66	152.17	120.49	268.83	183.49	13.822	-21.79	42.346	75.835	76.205	62.299	225.79	164.16	133.11	103.58	147.29	87.705	80.574	83.175	140.49	114.03	152	121.39	145.81	122.3	126.13	85.065
99.057	82.639	136.96	74.88	165.49	93.707	87.175	63.479	93.731	57.231	83.992	52.727	125.53	65.712	96.082	19.591	55.105	64.05	84.285	69.749	121.57	113.03	117.96	92.389	79.416	80.905	199.09	154.42	41.11	14.35	38.353	77.054	66.898	61.734	136.7	110.23	124.67	121.63	126.78	95.098	88.2	100.08	105.63	102.35	117.63	102.66	104.95	99.163	123.22	78.792
104.85	90.68	89.999	60.591	100.25	87.226	79.394	65.895	81.573	67.78	90.778	93.139	120.37	77.6	104.06	55.77	130.01	118.93	95.132	81.305	102.3	128.31	104.72	68.236	24.201	63.301	118.03	126.37	92.623	91.062	67.778	85.469	68.52	70.204	49.813	59.937	93.86	115.09	91.408	83.977	92.623	113.06	69.936	79.681	85.682	62.841	65.315	64.71	94.118	54.065
108.62	95.465	59.056	62.737	67.966	100.78	77.786	86.203	74.116	84.836	106.27	134.87	115.39	97.698	117.17	93.452	175.6	146.5	95.982	98.948	93.325	138.84	89.344	57.689	5.4724	72.125	75.328	118.23	129.62	150.92	99.924	95.2	81.077	82.71	21.351	48.06	62.973	88.752	68.08	58.755	72.595	101.6	43.728	54.891	67.198	26.43	37.914	30.14	66.566	35.047
116.68	111.47	64.594	87.631	65.958	119.86	89.847	120.67	77.787	107.15	122.52	165.33	120.31	121.69	128.21	126.24	186.59	162.49	101.56	119.97	94.516	131.22	89.535	67.475	34.506	98.364	68.492	121.38	146.12	182.68	138.23	119.12	105.89	100.87	48.039	71.234	53.61	67.715	60.119	35.351	41.86	82.128	35.022	39.005	56.187	13.026	17.052	4.7398	39.495	15.485
125.41	126.57	81.522	101.61	72.053	124.62	99.571	132.88	81.093	116.94	125.34	164.15	124.8	123.22	116.7	122.42	168.74	152.45	112.37	121.18	88.196	106.2	78.964	66.085	51.781	97.604	52.75	109.37	139.23	157.18	135.77	125.96	122.03	109.08	75.51	88.656	77.442	71.153	80.177	42.527	40.121	86.867	43.113	51.465	49.489	40.831	25.316	21.594	59.074	44.5
137.11	136.99	85.436	101.65	32.191	103.61	106.12	125.58	83.313	131.98	115.04	150.39	129.01	109.42	102.92	135.05	187.88	175.55	148.2	123.38	69.772	75.563	87.044	67.598	67.391	72.2	-27.289	49.609	156.08	143.43	142.22	126.7	133.27	113.38	63.367	74.259	105.31	92.71	89.06	72.315	87.193	150.59	44.682	66.665	11.724	52.298	35.445	50.761	48.561	48.754
118.26	117.66	95.498	101.56	46.771	109.26	119.03	113.36	101.83	124.42	95.971	123.76	107.45	96.416	81.421	90.928	140.54	139.7	132.05	99.502	61.279	81	79.99	63.629	36.601	66.95	-16.466	75.055	129.31	99.273	104.44	118.96	107.59	100.54	53.295	64.858	104.54	109.2	87.593	84.232	68.823	124.07	113.92	125.06	65.081	119	108.03	115.15	101.1	105.45
94.714	84.132	102.51	105.93	62.519	115.66	122.44	113.72	111.73	111.95	72.497	82.431	77.374	73.786	67.423	32.66	81.83	82.73	104.54	76.749	76.908	86.348	92.708	78.605	29.741	70.812	-6.9551	75.906	95.693	51.446	84.024	92.495	82.408	82.723	54.809	56.785	86.251	94.762	67.608	73.255	31.372	88.057	152.25	153.83	110.87	139.24	148.24	145.86	142.21	144.78
86.226	70.619	103.61	106.19	67.242	121.32	120.98	117.78	114.47	107.1	72.63	74.672	73.866	75.942	72.672	20.954	60.568	57.698	86.493	74.96	81.171	92.674	93.09	80.894	37.044	73.959	10.985	83.082	91.598	57.199	77.642	75.881	82.758	87.741	74.736	68.019	61.792	81.036	48.155	66.098	6.5124	59.187	165.21	156.59	134.98	131.21	160.17	151.92	158.36	155.67
101.74	89.981	94.6	97.474	47.692	115.88	118.8	114.26	108.13	113.15	93.827	96.788	98.866	90.239	89.664	68.44	100.32	92.14	100.69	95.403	67.884	95.213	84.786	68.138	53.08	67.496	13.745	79.746	124.25	114.29	93.306	77.668	110.44	114.6	86.362	79.285	54.78	85.425	41.863	79.924	37.265	78	151.85	137.49	122.92	107.95	142.99	142.31	140.22	132.32
113.64	111.63	83.631	90.114	64.954	117.44	109.26	101.07	90.663	109.54	85.917	91.837	87.469	67.074	76.461	76.721	108.4	111.3	108.09	101.84	81.478	99.466	63.739	62.438	42.784	70.023	62.473	95.957	114.99	113.96	90.145	73.091	117.91	124.36	75.406	65.73	77.906	96.044	71.609	107.37	95.478	96.526	146.24	135.95	122.43	114.51	135.76	141.94	147.76	140.38
125.16	130.04	52.614	71.339	15.998	81.022	92.533	77.973	68	87.997	97.453	97.828	106.88	65.031	73.453	99.212	147.29	151.68	133.36	107.03	54.322	87.116	45.896	45.981	2.1191	41.758	12.851	52.095	126.99	132.91	84.111	68.998	120.41	119.19	35.62	47.357	98.298	104.47	72.23	118.59	129.38	136.72	128.07	124.28	116.7	125.99	127.73	144.7	156.69	160.17
113.56	121.45	40.595	67.067	18.305	74.538	76.747	61.016	68.878	83.024	86.22	99.21	99.272	72.038	76.382	119.02	141.15	157.05	127.23	107.97	49.883	84.679	54.498	58.972	21.845	56.47	27.86	65.881	128.25	139.09	99.307	92.855	106.34	109.66	41.959	62.576	102.49	110.61	85.149	127.84	141.63	137.64	130.86	130.45	112.25	129.13	154.81	148.39	134.49	158.57
90.293	101.1	59.924	87.857	54.215	79.061	70.975	71.977	83.818	77.837	77.256	85.578	85.053	83.573	82.546	92.641	80.283	118.43	94.34	99.007	78.859	80.623	83.794	88.29	73.945	91.217	69.105	89.896	99.047	112.85	120.83	117.59	92.258	96.766	88.758	102.12	93.72	93.199	77.366	97.836	72.732	72.379	138.75	141.28	131.98	138.7	165.17	138.7	133.77	169.76
86.034	97.186	80.347	105.36	66.901	82.222	76.854	90.884	98.19	95.767	87.478	89.704	87.536	99.451	98.262	90.887	66.137	113.34	84.238	104.09	106.04	80.417	108.04	102.38	134.72	111.98	75.86	91.829	103.8	118.49	153.13	139.03	106.96	106.02	131.03	134.37	84.285	82.545	62.09	73.368	25.221	38.479	122.94	138.34	115.9	124.26	138.63	117.16	109.1	150.17
94.087	101.58	96.748	116.69	107.67	114.01	91.805	106.73	106.73	139.86	76.42	84.249	59.422	77.394	96.796	89.876	74.855	122.17	88.917	112.21	158.75	103.16	120.49	119.2	185.83	139.85	123.47	115.38	110.04	110.25	178.75	144.7	122.62	121.73	142.5	126.39	93.451	88.72	85.528	85.924	67.164	60.603	97.559	132.84	68.603	89.955	100.94	95.131	60.282	100.76
117.81	124.11	64.02	86.724	28.132	91.91	96.598	99.201	88.649	140.78	114.34	121.35	100	95.124	97.422	104.99	152.58	168.29	123.71	115.87	107.35	114.78	55.938	60.503	73.319	75.282	26.168	66.687	151.61	148.95	114.24	105.5	134.52	126.84	68.269	83.557	96.888	108.41	75.457	99.329	96.422	126.7	68.276	115.64	46.224	95.711	69.118	106.46	87.65	124.79
113.82	123.96	69.367	93.089	49.871	122.79	108.93	108.58	100.23	155.44	94.446	121.92	87.183	89.669	92.036	113.98	146.37	165.54	122.36	114.07	112.16	137.81	56.041	75.856	51.03	91.635	69.583	101.89	142.46	146.23	97.736	99.449	110.98	118.26	33.01	56.782	98.799	120.91	100.27	122.15	156.77	169.58	73.29	105.01	48.44	90.004	70.967	105.97	74.149	100.5
96.684	106.75	81.329	102.49	69.032	127.89	99.301	114.48	109.09	137.39	66.727	96.775	79.954	82.669	84.305	96.998	82.274	107.3	98.595	96.942	110.54	118.57	70.734	97.2	51.082	97.18	79.363	92.083	100.4	98.346	74.753	80.391	77.328	93.11	27.978	51.354	97.193	107.22	117.75	127.57	175.03	178.58	71.294	92.862	72.824	94.674	81.85	106.69	110.66	124.12
83.856	95.556	89.733	101.24	72.401	112.06	87.211	106.57	123.32	108.58	75.561	104.45	107.12	114.01	95.822	114.16	33.742	58.832	70.623	86.897	70.822	82.958	68.427	85.896	60.953	91.197	72.188	87.637	80.637	82.327	51.718	82.116	69.031	88.336	62.519	85.388	80.242	98.066	118.68	127.68	146.38	135.81	94.304	106.15	124.61	137.64	123.94	130.6	173.66	173.58
81.24	89.914	109.68	119.53	99.072	103.22	93.272	114.14	133.01	98.135	78.336	95.575	105.77	119.14	104.53	124.91	4.4408	33.712	57.406	89.273	82.033	52.81	105.32	109.6	133.89	123.22	95.764	77.139	62.467	56.974	92.855	102.89	88.492	97.53	116.6	116.32	73.985	81.819	109.61	116.99	111.6	79.589	119.14	128.23	167.49	170.54	141.69	135.83	193.79	178.59
86.17	89.872	119.91	130.9	120.42	98.979	114.36	119.33	128.19	84.68	91.829	95.713	97.742	125.11	102.94	114.98	14.66	28.8	57.958	93.336	91.786	51.658	121.26	123.58	167.7	153.26	132.09	85.513	60.748	45.463	122.83	120.75	116.76	112.04	151.66	139.31	79.201	81.546	97.603	109.56	65.68	27.215	160.23	162.78	219	218.15	164	151.63	214.08	189.05
94.889	92.953	122.85	133.29	112.86	88.262	135.56	120.2	109.93	65.724	103.5	100.94	93.262	134.33	92.302	97.109	59.532	39.941	76.595	100.56	85.714	67.068	128.08	132.85	169.73	160.5	135.05	83.877	84.343	60.886	138.08	127.01	139.19	124.18	157.39	154.79	96.189	95.793	89.025	113.41	42.025	30.686	180.21	173.64	237.07	233.84	168.6	157.52	210.97	186.69
101.39	95.636	140.24	142.86	114.08	84.692	146.32	122.35	96.841	66.066	83.097	91.921	70.959	122.14	77.223	98.705	101.98	59.468	104.01	117.9	98.319	82.47	170.05	171.21	220.34	169.6	130.17	76.607	119.19	89.434	181.34	137.36	148.66	135.79	160.39	165.7	119.24	112.48	103.66	135.1	91.765	105.63	150.75	140.4	176.31	166.64	134.66	122.84	128.35	114.29
106.19	98.884	140.78	121.22	76.631	41.714	127.25	100.29	74.483	26.368	94.683	83.309	88.398	111.66	58.778	69.504	114.35	45.681	119.09	110.43	61.031	69.68	155.82	146.5	167.22	99.248	30.652	16.215	131.42	86.904	133.36	97.464	138.7	124.4	136.46	160.77	130.92	112.01	106.33	132.78	107.31	164.13	90.664	92.535	121.35	117.42	91.217	101.11	133.27	127.23
98.536	101.35	170.57	126.04	144.03	65.594	130.47	94.428	100.37	38.024	98.604	82.504	80.396	97.987	66.859	85.878	86.18	45.486	107.25	110.14	77.211	87.51	180.2	161.92	185.77	113.82	91.292	75.346	118.34	86.515	139.08	116.8	119.55	120.67	157.52	165.19	114.96	110.68	121.49	121.02	136.08	148.81	76.636	68.285	88.523	74.945	75.819	74.297	71.9	61.741
97.563	100.31	154.06	102.05	147.57	63.61	117.42	79.906	104.1	36.887	125.99	85.15	100.6	91.983	81.269	84.752	79.11	51.703	103.81	92.591	66.201	87.316	149.55	136.54	117.94	88.206	75.87	63.657	100.5	65.257	91.074	97.501	101.57	96.965	145.01	140.56	96.41	98.102	110.93	96.017	127.54	115.62	57.588	54.542	80.477	70.899	65.368	75.915	81.548	69.422
94.169	98.034	135.01	94.769	144.37	77.144	118.1	88.169	115.14	57.389	135.18	87.662	117.32	104.01	107.17	95.474	83.949	80.095	106.45	82.427	79.239	98.572	133.83	134.06	93.948	102.48	101.53	66.976	88.132	68.315	77.765	99.94	90.364	78.411	145.22	131.52	85.73	92.175	90.286	78.135	106.43	78.755	64.806	49.123	96.684	78.332	59.885	78.453	73.521	57.496
92.703	88.804	110.86	82.351	155.26	108.2	107.13	84.145	125.37	111.1	88.425	80.603	100.13	102.19	121.44	140.46	110.34	110.77	119.17	88.171	114.18	115.12	123.75	140.67	164.49	133.74	166.99	97.833	106	93.83	92.181	109.52	87.903	83.051	167.85	144.46	106.59	115.74	130.85	136.75	196.1	133.99	57.348	39.99	51.106	37.236	68.989	78.15	11.78	5.9359
89.333	88.425	99.961	76.317	132.21	93.087	97.91	84.257	126.72	101.96	73.353	64.988	115.3	109.06	117.99	117.48	97.887	93.753	118.23	77.523	121.97	111.74	90.917	100.97	164.67	107.13	161.86	96.091	92.574	96.437	55.323	83.158	84.399	81.306	164.89	161.44	132.12	117.74	130.77	148.99	182.47	148.02	62.687	36.101	75.084	59.742	67.544	87.103	72.426	60.439
83.98	87.803	114.25	85.659	170.44	105.24	98.761	84.949	138.71	101.74	67.029	52.587	107.6	93.957	111.47	101.67	67.903	59.164	101.37	72.743	155.01	118.1	91.961	82.193	189.89	103.96	208.54	147.8	70.549	83.624	55.263	76.515	79.385	87.315	154.6	156.88	146.67	111.25	141.76	145.76	183.1	139.03	75.523	43.606	86.434	71.383	78.223	84.573	104.89	84.825
94.505	99.362	115.69	94.545	158.1	109.78	103.67	92.237	138.75	118.37	110.42	89.246	128.33	101.79	132.3	147.58	111.91	87.863	108.67	90.54	159.04	117.31	119.65	81.927	187.32	96.811	178.17	155.14	99.499	122.35	105.43	95.467	90.004	98.384	96.097	105.31	132.21	97.718	114.88	108.84	177.46	133.64	62.107	35.341	47.382	43.367	67.481	59.837	64.703	48.819
101.4	98.392	99.81	92.028	127.01	113.04	95.588	100.82	113.62	122.69	159.22	126.77	144.6	113.52	144.54	151.19	143.2	96.716	104.12	91.034	146.51	109.84	124.99	89.213	118.68	83.272	115.7	122.99	113.98	123.64	120.09	95.601	84.384	85.348	17.484	27.36	116.11	78.832	90.719	59.808	134.38	102.67	44.513	34.967	17.886	27.337	64.18	48.677	56.936	57.7
109.85	101.77	82.329	90.226	74.76	113.26	90.954	115	94.294	137.82	187.32	172.9	162.63	149.94	158.36	170.71	179.44	131.45	106.28	101.1	111.89	107.47	124.84	103.34	76.965	85.424	54.867	88.276	144.01	159.91	132.44	111.52	84.642	82.969	-19.595	-8.1014	104.79	83.27	79.752	43.825	95.784	96.232	42.115	35.345	3.5013	18.275	63.431	44.711	30.533	49.016
117.41	111.01	79.877	97.168	57.979	116.06	92.814	125.85	95.652	156.12	168.21	193.48	153.74	172.68	153.5	184.63	180.37	164.03	105.76	117.76	86.64	114.48	116.99	114.22	92.296	105.63	58.22	94.678	152.84	195.65	129.38	128.66	89.941	97.233	17.411	19.936	105.16	107.48	101.5	76.761	86.269	114.51	64.539	47.655	24.331	32.58	68.646	48.438	7.0022	29.375
124	113.83	70.054	87.681	69.769	99.004	78.743	108.04	88.353	133.75	126.77	164.21	122.5	146.4	111.89	134.03	134.66	139.61	95.103	112.81	65.317	108.82	61.937	83.555	65.775	82.169	68.233	94.061	108.54	153.02	49.365	85.148	87.165	99.372	77.249	62.458	115.39	122.42	143.87	128.84	87.411	134.38	81.106	77.052	79.357	87.313	82.372	74.928	74.21	88.262
132.19	126.36	74.193	102.82	56.595	56.869	83.947	112.12	82.119	79.692	135.74	132.83	131.62	130.93	92.97	75.539	107.5	128.49	99.419	109.82	50.079	88.759	45.083	66.091	3.5282	45.805	33.552	51.749	54.764	109.63	3.3765	44.114	91.484	88.371	106.54	88.053	98.963	97.886	100.24	96.323	1.3089	91.246	84.708	88.533	164.79	154.04	51.72	74.711	155.05	143.39
131.26	121.31	81.863	110.45	86.718	74.941	93.52	102.54	89.601	87.48	133.85	131.26	123.99	124.03	108.34	118.25	143.82	142.86	113.97	128.99	54.425	91.829	79.675	96.377	38.619	66.117	73.039	79.713	79.079	115.98	57.939	72.104	100.17	98.018	125.28	102.3	77.822	97.607	97.628	97.308	49.367	85.279	70.104	90.731	143.93	131.48	57.255	64.36	95.007	81.806
103.63	99.084	110.87	128.02	125.3	106.27	111.85	111.17	100.25	86.936	110.9	110.69	98.751	115.24	113.53	105.17	120.13	104.72	102.51	125.74	72.596	100.62	125.57	142.34	73.374	109.05	127.42	119.5	93.474	88.409	121.89	117.4	92.265	97.687	119.98	112.63	76.979	88.963	95.882	70.826	63.627	34.235	81.444	98.535	154.99	129.89	78.406	63.287	79.798	66.669
83.797	81.886	112.08	112.74	72.931	88.37	110.4	104.47	93.008	81.23	55.053	74.083	68.364	79.976	86.666	72.144	98.469	69.958	112.68	115.52	46.283	87.51	126.22	137.64	89.248	93.976	42.888	63.817	138.24	62.127	141.62	125.56	100.38	106.72	89.807	119.91	114.38	89.357	113.86	83.448	129.87	84.48	66.345	86.198	135.94	118.95	82.291	72.764	107.64	102.03
73.731	80.734	122	106.28	57.475	88.087	122.1	100.78	110.89	106.13	-34.744	26.289	1.2313	10.53	38.102	52.44	54.1	61.147	124.25	114.18	37.955	95.238	127.35	128.57	160.91	106.33	8.691	54.456	168.97	46.427	162.55	139.39	123.31	137.46	107.95	150.52	155.75	102.6	156.98	136.92	243.24	183.98	79.788	83.121	122.51	110.11	91.541	79.475	103.74	94.019
90.189	104.75	107.77	95.508	19.502	70.256	125.38	95.184	112.28	116.91	-67.132	10.412	-27.021	-39.585	-4.1525	42.937	53.405	99.785	146.03	114.37	12.632	97.648	95.416	89.342	150.67	82.964	-61.591	22.752	177.13	48.944	132.76	117.61	152.21	158.07	120.44	157.58	161.95	105.82	156.49	168.89	295.56	269.44	82.729	78.954	109.51	108.46	80.671	80.623	111.45	93.613
116.5	136.08	89.128	91.562	14.169	79.745	124.01	93.435	100.27	124.61	-16.785	55.753	0.66277	-18.195	0.56661	75.117	109.72	167.87	154.28	118	-0.90504	109.63	70.655	65.312	96.176	72.835	-70.466	38.074	175.51	90.639	104.64	107.75	165.87	161.56	123.22	138.64	119.17	107.19	119.66	160.43	269.8	270.73	83.379	79.048	79.481	89.48	76.523	73.632	84.224	65.224
136.54	157.16	84.85	106.68	24.19	97.656	115.77	111.87	70.579	122.47	73.973	118.22	64.113	54.982	46.805	112.03	183.7	223.45	148.57	120.86	32.631	111.19	94.9	90.694	58.688	86.461	-48.544	41.686	164.62	140.74	124.4	113.32	158.04	141.57	95.917	89.852	66.884	93.924	56.205	101.36	174.48	203.27	60.194	62.942	25.934	34.64	45.859	40.959	32.219	20.412
137.45	158.53	79.358	100.69	24.869	95.739	98.681	114.13	43.978	90.753	164.14	179.07	145.46	155.52	100.4	126.54	221.73	219.98	120.54	109.79	50.01	107.42	86.48	83.435	3.4256	79.707	-20.07	52.588	157.04	184.91	109.83	112.81	133.12	116.13	50.305	55.366	39.971	92.552	14.708	47.92	52.793	104.13	62.415	65.687	18.939	29.516	49.412	46.272	59.42	57.478
117.96	132.75	92.72	96.04	81.084	108.19	93.796	107.19	61.945	84.426	159.96	168.3	150.73	178.31	125.23	126.49	174.19	158.56	85.685	98.972	107.03	111.83	98.394	93.088	63.918	112.41	84.621	99.736	137.73	179.51	125.31	121.35	108.37	105.25	49.127	57.056	59.331	101.48	43.618	56.296	38.42	65.544	95.199	88.742	39.63	45.195	84.028	72.203	80.585	82.626
107.4	103.68	84.557	73.908	80.516	87.185	92.265	83.7	99.433	87.371	124.47	122.05	142.32	143.27	129.81	140.86	129.96	108.67	89.634	95.773	124.62	95.994	99.131	79.944	136.11	108.67	97.238	77.902	138.74	161.66	132.12	105.86	107.6	104.09	63.457	73.641	91.495	107.9	76.494	102.42	98.844	120.88	110.66	103.96	57.825	68.657	114	112.99	97.523	102.16
90.714	75.889	91.118	75.878	113.8	91.569	106.02	76.817	145.34	83.736	98.055	68.906	121.45	96.854	117.6	110.91	47.131	44.184	79.007	79.521	141.14	86.056	95.64	79.5	154.29	116.82	150.63	96.511	89.23	98.249	109.91	88.584	94.623	88.916	98.605	94.7	97.07	98.665	86.181	120.21	96.151	102.64	152.07	139.97	127.05	132.82	159.96	165.24	142.16	143.07
88.921	63.44	89.156	76.387	111.35	101.55	108.6	73.012	153.88	86.122	115.18	62.418	133.66	92.666	118.71	106.76	38.849	20.38	83.64	70.588	132.8	68.673	97.459	84.174	137	103.84	139.81	87.168	70.173	68.297	93.787	77.438	85.059	72.853	107.37	93.492	81.438	92.676	79.482	125.45	85.208	85.063	147.09	150.47	123.75	139.61	184.05	197.86	150.69	159.81
83.449	66.126	110.98	100.98	134.75	132.09	113.26	94.688	136.78	86.985	137.59	80.247	137.39	122.32	119.46	82.212	29.657	2.0498	66.665	63.505	155.68	70.987	114.66	105.65	119.24	117.4	165.96	118.31	44.837	54.092	98.297	90.654	67.353	60.382	95.473	83.942	67.614	89.438	71.422	102.68	28.885	19.885	151.12	159.92	114.36	133.56	190.41	204.62	161.84	174.87
82.068	80.159	116.02	110.21	127.64	140.57	101.89	108.73	97.901	86.041	131.22	104.21	120.6	145.59	105.36	62.207	34.203	4.0171	51.81	65.311	174.34	85.034	96.293	92.606	89.277	114.2	160.42	139.38	47.831	67.816	91.008	95.775	61.801	64.798	57.716	72.344	81.416	103.29	85.778	102.81	12.41	5.7518	159.3	173.86	94.436	131.04	188.01	207.01	191.68	212.41
82.735	86.664	102.51	100.19	103.92	130.51	85.07	104.36	73.513	96.975	89.349	99.304	83.134	122.52	89.141	70.814	46.443	22.877	55.556	76.151	185.78	106.13	74.611	68.112	100.27	108.97	133.89	135.95	78.837	92.451	98.257	93.904	78.103	83.32	42.52	79.667	118.28	125.05	118.15	135.42	80.894	75.965	166.46	182.65	71.261	125.88	182.17	207.33	195.2	227.15
75.491	73.049	91.192	84.565	112.95	132.11	76.378	83.736	83.753	116.16	46.065	70.801	46.687	71.731	87.974	98.553	48.809	36.069	63.125	83.118	185.25	132.09	72.241	64.35	145.6	124.49	152.82	154.01	105.89	101.6	115.99	101.08	98.552	101.9	87.523	118.22	146.8	145.12	153.64	175.89	177.26	142.83	185.17	191.34	75.28	129.58	197.37	215.55	163.5	209.99
64.869	54.3	98.072	86.563	110.85	113.45	78.596	76.273	97.116	100.2	54.691	33.151	57.63	37.487	103.91	84.484	40.3	33.918	73.022	72.601	165.99	126.94	104.61	92.868	155.43	128.85	137.4	121.97	93.487	72.681	128.4	100.25	108.07	96.135	147.06	153.72	146.91	127.72	127.54	147.61	153.26	116.48	185.63	173.72	127.06	145.83	178.61	204.79	153.99	205.71
58.153	42.351	115.27	86.78	125.4	103.18	83.876	64.255	102.19	78.948	92.051	28.9	89.161	44.085	123.97	71.574	45.558	24.52	76.974	59.038	129.98	111.07	141.25	126.64	159.1	129.72	135.66	110.29	80.344	46.096	134.21	110.61	104.52	91.701	195.77	176.47	127.29	110.43	108.35	116.31	92.127	46.105	176.58	149.91	174.06	153.93	166.02	185.64	147.61	195.66
64.101	49.464	121.93	79.227	123.53	83.057	84.112	54.85	86.275	54.067	120.22	49.139	110.26	69.471	120.12	52.489	55.247	15.541	78.371	49.903	93.813	89.06	148.87	131.61	140.85	110	108.83	90.894	73.766	28.97	121.82	108.92	95.833	91.88	187.35	164.26	109.84	96.178	105.16	101.17	32.462	4.8955	163.3	135.47	212.4	174.04	151.91	159.3	179.28	207.16
84.207	76.409	109.83	73.849	94.046	61.56	85.466	59.92	70.795	53.28	116.11	86.654	107.61	95.16	100.73	73.66	81.179	47.449	88.13	65.472	74.684	77.979	135.37	115.85	129.96	92.921	71.079	71.454	93.942	59.701	124.79	110.23	98.166	104.34	133.64	130.17	98.145	94.353	107.55	113.16	29.873	46.045	160	139.67	229.76	203.24	138.91	127.91	195.25	193.26
95.756	93.11	89.183	73.527	84.47	61.586	83.061	71.052	65.829	60.827	82.864	105.78	77.213	98.017	68.656	88.61	74.445	68.792	77.318	81.224	82.287	83.845	93.06	93.523	97.74	89.68	82.117	84.13	93.683	79.389	105.05	101.05	92.593	106.03	83.086	98.581	93.337	101.68	118.55	136.31	62.079	101.94	182.2	176.39	250.76	255.04	158.72	124.16	216.96	191.99
98.288	95.891	72.671	79.922	61.847	59.656	77.685	83.211	61.292	60.314	69.553	111.36	69.106	99.322	53.991	98.631	74.445	90.449	65.811	94.983	87.727	82.922	55.871	85.403	44.642	80.103	75.468	73.986	85.193	95.141	75.632	84.763	86.598	95.161	58.378	82.831	90.159	109.8	107.41	138.23	82.497	130	188.49	199.69	243.51	273.6	175.18	135.6	214.35	185.68
88.89	86.518	78.244	90.374	61.335	60.606	74.886	87.02	52.205	47.449	82.27	108.2	76.177	104.24	55.163	86.863	74.414	91.41	51.954	98.895	92.545	76.28	39.423	96.668	0.55112	72.391	78.967	68.429	65.95	92.135	43.937	70.945	77.18	81.637	69.877	86.849	94.412	119.22	99.358	124.73	74.736	98.777	174.66	193.68	206.72	236.42	182.37	150.28	189.12	170.34
80.123	81.665	103.38	105.18	84.177	63.057	83.301	90.944	43.739	41.343	100.34	103.59	77.223	105.36	63.497	75.201	82.187	90.714	54.034	102.4	113.14	71.116	62.64	124.56	18.105	80.798	94.074	69.212	58.587	90.094	52.544	72.082	76.776	81.261	92.495	95.486	111.53	125.76	106.72	114.23	68.482	64.959	141.69	152.79	144.98	146.26	160.23	139.64	131.75	119.32
79.593	88.983	126.28	119.39	124.37	77.697	100.08	102.26	48.569	60.66	99.213	105.31	56.99	96.809	68.778	88.303	93.374	106.8	72.074	110.5	155.21	82.199	103.81	148.82	92.486	113.15	140.62	96.395	72.9	106.89	103.65	91.045	86.501	94.993	100.22	96.418	133.82	129.96	130.69	123.4	96.224	76.798	114.53	107.32	88.966	58.356	124.58	105.66	58.787	42.654
91.573	101.15	103.58	98.159	115.31	80.484	96.75	98.679	52.951	79.949	101.29	123.41	58.926	94.252	69.047	117.22	122.72	132.18	98.603	109.81	155.36	96.743	85.773	109.7	106.94	102.53	136.14	103.86	111.75	137.86	108.34	86.322	98.518	103.34	69.954	84.978	148.84	135.08	151.65	149.82	147.4	142.17	95.387	88.119	62.158	39.527	110.61	95.403	54.453	38.767
102.03	110.57	77.034	86.175	101.42	93.7	88.588	106.25	68.049	104.07	101.54	134.87	76.594	95.678	75.304	136.02	139.21	159.29	111.47	106.96	147.1	114.86	60.443	74.419	92.853	93.632	138.21	116.1	130.87	157.56	98.581	84.709	101.99	100.52	49.615	79.631	144.67	130.33	145.03	149.34	169.85	174.21	95.004	97.404	69.296	72.463	106.35	95.772	73.071	65.171
107.14	113.9	66.207	89.527	95.85	106.25	79.712	115.56	79.955	124	98.763	128.23	98.469	94.384	85.094	125.04	144.39	171.1	110.57	106.79	128.55	121.96	50.556	68.525	73.774	86.028	129.7	116.42	122.24	145.32	82.871	85.36	99.615	95.141	63.746	85.757	129.97	118.81	123.34	121.34	154.56	149.41	90.994	112.43	68.406	94.949	96.809	97.046	81.076	90.711
110.34	123.6	79.227	110.59	100.89	108.02	87.169	126.5	90.696	138.5	98.77	124.16	113.18	103.1	98.127	107.23	151.91	179.91	109.89	120.84	98.461	120.17	69.44	91.684	75.849	89.238	110.59	116.85	108.51	132.45	88.663	102.23	105.06	106.72	104.69	102.94	109.21	110.16	94.353	79.903	98.972	85.272	86.497	115.58	52.523	78.33	73.533	85.702	51.601	76.26
112.43	133.03	94.569	126.63	117.16	100.95	102.73	129.41	99.779	140.53	95.847	121.93	104.61	109.37	99.673	88.921	149.66	164.71	112.78	134.4	71.274	113.22	93.326	113.5	89.881	94.248	87.212	117.01	99.807	114.53	102.45	113	114.01	125.6	134.91	110.42	95.105	106.18	84.432	57.488	48.572	46.691	77.539	105.42	32.601	41.306	50.839	69.394	20.457	51.019
118.01	140.49	96.386	132.51	113.77	91.267	117.45	134.16	114.05	138.52	104.39	132.2	98.271	122.36	102.35	107.49	156.62	155.67	129.27	145.53	60.175	105.47	117.12	122.19	105.7	97.454	55.875	104.38	115.25	125.08	130.02	117.69	123.76	138.09	124.69	97.868	83.602	102.61	78.756	54.725	35.25	74.172	55.64	77.522	16.89	10.394	25.209	46.706	-8.7071	20.976
117.49	132.88	91.019	126.59	114.17	98.351	119.15	137.13	132	126.35	128.7	140.75	108.8	137.79	106.84	126.83	143.22	132.12	132.15	136.11	70.821	106.55	115.5	108.7	85.863	94.895	64.919	110.63	119.45	131.08	120.75	106.93	112.9	125.3	91.359	77.974	73.605	94.523	80.496	56.352	45.219	109.51	36.61	53.602	35.324	27.894	21.48	40.437	12.518	39.663
118.36	120.3	96.848	124.12	117.36	119.03	114.44	140.29	148.08	131.36	154.02	142.2	136.8	146.99	125.51	158.64	140.78	133.26	134.75	128.84	97.405	112.97	123.95	106.41	86.691	100.11	102.7	124.5	121.44	144.68	111.07	105.01	97.809	106.94	74.535	68.929	65.679	82.669	82.289	53.772	88.018	137.39	5.0376	19.706	34.692	33.673	11.981	26.078	10.808	36.705
123.05	117.01	118.03	129.6	121.95	130.28	114.14	141.11	151.11	143.09	166.88	137.5	165.67	148.36	144.73	165.11	140.71	151.3	137.05	128.15	107.95	116.12	132.52	109.98	91.971	104.31	139.79	138.64	108.71	148.08	89.854	108.98	91.225	98.322	88.134	78.332	59.832	67.045	72.427	34.541	98.625	118.7	-20.415	-11.894	24.259	21.441	-7.953	4.2325	0.57143	18.527
129.44	119.44	135.12	129.06	133.04	128.47	116.86	129.81	139.13	155.77	145.72	124.69	162.39	131.85	145.53	140.43	131.76	154.71	139.39	128.74	91.546	108.54	129.75	109.45	103.91	104.45	156.23	144.93	89.072	125.25	63.824	107.97	98.129	103.43	119.15	95.382	61.602	56.546	69.483	25.386	85.971	91.064	-31.824	-26.188	1.926	-9.1357	-20.051	-11.614	-8.908	-4.2248
131.76	121.22	132.86	121.09	131.72	117.2	120.1	118.03	123.73	156.15	110.68	116.58	137.55	117.9	131.62	107.73	114.03	136.66	140.65	124.63	56.898	89.593	115.2	100.23	102.88	99.63	139.05	134.71	75.829	96.528	48.554	102.82	111.54	110.43	135.37	107.28	64.517	54.019	63.741	27.435	48.175	76.487	-18.783	-13.929	0.3438	-18.256	-12.259	-6.4112	0.47632	-8.0506
122.33	108.53	119.18	112.54	129.43	119.9	119.52	114.36	120.7	148.37	83.129	107.67	108.01	110.97	119.5	97.233	91.29	100.78	134.45	114.46	44.922	73.649	115.71	102.97	116.49	107.17	123.92	122.14	75.291	77.231	70.886	106.71	116.36	107.33	136.04	113.24	69.18	60.52	66.291	43.452	36.102	86.134	14.304	17.734	25.83	5.0896	19.996	21.421	11.078	-3.2013
102.45	84.4	100.71	98.021	114.7	120.72	106.23	109.02	119.43	110.69	94.487	94.873	106.98	114.81	113.7	80.407	63.95	50.784	111.89	90.253	50.314	69.237	103.32	94.065	89.586	96.597	105.73	104.59	68.747	56.142	72.359	98.867	99.786	84.666	122.27	114.22	78.479	69.155	74.953	55.066	33.397	75.961	63.68	61.606	98.855	81.788	71.489	76.643	76.145	61.108
85.553	65.919	103.76	95.311	124.35	128.34	96.521	102.66	125.15	86.306	115.24	69.488	112.57	103.95	123.98	78.452	53.071	30.117	91.26	76.695	97.44	89.368	123.25	110.32	112.63	106.07	129.76	103.88	63.506	45.156	98.934	103.13	79.598	66.034	128.14	115.9	97.347	77.543	101.23	70.424	84.601	66.033	104.33	85.529	151.52	127.15	103.66	107.38	105.46	84.515
81.6	69.533	117.89	91.938	147.02	125.79	97.881	83.979	131.43	73.076	137.08	52.353	126.17	90.416	144.19	78.345	61.133	41.511	79.523	72.614	135.94	125.01	139.65	116.71	146.13	117.66	171.57	122.35	63.023	48.543	112.28	106.97	70.546	61.509	142.55	118	116.06	86.877	126.07	86.906	136.97	52.67	137.29	91.887	177.91	138.42	118.48	112.52	126.18	86.328
96	93.065	119.54	79.876	148.73	107	101.67	56.81	128.35	79.47	137.01	50.413	135.58	74.337	165.02	96.097	102.41	87.562	93.858	80.197	146.79	145.6	148.82	112.05	185.31	120.64	172.49	113.28	85.699	72.701	124.55	99.788	83.515	69.304	133.22	102.14	128.98	94.963	134.21	112.47	190.42	89.033	126.9	71.574	133.31	90.468	100.72	84.617	113.15	54.782
104.72	113.57	117.64	69.246	162.53	103.16	110.41	37.902	129.62	83.186	123.7	61.001	137.19	73.518	176.4	100.03	117.8	111.99	98.512	78.887	137.76	154.6	139.48	97.577	191.18	128.29	187.67	128.45	96.428	90.958	114.36	88.755	94.786	72.771	105.79	86.136	125.72	100.6	122.65	127.24	187.37	108.42	120.13	64.947	99.719	65.921	97.943	66.477	121.61	50.339
[truncated: 66 more columns]
