# Supplementary material for: Constructing high-order functional connectivity network based on central moment features for diagnosis of autism spectrum disorder
Source: PeerJ. 2021 Jul 6;9:e11692. doi: 10.7717/peerj.11692 (PMC8269664; doi:10.7717/peerj.11692)
Supplement: Supplemental Information 2 [file peerj-09-11692-s002.zip › raw data/Subject_4.csv]

40.944	57.819	98.05	91.083	122.47	87.006	67.973	74.17	88.353	66.394	-3.84	21.684	2.3144	60.259	73.954	61.537	106.81	108.99	47.305	39.303	153.57	140.73	138.35	100.2	306.15	162.93	179.91	124.79	96.402	103.82	154.53	138.73	95.571	82.275	243.98	246.07	136.74	119.41	119.24	150.99	141.8	171.96	87.891	91.734	147.06	123.49	83.493	96.147	121.37	134.71
56.085	58.441	115.91	94.391	154.94	102.56	77.532	73.231	121.44	77.237	58.931	48.141	57.976	86.147	128.2	104.5	133.37	109.96	73.062	45.181	156.64	141.66	175.49	129.88	333.08	182.74	190.51	128.85	120.37	124.39	179.36	145.63	95.955	83.515	251.65	232.39	115.61	111.95	95.545	114.48	95.726	146.13	51.666	46.043	84.358	73.756	46.261	68.707	97.035	114.17
87.409	90.115	116.17	97.128	134.28	95.47	86.829	78.029	126.59	70.073	108.63	88.842	100.23	106.09	145.63	121.16	135.56	116.6	111.28	78.385	128.14	123.11	152.17	126.77	231.11	133.43	131.39	92.765	124.59	117.16	144.98	119.08	107.01	97.839	183.14	171.13	88.51	103.36	74.488	75.653	53.54	114.4	75.05	60.791	65.747	78.561	68.829	77.43	109.06	112.53
114.41	129.35	98.578	100.77	65.594	81.046	91.393	95.869	106.73	79.915	123.44	131.83	114.75	117.85	130.95	124.72	114.48	120.75	139.9	118.83	87.164	100.41	86.509	99.105	79.699	53.344	60.835	56.593	112.67	101.14	72.22	80.096	120.5	117.87	106.58	112.11	71.178	98.008	70.011	67.829	50.561	114.11	100.2	84.646	70.121	100.68	99.132	85.698	121.3	105.45
123.09	134.09	94.064	107.63	47.14	78.054	102.4	110.56	109.98	108.01	129.66	152.22	128.34	119.68	127.8	128.5	89.392	110.32	142.09	135.1	79.901	87.881	64.705	94.295	56.675	33.573	80.507	60.439	101.49	91.833	56.364	80.542	121.14	123.03	73.431	68.768	65.289	87.021	79.266	84.058	72.489	116.25	102.92	90.2	63.346	97.246	105.27	84.503	102.92	82.034
115.57	115.78	93.128	113.1	65.021	86.335	113.93	121.26	113.86	142.2	128.61	139.03	134.58	107.11	123.01	117.97	81.193	99.813	118.85	124.06	91.09	77.461	67.107	93.973	92.704	52.552	139.58	87.026	95.062	95.67	63.579	89.94	105.01	108.84	71.754	49.073	74.842	80.866	101.56	104.43	92.169	107.4	82.319	78.478	57.818	80.743	87.237	83.873	79.998	64.662
105.18	92.274	100.14	110.1	122.38	96.297	128.79	118.1	135.04	154.25	139.37	99.688	144.43	84.52	125.26	88.618	97.009	98.242	100.41	104.85	100.57	77.383	88.329	92.725	123.79	79.205	178.96	112.28	99.841	104.77	89.051	96.638	95.229	92.201	87.195	35.15	94.188	81.873	121.91	107.57	102.66	93.717	79.796	84.059	65.704	65.91	76.202	97.49	74.086	60.316
102.74	82.777	109.65	100.37	153.73	88.306	135.07	101.03	134.19	121.38	138.08	47.407	139.31	59.318	114.77	49.506	109.26	100.06	97.05	93.603	99.995	89.924	107.51	82.074	114.21	80.354	170.8	115.57	98.897	97.987	95.095	81.405	103.62	84.669	140	42.723	103.65	85.587	119.77	101.36	109.12	99.735	83.954	88.698	93.087	71.575	80.175	106.51	83.907	64.996
105.82	96.858	105.01	89.124	127.32	72.791	131.41	92.335	124.56	84.042	112.96	33.107	114.98	46.719	91.353	26.837	105.01	102.23	108.93	98.414	81.021	102.96	82.625	53.167	42.227	50.97	109.05	91.566	92.51	84.183	56.733	46.126	116.89	92.639	153.24	56.594	99.492	88.533	98.429	94.645	114.9	125.3	111.21	109.3	130.24	100.58	106.49	114.17	117.68	84.17
104.8	101.25	101.07	79.721	102.47	65.07	126.53	88.522	133.83	61.86	89.882	60.227	97.741	50.529	86.921	32.778	79.908	81.312	113.97	95.59	76.203	115.07	55.81	38.082	23.722	48.189	70.657	71.75	89.594	71.721	39.853	36.058	116.19	102.72	132.16	72.239	85.972	87.593	75.495	98.755	110.73	145.64	176.18	162.9	171.3	139.4	171.52	150.56	162.76	121.24
96.113	98.269	80.012	75.873	61.355	76.125	114.87	101.7	124.8	78.112	63.458	109.05	80.305	66.726	80.98	57.49	53.984	55.314	91.777	77.393	74.032	104.87	12.185	27.683	11.942	59.533	47.141	61.909	85.639	69.701	15.926	34.958	86.717	100.18	68.597	94.326	79.977	93.328	77.283	111.3	90.947	139.11	231.85	215.05	213.74	185.7	235.62	201.15	216.56	174.44
87.114	80.041	66.704	77.233	69.52	108.92	108.78	115.12	131.58	119.98	69.949	140.59	92.008	91.555	100.12	94.448	53.942	40.713	62.453	53.202	76.62	88.786	15.952	51.649	43.738	98.487	62.516	79.066	91.15	78.697	42.031	64.558	56.428	89.048	20.946	104.68	89.944	102.15	101.7	116.69	75.665	106.91	250.13	237.25	230.5	204.18	258.33	230.63	242.93	203.23
86.778	68.296	58.623	81.977	73.17	132.38	101.03	123.2	115.18	149.65	83.775	131.22	101.82	108.43	106.73	110.63	70.964	48.587	41.281	37.727	68.858	71.91	38.421	79.378	41.069	108.98	68.977	94.14	91.265	80.668	66.627	82.097	48.667	78.898	10.45	102.33	108.32	110.6	125.69	111.91	77.667	79.699	222.49	220.48	231.53	209.32	237.14	221.61	243.67	204.5
96.14	74.37	57.785	89.115	54.187	125.29	95.05	124.98	85.946	142.6	84.063	101.71	88.266	106.2	85.309	88.979	84.858	72.246	37.461	36.54	56.418	56.833	42.116	83.098	-7.8263	75.836	48.03	81.528	81.407	66.806	65.372	72.239	63.525	77.426	-18.495	70.05	118.11	108.9	125.34	94.116	84.4	61.044	207.87	218.36	229.16	223.09	219.08	207.09	242.59	202.37
102.85	85.786	67.409	96.697	33.391	116.91	92.29	129.19	81.053	146.26	82.923	86.249	79.253	103.51	77.969	83.106	95.225	97.042	56.697	52.77	47.927	65.196	45.886	77.106	-40.508	47.676	35.062	85.272	84.782	70.796	63.225	65.383	94.482	93.37	-6.5599	57.117	114.39	103.3	108.88	87.982	101.47	78.929	146.11	163.81	172.09	177.93	144.71	135.06	181.59	144.4
101.54	78.686	99.437	101.53	61.878	108.94	97.977	116.89	96.582	133.64	88.029	75.425	83.423	95.372	96.053	89.438	91.831	100.37	67.542	60.566	85.22	92.981	86.706	85.123	56.547	79.344	84.779	116.86	94.772	81.177	110.72	94.408	114.58	104.14	52.565	75.601	97.082	96.991	92.207	98.982	101.4	95.037	89.335	106.95	100.49	110.44	78.363	75.59	91.849	71.466
93.474	75.803	113.1	98.655	79.666	105.08	105.12	108.61	98.552	129.88	86.085	78.979	84.915	85.673	106.86	98.273	88.465	101.36	61.092	62.024	126.41	111.76	101.96	78.661	142.06	115.42	117.18	142.06	101.13	97.899	136.73	118.32	112.93	105.14	88.616	115.42	91.193	106.41	99.077	120.06	90.875	104.05	63.047	79.957	71.297	78.585	45.325	57.637	46.261	35.478
89.21	79.859	113.97	88.983	94.683	102.32	111.46	97.147	97.517	132.66	90.951	80.562	98.289	80.599	118.18	111.61	95.642	110.12	57.346	68.235	154.49	119.43	121.35	83.495	202.54	143.09	132.61	148.31	102.49	112.8	154.3	135.45	108.79	99.621	112.66	143.91	101.29	120.83	118.12	138.92	94.291	108.73	55.724	66.412	79.997	79.998	33.865	58.415	44.462	27.71
92.083	90.355	107.94	74.479	103.15	91.138	116.63	84.528	119.51	140.33	112.29	86.651	127.82	81.817	136.07	120.65	111.29	122.17	78.625	83.902	148.75	118.9	135.88	96.863	196.02	136.52	113.91	121.94	108.25	124.54	162.33	136.92	119.94	101.71	106.13	128.64	122.11	127.56	130.36	145.06	118.94	119.06	85.594	83.425	113.58	101.57	55.686	75.807	81.55	45.636
101.63	118.34	87.854	63.915	41.072	54.873	97.823	70.334	75.96	111.94	94.271	80.125	113.55	70.453	100.23	89.85	110.49	133.03	97.765	99.454	119.48	93.607	89.294	77.006	80.691	70.443	48.05	54.641	95.639	116.34	92.257	83.339	127.4	101.12	65.873	99.016	132.55	126.25	128.99	144.61	127.75	124.64	132.49	125.6	169.1	156.63	123.14	124.98	147.66	99.596
105.65	113.81	101.35	66.99	56.303	29.717	90.27	48.351	78.035	57.436	101.61	74.479	118.03	69.737	99.317	74.189	106.02	122.68	112.62	99.78	117.91	81.888	97.785	90.916	85.986	65.461	60.627	24.275	97.773	104.36	105.25	83.182	129.9	99.67	66.854	74.1	117.89	104.01	111.18	124.86	111.78	94.941	163.38	154.18	168.13	160.85	174.22	156.6	156.99	123.52
99.174	109.3	101.3	78.174	72.645	40.361	88.181	55.318	83.027	32.133	110.61	92.575	112.85	84.796	97.224	78.31	111.82	118.55	113.28	99.413	104.25	74.394	74.218	82.824	51.08	67.12	58.214	31.873	110.47	110.51	106.05	92.334	120.97	105.16	79.718	91.713	101.72	92.65	105.74	99.795	87.285	71.588	146.02	149.76	133.51	130.67	167.47	147.9	134.81	118.04
90.955	92.371	109.21	93.982	129.88	80.304	103.15	73.699	109.31	28.489	139.54	111.25	122	112.67	117.41	107.27	123.55	115.14	107.52	100.25	102.63	84.555	93.097	96.315	82.825	106.92	91.995	81.483	126.13	121.51	151.97	134.88	114.58	111.91	146.2	132.37	84.865	83.332	97.003	75.919	77.726	61.717	86.064	100.27	81.921	79.39	103.13	92.533	80.397	77.048
91.638	96.629	97.163	106.77	138.75	115.69	120.58	108.72	114.95	49.76	144.74	133.12	109.14	129.4	107.98	114.62	130.3	124.82	105.8	112.05	81.917	82.98	75.244	88.296	44.365	104.63	78.576	103.33	124.45	124.08	141.68	137.08	109.85	118.48	137.99	136.31	78.456	78.701	81.446	59.545	83.718	68.541	64.544	81.734	80.158	83.93	62.745	60.378	75.309	68.251
101.79	115.65	80.841	114.26	115.43	139.08	131.08	143.59	119.69	99.781	126.83	149.27	90.578	128.27	89.218	103.26	133.3	141.45	122.64	134.61	50.221	76.343	43.247	75.395	-27.545	74.081	41.532	100.01	116.57	124.13	91.234	104.07	113.02	126.54	63.769	92.856	82.522	76.814	67.152	62.094	102.09	90.968	77.722	87.053	99.299	109.35	54.35	54.357	90.605	74.164
112.17	111.69	96.645	121.19	123.97	149.88	130.22	147.6	131.49	140.5	106.62	129.29	94.273	116.13	99.475	101.77	128.14	140.28	139.38	143.23	60.463	89.913	87.806	106.54	41.111	93.257	84.462	119.85	111.4	116.49	95.404	98.062	120.81	124.89	66.557	63.727	81.656	72.398	64.059	88.098	115.94	110.25	50.82	44.784	79.968	88.264	33.665	30.759	48.799	47.906
115.22	112.59	102.46	119.27	117.12	143.49	113.69	137.12	119.77	150.62	77.74	107.8	82.785	93.482	89.461	78.453	120.48	134.53	132.31	131.89	88.327	100.82	89.311	106.28	70.961	96.044	96.474	126.11	104.97	103.82	80.519	86.026	114.38	115.77	37.298	52.394	94.054	87.554	98.767	115.21	103.86	116.27	83.064	81.103	87.937	90.279	80.422	77.472	51.834	72.173
115.16	112.5	108.02	116.66	119.43	131.98	88.854	112.27	85.276	117.73	68.136	89.269	78.052	88.707	78.335	76.715	112.89	126.75	104.41	111.25	144.29	116.58	109.16	114.39	136.92	120.51	128.99	141.19	94.637	89.44	98.794	104.87	97.651	96.613	58.318	78.66	104.1	104.79	138.86	126.59	83.303	102.7	94.895	107.1	84.023	85.747	106.43	111.23	60.172	101.95
116.67	118.42	111.38	113.24	142	139.17	70.832	95.352	84.218	101	108.03	104.64	111.93	120.33	101.57	124.02	118.08	124.11	101.84	113.65	180.52	141.78	153.06	143	185.65	154.74	159.49	172.1	101.02	102.6	150.41	150.28	94.029	90.761	116.11	106.81	115	114.77	155.23	120.29	89.66	101.32	68.017	86.436	42.609	40.491	62.214	83.832	49.361	90.663
122.72	129.65	112.12	114.41	128.62	128.43	59.888	87.423	61.305	72.074	139.5	120.58	132.29	147.53	107.79	151.51	102.89	109.73	112.88	125.38	186.98	147.12	177.89	162.45	186.1	157.65	169.62	175.37	93.895	104.74	167.75	163.12	93.546	86.81	144.82	106.53	113.01	107.39	127.67	105.39	93.109	89.157	71.955	79.633	32.257	34.778	44.656	77.101	62.078	93.716
122.46	123.4	128.52	125.8	136.14	127.02	73.103	95.282	88.773	85.126	163.26	125.84	159.92	163.1	137.68	175.92	87.377	87.837	144.94	142.07	163.83	144.32	217.09	193.84	214.46	170.42	203.75	186.16	94.261	106.13	185.46	169.04	103.76	93.534	167.33	92.632	100.52	85.36	82.008	91.806	97.068	68.662	60.923	40.713	4.3753	9.5578	11.789	47.463	35.552	59.148
110.31	116.78	132.57	133.14	116.47	121.55	92.758	110.8	102.82	113.09	135.38	102.44	135.87	133.6	124.48	134.64	69.337	68.969	155.81	142.97	119	118.72	172.72	164.76	160.12	135.72	181.25	171.6	85.309	91.965	120.53	122.08	111.72	105.15	142.87	98.688	97.055	82.516	71.367	94.015	85.331	64.531	103.06	70.922	37.77	35.232	59.077	87.434	49.408	65.248
94.497	92.443	151.12	137.26	144.92	125.31	113.55	104.2	123.04	128.9	101.35	52.838	107.26	92.285	112.33	93.538	62.235	57.652	136	126.49	115.01	99.726	165.7	149.43	213.33	141.99	205.81	168.75	74.672	72.639	94.499	105.39	116.99	109.32	198.11	151.16	89.099	86.302	88.053	103.21	78.708	71.375	86.38	57.825	52.643	38.853	76.875	92.907	33.819	55.633
87.776	85.144	148.2	130.08	165.11	133.16	122.25	94.951	141.22	142.86	87.024	49.437	87.786	73.79	96.293	80.001	72.556	65.634	104.54	112.79	117.98	81.901	147.15	130.12	232.63	141.98	193.29	141.14	71.241	75.452	78.482	102.48	109.84	109.99	227.77	188.83	87.19	96.507	111.35	100.93	89.99	88.703	42.021	29.859	45.694	29.477	57.553	65.449	34.753	61.372
100.92	105.04	123.72	115.47	148.28	126.19	113.22	88.025	131.99	133.01	93.146	103.94	80.062	84.599	76.034	89.074	83.579	79.701	78.431	108.16	114.34	63.695	113.21	111.55	178.24	121.6	132.25	78.213	69.176	92.48	66.424	96.365	81.407	98.691	161.3	151.85	88.502	102.11	110.22	83.543	102.35	86.513	29.549	31.416	26.234	28.557	46.589	54.064	68.905	103.31
123.32	130.28	99.285	104.26	104.02	117.91	91.259	90.878	97.482	125.04	109.15	168.16	95.618	119.3	81.494	134.47	91.471	86.454	72.988	111.93	97.924	68.482	108.21	117.99	108.32	110.31	84.562	42.389	73.551	115.7	72.447	91.28	47.975	79.279	95.73	82.504	92.31	103.43	88.704	76.976	117.1	78.895	-10.602	-9.3025	-38.468	-12.898	1.3765	17.788	57.27	109.92
134.9	145.67	81.714	91.292	57.681	103.92	72.248	97.501	51.474	109.25	107.18	184.28	98.364	130.11	88.429	143.47	91.96	83.289	75.438	104.9	75.78	92.449	82.08	103.17	13.277	86.585	43.6	40.817	78.403	115.86	61.063	63.887	27.899	62.689	25.473	20.099	111.92	117.71	86.587	93.786	116.94	83.511	35.819	35.66	-47.642	-18.305	44.195	68.063	65.414	129.77
127.1	136.12	87.344	95.851	88.827	109.12	80.6	108.05	76.272	109.85	89.731	153.49	105.01	129.24	116.2	163.56	114.43	108.91	83.234	96.806	86.184	113.26	105.7	118.81	86.246	130.72	117.18	82.938	84.832	95.38	96.783	78.348	20.876	49.004	-40.997	-15.728	117.53	112.35	94.286	88.203	103.51	36.225	66.437	60.492	-64.372	-17.278	49.805	81.453	51.836	111.3
100.52	112.73	92.836	87.029	129.42	107.5	85.394	98.311	98.561	102.23	66.922	86.22	94.732	103.09	120.66	143.48	133.53	138	90.945	88.403	107.68	125.12	111.21	108.65	167.9	152.74	181.62	123.77	93.344	78.38	108.2	83.408	49.252	59.942	-9.3121	29.082	120.62	116.95	119.1	94.236	100.19	39.956	105.18	105.53	-2.4457	32.921	83.904	114.27	73.111	102.23
79.378	93.454	95.054	71.698	111.34	71.685	59.718	55.667	20.233	37.678	26.693	5.9605	53.671	65.425	68.009	89.008	118.43	149.77	83.52	84.886	139.56	105.45	112.34	89.6	224.2	135.99	208.05	122.17	77.528	63.675	74.668	60.207	82.515	71.457	126.28	128.03	99.717	119.88	120.33	110.76	91.589	69.351	90.898	104.13	103.22	123.32	120.99	143.02	105.09	110.45
68.297	84.067	87.705	58.24	134.53	58.261	67.649	47.665	83.003	41.346	78.663	61.554	85.839	76.489	82.812	81.395	123.52	147.98	121.33	107.08	99.888	72.297	93.243	85.429	136.91	92.647	122.82	79.322	108.04	107.18	82.874	69.409	106.63	107.35	71.486	99.938	92.022	112.69	99.146	82.307	89.802	71.027	156.19	172.67	159.52	169.92	166.8	182.09	158.78	136.87
79.043	79.365	92.506	62.774	117.59	46.352	74.516	48.807	87.517	31.528	127.9	122.34	114.7	97.081	95.806	86.749	105.84	110.85	136.89	120.88	54.222	49.985	94.328	99.96	14.281	47.374	28.58	45.417	119.47	134.58	86.409	73.248	100.21	116.69	33.558	45.816	85.322	105.29	69.317	68.304	81.392	73.369	174.96	188.8	156.51	168.43	197.05	202.17	159.13	147.66
100.21	72.715	112.2	87.599	111.15	63.166	98.908	73.318	103.18	48.689	167.71	169.55	143.68	122.81	128.59	122.33	97.566	72.334	130.4	121.91	32.103	61.975	128.64	134.7	-34.154	47.038	2.1152	57.874	123.27	139.72	115.12	99.406	75.79	104.24	14.1	-16.006	87.718	95.382	55.206	63.225	84.494	78.398	144.35	147.94	84.494	109.01	175.17	169.68	106.87	121.05
120.12	90.305	110.95	110.37	60.711	82.614	113.43	110.13	77.678	72.184	145.87	185.86	112.2	120.86	109.02	122.74	99.379	67.776	97.657	114.58	42.789	83.165	101.44	117.25	-70.648	37.35	-11.025	70.038	107.69	122.4	79.731	89.67	48.297	82.355	-24.709	-50.957	102.57	98.272	69.749	71.596	94.474	102.66	144.39	144.71	54.049	96.698	177.91	166.47	105.18	127.04
128.55	109.13	110.96	120.32	34.424	94.258	109.52	126.43	53.485	87.126	101.37	176.99	67.262	107.47	80.67	113.31	111.68	92.997	73.392	111.79	101.5	112.92	100.24	102.02	35.453	69.446	38.261	88.368	94.64	112.96	71.102	89.606	44.16	68.531	6.3338	-34.084	108.44	101.04	81.329	85.644	112.2	125.65	140.14	134.62	48.172	102.59	163.7	158.19	112.49	128.19
121.71	132.22	101.37	114.38	6.3857	83.888	81.962	123.36	17.916	85.825	51.285	166.71	24.396	93.786	44.238	93.623	119.78	128.14	74.676	119.79	153.21	124.31	100.96	85.355	155.52	98.91	71.235	87.075	86.518	124.62	65.031	77.215	60.101	70.765	66.883	22.994	104.51	108.82	76.683	99.557	115.97	129.58	144.63	134.51	73.532	127.29	151.53	163.61	132.26	138.71
104.73	136.06	105.63	98.476	39.976	60.842	65.113	100.43	32.122	59.887	51.548	160.34	27.8	84.416	44.697	66.751	116.09	133.14	103.14	123.31	170.03	122.66	120.36	86.673	236.6	120.42	79.363	78.91	92.462	142.4	102.3	75.943	88.899	86.489	105.17	67.157	101	117.94	62.821	105.39	93.309	108.62	217.57	204.8	120.86	150.69	196.6	220.7	164.3	169.34
94.106	140.91	101.82	98.345	39.427	53.622	54.745	92.001	17.164	47.53	54.091	140.07	45.078	87.318	41.287	72.754	104.7	124.62	124.55	126.72	135.54	99.464	126.28	94.122	203.68	110.13	82.067	85.136	84.759	147.49	83.828	53.526	102.15	93.504	155.14	127.06	90.777	121.12	52.916	111.57	63.267	88.582	160.21	149.91	107.91	119.18	144.6	169.94	139.32	150.39
99.446	137.59	102.1	103.32	58.739	55.782	71.573	86.754	28.388	31.601	77.334	118.61	68.33	79.948	37.835	61.844	88.482	96.66	127.24	116.35	90.595	73.204	96.117	83.898	97.139	69.854	85.662	84.583	76.024	126.62	41.223	29.227	101.02	92.933	128.14	127.71	83.994	112.2	57.189	107.42	34.405	79.227	132.91	129.93	108.3	105.6	133.62	137.37	147.1	152.91
116.48	139.77	92.991	111.44	61.988	73.278	93.613	95.298	53.496	52.656	93.808	122.37	82.816	77.39	31.952	60.297	84.888	84.333	123.62	115.81	52.406	54.531	43.268	63.421	-21.395	26.049	89.424	77.272	78.838	113.11	-15.752	13.629	92.083	93.384	56.138	83.46	75.185	91.428	63.323	92.049	30.239	80.359	72.904	76.375	90.052	90.219	94.43	73.999	150.29	136.4
129.15	140.49	86.416	120.75	54.485	95.458	102.19	107.59	76.144	104.48	92.968	144.42	92.742	92.011	41.992	89.231	95.187	99.489	127.87	132.83	43.296	57.1	37.833	73.442	-33.834	31.488	110.75	78.419	95.946	123.9	-18.052	35.16	88.206	98.122	23.112	37.504	58.806	66.051	52.637	72.84	47.723	70.762	-38.608	-35.194	34.677	51.925	6.7783	-21.875	99.39	74.801
119.85	138.04	79.652	106.08	63.806	89.426	107.33	108.92	115.87	131.43	97.632	175.25	89.638	91.07	58.189	64.038	103.82	118.82	141.05	140.63	41.798	75.45	10.051	60.271	-66.359	27.003	37.82	51.355	123.75	140.63	27.574	61.741	101.78	117.89	-79.664	-29.669	70.963	71.623	49.191	60.428	51.221	63.562	82.024	93.776	89.462	100.16	121.92	93.007	139.09	111.22
98.645	142.56	68.029	101.42	29.367	80.287	92.674	113.79	81.483	137.19	60.183	160.8	65.482	92.973	51.48	66.662	111.87	162.65	132.65	141.14	52.956	83.463	18.251	67.183	-42.554	50.285	-5.6854	43.775	113.98	137.93	64.002	81.878	104.87	118.22	-109	-14.795	77.158	86.789	43.819	63.661	37.428	44.993	118.2	137.54	111.61	129.63	165.61	148.63	137.13	127.44
78	125.75	73.377	90.009	53.289	76.735	89.728	103.99	77.353	110.68	58.072	110.52	69.155	82.635	65.103	64.495	112.63	176.56	108.4	112.53	75.66	98.455	52.236	75.588	20.795	83.501	5.8019	63.786	93.288	109.86	115.69	109.31	110.73	112.92	-73.997	43.362	89.736	106.55	58.452	86.853	18.089	66.02	172.98	193.68	149.58	152.81	217.76	201.86	159.09	160.59
76.258	102.6	86.743	81.53	108.32	94.289	87.104	88.475	89.449	84.741	69.216	49.626	89.157	71.478	83.784	73.598	106.55	159.89	76.061	80.036	101.5	107.84	96.684	82.237	109.68	121.33	90.628	107.86	67.984	72.33	134.86	129.19	106.69	100.9	31.216	126.26	90.861	111.65	85.043	116.18	8.0848	110.11	123.93	135.07	145.37	133.29	168.26	149.97	157.48	149.37
90.472	81.564	105.51	77.815	187.29	116.06	90.74	74.401	134.06	67.404	82.704	19.525	107.05	64.917	102.12	66.933	91.729	114.16	57.301	60.763	120.77	106.39	122.26	80.585	188.52	150.68	181.1	136	56.876	39.445	136.6	140.76	92.994	91.672	100.21	162.23	84.003	98.321	109.3	120.4	4.4998	119.83	79.624	75.719	138.38	120.91	108.75	89.91	163.51	130.2
98.539	74.991	111.36	81.794	221.83	133.2	96.58	82.814	176.28	89.828	79.103	30.778	106.73	78.291	113.51	59.439	81.018	71.644	69.575	69.629	107.44	101.76	111.08	73.142	185.05	151.93	192.09	138.54	70.982	34.868	119.97	134.63	86.237	97.466	128.44	166.69	84.331	85.429	124.63	100.32	24.498	97.585	51.771	38.863	135.92	114.96	56.003	44.013	151.07	96.62
91.738	87.584	103.38	89.57	195.82	121.27	104.77	97.871	170.6	101.34	53.263	50.19	72.146	91.792	93.933	30.044	81.259	65.674	95.422	91.234	85.321	91.226	59.602	58.151	100.36	118.7	109.62	99.18	92.54	44.141	93.787	107.53	91.952	107.84	81.144	143.98	99.5	86.247	129.61	69.979	56.424	55.717	129.07	123.32	188.9	164.6	107.34	100.52	163.96	106.9
80.578	94.364	110.68	111.79	160.33	110.14	106.61	98.142	117.92	99.793	35.086	37.612	60.235	120.46	90.94	73.187	111.83	115.46	117.92	118.51	108.59	97.756	113.75	119.51	166.09	152.53	121.68	96.107	112.41	72.513	136.25	127.01	110.47	104.69	149.61	168.35	99.104	81.708	110.89	60.823	116.68	32.193	61.852	59.566	152.45	136.01	42.759	40.658	64.93	36.3
75.606	103.36	107	101.14	141.98	94.084	102.08	76.256	82.915	78.023	70.382	35.868	71.744	117.06	93.562	80.624	154.65	169.7	133.22	128.92	130.63	122.22	116.59	131.52	131.2	135.44	87.561	89.176	146.53	122.36	156.46	132.21	146.03	117.08	175.21	174.65	126.88	111.06	122.15	101.51	185.4	116.14	125.58	135.57	181.99	137.84	104.96	97.677	55.942	35.611
90.648	116.2	92.366	94.538	117.26	85.792	87.599	65.064	55.562	56.528	96.067	61.217	84.644	106	83.989	97.962	183.27	208.15	117.75	126.67	153.96	127.79	107.46	125.27	116.09	121.54	101.75	83.891	153.36	153.62	139.41	132.84	142.78	114.85	129.43	150.17	135.15	125.62	131.11	138.6	214.46	169.9	143.45	156.56	172.86	139.79	119.34	113.47	75.152	54.711
111.9	113.51	89.955	96.455	110.81	96.178	71.618	70.54	48.849	59.93	103.79	87.272	100.24	99.674	87.953	119.75	172.45	187.48	89.292	116.05	163.43	134.66	118.29	118.77	145.75	128.07	156.3	113.99	136.45	150.68	117.29	133.26	118.27	109.12	121.78	132.07	128.01	124.17	137.75	163.11	206.79	183.36	100.03	108.59	126.6	119.06	84.304	87.236	73.612	56.735
121.61	113.05	83.956	107.4	83.222	122.12	65.022	108.24	46.028	108.13	81.078	105.46	98.045	106.52	89.171	133	136.19	136.76	69.807	110.87	131.69	132.89	98.529	95.899	113.24	116.36	165.83	155.68	106.43	121.75	56.656	102.94	93.373	110.56	124.61	128.52	123.78	116.35	144.96	160.73	182.22	162.96	47.549	55.125	85.689	101.82	44.467	56.648	64.671	54.699
116.12	95.976	100.83	118.53	113.82	143.82	88.13	136.1	87.789	146.75	83.89	97.654	113.29	120.71	120.46	136.61	103.86	87.729	69.44	100.02	112.44	129.88	113.74	103.93	144.29	132.19	187.57	191.24	90.709	82.055	58.748	95.249	89.132	112.5	138.9	111.6	119.07	93.968	136.98	128.77	157.32	114.86	60.873	63.369	72.658	97.4	59.331	64.095	55.82	60.903
107.76	106.84	89.402	115.44	84.202	148.74	96.298	147.08	67.608	167.68	79.144	75.382	105.41	123.08	112.79	123.12	100.58	95.765	72.853	95.925	92.628	102.26	76.797	87.514	83.862	105.42	152.44	177.59	87.143	72.761	3.5813	53.988	94.743	108.05	138.51	105.17	119.59	88.478	131.6	110.63	149.82	107.3	65.976	68.188	88.274	110.9	77.776	68.354	62.861	70.993
105.32	112.72	83.754	97.437	105.17	148.39	102.54	124.59	94.217	173.51	120.86	71.202	132.03	118.57	134.71	127.45	135.5	137.19	86.417	92.854	97.523	83.104	78.834	95.759	80.994	108.3	143.31	147.17	118.65	110.36	16.412	62.859	106.02	101.23	126.41	73.76	119.31	93.508	128.17	107.62	156.92	120.7	67.132	61.349	79.883	91.645	68.988	51.488	59.025	55.975
108.75	111.26	82.655	75.27	122.01	131.34	95.286	85.672	110.59	156.98	152.58	67.279	148.89	96.258	146.06	122.58	163.1	165.75	87.34	83.782	109.23	79.923	91.702	98.567	90.005	112.95	132.02	115.15	144.93	152.74	53.628	89.906	111.4	93.339	138.12	61.775	116.98	113.41	132.67	125.83	153.81	142.77	60.328	49.21	77.047	72.001	52.944	43.427	59.068	40.232
110.54	99.672	91.128	67.732	117.64	97.761	90.323	59.048	106.82	124.58	143.74	51.532	135.11	67.846	131.88	98.857	155.26	156.68	76.324	71.464	111.2	90.08	99.446	89.674	93.624	107.94	107.83	96.262	139.82	157.48	95.07	113.63	114.36	92.685	166.11	87.5	110.22	128.53	135.15	138.13	128.39	141.01	71.982	64.185	102.16	81.273	60.2	69.269	74.404	47.597
107.65	85.427	107.91	84.014	106.71	68.051	101.45	61.378	103.27	98.911	110.02	34.215	109.37	60.695	109.6	82.431	126.32	130.13	76.184	73.656	98.501	100.79	108.29	88.22	102.15	102.98	89.264	97.804	115.22	129.89	133.63	130.78	125.91	106.57	191.39	138.8	96.145	117.43	122.32	122.5	98.203	111.84	77.875	78.424	124.94	97.134	63.243	88.039	80.882	57.325
103.84	68.962	133.9	111.64	123.6	50.599	123.45	72.391	111.49	67.907	93.936	26.675	101.61	80.251	104.69	83.251	96.108	102.09	95.779	90.068	94.31	102.97	144.16	115.57	160.56	116.25	109.59	106.49	99.732	96.651	184.5	153.83	145.38	125.36	209.98	175.81	74.701	80.988	92.094	90.385	79.645	77.75	72.438	77.744	124.47	99.706	64.343	86.132	65.648	59.099
101.68	76.227	136.6	129.04	143.65	61.542	136.55	93.025	137.64	64.474	107.18	65.786	111.64	113.84	112.67	96.696	89.175	95.035	134.5	122.72	76.324	84.376	147.09	135.1	150.52	110.58	100.08	90.125	115.42	97.999	191.51	159.84	154.33	141.51	135.84	146.76	68.646	56.791	73.896	66.21	78.039	67.272	78.099	88.639	101.48	89.196	71.272	78.32	61.722	66.572
101.11	83.667	141.51	138.71	183.91	102.88	131.07	102.69	164.9	83.068	135.24	105.67	141.92	145.36	146.05	143.69	93.323	90.224	164.66	150.46	78.549	72.229	197.16	183.91	203.12	143.34	136.27	88.058	141.06	117.34	213.04	183.59	141.29	132.34	102.58	94.666	67.025	53.289	68.483	68.984	85.421	65.828	-1.7119	8.3699	16.251	25.519	3.0023	-0.49677	3.5183	28.184
97.957	99.674	130.6	133.39	180.03	136.66	114.86	109.86	157.66	102.31	133.77	122.91	135.89	136.97	142.88	145.53	82.701	74.469	161.56	152.19	76.949	65.72	181.61	179.51	162.65	134.99	110.68	72.204	139	114.4	178.58	164.92	112.39	108.24	44.565	43.046	84.097	82.497	86.962	86.645	79.137	69.61	-6.5451	11.502	3.8238	25.66	4.1162	0.8078	9.8457	48.117
96.372	89.828	146.56	128.85	216.49	161.1	117.84	101.63	178.64	111.54	136.5	97.59	141.49	114.62	158.76	143.22	67.02	50.555	142.84	133.39	105.1	92.032	201.64	186.62	214.12	165.8	136.39	98.379	115.7	84.077	202.71	167.88	101.72	87.452	73.568	41.835	92.222	97.334	95.422	87.206	77.677	58.746	7.5116	23.598	14.839	33.519	5.9374	13.506	5.8309	56.908
103.21	86.892	150.62	123.72	223.99	171.52	125.99	96.48	192.27	123.54	134.03	70.319	144.79	100.49	166.87	137.42	64.984	52.299	128.01	122.29	123.33	123.02	180.53	167.17	216.76	178.69	144.24	138.02	88.806	61.003	197.94	150.37	117.27	90.637	134.27	98.771	92.26	93.522	95.745	70.611	97.049	67.542	18.499	24.984	41.973	45.465	-5.0982	18.24	2.5294	46.209
118.4	98.038	132.67	114.51	209.52	165.81	132.26	95.233	209.65	127.55	140.97	81.526	148.61	104.79	171.18	126.85	80.408	74.721	125.28	122.44	122.43	134.35	116.68	126.85	152.05	164.62	115.75	150.26	82.575	63.986	164.35	123.83	136.87	109.15	129.17	141.78	89.674	78.114	95.951	46.991	121.83	85.082	69.373	60.853	72.721	65.689	16.014	46.396	26.648	41.986
133.83	111.51	112.1	109.84	170.85	151.68	119.16	88.208	180.38	110.68	132.45	96.511	138.42	119.14	162.66	130.34	90.763	89.769	117	122.3	125.52	123.69	90.003	112.12	122.88	158.2	108.68	140.08	82.475	75.139	132.57	113.08	130.04	107.52	122.97	159.36	81.592	67.533	101.49	51.019	130.03	93.406	73.986	52.462	59.609	63.495	23.38	49.557	29.269	23.612
131.14	112.87	101.2	106.1	146.02	147.12	111.3	90.315	170.4	114.37	128.2	114.59	129.63	129.86	160.8	146.57	94.336	78.928	114.15	113.18	115.93	108.47	102.09	121.79	108.08	149.86	96.211	116	93.621	87.306	135.76	129.96	103.58	91.94	76.399	119.41	91.93	79.692	122.67	79.923	121.31	90.405	104.36	83.2	33.939	51.715	57.677	72.67	44.902	29.572
109.39	116.82	77.186	100.19	35.395	128.23	97.18	108.28	81.583	123.74	80.46	101.59	73.712	110.37	96.139	129.91	73.114	52.336	98.27	92.117	81.364	84.441	63.584	90.839	-10.445	69.722	17.527	70.293	79.809	78.478	69.091	94.425	74.981	72.065	38.589	99.154	118.35	118.66	147.96	128.5	107.52	108.13	143.93	145.72	71.678	91.438	129.89	132.37	106.24	98.886
83.76	91.612	84.772	93.976	-9.1126	113.46	102.52	114.31	36.046	134.8	73.363	76.299	61.699	92.122	71.785	126.47	60.626	27.424	101.94	77.333	66.112	92.598	80.453	87.311	-25.612	26.972	-1.073	69.471	79.605	78.489	69.954	83.532	86.267	76.072	113.27	122.84	135.8	141.83	143.83	156.46	129.95	145.6	138.73	156.8	100.13	97.106	157.17	149.94	118.31	138.27
83.306	83.823	106.61	95.307	42.171	111.45	112.78	102.68	49.201	124.97	91.344	82.259	81.595	87.889	79.35	127.48	85.615	59.819	126.75	101.45	81.383	99.057	110.48	101.1	47.716	47.988	42.018	86.779	93.049	100.47	100.56	90.349	110.69	95.734	137.98	124.3	129.57	129.74	111.32	127.68	164.22	141.65	118.1	137.87	81.097	78.564	138.85	135.69	94.085	134.74
95.314	103.69	88.515	98.408	12.951	86.02	94.026	103.92	4.869	90.613	81.068	111.35	73.081	93.968	56.721	105.22	99.207	99.145	124.71	122.24	86.928	95.287	68.719	71.436	32.285	41.528	43.308	80.567	95.414	116.6	43.821	51.35	115.99	112.74	162.76	156.34	112.2	115.34	81.974	96.534	182.63	146.85	61.045	71.834	81.057	90.731	100.97	97.581	78.92	132.92
100.96	114.07	70.447	95.814	38.284	68.56	92.541	118.22	68.267	80.168	116.9	166.78	97.774	111.74	87.049	81.519	109.37	105.35	122.26	118.55	83.678	112.57	28.551	48.715	-6.5372	45.72	19.723	72.613	122.06	128.28	40.48	53.719	108.5	129.47	107.26	124.22	117.46	111.38	88.754	77.53	171.51	150.67	128.98	124.04	112.78	117.69	134.41	123.18	111.02	153.33
102.46	118.05	68.986	107.3	43.85	56.256	87.253	127.99	85.942	66.012	112.6	154.09	95.985	117.09	90.263	71.672	96.355	95.471	91.865	91.372	109.74	123.05	40.442	63.522	25.776	72.216	51.224	78.693	112.73	100.58	56.101	77.975	76.847	108.35	70.787	89.493	117.03	107.25	113.15	91.222	118.45	119.44	154.47	139.76	135.21	144.92	132.33	120.75	126.4	152.27
94.056	89.537	98.933	116.07	93.085	69.195	101.96	126.23	130.79	86.608	131.28	105.88	122.53	120.79	120.05	99.319	86.297	73.456	76.574	60.973	143.76	144.4	119.56	120.49	134.44	121.05	131.92	124.79	109.78	82.065	139.84	141.13	72.165	90.116	102.97	76.032	117.32	101.66	138.57	122.2	85.506	99.821	138.47	119.66	130.64	118.82	87.481	84.955	102.38	106.06
86.358	71.18	105.45	110.34	70.974	70.817	108.75	121.19	97.453	99.426	118.73	68.304	107.7	106.83	92.356	93.822	68.953	60.294	60.746	44.602	143.91	129.56	111.31	115.74	115.5	94.255	133.24	133.05	93.199	73.659	129.16	133.61	84.564	84.466	117.29	99.483	114.25	105.07	149.59	142.69	76.539	98.948	134.02	126.9	166.75	127.87	92.763	100.57	127.07	106.32
84.847	53.689	113.91	96.668	95.06	85.925	120.85	110.77	105.34	119.26	129.72	84.177	114.67	107.81	98.518	101.18	65.691	54.197	67.928	58.754	121.62	108.14	107.16	107.69	109.57	84.08	128.73	133.62	94.681	89.892	125.5	120.6	111.58	99.962	161.87	132.65	102.77	104.43	135.17	127.86	99.43	103	104.83	105.18	151.2	93.3	89.098	101.15	127.71	92.225
92.673	65.001	115	87.383	128.97	106.82	124.72	104.9	128.09	134.92	128.48	124.09	115.86	113.83	111.49	106.43	69.795	63.493	81.461	94.526	84.756	81.643	99.906	94.225	94.529	87.552	115.5	118.88	90.64	99.796	96.276	91.748	122.76	115.7	210.54	151.75	89.645	104.58	112.44	95.298	111.08	100.05	52.002	54.596	91.651	43.214	67.905	77.275	108.48	68.561
105.71	91.455	123.87	90.855	181.21	121.31	134.79	102.82	186.72	138.28	129.32	145.19	124.91	114.66	135.07	107.61	82.579	85.666	97.079	122.42	62.086	68.879	125.1	102.83	118.54	112.86	128.56	105.09	81.887	88.669	95.135	85.951	116.04	121.22	228.99	126.07	83.445	98.064	93.627	66.91	91.002	79.212	27.751	22.313	27.618	8.9296	43.582	45.756	80.603	44.057
119.64	130.61	113.17	98.28	143.55	96.981	135.09	103.72	174.27	103.35	101.87	119.55	97.369	86.402	97.099	59.021	90.688	120.37	93.29	118.9	49.301	55.324	95.205	78.873	52.261	74.769	95.669	70.204	58.992	60.852	46.076	56.559	98.145	114.66	162.82	80.536	92.282	96.944	91.299	70.791	49.059	67.283	86.935	76.137	59.202	68.812	85.72	80.723	108.78	74.452
129.81	132.91	117.26	108.64	110.54	78.073	129.96	92.817	140.79	69.947	100.79	68.869	100.65	69.933	80.669	46.336	114.04	156.21	94.122	102.42	65.921	70.016	121.3	95.777	67.688	64.249	115.65	86.443	64.209	69.3	64.275	77.16	100.7	110.25	155.71	70.921	100.22	91.604	92.028	104.26	53.077	83.735	85.028	64.736	74.291	86.757	69.786	65.919	72.053	44.36
127.32	109.99	109.03	107.85	84.193	77.472	121.61	92	116.33	66.532	121.16	67.293	115.78	75.131	82.883	53.674	142.96	172.99	102.37	88.992	67.29	87.676	113.63	98.593	39.52	46.025	90.455	103.76	101.81	117.07	92.542	104.95	114.04	118.07	106.91	69.779	116.17	98.465	100.75	131.75	103.28	119.45	116.74	97.584	99.009	89.777	93.136	89.713	59.015	29.546
113.92	78.034	99.816	104.22	73.803	96.365	106.48	100.14	86.676	82.335	128.64	100.09	121.21	101.24	95.199	86.056	152.17	155.91	106.85	87.1	68.479	96.562	106.6	103.21	35.874	54.6	62.769	107.92	133.85	156.03	120.12	125.56	116.99	119.1	91.501	86.198	121.5	109.07	104.05	137.96	157.06	143.63	120.68	112.68	97.448	68.774	122.35	111.89	54.812	31.278
97.998	53.098	110.38	102.86	110.12	124.76	101.02	107.6	90.849	106.58	132.02	132.75	131.25	134.55	127.73	135.82	142.47	117.4	118.4	96.672	88.812	103.29	144.97	132.94	113.29	107.15	81.793	103.79	146.29	157.8	173.42	151.36	112.37	111.7	139.38	97.891	112.2	108.63	97	124.42	173.22	143.47	91.043	92.505	65.092	29.72	126.32	104.51	42.657	37.322
92.695	64.341	120	100.28	130.96	129.43	106.9	110.45	100.22	111.51	121.83	144.26	125.05	143.31	131.96	146.99	125.35	96.619	135.3	110.48	114.92	93.541	156.78	141.62	148.62	129.34	93.111	69.864	134.21	126.55	187.47	147.33	105.57	103.3	139.84	76.237	99.947	97.975	88.488	103.28	135.19	122.56	100.58	105.6	71.005	45.864	142.66	116.51	67.689	78.624
101.45	100.37	116.26	98.547	102.27	109.66	115.02	108.94	88.472	99.039	104.88	136.3	108.86	129.53	104.45	127.3	116.6	110.05	149.5	123.52	130.46	74.608	130.9	124.77	113.67	104.55	88.985	35.529	116.05	101.24	152.71	120.45	105.08	100.62	86.348	49.819	88.532	82.349	81.816	89.051	85.746	99.052	107.56	104.36	100.13	95.018	128.07	112.14	91.837	110.29
111.48	121.96	109.19	94.758	88.952	101.49	122.78	103.86	101.72	101.61	112.52	133.12	113.04	113.08	98.136	112.76	123.02	128.67	159.68	134.01	122.27	73.746	103.23	106.91	61.346	76.778	81.143	45.123	121.77	114.18	127.96	109.8	115.93	108.32	21.982	39.285	86.3	75.252	82.837	83.084	76.07	94.866	105.97	87.335	106.95	108.74	87.43	87.803	84.181	94.624
109.53	97.561	122.14	96.252	141.83	113.73	126.81	90.215	141.69	106.26	133.16	122.06	132.97	102.7	130.3	123.56	117.68	105.12	145.47	125.81	120.88	98.741	139.81	127.8	137.72	113.83	130.86	102.19	132.68	127.96	171.82	140.13	117.99	102.63	32.33	58.537	77.232	69.427	75.118	73.611	93.45	81.666	88.938	55.904	73.413	74.719	54.208	56.107	49.053	53.803
94.79	84.536	107.29	95.168	150.99	127.73	111.23	95.014	142.75	120.92	107.73	114.51	102.51	82.672	119.62	109.78	92.408	60.345	108.84	107.98	95.961	108.02	103.51	104.75	128.15	119.91	107.22	122.71	118.42	115.05	141.12	116.74	94.564	84.562	8.5473	79.815	76.73	80.734	73.391	61.011	93.581	67.651	140.31	120.13	89.104	95.708	118.23	106.11	104.07	96.034
83.835	80.965	101.42	98.544	160.82	140.42	87.087	93.726	128.85	130.85	69.757	83.449	73.263	71.308	109.19	115.97	70.301	30.951	82.683	93.815	101	114.76	111.71	110.88	198.79	160.39	129.86	135.72	91.192	84.594	127.31	98.576	69.655	61.988	63.58	113.22	68.093	82.009	63.897	57.416	74.598	51.341	123.65	126.03	82.671	110.17	133.41	112.07	131.25	127.49
86.492	101.13	87.24	92.858	135.37	137.6	64.258	88.516	109.6	134.07	49.428	60.831	60.066	69.501	97.776	116.23	70.581	47.382	85.448	91.114	109.8	114.26	104.88	106.54	208.69	169.3	129.36	124.8	79.035	74.982	99.86	75.304	65.908	61.991	103.74	136.34	75.358	87.938	69.574	75.99	60.131	68.37	93.77	120.45	91.673	139.02	116.88	108.36	142.07	149.8
99.231	126.94	68.716	77.831	97.613	119.87	56.458	81.366	106.37	119.61	61.803	71.794	66.241	75.701	91.962	95.047	85.802	91.862	99.708	92.738	108.35	105.01	68.006	80.499	131.08	136.3	89.801	90.729	87.87	91.854	70.846	59.666	76.811	80.607	41.773	121.17	104.61	104.71	97.093	102.43	62.499	99.459	132.54	174.35	130.81	187.22	132.13	153.5	166.73	182.09
106.52	112.69	86.088	72.105	114.13	110.37	63.165	64.793	117.32	92.177	99.435	79.531	103.2	96.835	121.88	102.44	89.387	108.97	95.437	87.822	123.88	112.29	118.32	102.77	170.89	152.3	132.37	95.054	96.88	105.44	119.38	97.198	87.88	87.25	46.434	118.33	122.57	114.75	118.83	125.73	80.43	115.75	128.45	160.71	117.74	163.9	111.65	156.51	133.45	159.61
96.246	96.557	96.665	74.808	112.79	105.21	69.28	68.929	103.37	85.199	106.87	88.348	111.82	109.92	122.11	106.08	74.341	94.247	66.107	81.795	112.81	112.1	136.16	105.53	163.86	144.89	147.69	95.823	82.198	93.213	124.34	106.07	82.106	78.562	47.65	117.46	127.62	123.64	129.47	129.5	76.442	110.25	144.69	159.68	113.41	132.2	129.04	170.93	146.83	160.17
77.277	93.172	103.63	85.572	115.82	97.927	72.276	80.464	86.441	95.097	90.677	81.942	104.16	109.52	105.06	109.86	63.023	73.483	41.254	81.486	96.302	111	141.2	106.58	170.47	135.71	159.84	99.263	58.572	63.364	111.7	97.205	77.095	68.2	84.412	118.01	107.81	114.83	112.28	114.31	40.317	81.555	149.71	143.83	116.21	103.91	147.75	162.15	182.5	165.32
68.849	122.92	89.134	97.826	84.9	77.719	62.043	88.121	47.451	97.493	48.623	64.439	74.713	94.234	63.774	96.733	74.243	89.208	38.011	90.653	81.836	101.4	103.58	89.903	148.92	107	142.36	93.066	44.538	45.223	60.876	66.489	84.99	72.731	114.01	120.73	74.799	95.413	78.123	97.943	-3.3155	50.407	124.81	106.03	139.71	118.52	138.5	124.55	210.76	163.37
77.732	142.4	87.413	105.91	112.3	69.126	60.577	72.872	68.88	79.241	42.075	52.345	76.698	82.864	73.501	86.61	108.28	125.73	62.891	98.108	96.669	108.22	104.62	101.83	204.76	123.08	155.43	108.81	69.809	62.233	82.64	88.899	112.22	95.757	125.78	107.22	50.946	74.983	47.989	89.406	-4.7747	30.871	100.2	76.747	149.11	143.16	105.02	80.277	176.04	125.35
90.892	156.7	63.73	103.86	99.612	94.109	57.415	75.698	95.017	88.31	39.027	71.26	70.542	78.926	88.171	72.679	134.61	155.72	86.492	103.4	84.627	113.26	50.929	78.885	126.45	108.92	96.439	121.43	106.51	107.6	56.859	96	129.58	123.73	60.865	96.716	68.405	90.891	60.6	101.41	49.475	64.273	100.24	96.443	162.13	179.9	87.724	75.53	136.07	99.727
96.583	122.6	67.686	106.18	107.14	138.18	67.45	85.145	122.74	100.24	46.558	81.677	72.461	82.614	115.88	81.16	116.81	125.57	80.252	88.109	93.991	121.22	60.614	86.9	121.36	135.93	96.925	143.42	112.9	119.16	68.012	119.87	113.45	117.02	33.954	97.414	91.258	108.46	83.716	110.45	105.96	88.356	95.895	114.96	144.06	184.02	86.96	90.391	90.576	94.938
92.415	76.742	80.421	106.56	100.5	164.62	85.852	106.53	130.84	122.12	59.613	87.99	72.536	82.197	119.27	87.522	72.522	60.06	62.796	69.368	100.15	117.75	71.388	88.872	96.028	142.14	97.921	141.83	87.545	92.628	63.471	112.47	78.112	90.385	26.605	95.18	109.79	118.65	106.17	107.14	119.22	98.112	126.93	163.13	138.2	175.29	136.2	145.87	106.28	141.15
91.786	58.096	92.688	106.1	76.892	150.43	99.367	122.59	108.43	139.68	79.258	89.199	81.67	83.526	102.42	96.87	48.217	24.833	65.941	72.683	100.81	104.84	81.077	90.784	67.195	122.28	99.956	126.63	61.162	64.092	50.758	82.918	59.797	73.743	71.363	100.15	110.02	113.03	114.35	99.631	95.994	99.797	116.79	152.3	122.18	134.89	147.52	157.91	126.62	164.8
102.17	73.042	102.87	103.42	80.064	96.666	113.91	117.82	104.47	123.22	117.35	103.19	108.52	89.706	96.406	94.681	66.241	47.542	96.166	92.903	97.638	88.329	84.365	94.127	60.905	91.279	95.053	99.98	67.656	61.108	70.934	71.178	75.927	86.637	88.89	80.204	99.298	97.585	108.55	87.372	67.013	88.771	117	134.4	111.16	98.575	138.06	146.29	136.41	154.09
121.25	113.41	103.96	107.29	68.802	40.833	111.23	98.343	63.971	73.657	122.24	108.15	113.53	98.19	82.217	89.323	100.53	111.26	115.55	116.45	94.452	66.274	81.034	96.341	75.037	64.977	93.669	77.455	83.437	76.484	79.437	70.701	103.3	107.42	103.69	75.006	81.469	88.449	95.867	87.061	61.088	80.452	60.257	58.449	84.316	73.208	72.825	82.087	95.306	95.699
130.9	144.23	102.58	110.26	92.38	41.416	115.15	93.766	86.782	71.256	130.85	132.72	126.43	113.4	102.91	105.41	138.84	166.22	129.57	135.33	73.407	57.885	73.263	97.736	64.239	55.967	78.74	73.728	115.29	113.6	89.065	91.478	128.27	132.6	76.705	60.84	80.071	92.266	91.563	87.148	84.482	91.428	26.363	15.848	42.929	41.061	11.579	24.341	45.445	32.894
128.47	152.57	98.249	111.08	97.41	69.628	119.87	105.56	108.19	96.384	121.57	147.06	119.53	111.61	107.31	114.7	147.66	179.85	120.8	134.64	60.336	52.76	51.144	84.743	21.845	44.95	59.672	64.875	122.49	128.56	60.659	90.466	126.69	135.57	38.897	53.979	81.078	92.172	85.903	81.151	86.463	93.589	38.254	30.785	33.668	43.062	15.087	28.069	46.332	33.604
124.21	123.02	124.75	110.86	135.51	95.245	125.88	100.58	128.16	113.02	131.4	121.81	133.05	99.565	126.44	132.33	139	159.06	114.41	123.45	102.15	74.724	109.62	114.62	106.34	87.176	128.83	88.944	117.34	122.62	89.138	108.93	120.1	119.24	119.15	77.551	69.038	69.8	71.806	78.735	69.189	80.551	22.711	12.011	15.5	21.26	22.54	34.515	28.141	29.379
122.57	118.72	116.75	100.59	107.05	88.877	123.49	106.96	119.96	126.15	136.53	114.95	126.85	82.014	110.04	110.35	137.82	154.48	125.38	121.71	120.69	88.809	76.271	91.188	41.492	63.118	107	88.518	118.37	124.91	54.756	79.378	115.4	113.07	110.02	83.3	79.705	62.889	85.626	82.59	60.579	78.416	74.313	64.5	53.376	44.841	83.949	98.181	73.615	63.543
123.83	114.59	112.57	94.36	86.945	64.706	117.58	100.92	100.51	99.825	143.34	102.82	122.08	77.91	103.05	83.026	134.02	147.51	137.07	118.14	139.51	106.33	59.023	79.656	15.722	52.901	94.117	101.94	126.95	127.79	57.374	71.388	116.5	108.28	95.304	77.532	100.14	71.852	114.23	98.62	94.465	87.995	113.3	99.97	81.491	65.419	121.14	134.81	90.746	67.736
118.92	101.2	115.57	99.054	96.477	63.836	118.33	102.58	110.36	78.336	148.28	103.73	125.73	96.645	120.38	84.572	121.68	119.98	138.26	109.5	137.17	117.35	75.549	91.352	41.233	72.764	99.175	125.52	136.32	130.4	98.838	98.376	111.36	101.35	57.682	46.276	121.41	92.09	138.59	107.66	158.47	102.85	120.03	101.38	68.849	66.753	103.98	111.58	73.514	48.616
109.93	94.28	106.52	106.45	53.011	79.38	103.11	115.23	57.014	65.765	105.4	96.293	89.386	104.6	90.863	79.939	82.368	69.32	110.4	95.385	111.92	103.4	68.641	79.846	17.498	66.091	72.93	121.52	111.85	116.02	74.462	90.467	90.033	84.978	34.936	33.022	128.46	119.04	142.95	114.51	190.86	132.33	99.209	85.078	71.316	97.534	86.493	83.538	73.904	66.797
102.95	80.304	107.81	112.65	53.471	116.28	97.523	131.31	53.168	96.217	84.743	107.98	81.063	112.52	82.19	104.68	58.946	28.219	98.162	93.507	94.513	94.306	104.34	94.042	51.222	88.997	74.222	113.24	94.332	114.06	85.337	103.66	75.115	78.815	43.638	27.263	113.44	120.16	115.78	97.784	170.74	140	59.658	44.243	50.29	97.366	49.024	40.238	61.279	79.797
104.93	74.897	111.83	112.74	76.093	137.8	93.035	133.17	63.009	128.06	84.166	122	88.152	112.53	81.901	126.35	59.958	27.127	104.86	104.81	102.6	102.16	151.25	117.94	117.56	123.13	87.268	104.43	92.169	124.97	120.16	123.45	77.627	84.979	91.029	52.578	91.285	104.49	84.098	81.926	118.26	135.54	24.472	3.4391	37.109	75.814	25.703	18.066	42.009	73.856
108.77	95.82	95.508	109.13	73.873	129.73	89.032	132.4	66.799	140.68	83.994	142.11	82.194	108.54	69.734	119.1	78.017	68.915	114.82	118.8	106.56	113.83	129.82	110.16	102.73	119.8	51.594	83.512	102.37	138.82	122.22	119.41	85.326	95.03	74.299	80.583	91.146	98.56	84.12	80.562	81.652	132.56	48.508	29.287	62.425	66.797	54.299	49.799	60.019	72.959
107.81	107.82	101.02	118.25	88.589	113.99	86.305	114.05	52.784	111.11	81.676	121.53	79.399	113.36	73.899	124.01	88.684	107.58	106	119.73	129.49	133	147.93	132.72	169.64	146.12	86.049	100.57	105.29	132.13	151.71	133.8	85.917	81.529	110.56	117.28	96.06	97.546	102.58	101.97	93.931	133.06	15.13	3.0843	47.2	17.507	36.9	32.467	30.282	24.016
96.209	112.14	111.2	128.97	99.455	112.5	92.032	106.6	56.99	91.718	89.079	102.54	86.099	123.83	88.965	137.18	96.286	121.28	93.831	114.3	120.55	139.46	152.66	145.85	183.57	147.94	114.46	128.37	107.11	123.12	158.63	139.48	80.007	64.149	119.44	116.89	109.46	107.4	127.78	124.4	135.81	150.35	-13.584	-7.1628	13.439	-32.156	8.2977	3.789	8.7835	-8.0317
87.928	110.91	121.93	132.99	96.983	106.44	101.14	103.87	59.576	66.826	94.69	95.56	88.525	119.54	86.243	130.34	102.01	116.87	85.058	108.41	99.65	119.75	142.48	138.62	157.17	120.64	125.61	129.69	99.849	111.1	139.91	128.86	70.996	54.419	79.949	76.316	108.48	109.96	127.61	122.36	144.81	143.69	6.1371	32.777	-2.5785	-20.446	17.976	19.724	26.455	26.233
94.984	101.21	140.84	126.76	108.95	93.271	104.58	89.799	56.515	35.851	102.27	90.038	99.447	105.4	85.836	119.48	115.36	117.03	93.631	112.98	105.15	104.95	174.55	144.77	194.96	117.63	158.74	126.94	97.819	110.97	152.78	134.04	82.308	66.79	107.09	64.586	88.104	100.61	100.18	109.02	120.91	120.16	9.217	40.308	-21.175	12.054	21.403	40.756	15.903	56.953
107.47	115.75	120.78	108.68	102.98	90.792	110	104.88	96.409	62.221	106.83	133.44	109.59	101.73	89.433	112.46	148.77	149.3	126.88	134.04	83.912	95.078	142.54	117.88	130.7	95.872	103.41	98.937	121.13	140.69	137.63	126.68	110.63	112.12	67.883	72.039	89.575	103.54	88.579	87.428	101.23	100.85	53.247	76.567	-10.285	59.476	38.558	81.027	30.081	83.229
119.13	116.42	116.89	95.169	116.96	80.128	105.53	94.06	89.396	44.154	84.121	114.36	98.922	92.904	85.765	95.252	142	152.98	127.25	127.85	105.34	99.912	151.1	116.9	177.99	123.09	100.32	81.72	120.23	129.2	150.03	126.57	131.4	129.36	130.57	134.03	92.847	108.53	89.152	91.108	95.444	84.937	79.638	87.202	35.328	102.45	78.407	122.55	29.281	83.083
114.44	110.71	112.38	90.772	139	96.24	107.4	94.315	106.34	62.595	70.055	84.358	97.434	99.653	96.504	103.45	120.09	126.44	115.84	108.63	96.162	99.517	147.61	121.05	193.3	148	96.864	76.119	112.33	104.6	143.44	115.71	132.44	123.44	180.58	177.1	105.24	113.36	102.06	98.587	109.6	81.472	85.651	84.398	80.234	104.6	94.034	117.79	39.085	67.247
102.89	102.98	107.45	94.547	140.91	109.87	112.33	96.07	114.74	81.729	63.914	57.328	89.447	101.59	88.493	100.13	92.332	81.673	95.465	84.445	60.625	70.434	112.95	110.65	147.19	133.32	84.77	54.872	87.246	66.305	95.488	78.253	105.7	96.186	144.94	152.27	102.69	102.02	95.346	86.271	90.647	53.515	120.25	124.01	140.41	126.53	131.79	120.59	98.966	100.63
98.204	97.182	104.23	96.574	125.86	111.86	109.64	88.556	106.8	94.279	75.564	48.305	84.522	96.112	74.119	83.13	84.241	56.7	91.233	79.463	23.623	41.114	76.122	92.997	72.101	92.072	72.933	40.659	68.292	48.294	40.304	37.624	81.944	79.065	89.4	97.394	83.675	82.561	65.113	68.624	40.176	28.744	151.39	165.39	181.95	152.56	166.08	125.97	155.38	144.8
104.89	86.22	113.03	100.2	138.37	111.63	104.51	74.107	117.35	102.33	106.29	60.742	104.38	101.67	93.67	92.956	104.14	74.856	110.12	97.448	29.612	48.683	109.82	113.88	107.98	101.8	122.38	66.972	75.719	62.984	63.013	53.089	80.67	83.725	94.98	65.241	56.352	60.293	23.78	58.386	0.038226	14.225	114.37	122.35	146.76	130.59	129.91	80.052	132.04	125.18
114.12	98.437	98.622	94.525	121.67	101.13	90.624	70.323	106.16	93.937	108.21	85.523	98.103	99.047	92.572	79.884	123.22	123.24	125.45	117.9	57.807	76.154	97.284	101.58	91.294	98.396	117.85	83.604	94.656	88.104	68.103	63.129	93.69	102.25	70.091	58.006	60.836	69.247	22.516	74.8	1.5552	40.394	132.63	130.89	139.51	138.78	148.29	103.63	134.57	118.91
112.64	106.86	87.372	87.339	126.65	100.61	81.778	73.455	109.08	85.57	101.71	92.727	99.934	98.086	105.26	83.97	129.55	155.95	128.51	121.54	105.67	118.79	100.51	98	110.33	120.71	119.37	110.01	121.06	108.7	100.12	93.09	115.48	115.61	89.729	80.086	89.507	92.538	62.392	110.53	63.17	96.287	142.84	129.9	136.09	130.05	160.24	128.5	128.01	96.828
99.474	100.68	90.358	82.077	151.06	97.806	80.476	69.221	110.29	64.797	91.897	66.381	105.05	86.024	117.56	87.622	119.38	147.96	111.03	101.63	156.68	144.94	119.74	102.28	164.26	146.25	138.91	128.47	133.64	106.17	142.34	126.61	131.06	111.59	139.02	108.39	116.94	106.98	116.15	139.6	138.55	139.8	152.13	139.56	158.91	135.84	174.1	156.75	133.64	97.107
79.42	96.644	81.007	82.679	124.09	97.606	74.454	74.625	83.7	76.993	66.093	35.542	96.26	73.144	110.4	100.75	114.38	129.36	84.321	83.821	166.03	137.11	113.32	93.666	163.89	132.47	145.83	136.8	124.23	98.068	126.16	129.08	131.97	103.44	200.94	163.29	126.12	108.23	154.88	148.6	187.9	161.96	81.253	84.437	169.62	141.91	106.4	110.17	126.08	97.212
60.79	81.761	78.621	78.883	128.07	99.353	79.257	71.197	102.38	101.18	65.106	23.92	92.395	59.995	119.36	95.348	118.91	107.56	65.801	71.044	157.25	123.99	100.93	83.428	162.95	109.13	156.74	142.55	110.21	85.992	117.74	129.92	125.22	104.73	219.58	204.72	127.03	104.33	167	136.59	187.6	158.44	73.796	94.1	185.58	161.35	72.048	93.312	139.19	121.16
49.368	55.894	88.472	69.149	160.65	99.139	87.041	54.582	136.93	102.5	79.068	18.775	87.609	49.063	133.4	64.499	109.51	78.052	47.668	53.119	160.12	126.63	98.394	78.095	196.07	100.86	186.66	151.84	89.339	58.964	124.85	125.81	109.33	104.52	236.52	239.11	129.76	110.1	157.9	130.48	149.57	150.14	146.33	168.73	210.32	182.65	117.62	140.85	172.91	162.1
57.868	59.635	86.037	83.065	93.143	97.071	60.938	50.095	34.105	70.542	19.757	-6.6496	38.08	54.281	73.934	61.704	77.682	74.834	6.7374	44.208	184.29	109.37	110.8	90.246	263.69	119.65	260.32	156.32	27.17	11.923	58.119	79.201	56.993	64.868	304.53	292.96	109.88	111.68	124.3	135.06	95.53	102.26	54.266	59.556	153.98	155.6	65.525	85.362	137.94	142.92
71.768	59.713	95.606	89.072	96.211	99.484	64.88	59.562	34.828	51.764	36.778	25.995	55.056	75.149	62.179	70.372	64.077	60.863	8.9911	39.61	187.91	107.16	129.4	109.44	288.65	146.68	280.15	146.05	21.001	3.6432	57.692	66.292	28.713	44.434	268.53	230.53	112.03	112.6	102.01	121.6	70.221	51.416	83.117	63.417	111.28	114.83	106.14	108.48	135.13	145.34
92.844	95.773	76.094	90.102	22.868	78.126	61.027	85.232	-16.831	38.005	38.666	80.126	48.074	78.699	6.7522	46.8	63.047	63.564	24.995	53.14	149.14	83.585	56.916	68.982	124.03	93.42	167.42	89.917	29.693	25.203	-13.521	16.878	21.712	43.47	131.29	121.19	123.92	120.24	101.03	103.27	67.433	24.072	152.54	132.86	129.96	137.01	195.01	180.95	175.17	189.19
106.52	100.62	94.846	94.272	57.972	76.965	83.458	96.604	32.152	65.479	89.454	127.07	94.764	90.381	43.893	66.489	85.453	66.701	65.787	79.665	131.12	98.753	85.094	88.501	112.25	108.2	126.93	88.431	73.408	74.885	54.828	65.231	56.774	71.22	70.665	34.564	124.83	109.29	99.506	81.562	102.16	28.408	166.61	152.54	109.61	114.18	196.26	173.33	135.23	160.27
104.91	109.13	97.748	96.822	37.465	74.254	88.861	100.5	11.631	88.753	69.89	115.97	73.519	77.018	43.449	50.495	73.52	68.091	66.454	92.991	128.61	112.61	67.492	72.93	83.819	91.38	86.715	91.364	74.541	87.015	59.775	79.946	84.395	92.467	69.676	54.421	119.53	110.24	107.17	93.665	125.4	84.188	159.66	163.58	150.71	150.39	189.5	164.91	126.88	150.86
84.239	90.536	115.95	105.72	103.9	120.41	112.96	109.65	95.184	150.3	67.31	97.228	86.715	89.323	103.02	86.614	58.411	64.058	65.5	93.519	147.25	139.39	110.9	105.01	191.15	140.53	150	138.23	74.708	80.743	124.21	132.95	95.404	102.6	116.85	115.23	108.3	100.12	109.33	105.77	136.89	124.08	113.67	114.32	142.26	127.03	105.12	91.308	101.4	102.35
64.166	93.92	101.12	106.8	102.83	152.01	115.45	124.06	117.17	168.66	36.935	80.088	62.734	91.342	93.136	77.276	32.848	60.273	51.026	79.694	142.64	124.38	62.266	80.287	150	118.67	143.22	136.03	52.985	48.196	75.284	101.82	77.249	92.575	98.074	158.12	107.3	103.56	122.23	118.72	110.35	130.46	147.38	146.01	193.54	161.32	115.78	120.57	169.68	137.17
61.261	79.492	109.3	113.07	134.11	165.41	109.87	119.63	134.16	145.28	55.721	71.942	86.673	111.19	105.59	101.55	40.746	61.799	58.552	71.777	147.11	106.82	107.71	111.62	203.39	142.97	194.18	144.98	53.201	31.659	98.137	104.89	70.201	78.87	162.88	167.98	93.758	91.445	118.59	113.72	90.677	82.521	103.95	93.968	165.15	132.83	76.757	105.02	150.71	123
74.755	92.808	80.978	110.76	65.325	132.34	84.268	123.61	76.437	112.24	68.817	97.461	79.91	118.42	70.516	92.161	81.125	95.501	72.695	82.337	106.71	70.309	72.687	88.486	76.814	91.034	123.67	101.82	64.013	45.557	53.443	67.988	80.227	86.15	145.2	139.98	97.656	100.52	122.83	102.31	94.5	48.855	98.596	104.53	159.6	152.77	90.764	135.91	145.19	142.1
89.486	85.893	73.903	98.37	49.428	90.489	71.826	106.64	57.592	91.478	110.42	113.22	89.72	115.54	81.011	82.437	132.25	130.59	87.693	96.057	89.737	70.834	75.209	83.062	18.278	71.862	73.214	75.058	93.668	82.043	87.091	82.248	116.1	112.02	137.42	110.95	115	122.24	127.52	105.08	137.36	73.679	140.04	167.85	150.34	164.63	135.65	177.07	113.71	139.8
89.788	80.808	57.422	83.355	6.7351	56.006	66.036	94.688	26.354	92.666	106.98	101.25	68.645	99.23	76.017	67.337	149.66	157.22	70.661	94.421	90.181	77.202	37.695	54.322	-39.79	43.987	27.253	46.386	100.61	107.18	81.863	81.141	130.78	126.08	100.78	120.06	133.25	149.95	129.05	125.04	171.51	135.77	191.07	232.66	171.59	197.58	182.37	201.37	124.39	153.29
78.674	56.482	80.538	72.761	55.747	66.647	77.001	67.641	52.22	106.32	115.53	59.269	91.359	95.137	117.83	96.874	141.68	154.19	62.088	86.771	130.18	109.54	82.479	79.558	58.471	82.444	84.249	80.761	113.31	133.17	135.62	118	135.49	126.27	169.89	163.6	136.58	157.95	122.79	153.48	189.15	196.24	164.16	190.65	145.93	149.72	152.3	146.65	96.16	107.54
69.703	62.272	92.112	69.758	96.98	95.396	95.179	65.081	100.36	129.96	126.11	67.021	121.36	103.87	141.16	127.85	131.06	145.04	87.583	94.975	131.44	119.82	83.084	86.005	57.271	79.434	80.275	107.16	137.07	167.06	135.47	124.13	129.08	130.21	165.92	162.88	136.39	149.06	121	148.2	175.56	197.66	144.63	148.07	123.91	101.87	123.55	105.82	109.62	89.708
78.044	86.803	103.19	82.069	104.44	108.31	104.31	74.54	107.11	129.75	135.96	107.5	136.81	119.19	137.02	148.13	117.37	125.45	137	119.77	109.94	117.72	91.124	97.178	20.528	56.789	46.242	124.31	155.82	188.27	115.72	116.02	129.13	138.38	176.56	139.36	123.8	124.89	114.93	118.74	160.1	155.89	89.054	77.704	88.997	63.578	90.231	70.808	102.94	80.771
100.52	112.77	112.58	105.4	99.065	109.89	114.24	101.44	115.31	141.14	155.2	172.03	139.76	139.91	134.54	166.24	107.45	101.74	191.28	151.74	78.059	117.37	113.18	119.21	-11.763	44.79	12.138	127.3	164.23	190.65	110.59	116.65	135.89	150	166.14	94.253	110.18	99.616	104.97	82.596	172.82	121.13	39.766	28.805	39.274	37.152	63.056	43.934	75.169	74.692
123.2	132.96	103.92	120.17	64.399	101.87	122.25	137.44	114.49	162.85	159.31	214.75	114.2	143.98	114.98	153.75	87.447	74.298	210.07	162.93	49.607	113.09	86.505	109.25	-80.655	23.058	-30.829	97.422	145.41	163.74	73.36	92.783	128.94	148.08	89.345	49.008	108.74	95.617	101.92	73.635	196.14	141.85	72.058	75.536	38.356	59.681	99.708	74.809	93.221	106.23
136.67	119.75	108.19	124.14	72.624	101.81	133.64	151.79	131.14	166.26	164.53	193.25	112.49	139.98	115.01	148.4	66.043	46.465	188.88	142	64.924	116.02	95.341	116.49	-25.042	56.177	18.661	83.352	114.72	122.34	78.468	89.317	106.32	120.74	53.977	35.665	103.49	96.56	97.246	94.683	201.85	183.68	100.88	108.69	40.794	65.162	115.7	83.843	97.434	109.15
139.6	101.29	107.59	115.41	72.925	97.746	133.79	143.57	112.78	124.55	151.17	129.74	118.77	124.64	96.103	128.44	54.536	38.588	144.97	107.1	91.035	110.17	89.323	105.7	40.542	83.193	74.445	79.45	87.194	90.281	70.35	75.62	82.727	87.723	60.088	59.932	99.648	103.55	102.84	125.8	170.37	205.04	114.43	118.94	66.353	73.646	117.57	86.029	101.32	98.699
134.04	87.679	111.45	104.54	93.293	98.087	131.3	125.09	104.96	73.175	147.08	86.055	145.86	116.01	93.209	116.38	69.221	56.388	122.29	90.787	102.22	110.68	101.78	101.11	107.66	107.12	108.37	103.91	91.986	92.08	91.763	85.454	90.493	84.073	121.4	104.13	103.4	107.26	118.05	134.17	134.42	183.78	93.723	90.007	68.044	53.224	82.137	60.297	66.817	55.397
123.03	88.763	115.36	99.751	127.85	97.047	136.67	117.72	133.57	50.18	149.5	102.51	162.13	111.2	107.31	101.64	90.822	83.628	124.64	96.901	91.893	112.31	113.28	97.511	140.29	115.14	98.199	121.78	113.83	105.35	129.98	111.15	119.95	110.79	143.05	125.79	116.57	102.77	130.99	103.3	114.27	122.5	115.02	104.91	59.752	42.313	75.921	62.804	44.947	39.28
108.97	105.85	105.29	99.475	117	93.635	136.6	131.53	147.71	80.94	129.12	147.21	135.44	102.42	112.06	85.834	89.145	96.647	123.32	107	70.099	106.1	96.941	80.172	105.18	92.727	61.143	110.28	115.4	102.62	115.87	105.74	134.88	135.6	133.67	146.08	128.83	97.617	130.81	70.386	115.25	81.329	141.27	128.04	51.701	47.495	88.768	78.561	53.512	64.352
97.854	116.04	97.426	94.925	95.528	91.781	129.11	141.8	147.59	133.77	105.59	164.98	100.83	90.366	120.38	82.387	69.576	83.986	105.61	100.09	68.173	98.735	88.658	69.99	79.128	75.236	63.388	85.344	95.634	83.14	77.001	78.232	114.88	129.01	137.54	163.11	126.42	92.221	113.61	68.161	118.58	83.667	140.13	120.39	43.49	45.796	97.362	89.413	70.825	99.263
95.968	110.75	101.18	83.414	115.3	89.345	123.35	129.31	166.73	153.03	108.79	147.43	100.96	83.212	142.31	90.848	69.834	68.865	83.928	77.49	88.089	93.073	100.25	76.683	100.46	84.203	106.71	62.096	83.011	69.24	70.205	65.635	70.285	94.268	108.94	131.4	109.1	83.68	89.156	83.961	97.091	85.827	145.14	116.63	48.024	46.847	110.04	113.02	91.182	126.38
102.28	117.09	86.964	71.562	100.12	75.689	105.4	108.07	143.47	117.32	104.31	115.49	102.01	80.904	125.49	85.433	101.66	82.544	65.091	60.75	87.658	82.726	62.059	57.909	51.746	67.001	90.65	38.409	84.327	75.809	45.414	49.742	33.412	61.397	22.932	68.347	93.991	87.631	80.693	104	53.942	76.041	159.79	137.43	96.774	93.274	133.41	156.46	125.12	151.22
105.96	116.3	78.07	72.001	93.246	65.727	88.784	84.849	118.4	59.283	105.65	91.174	111.03	90.746	108.23	84.058	142.34	105.26	62.262	59.676	75.38	94.226	41.821	55.228	33.032	67.446	56.702	50.155	106.06	97.014	76.517	79.476	42.729	58.64	-31.486	15.127	87.605	97.543	84.968	113.55	25.006	63.942	166	159.67	151.21	146.07	145.28	181.29	132.53	145.93
99.499	119.57	61.006	88.134	45.509	66.703	71.494	85.757	68.319	37.201	78.421	87.824	86.195	100.04	70.832	79.948	146.06	115.47	61.592	71.747	49.294	106.11	11.421	51.021	-5.6099	58.897	3.4341	70.512	114.6	106.86	89.289	105.2	80.271	80.057	-52.893	12.161	89.47	111.49	92.212	113.38	19.81	71.903	152.47	165.29	201.12	198.53	145.66	176.34	145.37	143.01
84.947	93.829	76.093	112.05	62.57	89.844	78.498	95.586	83.779	69.635	77.754	94.985	85.254	111.94	86.117	104.69	107.81	85.22	69.353	79.148	53.862	122.56	69.233	100.7	83.258	103.74	47.248	109.47	115.25	99.664	158.6	156.05	120.11	103.33	10.135	48.908	81.731	105.06	78.618	102.5	32.296	87.62	103.99	114.07	188.01	178.95	108.91	116.76	131.19	120.8
75.872	80.577	82.364	121.44	69.644	104.04	97.224	117	116.84	120.53	86.807	118.01	81.279	108.22	95.476	102.82	60.614	51.303	81.808	81.266	53.333	105.56	82.986	115.4	75.565	98.869	60.652	100.65	107.06	89.264	155.42	145.57	129.3	115.83	8.29	69.843	76.882	95.395	63.238	85.495	31.685	98.793	117.2	117.39	184.11	163.52	126.04	110.48	172.59	151.06
82.852	77.667	92.224	121.06	72.961	106.71	113.4	130.29	141	152.81	115.96	132.1	103.4	112.89	115.82	117.35	58.104	53.95	109.16	93.307	53.221	83.755	113.99	130.31	56.659	86.487	76.341	90.634	112.92	105.97	133.76	118.66	124.76	119.05	51.88	88.07	67.899	81.289	50.633	73.386	38.083	97.967	58.012	47.084	123.98	99.406	79.014	56.429	145.79	129.57
104.39	100.05	90.313	108.73	39.402	71.461	116.45	126.04	111.6	114.83	136.4	137.81	103.02	106.85	95.958	85.9	98.459	101.15	136.71	112.3	42.07	61.84	83.983	97.274	-48.154	28.07	6.2381	51.12	127.03	134.93	73.072	68.513	125.07	123.91	37.914	61.521	74.028	81.054	58.585	64.695	46.927	83.092	82.591	80.853	114.9	102.84	114.87	92.728	136.01	135.4
121.22	104.23	107.42	107.15	65.539	55.431	130.52	123.02	150.7	100.5	191.56	162.17	146.28	133.37	132.98	115.06	175.57	166.77	181.07	141.52	33.662	79.183	126.9	117.91	-18.056	43.474	-14.373	54.466	172	186.12	122.1	103.91	152.9	143.6	61.218	16.427	81.685	71.03	64.319	45.753	89.528	54.659	62.212	64.277	44.893	55.901	74.413	52.907	45.474	67.303
[truncated: 66 more columns]
