# Supplementary material for: Constructing high-order functional connectivity network based on central moment features for diagnosis of autism spectrum disorder
Source: PeerJ. 2021 Jul 6;9:e11692. doi: 10.7717/peerj.11692 (PMC8269664; doi:10.7717/peerj.11692)
Supplement: Supplemental Information 2 [file peerj-09-11692-s002.zip › raw data/Subject_40.csv]

93.118	103.51	93.861	87.897	133.65	111.27	80.222	80.193	91.056	110.72	79.697	74.247	74.35	91.576	83.506	111.68	82.668	102.52	99.447	85.089	143.29	119.62	88	103.92	186.58	123.62	139.43	104.01	83.524	74.42	91.583	97.137	97.281	109.71	167.99	214.82	116.11	102.36	108.23	94.945	102.84	112.29	102.38	83.572	102.36	111.2	111.52	98.481	86.364	101.12
95.513	92.018	98.751	86.722	130.01	122.22	91.542	82.895	87.073	104.22	81.539	90.681	82.304	87.802	86.866	106.61	83.622	84.702	98.942	99.048	127.61	124.05	99.53	100.71	188.72	124.41	142.28	126	78.548	75.867	95.021	104.96	92.629	103.96	141.27	171.14	97.911	97.407	101.04	90.864	61.243	110.06	96.905	87.518	119.52	124.72	111.3	94.9	94.81	108.23
89.518	87.612	97.953	81.622	112.11	99.242	97.804	89.655	86.053	94.024	78.854	105.45	93.477	87.518	74.97	83.804	79.29	78.836	82.795	97.272	109.2	111.45	90.708	83.51	137.7	114.82	97.697	104.84	85.126	85.793	83.603	102.92	82.807	102.95	92.746	111.25	88.282	105.32	92.425	102.23	29.001	82.832	127.18	133.1	160.29	168.2	136.17	136.64	127.9	136.71
104.39	97.069	89.615	86.695	88.683	84.67	101.65	109.67	86.232	79.533	82.374	119.49	90.195	97.547	52.756	74.637	94.108	90.571	102.68	103.56	86.406	103.91	76.419	61.479	103.75	113.87	59.648	91.878	96.013	99.357	95.139	101.44	105.69	119.53	74.891	81.684	79.015	104.76	79.538	95.603	32.683	73.273	115.41	126.23	162.81	161.32	128.65	126.38	123.75	127.4
102.53	104.72	81.495	88.547	91.269	81.698	106.24	113.95	101.07	72.101	85.63	109.27	88.519	106.48	50.66	83.537	93.248	96.277	104.38	94.565	71.282	106.08	76.51	68.101	102.5	114.06	58.865	99.124	101.81	90.696	106.66	100.79	117.26	124.19	76.856	100.74	85.333	94.34	73.975	85.257	46.248	63.016	110.99	113.37	168.93	151.01	125.39	126.29	128.93	130.46
107.94	112.27	83.718	94.806	61.636	87.648	109.08	114.92	99.957	88.464	112.6	113.28	105.46	122.88	78.965	99.608	93.725	98.153	108.7	100.15	64.058	90.125	90.306	95.703	55.405	86.738	36.08	88.054	97.35	88.13	102.61	94.914	116.62	114.51	63.393	73.264	80.992	76.656	71.997	72.001	37.145	49.853	90.357	91.039	144.55	130.42	104.53	99.891	139.16	139.16
112.25	116.5	89.001	96.627	80.132	104.42	104.05	90.827	93.799	90.009	119.08	94.337	103.62	110.79	100.85	110.81	95.966	106.74	112.08	116.39	74.557	85.93	107.9	120.47	70.34	79.544	73.993	112.88	89.551	81.951	99.287	94.622	122.17	103.47	75.337	71.328	82.717	58.263	76.246	66.039	38.541	49.295	97.641	86.64	124.08	115.11	94.243	84.759	129.29	130.46
110.1	120.42	95.841	94.395	115.14	112.88	93.205	66.38	91.734	100.21	112.82	81.153	98.589	95.709	111.14	119.11	92.496	114.99	98.31	124.55	100.95	93.016	119.71	128.17	102.1	92.222	110.17	127.68	92.606	88.4	96.159	102.49	116.98	98.372	83.332	70.112	88.443	58.983	82.831	78.586	41.343	45.078	129.38	112.96	109.11	112.36	102.96	94.892	118.87	121.14
111.08	119.47	97.155	92.479	111.56	107.14	83.063	68.696	84.963	118.86	107.49	91.279	96.039	93.983	113.13	118.46	97.14	117.98	87.978	122.83	131.96	106.74	123.09	111.31	102.71	105.69	101.96	104.14	100.6	107.95	104.83	111.66	109.7	104.97	91.78	67.279	90.354	79.397	93.606	94.64	57.346	50.121	137.64	127.67	93.284	107.21	103.46	94.323	115.48	109.1
109.63	117.08	92.887	87.263	136.79	115.67	81.739	73.644	92.863	113.98	85.438	85.783	82.091	87.147	104.03	116.5	106.74	120.57	92.915	111.88	143.95	140.73	119.37	86.033	168.97	142.6	134.51	122.65	107.43	106.91	130.33	121.42	112.96	116.8	128.42	121.71	103.3	95.886	106.06	101.05	95.785	88.236	124.53	110.38	88.741	85.967	95.732	86.753	96.945	81
94.873	108.57	91.735	79.648	128.02	107.07	87.427	80.973	97.297	109.18	74.086	84.168	92.355	89.378	112.72	101.2	105.41	111.04	84.054	92.103	136.5	144.85	108.77	74.89	169.26	138.65	124.69	109.85	105.42	95.579	128.12	115.52	96.378	111.63	133.59	139.96	115.02	108.51	120.1	105.72	115.56	110.49	117.03	106.75	109.16	96.906	98.472	108.73	120.18	97.944
96.175	115.03	103.97	84.796	116.84	102.75	94.735	87.106	95.919	105.08	81.606	98.046	114.14	103.09	125.65	96.23	108.57	110.53	95.884	98.65	107.76	120.46	92.648	78.685	150.34	120.19	106.04	105.56	104.57	96.943	109.76	105.2	91.125	105.99	111.92	100.27	110.45	104.99	118.39	103.22	106.85	115.83	97.781	93.099	95.155	85.946	89.494	107.67	118.16	107.14
88.748	111.49	106.42	88.864	136.55	86.575	88.533	76.166	83.864	71.533	75.039	88.623	104.91	91.953	124.19	87.747	114.69	116.21	104.3	112.07	101.94	103.9	83.276	85.031	153.25	101.91	150.3	121.17	100.37	98.575	99.355	99.181	103.7	102.5	124.13	99.246	106.82	97.545	118.6	98.653	129.6	105.72	108.49	95.028	96.88	87.168	95.155	118.74	103.31	108.31
87.353	115.62	116.17	98.283	120.84	55.157	84.875	78.232	75.721	68.691	89.25	102.15	108.68	97.936	123.9	88.502	115.97	119.13	106.03	127.01	105.54	78.415	83.853	90.22	101.57	79.469	121.9	81.267	109.95	121.97	97.32	100.96	110.05	105.85	107.74	63.618	93.379	107.06	106.97	106.86	111.2	67.898	126.74	120.25	78.78	85.219	109.27	124.98	96.427	111.67
87.523	116.73	114.75	98.014	125.1	46.059	84.379	74.314	76.354	53.115	88.811	96.532	90.202	87.787	113.06	88.494	126.63	126.63	122.1	137.91	120.8	82.999	96.291	82.066	101.47	88.268	131.56	76.52	119.49	133.95	130	113.24	127.85	115.38	120.05	84.727	88.471	115.16	99.989	110.12	100.24	59.175	140.54	134.8	76.159	80.727	122.16	124.94	83.278	91.915
87.322	126.66	110.46	89.324	133.94	67.137	92.504	70.193	94.538	56.757	88.43	93.382	84.287	85.576	109.96	94.895	134.35	135.29	140.14	141.31	123.07	93.308	109.39	74.179	119.21	110.74	136.31	96.169	131.66	138.81	163.51	130.25	130.88	118.68	103.25	89.819	88.802	113.53	94.477	108.6	67.071	70.411	143.54	146.96	85.11	87.334	134.22	137.2	86.906	84.568
96.233	143.15	103.48	85.659	103.67	96.296	102.32	84.887	109.89	92.726	103.93	114.54	102.5	104.47	118.34	103.01	143.83	142.67	160.7	148.17	105.48	82.261	113.44	72.77	92.724	108.24	90.761	93.962	141.09	152.39	173.34	142.48	123.53	117.12	44.898	29.923	80.586	102	90.023	94.151	33.518	85.63	115.34	143.81	86.646	101.49	127.14	141.04	107.64	102.28
100.1	141.57	92.443	87.995	115.81	123.9	103.93	92.282	116.56	96.914	94.557	105.75	95.763	100.05	114.56	103.12	149.09	145.55	169.6	150.71	97.934	89.388	117.97	82.758	131.98	120.11	123.98	135.91	132.51	147.8	179.19	149.31	135.4	124.71	49.794	52.74	81.755	78.238	99.744	71.31	72.568	102.6	92.686	121.98	110.5	114.78	111.65	142.53	104.03	106.25
103.51	131.12	94.908	103.67	95.054	111.38	106.64	116.23	121.98	121.29	105.61	113.01	114.82	111.46	117.72	103.7	134.23	128.55	141.8	137.15	87.338	82.275	124.36	108.48	107.47	104.14	82.509	103.86	124.8	142.95	153.09	139.33	125.75	127.15	51.603	67.928	84.533	77.953	102.49	67.587	115.07	89.217	86.291	121.49	122.63	124.5	103.19	144.72	116.1	130.58
129.05	119.84	102.11	124.17	98.456	114.44	107.95	136.51	122.88	119.34	123.45	126.4	120.74	118.65	112.62	116.82	133.95	117.29	138.88	130.92	80.876	101.49	134.95	126.11	117.15	110.03	91.945	113.51	116.54	130.18	134.41	119.79	124.29	126.45	93.854	113.14	88.293	80.418	94.371	68.167	169.6	107.14	60.889	85.954	91.563	74.966	73.267	89.465	81.611	101.54
131.34	97.514	107.57	121.85	93.982	100.56	111.31	132.57	122.34	105.45	132.71	128.33	133.52	113	114.93	109.26	116.93	95.716	109.89	103.5	94.599	114.74	137.04	130	75.243	99.768	83.621	98.4	106.07	99.579	100.18	90.733	87.85	97.948	110.14	135.21	104.43	98.626	90.39	92.508	181.49	119.73	90.72	107.85	104.13	79.86	89.192	97.595	107.21	114.39
144.81	94.07	105.12	111.48	74.711	115.61	110.28	127.44	110.48	102.54	147.36	158.65	142.19	121.5	117.38	111.03	119.48	94.964	122.75	101.67	110.55	120.29	120.2	110.11	23.138	93.097	85.246	110.96	103.03	94.328	77.511	77.132	59.751	68.221	78.272	65.883	102.27	102.72	82.408	103.25	151.58	147.86	87.366	105.11	84.37	73.927	89.696	80.768	120.96	115.76
125.22	83.915	94.031	90.228	87.012	110.76	109.49	102.12	104.12	85.647	115.01	134.06	122.89	99.592	101.67	87.871	103.22	92.77	115.96	94.178	131.48	118.82	89.599	81.814	36.757	97.628	102.38	118.39	97.112	77.978	76.755	85.211	57.167	55.753	61.381	49.502	111.49	106.32	90.08	109.18	121.35	152.31	131.87	139.77	125.06	125.59	128.25	131.11	151.17	138.04
98.462	78.869	87.271	83.49	81.689	106.03	103.31	100.05	97.974	103.63	97.732	133.24	114.11	107.48	98.904	88.672	80.887	88.738	93.741	86.237	137.33	113.44	70.561	72.299	51.321	101.4	104.73	117.21	97.108	91.019	82.857	105.18	56.461	61.225	37.02	25.142	105.23	104.22	100.14	105.29	90.72	119.48	144.25	151.39	134.95	153.84	144.07	154.04	156.63	149.53
78.798	69.523	85.393	91.957	101.8	105.58	100.13	103.08	99.369	103.92	77.373	109.19	95.09	104.63	92.022	97.604	66.12	81.996	69.723	74.626	117.44	119	73.87	77.231	122.14	114.82	138.26	137.9	94.12	92.476	103.35	116.51	74.748	78.828	74.943	83.973	103.43	99.742	108.45	95.538	97.991	95.058	137.81	132.09	132.48	142.44	136.88	140.93	119.85	119.48
73.029	63.376	97.93	107.74	114.27	107.78	106.39	106.27	106.04	98.865	73.096	88.371	95.257	100.99	95.575	108.29	57.983	67.979	42.716	58.437	83.197	111.94	93.849	93.454	154.09	115.08	149.27	150.86	90.378	83.48	109.4	104.79	78.326	84.971	115.35	134.56	102.32	98.428	108.27	98.795	96.943	78.177	123.98	108.95	120.13	113.75	118.84	113.87	85.287	85.568
86.848	65.826	110.65	120.44	92.17	108.89	116.56	111.21	103.64	94.95	84.064	86.323	105.78	95.77	102.27	108.27	71.225	57.766	40.875	55.946	61.224	84.291	112.1	102.13	107.4	89.3	124.83	136.96	87.213	76.349	101.64	81.119	76.117	78.335	123.5	113.89	95.274	99.861	103.42	106.42	90.356	82.226	95.261	82.053	99.842	88.659	90.413	78.192	74.049	70.398
106.49	81.731	121.21	123.08	108.9	127.52	125.18	102.91	106.54	85.051	84.445	85.61	96.905	83.097	98.535	110.54	93.843	64.694	68.656	72.904	72.142	76.263	123.86	106.61	109.33	98.341	160.43	169.1	88.139	72.254	105.38	76.213	91.131	81.314	123.98	88.881	91.919	91.624	101.71	110.4	94.403	103.36	68.4	50.616	74.482	58.741	63.316	47.836	48.65	51.17
101.27	89.958	122.37	112.69	100.56	106.92	129.14	99.553	112.85	99.718	86.916	85.876	91.666	77.792	101.48	97.085	95.608	68.425	69.977	79.364	106.62	71.721	129.96	115.57	80.3	90.74	148.66	133.01	90.091	72.842	97.285	83.43	94.554	86.59	103.78	67.874	98.59	100.09	111.07	115.63	106.02	98.979	78.587	70.063	77.984	75.156	70.395	74.009	70.41	80.905
117.14	108	128.95	113.92	102.56	104.35	132.75	109.97	124.37	117.69	107.54	98.793	84.066	91.963	107.64	103.38	104.64	89.793	99.017	103.64	117.33	90.94	139.2	126.05	112.56	107.18	148.55	121.31	93.302	86.667	100.57	96.333	119.53	109.47	111.6	79.061	98.856	99.871	109.73	102.7	118.6	106.72	49.662	51.5	25.252	26.825	48.869	41.844	33.442	52.108
105.76	99.358	128.42	107.54	123.29	89.029	132.23	100.98	134.32	96.897	109.33	67.204	71.845	81.297	121.79	92.135	96.334	100.34	87.7	98.629	119.18	118.53	153.74	135.47	156.01	108.97	171.92	112.72	81.623	73.734	93.649	90.711	125.49	114.51	162.79	161.66	114.59	101.01	115.87	95.867	143.52	104.39	56.361	59.015	26.979	14.624	54.242	51.906	26.22	34.069
111.04	101.13	137.54	113.74	97.035	79.295	137.14	102.22	133.94	88.774	127.84	57.524	92.782	85.843	143.74	84.502	95.467	107.06	85.737	100.99	93.883	103.23	157.18	133.63	120.19	81.653	109.05	67.853	78.747	76.546	79.172	74.647	119.86	110.25	161.06	143.94	110.17	102.39	103.12	96.607	109	89.824	34.647	50.163	9.2517	-1.0929	45.041	34.992	34.224	25.565
106.44	97.381	134.27	112.64	108.26	90.314	133.05	84.47	121.57	56.043	110.91	30.151	92.602	65.313	145.65	72.85	103.96	112.99	93.947	105.63	94.811	92.503	151.56	120.56	126.6	80.808	119.07	83.378	80.374	76.342	96.502	75.354	127.98	110.76	158.48	131.12	106.12	93.713	98.666	100.14	90.596	78.893	23.5	29.302	28.546	13.083	41.378	28.1	46.638	27.256
87.086	89.682	119.39	101.42	111.7	96.075	119.46	70.614	104.89	51.741	88.282	23.436	97.748	53.874	138.8	62.236	106.85	110.19	91.968	103.74	120.78	83.898	139.08	112.5	119.87	88.844	127.84	92.887	93.686	87.809	127.31	96.538	127.18	116.08	119.01	99.16	104.3	93.844	105.55	110	85.919	56.414	43.164	38.841	76.112	72.056	60.19	55.082	89.64	71.681
81.004	86.285	99.718	90.237	106.98	115.39	99.187	75.851	92.004	80.641	90.233	59.828	110.83	72.665	128.86	73.674	114.33	109.87	102.52	106.38	138.6	96.643	127.09	114.33	120	110.69	144.06	119.04	111	114.18	157.34	123.42	119.96	123.58	73.388	68.54	99.497	94.638	113.14	110.75	106.54	55.478	57.537	50.224	92.646	107.11	71.783	62.97	108.87	99.844
79.686	74.939	83.38	80.201	119.51	133.98	83.903	81.12	92.848	98.191	97.199	84.91	117.01	88.512	113.8	87.147	112.56	104.11	103.86	98.084	131.68	127	117.3	120.59	140.43	132.58	173.85	157.25	111.71	119.41	165.31	130.7	104.57	117.3	74.925	104.63	104.59	95.275	120.07	108.61	151.1	83.657	91.33	79.516	112.86	126.76	93.562	83.659	110.4	99.774
77.74	60.162	84.994	81.396	94.409	127.99	83.757	94.724	98.361	114.75	116.43	103.63	134.97	106.4	110.01	91.614	91.701	80.574	79.784	76.701	105.94	128.62	104.89	125.46	76.77	113.28	123.42	133.68	96.391	113.25	131.17	110.68	68.166	89.422	75.93	119.5	102.64	101.1	118.01	116.75	156.64	100.1	124.25	120.76	134.31	142.66	118.26	117.55	129.13	102.37
86.857	63.87	94.661	98.758	89.73	139.86	91.698	112.2	108.33	117.34	129.49	114.98	130.83	118.97	102.79	110.95	82.551	67.749	80.747	71.026	83.391	125.6	91.75	120.77	42.631	103.43	102.56	137.1	88.074	111.79	102.62	98.451	57.129	67.696	81.348	111.2	88.432	93.212	102.92	117.45	137.85	122.51	99.125	95.738	113.24	102.25	102.26	95.403	103.08	69.37
73.258	62.33	101.5	109.76	106.04	129.23	100.28	112.91	109.21	89.346	108.02	88.202	98.189	100.37	91.962	103.28	72.929	59.623	72.506	63.889	107.25	121.76	85.079	112.36	50.281	106.28	122.91	137.9	85.843	100.96	99.635	103.59	76.063	68.791	105.45	144.33	85.997	88.288	104.35	121.14	116.97	115.37	88.145	68.422	125.95	89.411	89.641	88.752	88.444	57.05
83.566	86.583	108.54	121.75	83.372	110.16	107.79	129.45	103	93.628	117.04	105.62	91.635	112.72	91.026	99.518	90.802	81.747	93.796	83.037	126.43	102.34	83.205	105.52	44.875	103.33	93.137	100.36	110.03	120.81	107.96	119.63	112.07	95.517	87.389	110.1	80.215	92.455	102.15	115.07	70.686	98.698	54.025	37.575	88.262	62.723	55.589	43.848	69.485	56.737
97.555	109.1	105.92	116.58	99.591	96.199	106.52	121.36	94.964	72.165	118.85	110.99	82.377	114.19	85.341	90.276	123.56	128.48	118.75	106.77	135.64	105.09	90.172	101.56	106.06	118.51	129.09	109.08	127.12	129.17	122.84	126.6	150.4	127.13	111.34	131.94	93.197	92.474	111.47	101.68	60.619	96.807	58.707	42.669	70.536	61.133	41.391	27.429	52.288	54.684
114.2	130.99	101.72	108.18	86.381	74.635	103.72	113.55	87.941	70.779	134.59	127.63	99.719	127.84	83.118	87.305	148.64	168.61	127.85	125.78	108.1	90.42	92.021	99.417	105.22	102.81	96.602	78.321	130.42	136.69	111.73	113.6	152.32	135.85	117.19	109.86	99.562	97.58	111.01	92.076	45.679	91.413	82.649	87.787	65.821	91.561	52.38	48.682	76.073	80.59
115	135.01	91.523	104.15	73.478	59.902	99.285	104.69	80.275	70.182	127.21	118.18	100.66	123.66	70.791	88.696	150.85	174.3	122.17	133.09	76.708	75.633	86.663	94.566	90.545	83.775	50.03	43.578	113.18	129.86	105.58	101.65	139.93	126.96	130.54	96.73	92.549	99.435	102.16	85.849	47.687	83.177	104.46	123.38	94.936	138.17	78.522	89.56	117.82	113.84
83.769	110.25	74.615	102.04	109.56	72.108	90.886	87.781	77.961	55.319	77.797	67.483	60.607	88.158	52.434	94.56	122.86	136.76	100.19	119.6	84.458	94.963	84.976	94.642	146.73	108.41	88.383	72.227	87.976	102.61	132.92	113.63	132.17	115.9	165.92	155.54	83.416	91.088	97.08	83.935	84.142	72.74	120.63	119.52	159.03	176.74	110.42	129.4	140.55	132.69
56.976	78.485	78.557	110.86	98.1	77.401	96.692	94.383	81.777	76.099	50.708	40.057	50.526	71.275	58.228	91.203	78.31	68.263	73.162	99.515	107.18	97.867	87.507	103.32	154.18	132.51	50.615	54.329	81.872	86.247	162.65	133.68	123.4	114.05	143.72	172.21	70.397	97.238	89.05	95.491	80.95	46.592	125.87	108.37	195.64	190.35	136.2	140.85	155.05	152.83
46.051	39.438	83.99	110.15	116.42	99.425	102.38	92.742	88.418	66.261	38.272	19.888	43.601	51.072	78.551	81.232	62.643	20.541	64.688	80.318	139.35	127.76	104.94	110.5	204.53	168.33	113.36	106.71	85.221	67.604	185.87	142.26	124.51	111.96	144.06	219.47	81.484	98.471	100.99	100.85	117.75	66.059	129.92	86.693	200.5	166.91	144.77	122.82	124.44	129.54
43.853	8.133	100.13	97.302	114.71	93.345	113.81	85.222	98.546	53.419	56.563	19.351	75.623	45.916	115.98	61.918	63.063	-0.52805	40.306	54.09	150.94	137.28	126.68	117.05	177.15	155.06	152.69	127.32	90.329	53.418	156.17	120.03	95.63	88.48	127.8	217.32	112.43	112.53	126.94	117.51	146.56	95.552	166.24	122.27	192.39	163.63	166.74	144.78	123.41	122.52
73.724	12.653	128.81	94.652	109.66	91.779	129.79	84.084	103.89	45.936	89.696	38.054	111.46	58.231	137.1	62.632	85.629	13.626	50.036	56.783	128.99	127.17	139.35	115.81	131.21	129.36	167.22	142.9	90.09	55.399	115.21	92.525	79.063	68.202	117.61	165.18	128.08	121.21	139.44	129.49	148.08	134.71	168.39	140.78	130.08	123.4	158.88	138.75	99.003	82.166
85.678	25.768	136.16	94.092	120.02	95.93	129.48	83.55	94.616	43.045	94.907	41.016	106.7	62.861	131.83	74.127	95.853	29.668	58.618	61.657	122.28	123.56	141.46	115.07	109.69	111.07	205.65	160.73	75.868	53.065	95.993	85.312	72.205	52.082	138.1	145.45	125.58	121.33	143.72	132.03	158.2	153.5	154.98	138.72	92.78	96.34	143.15	138.53	88.743	53.827
75.722	42.899	132.72	100.59	131.9	95.791	124.41	85.843	88.187	62.966	73.939	22.097	83.424	61.524	108.35	76.123	67.274	24.601	48.107	59.552	129.95	109.94	128.87	123.67	125.1	117.03	192.24	138.59	62.357	36.137	104.47	100.26	77.809	55.761	159.71	172.32	111.52	122.71	129.34	134.08	132.11	127.88	160.71	147	107.26	101.84	145.3	159	104.7	65.549
78.151	63.554	118.42	116	122.87	119.24	111.98	101.75	80.422	96.94	70.208	32.785	65.904	76.656	91.618	80.569	45.377	22.948	56.032	69.405	140.39	95.72	112.95	134.51	154.72	139.64	166.43	125.4	58.287	32.684	123.74	116.44	93.677	75.658	166.37	185.75	85.587	110.8	103.62	117.36	94.595	100.75	135.94	121.63	112.4	90.163	123.06	126.88	101.14	79.422
73.752	69.174	100.67	121.04	131.63	135.01	102.41	99.42	89.398	98.616	66.072	29.489	57.264	74.161	84.927	70.141	35.93	33.484	52.292	70.811	144.94	87.75	105.15	140.73	199.02	155.87	172.13	130.64	57.769	25.055	122.94	112.27	100.54	90.857	179.33	216.06	87.274	97.025	94.194	99.11	83.025	91.118	141.73	118.86	150.27	110.24	118.12	119.59	107.23	109.75
79.779	79.322	99.253	123.99	109.85	128.95	104.76	101.3	110.03	105.62	87.979	49.321	80.908	83.375	96.256	70.813	47.972	60.036	53.413	78.495	122.48	67.966	108.19	138.56	167.4	131.39	127.85	100.95	67.692	47.407	91.189	93.473	88.046	95.287	148.46	160.15	99.124	94.254	94.082	89.901	68.113	93.509	136.6	123.26	155.23	129.88	109.77	113.19	122.53	142.74
98.363	96.876	112.77	126.44	103.68	125.59	112.33	101.8	125.15	104.73	102.71	69.788	91.567	88.514	103.91	92.567	74.257	94.706	83.928	103.01	95.891	70.627	122.04	126.76	147.39	114.31	109.32	97.14	79.649	88.307	81.061	88.938	93.301	106.65	125.11	96.044	107.37	92.163	98.227	85.919	65.854	110.9	101.1	95.202	115.41	107.92	82.797	78.512	101.73	123.44
100.08	103.64	118.45	116.31	111.84	110.95	111.89	94.81	121.89	101.71	88.426	69.822	79.148	78.708	104.24	106.83	82.019	108.33	102.9	115.18	94.592	96.232	134.66	112.23	142.13	103.72	113.85	93.704	88.149	112.02	102.42	103.16	105.67	116.52	124.04	87.869	113.23	97.793	104.07	89.803	81.291	118.04	88.436	82.88	98.518	93.182	77.409	71.913	92.033	96.692
101.89	112.81	119.93	103.52	87.771	82.19	109.21	96.769	106.5	128.63	81.049	85.852	89.741	85.259	107.47	103.19	70.374	100.71	101.69	114.85	95.677	98.952	127.11	99.955	96.244	81.431	45.949	38.925	102.95	116.2	125.23	117.23	107.76	119.96	97.61	70.298	107.18	114.08	91.274	99.609	60.883	101.55	106.74	113.83	96.322	89.171	98.931	93.048	111.25	95.478
111.9	119.31	104.46	89.576	90.842	87.728	94.679	94.352	81.837	132.01	82.036	116.83	97.493	94.972	108.33	98.466	83.235	108.04	108.94	114.41	102.39	107.32	107.99	87.442	92.634	77.9	70.776	63.076	111.32	103.53	140.13	118.1	107.1	113.18	95.296	71.135	97.071	108.03	77.703	92.45	68.454	105.44	116.75	127.9	90.909	63.388	107.56	97.247	104.29	78.914
105.71	117.6	87.838	76.375	103.06	93.013	83.178	86.283	69.471	118.57	91.936	140.98	113.57	99.666	110.6	90.662	106.1	125.43	96.407	101.31	104.4	100.87	88.495	82.49	81.346	66.332	123.77	103.49	110.65	85.259	115.43	101.63	80.649	90.372	86.684	58.804	99.287	98.368	79.559	90.207	91.085	105.53	137.85	153.44	102	63.608	121.75	132.61	115.74	92.28
108.48	123.97	93.188	82.498	83.591	98.212	87.849	96.469	67.72	118.98	121.51	169.33	134.37	112.38	110.69	96.305	135.46	146.62	107.67	105.57	90.518	77.057	80.955	84.187	42.318	53.102	118.34	113.75	106.65	96.957	76.432	87.272	60.882	79.745	51.875	-3.732	95.54	93.61	88.252	95.729	97.477	97.383	114.06	142.08	68.078	46.172	104.45	131.73	112.08	98.876
103.64	123.59	100.38	91.433	99.307	114.28	96.62	100.16	76.464	106.4	120.99	150.05	112.35	97.499	93.223	106.15	148.29	155.49	139.1	116.77	89.012	89.146	93.955	89.495	83.356	76.468	147.61	146.66	98.509	110.19	70.005	93.483	75.944	89.889	57.591	12.106	100.77	90.317	106.7	101.91	134.8	101.18	79.416	100.24	36.282	24.628	79.149	111.21	80.228	79.182
90.863	116.96	105.14	94.966	97.61	118.99	103.35	105.25	86.068	116.37	110.38	124.98	93.886	87.105	84.886	107.07	126.2	135.11	151.39	118.74	104.47	111.24	115.93	100.82	101.7	98.889	127.05	137.52	96.035	122.64	81.014	106.02	92.461	104.08	59.576	48.08	104.72	97.08	119.03	111.4	157.07	92.576	68.676	84.805	29.05	31.238	74.991	102.4	69.454	78.408
92.373	118.51	102.35	96.056	74.329	113.02	107.64	115.65	97.78	142.88	105.63	121.9	102.66	95.679	86.869	100.95	101.84	110.54	150.83	119.89	110.03	116.62	125.45	106.25	76.856	100.16	51.976	90.814	106.79	129.85	95.84	109.87	105.3	111.27	45.598	51.518	103.52	108.64	109.78	111.32	149.03	94.577	73.737	96.045	29.903	46.823	83.634	94.944	71.467	90.228
94.65	116.63	88.943	90.336	90.221	117.04	101.76	110.92	105.37	129.88	90.001	124.07	109.1	99.592	93.694	97.106	104.53	108.13	137.89	117.13	119.46	126.32	124.2	104.82	75.435	105.09	73.502	110.74	112.11	124.05	113.21	104.59	111.3	106.48	60.573	67.087	107.21	105.51	103.91	101.35	151.49	118.09	85.819	103.59	48.122	60.939	89.085	94.833	62.924	86.571
91.812	119.35	79.799	87.398	82.813	101.51	97.44	114.44	116	125.15	92.017	143.58	135.54	116.34	108.77	101.41	122.38	120.61	107.39	106.15	109.17	105.28	108.86	101.66	20.303	77.268	63.652	96.199	119.19	126.26	102.59	95.899	88.091	87.828	36.927	20.313	112.93	113.07	102.75	104.14	125.36	130.98	95.506	121.89	59.234	84.488	94.146	119.64	84.88	106.16
104.75	128.77	81.133	95.075	81.687	106.31	94.49	125.9	120.23	120.11	105.64	164.42	142.2	133.17	113.97	122.14	152.23	144.55	113.5	110.44	90.794	92.741	93.353	95.439	11.246	70.141	82.465	109.77	122.39	140.47	96.514	98.658	80.734	83.629	22.656	-16.449	111.81	115.12	108.11	110.26	100.35	148.72	66.478	95.171	26.124	61.852	69.001	104.44	72.014	86.032
109.9	124.77	85.717	98.608	92.924	110.81	91.523	127.69	116.7	111.93	110.39	154.46	124.32	130.49	107.95	126.71	152.52	147.67	120.75	108.2	90.699	99.697	87.005	91.489	48.621	81.402	116.08	122.9	116.65	138.29	92.977	103.02	84.132	88.994	45.737	24.998	114.48	115.67	121.85	120.89	97.576	152.44	63.621	81.981	18.19	50.288	63.609	104.95	63.694	66.343
120	120.64	91.549	102.17	74.361	106.83	90.278	135.39	105.06	128.57	130.67	159.34	118.16	138.88	104.08	119.09	130.36	130.99	125.58	107.7	97.285	102.63	88.881	92.053	50.722	79.679	94.968	93.116	113.86	132.9	80.003	97.094	85.454	93.043	69.153	59.946	105.49	113.97	120	120.12	97.337	142.37	71.331	86.566	18.875	46.524	72.4	100.04	68.454	66.44
128.61	125.84	95.836	105.04	85.091	112.81	90.244	135.19	101.17	140.81	147.45	174.87	115.42	150.87	99.142	120.04	109.9	119.69	127.93	112.75	100.49	113.38	98.903	101.09	71.875	88.042	102.92	94.063	117.37	123.9	70.793	89.398	86.795	92.149	99.639	87.96	92.425	99.333	97.641	101.99	104.41	137.59	76.591	85.177	23.193	35.467	82.204	82.577	57.202	64.473
119.94	125.86	98.072	103.82	120.73	113.36	91.006	120.36	97.088	118.12	137.64	172.57	99.981	141.35	92.075	116.43	103.86	119.62	120.68	116.55	104.29	125.56	111.6	113.78	102.22	101.61	149.48	124.12	112.48	111.36	75.684	86.446	93.467	91.373	138.81	125.8	85.322	82.229	77.451	83.512	115.08	130.21	83.284	76.653	54.94	44.555	89.535	73.701	47.789	62.1
96.13	120.29	96.067	99.027	101.27	77.861	95.217	114.25	94.923	109.26	122.98	157.2	98.324	124.06	90.698	98.195	102.06	117.02	96.654	107.49	86.715	102.96	108.4	118.78	47.585	70.066	89.601	69.908	108.32	107.55	70.171	85.893	88.141	86.211	116.76	105.04	86.856	94.594	66.58	86.911	92.199	105.92	99.145	97.562	106.86	103.29	107.38	99.638	96.322	106.17
97.602	119.68	96.887	97.226	83.031	77.961	95.192	113.85	91.519	108.09	112.91	141.29	91.131	109.38	90.209	96.43	115.15	121.79	110.78	110.43	60.813	91.386	92.831	106.81	28.003	62.004	48.69	63.578	106.03	118.08	76.64	89.625	102.19	96.711	79.337	70.816	85.568	101.23	67.827	95.958	59.329	98.504	83.177	89.174	116.26	124.57	97.602	82.339	109.19	114.06
91.224	100.71	95.022	82.006	90.461	80.657	90.489	96.643	95.513	105.13	89.645	91.501	83.724	80.27	92.984	86.521	105.25	107.1	103.13	92.678	58.221	94.839	71.957	83.064	43.199	65.616	45.613	82.216	101.39	104.19	74.715	80.757	106.35	101.67	62.579	86.278	102	105.63	89.551	111.92	51.222	90.579	119.81	129.07	164.29	171.4	123.9	115.79	138.48	140.76
109.72	89.13	95.819	74.861	66.378	93.621	83.468	99.726	95.558	133.95	104.94	91.933	105.96	89.874	113.29	101.38	103.44	90.33	107.59	87.46	67.573	94.392	57.411	57.893	13.675	58.1	35.246	97.686	106.82	106.29	60.527	61.818	93.451	94.901	32.539	36.049	101.2	98.224	100.06	106.13	59.908	91.902	127.53	154.45	165.88	173.73	132.33	117.02	148.12	158.8
123.15	77.841	89.284	70.234	76.313	97.773	81.293	95.013	107.57	137.03	108.93	80.709	116.94	89.427	123.63	118.81	106	78.9	108.76	84.987	82.728	102.45	55.086	42.475	28.08	59.551	71.291	120.56	115.23	94.115	55.556	51.178	80.478	77.01	38.131	24.793	107.73	89.129	95.878	83.627	112.87	111.45	144.1	174.1	171.94	161.01	147.24	135.87	141.94	159.99
124.63	67.816	81.848	70.84	75.863	87.182	85.477	90.373	119.77	122.51	110.82	78.132	125.94	88.474	133.46	124.44	104.56	69.655	98.181	80.849	97.51	103.17	64.028	48.423	23.314	57.704	90.787	111.41	118.5	87.622	51.52	53.636	58.882	54.946	40.432	24.918	110.6	89.223	82.823	68.764	161.17	114.53	161.19	186.15	177.23	153.28	162.19	170.49	145.54	154.46
138.5	75.273	84.942	84.061	43.98	79.797	99.769	97.331	131.7	114.56	125.33	100.91	144.66	101.13	137.88	113.91	99.049	64.936	99.576	86.711	86.876	83.812	68.598	64.738	-11.593	53.166	36.941	64.314	119.77	97.675	41.48	62.001	46.776	48.322	15.374	3.7803	97.599	97.552	61.783	71.579	155.67	98.518	154.72	175.22	146.51	130.47	158.87	176.64	143.47	131.24
145.1	85.632	86.325	93.168	45.319	97.571	107.04	96.393	143.64	99.657	130.94	124.97	150.33	110.49	133.29	93.868	87.264	63.674	98.204	86.983	76.631	83.316	69.748	80.176	-12.52	61.823	38.056	72.075	113.26	100.55	24.196	64.688	41.63	52.49	11.897	16.131	83.481	95.042	58.998	83.85	144.47	80.711	139.41	145.34	116.1	107.05	145.67	163.52	131.42	104.39
140.98	93.682	86.466	96.081	58.032	109.43	105.74	95.093	149.07	92.435	129.5	143.69	149.8	115.43	122.99	68.265	78.124	62.461	90.184	83.88	73.271	88.283	67.034	83.151	-19.881	54.933	60.924	93.451	102.42	88.428	0.59411	54.266	41.579	61.259	33.547	33.114	74.477	89.407	75.014	93.211	142.44	70.438	115.23	113.33	103.68	97.548	125.95	137.94	129.44	106.27
146.7	119.64	93.095	103.25	65.377	113.48	100.45	108.01	152.31	116.87	141.51	178.03	157.31	137.15	115.42	74.805	90.528	76.472	103.33	98.231	59.821	87.191	63.747	77.956	-35.539	40.622	62.297	104.31	105.45	84.366	-14.473	47.978	48.468	73.645	42.207	-4.3419	67.706	87.892	82.783	92.498	129.86	82.918	54.331	67.46	65.146	67.726	83.942	76.56	115.98	120.35
127.84	121.02	93.217	94.29	102.58	89.387	86.184	90.989	133.74	91.818	112.93	150.7	129.03	114.16	106.12	72.631	104.33	92.733	102.79	103.58	81.243	100.22	68.984	71.738	3.3969	53.453	120.38	126.94	92.06	61.471	2.0482	51.924	68.628	87.788	100.05	54.229	88.921	93.845	105.51	100.93	146.12	98.864	45.597	60.258	99.903	94.445	73.508	74.51	123.05	142.07
132.04	141.45	90.25	90.977	75.978	51.835	76.597	90.217	112.61	103.29	115.74	144.14	130.11	117.19	104.97	88.31	120.76	118.25	113.22	115.4	69.984	74.127	61.373	66.46	-0.78223	54.504	43.204	56.559	97.761	73.519	10.515	64.526	81.354	96.575	79.107	39.055	105.78	119.79	100.52	120.64	108.89	113.1	48.096	81.436	100.75	127.22	78.732	85.105	148.2	168.55
132.21	147.6	80.917	80.927	121.34	62.377	62.747	60.399	84.846	62.724	95.433	106.79	96.967	97.647	93.439	105.64	128.8	148.41	119.41	117.66	80.232	84.685	60.386	67.785	120.63	117.42	107.08	100.33	89.796	84.616	35.752	78.624	108.72	111.41	112.92	128.05	123.61	115.25	107.74	138.3	99.223	129.38	87.965	91.071	115.29	152.04	100.1	107.98	132.18	138.66
135.14	153.38	82.08	83.769	99.28	56.473	65.808	61.73	60.882	66.025	106.68	97.795	97.791	105.41	82.748	107.05	122.25	157.67	108.24	113.97	68.262	55.408	55.987	70.838	139.85	118.58	53.687	55.925	89.101	108.49	34.032	74.741	120.89	119.99	110.27	134.25	116.84	114.15	105.94	142.43	62.784	120.14	122.98	103.31	107.66	169.03	122.3	120.07	140.72	133.75
117.76	141.13	93.033	89.178	143.79	64.766	78.591	56.529	53.828	43.126	88.238	54.29	66.772	86.054	55.773	97.309	111.78	152.49	97.383	107.92	68.494	60.144	70.026	78.854	221.36	125.2	106.52	83.049	81.611	99.251	57.604	73.391	148.52	132.7	179.44	203.09	112.14	95.997	111.1	117.24	79.271	119.21	144.88	81.705	119.35	154.23	128.45	112.11	115.31	107.63
98.668	126.16	115.52	101.05	117.09	38.895	101.57	80.392	59.844	67.047	91.238	39.309	69.022	86.257	48.141	78.901	98.744	124.84	88.034	104.66	59.338	41.437	88.882	90.926	168.03	72.896	36.468	14.579	84.668	89.771	75.209	76.142	152.15	133.3	190.95	174.13	101.26	102.43	102.15	86.539	78.277	98.641	133.42	74.177	126.69	139.47	119.53	95.426	125.26	123.95
85.604	102.1	123.94	100.73	131.4	54.404	106.13	85.808	70.039	63.071	81.921	32.158	55.9	77.582	57.351	78.67	99.354	103.47	101.46	105.26	82.634	72.532	114	103.62	161.44	72.629	84.623	52.583	82.178	77.82	112.2	94.722	148.65	126.12	204.08	177.67	101.01	96.689	102.47	61.872	113.49	89.891	101.21	54.682	137.65	111.04	94.722	67.459	102.69	106.54
80.486	81.418	114.67	89.266	137.51	73.769	102.74	78.498	94.05	61.916	74.178	30.909	65.108	69.771	75.928	80.656	91.632	83.578	99.621	92.752	107.8	99.247	118.71	107.98	151.06	92.135	103.74	83.484	85.085	67.291	127	110.28	123.44	104.17	165.72	173.65	116.71	101.17	108.84	69.962	130.5	76.046	109.6	89.23	163.49	121.56	106.78	92.187	104.46	106.69
89.578	67.825	98.304	83.993	95.763	87.355	98.896	83.818	105.07	74.94	85.966	55.195	95.865	76.045	94.856	81.161	85.404	68.521	88.355	79.767	127.52	98.944	106.81	101.98	99.85	101.04	63.463	74.494	86.296	75.502	119.5	108.98	95.607	81.241	100.68	131.89	122.85	107.16	124.26	93.578	120.59	59.003	125.25	130.36	167.31	142.93	126.37	119.99	120.93	115.42
90.207	66.855	87.072	90.159	107.03	119.68	100.21	90.251	116.36	84.88	89.468	70.94	103.39	79.821	94.306	100.79	79.212	67.953	76.829	70.056	133.51	113.2	100.14	101.52	137	130.81	98.237	116.9	89.005	83.919	123.07	108.27	87.4	70.858	82.217	124.17	124.43	97.754	137.86	106.09	114.29	66.383	125.8	125.9	137.91	125.39	129.14	120.39	103.13	99.667
67.548	62.089	92.35	104.6	110.65	116.49	113.22	102.27	113.45	98.542	80.256	64.078	93.273	74.909	86.434	99.933	60.097	61.909	53.311	58.322	129.99	115.36	105.87	112.1	155.02	130.9	102.48	103.62	84.47	82.68	136.96	108.11	92.782	76.201	103.31	139.8	121.74	98.792	140.62	108.27	99.009	69.017	128.51	117.86	126.9	119.46	127.79	126.79	112.1	105.83
66.484	77.646	108.86	128.12	102.01	115.85	128.52	123.47	106.44	128.64	80.937	74.646	80.696	89.566	80.901	105.41	54.575	70.815	70.453	71.483	102.71	111.81	114.33	125.11	159.03	125.96	69.864	68.675	88.23	93.721	158.29	118.88	115.55	100.57	118.45	128.27	105.94	103.59	110.37	93.74	69.67	83.922	90.95	85.845	86.308	81.504	96.7	88.464	103.27	93.373
67.687	87.819	113.45	132.96	133.94	130.09	125.27	113.17	98.376	120.82	60.14	70.575	54.477	92.318	80.332	106.69	55.798	90.226	91.83	84.721	100.22	131.19	120.07	132.25	202.31	152.69	113.77	94.233	85.485	94.619	172.24	131.72	135.16	127.46	150.14	175.61	101.29	99.106	86.2	82.572	73.872	94.678	82.603	76.827	91.45	71.249	84.689	77.729	88.672	69.103
81.322	105.54	102.05	127.37	103.36	120.5	109.99	111.55	94.317	135.83	65.839	95.207	72.32	115.12	90.744	108.21	66.985	110.36	99.641	96.922	94.953	114.73	104.9	122.34	147.86	136.93	56.586	48.589	95.272	107.57	139.79	130.05	122.43	134.95	108.79	142.9	97.768	108.38	71.333	84.28	67.214	86.587	95.209	106.95	107.67	99.977	98.087	96.158	111.74	86.369
99.735	123.06	92.422	119.68	95.089	124.67	90.594	106.37	88.012	127.23	73.128	113.5	88.104	123.91	94.157	120.92	91.657	133.77	113.12	119.27	102.37	107.7	89.287	103.66	132.76	135.89	57.252	62.245	101.86	118.69	114.39	123.39	116.42	139.93	84.894	120.46	95.794	103.33	81.984	88.272	66.085	82.308	98.543	102	110.67	106.44	97.585	90.491	97.603	78.498
101.52	133.83	87.542	111.46	104.86	126.19	79.041	103.98	86.801	115.71	81.595	112.24	95.575	115.12	92.672	135.54	110.15	147.21	120.36	136.16	105.95	111.33	83.069	89.921	139.51	125.71	89.865	96.136	107.83	120.78	107.84	119.49	111.11	134.94	80.494	103.54	100.15	98.168	101.48	91.923	61.554	88.763	88.192	71.6	104.34	100.07	82.03	74.499	79.405	77.466
93.911	122.25	98.434	105.79	76.888	88.689	90.436	103.27	78.089	98.752	83.664	80.191	98.924	84.206	90.612	102.7	106.73	133.45	119.77	142.28	106.66	94.532	83.667	81.074	93.92	88.142	49.3	59.079	97.811	107.92	122.03	112.44	121.25	134.6	101.4	108.82	106.24	110.36	114.74	103.31	36.622	84.963	89.427	67.024	126.74	126	71.67	78.846	103.17	105.9
110.35	123.33	101.96	106.12	69.696	95.35	102.62	109.09	86.642	104.81	104.01	89.221	101.78	87.912	92.33	98.554	114.66	131.29	152.8	152.74	89.596	94.971	87.789	79.954	82.176	78.44	47.926	69.915	101.18	116.29	141.87	118.9	134.43	134.35	107.94	88.47	100.99	109.17	96.247	100.25	32.67	110.81	41.389	39.031	89.762	103.43	36.863	37.326	91.974	107.54
108.72	100.07	91.327	96.275	85.942	99.169	104.52	95.601	93.433	85.391	97.89	89.575	90.995	87.016	92.241	83.562	115.79	119.71	154.24	137.7	104.16	103.8	95.892	84.769	93.028	89.285	97.802	97.216	95.672	113.1	150.58	123.14	137.13	131.49	138.68	136.34	105.43	102.44	90.384	101.74	87.601	123.07	43.681	61.689	103.49	125.53	47.851	53.605	99.015	120.19
108.05	90.996	91.827	97.325	80.258	97.229	103.79	98.987	102.87	99.291	106.29	124.29	108.51	118.57	96.322	95.642	115.04	104.16	135.21	120.7	111.2	89.772	101.33	99.842	80.739	98.634	81.569	84.075	108.41	124.43	137.17	127.01	118.31	128.08	118.23	130.78	103.83	101.29	84.327	110.23	119.67	111.87	62.077	105.67	93.978	137.91	80.305	81.619	100.37	135.36
103.99	87.991	94.081	104.31	85.144	98.846	96.119	110.49	97.574	107.4	106.32	143.75	109.88	135.73	91.269	120.42	122	90.991	119.83	111.83	112.54	87.354	106.09	112.92	105.34	110.05	82.62	85.048	125.58	129.43	136.38	131.87	107.74	125.29	107.69	128.55	104.05	101.06	87.677	109.45	147.85	113.99	76.94	119.83	72.944	122.57	102.01	91.591	73.435	122.08
87.944	76.849	94.525	105.17	79.153	80.398	91.411	118.37	79.153	104.84	91.119	118.32	96.894	116.81	85.996	115.06	114.3	69.13	91.879	95.356	110.83	91.324	103.59	115.95	110.85	98.974	64.474	62.099	130.55	112.84	140.63	127.25	100.46	114.49	111.19	139.37	112.13	114.52	97.781	108.66	150.82	119.37	113.68	138.6	91.253	132.8	125.21	124.17	77.947	122.42
101.4	80.644	101.34	108.94	68.516	86.612	97.157	127.56	67.524	112.59	90.6	103.27	90.952	104.09	90.105	104.51	105.48	60.314	91.155	92.208	96.15	101.31	91.395	106.71	100.58	99.346	45.193	67.925	125.95	105.45	139.57	116.3	103.7	106.5	103.54	112.5	104.24	119.19	91.777	102.99	108.81	130.96	117.08	126.8	82.881	114.63	113.63	116.94	72.338	101.6
119.96	85.446	95.254	105.61	82.423	100.31	106.27	123.19	81.81	114.9	84.569	85.303	83.946	91.021	89.369	87.951	95.921	65.076	93.881	85.532	80.28	111.77	73.8	87.21	103.75	107.13	57.409	92.511	112.59	92.751	118.02	102.66	108.81	94.655	102.75	99.555	97.68	115.79	81.884	94.784	84.103	145.84	121.49	119.83	85.515	103.37	105.46	118.09	77.859	87.986
131.37	92.2	93.124	106.16	77.044	102.64	112.66	124.11	105.16	131.99	94.522	102.53	98.081	105.04	93.762	86.397	88.425	74.317	89.886	81.763	70.207	95.752	67.016	78.477	69.457	100.49	43.958	82.666	99.68	94.765	76.274	92.411	99.725	83.914	81.414	59.477	85.249	109.73	77.531	92.663	64.665	133.98	118.95	120.88	77.319	91.524	103.43	119.18	94.433	91.4
118.16	89.28	91.429	106.77	100.65	97.502	106.47	113.18	116.54	114.67	86.332	99.424	88.306	100.4	85.593	93.434	88.781	85.372	89.049	84.684	74.848	84.806	79.473	83.491	96.883	99.186	85.679	85.79	86.351	87.022	62.539	95.363	104.12	84.077	105.65	90.194	88.049	100.82	91.028	90.566	87.993	123.84	123.68	114.93	87.937	78.647	109.94	121.5	93.318	82.504
92.954	93.112	97.202	109.46	96.71	81.728	96.177	108.44	114.81	112.63	92.34	100.35	92.404	101.89	87.329	107.48	83.408	88.672	82.979	89.037	72.617	66.772	95.826	100.93	98.573	77.615	72.133	47.393	90.264	87.426	65.522	103.96	96.709	84.649	102.58	95.162	97.936	106.71	99.912	96.166	90.408	108.21	128.69	121.28	99.91	77.253	122.35	127.04	107.73	93.637
89.202	100.46	96.516	110.53	84.465	92.329	85.349	104.97	95.393	102.09	104.38	102.37	89.489	100.24	94.234	114.35	92.701	97.289	102.7	103.39	77.879	74.82	102.37	104.89	101.37	71.509	80.557	53.258	96.873	97.84	91.962	107.68	102.9	91.435	102.52	93.741	101.4	106.73	101.65	90.574	102.97	115.67	100.72	96.127	101.24	66.875	107.13	92.022	104.64	84.35
97.433	101.2	89.926	102.43	89.022	102.73	90.04	90.25	89.896	78.554	96.998	77.814	83.435	82.565	92.983	91.021	97.816	102.81	114.59	106.47	92.717	96.569	90.099	88.255	109.69	87.438	92.989	82.113	98.158	93.575	111.5	98.341	116.43	99.752	108.97	118.29	108.72	106.85	101.4	85.141	128.55	125.06	93.703	87.619	132.54	88.402	104.19	81.217	113.93	84.876
115.34	103.79	82.683	93.866	78.933	104.78	102.29	90.692	101.14	82.784	99.966	84.273	97.583	88.746	93.15	74.411	104.41	107.66	119.48	104.14	104.44	107.51	72.426	68.74	68.822	96.294	74.409	93.978	101.94	97.374	97.125	83.413	111.26	98.659	80.832	90.967	105.88	105.94	98.881	79.968	151.06	118.34	77.485	79.299	137.86	105.52	97.621	73.259	127.43	100.61
121.07	94.522	77.092	83.921	83.285	85.314	107.59	91.409	108.22	73.408	87.759	83.105	97.504	82.537	84.063	61.737	110.69	109.3	123.37	101.12	114.86	109.57	67.838	61.273	45.088	94.935	79.687	92.235	97.388	88.798	79.177	75.573	108	94.996	85.167	98.909	109.23	103.42	108.09	77.243	184.91	103.67	72.419	70.425	141.18	114.18	93.817	80.472	127.04	108.37
118.39	93.403	87.377	80.072	101.88	64.013	104.16	90.852	110.06	69.919	80.29	84.275	99.816	77.37	82.778	72.977	105.81	110.28	129.07	102.71	104.28	98.545	78.777	79.316	55.958	89.683	87.772	78.154	98.33	82.561	73.937	83.997	101.82	92.572	100.08	117.37	117.29	100.17	111.11	85.084	173.71	82.937	74.062	66.496	120.79	94.186	89.035	91.325	102.03	97.026
133.95	109.31	93.192	87.631	100.15	69.517	92.69	102.38	99.619	84.935	99.732	106.45	106.55	87.342	94.898	106.29	116.88	124.1	160.83	119.37	72.458	84.696	91.592	97.413	76.999	75.845	90.537	66.376	109.9	101.42	92.248	102.56	106.32	93.162	107.43	100.32	112.65	91.235	95.798	80.654	139.34	92.562	34.024	31.79	53.932	30.994	52.608	49.831	49.756	55.375
138	114.83	94.43	94.224	111.94	75.543	97.104	97.822	102.52	87.026	100.72	83.343	106.61	76.148	104.29	109.15	118.37	128.97	160.89	117.74	56.039	78.617	96.875	97.951	127.06	77.335	91.242	59.745	116.09	105.49	125.13	116.32	121.99	99.639	125.25	127.91	114.06	87.614	82.206	77.358	111.88	107.54	37.091	34.797	44.026	16.357	47.901	45.866	32.593	33.427
125.96	104.75	95.145	101.23	99.491	80.402	115.9	99.521	116.43	103.7	105.13	68.896	117.94	79.908	118.6	94.751	113.35	115.05	122.5	97.743	75.674	80.905	100.79	85.627	119.13	80.296	70.227	52.636	114.18	109.26	139.33	117.24	117.76	100.74	102.6	118.99	104.31	87.608	81.252	75.337	98.941	97.334	58.107	61.226	66.546	48.81	63.557	63.455	66.143	54.831
113.38	83.627	100.28	109.65	99.232	91.187	136.47	102.34	127.16	96.478	94.577	53.357	106.52	77.844	110.79	70.536	115.43	92.073	99.913	88.494	118.34	102.41	106.84	66.828	120.17	100.1	87.511	84.48	97.694	95.082	147.76	110.23	126.58	107.63	95.106	123.44	90.561	82.37	94.301	68.872	116.95	81.347	76.119	70.884	97.72	84.682	76.672	68.349	91.559	69.564
94.884	72.734	108.31	110.08	105.81	88.794	141.67	101.86	137.33	90.217	81.881	48.573	96.205	78.655	91.474	54.872	102.51	65.431	86.665	83.726	142.08	116.76	106.79	65.019	107.38	102.61	91.444	95.813	85.274	65.218	125.55	97.837	119.41	103.31	82.08	117	89.678	86.236	103.23	75.676	116.3	53.672	110.93	101.47	132.99	132.3	105.59	102.19	127.11	107.41
94.507	82.811	116.28	106.11	88.041	79.999	123.87	101.88	122.19	86.653	85.045	74.276	97.243	89.584	80.107	51.076	89.141	55.98	99.41	94.845	138.6	106.92	96.693	80.074	59.195	82.531	73.604	77.248	75.942	51.252	85.016	79.064	108.09	97.512	82.521	96.853	88.732	91.042	101.5	89.324	82.249	27.429	128.61	126.89	145.52	163.4	120.07	127.55	150.62	139.54
107.86	105.42	105	97.862	107.81	85.236	92.755	88.792	97.775	60.151	76.727	85.467	78.221	82.7	66.422	57.979	96.82	83.475	131.68	114.2	118.01	101.9	81.024	94.011	87.791	81.61	128.28	96.532	72.349	52.63	64.224	67.732	121.19	100.9	142.78	145.62	95.867	86.944	97.44	89.306	82.783	49.255	125.93	120.15	144.43	158.75	114.8	130.87	131.19	129.95
111.14	127.85	95.694	96.749	104.24	79.051	75.573	89.494	81.611	70.966	84.44	110.48	84.529	94.562	76.061	75.314	107.16	118.86	126.43	119.41	96.336	80.634	74.416	109.86	86.551	79.739	130.41	78.444	84.67	89.227	51.677	69.216	116.55	105.9	159.33	156.33	97.034	92.912	97.365	90.606	81.614	71.751	117.4	117.14	122.96	141.26	109.78	133.9	123.22	128.38
103.08	122.6	85.663	103.76	121.26	79.637	74.541	94.286	65.111	62.027	72.939	102.85	61.948	83.659	78.281	83.56	134.13	147.11	118.88	124.27	100.03	88.546	89.367	111.36	139.43	106.9	171.76	99.662	94.252	122.22	89.613	92.392	135.9	123.46	184.96	195.64	100.06	97.921	116.76	82.505	135.03	117.9	98.588	84.618	98.923	99.474	94.352	108.9	90.102	90.236
95.191	113.03	82.715	116.16	146.4	91.445	86.634	106.21	68.129	63.761	62.299	84.521	40.139	72.261	70.441	94.193	153.43	153.48	122.19	131.23	97.132	114.57	109.29	105.87	210.12	140.37	183.57	129.04	113.98	134.28	145.44	130.62	157.47	138.17	167.84	190.66	109.69	109	127.08	83.354	176.83	168.37	80.274	56.374	64.284	48.711	84.164	76.883	50.914	48.727
80.827	98.31	84.878	117.74	102.91	86.809	94.385	121.8	66.841	90.124	75.014	93.256	59.134	82.065	80.97	86.637	137.3	124.43	104.28	121.54	103.06	122.02	118.07	105.24	147.63	124.7	103.39	97.1	123.5	129.16	160.27	148.41	137.8	131.25	97.177	105.43	115.43	127.24	128.92	113.3	156.55	163.19	89.221	85.119	70.964	68.371	98.906	92.521	81.99	76.842
84.316	98.479	77.946	109	73.242	97.38	95.102	119.42	71.99	94.848	80.133	94.579	75.76	84.601	78.598	69.62	117.37	104.13	107.3	115.41	100.51	123.8	103.05	96.368	102.6	108.84	59.552	92.981	117.25	101.9	149.31	139.9	130.36	123.56	74.001	65.594	118.67	129.67	115.54	140.71	125.06	158.84	103.27	115.94	108.37	112.68	110.96	113.73	110	109.84
79.33	104.23	72.423	93.138	73.366	109.7	94.629	98.42	85.742	85.656	72.818	86.746	87.186	82.83	74.923	54.682	91.907	99.227	93.974	100.86	99.905	112.33	81.359	90.86	87.649	105.62	68.309	113.92	97.157	74.884	113.29	109.08	118.93	116.97	93.431	95.024	115.62	120.53	103.59	159.91	93.984	145.03	138.6	153.77	174.63	176.3	128.46	154.4	138.32	148.74
74.97	118.14	68.086	87.133	73.614	120.87	93.765	94.542	104.88	103.09	82.627	100.72	95.182	100.23	74.645	73.313	86.176	114.37	87.103	95.531	75.64	84.976	67.3	87.008	81.133	94.224	68.232	117.53	92.639	83.342	73.511	81.402	100.39	106.82	88.988	96.852	98.262	116.01	87.436	151.93	74.625	153.18	147.39	164.01	188.32	195.76	126.88	158.6	144.25	170.58
57.343	104.69	77.646	84.418	97.858	116.36	91.197	86.083	107.82	97.014	79.572	87.651	77.133	95.658	78.387	92.409	80.274	117.88	73.529	91.538	64.713	71.184	74.765	87.831	110.16	95.782	90.075	124.02	89.647	97.007	70.963	73.537	89.523	101.62	98.136	131.05	89.009	119.19	90.471	137.8	71.946	160.23	174.87	178.04	198.42	201.45	138.48	167.02	136.76	164.13
56.436	87.804	100.13	88.335	90.329	106.75	85.892	95.473	99.694	114.07	107.83	103.98	85.527	113.14	104.73	124.84	72.789	102.15	64.344	91.943	57.785	64.145	91.593	96.141	87.483	85.887	53.936	96.596	103.19	127.13	88.063	89.01	70.071	93.696	68.392	87.349	80.579	128.92	92.042	130.15	39.834	146.39	181.58	191.04	163.46	182.96	150.7	159.27	128.99	149.96
79.26	77.124	120.89	92.681	101.27	101.82	89.274	100.54	100.27	113.64	130.17	100.9	101.72	118.21	121.58	143.12	73.071	80.223	69.774	93.702	59.729	75.84	105.59	99.853	103.89	92.625	29.255	80.103	117.48	130.88	128.12	116.86	84.075	97.747	88.251	81.699	88.177	131.39	90.846	124.14	18.812	131.84	175.67	187.68	124.59	151.05	162.72	144.95	104.28	115.91
94.983	71.345	131	92.869	121.35	95.945	104.9	100.12	112.57	103.87	139.48	83.869	125.35	113.85	127.94	141.68	80.614	60.488	61.194	80.65	81.582	93.458	124.46	105.35	134.22	102.57	38.01	72.135	117.51	106.94	156.57	133.51	108.96	104.09	155.64	132.4	103.84	123.48	95.763	115.29	32.312	108.25	163.19	166.44	106.28	125.96	166.95	139.69	88.989	92.381
98.254	83.832	142.35	101.17	117.54	88.914	134.72	111.94	134.74	124.54	156.22	87.672	161.8	125.21	126.99	142.53	93.745	52.604	48.597	67.091	90.463	86.889	151.99	119.06	132.7	94.895	14.18	38.188	113.54	85.635	148.01	127.91	118.95	104.88	185.51	148.68	107.12	115.98	92.042	100.92	42.654	80.106	131.17	126.51	66.708	81.344	144.47	118.87	81.639	83.893
88.549	88.241	151.37	111.85	128.15	87.651	157.17	111.09	134.59	114.45	146.07	71.929	149.82	108.68	106.24	133.39	109.85	57.284	60.214	70.644	95.001	81.887	184.75	130.3	160.79	92.027	39.769	40.452	93.118	61.736	133.74	103.76	135.53	107.05	207.89	181.27	103.55	104.24	91.045	80.498	69.607	70.545	104.8	75.098	38.745	28.534	102.57	83.005	58.3	54.069
71.037	83.863	151.54	114.24	142.17	80.343	154.97	94.852	118.63	94.038	122.47	49.925	110.55	80.634	85.784	125.05	103.71	62.741	74.572	80.323	89.437	81.486	198.68	139.06	176.25	81.402	70.051	50.16	77.119	46.699	108.66	76.825	130.89	98.901	181.71	174.72	103.77	100.29	87.153	75.69	76.005	62.73	114.93	69.71	44.674	18.406	85.696	80.924	59.214	47.53
73.266	80.697	144.78	111.27	121.46	65.345	131.25	82.23	92.526	88.95	112.04	55.484	83.25	73.269	84.198	122.95	83.285	66.941	87.077	96.661	83.867	80.582	179.73	141.76	135.62	64.939	56.956	39.508	73.971	57.951	84.897	62.889	113.83	93.354	123.79	109.67	100.35	102.49	82.383	89.446	47.157	43.563	133.06	99.271	67.231	54.335	92.699	95.569	87.655	72.333
91.347	82.249	120.45	104.18	108.01	66.361	98.134	77.763	75.905	91.353	105	75.286	63.342	82.692	90.108	133.24	77.223	81.227	98.676	113.04	91.316	102.57	142.52	135.89	125.26	73.29	81.116	58.406	80.892	81.959	89.384	75.339	111.48	100.26	112.83	79.076	99.259	99.163	89.705	98.107	51.089	46.854	125.62	107.13	88.763	96.592	100.19	95.244	105.68	95.804
93.145	86.119	100.21	98.534	121.24	74.993	83.12	76.692	86.017	103.89	88.845	78.939	60.439	95.075	94.756	140.02	73.198	92.609	82.378	112.3	105.98	129.18	114.45	133.12	169.22	108.91	117.07	84.035	90.143	93.841	116.46	104.09	116.08	116.05	149.18	126.66	108.53	100.85	110.86	104.3	81.338	64.149	123.95	109.29	115.46	132.12	115.94	108.72	118.39	116.46
91.958	102.27	95.616	108.08	105.58	96.439	87.659	98.129	101.45	147.95	97.851	104.24	87.974	128.89	102.71	149.63	78.501	100.36	72.002	113.09	100.73	129.18	106.91	132.78	179.58	129.45	89.072	76.927	102.33	113.44	138.65	126.16	109.33	125.47	148.73	131.67	105.09	110.5	121.34	101.92	96.212	92.445	93.252	89.018	88.307	112.51	102.57	90.083	116.27	118.03
83.382	105.84	90.472	116.18	110.1	120.31	92.637	102.31	101.69	146.37	90.554	92.234	91.761	126.39	95.042	133.27	84.398	102.91	77.363	113.05	92.474	124.41	109.9	122.07	198.7	137.67	91.572	89.374	98.822	109.58	152.63	125.53	105.58	122.18	147.68	151.89	105.97	117.15	123.8	96.28	120.42	129.52	81.311	76.06	75.288	82.279	86.882	80.617	104.54	96.472
79.165	101.36	89.298	116.9	96.209	117.19	91.101	93.48	87.337	120.92	87.305	75.441	98.9	112.4	93.126	97.956	76.447	96.66	76.109	106.52	90.606	100.28	102.2	107	144.27	116.66	68.05	78.37	87.836	100.66	131.03	101.68	86.706	106.78	108.9	121.59	105.44	121.09	115.39	107.47	105.34	124.57	103.18	106.46	93.019	91.919	96.939	107.89	121.93	102.11
101.01	108.8	87.227	114.45	94.635	121.02	80.196	87.462	74.461	92.623	100.18	89.979	103.94	114.57	97.641	90.41	86.912	107.56	94.865	111.61	95.953	88.679	82.574	92.401	96.54	110.7	92.371	111.13	85.56	109.76	100.06	83.475	80.165	99.527	70.486	59.146	95.856	103.47	101.66	115.39	81.892	106.67	99.327	109.8	85.198	90.679	99.938	102.48	109.57	99.302
113.86	113.83	83.998	104.9	109.36	106.51	75.345	84.663	77.006	71.109	102.69	95.039	99.332	110.66	96.196	89.236	107.28	121.14	104.55	112.04	105.35	85.449	64.036	82.568	93.776	115.37	126.49	132.7	90.867	111.91	80.944	82.853	94.939	104.16	73.305	49.652	98.074	88.886	102.99	117.02	84.907	95.186	108.87	111.64	91.501	107.4	120.22	107.5	97.26	109.4
104.16	110.61	90.161	95.374	80.38	80.175	78.976	100.79	74.888	89.482	115.63	119.37	108.76	120.1	106.37	89.405	123.19	118.46	98.415	106.5	115.56	73.072	66.202	84.879	52.64	100.85	95.828	95.063	97.074	121.51	68.515	90.613	98.846	106.98	70.64	35.848	98.63	90.446	119.01	113.8	91.237	82.741	117.83	116.86	93.18	127.06	134.64	114.55	108.5	135.04
95.545	116.54	95.549	90.721	86.278	87.131	87.883	111.63	83.495	111.25	116.27	124.66	104.03	117.58	100.04	98.169	134.62	116.42	119.15	110.85	97.994	77.135	80.202	84.928	86.982	101.6	81.43	83.013	109.79	119.66	76.26	104.31	110.95	106.4	76.598	50.072	107.38	96.771	119.42	97.228	108.6	111.58	113.02	105.4	74.56	100.85	124.08	102.79	90.838	119.29
90.167	119.89	103.11	87.167	66.699	90.426	94.241	114.02	82.536	131.63	120.4	132.61	117.39	119.09	105.88	93.27	118.29	103.98	123.61	107.34	87.534	73.292	92.329	86.99	56.234	84.016	35.768	49.995	113.97	118.25	66.451	101.56	94.185	94.156	55.048	36.377	110.63	106.37	106.15	93.325	91.512	106.92	113.8	120.73	78.219	94.533	111.62	115.14	107.68	118.14
112.59	124.84	99.433	87.666	62.577	92.803	94.58	105.59	77.111	115.42	113.03	128.13	117.84	110.9	104.88	80.565	109.78	109.39	137.78	111.05	92.318	79.88	88.485	81.399	40.359	78.382	46.5	53.071	109.06	113.2	59.962	92.082	95.203	92.314	69.466	56.553	107.94	102.09	86.918	87.485	85.984	95.21	97.27	116.25	95.355	95.193	91.831	113.21	113.87	104.33
139.02	137.56	92.382	91.623	73.255	91.408	91.395	101.29	87.363	112.47	111.87	142.34	124.73	121.74	109.53	90.368	106.45	129.07	133.47	109.72	101.47	90.492	73.952	85.971	35.999	84.883	85.183	74.577	112.22	117.53	45.752	89.302	89.403	94.636	78.221	70.536	99.482	92.139	73.329	86.457	80.12	75.311	77.733	104.72	103.28	108.28	87.972	108.78	119.79	111.48
149.71	137.89	91.961	99.272	69.657	78.921	89.617	105.18	93	119.58	106.07	156.34	122.54	128.57	112.01	97.21	105.07	137.96	119.36	107.84	108.62	91.239	60.802	94.106	29.534	88.99	96.372	75.115	109.68	120.75	39.816	89.309	89.078	102.88	87.388	89.131	87.444	90.785	81.867	89.985	80.284	65.644	79.04	100.83	118.06	140.45	104.39	106.1	132.89	133.42
133.67	125.19	94.558	104.19	80.321	74.811	89.3	103	101.81	125.12	81.592	138.72	99.788	109.7	99.804	94.807	90.474	122.09	106.06	102.62	94.542	91.072	51.847	95.161	55.695	92.214	83.658	70.593	102.77	105.08	42.512	87.911	89.06	103.26	87.298	114.98	86.598	101.33	96.951	97.636	85.217	84.079	116.16	121.93	151.86	179	138.2	122.25	148.66	154.92
101.25	104.44	89.315	101.01	66.597	85.73	79.847	103.92	101.63	136.54	71.472	130.13	84.258	96.143	98.769	93.534	66.983	86.517	89.365	88.938	79.81	93.581	50.065	89.002	22.079	69.655	55.864	64.337	92.444	95.007	28.461	76.163	56.983	78.971	44.377	76.175	84.638	110.16	102.22	104.51	84.851	96.383	141.56	148.69	184.24	209.83	152.36	139.17	180.39	182.61
92.464	93.584	90.27	98.405	69.449	100.91	81.331	98.795	105.36	112.61	64.385	102.1	71.967	77.14	92.886	83.319	58.181	63.681	92.991	85.46	72.745	99.713	50.129	74.067	9.5795	64.301	54.206	84.351	81.882	81.508	25.165	64.561	49.576	66.524	28.068	57.637	86.002	103.5	85.776	102.49	75.103	94.903	135.24	146.28	195.93	198.2	129.83	130.23	174.51	167.47
92.58	90.424	92.364	91.163	90.888	101.71	90.923	91.622	116.74	74.382	69.548	76.543	75.933	71.47	95.997	76.966	70.044	69.109	84.1	76.725	92.521	109.72	59.668	71.302	16.369	73.625	103	118.2	81.43	73.719	31.454	65.917	53.405	64.803	42.252	74.72	94.356	85.558	69.056	92.401	75.399	70.99	107.49	120.11	180.07	163.13	91.436	117.75	148.28	139.46
122.41	109.83	110.66	99.034	71.001	96.735	111.43	112.06	123.05	81.574	116.57	109.05	115.48	110.26	111.02	91.465	108.45	103.12	94.801	88.83	106.18	91.281	76.08	84.471	0.66404	82.474	93.023	108.06	101.97	102.07	55.194	84.61	75.999	83.69	37.403	39.97	85.692	72.096	57.121	75.687	53.164	49.936	32.81	55.542	75.012	74.101	28.277	52.032	88.418	90.576
126.97	111.12	118.65	100.02	106.31	103.53	122.65	107.74	123.63	73.284	123.38	106.7	116.69	111.3	106.27	98.027	134.45	135.47	103.04	95.565	124.88	91.367	98.986	101.88	88.598	117.99	153.02	135.55	116.37	110.74	110.9	113.37	116.99	107.57	85.25	92.922	93.564	67.015	82.758	65.961	84.01	68.876	3.1957	7.2675	7.1576	7.5328	2.0773	18.379	24.849	35.242
110.02	104.07	122.88	101.28	90.842	94.867	126.13	106.29	118.38	105	125.19	110.79	128.99	108.88	103.85	92.327	119.38	133.67	92.006	91.573	120.37	66.245	112.36	115.88	95.669	111.21	97.908	83.227	125.72	121.06	140.42	126.6	123.76	114.19	82.149	83.336	97.854	90.062	117.19	84.558	94.23	79.873	15.992	20.831	-3.5326	6.911	20.12	33.11	35.812	42.482
100.12	103.32	112.29	102.38	101.24	126.53	110.02	102.75	110.14	122.63	122.19	127.09	119.35	107.59	103.15	112.41	109.41	132.09	106.47	97.042	110.94	80.419	124.62	120.84	120.48	117.68	125.44	117.88	125.46	140.48	152.68	129.93	116.5	110.73	85.451	62.512	91.044	92.311	137.99	100.13	129.15	100.48	-2.7848	1.6324	4.8042	1.0005	18.254	11.977	37.876	39.219
87.18	97.375	103.93	95.637	129.44	133.61	95.672	89.326	103.6	94.872	104.71	113.63	100.45	91.913	107.23	116.78	106.43	130.43	104.9	93.932	116.12	110.37	137.72	122.86	139.49	123.44	189.65	171.18	111.78	141.14	141.49	120.58	103.63	105.12	119.91	99.069	93	84.06	141.22	115.63	166.95	92.03	8.9539	2.2549	71.134	36.206	32.819	22.154	63.697	54.855
103.89	113.31	107.3	96.772	96.397	111.89	93.524	108.39	98.231	96.708	132.85	143.14	121.68	119.03	127.45	127.88	134.08	144.59	112.11	102.17	102.85	109.74	143.85	124.05	73.794	91.191	149.75	146.97	116.66	157.9	104.81	108.86	84.869	97.248	99.076	58.619	85.555	81.126	107.98	114.21	156.19	76.181	7.2084	5.401	79.131	50.369	35.945	12.505	91.599	81.824
126.21	126.39	117.42	97.262	119.37	113.41	98.71	110.84	97.513	76.404	139.94	147.42	121.87	127.06	130.75	134.69	165.26	165.32	131.23	115.79	97.063	123.98	145.03	121.05	113.71	102.94	170.39	173.64	122.58	150.22	101.01	109.32	98.317	101.49	109.39	85.37	91.166	71.595	77.014	99.023	145.1	95.84	33.75	9.4381	60.903	29.992	44.371	5.0971	65.335	59.042
118.15	114.31	116.72	93.985	68.553	85.501	107.34	117.91	94.465	103.04	139.45	145.97	141.12	126.76	133.31	106.01	146.62	142.46	103.42	101.87	97.76	97.308	126.46	110.51	49.707	66.199	56.389	77.609	122.23	127.75	90.327	103	86.161	89.571	69.12	62.401	100.46	96.91	70.443	99.572	110.6	103.41	103.56	81.093	77.635	66.159	88.2	62.18	110.7	94.844
103.26	93.36	101.73	94.683	79.975	115.93	109.52	108.32	102.81	112.35	102.64	118.23	117.88	98.549	116.13	88.911	109.2	109.05	90.321	90.341	115.82	111.88	106.4	95.98	85.847	88.517	75.277	94.985	105.15	94.618	116.12	106.92	94.166	88.346	82.895	101.67	106.6	103.31	90.444	97.451	120.88	130.45	128.71	99.127	99.978	70.559	98.837	80.035	108.39	81.258
78.388	74.587	83.692	98.023	90.676	144.36	109.6	105.69	121.19	126.35	72.626	95.413	97.258	79.872	110.28	84.325	67.811	73.473	62.845	71.304	139.78	134.24	98.54	96.056	94.373	110.44	129.08	131.17	84.39	74.595	132.36	111.34	83.856	85.088	99.751	134.03	105.75	101.72	118.23	100.98	145.72	124.92	115.82	97.176	135.36	90.393	92.973	91.015	122.26	88.008
83.863	87.321	87.561	113.38	92.29	159.92	115.4	124.23	139.61	145.74	88.005	109.68	102.36	100.28	120.86	106.87	64.905	69.345	63.375	74.879	136.64	143.02	108.88	113.08	81.755	125.29	163.43	163.2	83.384	89.089	136.53	117.93	75.328	90.657	92.098	110.74	91.729	88.816	118.06	97.945	142.88	102.65	61.903	69.736	111.87	82.364	64.747	65.245	111.7	88.516
98.889	100.95	103.81	121.38	129.68	158.4	116.07	126.63	133.31	116.91	108.09	113.8	99.356	112.8	131.4	124.57	93.475	90.968	83.609	89.99	133.39	155.57	134.43	132.17	121.37	145.66	237.66	218.07	88.56	103.97	148.02	122.54	85.303	101.65	109.15	118.27	86.798	66.043	107.1	88.827	142.71	91.874	44.605	57.705	78.486	74.953	56.292	59.023	76.018	72.963
104.06	108.7	119.22	117.82	141.57	130.98	112.41	119.8	113.78	102.42	134.48	124.79	118.92	127.31	142.4	130.74	109.52	105.41	89.899	95.91	123.15	143.81	148.46	139.83	127.02	132.39	218.45	198.48	106.4	115.48	142.63	119.25	78.096	97.03	81.38	73.795	89.879	63.872	89.468	91.882	109.12	87.939	85.004	102.44	50.431	89.168	89.672	104.64	70.871	90.139
103.26	104.26	118.1	108.12	138.36	121.02	103.69	104.96	90.097	98.286	141.41	132.51	130.12	127.3	138.59	131.19	110.2	104.69	101.79	101.79	122.42	136.22	141.66	124.02	136.88	120.83	178.21	172.01	118.22	117.09	139.94	113.81	74.577	88.222	57.769	25.357	90.596	71.662	84.098	98.771	81.984	106.83	115.06	126.53	27.478	77.971	111.36	128.13	59.492	91.351
74.469	80.786	102.68	88.657	154.59	119.91	97.733	73.097	86.961	84.834	103.55	96.538	115.38	93.756	119.71	116.02	85.382	83.201	86.851	90.793	142.31	145.79	123.01	101.42	172.4	130.02	180.17	170.48	111.46	89.003	134.62	109.14	70.268	79.219	82.13	64.56	103.45	87.938	104.96	115.91	87.245	119.95	146.16	135.75	66.091	76.454	129.43	156.4	64.216	90.271
52.311	67.29	92.552	77.3	120.51	108.82	98.431	67.128	96.219	101.45	84.955	82.188	114.64	83.88	112.66	102.66	67.308	60.07	64.539	82.236	149.59	132.46	103.88	90.732	119.27	116.58	132.89	130.23	102.46	75.225	102.74	101.54	53.518	71.168	88.079	81.923	107.77	112.8	124.34	131.98	85.684	106.16	143.02	131.28	103.53	79.949	127	160.47	95.315	104.44
68.548	80.485	93.012	81.976	96.512	117.64	96.569	82.929	105.03	117.36	95.682	98.914	109.35	101.77	108.95	111.56	85.44	64.14	83.249	98.84	126.76	114.59	94.028	92.995	76.032	110.51	120.34	128.17	100.62	86.385	71.697	97.1	56.162	74.875	88.131	79.03	101.63	120.52	120.59	125.08	87.273	102.75	104.22	101.92	88.095	56.498	101.94	118.95	88.791	87.85
89.236	88.951	106.45	90.304	128.45	127.61	91.568	82.526	102.83	90.922	92.396	94.31	85.987	103.58	100.17	108.9	95.775	70.3	102.68	111.49	106.41	105.1	95.44	105.51	104.31	130.98	171.89	171.15	88.383	87.428	61.65	90.352	78.978	90.188	113.25	122.67	102.68	110.51	111.62	115.81	87.216	93.244	120.51	119.43	95.264	72.346	117.46	124.13	72.396	68.868
108.08	97.101	110.47	105.03	120.22	121.87	85.41	98.332	97.964	100.71	106.08	116.71	90.732	121.65	96.303	107.22	84.631	64.012	112.06	110.65	73.817	79.693	91.578	114.97	88.925	117	137.74	143.15	83.588	96.483	49.006	79.442	85.068	93.557	79.03	72.94	94.032	106.08	92.697	107.77	61.222	80.871	143.39	169.87	91.002	114.26	153.58	149.61	88.173	97.586
105.41	85.276	103.29	114.65	148.08	132.65	81.375	95.894	96.383	88.686	85.681	110.91	77.566	108.64	84.207	99.7	56.253	49.593	113.66	96.919	70.462	92.143	92.008	118.69	151.22	136.52	179.03	168.84	65.222	83.056	63.102	73.561	98.629	98.299	86.458	77.82	87.855	89	96.391	102.56	61.224	77.943	157.59	193.47	107.75	146.15	179.74	164.59	86.301	113.06
[truncated: 66 more columns]
