# Supplementary material for: Constructing high-order functional connectivity network based on central moment features for diagnosis of autism spectrum disorder
Source: PeerJ. 2021 Jul 6;9:e11692. doi: 10.7717/peerj.11692 (PMC8269664; doi:10.7717/peerj.11692)
Supplement: Supplemental Information 2 [file peerj-09-11692-s002.zip › raw data/Subject_41.csv]

92.296	85.015	107.13	106.92	85.163	99.533	100.36	88.437	89.534	93.664	95.194	75.085	100.15	85.514	111.14	90.313	88.984	79.769	102.88	102.34	104.64	114.52	101.11	85.731	122.79	109.72	78.943	92.845	79.495	86.022	100.36	88.887	104.23	92.986	99.388	113.89	95.886	94.746	91.349	81.521	84.289	100.6	98.783	100.12	102.02	93.476	102.59	108.99	92.402	103.29
93.377	99.721	104.21	105.73	80.307	102.1	86.605	84.791	93.519	109.75	103.59	91.289	107.61	101.11	108.8	99.186	87.239	87.136	88.019	96.836	104.97	109.41	89.916	102.05	121.35	106.31	63.491	92.688	81.691	102.29	115.72	93.257	84.768	83.351	77.179	103.78	102.67	109.66	101.36	99.536	90.153	106.08	86.421	92.972	79.919	81.017	107.14	106.67	90.409	91.687
106.27	122.97	89.441	83.947	87.595	92.313	76.526	75.196	93.739	89.454	111.11	112.84	111.33	108.41	101.41	99.349	111.06	97.814	96.504	102.28	124.28	119.71	65.605	96.467	101.46	94.539	62.563	100.88	105.71	116.87	134.09	95.05	101.73	100.14	85.434	107.29	111.18	129.14	114.27	128.12	134.88	126.4	89.731	89.722	93.169	90.162	114.15	102.22	109.58	92.851
86.38	110.71	77.181	75.625	105.55	92.875	70.827	80.303	93.77	101.53	70.709	103.45	84.908	91.985	71.943	80.994	121.3	112.46	85.967	97.028	102.23	129.66	82.444	100.9	138.94	112.58	84.328	94.477	99.24	106.03	115.42	85.955	112.22	114.51	151.91	148.36	116.96	140.08	104.98	130.45	162.66	145.6	112.82	101.79	122.99	122.95	118.55	107.92	115.69	100.78
98.927	112.27	72.987	53.28	107.74	69.392	81.668	69.67	83.57	67.158	86.165	101.18	96.224	84.059	73.046	66.27	152.94	125.71	119.2	118.03	85.517	124.49	84.044	81.162	112.21	88.495	76.952	83.213	132.53	110.33	113.82	86.013	142.58	130.78	162.31	125.19	119.55	120.73	105.74	123.01	164.55	158.43	121.99	103.37	150.64	133.34	107.53	104.96	122.74	119.98
83.118	82.293	87.261	65.111	119.65	73.331	89.849	65.787	85.468	73.416	72.272	81.273	84.384	86.053	100.79	93.509	129.17	124.08	98.156	105.96	117.04	107.6	116.53	89.57	151.12	92.114	99.859	84.092	137.34	121.46	144.92	108.6	122.15	107.97	134.69	87.209	128.17	99.215	132.81	113.85	176.13	153.88	117.8	109.67	132.88	132.97	112.8	110.47	102.57	119.06
96.295	82.693	98.312	69.216	114.7	73.117	101.78	67.556	84.218	82.955	106.5	87.198	112.67	94.65	114.52	99.725	113.7	116.13	102.62	105.09	102.36	78.077	132.42	101.18	132.35	73.628	119.4	86.685	124.08	108.12	123.37	115.23	112.61	93.044	124.9	62.882	111.74	69.977	123.27	91.062	124.32	117.57	118.16	114.22	132.83	124.67	96.919	100.98	100.33	111.22
103.47	85.952	117.42	92.729	111.21	81.814	109.76	76.301	94.202	91.782	112.46	91.931	112.98	102.33	129.2	120.94	88.654	101.01	87.733	92.033	113.63	68.253	148.08	120.22	122.03	73.595	126.95	87.66	104.83	102.19	135.47	124.09	92.233	81.219	103.04	57.58	102.79	62.187	110.62	80.385	107.23	73.773	94.85	102.51	101.51	87.462	91.059	87.39	93.48	85.749
102.94	85.688	116.1	99.849	109.19	104.13	111.06	89.512	102.39	113.52	104.98	89.172	104.55	93.544	116.36	114.79	70.965	88.732	76.479	84.501	91.637	76.575	147.95	128.3	114.9	91.397	129.97	95.44	68.536	75.461	90.385	105.06	86.54	86.77	130.76	99.413	97.189	78.506	83.478	82.718	85.938	43.194	93.971	102.5	84.203	75.284	91.423	93.873	93.126	73.505
126.24	115.72	113.52	100.67	83.385	96.23	122.99	109.94	99.328	84.411	116.18	96.291	112.42	94.344	85.628	81.793	90.376	96.775	110.8	99.533	59.299	91.802	104.19	101.21	52.55	89.401	75.661	93.939	78.242	73.271	70.529	86.913	108.46	108.94	111.75	102.99	85.109	87.347	64.604	86.191	56.185	46.451	79.212	88.323	83.755	60.689	76.704	85.931	113.75	84.1
109.4	106.73	111.58	109.88	72.112	106.55	121.65	125.37	106.58	97.419	100.64	90.504	99.59	99.151	71.369	79.257	77.96	102.51	100.65	101.97	67.484	112.22	89.389	97.253	45.933	99.881	44.051	97.534	76.975	86.6	70.504	84.92	95.336	103.14	81.539	93.287	92.646	106.76	81.812	101.48	62.125	71.586	72.862	87.876	60.008	56.699	82.096	96.014	109.29	90.843
115.58	114.37	99.818	98.248	56.656	99.619	118.96	129.33	105.14	99.959	132.88	111.04	128.58	113.49	62.823	66.832	85.416	108.78	111.95	117.14	67.697	118.77	64.821	93.253	-4.7708	72.087	23.413	103.52	86.327	94.263	48.897	83.777	104.11	104.55	72.352	82.227	86.094	106.28	90.358	105.23	45.042	93.747	85.056	93.303	78.538	77.405	74.748	92.272	119.96	102.76
114.93	116.05	97.379	106.2	55.438	95.634	110.65	133.25	105.74	103.59	138.32	130.47	136.7	129.52	70.572	78.367	87.204	111.19	100.5	108.12	96.358	122.39	64.263	106.11	-12.21	63.306	31.072	107.55	98.253	108.68	74.701	102.11	106.08	104.17	72.516	94.456	81.206	95.219	97.816	99.028	58.863	100.88	85.911	89.73	101.46	102.97	74.094	76.926	124.31	102.48
110.89	107.73	89.221	107.23	69.268	104.51	99.05	127.27	100.98	119	133.68	133.08	135.23	124.55	79.685	81.844	90.539	104.56	84.937	88.935	88.048	115.48	84.554	124.26	25.812	80.772	65.409	108.41	91.897	93.998	65.318	106.05	116.34	114.97	140.54	159.45	77.612	83.984	81.67	86.836	64.667	87.855	102.38	95.463	146.36	151.45	78.904	75.229	124.36	104.78
116.57	107.27	96.368	113.33	82.811	105.7	98.935	113.02	92.268	98.987	128.24	119.2	122.82	114.83	103.01	90.401	103.45	95.943	90.082	74.067	84.871	104.38	101.32	122.63	75.751	109.05	81.489	100.88	109.62	89.952	95.164	113.83	128.76	128.92	176.35	197.06	81.484	74.245	76.453	82.256	85.017	77.123	97.723	91.269	174.48	174.12	86.398	75.746	122.13	111.77
118.16	99.845	106.64	102.87	95.6	111.25	103.19	88.845	87.411	90.339	149.77	100.35	123.46	100.75	130.24	97.882	113.08	82.726	115.04	85.561	62.53	93.489	122.97	115	106.79	120.9	100.56	92.438	116.68	76.282	89.193	106.69	128.9	131.92	200.04	198.89	92.142	79.109	75.832	89.354	84.988	68.615	104.14	99.887	176.61	168.45	91.886	92.912	111.29	120.72
111.38	93.304	137	121.33	99.214	107.05	117.39	88.061	94.288	79.928	147.01	83.431	108.8	101.95	145.89	112.14	105.11	78.643	128.27	95.493	75.112	90.717	139.32	108.61	124.81	120.92	107.03	79.403	117.91	80.737	124.57	109.95	101.44	113.9	156.5	153.3	97.123	88.461	87.286	91.801	91.837	72.292	90.549	100.34	137.05	125.99	91.808	92.436	98.025	114.17
114.96	91.254	146.4	119.37	98.25	97.134	127.8	89.505	104.28	68.818	156.74	85.918	111.21	107.52	150	118.93	102.38	81.012	141.16	116.53	100.49	97.896	128.75	97.103	89.155	87.668	116.35	82.485	110.66	82.052	127.38	103.92	87.551	100.39	108.7	103.34	98.26	101.95	94.344	97.049	94.528	79.149	92.92	105.9	95.599	90.733	89.199	91.29	95.268	104.65
106.15	79.632	142.83	124.18	93.208	86.168	129.41	100.03	117.1	72.317	132.1	85.466	96.491	105.45	135.75	124.11	98.213	94.219	125.3	122.57	111.32	110.59	125.74	101.03	66.969	67.564	112.44	78.551	97.379	91.094	134.32	102.56	74.878	89.482	67.482	73.501	102.99	111.7	88.452	90.838	102.28	83.728	87.026	101.51	49.096	55.902	88.384	89.394	87.278	87.524
120.09	86.745	114.87	106.72	81.765	62.371	129.06	98.641	110.37	37.536	116.78	85.312	96.385	96.641	116.18	109.33	117.08	111.85	118.9	117.85	122.75	117.64	88.538	81.39	40.801	57.814	90.422	88.763	115.47	108.28	142.92	103.94	103.66	99.829	43.889	63.963	105.06	111.3	92.469	91.067	120.96	104.11	86.787	96.702	48.466	60.769	96.525	94.032	100.8	89.142
118.27	82.941	84.571	81.662	76.081	52.165	120.13	86.193	98.937	36.146	110.79	74.87	105.45	74.789	97.832	88.984	129.55	117.48	107.85	108.59	92.963	117.82	85.241	79.199	53.051	72.963	81.323	89.96	123.1	111.69	116.93	99.048	126.89	105.56	72.674	83.324	110.95	111.39	92.035	92.133	122.35	122.26	99.919	101.63	68.512	71.134	110.18	114.66	103.79	94.338
115.77	83.109	78.755	73.841	83.343	50.502	113.96	70.58	93.346	26.658	107.55	63.886	112.26	67.792	112.1	96.067	126.01	104.08	95.038	90.33	124.58	121.03	91.967	78.575	87.501	96.611	86.803	94.563	144.42	128.65	142.42	108.6	133.52	99.795	75.712	88.427	120.73	113.22	122.44	108.41	159.13	146.09	97.67	99.162	77.55	68.317	133.12	126.22	101.54	94.104
118.97	88.726	83.886	63.848	97.644	62.155	110.32	59.832	99.124	43.039	133.93	66.454	141.6	67.974	130.4	100.6	119.93	77.986	104.23	92.759	128.01	119.1	111.55	89.32	95.793	97.7	109.69	90.373	140.5	117.58	116.81	96.662	132.56	96.596	105.6	101.8	119.48	111.93	124.92	115.87	154.23	144.87	104.43	97.356	88.239	61.621	134.16	125.14	98.573	93.174
110.22	84.724	100.71	78.593	121.62	88.958	109.06	65.695	119.51	67.811	119.71	62.29	138.25	75.755	149.84	122.72	96.074	56.143	93.613	83.537	159.06	117.74	127.86	103.04	128.83	107.84	137.64	90.877	121.81	108.87	115.57	88.849	113.12	90.804	111.01	110.73	118.81	112.28	125.9	118.69	164.05	130.9	95.713	88.864	74.509	65.594	130.51	114.56	92.326	92.338
111.13	88.916	102.68	76.432	133.46	106.46	110.02	70.866	131.42	78.674	112.9	64.777	137.35	76.632	149.8	125.2	93.565	54.643	103.14	88.357	154.24	110.46	114.46	97.776	124.45	102.39	146.01	99.174	106.74	95.04	88.171	75.355	114.5	101.35	115.73	108.43	112.42	108.15	110.44	115.51	147.32	108.3	94.228	85.885	79.792	92.699	112.73	106.76	101.27	110.76
87.252	76.645	110.39	89.02	133.21	113.58	108.27	78.38	137.06	100.68	76.524	57.385	106.08	64.815	135.43	125.99	86.15	71.094	91.81	85.513	130.86	106.15	117.66	101.41	131.82	109.51	133.49	95.939	89.493	92.232	86.96	79.482	99.228	100.9	107	92.616	113.29	107.85	98.161	108.68	134.68	88.894	85.082	85.67	78.213	102.99	99.902	106.84	98.018	122.64
84.996	82.264	113.54	92.302	119.12	95.026	111.25	80.669	121.31	87.011	64.372	62.757	89.722	55.587	117.49	106.43	92.006	93.188	94.048	84.484	127.39	104.79	93.858	85.226	97.138	101.15	110.15	101.4	91.628	90.884	95.755	92.153	104.34	104.69	97.535	77.424	106.99	105.29	105.51	113.12	129.72	92.833	89.835	94.559	111.83	121.84	96.853	106.34	110.85	131.54
76.972	77.87	115.52	96.936	109.95	87.511	105.5	84.358	107.88	101.08	63.659	75.172	78.514	54.353	106.41	98.833	86.665	105.2	86.331	87.119	125.23	111.02	96.458	89.991	70.229	95.885	110.49	101.26	79.295	79.851	87.333	102.67	95.538	98.775	107.91	85.96	107.59	106.81	117.37	122.02	127.31	102.04	104.67	107.13	135.42	122.84	103.12	110.48	110.28	119.68
80.241	80.008	114.12	110.32	103.92	90.697	98.8	96.286	101.84	110.19	62.37	91.637	68.567	74.868	101.89	108.33	79.255	110.64	75.161	86.989	142.04	113.47	97.951	98.562	68.846	98.871	114.24	99.672	74.888	78.251	96.247	112.3	87.358	95.078	103.61	101.94	110.13	102.34	132.84	125.04	141.06	119.75	103.31	107.02	138.5	120.83	109.51	103.27	110.55	101.09
95.303	91.708	87.979	99.562	97.2	105.62	87.761	102.78	97.148	114.52	79.061	113.46	77.138	103.62	90.991	116.92	89.557	116.59	82.323	97.955	135.91	105.74	81.937	94.906	79.825	101.17	119.52	110.03	81.822	81.142	78.427	106.13	102.11	105.49	105.46	117.2	111.45	94.791	135.04	119.22	146.28	137.79	101.83	107.04	139.47	139.08	105.85	98.105	122.3	102.97
87.444	95.653	68.687	98.486	86.862	119.44	75.371	109.13	99.273	126.64	68.429	122.95	68.341	125.06	74.195	130.99	101.02	129.14	80.567	102.2	115.44	98.451	82.119	95.203	125.33	116.35	107.17	110.3	98.916	109	96.568	105.09	106.32	108.08	83.597	106.71	116.63	91.985	128.28	101.02	160.79	150.25	77.411	98.022	114.57	134.1	96.16	91.024	123	111.24
97.742	115.35	47.919	58.716	73.624	105.72	67.75	85.089	91.148	104.62	105.64	140.66	96.333	128.56	75.385	123.82	137.45	135.37	114.7	127.46	99.239	101.01	59.396	70.481	96.073	87.663	82.936	117.36	139.28	137.89	102.7	94.553	136.52	118.35	64.07	71.107	120.06	97.575	123.7	101.18	168.39	154.07	71.067	93.918	110.95	116.09	85.502	91.272	129.8	129.12
77.045	110.85	55.712	57.969	83.51	97.34	65.794	81.028	87.581	103.22	72.88	123.19	82.818	114.84	75.334	107.61	125.66	132.55	94.615	104.42	128.53	117.23	56.982	61.259	130.54	102.4	97.474	127.61	139.43	148.7	130.98	91.589	127.9	103.44	66.528	78.823	118.49	114.56	136.51	110.11	187.37	151.9	82.17	99.376	112.5	114.22	99.474	98.275	123.07	125.9
73.283	104.43	68.515	45.217	108.86	89.469	69.113	63.655	88.16	92.512	67.272	98.053	86.029	95.779	100.34	93.028	106.09	111.63	76.624	88.094	166.79	132.09	58.422	60.277	147.36	108.58	132.05	135.83	124.45	133.45	128.41	83.34	115.14	89.028	91.189	99.912	122.92	130.41	155.17	133.85	183.82	132.08	112.88	106.44	114.66	114.71	122.66	115.12	111.74	110.4
65.575	95.258	86.262	55.287	131.52	92.607	74.729	66.262	96.341	94.194	48.542	65.808	75.502	84.618	106.92	85.142	84.432	97.264	54.695	70.391	163.47	132.02	83.604	81.698	201.92	144.16	169.46	127.28	94.464	110.97	122.83	85.519	84.689	72.842	115.27	123.21	125.45	130.06	155.66	133.98	141.31	100.25	128.82	104.75	102.55	113.69	134.55	124.09	98.789	93.513
78.614	103.96	87.293	57.689	137.7	91.324	79.894	65.876	98.582	57.934	54.22	53.662	70.314	90.331	110.72	91.662	94.202	93.802	59.1	67.953	177.43	123.31	81.363	83.028	232.46	167.88	178.99	130.84	103.99	116.33	154.21	108	79.528	72.225	98.809	107.39	131.01	120.87	166.37	132.59	122.41	86.93	122.43	99.404	91.001	123.04	141.84	126.36	104.35	100.01
68.266	97.523	69.263	61.033	130.69	104.08	71.899	79.015	96.339	71.879	51.724	54.692	58.005	87.847	80.662	85.868	108.19	100.76	59.776	68.72	153.36	117.86	89.439	89.053	253.98	186.69	181.03	136.04	95.894	115.01	149.44	122.43	77.983	73.791	116.4	113.25	130.32	119.19	154.51	120.44	104.56	84.687	127.3	115.16	102.66	152.22	142.74	135.61	109.38	121.39
57.537	90.777	52.139	76.172	114.72	111.49	64.211	104.97	87.772	102.08	39.686	66.848	44.777	82.851	43.98	68.152	115.78	110.51	56.267	62.314	148.4	125.85	80.944	82.512	231.27	180.3	159.97	140.3	88.325	116.01	150.67	127.82	84.838	79.317	131.47	135.88	119.25	122.45	141.77	114.02	113.27	97.4	135.44	135.3	141.28	189.7	143.19	137.04	117.88	140.45
44.173	69.95	40.688	86.693	110.97	129.14	54.645	122.09	84.807	160.88	35.775	79.474	41.42	77.079	36.753	69.767	100.6	109.81	42.621	59.677	156.91	147.29	80.766	82.926	188.11	155.18	149.37	141.26	72.08	111.94	135.21	117.94	82.161	82.333	142.29	165.06	117.92	133.13	134.9	124.89	132.43	102.61	153.39	152.77	168.49	209.85	149.08	145.83	111.14	140.1
56.64	68.266	48.262	101.53	108.29	132.27	62.782	130.15	82.732	178.62	48.823	91.246	55.035	88.425	54.239	85.491	84.18	108.3	40.661	62.214	166.68	155.03	73.646	80.858	148.66	125.36	130.37	129.35	78.131	118.16	143.83	109	82.339	91.565	113.49	158.73	115.27	127.06	127.79	128.18	134.93	100.9	150.47	145.46	171.76	202.53	144.02	135.94	108.07	124.11
79.999	79.929	58.978	100.23	107.01	129.63	78.258	120.26	80.665	163.4	91.26	109.73	87.93	111.85	80.165	110.06	84.53	108.65	59.631	82.292	144.68	141.83	75.872	85.218	135.95	104.37	126.66	115.59	96.43	124.57	135.99	102.17	89.597	105.64	86.072	118.01	114.53	111.37	107.83	116.07	108.56	92.159	140.25	131.31	147.85	174.29	127.32	122.11	106.83	108.31
102.41	102.23	70.861	98.016	103.94	117.5	94.518	107.02	76.684	110.75	129.7	136.19	112.56	142.53	100.04	131.46	102.25	111.86	86.231	100.58	140.67	119.79	70.434	83.795	142.26	97.71	128.22	113.22	126.1	137.36	140.25	108.43	104.44	117.04	60.484	62.463	111.23	98.046	93.756	97.767	106.66	97.268	119.83	119.06	110.06	141.17	112.47	104.42	109.74	101.29
101.53	115.37	77.815	97.193	96.815	111.02	94.983	109.46	77.403	96.643	155.37	170.51	125.25	160.93	93.387	133.29	126.41	116.75	118.47	123.51	107.74	108.7	78.066	93.046	121.77	94.625	132.13	108.33	128.62	132.88	100.25	107.08	108.13	116.08	67.83	37.246	103.01	95.959	67.246	76.457	106.12	98.9	107.41	115.61	75.451	92.987	93.344	93.688	101.61	99.206
103.75	123.82	75.892	91.286	91.797	110.28	84.67	117.51	80.985	100.97	172.01	199.54	130.9	168.37	91.025	128.69	139.94	115.32	148.84	142.17	108.57	113.94	61.267	89.177	50.554	78.88	123.98	116.76	123.08	125.44	52.469	98.561	108.59	108.24	64.589	37.763	96.816	105.23	67.406	81.545	136.04	102.02	104.17	115.52	57	53.415	87.574	96.12	94.379	100.69
91.497	112.83	84.912	109.6	89.079	121.87	73.42	138.18	93.82	145.54	144.47	194	109.89	161.88	85.99	130.36	116.96	115.41	146.79	141.48	99.949	118.66	65.24	100.04	13.307	84.473	105.86	112.36	98.01	122.94	29.107	91.054	75.994	85.652	36.436	49.97	93.908	112.02	75.726	85.8	150.17	90.599	91.783	106.05	34.47	11.32	87.359	102.63	78.104	90.405
113.89	116.77	76.309	94.182	87.222	125.24	77.31	135.41	90.811	151.5	143.74	171.57	120.36	144.01	80.966	107.64	100.58	116.39	156.03	142.01	80.19	99.202	41.318	84.844	-3.2161	84.63	99.783	129.95	84.668	110.3	-12.105	72.857	79.915	86.52	33.22	64.854	81.933	106.77	84.475	90.355	114.77	80.608	108.63	111.19	65.475	37.239	90.128	115.41	94.242	98.189
125.45	118.01	93.283	97.819	86.389	111.21	93.51	119.49	93.958	118.79	126.83	137.97	113.96	127.64	93.618	113.9	95.689	121.5	154.68	139.22	83.949	76.57	55.378	80.034	40.904	96.439	91.496	129.67	107.24	134.3	51.132	90.218	80.312	88.621	-7.454	29.792	85.765	92.706	96.799	82.289	86.345	73.73	88.374	94.606	65.557	33.032	91.716	107.45	97.769	97.432
130.5	115.23	90.895	75.63	96.15	96.74	106.03	93.422	93.046	84.594	128.75	113.55	124.45	101.5	96.654	96.849	111.69	116.11	155.36	139.39	77.092	58.016	68.627	70.769	88.511	99.374	116.72	139.78	116.21	125.13	61.102	94.578	112.89	106.76	43.206	41.694	90.111	86.032	93.566	76.601	50.036	77.629	105.45	103.09	101.95	77.399	94.932	106.36	104.55	110.51
100.83	95.352	93.485	83.974	117.07	97.064	103.56	91.429	104.56	86.089	88.644	90.06	99.423	84.109	97.86	97.673	109.59	101.99	120.18	115.49	103.38	66.486	93.845	77.839	150.47	120.94	150.14	142.31	107.33	113.52	95.108	108.7	123.24	110.88	104.27	90.571	105.8	92.709	106.32	82.764	66.82	92.035	115.34	110.04	117.2	115.5	108.41	105.22	92.77	114.32
74.7	84.619	90.074	88.293	129.1	104.31	86.899	95.063	116.86	119.77	79.033	85.38	89.111	79.888	101.11	107.47	104.62	83.516	98.445	108.83	94.731	88.571	117.82	97.111	147.06	121.4	158.55	127.04	92.48	96.416	102.54	113.09	120.09	110.96	149.63	135.43	124.49	102.75	116.6	100.04	77.169	94.152	122.4	109.29	114.56	115.26	112.73	109.35	77.763	112.22
58.228	88.457	92.972	115.3	132.41	118.83	74.863	115.74	116.17	153.07	52.153	77.577	68.453	91.192	89.484	115.36	74.94	76.051	66.617	85.34	84.274	101.08	133.62	120.6	170.85	146.1	155.44	115.84	73.325	86.384	130.9	122.33	95.275	103.33	152.94	160.56	126.2	108.55	132.25	114.04	76.745	95.575	122.09	107.13	106.88	115.84	119.26	113.56	80.227	106.85
65.039	103.18	86.119	114.7	133.45	137.11	72.859	121.02	97.305	171.63	62.403	78.748	77.96	97.226	69.242	101.08	55.683	76.27	63.414	80.433	44.964	94.132	148.67	140.59	198.43	165.69	171.39	124.09	49.618	59.613	105.46	116.97	81.245	103.57	167.14	160.79	109.27	110.87	124.66	121.51	24.267	85.937	145.55	119.94	117.69	132	119.45	127.68	98.679	109.89
67.845	103.67	98.484	133.32	143.08	152.62	89.074	128.1	85.016	169.44	45.799	70.041	68.93	93.466	54.479	83.16	38.687	78.479	50.6	65.797	45.798	79.156	178.43	163.8	264.79	193.73	191.88	133.37	26.318	36.713	102.6	118.44	61.797	96.597	171.35	147.4	84.869	109.12	107.04	114.18	-15.587	76.51	151.78	124.35	116.54	146.69	118.58	126.71	103.83	102.86
79.142	97.343	105.19	128.88	156.97	160.44	106.06	125.36	89.691	149.13	55.906	76.31	74.951	85.381	63.745	74.628	57.91	77.166	69.6	75.568	79.759	82.047	184.03	164.65	258.53	182.43	205.39	147.21	29.169	24.323	85.847	115.03	67.122	94.809	164.29	129.21	71.149	103.49	91.666	110.32	-24.7	66.257	145.72	113.95	108.3	147.05	106.54	113.12	97.262	99.026
70.99	72.974	112.04	135.06	163.34	167.53	111.78	136.47	116.38	158.71	45.114	76.842	66.502	78.585	73.794	79.877	74.56	76.917	74.88	80.495	102.76	101.7	180.03	162.72	224.63	162.98	190.39	139.03	34.353	28.525	69.102	107.53	66.425	86.162	157.43	139.96	71.116	95.468	79.748	96.761	-1.7769	58.645	120.9	93.207	85.281	132.96	88.895	90.959	76.75	89.946
78.229	69.304	106.6	124.63	143.73	154.7	106.25	144.3	133.82	151.42	56.567	86.802	77.529	87.297	78.535	87.954	99.124	87.614	97.69	91.937	99.486	127.4	137.18	134.03	146.01	127.06	141.56	126.2	70.595	61.351	67.019	100.11	85.903	92.849	137.4	149.77	78.456	85.331	84.549	86.986	34.778	65.094	98.67	80.309	80.378	121.72	74.099	74.654	80.497	95.434
87.132	72.393	102.75	101.42	111.65	128.06	93.179	129.61	132.51	128.32	86.237	96.634	98.985	101.77	90.419	109.45	112.73	100.89	121.87	108.42	79.834	148.32	110.09	106.49	85.438	93.297	89.339	110.16	120.52	113.33	99.509	104.36	104.79	109.7	111.38	133.65	101.28	88.17	105.59	92.059	78.875	77.497	90.769	87.864	78.478	98.728	79.676	85.309	92.276	105.58
85.346	67.237	115.08	94.816	94.162	100.99	90.972	110.3	115.83	92.852	91.913	90.137	102.72	108.69	102.74	128.09	99.568	106.77	123.7	104.42	84.357	153.97	121.68	95.185	100.3	92.143	71.943	102.69	147.51	149.38	163.81	123.42	111.96	126.96	101.77	114.94	123.12	103.6	133.2	106.62	124.44	90.91	102.54	114.55	90.391	93.595	107.44	114.4	101.96	111.31
97.184	67.807	132.82	91.366	95.814	72.34	112.67	96.345	95.038	44.751	107.37	81.894	114	101.08	109.15	113.26	91.112	98.32	136.78	98.859	92.757	138.19	141.83	89.074	107.76	87.869	78.671	101.45	142.63	133.46	187.71	132.94	132.31	148.4	125.96	110.65	120.29	110.46	134.4	113.7	126.52	89.793	130.69	137.74	137.09	115.09	122.62	131.69	115.84	114.09
86.656	48.345	157.57	107.93	117.72	69.383	137.52	97.475	103.03	49.371	104.89	69.172	102.37	83.704	120.43	108.85	74.785	78.297	129.01	90.54	96.315	119.7	190.12	114.05	107.76	85.633	94.92	85.944	102.63	90.626	180.33	136.14	123.52	142.16	145.45	112.51	111.53	107.04	109.94	103.24	104.72	64.664	135.1	128.97	148.25	106.04	117.38	126.08	102.69	94.457
79.673	44.307	167.07	130.37	131.31	79.438	153.23	116.49	120.93	69.825	83.44	65.021	79.121	77.246	114.04	100.17	65.052	71.876	107.25	68.681	104.69	101.84	192.89	126.07	91.118	87.379	97.156	79.115	68.096	56.749	159.16	129.71	109.41	120.05	140.34	121.33	89.104	89.376	82.446	78.988	78.457	51.917	119.32	102.15	147.91	105.06	101.35	96.919	102.89	77.578
76.722	54.947	150.06	121.98	124.07	98.049	137.21	116.93	132.57	99.428	79.967	81.27	71.407	83.736	105.82	105.52	72.694	84.074	88.904	61.435	103.29	96.896	162.84	123.19	60.91	83.637	91.29	85.986	63.257	58.285	126.29	113.53	93.01	94.267	114.2	112.58	83.798	80.858	71.15	70.583	65.343	59.781	104.81	85.798	125.68	93.997	95.634	84.05	108.28	76.627
73.845	71.758	127.26	108.58	98.562	111.32	105.17	107.31	126.45	121.86	71.909	97.573	74.233	93.501	86.06	103.81	83.501	107.95	68.01	57.801	85.948	95.489	129.76	115.91	67.478	97.088	81.237	93.71	68.994	79.114	97.281	92.379	73.071	76.036	98.276	109.12	92.151	88.305	72.216	75.947	62.12	86.114	103.61	95.896	109.08	94.968	104.18	95.384	111.49	91.766
84.909	87.219	109.64	91.798	79.104	112.71	82.337	83.546	109.19	103.31	80.632	106.06	95.657	101.25	88.981	106.07	96.429	116.46	63.671	66.234	101.14	97.806	98.538	100.45	81.112	110.82	77.856	109.63	86.655	101.95	90.476	80.427	68.743	75.172	82.248	105.51	112.71	108.73	98.687	104.3	88.675	114.36	111.9	118.65	107.27	112.66	120.52	122.61	108.14	116.73
89.603	82.393	105.67	91.978	82.679	117.68	82.385	70.602	102.45	86.205	92.457	98.372	116.72	99.963	108.1	117.06	94.908	100.5	66.457	80.537	118.77	101.45	99.813	101.75	99.237	127.56	94.472	120.47	85.014	101.24	84.07	82.091	68.782	78.866	79.804	116.79	126.43	125.41	119.46	123.44	114.03	117.94	117.24	130.82	108.54	130.94	122.06	140.88	93.639	131.38
93.262	78.045	119.67	117.66	93.644	115.59	106.42	82.103	109.77	68.408	101.83	89.636	124.91	100.92	126.49	133.46	88.748	79.426	80.632	94.444	122.32	103.47	119.6	114.85	96.87	132.76	103.24	111.99	84.862	96.228	106.43	104.9	73.606	80.537	59.307	114.72	114.67	116.72	114.44	107.65	122.41	102.47	91.972	107.01	94.568	114.91	97.381	118.24	86.839	124.49
85.982	68.449	123.93	129.16	109.61	124.01	121.3	92.879	120.27	81.778	110.13	90.652	119.58	101.97	138.42	152.25	75.986	66.542	87.37	103.42	113.33	106.75	147.02	134.59	101.08	127.33	128.09	104.75	80.912	88.157	112.89	127.05	78.364	76.366	61.781	109.42	96.247	102.66	93.757	84.603	125.16	90.213	75.466	83.635	62.988	84.316	81.834	94.639	88.448	104.23
84.573	74.373	119.48	125	113.98	127	116.86	98.971	115.19	96.22	108.83	106.93	105.41	112.16	134.63	156.36	72.18	77.137	94.451	102.26	116.88	109.1	153.14	138.75	119.14	120.1	150.08	103.76	92.469	92.297	129.69	141.05	85.504	75.062	70.386	94.499	84.831	91.746	82.023	78.832	136.24	101.46	74.211	76.139	36.672	59.796	89.885	84.286	100.92	87.302
82.958	84.95	118.89	122.91	106.9	123.87	97.438	106.69	99.797	121.53	93.115	123.56	87.841	125.75	117	144.51	74.304	99.618	101.2	97.676	113.4	107.48	158.69	139.99	152.67	124.85	156.27	93.936	100.05	96.027	149.79	139.44	78.139	74.482	82.289	82.712	91.682	89.37	80.857	90.485	138.02	115.61	80.965	82.127	25.525	42.755	105.41	90.188	98.502	76.013
90.614	90.803	109.36	108.49	106.79	124.86	77.363	107.16	85.498	141.12	94.835	133.03	89.762	137.54	113.25	133.81	79.643	105.93	112.89	102.04	126.24	106.91	148.93	129.07	165.3	131.22	160.53	102.15	98.863	87.32	148.38	123.45	73.915	79.086	96.337	87.423	114.21	99.391	104.28	122.87	138.98	117.94	100.02	98.308	44.804	61.705	116.63	111.85	83.579	79.192
83.04	79.658	102.69	114.52	113.92	133.86	70.625	121.29	91.174	169.76	84.536	123.46	87.249	140.91	109.4	133.58	70.654	96.067	101.61	101.77	124.01	109.37	151.3	127.95	175.25	149.6	157.1	110.21	76.783	75.294	138.22	110	57.57	74.571	104.73	112.64	127.32	110.28	119.58	132.79	128.08	104.31	103.21	102.26	66.679	87.033	107.09	120.14	59.449	81.331
78.25	72.581	88.324	118.88	122.05	137.4	75.904	129.04	108.62	161.42	76.137	111.56	82.434	139.37	114.6	146.76	64.104	83.859	75.676	95.721	148.37	118.49	130.42	113.24	161.97	152.79	143.7	129.5	75.453	90.543	142.87	111.11	55.446	69.014	87.514	127.54	123.64	120.49	133.51	131.12	145.77	111.24	91.737	94.544	74.607	106.49	100.12	113.93	54.598	85.15
76.593	81.686	68.522	107.33	113.12	126.26	78.259	124.34	123.21	142.3	83.166	112.3	85.822	125.95	103.44	143.99	83.035	93.634	64.522	101.99	128.06	123.58	105.87	99.35	117.66	127.82	116.54	125.68	91.818	121.4	115.73	108.24	66.632	69.385	77.63	123.03	107.09	125.24	112.14	117.9	146.35	139.22	83.856	85.745	66.933	89.278	95.434	104.14	66.331	89.182
67.465	93.786	60.781	98.973	98.774	111.7	68.19	108.18	128.09	128.39	70.999	109.67	70.205	106.88	93.355	142.57	108.73	122.47	55.774	104.19	115.37	121.09	91.58	95.644	96.599	106.2	92.16	100.46	119.95	163.78	102.85	108.56	67.093	67.741	55.968	93.868	107.71	132.19	97.105	122.22	160.89	179.21	77.172	80.84	34.391	45.047	110.17	106.53	70.242	86.201
89.127	129.47	53.679	87.057	83.305	91.493	64.415	98.323	101.3	97.551	61.727	100.41	68.557	89.773	67.517	97.723	141.74	154.38	76.325	96.589	106.96	93.562	42.185	72.057	86.187	98.254	82.851	91.35	140.71	165.66	65.231	92.681	95.301	86.998	69.935	90.946	100.92	127.48	96.193	136.48	141.81	207.79	101.63	96.423	70.352	77.016	121.32	111.1	97.044	98.392
79.497	124.95	73.233	92.306	85.999	96.543	54.736	82.73	87.625	127.3	59.711	79.186	59.902	74.964	79.468	103.69	147.18	157.13	90.445	106.49	83.081	77.653	75.71	97.41	104.28	106.23	89.4	69.728	138.55	153.57	63.379	91.585	83.803	90.59	71.688	71.881	125.25	125.85	106.12	146.3	107.24	169.23	102.64	96.996	68.613	64.832	115.24	117.56	76.283	87.625
85.745	127.22	92.915	114.14	87.234	94.153	66.953	94.285	68.409	130.65	55.155	59.91	63.867	73.454	69.027	83.144	138.88	145.62	101.74	98.98	55.739	68.129	93.668	106.66	131.93	126.96	90.762	72.279	126.12	122.72	79.066	95.397	93.298	105.37	97.1	91.954	112.96	108.17	104.6	121.34	52.11	116.66	103.6	100.99	118.74	108.63	91.425	99.39	88.742	89.847
92.097	114.71	89.956	105.47	92.592	93.65	74.766	88.932	63.369	117.38	79.065	61.799	87.333	78.859	73.617	78.529	126.53	119.74	104.05	100.23	53.814	88.751	104.69	105.63	133.62	123.07	91.777	92.131	121.38	106.5	88.48	101.43	110.89	119.68	127.3	114.79	102.81	102.48	103.69	104.99	43.876	81.677	114.72	117.28	153.05	144.27	87.671	99.722	110.36	103.99
102.44	109.96	87.216	103.94	81.059	75.625	84.355	91.113	72.925	79.771	93.493	81.387	106.58	95.143	70.612	74.036	119.26	106.34	99.812	96.976	67.228	117.35	98.222	98.15	109.72	104.3	52.656	84.251	132.06	120.17	118.71	109.95	117.85	125.06	120.48	118.27	94.405	97.572	95.822	92.804	80.603	85.931	109.01	125.36	157.6	141.07	97.526	100.44	135.34	120.47
126.59	116.47	70.859	84.286	68.275	63.355	89.682	88.286	83.46	40.549	119.8	112.74	132.86	115.46	78.021	73.624	116.13	96.954	103.57	97.362	108.45	132.49	57.099	78.766	54.255	74.626	16.462	78.688	142.79	130.16	116.93	104.39	125.11	125.07	102.66	112.21	100.96	100.31	105.68	109.93	141.75	112.92	114.28	134.85	156.44	143.86	117.15	114.35	155.99	138.67
129.26	113.51	69.857	90.061	62.19	78.67	94.147	104.54	95.578	71.318	124.13	130.74	138.87	127.54	83.126	82.2	90.042	85.434	91.129	93.739	109.08	120.1	54.479	93.688	31.143	69.844	2.9113	61.953	111.36	108.86	86.396	90.26	102.05	108.04	105.78	116.71	111.32	102.3	103.57	115.05	153.82	111.35	109.95	127.03	141.26	139.14	112.06	114.39	142.3	127.92
129.63	117.28	80.039	109.2	62.864	106.9	103.49	132.48	94.529	126.5	126.02	141.09	139.16	133.35	85.794	88.304	61.629	72.824	82.967	91.214	83.915	93.949	69.699	114.44	26.742	75.857	15.859	67.049	68.818	67.899	56.822	80.996	86.632	96.806	128.26	129.78	103.59	95.421	89.119	99.729	109.94	81.947	94.966	100.8	136.91	144.87	77.833	86.147	121.51	99.949
121.09	114.28	88.372	119.08	75.373	138.71	105.62	148.39	85.983	172.43	126.75	143.81	132.06	130.4	94.081	99.951	45.094	64.578	77.752	91.746	72.375	86.172	91.619	123.93	43.333	82.392	56.755	105.03	43.284	39.528	48.174	87.443	89.325	98.405	155.4	144.45	88.525	90.505	76.205	86.067	66.585	53.742	82.485	75.957	131.52	152.05	49.291	58.829	104.72	76.025
96.206	97.946	108.41	136.61	85.408	147.9	102.31	149.77	87.547	185.4	105.1	128.91	103.18	118.36	100.08	113.76	47.184	72.434	69.884	90.779	73.353	101.34	124.31	130.27	77.272	87.739	74.454	121.68	47.438	50.802	87.988	111.76	88.278	102.12	148.98	140.43	80.446	86.107	61.722	76.093	60.914	49.221	59.884	54.845	103.75	119.07	43.562	44.488	87.922	63.535
95.268	92.105	110.09	120.19	87.262	126.55	102.45	125.03	87.528	139.8	107.88	106.18	96.795	96.105	94.189	90.342	79.465	89.038	88.901	97.909	74.15	113.11	111.07	108.65	74.017	74.349	67.708	123.05	68.733	61.59	84.281	115.15	115.41	118.94	157.59	144.55	74.44	82.474	50.31	81.977	72.129	73.949	78.39	69.502	122.33	118.09	61.681	61.22	101.02	87.439
98.365	90.881	116.29	109.1	83.656	96.383	110.39	99.87	92.773	87.074	108.13	78.495	90.489	74.006	83.744	62.497	106.87	104.97	108.34	104.52	64.628	109.73	101.24	97.032	68.046	71.859	46.692	96.448	83.039	67.691	74.379	107.86	130.42	124.16	164.18	146.11	75.672	81.113	46.218	83.758	81.818	94.861	106.02	94.821	155.55	122.66	82.472	84.454	115.2	114.02
109.37	102.24	129.38	107.75	79.378	72.808	123.52	80.696	94.898	44.54	113.85	68.372	87.551	65.29	89.975	57.544	117.62	109.01	121.86	114.62	67.66	95.955	107.45	97.807	56.523	73.004	28.986	70.697	97.225	76.337	94.281	104.64	134.13	118.83	152.15	128.24	81.044	84.861	59.891	81.179	86.875	95.995	115.35	104.77	172.79	115.53	90.952	90.481	118.53	118.37
116.91	114.88	128.65	103.51	83.353	77.167	125.86	74.819	86.528	44.622	116.54	83.189	89.835	68.956	101.74	68.374	107.78	103.35	118.27	121.46	82.507	87.173	121.44	103.24	59.319	79.247	48.682	81.561	97.354	79.63	105.79	103.02	136.14	114.04	153.46	120.8	84.147	98.678	83.469	85.101	84.088	87.825	121.26	108.34	168.39	118.29	92.862	90.309	113.26	103.98
104.01	119.16	125.83	115.16	81.337	95.16	112.56	94.928	79.481	91.876	96.999	110.55	84.662	82.937	96.863	85.829	94.567	107.61	106.89	124.58	73.409	93.885	145.59	119.07	69.388	88.732	70.672	92.446	90.042	94.485	116.72	109.84	121.06	109.41	133.21	109.33	87.224	106.77	89.483	86.002	68.001	79.346	102.9	93.748	119.77	85.079	81.655	81.67	94.58	78.851
103.22	125.36	112.95	119.03	72.494	102.75	98.67	115.13	73.105	111.18	84.149	129.95	88.229	103.03	89.057	91.615	96.735	117.72	108.38	119.69	88.975	104.66	115.69	110.39	53.338	83.415	68.04	105.36	99.014	116.52	123.66	117.01	119.22	115.77	85.41	91.185	92.99	102.29	98.24	101.33	73.436	91.981	84.782	81.958	77.422	64.352	77.886	79.536	92.348	73.847
103.03	117.27	92.244	106.29	68.962	111.86	90.79	123.57	72.984	118.91	89.648	124.22	100.39	112.82	80.015	84.645	100	121.9	115.41	109.1	97.457	106.87	64.979	97.639	39.759	81.513	66.765	114.32	94.327	112.4	89.502	108.98	120.7	120.51	68.874	92.423	100.64	92.253	100.22	116.21	73.913	102.37	98.561	95.493	78.003	84.677	85.223	96.38	101.69	91.724
96.54	98.779	89.253	104.66	73.032	120.2	98.963	126.99	78.99	122.4	98.788	99.095	105.2	111.36	73.728	76.529	88.172	114.77	109.81	92.306	83.381	94.494	50.199	103.49	63.943	96.358	68.163	106.01	71.233	85.635	63.653	95.827	108.75	111.92	94.881	109.8	98.762	81.386	88.645	105.46	54.767	91.686	120.79	116.89	112.84	121.71	93.962	107.88	107.25	106.15
96.499	88.576	99.909	108.36	85.937	122.43	115.05	121.36	81.712	109.9	114.71	86.437	107.54	110.84	83.865	82.514	71.403	99.542	97.959	82.47	79.146	81.075	71.02	112.05	107.74	111.03	77.233	101.58	58.233	66.137	81.47	91.279	96.498	99.259	135.39	122.7	88.039	79.918	83.941	86.845	43.45	73.256	131.17	128.38	152.08	150.26	104.79	106.49	108.07	106.32
104.3	91.178	100.82	98.403	104.05	119.28	118.8	105.17	76.856	95.313	134.15	101.87	116.04	116.39	102.87	98.152	65.165	86.27	91.85	89.659	90.903	78.809	95.34	105.73	135.5	109.23	95.816	114.59	63.283	67.351	103.22	91.416	96.726	94.72	169.99	128.66	78.735	92.439	93.327	86.223	55.45	68.108	134	130.53	169.86	160.99	117.76	107.38	109.02	100.63
96.263	95.008	94.52	94.664	111.15	110.9	102.81	101.14	74.261	119.95	124.22	124.59	116.66	121.67	92.789	100.73	69.219	89.118	90.395	105.4	58.598	82.159	118.96	103.46	142.39	105.07	102.43	109.57	59.288	77.492	78.6	84.712	90.258	92.89	190.06	138.49	72.618	104.33	82.26	83.47	51.182	71.476	129.34	124.13	153.53	137.01	113.22	110.38	106.45	94.045
94.989	106.95	87.473	87.371	107.77	90.415	78.816	87.559	78.413	121.42	109.9	140.23	112.15	133.26	94.797	113.68	87.801	95.91	103.82	123.69	68.445	91.862	98.775	89.16	101.11	87.095	81.388	98.924	82.601	111.74	68.057	84.208	90.647	94.374	139.28	113.76	86.028	111.61	88.09	94.101	74.548	86.04	113.62	109.79	106.72	88.628	107.25	114.21	108.49	95.879
101.61	123.28	81.997	72.079	96.561	73.755	60.198	74.097	85.954	114.85	114.99	145.68	116.48	139.3	93.184	113.49	112.56	99.937	132.89	142.44	65.779	98.251	64.842	80.954	39.326	69.112	61.653	86.741	102.61	127.06	35.154	72.519	98.942	98.901	91.598	90.699	98.482	110.12	81.611	90.434	62.644	86.249	115.81	105.9	81.053	55.507	94.021	114.03	114.74	108.16
100.38	125.75	95.381	79.465	90.935	76.591	56.963	75.476	101.44	116.69	113.28	139.24	106.68	139.93	97.407	117.86	113.47	94.531	133.74	140.83	66.955	101.51	67.852	98.431	29.695	73.145	57.969	74.331	105.92	127.51	35.847	65.741	87.166	93.193	63.487	80.42	107.33	107.96	74.978	72.485	40.953	72.762	115.02	104.46	63.658	35.976	89.323	104.58	101.14	108.9
113.14	127.95	101.61	92.018	93.221	94.24	74.232	97.611	108.08	116.55	117	138.4	107.68	139.02	93.753	101.72	99.171	84.584	113.45	118.68	73.498	92.07	70.612	108.39	56.982	85.913	75.882	88.043	91.653	105.35	30.875	57.508	82.704	94.286	86.469	107.09	98.597	104.78	77.737	61.278	23.569	70.119	125.24	114.27	88.16	76.527	96.988	95.056	92.639	110.08
127.06	127.22	97.965	101.68	94.083	113.44	100.18	130.39	110.57	135.13	135.3	149.4	128.29	137.29	85.647	84.223	88.047	79.272	97.178	105.15	53.972	73.666	77.422	113.32	67.01	86.089	88.618	102.55	72.171	82.32	8.1363	55.577	79.327	99.235	116.8	129.18	88.606	95.964	78.78	61.948	12.844	71.353	124.27	115.58	111.88	109.36	97.255	88.903	84.921	107.73
108.88	103.3	94.925	119.22	98.886	135.27	120.53	160.21	117.49	188.87	124.65	141.58	134.08	125.15	78.603	85.157	64.163	77.388	65.496	90.067	29.137	54.343	101.61	128.37	91.389	97.338	97.902	105.75	40.689	67.434	-14.396	66.204	60.64	91.769	136.52	137.63	90.667	88.838	74.985	65.917	21.988	67.777	112.54	111.33	104.34	110.6	95.178	94.01	72.411	94.948
102.92	99.916	103.94	121.84	94.225	121.8	136.64	155.84	118.78	182.48	126.19	126.7	142.55	111.43	92.848	99.694	70.023	81.265	73.937	96.258	43.784	49.541	106.62	121.97	71.752	89.256	78.103	100.51	61.376	85.693	28.965	93.337	69.244	89.49	94.112	84.811	97.263	77.931	71.89	67.169	44.811	59.138	84.977	91.009	79.865	63.708	87.045	88.139	78.987	83.032
104.74	106.6	108.42	99.772	93.16	97.665	136.99	126.85	108.86	142.8	126.6	101.77	147.69	86.099	91.43	82.697	93.594	89.021	103.43	106.47	56.429	62.776	107.41	102.89	76.727	90.878	84.962	105.25	87.21	88.62	58.731	101.68	107.03	97.722	93.157	55.853	89.133	76.546	51.864	57.336	34.775	50.516	98.202	95.328	93	52.555	86.825	89.049	105.1	85.12
80.393	83.071	121.74	93.762	112.19	92.604	113.17	89.269	111.6	113.59	85.735	66.037	104.71	64.224	98.254	87.101	98.967	92.862	95.959	99.917	102.9	103.34	152.23	107.35	167.51	123.28	126.9	106.03	103.34	101.61	129.1	113.93	110.21	91.35	94.593	49.748	99.934	99.513	57.836	63.077	64.837	55.314	113.75	108.91	78.66	48.198	115.41	106.88	99.274	79.818
106.12	92.137	113.99	75.866	116.62	70.474	97.469	62.739	101.39	39.962	97.33	67.123	95.976	68.105	91.051	62.148	137.12	102.31	128	107.63	127.45	131.07	140.69	84.071	183.71	117.67	145.54	106.88	135.26	108.48	163.45	113.42	136.05	109.44	94.129	60.754	99.994	109.04	77.842	84.12	96.125	86.728	129.32	119.34	109.15	89.762	126.54	113.54	114.81	97.337
100.37	72.075	104.06	93.274	122.4	75.529	87.093	68.161	103.23	35.767	90.928	69.33	70.476	82.684	84.258	66.928	137.66	105.15	119.5	100.65	121.04	136.04	145.36	97.43	199.68	122.36	157.07	88.739	123.38	105.69	164.21	118.23	110.93	108.35	95.087	94.43	113.62	112.64	104.29	105.86	149.46	115.18	121.53	118.93	113.18	123.93	122.15	119.9	105.13	104.01
115.15	75.489	86.587	102.61	119.31	74.967	98.745	75.923	95.615	15.361	116.24	82.873	75.756	102.55	100.97	84.124	131.01	98.678	118.76	95.548	142.94	115.51	98.82	92.753	144.9	101.42	141.22	87.745	122.05	101.17	156.35	124.86	105.23	112.64	80.438	109.96	117.94	101.37	136.86	126.99	209.55	138.66	103.02	107.21	127.09	157.88	104.7	111.07	114.96	114.43
100.46	76.334	84.323	120.19	116.37	84.942	110.9	92.193	94.527	42.975	109.18	82.875	76.474	100.7	109.12	101.53	100.56	93.615	94.735	83.359	138.83	94.164	88.022	106.97	129.91	105.49	132.62	82.305	97.736	86.435	137.22	120.46	88.283	102.16	89.133	123.01	107.16	91.112	130.71	116.72	211.89	134.04	86.201	93.912	121.81	151.14	87.558	96.877	112.83	111.05
98.064	99.669	94.477	119.78	112.55	79.138	114.98	91.359	100.39	44.379	96.477	87.348	86.097	92.746	122.72	116.12	91.985	97.208	84.734	83.169	164.74	95.432	81.87	99.44	130.17	107.3	118.32	82.212	111.53	101.32	163.71	112.3	88.972	93.479	58.177	88.283	95.023	90.939	125.14	109.66	193.77	129.84	64.313	74.194	91.556	98.575	93.164	83.229	107.37	104.87
97.244	112.85	90.161	91.612	118.79	79.31	100.23	76.177	115.55	59.045	79.55	89.853	97.952	80.24	121.45	113.07	99.351	102.8	73.626	89.572	181.37	108.74	80.059	80.285	158.05	111.7	125.93	91.748	122.19	116.39	150.09	85.9	93.684	86.997	42.017	58.752	97.502	110.8	130.11	122.85	168.61	137.95	72.077	77.643	59.367	64.331	126.39	100.76	95.218	104.4
99.518	122.74	90.542	84.113	114.14	73.026	89.783	81.029	132.88	76.502	59.778	93.756	96.865	83.875	95.975	100.72	123.57	116.05	75.763	97.699	157.17	110.11	76.788	65.586	161.74	114.18	113.91	83.924	134.43	140.4	137.48	71.199	86.768	82.669	4.835	26.52	107.86	120.55	136.81	127.57	145.53	149.91	67.571	75.751	32.333	37.469	143.85	111.2	87.256	103.63
104.69	122.08	86.959	80.332	111.92	77.909	89.661	83.164	138.41	83.973	67.205	96.243	89.01	98.096	96.136	111.17	141.63	114.9	86.359	106.33	151.05	95.707	59.347	57.362	118.59	102.96	103.71	93.725	149.44	161.73	134	79.311	83.052	83.87	-26.247	3.5378	129.13	121.68	160.66	135.7	161.84	154.74	63.318	75.887	20.05	39.554	149.02	120.86	88.277	104.21
93.083	111.49	96.779	98.027	109.86	95.686	98.854	91.716	131.5	107.9	72.853	86.284	68.496	101.24	107.32	124.95	133.07	105.09	88.237	106.28	124.49	72.161	71.421	79.136	83.835	99.356	97.759	98.394	141.49	159.97	134.95	96.506	74.545	84.621	-5.4244	16.238	134.64	109.48	153.92	117.08	156.99	133.76	57.994	74.483	21.926	45.912	133.2	117.61	85.105	97.982
96.472	121.13	106.68	113.7	107.26	104.38	110.36	99.475	109.68	102.53	72.172	75.032	59.548	93.526	114.26	109.52	118.44	100.57	93.361	94.729	111.97	57.79	71.22	88.228	78.076	101.15	96.958	107.57	133.09	141.39	139.37	103.8	92.093	96.904	52.841	60.773	109.05	89.406	128.47	92.727	120.81	115.42	62.438	77.773	55.598	75.586	114.7	104.12	94.214	102.54
97.232	123.99	106.37	110.98	111.79	107.94	101.31	93.259	100.85	104.97	65.402	71.03	64.873	80.722	119.55	94.533	106.85	102.9	91.8	89.869	102.57	71.431	83.011	95.064	107.91	103.18	107.45	99.776	121.19	123.86	126.01	97.021	104.25	104.13	103.98	100.39	90.729	83.184	106.31	91.424	77.922	105.99	69.871	84.06	65.566	81.806	107.51	103.95	84.411	108.38
106.09	122.6	93.089	101.77	118.16	98.959	85.314	89.325	105	94.345	53.721	80.183	77.875	84.757	115.92	91.29	106.74	112.06	87.199	84.441	119.37	98.52	71.75	84.783	136.12	104.26	118.17	88.778	118.27	120.44	115.18	94.56	110.81	106.6	106.3	114.05	88.478	87.623	115.51	114.26	75.806	117.59	72.876	90.528	61.625	88.171	109.16	107.15	76.335	114.28
123.33	117.98	75.398	89.4	118.3	84.757	81.735	91.364	110.27	78.907	72.662	102.26	103.08	101.13	109.22	99.573	118.41	115.57	98.095	91.752	122.31	112.48	49.67	73.005	106.51	89.394	120.93	83.886	115.49	111.35	88.622	100.26	119.58	110.74	96.046	105.25	93.45	90.6	129.22	130.57	98.316	123.14	79.105	96.145	67.332	100.01	99.437	101.74	80.661	112.77
113.42	97.931	86.667	112	113.96	87.193	96.198	110.13	114.77	91.268	82.83	109.78	98.281	110.1	106.38	124.92	110.24	110.51	99.15	96.409	98.307	107.18	74.805	94.781	74.197	88.627	118.56	79.179	94.955	94.502	88.22	121.28	105.68	104.07	98.085	90.627	93.644	85.107	119.09	109.31	124.65	99.763	72.87	90.026	66.54	90.998	78.287	80.44	77.301	89.961
112.58	97.718	110.49	132.46	105.35	95.514	123.41	120.26	103.96	80.816	102.38	104.33	89.294	101.81	115.65	131.21	102.24	103.36	115.27	102.68	85.845	88.866	96.259	105.91	40.466	86.072	112.6	97.067	86.198	75.23	102.53	132.81	111.58	106.01	117.55	81.383	75.753	70.467	98.72	78.112	136.58	73.367	70.373	81.295	88.511	94.386	63.213	57.471	85.927	76.344
108.05	103.57	130.2	135.74	98.314	108.04	137.47	111.44	94.793	79.824	110.83	84.284	80.299	73.676	125.64	115	97.462	104.3	130.08	111.39	66.309	73.191	117.96	109.38	46.526	87.327	111.33	107.7	80.47	64.224	91.925	115.16	116.02	105.33	138.17	82.296	61.858	61.603	79.883	64.33	118.78	63.553	70.158	75.181	100.03	91.052	62.543	55.683	84.714	77.234
105.87	113.16	136.86	129.07	94.148	106.12	133.41	93.604	96.543	71.745	94.288	64.666	70.197	54.328	134.56	101.98	103.56	119.64	134.43	112.5	79.274	71.313	109.74	94.916	82.138	93.507	108.62	100.9	99.446	91.827	93.7	91.427	108.24	96.571	94.953	66.794	74.152	66.319	100.52	86.53	119.89	92.859	52.396	64.93	76.451	71.279	75.049	67.196	77.602	86.778
121.02	126.76	115.04	95.891	94.671	89.423	120.06	73.996	98.494	56.184	99.235	69.995	87.792	56.988	140.75	96.539	127.71	137.19	147.1	118.48	107.26	78.301	60.598	65.133	81.89	85.884	117.54	97.8	135.11	130.08	72.649	72.019	110.43	94.537	33.151	44.823	105.84	84.418	145.65	130.83	142.07	142.52	47.126	65.655	50.946	61.243	85.722	84.943	84.616	99.708
122.33	129.84	105.12	95.932	96.484	75.133	114.67	90.634	100.41	68.398	89.773	85.477	93.786	75.554	129.94	102.43	135.09	149.91	142.92	112.23	114.52	87.143	40.818	65.745	77.236	94.883	129.15	88.885	151.57	153.69	74.922	81.143	97.767	90.495	-5.3543	32.463	126.48	99.29	162.42	140.14	164.57	167.89	42.074	64.915	25.104	39.924	81.273	81.635	92.497	90.708
127.4	131.63	106.2	102.32	101.39	74.027	120.4	111.12	96.081	80.888	101.16	103.35	100.9	91.574	130.79	110.39	126.24	141.46	136.41	109.69	129.8	95.939	45.846	80.036	48.259	94.164	135.32	100.15	152.38	145.49	92.426	104.12	97.739	95.315	4.6734	27.644	122.68	106.09	146.37	126.72	183.76	154.81	53.963	67.44	20.936	25.933	82.068	74.17	101.99	76.895
120.51	130.09	110.53	111.02	99.908	92.916	125.47	136.45	91.107	117.32	105.75	107.38	100.82	88.315	107.8	89.752	106.47	128.09	128.44	109.64	101.64	101.15	75.411	100.21	33.326	99.535	140.77	116.26	115.8	99.357	70.174	107.84	100.08	100.43	63.241	51.563	87.678	98.007	86.9	92.723	141.04	109.19	85.634	76.341	52.307	36.41	85.958	76.021	109.21	83.179
108.78	125.44	117.84	118	87.085	103.47	125.12	140.92	96.796	132.5	96.071	97.526	87.938	79.491	89.729	76.85	94.501	116.04	115.84	110.9	89.549	104.58	96.194	105.1	25.567	94.582	116.8	112.78	92.331	78.246	69.995	100.85	95.154	96.074	65.511	55.701	63.114	85.374	47.597	76.178	91.998	71.396	91.855	70.873	74.191	40.636	98.159	84.56	105.99	106.36
108.31	117.55	100.46	92.412	73.176	95.553	118.82	115.38	100.06	111.29	99.03	89.326	90.627	73.655	81.403	71.066	103.45	104.06	106.78	110.69	100.48	99.59	71.522	80.397	7.9402	72.394	92.764	108.4	93.351	81.51	50.942	76.778	107.87	96.789	48.746	69.064	65.477	85.515	54.781	92.38	59.755	71.209	101.9	76.497	109	82.07	113.3	104.71	112.39	140.46
103.43	101.63	86.077	70.478	63.999	72.743	112.81	89.607	100.44	85.667	108.15	91.424	101.74	77.619	82.038	84.862	121.53	96.575	99.954	107.08	95.407	91.773	60.17	69.129	0.36079	55.116	75.241	87.995	113.41	106.79	51.541	62.614	119.29	101.97	43.56	93.875	89.862	96.616	78.936	105.66	46.067	91.251	102.66	83.807	127.58	107.1	109.02	110.89	113.64	145.63
103.25	89.846	86.395	63.691	71.452	53.261	111.12	75.372	94.691	54.43	122.91	102.05	118.45	92.155	101.02	109.6	131.47	91.158	96.9	95.402	107.01	92.5	69.925	72.717	22.958	57.692	76.876	82.751	146.54	135.05	97.883	73.891	133.66	115.52	72.072	127.06	114.63	112.13	110.42	110.58	75.254	118.03	103.33	95.051	128.84	114.59	98.715	102.53	113.15	119.05
105.57	84.916	94.511	60.326	93.501	59.697	105.61	70.775	91.127	49.86	147.47	113.08	144.42	104.35	123.35	120.36	126.84	88.346	105.47	91.288	109.05	105.62	102.48	89.146	74.087	78.931	103.93	100.53	159.26	132.65	129.73	91.696	142.1	128.13	141.21	160.09	122.57	121.47	122.9	108.67	109.08	126.07	118.44	112.19	118.41	107.77	90.791	97.293	107.79	85.993
101.87	81.349	110.85	69.222	116.05	86.479	95.445	71.244	102.27	69.225	150.57	109.76	153.5	112.58	142.03	123.48	105.65	89.669	109.82	91.384	121.04	124.43	136.76	106.09	144.53	112.22	131.18	122.46	148.19	114.5	153.73	110.18	123.3	119.39	175.87	159.64	120	119.96	127.05	109.52	142.02	116.62	121.34	117.04	84.799	84.625	93.418	96.877	93.467	66.422
116.34	95.829	115.91	69.089	117.41	100.55	92.009	72.509	112.54	72.825	152.82	105.74	162.95	119.38	139.73	102.69	101.41	97.394	133.53	102.71	124.13	127.46	121.87	93.693	161.82	123.64	136.68	138.11	134.35	89.748	138.62	110.89	110.78	105.25	161.21	131.01	103.33	105.34	121.27	110.82	135.34	108.22	116.62	109.98	77.719	86.337	90.387	90.52	98.284	78.823
128.74	105.03	116.57	65.322	103.28	95.776	94.597	69.923	120.3	72.763	156.03	105.86	162.67	122.37	136.97	95	112.45	101.18	159.68	122.73	109.52	115.38	102.11	80.98	125.89	107.7	120.09	126.5	130.57	81.238	116.15	103.62	100.88	91.2	113.42	87.176	95.516	95.418	107.79	108.17	101.48	106.96	98.444	92.222	77.719	84.835	77.476	78.736	100.11	93.292
125.61	98.555	121.59	79.241	93.605	84.92	103.3	76.168	121.15	75.62	136.32	100.72	137.43	120.02	139.12	105.81	113.07	95.667	154.36	119.9	101.97	97.091	106.68	86.364	106.41	96.804	101.03	100.67	130.61	88.129	124.5	101.9	93.836	84.801	82.571	70.189	95.138	98.957	96.681	99.133	78.375	122.88	79.941	82.029	81.861	90.518	69.025	68.447	91.612	87.313
131.4	100.71	113.68	78.226	95.158	77.563	111.19	79.919	109.73	68.2	140.6	102.42	130.11	113.02	141.37	106.6	115.88	84.821	147.83	110.27	94.824	86.923	111.74	91.126	90.47	84.253	96.763	91.656	132.47	85.883	118.37	95.479	115.04	100.09	101.19	85.046	91.183	106.84	88.739	95.582	63.376	143.84	91.931	96.658	109.42	116.2	69.062	74.756	92.128	79.897
113.79	95.144	113.7	92.866	109.91	89.688	108.26	83.961	109.6	79.529	123.49	91.349	108.32	103.82	141.75	117.05	97.853	77.089	111.94	88.536	102.81	98.187	141.42	112.27	126.79	98.982	106.88	85.412	116.64	84.419	131.42	100.27	110.2	100.5	108.77	93.051	97.419	111.79	94.674	96.349	78.707	142.52	97.539	111.27	100.87	110.68	84.348	94.095	80.602	70.702
107.11	107.32	105.34	97.682	121.16	100.45	105.09	81.946	105.8	71.511	104.67	75.165	97.891	93.853	120.48	98.159	86.243	80.554	82.469	70.022	116.63	109.46	130.32	107.53	156.71	117.59	123.25	96.097	89.539	68.591	111.42	96.335	109.95	95.5	109.37	96.142	95.777	102.28	106.69	96.949	87.494	119.04	107.87	122.01	107.22	126.93	102.47	111.26	94.826	89.379
99.889	113.84	90.961	79.51	129.31	109.61	97.112	61.705	100.72	70.261	96.824	61.222	97.13	77.828	102.66	80.831	89.903	88.186	72.39	79.261	117.38	113.45	110.18	92.451	152.51	120.46	147.01	110.43	62.932	52.706	55.878	83.164	109.6	86.263	111.97	89.812	103.24	94.135	115.33	99.527	79.79	75.89	117.49	119.87	110.21	140.14	115.36	126.51	110.95	119.35
89.325	110.84	92.626	78.904	131.64	108.48	95.319	55.197	93.644	73.193	64.234	46.984	78.855	64.199	89.993	74.587	98.786	101.75	70.3	89.576	119.81	102.93	100.45	77.719	151.01	124.43	154.49	114.34	57.278	61.517	42.563	79.853	107.32	81.722	112.28	90.609	107.93	90.162	119.09	94.317	75.667	52.194	107.84	101.2	109.12	146.56	118.64	121.84	118.85	132.35
96.074	108.68	100.59	74.263	126.5	96.828	97.618	54.746	88.773	70.443	62.139	53.601	76.949	61.609	100.27	83.858	124.18	112.25	100.27	112.51	121.2	88.322	95.922	62.612	119.18	102.29	130.48	109.83	90.52	94.191	69.481	85.575	119.71	95.398	104.95	84.205	110.54	91.677	121.14	99.928	87.112	67.516	92.235	82.036	104.56	128.17	111.72	109.76	116.16	122.46
97.406	95.131	104.17	69.724	117.13	98.816	95.878	69.537	97.54	100.99	82.719	75.052	90.025	67.745	106.42	94.015	140.76	116.77	131.47	129.71	87.929	80.426	106.72	67.992	93.705	77.853	99.446	97.376	111.3	112.88	77.853	87.914	119.88	107.41	107.38	86.389	109.8	96.64	109.75	111.52	95.311	105.35	94.993	87.432	99.532	96.098	100.69	109.91	102.17	99.063
84.623	71.876	107.67	82.908	110.02	115.79	92.962	91.392	120.33	129.59	85.379	93.449	86.458	86.721	112.85	117	125.41	112.77	119.82	112.71	96.392	87.192	107.52	84.09	102.67	74.946	78.05	94.215	111.3	122.3	105.8	100.5	89.295	94.723	68.636	74.6	117.73	104.58	119.64	133.06	140.68	146.11	101.01	109.06	81.222	69.077	110.95	122.75	88.13	78.996
104.55	88.085	95.941	75.468	88.941	111.65	99.54	100.7	125.67	100.84	119.39	122.04	109.56	106.78	99.631	102.02	127.12	111.42	123.81	101.81	96.852	89.066	56.202	74.086	51.549	54.981	59.697	103.81	107.84	105.74	85.875	96.285	84.958	88.284	25.751	49.321	112.88	98.897	120.04	141.03	145.48	156.01	121.35	132.15	107.09	80.741	118.38	130.56	112.3	95.388
97.428	99.447	96.44	92.608	75.984	108.7	100.41	107.94	125.63	91.084	99.101	121.59	92.118	107.02	74.554	86.607	111.67	117.29	92.88	86.227	79.627	86.208	45.469	84.929	42.93	67.039	65.865	98.351	80.388	89.523	61.529	89.32	62.718	74.316	6.3037	35.829	111.79	96.557	107.38	122.28	123.13	122.24	124.54	136.02	115.29	93.006	128.13	136.94	121.12	115.86
113.54	137.62	99.113	102.86	63.673	81.734	100.95	98.252	110.06	52.808	83.772	111.57	77.274	95.958	61.617	64.352	121.25	132.59	89.196	95.815	63.686	74.217	33.216	76.162	10.553	62.655	56.409	84.28	89.181	100.59	56.595	80.895	77.63	90.166	0.61062	18.928	103.33	92.275	96.527	100.4	94.534	83.767	103.99	114.82	119.16	101.12	123.92	129.74	128.13	136.02
136.17	170.74	93.953	95.977	59.113	57.144	94.024	75.564	95.202	26.797	89.305	100.02	75.578	82.668	71.963	54.867	142.59	146.46	106.2	122.38	53.966	66.508	24.857	58.204	-26.317	42.846	40.331	70.924	121.5	129.51	59.031	74.129	114.57	123.9	12.67	11.079	96.074	95.222	97.823	98.383	88.331	69.44	77.239	93.068	104.99	97.559	107.73	121.87	121.74	139.77
145.23	176.26	85.708	88.636	60.126	54.74	88.181	68.918	89.541	32.258	104.07	98.244	84.514	83.308	87.749	60.274	155.67	154.36	124.94	135.09	51.486	73.164	18.578	45.363	-39.653	34.421	35.881	70.238	149	151.26	69.765	77.832	144.36	147.57	30.78	25.037	87.085	100.39	105.03	108	98.862	85.666	60.092	87.813	86.829	93.786	82.292	108.16	112.62	126.16
124.85	138.73	92.368	99.794	71.383	79.966	93.167	85.163	96.014	68.532	107.12	103.37	88.861	97.881	109.91	88	139.28	144.96	116.5	114.89	71.339	92.654	37.448	60.351	-1.8427	57.512	55.204	80.904	150.2	150.58	106.42	99.075	137.01	135.97	47.724	57.067	84.551	105.09	110.78	112.84	117.13	109.92	53.843	94.326	65.766	88.019	65.04	88.299	98.059	96.407
98.74	82.934	103.37	98.073	97.557	118.73	105.14	98.232	102.22	112.85	126.27	117.8	108.78	110.35	142.52	121.66	111.89	114.14	104.17	92.001	104.2	113.54	78.816	93.615	53.194	90.29	105.46	107.91	130.84	120.98	126	118.85	115.21	105.59	88.898	97.854	91.986	107.83	108.66	112.16	117.21	115.44	75.444	107.46	64.668	93.586	68.359	80.309	84.558	73.192
78.253	47.227	127.21	110.46	125.68	140.87	119.02	115.23	106.16	150.19	122.51	123.23	118.48	111.85	159.77	140.97	83.796	82.392	92.522	75.94	131.18	121.4	139.65	134.72	129.92	130.44	145.93	117.24	106.27	94.53	151.58	133.75	84.248	74.505	126.13	126.71	96.905	97.664	96.739	92.192	101.28	100.08	88.392	100.41	71.287	90.031	82.227	72.298	69.309	58.94
76.21	53.581	140.2	123.34	143.11	136.05	120.12	124.79	107.88	167.92	101.61	120.46	116.04	105.74	157.01	144.74	69.533	63.331	93.989	80.866	156.01	119.99	174.94	153.83	189.15	150.99	155.17	108.18	95.404	94.258	169.23	136.11	65.373	62.552	129.31	127.27	98.862	82.024	96.906	76.155	106.05	86.252	83.309	77.385	72.017	74.937	97.171	67.234	58.144	57.115
93.324	87.104	114.49	103.94	143.25	119.69	101.82	110.98	105.44	164.19	102.12	125.25	119.26	101.66	149.41	144.07	73.52	54.478	112.25	109.43	181.46	122.16	146.44	134.3	180.01	125.88	143.04	105.23	99.307	108.03	139.49	118.4	76.84	75.401	106.16	109.93	105.59	79.999	120.69	91.7	150.07	93.48	83.448	67.173	68.606	67.718	108.65	75.234	60.283	68.167
90.422	107.56	88.496	104.26	116.98	108.55	82.378	113.78	104.35	168.48	87.915	133.73	102.24	108.64	123.75	145.39	73.396	62.292	116.64	124.32	159.67	130.34	108.21	117.87	141.12	96.858	110.52	88.14	94.706	118.61	106.55	100.89	80.045	86.213	67.21	99.259	108.34	87.275	126.75	99.863	184.05	111.7	72.261	64.831	52.129	47.976	98.37	69.456	64.529	70.688
91.44	107.51	76.742	108.3	84.9	106.65	83.355	119.16	94.56	142.43	93.888	146.82	94.555	125.24	115.48	147.21	73.169	69.086	116.25	116.89	136.25	135.16	70.206	102.81	81.187	70.626	78.874	87.608	99.394	111.06	99.179	94.68	96.232	98.061	52.454	108.18	105.62	100.04	118.02	104.02	192.67	136.55	71.48	75.792	59.019	55.828	86.796	58.742	81.84	74.266
93.364	85.164	87.236	109.73	70.361	118.79	101.3	122.87	81.901	121.11	120.39	149.44	107.78	130.88	116.98	136.29	72.97	68.909	116.82	99.733	89.691	125.97	82.412	110.21	49.106	68.22	74.173	97.596	96.217	75.355	91.527	95.206	116.21	108.69	108.59	145.77	95.133	107.37	79.652	92.679	141.12	142.11	95.035	97.127	100.79	94.063	80.843	61.555	98.935	85.387
88.755	55.509	119.88	121.63	82.72	132.58	119.89	120.31	82.343	119.09	130.74	127.08	115.15	120.86	124.2	128.9	66.186	63.41	104.01	80.925	65.624	107.72	146.51	138.37	79.05	93.307	86.264	100.16	88.704	49.885	114.94	111.38	116.06	109	176.39	171.02	88.912	105.86	44.652	76.952	88.637	125.61	112.81	109.01	133.95	123.93	88.693	79.817	97.11	95.445
97.524	54.853	138.82	122.03	103.19	128.46	125.48	107.18	90.476	114.38	137.54	103.6	122.01	108.08	123.31	119.27	70.813	61.714	97.333	81.06	84.354	91.897	184.38	146.94	105.19	105.75	94.608	100.36	89.197	53.087	136.96	128.19	114.1	109.52	200.11	157.33	87.91	99.645	38.947	76.74	76.689	101.69	120.54	111.77	150.89	138.85	100.64	102.87	93.536	107.36
105.22	75.657	124.31	108.18	111.49	117.88	110.51	97.209	99.47	121.11	139.75	102.2	120.29	106.78	107.06	112.93	82.475	71.374	92.445	99.944	113.96	92.025	167.54	132.39	90.088	93.88	96.682	101.03	85.396	76.774	120.11	130.32	106.64	106.93	169.72	119.51	95.7	103.33	55.419	92.555	97.825	77.487	123.05	114.06	139.23	131.25	106.36	121.57	90.3	112.57
106.65	106.22	101.42	112.92	89.819	104.95	95.357	116.86	101.62	132.33	127.17	125.77	105.66	125.56	74.555	100.52	94.155	97.224	85.646	116.49	103.57	98.56	116.95	112.41	40.24	73.743	68.955	86.605	78.004	106.79	90.055	118.54	89.873	99.626	103.81	84.642	97.248	110.15	59.446	93.397	98.992	58.053	108.05	107.77	107.79	97.923	94.195	113.35	90.338	102.32
115.43	129.07	83.967	114.79	60.829	102.01	89.649	133.41	98.457	124.01	137.67	162.53	105.3	154.93	78.465	104.31	107.51	117.11	88.892	131.54	90.038	105.45	64.286	92.941	-26.229	48.825	29.124	79.639	94.319	139.08	81.831	105.01	80.485	94.381	31.501	52.314	102.43	119.13	65.035	94.761	86.935	50.507	87.345	96.561	66.452	54.921	88.507	101.9	91.12	87.933
119.59	130.51	76.738	113.88	50.857	120.14	93.692	144.94	96.307	131.84	149.87	176.07	121.81	163.91	90.636	98.45	108.75	121.24	90.856	129.99	53.18	98.235	52.257	91.087	-27.484	58.36	21.635	86.781	98.1	138.02	55.379	85.373	77.843	92.59	35.098	66.954	94.651	117.5	56.69	84.178	39.334	50.941	95.235	102.14	61.766	58.215	96.369	108.38	97.936	87.864
107.36	114.03	89.583	122.83	63.775	138.89	100.52	144.7	106.66	158.11	138.94	151.49	132.45	141.64	96.063	93.827	95.884	108.94	82.606	116.4	16.591	83.954	95.011	113.13	44.581	96.84	38.488	84.857	84.797	117.9	40.336	75.575	66.175	86.712	79.17	96.784	80.998	100.33	43.361	62.931	-3.8967	51.068	111.03	111.74	76.632	78.665	110.37	122.88	100.38	96.975
106.68	111.55	102.69	120.29	84.038	127.35	105.52	120.83	115.12	136.24	125.58	116.97	135.15	109.01	102.12	100.92	92.222	89.931	86.534	108.6	46.156	78.893	116.39	115.18	97.979	113.9	54.617	86.606	90.621	108.51	65.677	84.092	71.916	87.625	88.959	96.577	74.122	78.662	60.479	61.763	14.068	60.716	120.09	114.81	105.28	105.8	124.94	127.86	113.3	117.2
99.094	108.6	97.183	105.66	96.941	103.19	100.28	96.758	109.98	108.75	102.09	87.556	119.27	75.663	82.525	95.988	86.697	80.039	87.267	105.64	65.238	79.473	113.35	109.98	117.77	109.23	72.821	85.508	75.269	84.983	52.682	83.09	85.933	92.126	114.53	112.7	73.488	71.97	75.578	71.721	37.208	68.526	141.26	124.74	150.08	148.82	127	126.03	126.64	137.12
80.155	96.373	92.225	102.92	96.658	79.631	89.478	83.767	97.71	81.199	65.631	69.962	76.434	64.189	67.002	100.76	74.717	86.991	75.015	101.63	74.984	83.721	108.61	112.6	116.22	95.083	70.887	72.389	61.348	79.062	61.118	86.063	87.818	91.079	122.84	127.05	90.55	85.857	93.246	90.312	63.452	75.461	139.45	120.39	162.48	159.45	120.63	114.42	119.96	136.46
90.483	107.78	85.823	106.87	82.66	53.707	92.048	93.789	71.622	27.254	41.428	67.108	50.117	79.704	42.73	71.645	79.713	112.95	80.303	87.113	73.965	75.651	71.472	94.407	103.99	88.865	54.519	74.591	70.287	83.595	85.546	87.623	112.03	104.87	139.57	155.69	91.179	96.242	106.57	101.27	63.568	97.24	129.1	109.82	191.45	184.41	104.68	90.143	133.37	135.51
100.31	105.53	78.684	92.076	86.427	53.617	91.421	88.382	63.114	16.957	56.672	65.846	59.763	92.929	45.771	52.042	93.104	123.82	91.295	85.049	69.278	74.227	71.675	91.136	116.52	94.174	67.682	90.739	84.286	88.446	97.292	88.616	129.98	118.71	178.76	175.14	102.58	109.75	117.92	115.27	65.7	112.15	124.37	104.23	188.55	177.14	96.6	88.986	132.55	124.97
87.965	83.567	89.432	94.681	110.29	69.792	91.461	85.398	80.464	59.963	60.809	49.189	74.315	89.975	54.804	49.057	96.402	113.42	81.694	76.503	79.719	89.894	123.53	112.97	193.52	132.73	109.15	102.71	86.391	88.543	128.95	101.25	118.48	120	208.12	175.29	118.21	116.86	122.48	115.01	88.518	116.54	111.73	98.44	146.55	130.47	94.897	94.235	113.76	98.889
81.283	65.669	103.06	102.81	141.03	78.678	99.771	87.149	99.984	98.071	61.057	27.789	96.658	74.773	58.053	42.517	94.557	86.658	65.592	61.11	123.06	115.74	162.51	125.31	283.64	177.11	157.45	119.94	83.176	70.969	163.36	114.33	111.12	123.4	219.95	162.9	125.57	117	126.38	109.91	123.21	123.22	107.28	101.09	114.88	99.968	98.372	96.607	104.27	75.504
82.48	51.206	108.86	97.574	166.54	80.022	106.5	82.489	111.85	117.68	79.96	16.913	125.13	59.709	69.355	47.242	91.019	56.582	59.092	60.471	172.56	144.5	180.35	127.98	333.18	197.69	193	134.44	82.718	46.985	184.66	121.3	112.16	129.12	207	130.8	137.77	121.12	132.84	115.47	145.41	127.94	109.77	107.78	91.96	79.213	103.32	104.65	95.883	60.256
[truncated: 66 more columns]
