# Supplementary material for: Constructing high-order functional connectivity network based on central moment features for diagnosis of autism spectrum disorder
Source: PeerJ. 2021 Jul 6;9:e11692. doi: 10.7717/peerj.11692 (PMC8269664; doi:10.7717/peerj.11692)
Supplement: Supplemental Information 2 [file peerj-09-11692-s002.zip › raw data/Subject_42.csv]

89.762	71.945	109.07	108.62	87.503	104.67	125.57	130.91	85.75	106.82	111.9	123.94	101.94	120.8	105.89	128.33	84.579	56.345	134.77	144.25	85.902	44.896	117.09	148.63	45.344	88.543	97.488	98.028	94.066	88.524	130.27	147.85	132.36	125.17	117.8	138.24	74.508	67.776	72.983	53.686	36.651	-1.5352	68.114	74.17	84.046	67.203	77.183	85.035	74.976	66.589
90.467	95.355	112.23	113.57	113.28	91.707	115.14	104.51	111.34	109.22	105.53	100.19	82.791	96.377	122.12	133.04	90.641	80.508	113.44	106.66	112.97	92.309	141.94	169.61	105.1	114.76	117.43	111.28	105.82	110.11	148.52	145.64	120.18	109.36	171.11	128.69	103.64	94.779	102.02	106.24	110.18	63.677	40.83	67.705	59.274	58.72	38.39	44.95	54.072	57.13
79.294	90.722	114.7	95.632	143.73	80.028	110.46	77.014	125.42	106.4	71.024	46.996	66.316	57.832	122.2	117.23	79.312	84.241	112.15	88.824	132.89	123.87	168.93	168.16	209.03	149.12	142.98	107.43	95.268	101.48	196.51	135.93	115.32	94.892	231.52	142.32	112.93	108.2	103.8	114.99	133.27	125.51	57.314	76.79	79.762	89.446	67.544	75.463	66.621	75.923
74.656	100.51	96.802	79.666	151.14	86.967	91.302	54.56	135.9	86.919	52.839	28.511	57.719	44.551	136.56	112.51	76.967	106.67	112.95	86.692	145.46	157.08	193.81	155.91	244.39	163.8	137.34	106.96	103.01	113.55	219.47	125.94	118.79	94.482	201.22	115.98	128.74	131.32	117.19	135.24	166.37	193.61	89.849	105.59	108.52	147.68	106.54	119.86	89.848	112.3
77.145	95.321	82.647	80.244	131.81	103.34	82.329	67.928	115.79	82.824	50.087	49.111	67.243	58.51	133.69	97.606	90.895	120	112.74	84.08	129.57	132.68	174.2	132.77	204.58	163.06	114.78	98.164	101.93	114.88	196.4	122.3	122.09	105.43	135.75	110.96	123.85	126.66	120.08	121.42	144.39	159.65	113.31	132.99	128.81	187.26	137.91	158.07	124.32	142.14
96.465	133.7	72.602	101.97	91.435	122.38	87.224	109.88	97.456	108.29	61.38	94.879	93.922	90.87	102.67	74.522	107.17	134.57	135.31	120.56	79.807	102.33	86.117	75.592	67.374	126.03	73.727	96.589	95.741	109.46	91.395	92.77	139.08	142.03	51.781	122.85	114.96	108.06	104.95	101.53	113.35	139.37	104.6	115.15	112.96	166.94	120.35	137.4	127.58	127.36
107.07	141.31	77.668	123.35	61.217	125.26	85.136	132.37	79.817	129.7	77.838	132.29	111.89	118.57	67.112	68.702	123.33	126.51	105.4	103.01	66.348	93.792	13.154	38.49	-0.99719	86.877	50.24	97.32	93.613	107.29	10.134	71.439	125.28	138.78	12.966	124.5	128.6	108.4	120.39	112.26	106.04	126.09	84.798	99.531	99.888	130.74	96.457	103.15	130.79	103.5
111.68	131.47	92.665	129.9	59.244	114.45	99.741	140.65	86.27	152.74	93.597	133.74	129.93	128.37	41.489	78.035	117.03	103.83	85.997	96.745	79.304	111.78	-25.45	23.567	-5.0488	59.156	47.906	94.522	95.393	108.51	-9.3444	58.019	103.73	117.88	25.016	120.14	140.22	114.23	126.07	120.56	109.2	155.39	61.979	71.797	70.682	69.076	60.629	56.517	98.708	61.736
113.74	107.58	108.07	120.35	82.836	103.31	118.97	130.33	100.2	153.09	111.53	115.18	142.4	126.79	56.14	102.01	87.975	77.652	88.843	101.37	104.18	127.6	4.3523	44.554	47.933	55.223	83.135	99.136	98.369	101.73	43.256	66.063	89.048	95.306	55.654	103.27	129.87	114.33	111.49	113.84	120.24	176.27	55.064	51.24	47.571	24.071	47.946	39.421	59.264	44.493
110.68	77.096	106.88	96.615	102.5	95.519	116.38	100.52	94.335	116.61	126.57	108.44	131.45	125.84	94.801	116.42	76.993	75.366	92.175	95.19	123	121.55	70.444	77.331	97.356	70.344	107.83	94.757	110.12	100.79	120.46	89.117	86.325	80.189	72.884	80.949	111.95	114.58	93.921	99.027	139.82	139.83	75.129	66.457	63.891	46.731	73.754	66.442	58.305	74.335
102.59	60.693	97.629	75.472	109.79	91.233	104.86	82.658	79.399	89.138	124.27	124.29	102.85	130.88	132.38	120.53	99.763	99.349	101.66	87.838	121.06	103.58	134.4	110.43	116.65	101.67	102.34	80.435	129.82	125.02	190.38	127.78	85.322	75.705	82.714	66.334	96.463	110.81	84.362	87.788	146.69	83.341	86.6	87.797	69.254	68.346	77.026	75.983	55.395	91.996
93.278	80.011	87.552	66.822	105.14	91.848	84.141	74.001	71.585	79.982	100.45	139.36	65.565	133.52	141.19	118.99	123.85	122.97	114.89	94.376	97.664	99.104	170.38	123.17	116.15	118.16	88.591	78.862	134.13	138.47	202.93	144.17	89.276	83.826	98.933	72.972	92.2	107.89	82.363	90.345	137.76	71.76	95.952	98.403	69.938	78.172	80.211	83.395	55.455	96.786
83.482	101.65	85.286	69.759	101.08	92.115	63.092	65.379	76.462	76.966	73.473	127.45	37.261	119.2	119.39	115.28	130.67	124.53	107.92	95.121	80.866	107.98	177.91	124.97	135.06	117.98	89.519	91.653	118.96	126.2	170.45	133.36	87.152	85.801	134.49	93.897	101.54	110.21	94.992	106.83	112.54	94.395	107.42	108.75	73.33	85.491	101.28	106.23	68.21	103.32
78.475	107.02	93.31	81.212	101.46	89.468	63.615	64.179	92.861	86.722	62.779	88.125	38.212	89.015	84.871	102.99	124.09	114.14	99.863	99.116	82.878	115.51	159.49	121.74	164.62	116.24	100.06	99.551	103.78	109.49	134.72	114.82	84.132	82.539	175.78	111.57	114.89	111.35	110.29	113.39	82.59	111.12	115.03	118.95	73.425	82.655	117.05	119.59	76.904	101.63
89.286	108.27	111.88	99.868	112.85	92.917	83.616	68.967	115.33	95.867	91.243	63.07	77.108	66.213	99.99	105.95	105.46	103.64	95.715	94.533	101.84	116.7	162.66	134.78	201.25	120.8	152.79	125.94	106.17	101.37	129.43	116.26	79.752	78.476	178.11	86.192	117.98	106.71	126.72	127.69	89.138	120.22	99.556	114	50.188	47.338	100.67	99.731	60.315	90.456
104.68	100.19	119.11	94.28	110.08	90.771	106.21	70.835	116.9	86.022	137.9	62.481	129.48	60.066	116.57	81.897	101.84	101.73	94.369	94.832	104.42	92.914	126.73	99.969	162.71	103.12	171.84	124.11	116.26	88.855	104.53	95.249	86.5	83.999	147.96	70.447	109.52	92.688	117.68	114.73	98.62	90.009	97.774	113.44	62.58	46.558	99.296	91.703	72.604	93.13
112.21	97.708	118.14	74.43	95.822	86.475	119.62	71.528	113.38	87.557	161.58	84.242	164.02	80.673	129.96	66.9	107.37	101.47	98.777	94.672	97.003	84.16	99.216	49.536	102.66	68.49	153.16	100.64	133.68	94.707	93.311	75.651	90.023	85.735	100	54.191	102.82	82.764	103.93	94.191	116.35	68.25	114.17	113.68	95.886	61.021	104.94	88.418	93.252	93.961
117.07	100.94	119.03	62.717	96.487	86.094	127.77	82	126.45	93.365	162.62	113.02	177.4	110.25	150.22	90.24	110.59	96.877	92.766	83.636	89.258	97.359	108.23	40.455	73.727	41.788	135.55	90.704	147.06	117.69	105.4	80.852	76.857	80.103	52.911	31.859	95.018	78.922	105.53	103.99	127.65	90.937	116.36	105.82	88.271	56.143	89.477	76.219	89.443	86.693
115.4	103.52	110.88	63.533	93.247	84.705	124.96	95.821	130.39	88.705	132.77	111.6	159.2	117.37	119.23	94.031	114.52	98.083	89.531	87.708	70.02	99.17	88.827	39.803	48.753	27.758	88.907	69.148	136.61	125.68	94.821	79.28	81.257	90.47	37.63	52.886	87.686	78.021	102.35	102.32	110.14	101.04	130.38	111.76	96.902	97.466	103.04	96.456	113.32	104.22
115.03	130.62	95.915	88.847	77.986	91.501	108.12	106.89	117.67	81.131	94.547	95.257	121.14	105.89	68.298	78.856	116.31	119.77	106.91	115.04	49.193	94.683	57.291	48.369	33.606	35.728	44.286	59.417	117.92	122.52	67.629	77.496	117.38	126.4	37.833	89.473	88.926	87.205	99.657	99.516	116.64	109.39	143.41	118.11	125.62	160.02	127.13	119.94	149.47	133.41
118.25	151.81	90.495	124.78	65.947	103.18	99.359	126.1	94.784	87.25	86.896	100.01	96.312	94.391	52.489	71.106	133.17	152.33	120.95	130.13	49.18	84.012	40.955	80.542	39.612	76.969	30.139	70.349	117.51	135.57	64.157	100.07	141.57	152.86	48.483	108.1	95.823	101.16	112.04	116.05	144.98	116.61	107.76	102.84	109.78	150.08	89.047	80.784	138.18	117.07
120.37	153.19	97.667	144.35	55.334	114.23	97.594	139.32	62.378	108.9	100.77	121.62	88.578	98.522	65.181	75.99	144.71	157.26	127.88	129.43	64.544	74.125	45.183	100.63	63.637	112.13	48.809	90.656	119.5	132.2	69.716	112.98	140.86	150.29	75.577	120.97	96.425	107.35	116.79	119.45	154.21	105.14	69.399	74.947	96.515	95.607	55.994	40.36	116.6	83.223
125.75	151.12	104.1	137.9	48.611	117.59	103.04	143.26	48.475	130.21	120.51	138.3	93.158	112.45	79.737	86.499	145.07	140.72	134.09	138.57	80.219	86.247	42.245	83.419	51.292	112.76	55.558	99.831	120.05	120.04	48.423	87.853	122.84	128.58	96.315	125.17	90.815	104.31	101.95	105.14	120.36	102.37	54.092	46.075	93.519	43.509	50.386	23.184	100.49	56.022
131.77	151.5	109.23	129.17	57.175	112.25	110.87	141.79	65.01	142.24	120.3	129.62	93.235	117.9	94.64	103.68	134.9	126.47	139.47	147	101.42	122.92	56.475	72.88	46.901	108.92	52.752	99.242	122	129.72	43.048	68.864	98.562	100.69	102.37	100.32	84.727	97.217	90.369	93.847	69.192	108.45	58.244	31.277	89.763	16.486	55.79	18.72	86.833	47.522
129.77	136.1	111.14	128.04	81.054	97.413	106.77	130.45	79.052	112.78	95.246	89.434	78.41	94.402	96.803	94.561	122.07	127.66	126.42	131.76	119.92	134.48	74.868	84.629	86.409	127.86	64.365	96.951	108.58	138.74	66.833	77.448	88.244	87.099	115.14	82.926	74.719	84.578	90.15	89.248	21.992	83.007	79.074	48.85	107.75	46.059	85.333	48.758	105.53	78.615
116.73	141.76	94.762	129.52	93.75	83.025	79.676	104.85	78.78	59.458	54.439	41.864	49.307	58.841	72.862	46.513	114.92	163.29	120.56	130.66	120.9	128.95	63.938	80.986	116.06	149.89	69.08	97.149	92.773	145.33	88.889	90.264	117.09	112.5	123.89	93.725	80.171	86.43	95.385	95.071	36.994	85.734	117.78	86.587	158.6	115.87	122.19	91.897	140.69	116.48
92.816	124.15	81.246	122.21	107.13	78.267	48.963	78.823	64.485	18.193	32.813	27.556	31.836	44.478	65.035	17.141	118.7	190.67	88.249	100.12	129.92	109.99	66.574	95.09	174.04	178.23	102.86	115.24	90.313	150.48	143.22	127.43	131.87	128.46	144.19	123.75	97.886	104.13	120.33	125.88	96.041	112.94	142.35	130.03	182.54	141.91	129.89	120.4	145.52	118.29
70.167	98.877	80.221	107.1	112.39	90.408	44.363	75.51	57.922	49.027	24.215	47.121	38.236	72.778	66.699	36.608	115.2	179.39	74.277	82.648	138.68	110.85	84.932	111.15	221.75	189.09	138.03	130.71	103.14	152.53	207.92	165.01	128.35	126.11	170.93	165.18	115.19	122.96	131.65	139.09	148.78	163.73	162.25	152.21	166.57	102.79	116.16	125.99	101.97	72.451
70.693	73.228	87.084	91.244	114.31	113.19	66.553	94.354	67.551	99.017	46.645	89.609	70.836	121.47	77.973	91.884	103.07	134.2	62.175	76.002	133.1	127.54	92.192	117.83	202.79	170.5	154.82	139.27	115.95	132.31	211.81	166.7	115.09	115.68	175.5	200.33	117.54	128.01	118.58	141.62	153.51	206.51	168.18	152.08	117.11	62.682	109.49	132.48	54.431	41.385
83.002	50.262	97.827	91.161	102.62	127.64	100.76	125.37	77.161	143.96	66.729	120.58	99.757	153.84	73.185	130.78	93.642	87.15	60.916	74.503	112.23	141.47	81.575	111.78	143.44	144.55	126.04	113.89	117.22	103.93	169.93	143.15	115.35	112.05	168.09	223.56	109.99	115.61	91.169	118.06	115.65	181.55	168.31	143.45	93.997	81.61	126.07	144.65	51.511	58.097
97.192	39.362	108.39	107.72	89.332	124.04	127.27	150.36	81.641	146.72	88.349	135.05	118.2	149.08	70.986	130.8	95.553	69.001	59.741	65.904	84.595	130.05	69.049	108.57	85.799	127.97	87.283	82.711	106.51	80.532	114.31	116.38	127.44	121.85	151.42	223.12	99.206	94.64	76.392	103.02	80.548	118.87	136.04	121.69	89.428	126.66	125.07	135.37	76.572	101.03
107.95	84.583	109.88	129.9	77.942	112.14	135.54	155.66	98.791	134.58	106.4	139.35	127.44	126.04	85.529	111.87	96.853	92.211	94.045	93.225	59.373	118.35	78.166	106.94	42.969	108.53	65.602	77.497	102	83.895	77.185	95.966	149.57	148.23	115.58	184.48	99.517	86.584	79.471	111.12	105.33	122.29	80.214	75.453	83.178	126.67	72.677	78.625	72.676	109.28
98.424	86.243	106.17	121.25	78.726	89.884	114.6	122.04	93.407	96.812	120.71	132.87	120.73	99.283	99.868	89.535	113.31	109.09	86.894	78.866	75.439	77.031	113.4	122.06	80.469	98.308	71.358	74.566	102.34	93.279	98.054	98.008	131.3	129.5	110.6	144.62	112.7	98.305	113.25	120.45	134.71	93.532	59.777	82.663	118.66	133.11	55.845	71.805	100.23	117.14
100.1	124.67	92.836	98.101	85.453	82.223	104.5	95.951	101.52	95.036	116.78	113.69	117.15	87.478	95.834	81.188	108.79	118.86	135.9	139.83	82.84	56.64	120.29	115.25	78.327	79.037	79.162	76.856	103.34	98.038	109.47	88.443	122.48	122.45	102.49	118.43	111.68	104.41	105.55	93.347	139.19	117.44	85.806	95.421	143.93	115.82	63.803	86.682	104.57	95.063
106.51	128.84	81.44	78.363	102.54	85.422	86.247	70.926	95.046	79.147	107.29	98.525	100.01	83.933	99.315	101.57	102.78	108.3	136.34	148.88	109.54	59.349	131.61	132.27	102.09	85.961	101.59	85.121	103.71	95.212	128.39	98.329	97.599	95.499	93.624	86.663	106.67	111.41	105.15	81.777	121.47	104.02	150.36	153.81	179.22	150.65	133.29	154.69	145.48	116.58
110.84	116.26	72.085	74.624	111.25	87.494	75.977	68.22	78.876	61.025	91.111	83.792	77.438	76.483	86.559	107.23	101.04	96.083	115.7	132.59	118.45	78.141	102.69	134.57	91.979	105.58	98.463	82.552	93.748	84.458	118.25	101.26	85.612	84.39	87.36	80.075	93.859	105.02	94.655	74.495	78.787	65.816	210.63	205.44	206.79	207.55	209.07	215.01	192.76	154.75
104.18	105.38	66.721	84.65	105.25	82.181	72.125	77.995	70.011	53.98	80.788	77.844	62.827	71.375	68.214	95.133	103.37	90.937	89.656	103.24	107.59	105.85	60.336	117.09	55.944	110.53	74.463	79.351	83.111	78.683	90.012	90.688	87.372	91.686	81.746	90.231	87.173	97.276	86.756	80.503	50.708	44.802	229.22	210.48	209.03	227.67	235.35	220.98	204.52	172.48
89.332	94.059	79.653	98.694	102.38	76.124	79.517	88.308	78.299	73.646	83.836	83.133	74.571	79.142	70.839	94.99	88.645	67.772	74.398	70.171	92.034	111.79	68.645	112.59	62.605	91.663	90.56	97.614	70.14	63.054	87.129	85.485	88.839	98.508	90.668	103.81	78.332	87.547	80.543	82.144	39.836	37.233	197.13	158.26	171.52	165.56	209.32	186.18	163.36	156.61
79.422	87.204	98.407	101.72	105.62	74.107	97.111	93.473	106.7	107.82	102.37	98.386	109.57	96.259	80.851	105.76	77.121	46.209	73.512	59.379	86.236	94.063	102.2	116.2	73.973	56.549	108.42	107.77	74.381	59.546	95.245	83.837	92.179	100.31	99.361	102.95	80.238	88.624	76.319	70.897	45.755	35.145	134.52	92.226	102.2	72.332	146.4	131.23	95.792	117.24
77.932	75.594	120.87	100.6	116.32	80.596	125.67	105.77	137.75	148.83	116.24	113.12	145	107.7	86.933	119.13	80.736	38.486	83.501	67.628	97.527	65.24	136.18	134.83	90.505	47.142	107.4	88.828	94.384	78.221	118.97	102.6	98.666	97.102	109.87	86.087	90.482	93.71	75.208	43.836	55.312	7.2864	69.056	55.708	24.202	4.7216	74.299	75.399	38.118	72.857
89.879	91.343	139.53	111.93	130.42	104.86	142.82	119.62	160.37	163.38	124.16	125.6	159.89	106.94	107.78	136.54	75.071	45.832	98.985	88.305	108.05	63.29	164.77	158.95	108.91	64.877	122.56	89.253	106.05	85.942	119.99	120.62	117.23	108.71	99.032	55.611	97.791	95.093	77.465	41.387	91.788	8.4941	24.145	46.747	-28.52	-8.4051	31.36	44.699	13.396	56.536
92.021	83.895	142.53	117.25	130.43	122.17	137.22	123.95	152.09	142.59	124.61	121.39	142.08	91.319	111.15	123.33	84.142	61.279	85.212	81.597	114.37	78.412	145.94	153.25	120.88	95.475	116.29	87.41	103.1	83.431	93.847	115.15	121.8	113.69	99.494	61.929	106.76	93.255	93.256	59.221	118.85	10.066	19.039	74.386	-11.159	42.3	32.424	51.967	40.756	68.813
86.661	77.581	129.06	114.3	114.93	126.14	123.59	121.92	138.46	137.08	114.83	99.481	112.44	83.242	101.93	99.496	93.969	75.74	90.89	87.693	108.79	112.71	102.61	114.64	122.2	108.86	97.5	92.249	96.367	88.153	65.741	89.17	112.62	113.49	114.45	102.93	113.25	90.027	107.87	78.782	128.98	58.502	38.68	86.025	40.966	71.962	35.239	54.627	55.321	62.417
91.17	71.482	112.11	107.33	114.16	122.32	106.31	106.82	135.52	133.78	120.01	85.384	99.237	94.871	129.72	115.85	90.797	73.633	93.293	81.395	114.74	139.43	105.75	100.97	157.6	107.35	130.39	133.48	95.81	97.793	70.951	81.454	79.967	93.603	127.91	125.34	112.68	95.079	132.67	122.65	131.38	144.36	45.489	69.903	63.073	44.419	22.947	48.403	33.996	47.008
100.02	71.573	90.097	96.301	113.71	110.27	88.395	83.899	127.85	133.24	113.8	75.291	91.572	112.14	141.47	136.08	84.329	69.674	100.63	84.447	131.52	138.06	116.74	88.355	182.29	99.259	151.37	149.21	99.439	107.2	88.656	85.808	61.359	72.811	140.64	129.39	115.94	112.67	146.13	141.98	121.49	189.67	68.637	68.766	91.926	45.86	42.047	66.917	36.173	54.196
109.12	88.336	79.711	96.177	117.86	100.72	91.854	85.976	117.71	140.3	93.663	72.693	91.149	114.9	125.83	139.04	69.68	70.605	118.87	109.7	140.76	110.74	108.04	76.331	168.6	108.92	150.31	133.4	91.754	100.85	98.331	98.973	68.343	73.763	146.97	120.89	108.09	118.9	128.83	126.79	91.137	178.05	92.778	83.612	100.5	70.365	71.571	88.863	55.063	68.802
109.49	112.55	88.788	112.97	127.13	105.03	94.588	97.336	106.06	129.45	78.781	86.177	85.155	102.11	116.06	138.48	41.42	68.43	104.27	102.65	146.55	93.507	114.25	84.111	165.77	133.61	163.31	132.79	68.777	66.323	95.566	111.04	74.816	80.715	131.01	87.799	94.802	114.18	112.49	125.57	78.825	135.49	121.47	121.63	114.5	121.26	120.54	127.86	102.6	108.09
91.842	113.03	101.29	120.09	118.61	108.64	87.295	98.16	86.35	109.76	64.254	90.092	64.833	78.925	80.226	105.12	27.006	63.421	68.467	70.006	136.99	89.408	97.186	69.017	160.88	142.72	142.78	121.7	38.943	17.631	66.492	86.779	74.72	81.315	121.75	83.788	86.969	98.472	97.818	108.64	59.667	55.686	178.52	178.9	193.13	211.57	201.97	197.68	194.75	167.97
85.975	109.62	110.84	114.41	113.81	108.12	95.049	101.73	97.012	105.01	72.004	90.126	64.858	64.66	65.76	79.805	43.082	74.881	61.517	60.597	112.47	103.18	74.294	55.739	135.61	135.57	108.26	118.4	37.717	14.055	39.646	57.238	68.807	80.963	111.2	90.002	83.712	76.177	90.848	98.122	35.76	29.816	186.26	182.81	217.74	219.07	198.01	195.53	219.27	174.26
97.217	111.79	109.54	99.359	114.15	104.5	95.594	86.52	116.87	96.009	83.456	84.822	75.218	68.61	84.363	81.829	70.912	94.693	87.24	73.748	91.671	116.92	83.849	56.79	124.34	114.16	95.908	124.95	57.844	39.474	35.931	46.704	80.88	81.963	99.492	89.724	91.671	67.554	95.744	92.203	34.699	44.15	157.06	141.9	198.64	181.3	158.92	161.1	203.24	166.96
112.66	105.61	101.59	80.91	122.91	97.508	90.573	66.601	120.2	64.556	93.073	78.986	89.791	79.252	115.54	94.652	95.853	110.36	113.37	91.191	81.79	99.178	105.75	69.082	110.67	97.449	108.3	125.49	73.555	60.144	48.533	61.842	105.41	84.83	89.602	88.868	98.843	70.811	100.58	84.714	40.459	49.062	104.74	90.539	130.41	134.23	122.4	127.36	172.55	166.83
106.14	95.335	89.96	68.818	120.69	91.198	81.565	57.922	100.65	38.169	87.459	74.108	88.381	89.11	118.49	92.631	103.91	115.73	120.92	102.82	81.362	71.067	111.24	70.848	70.062	87.254	102.45	101.84	74.111	67.584	65.363	82.994	118.76	84.081	72.332	87.532	103.73	84.14	95.016	65.966	49.825	28.217	81.689	71.833	68.082	119.23	124.7	119.23	153.36	175.03
81.009	94.09	84.862	73.584	111.6	95.518	78.788	70.837	83.863	44.023	82.731	80.453	76.27	99.006	111.76	91.741	80.758	102.11	105.4	100.12	82.921	67.927	116.1	78.136	24.414	79.719	93.662	90.29	64.795	66.337	84.653	98.17	90.698	72.604	36.204	69.077	93.422	93.656	79.025	57.514	58.316	25.713	98.454	80.83	34.991	113.42	150.86	128.59	131.97	175.72
57.09	77.914	84.945	83.362	106.72	103.24	79.783	88.655	78.31	61.84	96.671	98.94	63.511	104.95	116.58	100.9	52.039	74.246	52.881	61.869	89.761	87.216	126	104.26	11.668	74.848	91.842	102.27	60.905	68.019	101.84	102.52	21.386	42.812	2.8385	40.521	71.603	95.499	70.156	75.407	48.858	42.358	139.14	112.26	56.838	125.21	188.6	158.97	129.49	180.3
48.422	52.045	76.794	80.954	93.953	101.46	74.783	89.024	66.089	75.351	97.56	102.16	46.56	101.75	99.536	92.461	37.023	46.188	16.49	36.57	89.575	101.91	107.44	106.33	23.038	61.49	74.814	101.15	54.941	55.603	88.325	76.105	-14.939	27.208	11.909	53.169	52.664	90.835	54.062	70.649	12.415	46.914	205.73	151.57	171.28	195.25	265.31	232.34	189.6	210.82
73.491	68.432	68.225	85.857	97.882	99.975	78.137	91.043	83.112	87.736	97.25	110.37	50.521	102.86	117.47	118.15	41.379	50.694	32.263	57.02	99.576	132.82	104.71	123.39	41.046	63.442	82.502	117.39	70.174	72.084	73.606	71	5.1851	44.948	17.831	46.937	56.997	98.826	60.609	100.16	21.578	129.34	194.92	134.2	195.67	184.57	240.29	214.73	181.99	188.36
97.755	80.833	59.511	83.267	98.388	93.457	66.908	77.782	83.638	63.845	87.001	106.99	55.376	102.14	115.63	133.58	61.006	61.873	47.215	76.29	122.92	134.8	87.982	119.95	46.762	68.272	95.869	120.08	69.982	60.792	40.527	64.433	61.524	71.264	22.946	57.791	85.826	122.25	83.955	128.14	57.329	173.25	162.8	118.26	178.15	171.06	211.96	192.58	175.49	173.44
97.747	70.783	64.068	76.904	85.966	85.503	64.867	75.493	66.197	52.45	62.433	82.637	60.188	98.401	66.071	115.41	75.369	55.178	61.889	91.796	138.21	97.43	45.951	92.469	29.139	73.8	96.098	97.521	41.966	18.174	15.262	54.932	100.24	82.233	27.877	95.239	105.34	133.14	88.558	107.02	66.735	129.88	150.52	117.14	144.53	151.77	205.7	183.42	164.98	159.59
94.901	87.414	78.518	88.568	77.213	92.991	76.228	89.787	82.566	68.786	63.672	78.023	74.471	103.52	50.509	117.87	75.096	57.39	67.227	97.98	144.4	92.05	40.375	96.447	-1.069	79.502	101.42	109.53	36.941	19.352	22.185	65.408	77.625	68.618	-22.627	61.86	111.11	140.64	95.281	115.33	99.74	129.59	133.78	109.52	77.457	95.851	157.6	130.97	102.12	126.01
85.687	72.617	87.976	90.732	62.634	94.137	87.163	96.569	83.982	75.681	68.44	70.299	79.299	94.501	25.59	85.313	70.606	52.478	51.113	85.572	120.7	69.741	19.482	86.821	-18.707	75.382	81.603	107.8	30.367	19.325	22.109	55.307	27.831	40.39	-36.356	46.025	85.079	123.46	72.319	87.839	74.984	78.142	167.61	135.49	130.86	141.21	186.94	155.68	128.54	150.15
84.32	57.965	96.337	97.729	63.153	92.96	99.944	102	86.785	84.972	68.199	71.032	81.87	82.637	37.846	66.409	54.436	48.784	54.554	81.212	86.183	57.215	31.999	90.206	19.958	78.302	86.773	116.59	31.901	29.588	33.042	54.98	-1.6868	25.128	2.8375	37.815	43.17	92.321	41.97	58.594	35.162	49.956	191.48	149.61	225.66	202.93	224.87	196.52	184.96	180.58
89.58	58.459	93.109	105.3	78.133	89.315	99.461	100.43	102.13	78.281	79.964	89.413	85.864	81.476	85.054	80.41	49.122	64.433	61.718	81.051	73.536	76.221	62.968	92.927	57.589	81.761	103.68	135.24	54.281	58.159	25.392	58.346	3.3952	28.007	50.78	26.024	33.395	84.938	47.558	81.507	38.584	91.283	161.26	145.47	255.56	217.02	207.19	194.72	206.39	174.75
77.765	30.775	90.97	101.16	89.881	79.676	90.501	96.205	97.774	79.228	80.69	89.715	85.122	89.331	98.006	92.029	48.503	58.276	66.038	69.212	85.331	79.543	78.135	72.033	93.075	83.416	124.96	131.51	57.528	48.435	12.274	54.23	24.256	28.876	114.23	67.221	48.506	87.681	67.818	90.795	34.924	86.401	124.78	145.19	233.85	189.93	193.97	198.63	205.57	149.96
65.272	36.129	95.196	100.94	93.378	80.853	97.432	111.02	104.38	131.91	67.739	70.612	91.626	107.27	82.51	105.94	34.209	43.355	114.33	98.377	94.758	91.057	78.478	43.687	90.161	81.141	147.19	127.48	49.818	27.367	14.4	50.469	47.921	42.063	136.33	118.18	68.353	89.47	71.639	79.008	37.661	98.753	87.565	109.91	137.24	86.511	147.96	159.3	124.95	85.832
69.397	74.178	85.18	102.09	95.295	95.092	77.258	98.396	126.23	138.95	83.425	76.058	90.632	123.03	105	141.73	42.75	65.588	98.713	83.309	124.98	144.19	100.72	57.609	68.616	79.533	155.31	152.04	78.498	60.082	33.203	61.747	39.905	42.029	65.899	76.291	117.29	131.85	118.3	150.69	124.56	182.44	51.34	87.704	31.199	24.063	80.511	94.759	35.959	59.403
60.592	62.412	87.937	88.16	81.638	96.479	77.605	91.054	90.418	154.15	37.919	42.969	72.002	103.09	62.696	102.05	51.382	62.171	101.7	80.826	115.73	121.57	80.052	57.925	99.786	95.367	130.72	109.18	64.492	56.353	90.312	73.098	56.388	53.478	90.254	115.53	112.22	126.12	93.553	92.007	107.1	122.34	99.56	95.701	82.214	82.89	130.22	131.38	69.775	101.5
78.482	101.96	79.708	81.238	79.047	100.82	86.123	90.506	88.86	129.45	30.413	53.239	70.667	80.33	66.398	77.121	87.237	110.43	103.13	109.85	94.034	130.14	48.817	68.589	58.193	103.55	73.056	78.615	90.924	113.43	107.57	81.509	94.699	94.923	79.798	97.273	109.05	129.66	78.069	85.948	129.59	168.73	104.56	90.144	93.474	125.55	100.75	99.617	80.129	113.31
90	102.74	97.326	82.626	85.426	101.7	100.85	94.982	69.647	107.04	29.428	67.606	75.861	69.879	72.768	64.891	102.14	111.28	105.32	116.02	77.596	100.83	57.536	90.969	83.958	110.23	70.449	56.305	91.661	115.07	131.74	98.174	133.55	122.25	111.51	109.09	81.72	103.64	56.486	40.083	103.8	122.28	129.61	105.66	132.48	153.69	125.48	124.64	129.56	134.32
106.69	95.65	116.18	90.049	92.242	98.602	114.3	104.43	69.787	88.365	72.041	96.604	94.553	84.129	78.701	72.431	121.19	106.61	98.577	108.2	81.143	79.629	69.125	103.53	79.527	103.95	69.233	46.989	107.34	113.07	126.85	107.03	143.77	127.37	102.72	104.74	76.87	83.239	66.364	25.97	81.65	63.439	135.8	128.33	125.51	135.85	124.44	129.15	146.52	127.13
132.44	124.68	132.03	114.21	99.624	103.19	130.36	124.13	98.051	105.4	122.18	124.07	118.84	114.96	95.495	103.21	113.03	104.88	128.42	125.31	89.774	89.992	100.32	116.57	76.526	99.763	90.269	71.761	129.14	114.97	125.43	121.61	137.21	130.98	55.109	76.689	88.407	68.456	90.184	47.32	88.927	57.895	120.63	112.95	82.045	70.586	83.726	89.658	104.51	88.977
146.27	133.24	130.73	130.18	109.75	104.99	127.68	129.43	115.13	100.01	156.3	141.66	127.2	129.73	115.87	121.21	105.84	113.61	123.12	110.79	109.18	102.54	123.21	130.93	108.98	117.09	106.3	99.627	144.26	123.52	134.54	139.92	113.15	123.83	34.263	60.356	116.34	72.403	135.1	108.28	111.87	68.295	101.25	97.996	73.552	60.118	46.691	56.308	84.106	74.788
132.64	124.91	112.87	128.75	110.32	103.18	117.79	128.45	105.62	95.206	137.23	132.18	117.15	119.73	102.03	94	98.127	122.12	121.23	112.55	108.49	96.788	97.411	111.7	143.91	138.51	89.567	95.34	127.35	115.39	128.85	133.46	114.81	134.03	96.407	116.64	132.05	77.414	146.01	129.8	108.18	73.127	112.7	87.84	136.18	115.49	50.651	58.982	111.56	81.051
108.47	121.12	103.17	132.81	119.55	110.99	110.41	131.13	104.32	113.88	107.12	129.67	114.29	114.49	114.29	91.547	88.75	119.77	120.41	113.89	106.42	99.006	101.47	119.52	195.39	156.91	101.31	106.72	103.3	110.21	132.75	135.67	121.62	144.21	186.89	172.94	126.68	84.899	140.02	139.38	109.19	103.15	119.22	72.911	169.53	126.21	43.582	49.877	112.76	70.218
93.914	102.25	105.31	136.67	129.74	116.34	101.35	127.66	110.84	128.47	115.74	143.62	128.64	123.73	136.88	111.06	103.14	107.61	89.464	85.947	111.28	94.409	123.65	147.52	217.51	151.87	125.87	123.99	89.882	102.77	117.71	133.23	110.53	130.68	244.48	198.63	107.44	93.21	129.78	136.28	102.92	94.505	120.54	83.812	164.43	109.29	48.688	52.206	106.99	70.14
104.32	107.27	115.16	139.78	120.51	112.67	104.06	125.69	119.07	152.94	140.52	144.42	152.06	137.74	119.5	112.17	116.35	94.378	101.28	101.79	89.333	75.82	124.23	143.27	176.17	112.04	137.63	125.44	73.673	69.179	64.57	99.634	117.22	126.29	251.16	213.65	68.62	79.412	78.619	71.69	72.056	39.834	136.31	94.664	167.11	100.55	97.061	84.866	114.37	91.341
131.14	121.56	131.76	147.01	118.94	100.2	124.7	134.14	145.22	174.06	174.01	145.26	173.76	143.61	119.7	126.49	145.12	116.36	119.34	115.81	84.726	78.617	150.44	161.21	152.99	101.16	140.3	122.28	95.823	98.613	68.146	107.07	108.27	111.36	209.06	160	50.242	70.99	64.652	49.411	76.813	22.376	95.371	85.228	104.83	48.541	63.531	45.419	67.272	71.925
140.61	122.19	128.19	128.9	113.9	84.671	125.11	116.63	143.55	132.89	177.27	121.16	163.41	121.71	103.53	105.56	165.23	149.58	113.23	116.52	85.434	78.781	147.02	136.57	151.12	99.902	126.44	109.01	109.46	119.83	73.43	96.797	112.86	104.87	177.84	126.86	59.557	75.489	79.325	64.951	100.41	38.741	73.011	93.122	98.131	69.584	61.76	49.793	72.863	77.842
121.25	117.6	116.96	100.93	120.6	86.37	121.33	95.683	134.54	95.238	140.44	83.292	138.58	94.955	106.99	91.347	156.23	162.69	114.14	116.93	96.282	92.785	148.9	104.78	195.63	116.49	140.97	116.58	112.56	135.65	116.79	97.32	120.99	107.25	174.16	120.78	81.882	86.468	112.82	114.49	132.15	129.46	68.12	94.534	93.077	65.676	55.635	59.533	65.603	57.417
81.693	89.255	93.531	63.498	123.6	97.843	99.59	61.91	116.53	69.171	97.186	52.896	109.15	84.06	116.2	86.088	148.91	148.36	94.735	91.892	123.25	116.29	139.02	70.649	230.51	126.4	148.04	124.35	118.72	145.74	164.54	97.228	116.35	99.933	171.21	132.05	119.84	113.43	157.38	172.47	156.63	225.09	104.8	124.64	115.37	75.746	85.43	98.778	80.133	49.508
58.823	64.511	76.683	40.121	122.92	109.92	84.088	41.167	104.55	79.86	77.122	46.138	100.44	96.31	133.05	101.01	140.7	110.67	89.719	73.784	143.02	135.57	131.68	62.654	228.71	124.1	155.23	131.25	125.17	143.18	202.58	106.3	106.59	93.974	146.43	135.9	140.34	131.21	172.61	193.16	156.04	274.13	144.91	146.38	131.97	78.788	126.83	133.45	95.244	59.561
68.174	61.271	66.657	36.251	110.98	109.35	72.626	33.05	93.559	88.837	88.034	63.462	104.68	114.03	139.05	116.6	135.42	80.608	89.597	69.877	142.37	139.56	120.59	71.752	177.42	105.04	136.81	121.57	125.22	127.16	194.84	107.32	109.89	99.536	100.98	120.64	141.71	138.02	154.53	171.57	151.3	244.32	161.93	150.74	154.09	120.81	166.68	156.12	131.93	107.14
100.47	78.456	78.753	56.311	107.45	101.18	91.388	62.756	90.116	97.333	112	89.117	123.65	118.56	138.62	129.32	121.58	68.661	104.83	91.338	116.99	113.84	116.05	101.32	122.6	95.359	118.65	106.26	107.58	105.64	162.44	110.47	127.19	120.24	80.681	105.61	113.59	117.84	110.94	121.14	135.07	159.03	119.88	111.44	123.37	130.67	136.4	123.32	133.49	130.37
125.59	121.76	92.785	87.056	98.117	100.13	109.34	98.692	91.8	102.73	118.88	106.02	128.82	114.84	118.95	129.48	106.7	89.255	125.96	126.62	88.956	96.456	111.65	110.57	77.475	84.328	82.546	88.674	93.479	102.09	107.81	95.254	158.57	145.23	83.651	92.644	100.51	104.2	84.075	83.073	150.53	88.12	79.965	72.834	90.52	127.02	72.716	69.781	113.65	119.09
136.93	143.05	110.69	112.79	103.47	111.3	124.32	128.76	96.05	99.775	127.52	115.56	136.55	110.9	110.65	127.82	103.66	115.33	124.87	132.79	77.338	77.465	111.33	113.89	72.797	83.74	80.315	94.275	94.135	107.9	67.407	80.922	167.38	148.95	105.43	90.759	99.33	94	90.211	84.421	154.58	50.816	57.477	57.742	47.345	79.385	9.4182	30.062	72.373	78.165
135.31	142.49	117.6	120.37	101.74	118.66	127.37	135.89	94.109	107	127.28	111.23	141.15	113.32	89.566	103.21	122.55	140.88	132.66	135.72	76.12	66.856	87.695	87.6	73.74	80.24	73.472	85.669	116.9	120.63	50.995	65.347	166.56	141.05	127.82	109.34	112.67	90.144	101.16	79.694	123.98	35.13	88.485	77.819	65.237	52.576	14.659	42.131	61.916	48.239
144.89	145.16	127.02	128.26	116.57	115.83	132.06	133.69	113.33	117.17	147.44	124.69	159.05	124.6	123.48	111.91	146.13	162.99	146.7	131.22	91.576	80.811	110.61	105.69	107.23	92.983	106.8	95.396	162.04	154.65	97.374	98.91	145.05	127.27	116.93	86.612	121.59	89.899	117.63	100.38	90.943	71.242	90.362	82.682	57.811	1.1542	10.953	34.036	31.584	21.821
149.7	115.97	130.68	117.51	125.79	86.254	125.89	112.4	112.75	83.153	169.1	133	163.43	118.8	143.14	103.35	165.86	161	126.88	103.62	102.88	63.45	126.65	123.89	140	100.81	124	76.421	172.41	146.93	135.99	127.56	119.72	111.08	116.93	87.497	112.1	82.602	111.85	88.24	26.844	28.078	91.049	106.05	89.168	35.325	59.405	75.276	70.542	59.785
153.55	141.25	138.89	123	125.37	66.903	135.21	112.29	131.51	93.024	156.38	128.98	153.94	111.18	151.33	111.38	134.9	140.14	159	131.23	89.588	58.756	162.47	142.89	156.24	98.011	138.86	69.525	143.4	117.97	159.45	146.83	117.34	120.33	109.82	85.382	80.437	62.371	73.037	45.342	-6.0373	-1.4761	81.176	94.314	76.599	34.936	70.275	78.373	66.842	73.054
143.87	143.1	135.01	120.48	109.18	62.544	130.25	108.1	135.01	99.127	130.12	112.99	122.5	97.568	118.44	101.19	104.14	108.33	147.09	125.94	77.538	45.858	156.63	131.21	133.87	82.576	115.14	61.227	96.531	76.492	127.91	125.57	106.02	112.41	99.489	93.602	62.875	53.931	54.856	17.333	-8.2641	-55.633	101.8	121.88	69.948	63.08	96.451	103.59	82.353	99.371
132.11	148.36	124.49	122.08	86.148	83.598	127.27	115.12	137.16	149.36	89.226	91.018	91.937	91.595	70.638	85.024	70.035	80.887	151.74	130.71	63.547	59.174	119.37	96.718	85.502	67.133	85.456	70.611	65.308	54.978	82.494	89.401	98.758	102.81	75.735	92.301	62.362	55.158	52.695	14.426	29.68	-33.658	137.13	140.41	59.261	56.317	112.56	110.84	69.763	99.041
116.03	91.126	110.04	108.45	80.475	102.37	103.16	99.891	110.3	147.67	79.636	82.674	73.011	80.904	51.484	66.627	56.395	55.208	88.222	65.311	74.829	69.973	81.516	76.853	76.707	67.481	91.132	95.408	55.803	38.909	52.507	63.733	68.861	67.534	61.011	82.652	80.382	75.318	90.723	69.712	82.421	21.269	156.27	164.63	88.075	87.482	157.12	151.28	100.6	137.14
92.657	49.595	95.153	91.296	79.791	101.06	92.303	91.008	90.987	149.91	71.592	73.618	69.279	67.471	42.826	45.851	49.581	55.186	68.884	49.933	82.406	97.847	49.479	58.904	65.507	75.245	81.173	89.932	67.019	56.984	55.706	56.149	57.335	54.437	68.962	81.271	103.3	99.872	110.48	107.74	130.6	123.94	136.87	138.65	128.86	114	153.87	146.74	115.03	143.76
65.976	11.326	91.36	73.359	96.937	80.557	78.276	69.471	78.782	101.69	87.096	69.776	74.466	51.625	70.725	51.525	41.596	51.265	34.83	26.562	96.803	101.92	75.949	80.284	97.123	83.686	102.46	84.202	66.361	59.455	77.924	66.267	38.799	41.769	96.904	85.263	112.88	119.09	120.46	134.09	152.07	165.93	94.432	108.44	166.94	159.24	133.12	149.2	144.05	161.93
51.32	7.8062	93.828	63.054	111.42	58.251	72.096	51.78	85.75	53.516	104.74	61.858	81.714	44.67	94.554	67.502	40.643	45.658	25.194	30.388	100.26	78.815	114.68	106.1	110.96	79.916	115.24	72.955	51.928	44.057	81.106	68.713	28.72	40.209	122.56	101.8	105.55	118.92	104.5	115.94	127.77	117.06	75.349	101.61	186.2	200.36	109.93	159.47	171.38	173.09
60.371	37.65	97.289	66.131	109.73	54.001	69.239	42.237	97.834	40.892	103.17	53.213	82.248	55.34	94.932	78.351	47.835	38.117	49.123	55.275	93.427	45.44	132.2	112.04	106.45	68.755	117.44	68.157	33.755	10.992	59.443	57.586	43.015	52.055	134.69	124.72	89.969	100.16	74.314	60.762	72.998	7.1632	110.09	128.63	209.39	235.36	135.56	198.76	207.77	188.21
94.687	91.108	97.604	85.949	108.06	73.44	74.446	53.995	124.66	62.977	102.64	75.031	88.016	82.942	111.37	102.46	74.147	59.03	78.597	79.022	99.313	53.324	128.4	117.4	90.537	77.079	115.97	90.876	53.731	23.637	41.194	63.769	71.799	74.843	115.62	106.83	91.852	90.979	77.853	56.14	54.143	-20.223	117.95	139.1	167.46	199.92	128.03	180.02	185.05	162.88
111.9	105.24	94.841	97.051	104.29	93.808	80.665	74.662	123.32	81.265	91.625	100.59	89	100.01	105.8	99.789	101.15	84.292	82.615	85.579	110.89	69.924	83.25	96.151	92.092	100.69	104.02	102.13	74.793	43.193	23.101	66.863	113.9	103.55	130.64	118.75	102.41	90.944	96.717	67.815	45.417	-0.29762	96.98	122.16	129.92	159.26	128.31	151.78	158.06	129.97
96.324	103.07	94.702	102.44	106.26	109.7	87.857	97.363	114.72	89.413	80.977	116.59	88.493	102.55	99.248	97.284	105.24	106.37	75.666	96.216	121.73	100.37	54.41	76.185	117.49	124.8	100.51	110.46	84.83	72.175	17.423	71.273	150.49	133.64	161.28	143.37	115.71	105.71	119.96	97.339	72.021	83.022	37.593	63.389	79.324	100.93	89.865	90.31	98.712	78.931
60.315	80.936	106.21	101.71	118.25	116.78	102.51	117.46	106.88	91.92	80.158	106.24	94.811	91.038	97.428	102.04	89.742	102.33	70.839	108.45	120.87	104.39	70.754	84.221	163.46	140.26	121.49	115.15	68.926	87.191	37.152	83.7	153.62	145.02	184.03	171.01	107.82	111.6	124.33	108.45	90.58	136.81	-20.216	4.7111	24.716	39.999	31.876	30.263	31.683	36.201
51.077	96.211	107.29	98.545	123.12	123.12	111.14	121.91	121.33	88.771	101.94	89.611	109.87	83.128	110.63	114.39	83.331	104.4	92.232	141.99	104.17	107.56	106.88	104.05	144.09	123.87	128.29	123.4	63.199	107.97	49.341	89.259	137.66	148.73	122.24	143.86	95.821	115.57	114.72	120.34	124.35	183.58	-38.516	-14.032	-15.291	15.99	-18.815	-13.495	-12.031	30.06
73.475	107.5	87.261	81.918	100.82	121.13	97.241	99.617	118.27	70.449	119.71	77.251	112.24	81.966	105.95	98.876	114.03	116.32	106.98	149.82	93.673	102.1	112.71	101.72	74.541	87.182	78.207	98.235	80.523	126.57	59.932	86.048	121.38	137.93	20.347	90.311	97.889	120.83	108.29	113.92	145.84	154.21	19.67	50.342	43.215	108.17	25.421	26.488	54.507	100.1
127.09	161.11	67.115	82.972	77.77	128.78	100.47	102.73	130.33	88.33	123.48	94.519	121.85	98.816	125	100.88	142.33	145.66	161.4	180.59	90.606	131.79	108.74	97.333	-10.34	63.407	25.995	87.01	127.83	165.72	96.337	106.71	131.69	150.43	-76.548	18.682	102.18	117.81	102.37	117.52	170.63	178.25	55.441	82.609	67.466	147.57	37.285	26.619	85.333	123.43
152.95	157.28	58.378	83.366	62.279	133.08	92.122	102.12	100.2	70.486	111.31	115.3	114.6	109.68	127.18	94.741	152.01	143.51	152.09	150.78	105.55	133.75	88.431	77.825	-19.87	60.725	9.9487	82.59	144.13	145.92	127.23	120.95	149.47	157.33	-65.029	31.104	101.22	107.36	102.59	112.24	148.56	138.62	90.287	107.6	119.89	197.71	98.333	82.451	145.5	147.79
133.17	113.17	69.043	94.434	67.407	131.92	94.024	115.4	70.932	60.284	97.279	125.91	101.48	111.89	117.51	100.37	157.13	130.28	106.32	99.423	130.63	126.01	74.024	74.348	28.896	94.262	17.575	82.797	144.73	129.61	166.86	146.85	146.09	148.58	28.843	96.434	103.2	100.02	112.96	115.6	102.74	89.966	89.442	101.19	105.44	162.35	95.735	88.005	126.7	98.992
94.08	97.367	100.05	125.83	91.129	136.06	109.85	135.19	69.389	98.209	78.263	110.84	93.556	110.84	114.76	127.19	123.94	99.076	112.14	98.01	126.67	121.05	109.62	103.83	123.68	138.24	89.534	117.82	118.47	101.63	212.61	177.15	135.08	139.79	128.91	158.76	86.344	81.019	94.957	105.43	61.676	84.042	89.556	57.589	43.441	40.282	70.108	61.848	35.344	17.683
61.041	75.899	109.38	131.29	105.36	124.57	98.477	112.57	68.477	101.16	83.075	87.402	79.953	97.814	97.19	119.86	109.12	79.055	100.68	89.319	105.42	106.18	129.61	122.52	173.06	152.25	129.89	133.71	95.568	74.944	208.28	167.48	109.5	109.23	169.7	178.1	85.156	80.207	80.032	103.25	44.606	73.143	133.19	74.567	49.716	17	128.83	102.96	29.672	30.784
59.445	77.768	106.59	119.16	115.59	106.68	99.819	92.736	89.679	116.01	101.07	82.991	82.398	87.221	98.311	103.91	100.35	77.017	116.13	98.925	77.113	99.955	146.13	144.16	169.2	144.41	136.17	130.89	101.33	88.85	201.23	154.41	81	75.464	148.33	129.89	88.845	84.799	68.851	104.81	52.555	95.847	152.28	99.687	55.94	16.287	180.96	132.47	49.966	73.685
83.175	106.12	94.26	98.986	120.11	94.847	109.38	85.739	129.13	122.62	131.47	115.05	96.194	89.355	127.95	105.62	93.863	94.752	120.92	100.98	67.398	113.77	159.72	160.83	114.29	114.98	109.27	123.61	140.06	148.01	184.69	142.48	54.217	48.444	86.057	33.821	108.55	106.74	86.099	135.96	100.44	154.04	110.74	109.65	30.256	16.569	162.91	112.09	59.943	100.23
93.96	85.854	88.745	70.559	110.77	87.743	104.15	74.086	118.77	86.209	140.97	138.12	95.295	91.345	123.1	93.973	76.733	75.818	68.575	52.623	72.293	77.016	148.22	142.57	83.849	72.544	89.68	103.92	137.85	142.59	141.44	109.76	36.587	24.566	80.193	18.14	117.16	119.16	102.29	127.19	105.54	89.692	86.781	137.62	74.331	93.792	184.74	156.54	136.24	155.14
98.68	94.858	91.791	68.224	92.869	95.502	107.19	86.168	107.35	83.05	118.25	138.87	91.733	102.82	92.305	91.295	55.654	60.007	61.984	62.701	67.83	53.542	114.29	101.03	38.513	39.734	75.183	92.318	113.11	118.61	90.237	79.516	51.127	42.535	92.228	55.313	114.22	117.51	92.654	92.036	104.89	48.695	70.633	123.12	99.315	126.91	151.18	148.13	147.32	144.15
105.64	111.07	102.56	93.286	96.885	108.66	112.06	109.2	117.01	102.83	99.655	139.26	95.894	122.61	103.09	128.96	61.969	70.608	71.894	85.217	84.294	80.607	114.93	110.17	33.32	56.4	94.327	112.33	105.97	127.98	96.123	105.01	56.551	66.335	81.374	59.347	114.38	118.69	103.18	111.34	142.46	103.61	34.879	79.577	47.434	75.392	44.015	55.665	66.157	76.759
103.02	72.266	102.6	99.574	109.2	103.11	91.696	100.13	99.054	86.586	88.138	127.88	89.416	129.32	115.81	141.68	95.656	83.409	53.862	68.035	120.77	108.67	111.91	128.35	81.387	97.366	115.72	118.16	98.235	115.71	124.02	134.62	54.865	71.014	88.103	72.365	115.36	120.28	123.17	140.37	167.54	138.91	46.598	82.179	55.758	93.556	41.633	45.78	58.917	81.16
102.48	59.569	89.136	90.501	115.92	91.062	70.663	78.789	84.398	79.799	77.123	111.44	78.443	129.96	124.64	131	118.15	104.77	81.193	82.307	152.83	150.99	102.03	122.04	127.19	127.07	115.95	109.81	104.97	105.12	144.42	138.99	79.356	86.53	107.49	86.919	116.99	121.22	125.28	147.15	185.99	184.32	86.701	94.482	101.3	143.59	103.06	86.408	90.218	115.96
115.31	82.005	84.648	84.999	132.29	87.63	69.865	68.17	92.782	84.681	94.024	111.41	80.883	130.55	162.25	138.69	127	127.13	122.74	99.701	184.71	185.15	123.96	127.12	179.73	151.09	132.45	119.4	137.3	126	171.05	146.36	105.43	102.04	136.25	80.085	120.04	123.56	132.71	162.85	197.04	218.59	93.487	98.25	96.527	147.76	115.05	101.5	89.576	120.87
132.45	94.285	92.811	81.607	142.99	88.617	77.689	61.464	89.62	73.043	129.07	114.16	89.636	124.95	181.49	138.08	140.7	133.97	129.38	91.651	198.87	165.47	141.37	123.6	218.34	161.18	151.32	124.68	163.38	143.12	179.74	146.01	127.19	110.39	185.2	93.451	124.26	122.91	140.86	166.1	173.46	169.1	97.176	125.78	94.969	162.57	106.27	121.95	106.17	121.72
150.35	131.52	113.44	97.847	137	98.9	109.7	84.256	89.747	106.7	137.77	109.58	109.41	126.09	165.78	131.32	138.36	129.91	174.32	137.56	163.25	132.39	145.27	108.52	208.71	154.78	163.02	120.78	165.42	151.33	184.81	148.61	166.09	140.34	222.1	121.28	117.1	106.15	115.13	131.91	142.26	139.87	105.31	125.36	88.281	136.56	62.584	100.07	93.52	83.897
154.82	141.95	129.11	113.54	129.21	109.33	133.67	109.54	88.407	122.26	140.79	120.71	134.49	135.21	152.63	133.73	126.43	115.83	174.14	160.53	112.71	110.64	148.75	113.18	168.89	134.99	173.04	121.15	147.85	141.35	179.82	154.42	178.41	154.72	210.36	125.71	109.14	93.651	97.228	124.18	139.87	168.4	104.03	110.93	76.058	101.71	30.563	73.492	83.652	62.047
122.21	96.909	121.43	99.631	104.96	104.68	135.51	119.22	67.388	110.57	119.15	127.04	137.81	140.4	100.2	105.53	109.74	90.255	126.78	148.27	66.255	88.202	107.13	95.477	92.07	93.84	121.38	79.694	111.69	102.79	134.24	123.49	162.08	139.45	182.6	148.01	105	87.526	78.407	93.277	123.93	163.47	128.83	109.96	120.89	127.42	86.235	111.48	133.02	91.005
88.808	79.494	109.61	87.941	95.999	106.06	136.38	130.92	79.672	102.65	105.38	143.75	135.42	145.35	89.209	111.4	74.882	72.684	90.75	131.88	44.358	92.586	94.182	104.41	21.909	57.342	83.036	70.104	95.223	85.651	79.565	92.91	120.8	112.16	117.39	127.12	99.239	86.522	72.023	85.256	116.18	171.93	104.84	66.323	91.648	85.432	99.236	108.86	113.57	89.595
72.608	75.087	112.32	86.374	98.314	106.03	138.24	137.56	93.538	100.19	96.175	144.99	121.05	133.09	94.566	123.68	50.681	56.964	83.689	109.95	48.397	74.663	108.33	126.75	16.201	49.291	78.298	77.718	89.649	77.083	49.553	79.675	82.963	85.149	74.69	106.12	87.646	77.21	68.905	63.052	70.553	87.794	60.395	19.504	38.137	20.212	86.284	92.241	67.045	70.419
94.26	109.43	118.02	101.17	96.544	101.78	127.93	128.44	106.96	87.107	105.32	141.68	101.5	109.23	109.66	129.57	69.048	76.513	104.71	106.43	69.659	65.414	129.54	139.31	31.84	60.568	80.433	94.541	108.64	98.23	41.628	84.072	82.327	86.635	31.492	66.932	98.831	83.43	85.025	71.25	53.27	12.005	7.0801	-6.179	-13.14	-24.401	32.813	42.589	16.598	43.484
131.61	135.48	123.89	115.86	83.508	87.54	115.98	116.19	95.408	66.268	115.75	129.16	90.871	81.137	98.406	98.813	108.49	101.26	135.49	124.42	80.81	48.607	119.73	119.22	50.925	75.174	79.437	91.501	110.27	94.923	47.38	86.823	121.06	117.6	20.884	66.819	111.82	87.313	92.207	76.907	46.821	-24.114	-16.241	3.2318	-7.135	-7.8477	11.481	24.85	23.218	45.86
158.08	167.52	127.12	133.83	73.926	80.43	126.59	132.95	103.74	86.142	123.14	130.22	103.92	74.309	96.874	81.022	130.16	128.23	169.99	165.24	83.186	71.043	108.23	105.88	50.723	89.639	75.035	87.234	111	105.56	76.23	101.91	153.73	153.49	10.113	62.695	121.8	91.88	99.778	106.52	83.391	82.071	-41.635	4.9697	-30.159	-28.797	-42.864	-22.278	1.2161	19.541
147.7	164.59	122.44	137.17	77.495	88.416	125.16	141.74	111.99	88.758	133.38	140.55	112.94	80.649	115.68	89.385	113.55	126.98	122.02	137.16	93	97.949	117.04	116.29	66.536	92.236	96.918	105.4	99.733	93.984	84.492	104.91	132.04	143.31	-1.9257	52.512	123.11	99.468	124.9	160.31	127.45	205.2	-30.348	38.645	-32.572	-20.339	-40.816	-2.2224	14.503	34.236
100.73	149.55	100.89	118.22	65.511	99.985	110.47	133.78	102.85	97.254	105.14	116.77	84.206	75.191	79.795	67.887	89.312	119.1	62.169	101.76	88.673	102.75	77.932	85.666	38.367	75.705	63.229	88	85.494	77.191	39.012	67.58	97.222	110.63	3.5959	73.62	120.21	99.876	127.43	148.59	112.8	214.92	61.386	112.72	50.062	67.743	44.061	90.314	88.207	82.104
65.657	160.03	91.23	109.17	65.914	117.31	104.63	127.8	95.84	121.64	60.548	75.105	44.506	54.126	51.653	56.029	71.871	116.54	56.596	100.73	74.148	95.286	49.975	64.965	14.067	73.944	47.168	83.798	83.52	80.535	10.292	54.804	81.368	92.97	10.184	78.543	99.766	80.876	108.44	105	58.557	153.74	148.77	159.31	115.41	122.02	108.14	149.05	131.11	105.29
63.004	162.59	87.595	105	75.844	126.14	85.427	104.35	74.143	92.695	44.545	49.887	14.555	26.281	48.42	50.028	92.519	125.57	60.692	102.19	71.409	82.249	32.669	55.155	-1.7639	80.642	50.275	95.433	94.72	92.163	3.9038	67.632	100.2	102.28	7.6976	61.91	84.992	69.47	100.35	90.33	25.944	73.812	195.64	187.77	167.91	178.16	160.4	183.89	180.44	141.67
73.095	161.83	85.579	108.72	66.766	122.58	80.364	98.053	51.689	89.1	30.857	43.745	11.102	21.513	27.728	34.973	132.97	142.43	128.84	160.23	73.632	89.069	3.1284	31.389	-28.814	87.31	15.248	74.631	114.59	126.76	38.448	94.575	162.05	147.76	23.354	63.503	85.617	70.115	82.914	61.889	40.11	43.336	198.77	171.1	201.43	194.89	173.3	160.76	198.26	138.11
90.018	131.19	91.69	118.78	72.377	123.17	77.917	99.391	42.827	61.768	70.007	83.235	51.705	50.313	58.494	60.514	151.46	135.54	152.14	172.3	96.034	95.524	22.846	56.08	-1.4158	98.551	41.782	93.675	125.17	142.92	86.87	128.05	188.32	172.82	47.735	66.664	89.831	84.761	91.578	90.193	103.65	76.649	131.18	119.11	160.83	148.26	144.62	115.01	169.29	121.25
93.108	95.199	92.553	120.73	70.151	122.39	79.165	104.08	42.129	53.461	107.24	117.33	95.251	89.468	71.309	74.906	147.82	121.69	156.22	169	109.36	87.843	35.735	74.209	36.205	106.94	60.717	98.321	122.2	144.57	105.73	129.78	178.55	167.67	104.49	111.28	99.688	100.63	96.516	99.939	146.47	95.414	66.473	67.163	115.45	97.574	110.08	76.774	121.92	89.876
96.532	85.555	103.01	127.07	87.662	123.58	92.49	116.18	66.79	79.464	126.9	135.48	124.2	117.49	108.5	105.65	133.93	122.26	151.84	148.87	119.23	90.061	88.199	123.9	114.79	140.19	103.52	112.59	128	168.87	146.34	153.95	132.03	132.69	168.12	136.63	109.86	108.96	115.23	117.91	160.62	111.24	-9.6457	10.283	18.775	-2.6983	13.871	-7.7782	14.668	17.957
107.08	98.843	107.11	122.09	111.86	120.04	85.898	103.1	85.338	72.428	128.58	134.4	120.12	121.11	145.4	122.29	130.5	141.67	119.98	112.29	122.67	108.34	136.36	154.17	177.4	162.55	137.95	126.67	133.79	178.47	167.01	171.1	101.23	103.52	207.21	143.72	126.39	118.77	144.16	148.43	165.55	121.25	-46.289	-7.8914	-33.842	-36.169	-42.481	-50.228	-39.832	-6.3076
113.54	111.14	108.29	107.84	122.6	111.27	86.171	95.237	86.759	69.617	100.95	114.16	105.34	116.5	136.95	105.64	135.72	155.02	111.94	106.18	110.09	129.25	130.41	132.34	182.8	160.3	126.56	108.85	126.15	157.92	172.27	171.13	120.75	111.99	232.48	171.88	131.8	114.7	142.46	131.84	151.52	120.5	-28.413	3.427	-13.364	-6.1385	-29.091	-31.279	-19.056	10.638
115.54	114.43	114.32	107.04	124.95	112.62	108.04	113.88	101.12	94.818	87.135	112.22	117.7	133.98	127.77	109.2	143.39	154.1	119.62	109.16	104.1	158.25	108.33	113.02	155.47	149.56	103.93	96.225	128.08	147.54	182.12	174.98	148.32	134.58	217.31	174.99	130.5	109.87	131.39	111.97	161.92	154.78	-3.1395	23.559	10.576	10.23	-13.706	-9.4921	9.2309	21.306
113.85	90.44	123.11	119.3	123.33	123.91	128.46	133.16	125.08	112.87	118.63	134.2	158.7	165.51	144	144.12	148.17	134.69	92.722	68.129	111.81	164.33	99.712	127.23	143.05	141.09	115.59	115.99	136.75	142.84	173.72	170.39	131.73	125.59	168.27	139.24	125.68	111.94	131.88	121.54	184.17	178.03	23.764	67.645	37.533	29.208	9.6234	25.102	44.536	39.341
105.2	63.591	128.49	124.93	99.161	125.92	141.13	137.41	127.85	138.5	136.53	122.29	192.71	171.52	116.08	135.57	130.09	97.917	97.446	56.955	83.123	112.47	61.175	108.27	130.61	119.59	133.93	118.48	109.35	93.372	110.57	112.11	106.24	103.65	153.49	150.38	94.399	89.022	84.296	65.015	126.86	104.72	107.41	125.52	138.36	103.46	108.4	115.22	120.47	79.822
108.84	88.621	136.09	136.13	89.714	120.67	146.2	133.42	151.59	175.92	140.79	106.21	205.44	150.71	126.43	141.67	104.24	91.855	132.84	79.092	52.671	93.042	82.165	116.81	138.81	108.29	171.11	134.45	98.964	87.021	76.409	79.607	70.435	76.68	130.31	117.62	64.22	68.534	52.163	43.588	75.158	71.109	149.73	133.77	149.72	99.898	127.16	113.56	100.93	67.849
106.94	91.483	132.35	119.03	88.563	96.901	119.2	102.17	139.93	149.69	125.2	87.966	172.39	101.69	122.35	115.19	99.469	96.385	118.88	75.762	39.844	83.074	103.7	105.12	136.88	87	170.34	120.41	89.981	76.899	51.498	53.438	50.608	56.543	124.45	109.89	48.294	61.143	47.545	41.678	28.55	9.8908	172.47	135.68	130.33	115.71	157.48	125.49	92.956	90.904
99.058	87.318	127.37	100.65	92.915	79.537	97.337	90.61	111.01	123.61	88.169	86.222	119.52	66.05	104.19	87.591	105.78	97.748	100.54	73.729	51.847	101.16	122.83	89.836	122.96	72.153	137.14	93.2	98.423	87.429	71.994	62.64	62.469	68.208	118.41	118.99	49.094	66.294	59.533	45.681	34.378	-12.898	142.13	96.536	36.879	71.45	143.01	106.28	46.001	100.45
97.973	93.591	121.84	103.31	96.937	85.025	96.668	113.09	87.139	119.04	65.129	110.25	82.704	64.898	89.488	82.561	117.08	96.988	94.274	78.642	80.912	137.98	127.83	88.638	99.62	78.261	105.68	88.332	131.25	129.16	117.19	99.377	86.276	103.25	85.688	111.2	69.799	85.525	82.513	71.035	109.43	47.019	50.61	22.413	-113.46	-42.385	58.455	33.87	-46.382	73.967
103.17	82.759	106.13	110.11	85.631	95.328	90.638	126.87	49.684	91.686	74.718	130.03	64.845	74.174	62.351	65.158	130.29	89.429	68.941	62.964	106.26	142.97	89.789	76.521	85.418	92.714	90.774	95.753	151.94	148.19	124.51	109.04	93.729	122.03	51.849	99.836	102.99	110.94	106.06	102.97	187.28	105.65	-24.676	-11.785	-171.65	-86.904	13.598	-0.4602	-65.609	76.038
111.6	82.424	93.882	116.3	65.948	94.835	93.322	132.83	21.371	87.93	85.193	112.01	67.976	73.173	28.861	29.309	110.3	72.552	88.362	84.926	97.175	115.5	37.243	47.364	96.879	102.24	104.97	98.455	127.44	118.35	103.1	85.896	87.55	120.04	55.351	99.631	111.95	109.93	95.797	95.581	192.1	132.93	-37.505	-15.165	-109.37	-69.442	29.615	0.22848	-20.705	82.417
123.06	115.35	86.341	119.13	66.658	84.381	97.268	127.89	49.819	98.574	111.52	92.871	90.016	69.324	52.361	27.008	72.194	77.092	115.1	120.52	82.917	115.52	31.837	40.429	103.18	96.462	128.25	110.46	98.02	97.226	74.91	64.279	54.775	92.77	52.846	53.074	110.51	107.24	101.6	125.36	171.96	187.67	-25.338	-7.7292	-44.864	-58.164	23.352	-32.615	3.9835	58.903
111.28	108.1	81.847	96.231	79.586	64.682	82.758	97.789	81.432	83.456	130.74	75.628	102.48	64.925	74.621	23.559	42.081	72.269	83.175	103.94	76.589	97.24	38.921	28.295	95.538	66.797	120.48	95.822	55.317	46.213	26.077	31.127	20.057	51.178	78.909	45.94	99.172	104.4	116.5	140.17	108.02	138.75	48.878	45.834	56.795	22.873	89.165	17.472	83.681	86.378
86.122	91.416	91.347	76.734	95.639	60.735	85.82	86.174	110.22	107.34	115.21	62.982	109.84	75.485	69.097	23.695	24.548	57.243	71.386	90.785	64.724	62.221	45.865	17.72	76.946	45.835	94.616	67.973	21.931	-1.4307	-4.7147	14.96	28.255	46.862	131.04	98.572	75.686	90.066	101.87	92.705	33.698	31.843	133.38	83.355	125.02	82.4	160.02	96.853	140.63	114.46
83.7	97.489	105.91	85.576	125.14	84.157	100.74	92.458	155.62	133.68	122.75	89.971	126.56	100.79	107.34	77.188	52.507	79.911	55.352	58.152	77.392	63.008	90.078	68.333	73.154	71.259	99.136	91.151	58.448	44.104	16.938	57.157	48.909	70.143	132.44	94.652	82.501	101.45	117.25	108.45	60.143	30.744	113.81	78.729	58.692	45.214	98.91	80.72	91.013	94.084
85.239	85.384	107.89	91.396	122.51	102.07	98.885	80.556	147.01	134.27	111.65	89.921	117.18	103.6	99.406	92.523	102.11	110.91	51.47	29.718	90.095	59.591	105.74	94.181	106.73	109.17	99.434	97.538	99.815	97.535	59.055	91.237	89.016	100.81	146.49	106.91	107.66	116.92	122.94	101.66	109.2	30.279	94.524	98.769	70.585	77.214	80.326	98.586	100.44	107.67
98.953	105.29	101.45	94.87	106.04	108.45	103.98	77.471	131.25	136.91	93.666	62.719	104.68	84.561	82.936	87.713	124.95	144.83	106.19	73.565	83.285	81.756	100.05	90.04	129.26	130.65	101.8	99.556	124.91	143.8	106.6	107.67	128.98	135.2	152.52	113.38	118.11	113.54	105.02	91.513	144.48	95.612	69.368	102.26	105.62	99.628	57.709	86.66	105.53	96.635
108.76	122.16	87.955	83.317	94.571	102.65	86.198	59.007	111.87	95.005	92.347	38.638	84.612	61.429	88.898	84.817	115.99	154.68	125.29	104.82	81.414	115.46	97.121	73.273	143.3	118.59	107.41	107.53	125.18	147.8	131.7	101.7	134.59	136.39	139.11	108.97	115.52	107.98	102.2	117.4	153.77	149.83	87.466	132.44	183.8	164.7	94.56	114.98	155.03	118.4
102.98	128.62	85.487	68.713	92.845	93.939	74.357	51.553	96.677	74.96	80.332	27.407	65.991	56.088	96.06	86.746	89.716	129.93	138.78	129.46	75.78	131.37	93.586	57.808	151.52	102.54	101.2	102.57	110.97	123.96	156.09	99.851	127.47	121.61	135.19	126.36	96.492	95.047	93.326	120.96	110.07	135.03	154.44	166.94	269.58	228.52	165.32	169.52	208.16	143.21
95.193	134.68	94.2	65.481	104.1	90.188	82.473	61.156	103.15	92.423	73.393	51.821	65.467	75.55	119.79	113.2	96.918	115.99	151.16	139.56	78.382	142.7	105.6	79.487	152.74	118.98	79.175	91.878	133.58	152.24	204.86	136.72	121.18	108.42	122.58	119.47	97.196	102.62	102.69	131.18	76.994	122.56	190.03	176.53	273.41	229.96	158.62	160.23	189.36	124.62
95.246	110.38	103.66	57.387	119.82	88.202	84.662	50.539	89.022	67.957	91.219	90.322	83.589	92.814	146.48	134.95	127.4	104.98	126.31	107.46	82.134	113.94	131.55	119.36	172.99	142.39	92.871	93.199	154.33	167.11	234.01	169.31	129.39	104.36	118.87	111.78	108.58	121.14	119.82	142.25	62.897	103.93	182.86	179.15	251.65	243.71	152.49	170.96	182.88	143.43
98.492	124.65	96.745	46.878	102.86	88.045	103.2	50.901	73.96	80.088	85.497	95.556	109.65	100.71	115.85	114.37	140.11	115.45	181.25	164.58	56.912	87.082	121.65	103.26	126.36	124.52	70.549	61.99	154.97	173.1	220.56	155.47	185.5	145.23	124.57	129.99	113.1	121.56	89.285	83.428	68.653	135.25	154.46	141.06	224.93	235.97	136.48	160.48	162.41	143.29
103.82	143.71	86.349	47.09	95.855	101.92	117.56	64.597	81.156	87.477	101.25	102.97	139.69	110.93	121.63	122.64	122.17	126.61	201.64	197.16	58.754	79.594	147.59	110.91	84.758	86.573	78.525	64.195	146.64	176.43	206.14	144.63	202.81	166.87	105.33	112.63	104.53	109.38	81.754	68.461	120.38	197.86	90.8	92.123	137.98	165.35	87.981	119.12	111.74	126.64
92.514	142.9	61.722	50.926	85.61	119.85	105.81	82.887	98.706	87.231	119.24	117	138.03	129.6	119.75	129.07	118.08	145.93	145.29	171.94	94.077	86.82	133.8	108.19	15.028	51.849	33.537	58.591	151.57	193.55	170.1	125.31	172.19	152.05	71.33	93.796	112.72	109.26	109.62	95.306	188.09	206.35	77.073	100.09	85.274	130.53	64.302	94.322	97.043	114.07
77.455	166.17	61.252	86.064	86.165	149.02	104.41	127.78	124.62	150.51	92.739	122.97	116.37	160.68	111.59	144.38	87.896	136.73	131.12	169.78	108.54	94.234	109.21	111.99	2.7796	64.191	32.31	84.407	139.9	174.88	155.89	120.83	148.83	147.18	70.159	116.28	101.62	92.657	101.24	91.086	209.18	176.77	133.46	104.88	87.857	86.658	82.237	93.477	84.338	79.854
64.292	138.47	74.593	118.72	99.289	157.34	78.838	134.92	122.15	158.17	74.335	136.04	81.482	180.11	111.66	158.86	93.196	120.66	58.338	95.032	129.08	94.562	95.37	137.39	81.259	123.58	76.996	128.68	131.19	136.83	156.36	126.43	113.79	118.5	94.065	140.82	115.19	109.37	117.06	119.64	199.28	112.46	214.23	154.76	167.12	130.13	152.56	148.28	133.27	94.585
64.063	95.248	108.54	141.43	111.99	136.61	89.561	142.98	106.25	172.45	51.778	123.02	76.433	175.72	91.637	151.98	97.353	99.346	53.903	68.934	118.18	87.858	95.403	152.14	187.25	179.47	147.36	151.01	100.74	80.883	172.58	128.28	101.27	102.8	148.11	180.89	109.9	114.73	96.12	94.394	120.78	68.1	246.68	164.19	229.61	150.94	194.48	180.05	153.03	94.648
85.51	67.282	127.44	147.2	117.2	101.63	106.26	136.62	114.72	143.56	84.902	125.7	105.71	161.88	105.41	162.29	117.85	120.75	42.17	43.196	127.99	128.22	135.07	168.35	215.36	173.16	173.42	155.83	103.64	89.431	166.49	125.54	69.305	72.356	116.11	121.44	121.95	143.29	117.43	127.1	100.64	124.35	164.63	138.78	167.29	115.43	116.2	113.3	94.262	74.925
108.25	46.913	126.24	126.81	93.148	70.559	124.77	130.49	102.77	98.327	117.72	107.96	141.12	135.53	73.294	121.2	113.08	125.83	52.368	51.857	116.93	122.83	119.29	114.16	124.4	83.403	129.6	110.65	76.672	55.806	80.128	67.36	57.399	56.061	58.667	92.628	99.05	130.98	97.595	93.523	58.971	116.06	84.884	103.51	102.33	104.31	78.167	92.624	70.77	98.811
122.69	41.14	124.73	114.13	71.906	64.728	147.81	145.96	96.353	99.068	125.96	99.247	161.02	116.5	57.133	87.91	105.55	115.17	75.284	63.299	112.68	93	96.329	78.244	23.722	12.901	66.477	59.734	67.702	48.766	29.288	47.433	48.869	44.898	-0.44778	60.584	67.812	94.17	73.649	50.207	38.467	71.87	11.822	58.526	2.9765	45.105	18.593	52.928	26.212	94.207
127.43	58.028	109.5	105.59	62.586	79.083	131.21	134.17	97.079	88.44	124.3	116.86	143.82	106.11	82.722	80.602	123.08	111.57	66.002	54.911	120.34	83.183	76.326	75.914	-42.604	-1.2814	20.242	45.912	98.874	78.864	11.423	57.111	57.549	48.475	-56.146	10.352	81.884	91.102	83.662	76.529	89.689	79.209	-16.19	48.273	-48.48	27.884	-14.717	32.812	15.695	92.505
108.47	63.206	95.896	91.334	63.498	88.727	101.14	100.74	91.998	92.63	92.989	120.5	102.74	96.063	105.58	79.42	144.33	95.916	71.446	66.331	119.89	89.731	71.716	91.989	-21.969	42.189	15.749	44.622	128.5	109.85	49.337	82.145	90.425	69.132	-38.709	3.5765	120.63	109.85	94.192	101.48	134.22	111.03	23.41	73.714	2.1004	68.773	20.417	62.091	57.898	92.374
80.825	56.554	91.821	77.177	83.402	90.069	80.715	65.827	101.28	105.16	72.206	110.25	76.137	93.964	137.32	105.76	138.98	71.708	85.69	88.801	121.16	121.82	121.69	132.62	67.951	99.983	71.077	68.224	136.42	132.63	117.75	113.05	109.56	84.511	19.074	14.468	153.21	136.39	112.1	130.98	157.74	171.98	80.197	109.13	80.707	111.64	76.51	102.78	101.28	90.382
63.109	39.135	80.166	58.939	106.18	84.956	66.218	40.315	117.23	85.185	93.963	94.839	74.838	97.78	144.45	124.78	114.27	57.878	63.654	90.139	127.38	144.59	157.26	144.07	114.2	115.61	114.36	91.625	113.72	128.21	116.83	102.93	92.945	78.559	65.923	41.635	161.22	153.7	134.76	160.56	150.07	199.6	137.4	159.06	158.43	176.96	145.6	157.58	156.79	122.74
63.297	60.858	73.269	64.864	114.53	88.73	84.346	65.71	137.62	120.62	97.836	67.92	84.479	107.65	99.978	116.69	62.095	54.096	92.645	126.6	119.19	141.22	143.48	108.43	105.29	103.42	111.23	91.876	65.006	102.08	72.153	73.976	74.616	75.922	108.89	94.503	125.59	127	114.17	121.17	102.16	170.83	193.43	170.96	208.68	193.11	185.8	174.25	171.9	133.82
79.826	62.036	66.599	80.842	124.04	95.388	75.18	78.269	128.03	95.852	114.49	69.862	75.594	103.72	69.75	100.22	40.812	58.687	40.313	69.46	138.24	104.3	107.26	81.385	113.66	100.77	100.32	102.9	26.792	57.671	11.836	52.81	34.316	45.256	133.77	119.92	96.626	103.18	121.93	118.69	66.01	79.003	227.85	197.29	247.08	229.19	224.78	201.02	211.22	180.51
101.91	97.795	75.775	113.48	126.53	100.19	85.906	105.28	116.41	113.3	89.354	73.639	56.471	83.049	48.708	79.973	34.421	66.516	64.757	69.316	140.21	80.807	64.801	67.427	131.59	122.91	88.606	109.19	10.786	25.627	3.8799	58.487	34.884	49.555	164.78	133.87	70.749	71.534	100.34	83.895	18.897	16.534	221.61	167.98	229.15	181.5	201.89	165.44	185.16	156.7
115.29	134.49	83.091	136.28	118.15	92.959	76.85	94.828	98.218	94.478	65.634	83.419	28.355	50.867	57.719	71.278	51.612	75.855	93.725	77.915	145.99	97.666	57.092	76.739	146.85	134.07	86.189	120.73	25.059	9.8479	20.385	66.935	56.921	71.319	161.37	109.42	76.811	71.775	96.52	70.656	-4.9589	-15.907	192.17	141.14	197.1	140.17	181.47	138.36	161.38	132.67
109.53	125.45	91.224	136.49	100.97	69.128	69.93	71.573	65.386	54.665	51.465	76.198	12.021	14.808	54.958	49.471	81.067	67.339	114.41	85.686	149.24	105.8	57.143	87.617	137.91	122.97	78.003	106.32	38.14	-6.1936	38.676	67.043	75.221	92.891	149.89	103	81.162	72.067	91.906	30.535	-67.91	-110.88	164.34	139.22	172.52	127.47	197.03	155.27	168.77	130.66
[truncated: 66 more columns]
