# Supplementary material for: Constructing high-order functional connectivity network based on central moment features for diagnosis of autism spectrum disorder
Source: PeerJ. 2021 Jul 6;9:e11692. doi: 10.7717/peerj.11692 (PMC8269664; doi:10.7717/peerj.11692)
Supplement: Supplemental Information 2 [file peerj-09-11692-s002.zip › raw data/Subject_43.csv]

80.742	80.127	61.042	81.272	99.003	97.072	66.505	106.3	80.2	83.226	88.492	89.899	106.09	82.703	81.318	69.081	90.501	86.014	46.684	71.487	135.2	137.13	43.385	79.125	98.483	123.3	128.97	112.82	87.763	109.55	88.018	116.76	110.13	111.75	71.917	99.065	116.52	119.06	104.66	125.95	140.08	118.27	166.68	144.95	135.31	155.46	160.75	157.84	161.81	170.23
97.318	70.266	72.9	83.616	123.84	95.984	69.416	84.857	101.74	75.479	108.42	84.625	129.19	100.35	112.35	78.088	95.781	84.177	50.491	62.793	125.25	115.81	59.148	85.743	115.12	116.68	145.09	108.5	87.053	102.04	89.479	108.13	99.338	99.836	88.588	99.277	102.46	120.17	98.153	125.38	105.28	114.64	167.64	141.54	115.93	108.53	164.77	181.79	156.89	155.91
108.39	71.379	81.303	82.113	125.91	98.196	77.282	69.511	100.73	67.579	98.541	74.24	124.05	112.13	114.75	79.218	84.759	68.03	70.776	63.458	111.55	85.452	66.877	79.381	114.52	101.85	140.14	102.51	81.701	78.637	81.231	80.091	91.277	88.341	105.06	103.75	97.165	110.48	94.831	117.91	83.724	93.754	155.39	144.06	96.427	72.565	149.5	189.65	143.75	130.79
104.56	79.237	81.438	86.608	113.43	100.1	78.323	68.255	84.772	66.308	100.88	62.834	100.61	104.67	108.66	77.841	87.087	62.331	82.004	69.332	91.045	70.021	67.878	71.37	107.17	97.699	120.49	99.867	78.646	56.268	66.246	60.336	89.996	87.525	111.91	113.18	106.81	101.31	107.15	115.05	89.466	80.582	143.5	154.16	84.62	66.789	128.32	173.37	119.22	105.58
88.872	92.593	77.325	104.34	89.995	94.365	77.873	89.294	59.908	63.651	52.776	31.926	49.87	72.272	62.671	53.12	45.921	50.422	76.367	78.537	97.08	84.745	67.123	79.362	104.35	110.09	120.07	100.59	60.982	30.023	44.469	62.404	94.329	102.01	120.79	134.85	115.64	99.199	119.43	112.16	82.577	76.525	139.8	163.14	86.807	95.574	117.63	148.86	105.33	104.04
81.683	87.989	76.59	110.23	85.713	57.245	63.61	91.113	58.302	45.257	140.7	27.726	81.917	48.533	100.21	40.872	137.84	130.37	54.951	77.505	24.11	50.777	51.897	74.13	120.97	113.14	118	74.441	100.41	56.955	24.044	70.618	100.27	111.79	115.41	134.48	140.7	125.38	137.44	129.46	107.79	132.55	148.65	156.39	94.924	108.23	133	132.19	101.5	107.95
78.678	102.31	57.089	120.75	95.876	100.21	69.638	121.8	81.495	113.7	69.236	42.649	81.979	37.937	57.722	39.255	66.391	83.127	52.141	92.809	34.296	74.393	25.375	90.954	104.83	147.55	146.06	128.08	83.086	60.391	34.728	85.775	103.42	122.26	95.377	129.88	116.36	122.57	126.93	107.93	80.19	111.61	132.82	143.41	81.528	124.37	145.48	138.78	100.72	121.2
59.811	75.857	71.357	118.11	37.732	74.422	90.633	117.4	33.476	64.437	3.3949	31.338	54.512	26.1	7.2804	-1.7809	63.699	105.04	57.213	78.054	74.891	93.608	35.003	94.928	98.875	116.72	114.8	95.716	95.577	57.986	58.843	100.07	109.41	118.15	98.633	124.08	113.74	128.73	109.82	96.565	81.839	123.89	144.53	147.78	104.9	152.07	153.61	162.21	131.02	143.25
57.185	58.406	90.782	96.818	46.926	63.929	94.225	72.841	60.5	41.356	56.745	66.465	66.415	37.055	60.565	31.2	154.55	180.15	81.136	82.649	32.659	65.737	62.949	74.235	68.782	76.736	65.95	75.701	141.13	101.21	96.595	97.269	113.23	101.63	61.029	87.252	128.37	136.14	124.9	112.91	147.76	176.77	137.73	137.94	108.89	125.5	147.67	161.14	108.63	107.05
57.871	69.366	112.08	102.13	52.335	75.695	94.888	62.247	61.327	43.705	82.916	111.47	38.947	59.976	83.227	75.059	180.43	188.39	105.16	94.604	79.284	90.008	103.17	92.682	60.787	66.272	47.497	75.116	132.22	109.26	114.2	109.49	105.55	90.516	44.548	78.119	123.41	116.09	116.74	112.48	140.66	156.53	100.52	119.86	102.18	111.88	109.99	128.24	81.802	80.601
69.691	94.052	135.52	116.39	56.637	64.109	99.841	71.797	76.269	44.416	67.876	103.9	14.213	71.648	76.665	83.892	147	171.72	113.35	109.99	100.96	83.407	141.53	117.22	57.304	53.639	52.549	58.995	104.43	98.348	89.941	108.91	97.063	93.678	59.233	87.864	114.78	95.187	100.87	107.19	98.684	126.76	76.736	94.324	102.86	98.086	79.508	94.766	71.541	73.736
83.897	108.67	149.38	132.13	89.175	71.316	104.44	85.52	107.91	70.342	87.455	114.52	27.42	93.605	92.753	113.1	130.67	170.31	110.76	122.35	114.24	80.452	163.06	140.19	105.71	75.803	93.51	63.182	84.695	106.49	82.69	114.21	94.069	103.34	104.11	102.9	98.517	83.542	81.81	99.042	56.539	90.372	63.447	67.267	87.81	76.256	59.754	68.586	59.592	70.224
97.801	102.6	136.86	130.58	99.273	84.272	119.91	111.28	122.32	106.38	76.769	99.155	71.065	107.51	85.163	109.47	90.069	130.49	98.452	117.75	108.47	78.217	146.32	137.09	128.58	94.429	110.94	84.381	81.26	106.62	82.782	108.26	101.76	118.19	149.99	118.13	85.752	75.576	75.959	85.357	44.82	55.711	81.876	66.887	92.153	83.813	68.976	79.373	76.217	87.929
103.18	73.81	117.42	112.07	109.93	91.856	127.47	117.29	100.74	103.57	93.165	110.34	105.54	124.36	100.31	118.6	97.363	116.44	101.51	103.72	129.22	99.964	123.97	115.18	159.01	112.89	125.63	104.68	101.55	118.6	115.03	109.36	114.83	123.91	185.37	132.61	89.486	84.079	85.199	90.246	69.271	54.852	104.67	81.351	107.42	103.34	89.057	99.715	100.09	100.68
87.981	47.198	95.289	103.09	118.5	122.99	135.2	131.44	83.277	129.66	108.67	135.05	120.4	134.54	122.38	138.52	87.939	64.26	102.96	89.389	162.26	147.54	122.52	109.88	159.43	136.75	124.2	140.24	110.78	108.98	159.79	127.46	126.88	129.13	191.96	140.36	91.187	84.505	100.91	88.397	99.407	50.668	126.43	104.99	127.69	130.46	113.37	120.88	115.23	107.97
62.713	33.418	91.247	105.65	100.92	127.68	141.41	144.27	68.428	136.57	123.8	133.79	114.71	129.38	137.41	136.36	81.196	16.454	96.288	73.913	166.75	161.62	143.72	118.26	127.11	129.53	102.97	132.49	112.63	79.188	171.94	143.44	130.46	131.18	181.61	141.21	94.614	82.736	104.63	80.045	109.59	54.164	147.19	119.92	149.62	145.49	135.82	138.18	133.99	118.74
44.217	44.789	97.949	116.45	97.127	142.99	138.37	144.63	83.932	153.55	145.97	147.84	101.63	127.86	152.09	157.73	85.149	-2.4603	91.798	72.535	159.37	154.07	162.98	134	96.691	123.25	97.623	117.44	102.04	64.48	168.13	152.85	123.33	125.28	157.77	129.58	83.846	78.323	87.927	64.246	87.654	44.753	141.05	112.42	131.29	125.01	137.65	138.49	128.05	113.74
44.189	64.413	103.44	113.17	76.081	133.66	138.84	130.89	113.52	143.17	117.35	116.73	97.577	111.78	125.12	143.38	72.93	8.3356	82.828	75.46	104.24	104.42	152.85	120.81	37.046	84.868	67.015	81.202	99.14	61.914	132.79	129.58	116.82	117.94	126.03	109.32	77.124	80.129	74.256	53.138	69.921	54.083	144.26	109.58	110.29	102.74	139.03	148.07	125.73	111.2
60.366	78.513	99.819	100.05	68.56	126.35	129.86	106.69	123.02	118.45	125.11	119.11	114.83	111.28	112.87	145.63	108.62	65.955	81.559	81.627	66.74	77.63	115.8	93.478	18.452	63.793	42.125	61.238	110.52	90.062	108.5	104.79	109.91	104.83	99.039	93.214	77.811	92.822	68.968	61.394	57.196	72.335	134.73	113.72	85.548	92.833	129.51	148.14	115.81	104.19
76.845	87.072	89.954	93.901	67.495	130.04	123.55	101.81	111.51	112.17	122.9	135.67	126.49	118.19	98.881	146.72	122.3	100.45	84.975	90.677	61.225	90.285	86.428	81.382	27.613	68.965	28.347	70.536	112.83	111.31	98.717	96.103	101.99	96.132	85.265	91.777	78.808	105.44	70.89	76.035	37.73	80.138	118.68	123.94	79.571	108.27	117.59	141.18	108.35	104.93
85.396	94.83	88.103	102.35	57.437	128.85	126.98	123.1	95.351	129.04	97.905	127.82	121.82	119.64	80.432	125.93	93.732	87.398	87.063	97.33	54.635	102.58	90.924	95.409	31.159	77.408	19.636	82.469	104.81	106.65	86.733	101.91	89.984	94.916	82.477	97.567	78.521	111.17	72.225	82.693	13.78	75.532	104.84	124.84	97.997	130.73	109.75	127.99	111.42	116.47
93.532	110.63	103.39	116.13	75.15	131.48	127.34	135.31	109.59	155.25	83.241	119.43	99.745	122.65	86.643	128.32	67.909	78.463	100.7	109.43	48.696	94.376	125.75	120.59	40.592	90.022	45.873	90.877	98.538	111.28	86.61	115.11	74.582	92.684	78.498	92.869	76.178	114.28	68.56	84.371	3.4167	72.566	78.118	94.836	101.42	113.72	94.651	93.865	98.568	106.99
106.81	124.91	123.63	117.68	74.988	107.7	129.13	131.22	124.36	141.92	56.766	65.613	83.308	110.54	75.738	102.75	49.108	78.698	106.27	108.29	40.011	57.025	146.85	123.45	28.852	70.128	60.168	66.804	105.4	113.56	72.406	110.94	67.966	93.251	69.827	79.6	86.122	112.03	68.3	79.999	26.834	81.63	71.705	65.202	107.3	86.98	84.449	64.578	97.522	94.849
116.4	131.09	127.73	118.36	141.26	149.25	106.88	100.1	143.1	151.87	153.63	131.36	102.77	132.98	132.64	174.48	129.78	129.03	111.6	109.08	125.1	104.27	137.7	124.09	118.55	117.99	120.3	97.384	110.39	153.63	121.02	132.74	75.49	89.878	65.822	66.399	90.479	103.11	70.86	79.335	72.535	67.39	42.691	43.008	61.703	44.902	53.198	20.022	53.097	47.94
132.33	119.2	120.22	84.307	124.58	80.347	108.67	70.433	127.5	47.521	57.631	35.571	100.85	90.346	60.672	74.555	80.745	132.78	98.141	100.02	122.65	74.076	95.663	63.995	111.47	62.593	105.03	52.123	106.35	123.53	91.284	86.423	111.59	106.89	81.463	82.384	126.93	106.56	103.2	96.427	149.75	121.54	93.429	70.979	102.14	59.883	77.329	56.266	92.443	59.398
116.31	95.462	98.518	80.736	138.12	89.572	108	70.524	126.13	58.445	72.324	50.73	130.3	75.371	62.354	46.96	75.557	108.56	72.806	96.536	129.97	113.84	76.664	50.078	157.33	78.793	91.944	78.386	78.148	85.227	109.38	82.112	147.79	122.98	113.69	102.44	130.22	95.033	131	100.85	202.87	121.3	124.97	106.04	118.81	82.897	93.626	95.902	95.891	71.97
101.19	84.989	94.943	85.798	141.12	84.309	101.49	75.648	108.21	64.699	78.139	85.258	108.71	70.294	72.78	37.458	69.943	92.481	81.912	106.26	132.46	130.28	89.773	58.058	182.79	91.017	100.34	91.699	41.583	53.444	114.94	78.072	157.12	118.65	148.67	120.33	111.57	90.205	130.7	109.39	188.26	111.09	115.36	105.84	120.61	90.765	94.785	117.77	97.303	94.474
99.015	100.41	98.869	98.848	119.08	86.952	96.182	99.31	98.345	110.17	101.56	110.91	90.074	76.387	91.988	47.735	73.079	64.249	103.53	113.83	111.58	115.49	107.63	83.63	140.01	95.034	90.707	104.83	26.591	43.797	96.417	73.704	132.99	99.741	140.59	108.13	78.791	76.187	110.42	103.29	127.95	79.14	82.409	83.473	108.67	96.276	85.987	110.42	92.866	118.5
118.8	129.6	114.06	102.6	107.84	74.008	84.391	101.98	94.136	113.46	122.81	121.25	70.148	91.079	108.31	78.596	102.17	93.314	137.2	120.74	105.89	86.445	113.49	98.945	96.885	92.94	96.363	96.17	49.163	81.697	76.017	69.259	93.09	76.71	100.37	80.239	67.093	76.337	88.053	108.76	68.709	84.259	48.005	56.815	90.815	94	75.792	76.579	84.492	119.22
142.74	152.06	117.88	103.56	119.59	76.299	75.185	101.98	106.37	119.05	142.72	122.06	88.852	107.78	116.25	109.18	126.5	128.28	146.4	123	101.37	81.419	95.046	106.3	94.591	108.31	104.57	98.152	87.566	129.43	74.82	76.96	67.511	74.784	55.761	63.015	84.51	84.413	85.426	117.95	57.148	114.42	46.386	61.733	86.001	99.114	82.796	54.748	77.267	101.57
150.4	151.92	112.76	111.45	143.76	97.504	69.727	105.38	103.95	126.21	152.98	138.05	114.55	124.95	113.59	129.95	130.76	140.06	134.36	123.78	122.68	126.5	76.601	121.15	166.5	147.34	132.22	114.94	102.39	147.29	105.32	105.13	67.493	91.98	56.79	84.467	113.02	97.348	91.749	123.86	79.363	135.85	64.532	90.942	88.739	101.7	93.75	59.274	74.509	81.633
137.46	131.36	109.67	121.17	132.14	107.27	81.158	114.55	88.354	125.19	105.89	119.33	114.41	119.68	81.166	100.54	76.612	95.592	113.79	122.23	121.29	165.71	87.315	137.66	212.22	155.45	141.7	122.37	82.436	105.83	129.43	125.45	85.55	113.37	101.83	126.82	128.39	103.81	100.12	112.37	115.04	132.95	100.2	125.1	102.55	95.573	103.93	94.729	86.627	85.067
121.52	105.44	124.02	120.84	111.03	98.811	92.361	95.373	78.929	91.517	99.088	113.32	91.634	113.51	89.966	90.061	65.103	79.161	117.61	123.16	101.23	164.9	137.14	146.49	201.49	127.63	144.49	112.96	64.153	66.804	142.87	129.6	95.685	108.61	148.9	143.73	119.42	106.7	102.63	97.308	140.68	119.83	117.38	130.73	92.128	59.01	95.133	114.75	85.816	92.627
120.75	97.736	136.51	108.6	71.571	83.153	106.59	74.902	81.055	51.688	110.12	97.635	77.038	109.82	106.44	86.395	60.828	53.647	132.19	117.67	71.365	120.36	181.35	144.52	91.188	72.011	114.92	102.53	59.71	39.699	115.51	110.52	83.379	84.175	146.73	116.04	89.115	89.989	99.113	72.719	130.13	82.764	125.53	126.33	74.424	41.906	87.594	117.68	93.14	117.54
134.44	105.86	137.78	91.029	67	79.983	107.37	52.976	93.49	13.721	167.4	120.27	86.686	125.8	142.55	121.35	96.668	63.628	146.66	109.36	65.213	75.629	189.79	135.9	-3.552	46.283	94.077	102.91	79.537	57.582	84.714	95.166	55.976	55.961	100.93	66.346	64.561	73.363	93.036	63.531	99.112	51.215	123.15	124.6	54.798	53.458	95.159	107.92	106.24	138.32
144.8	114.2	123.4	77.131	77.183	73.652	101.03	48.79	92.48	-17.845	179.14	133.75	97.789	134.42	139.54	130.19	110.39	80.516	141.11	97.531	65.353	48.18	152.01	119.43	-29.877	49.473	79.728	93.795	104.2	83.761	60.238	88.718	38.41	48.423	55.055	41.686	68.769	72.63	88.577	73.879	77.004	48.063	134.09	141.74	68.282	98.518	133.11	125.13	147.11	163.95
134.27	113.23	96.068	76.873	76.145	74.741	95	72.327	73.798	-1.1581	124.11	119.4	97.55	117.49	94.35	93.826	82.276	69.783	113.88	85.879	52.71	51.502	86.626	101.67	0.56006	68.447	59.497	81.473	112.89	84.951	52.104	91.755	45.45	63.864	38.616	56.868	91.947	84.014	85.083	84.774	79.409	59.967	156.17	170.25	108.71	149.13	182.09	174.59	195.46	193.05
106.64	105.83	74.781	85.106	75.618	89.742	90.769	93.972	64.704	57.468	47.185	95.047	77.18	79.934	57.968	58.707	49.182	60.503	94.273	87.157	31.574	74.225	37.32	83.045	40.894	83.939	47.066	78.23	106	73.708	66.632	96.183	71.525	82.114	48.557	83.912	110.3	100.62	84.068	86.281	102.86	86.175	167.89	184.34	135.5	159.46	206.51	217.21	202.34	201.15
85.316	105.26	76.076	88.491	75.532	93.331	94.515	92.297	63.171	78.625	-72.85	50.677	12.746	35.262	17.191	37.77	-9.5866	65.092	110.34	105.65	49.799	93.495	30.336	64.145	40.382	72.869	67.348	76.875	79.849	58.495	76.859	86.775	96.815	88.805	72.543	101.41	107.44	112.95	80.622	79.754	105.76	120.81	157.92	173.37	133.8	134.05	191.41	220.9	169.94	187.11
72.123	96.103	78.283	94.517	64.17	108.44	106.86	98.996	78.801	115.68	-16.83	34.36	48.687	24.4	57.162	54.289	35.942	79.159	103.53	100.46	37.604	91.405	44.141	64.647	2.7203	61.298	50.252	93.776	86.091	56.506	69.724	86.249	107.25	91.395	78.265	83.212	94.379	100.66	92.414	61.388	117.15	127.27	153.51	166.65	121.61	122.39	161.33	189.98	120.95	162.7
78.592	87.168	91.712	92.324	78.77	101.11	111.72	89.226	84.075	68.03	18.366	38.107	56.306	46.587	70.733	87.266	66.297	121.23	111.42	95.959	78.172	85.542	76.809	76.728	16.45	67.849	90.43	99.497	89.603	79.054	65.341	91.696	101.62	94.113	100.96	80.663	86.267	98.649	102.02	73.819	107.93	132.51	124.37	139.79	104.87	118.74	120.13	136.74	94.639	123.41
81.01	72.813	82.148	101.18	95.967	131.13	108.64	111.14	100.98	97.77	99.315	77.02	107.64	93.653	87.852	125.87	101.68	116.07	85.696	77.134	90.6	102.84	90.498	108.42	70.378	115.26	109.78	132.6	100.2	106.65	81.581	116.79	93.444	109.55	118.55	93.058	85.677	91.476	117.16	90.215	118.99	94.573	88.594	110.69	96.173	135.35	85.268	93.228	87.974	84.788
82.048	63.726	68.54	107.91	103.8	150.01	95.847	132.47	112.43	147.64	114.93	103.51	122.71	126.36	73.832	135.42	100.07	95.279	65.424	66.58	89.811	130.21	88.577	127.03	131.41	150.62	121.11	149.05	107.62	130.59	109.52	130.24	94.315	124.89	133.15	122.37	97.696	98.57	125.7	112.06	137.29	68.289	49.473	70.453	95.404	140.95	54.975	63.526	93.462	55.603
87.834	70.053	64.691	109.56	99.458	139.9	81.663	138.73	109.89	183.49	100.77	116.14	109.14	136.04	62.135	125.15	95.976	87.759	68.313	71.281	91.737	153.28	79.481	124.98	159.79	146.26	123.43	138.32	115.43	144.87	128.34	119.87	103.81	127.54	130.48	141.76	112.34	113.33	120.67	124.01	139.47	76.953	21.037	34.106	91.857	126.95	31.039	38.741	90.331	44.475
95.397	90.669	70.942	113.65	99.767	123.34	83.686	138.64	116.52	206.82	101.61	126.16	106.78	130.64	76.722	116.17	94.435	84.635	80.823	86.393	94.484	160.71	80.026	120	142.17	119.26	116.31	127.3	119.44	138.95	127.75	98.343	115.31	121.66	103.53	128.59	112.87	116.86	109.58	112.62	121.77	108.34	23.757	27.389	80.38	105.39	26.581	23.297	66.911	48.798
104.47	109.84	89.611	117.77	114.52	94.083	98.287	127.37	122.78	167.06	110.05	134.75	106.43	121.27	100.09	108.42	97.032	105.95	97.443	102.45	105.94	137.66	98.327	119.38	124.3	91.521	125.6	110.22	118.15	120.47	107.89	79.952	117.32	110.73	76.024	98.127	103.06	115.26	98.024	100.19	91.926	151.45	46.761	44.03	66.257	80.869	41.738	23.435	45.529	57.427
108.38	117.43	100.76	124.89	128.18	84.82	113.1	125.68	126.07	122.03	110.01	138.78	110.47	113.02	106.72	96.418	86.07	109.52	102.05	108.33	118.06	106.08	114.81	127.98	122.31	91.541	137.62	111.01	107.65	93.373	83.205	77.992	104.26	101.26	56.6	72.608	84.531	104.1	91.777	92.116	63.96	150.45	65.664	65.493	55.442	64.415	62.829	41.119	44.078	64.438
102.72	110.93	95.623	128.99	126.41	104.61	116.89	132.51	138.36	127.37	93.814	121.33	118.61	96.72	96.793	77.845	64.927	85.216	93.479	104.72	105.63	83.072	115.25	129.38	116.54	110.58	122.61	131.74	99.558	73.111	71.705	86.43	85.418	95.417	40.471	58.872	68.337	87.587	98.435	87.844	59.122	99.723	75.707	75.773	55.284	57.315	78.909	66.264	57.928	65.07
98.705	101.61	91.117	119.62	116.49	117.97	102.55	122.41	139.74	140.04	71.92	92.887	107.44	77.191	88	69.002	66.447	82.445	101.64	105.2	101.38	79.635	102.1	108.79	115.45	122.54	102.8	139.58	103.39	81.851	81.454	91.984	74.148	87.642	36.901	62.131	67.76	81.782	107.08	93.004	61.906	49.359	74.414	66.883	63.945	56.93	82.079	75.372	75.809	61.875
95.428	95.676	95.887	103.98	114.62	119.12	87.203	99.556	138.47	149.88	94.158	79.369	105.35	68.55	111.46	87.867	110.52	112.01	119.43	109.51	102.44	94.008	92.333	82.665	125.14	123.26	84.779	129.96	121.51	113.38	110.28	97.895	83.466	84.8	52.698	73.06	81.651	84.711	114.74	97.454	73.618	40.933	84	60.688	81.393	72.668	85.854	68.669	81.409	60.744
95.641	100.4	103.96	91.77	114.44	108.3	91.659	91.413	133.77	142.97	99.287	66.755	109.01	73.121	120.99	101.52	119.72	117.45	130.51	111.29	105.89	107.23	90.851	73.932	129.21	112.53	79.875	112.04	126.76	126.29	124.74	100.24	109.14	94.386	91.202	93.117	95.464	85.032	116.34	92.487	81.854	70.527	104.98	69.194	110.78	111.66	99.805	68.045	89.994	75.154
93.949	101.43	114.37	87.442	136.03	96.967	103.28	84.111	139.2	111.19	107.69	80.785	111.75	94.611	135.39	124.48	124.45	134.06	128.34	105.93	106.3	111.95	108.79	89.362	160.74	111.12	108.38	96.428	122.1	129.87	130.33	107.77	131.8	103.66	142.25	111.57	103.37	91.403	116.65	96.354	100.63	128.59	106.56	70.861	126.38	130.95	105.22	68.374	89.625	79.114
92.274	103.54	106.78	94.694	135.04	105.88	115.74	101.87	144.63	113.58	61.688	76.752	110.43	109.24	111.41	112.77	68.881	87.194	104.11	90.531	109.12	119.12	119.25	120.97	162.97	115.09	131.7	109.32	92.091	95.837	105.57	109.62	130.48	105.85	166.15	119.49	92.104	84.529	114.72	91.912	99.621	135.19	79.819	61.889	126.15	133.07	90.131	71.473	96.865	86.495
95.841	100.42	99.521	99.476	146.12	117.75	107.39	97.408	165.26	130.07	58.982	80.407	118.62	113.57	125.98	111.94	65.151	75.988	85.084	84.004	100.09	117.09	128.76	134.9	166.18	121.22	151.81	129.05	76.172	78.501	87.369	105.49	106.46	89.569	145.34	100.88	82.415	85.777	121.25	98.783	94.668	122.12	39.258	38.283	96.489	89.915	57.351	55.616	86.505	73.752
106.18	100.67	104.3	100.5	156.53	113.05	93.533	79.907	170.95	130.54	75.329	78.653	122.29	103.98	150.21	110.89	88.457	86.381	86.597	94.974	106.93	110.26	136.5	127.4	176.75	121.99	165.01	131.59	69.512	71.824	85.226	99.907	79.867	69.809	105.77	78.525	82.357	93.232	127.05	107.33	69.54	101.16	22.736	27.726	61.382	43.112	33.507	33.5	76.444	63.926
111.33	105.7	114.18	106.07	156.22	108.2	100.06	83.904	164.71	136.91	86.607	69.714	131.54	87.252	151.17	100.84	89.873	66.641	92.198	113.71	113.71	99.951	140.94	118.7	186.01	127.57	155.86	124.52	63.586	57.93	100.02	105.8	74.51	70.127	81.979	75.103	88.303	94.065	130.96	102.5	44.608	80.561	52.443	51.271	47.551	34.671	43.5	32.691	78.232	71.048
105.29	107.69	125.43	114.3	144.48	98.681	125.19	107.01	146.15	123.87	54.603	56.462	117.28	71.501	108.19	78.659	54.557	32.582	98.746	126.77	124.84	86.769	143.14	118.6	197.67	136.56	146.23	105.04	56.844	41.415	119.06	121.21	92.112	89.446	100.49	102.94	96.777	93.829	128.87	95.797	35.435	80.547	94.158	83.781	61.479	59.173	74.35	56.027	96.646	86.63
86.667	101.01	120.16	125.06	142.53	120.27	140.41	134.57	143.34	146.42	55.255	81.075	106.74	73.728	86.163	87.593	45.633	11.28	94.642	123.1	138.38	97.304	132.29	130.99	206.4	164.36	146.2	116.27	58.076	44.072	137.13	141.85	110.26	107.32	132.34	132.18	93.863	87.718	121.85	88.316	41.291	72.839	95.144	91.349	74.288	81.547	90.713	75.026	101.25	87.066
71.181	86.22	104.54	121.28	142.6	131.25	130.83	134.12	162.79	171.77	79.578	94.521	104.26	75.388	102.51	100.49	72.141	30.959	83.779	106.39	124.55	102.94	111.25	125.22	174.41	163.89	142.64	135.15	74.293	63.26	125.8	132.67	112.28	109.26	144.69	134.32	88.447	84.111	117.92	86.323	51.682	70.382	67.18	72.643	88.09	83.152	91.106	80.082	95.752	77.612
72.144	75.436	97.237	103.91	145.82	113.48	102.13	100.16	172.65	159.78	105.68	93.909	94.015	75.913	141.01	116.4	108.35	82.225	84.83	93.729	120.34	109.01	98.384	101.5	133.46	132.02	146.17	140.36	85.292	84.613	100.01	98.221	99.56	97.785	144.06	118.54	84.909	86.635	110.44	88.97	42.346	71.713	39.015	52.333	97.166	74.21	84.425	69.38	87.224	72.994
91.126	70.84	108.54	80.613	106.99	43.135	88.121	68.139	133.97	80.485	93.611	44.723	83.63	66.773	138.86	87.193	109.3	115.61	90.907	82.237	95.23	81.914	101.28	70.817	83.531	57.456	109.28	87.128	89.865	77.442	59.951	54.071	93.553	94.092	155.62	115.83	99.473	95.295	104.79	95.926	43.633	98.119	61.353	66.056	128.73	92.983	97.655	74.094	109.74	98.895
113.79	98.709	88.663	88.764	131.1	122.74	91.366	98.67	162.98	198.79	161.93	113.83	155.38	103.31	168.88	167.11	82.606	33.904	88.75	95.758	39.786	95.864	97.77	93.01	48.101	87.806	52.858	144.21	75.884	81.039	87.444	66.143	101.14	107.84	136.68	109.89	87.409	72.343	114.46	82.136	94.956	70.708	70.593	91.739	102.09	104.53	101.8	73.139	71.027	90.236
121.69	92.008	126.13	85.953	77.213	48.181	114.88	82.405	93.815	47.87	22.15	68.229	69.197	93.871	55.285	132.27	23.109	94.913	121.78	101.93	33.263	62.93	143.22	101.44	55.433	42.418	7.8093	27.646	89.408	90.051	100.96	80.035	121.35	114.44	180.51	148.12	124.27	112.65	120.79	131.44	181.43	189.33	101.07	96.606	119.36	106.6	94.786	82.742	89.811	85.027
115.82	92.572	116.37	101.78	56.358	73.314	122.03	99.956	88.88	64.185	1.6087	81.645	64.757	105.33	16.116	143.74	34.001	124.28	124.21	104.69	15.444	72.949	139.88	128.89	38.917	61.766	-34.983	10.538	121.93	122.98	115.11	112.02	118.74	106.07	145.28	133.46	136.31	125.72	133.11	155.48	252.82	239.99	85.943	77.143	96.01	80.526	63.318	73.631	70.076	55.039
110.71	100.99	84.953	111.97	63.902	112.64	100.99	111.08	101.8	121.58	52.003	98.837	92.806	119.15	42.23	149.48	98.665	155.31	113.13	106.48	37.272	105.78	97.142	136.92	30.913	94.778	-18.522	45.101	148.6	156.4	102.36	122.33	87.513	78.855	60.738	76.374	131.24	123.78	131.38	154.03	238.56	225.41	53.742	52.293	60.204	44.905	36.303	57.227	54.971	38.224
108.72	116.92	64.819	108.98	101.39	130.83	74.283	103.51	115.06	142.89	78.403	95.25	98.721	120.65	83.355	131.37	129.44	171.11	103.4	114.3	115.37	145.01	63.553	119.31	73.932	123.22	73.364	96.244	133.18	162.01	90.243	110.17	57.155	56.403	-0.33483	25.335	114.31	116.34	113.19	131.58	152.54	169.48	50.542	53.324	38.681	30.231	44.233	56.946	62.834	50.526
106.53	122.29	75.571	94.745	140.75	113.03	64.106	82.179	116.97	101.72	109.15	88.523	98.145	112.21	130.89	100.97	153.34	194.05	94.179	113.5	180.95	152.81	70.471	86.623	170.81	134.84	169.6	115.55	104.58	151.11	104.79	97.55	60.437	55.811	13.934	21.627	107.47	117.86	97.55	114.22	93.908	131.74	92.478	82.542	50.898	48.032	83.934	76.916	88.192	76.916
106.77	122.72	94.283	85.868	143.37	102.69	79.69	88.239	107.3	75.634	120.03	92.064	108.72	102.9	141.94	68.075	138.28	167.54	85.86	98.569	205.9	141.08	94.292	69.53	235.84	139.53	198.79	122.56	78.877	126.09	129.45	97.908	95.421	76.833	79.881	69.953	103.56	114.11	91.484	103.13	94.183	101.63	133.44	109.86	86.576	95.114	112.75	97.638	113.24	101.53
106.74	115.94	109.15	91.57	116.6	109.55	107.3	112.65	101.8	88.436	110.21	100.53	125.82	95.96	124.71	44.801	103	116.49	85.174	79.352	194.1	132.4	120.33	78.98	225.49	137.83	160.13	127.61	76	103.4	143.77	108.72	132.84	99.84	140.82	125.18	97.082	103.28	96.669	99.17	129.31	82.717	136.73	106.6	120.47	133.26	100.82	95.475	115.37	107.21
117.11	108.38	121.04	101.59	118.92	116.22	113.06	112.62	101.83	98.462	136.8	129.55	139.43	107.62	138.91	59.472	114.71	103.56	108.75	79.279	180.79	135.39	134.38	97.998	191.61	137.39	139.56	134.88	96.544	105.24	142.14	115.43	138.55	101.99	155.15	140.84	87.893	94.777	101.33	105.41	135.49	73.584	87.351	67.258	117.05	119.11	55.447	61.619	89.475	90.613
134.17	108.14	127.26	107.66	139.93	110.89	107.91	100.06	98.745	93.022	152.53	127.44	142.97	122.01	154.55	63.227	113.09	69.48	133.43	98.116	170.22	139.98	133.74	110.09	158.77	128.53	157.37	144.6	103.14	88.838	120.39	107.43	116.94	98.733	130.84	117.19	74.594	77.916	98.802	96.018	89.236	42.334	45.591	42.315	97.021	87.28	31.704	42.893	78.838	92.74
147.73	110.9	139.99	98.759	168.71	86.578	101.58	71.002	82.822	37.391	146.15	109.09	117.3	131.49	156.9	59.97	103.04	42.263	153.55	125.16	175.8	136.14	136.34	102.43	179.7	114.78	213.6	134.29	87.862	65.297	114.26	98.235	98.473	102.96	117.24	93.802	70.582	68.507	87.893	83.091	37.995	12.299	43.814	50.179	78.693	62.878	49.192	54.829	97.1	112.22
143.11	106.53	148.25	80.351	174.79	74.578	102.8	47.74	77.935	-1.2611	184.8	116.51	116.06	135.41	169.92	77.189	141.86	52.626	148.18	134.06	157.24	120.11	138.66	82.37	218.13	105.09	228.08	110.65	86.571	68.816	137.84	106.05	106.78	117.65	120.76	87.64	85.247	72.08	82.484	77.789	54.021	6.3105	82.615	81.618	79.617	65.141	89.595	81.573	120.93	124.19
129.63	109.71	136.75	60.997	122.97	70.16	117.92	57.788	80.655	-3.1445	126.41	102.87	104.26	116.31	109.31	71.389	116.46	56.019	132.25	126.08	139.61	97.357	119.76	60.94	168.19	78.596	175.55	82.122	89.709	84.092	139.65	107.78	130.88	133.41	119.52	103.96	105.99	83.253	77.403	79.003	94.94	22.243	126.85	107.07	115.69	104.59	120.45	104.79	150.52	130.51
109.9	107.97	111.42	58.245	106.37	98.199	115.53	69.21	123.8	60.794	163.15	155.44	136.24	115.92	120.38	133.86	174.43	137.8	114.74	114.06	116.37	90.307	95.451	59.4	103.48	82.389	113.49	82.591	131.56	152.29	147.12	119.58	140.8	126.04	87.071	96.828	123.35	105.6	81.953	96.348	138.76	67.854	131.9	100.84	134.99	120.16	117.92	86.991	123.97	93.6
98.551	114.31	76.805	78.572	88.111	123.46	114.8	113.88	141.42	138.54	128.45	160.03	149.06	114.6	92.826	151	141.34	138.82	94.323	104.26	126.12	97.872	67.398	84.192	25.15	91.775	79.913	104.24	143.49	166.57	119.48	119.65	122.8	111.79	46.679	83.75	114.7	104.79	80.965	91.484	105.85	71.866	114.38	93.03	151.3	143.04	109.72	74.12	106.75	82.316
93.066	112.71	62.603	108.96	107.82	140.64	112.31	149.23	139.99	179.08	108.49	148.72	140.41	120.43	88.008	155.56	98.643	106.42	77.688	102.47	142.98	103.22	74.626	118.23	38.726	119.28	107.64	127.46	132.81	143.27	115.49	127.28	98.052	103.31	39.545	78.747	92.739	91.088	85.072	79.27	61.734	57.391	90.662	91.752	141.46	144.4	109.37	76.994	93.475	83.005
89.8	98.139	80.34	128.4	127.87	132.34	111.1	153.1	110.64	145.19	99.807	127.49	99.371	120.81	91.746	144.41	81.156	85.835	74.019	100.42	157.4	91.778	115.64	136.43	129.39	139.29	155.85	116.42	114.6	110.95	143.1	142.22	92.525	107.78	82.862	105.77	78.923	81.493	90.03	78.022	58.203	55.375	76.791	93.737	117.5	129.2	109.83	91.988	95.372	87.658
83.893	85.462	98.427	134.94	103.16	132.77	117.99	154.4	86.744	133.9	88.247	102.84	75.012	107.61	80.892	117.45	66.483	49.431	70.404	88.67	143.77	74.729	142.53	138.14	165.03	137.29	139.83	101.35	98.3	86.272	160.88	150.72	108.22	123.08	125.47	146.66	73.974	70.916	88.822	75.029	86.529	50.166	86.06	101.43	102.44	123.65	104.15	110.32	107.66	95.39
82.207	84.048	109.25	129.4	85.023	143.66	110.27	133.52	88.753	148.47	117.77	131.79	74.732	105.54	99.008	134.73	102.47	73.62	87.293	82.234	134.62	72.894	136.52	130.79	140.86	129.1	104.07	98.291	96.22	113.25	155.73	145.1	117.8	120.88	132.3	165.55	78.805	81.683	71.428	84.978	89.127	64.634	92.794	96.116	82.807	100.84	83.469	102.84	100.25	82.823
85.288	93.314	104.09	123.17	78.118	152.65	101.22	120.08	115.49	194.52	149	155.49	106.23	109.65	122.85	151.71	122.64	91.708	99.035	79.194	108.78	76.943	103.24	128.18	59.555	112.62	64.317	113.05	94.03	137.9	107.77	118.99	104.41	103.16	100.37	142.28	85.267	99.334	52.528	87.095	42.799	80.987	115.06	100.23	77.012	76.859	81.721	96.987	91.994	78.603
93.786	103.05	103.32	117.13	87.33	133.2	99.242	112.14	125.56	191.62	125.56	132.93	110.36	111.68	119.13	135.92	88.992	81.383	105.03	81.868	103.14	84.42	85.503	131.49	20.816	95.978	74.593	116.98	76.105	120.79	52.656	89.149	75.226	80.292	81.408	104.97	90.674	115.06	45.337	83.197	-20.792	95.949	137.12	110.68	79.527	54.304	102.02	102.51	100.62	94.405
98.371	103.42	114.23	112.67	116.19	118.68	104.46	104.54	125.67	157.7	112.73	101.35	98.647	112.26	125.8	120.94	66.048	63.984	100.12	88.923	117.57	104.41	110.01	137.22	80.967	106.24	121.04	117.08	63.234	83.238	50.978	88.22	57.169	68.214	93.934	76.683	94.452	115.58	64.759	78.797	-15.519	102.47	134.94	111.87	68.566	32	117.37	102.05	101.65	106.57
96.379	103.16	124.13	107.33	129.35	127.5	115.39	102.95	127.87	137.62	106.23	73.984	92.56	101.52	132.2	108.52	61.502	45.081	87.406	99.771	133.42	130.16	150.82	132.56	156.82	127.63	139.28	122.2	68.035	54.723	92.357	109.16	64.898	75.766	107.55	64.286	95.878	94.508	100.04	73.465	70.164	92.971	109.59	99.608	52.865	30.447	108.15	88.237	87.842	107.4
101.24	113.53	130.36	94.999	122.22	122.35	109.56	86.343	107.44	92.117	112.6	81.887	85.896	93.453	137.19	110.19	107.28	92.182	97.728	119.08	159.83	143.07	163.65	105.73	186.17	128.84	130.91	110.69	94.163	78.441	130.45	122	82.402	86.09	96.007	61.185	103.05	82.038	115.86	87.043	151.06	93.97	68.993	76.86	46.672	49.501	78.408	63.925	72.016	100.95
114.2	140.45	111.72	86.902	93.605	108.81	94.742	86.369	75.874	73.012	95.426	96.47	98.066	93.133	110.47	99.115	119.31	119.71	112.14	136.93	151.03	128.71	117.12	72.266	104.46	100.12	88.404	109.39	109.45	115.42	118.6	104.49	90.229	97.727	45.035	48.455	103.86	77.921	104.45	98.246	151.3	85.462	60.365	85.438	73.234	100.96	78.471	76.87	79.619	117.71
130.23	159.27	84.156	83.586	65.682	68.653	73.053	92.01	21.159	36.897	89.32	109.26	111.17	107.09	74.002	77.169	119.1	133.36	120.71	137.41	107.15	85.391	41.396	43.783	3.8701	55.046	58.469	98.151	111.54	140.35	75.575	70.605	84.773	104.31	3.3653	35.029	105.51	95.722	81.386	113.82	85.348	90.953	92.115	130.35	123.23	155.51	127.28	137.68	120.24	158.56
133.44	152.26	65.53	85.884	48.161	29.207	57.3	97.179	-44.385	-18.495	68.648	113.04	83.562	121.36	26.848	55.546	94.639	122.56	119.89	118.19	90.828	59.58	-8.9687	35.962	-18.331	32.483	74.906	80.872	95.377	130.72	53.378	55.691	82.504	109.63	17.412	48.608	105.51	122.9	66.826	129.02	20.809	104.27	130.97	180.5	162.94	187.35	188	210.47	172.18	199.79
113.21	120.33	45.319	92.428	62.488	64.684	52.213	107.64	-30.941	33.043	142.22	144.89	102.21	130.39	56.101	84.224	124.31	92.997	90.046	88.332	58.191	66.631	-20.97	49.686	24.689	68.987	85.558	107.5	99.031	114.69	79.986	78.236	97.554	117.94	46.961	69.686	102.81	127.98	86.983	127.6	52.571	102.98	146.53	201.2	157.5	178.24	212.77	242.03	174.04	196.56
75.865	69.743	59.994	86.378	19.18	41.711	70.257	98.468	-18.673	8.8287	103.05	82.249	70.008	87.856	35.538	39.005	128.02	109.46	64.054	57.594	59.982	68.734	14.693	55.945	61.841	63.885	65.866	60.529	117.14	80.895	82.673	91.247	123.27	124.39	102.66	116.99	122.24	132.56	108.15	126.83	126.79	135.18	162.65	187.17	167.77	171.21	189.45	230.1	183.38	185.46
47.362	45.781	74.239	84.543	21.036	61.399	82.419	90.652	48.149	60.534	123.07	72.924	87.339	66.311	75.153	49.23	169.43	143.41	51.081	56.117	51.873	76.948	46.301	71.287	67.084	82.781	44.4	55.954	137.79	86.332	77.318	95.626	128.4	117.36	116.02	134.32	131	123.09	114.23	116.72	177.3	137.32	147.66	146.81	150.32	149.09	129.88	174.16	147.24	145.54
41.935	60.783	88.878	93.773	66.238	102.24	88.029	92.035	105.97	124.91	119.08	107.76	88.639	80.674	105.5	98.126	158.65	148.64	64.178	81.762	68.192	92.923	68.19	98.729	54.069	116.5	63.431	89.424	119.68	107.23	70.146	89.368	102.71	99.606	113.17	125.72	114.4	111.96	91.45	105.44	141.03	105.83	113.11	110.53	118.77	124.79	75.896	119.96	101.26	110.14
57.971	80.85	111.04	101.95	100.02	101.66	88.561	87.691	105.2	115.75	157.54	142.56	87.635	114.82	138.27	139.87	171.52	168.37	79.882	95.75	57.229	76.611	91.492	114.29	55.239	122.76	80.741	91.624	111.33	133.8	72.344	81.805	68.128	80.724	121.69	100.03	102.15	119.79	71.673	118.79	92.3	107.14	96.828	100.79	102.83	101.96	63.544	98.723	82.23	99.215
88.725	104.79	113.24	102.82	81.859	90.454	94.606	100.89	74.222	97.264	177.73	131.76	99.047	132.66	135.15	135.92	146.53	127.79	80.532	91.984	24.794	48.147	102.19	112.85	30.06	103.79	56.06	85.246	115.52	131.99	78.829	77.777	51.601	78.57	118.83	75.789	93.742	121.04	75.703	135.99	79.346	120.34	102.57	115.83	102.44	95.133	85.802	109.68	92.467	115.51
117.27	123.4	115.11	92.161	75.039	77.525	88.942	80.196	57.112	43.469	158.9	129.06	74.191	128.2	128.34	145.85	125.8	135.64	105.41	103.21	64.005	58.838	127.4	100.38	52.205	94.336	63.491	68.599	129.66	144.59	120.57	90.92	61.323	81.182	107.73	73.822	95.988	130.64	91.079	166.75	100.73	166.36	98.861	116.08	80.647	68.348	96.016	104.23	84.184	107.48
132.25	135.21	102.53	85.763	52.548	75.255	86.044	76.655	66.958	42.712	135.97	112.12	90.362	104.44	121.44	130.34	109.15	119.44	119.45	116.73	108.74	91.15	131.57	95.502	49.266	83.791	43.707	58.081	139.34	136.19	131.62	101.11	81.409	88.63	70.402	88.091	104.46	120.11	103.84	165.28	117.68	174.94	111.93	121.45	69.373	65.401	100.82	100.77	78.902	101.8
137.83	131.06	100.17	85.365	73.683	74.173	75.903	69.115	106.52	69.26	207.01	133.5	154.26	101.61	177.35	142.72	182.9	144.71	131.92	131.78	106.93	105.8	124.13	96.688	62.89	79.288	34.131	47.498	151.9	142.65	118.22	100.81	90.35	83.57	37.377	102.03	121.21	110.87	110.44	149.12	122.3	164.7	118.4	115.33	58.159	52.711	97.335	92.591	64.374	77.067
143.46	124.66	112.03	90.501	105.68	72.838	78.806	78.375	133.37	94.475	222.14	139.04	184.27	114.72	191.05	142.13	202.49	128.32	148.15	141.03	83.167	96.096	112.33	99.648	59.896	67.007	44.493	44.418	134.61	128.78	78.925	80.456	84.154	74.548	42.175	118.46	125.76	98.342	108.1	120.21	97.939	124.76	95.226	91.397	53.324	37.798	84.57	87.773	66.764	54.261
152.51	118.18	128.82	90.082	122.59	78.067	95.067	93.869	140.09	111.33	200.22	126.99	181.69	133.81	170.79	135.2	179.57	88.796	161.9	137.05	42.255	64.785	103.61	89.614	34.182	48.078	52.386	52.589	123.4	112.16	45.483	53.372	76.926	70.858	71.181	119.71	120.75	86.826	112.53	100.26	95.729	91.019	37.601	47.325	44.404	15.208	59.309	71.82	73.124	30.252
157.01	110.33	141.74	80.767	125.33	92.353	110.53	90.628	131.56	107.71	196.67	134.09	161.84	149.11	162.84	152.43	176.36	94.618	173.35	128.05	32.361	49.057	107.38	71.251	23.645	42.955	61.358	69.367	146.32	124.85	55.787	46.504	82.284	75.209	97.039	100.95	115.85	86.372	121.57	105.63	133.79	94.498	-30.664	-1.0244	21.796	-9.2289	24.668	33.62	59.069	0.38368
152.34	107.13	135.67	69.641	92.703	96.042	125.36	89.055	107.58	90.661	162.46	123.98	141.07	140.4	137.49	146.65	149.77	102.97	168.17	118.91	53.6	52.259	106.67	60.618	1.3318	39.297	54.278	83.305	176.53	136.49	77.17	54.313	100.49	91.796	101.59	82.956	114.67	90.435	121.03	116.65	168.32	114.58	-46.433	-8.4382	23.92	11.296	16.133	13.063	53.454	2.7859
132.38	100.41	123.36	72.17	86.812	98.669	125.87	83.843	93.688	74.131	152.47	141.42	127.73	130.77	137.85	160.57	148.9	133.46	150.81	116.27	92.094	77.62	111.97	78.467	23.507	59.648	69.646	97.578	185.87	155.03	116.14	84.17	120.15	107.06	107.59	84.982	113.63	104.71	106.11	126.35	169.41	136.46	-2.0995	29.386	51.259	61.749	41.298	22.956	50.559	27.048
103.55	89.741	107.76	92.205	100.89	107.69	120.87	99.687	100.65	95.272	145.68	149.3	130.01	124.55	136.84	167.5	140.41	122.52	115.11	107.79	89.413	92.254	114.14	115.87	51.733	85.71	82.529	114.58	157	150.97	136.89	113.91	132.03	118.17	128.99	111.9	104.9	112.9	90.755	117.7	137.79	132.18	79.333	92.247	110.66	127.18	90.96	68.968	69.686	73.165
79.347	79.154	98.725	113.18	105.41	106.17	115.3	124.49	107	116.44	88.283	111.83	110.36	113.77	94.236	140.69	95.689	77.153	83.786	90.575	63.921	83.813	111.29	139.19	63.715	91.791	88.707	114.04	103.89	119.74	121.33	121.93	132.81	121.56	163.53	150.65	91.141	111.04	83.702	100.75	92.093	113.97	139.5	132.1	177.41	172.51	126.73	119.42	113.14	122.88
66.656	71.675	92.383	121.11	104.8	108.22	100.08	130.81	113.07	135.22	78.84	83.587	98.664	108.66	75.566	125.39	99.788	72.75	71.033	71.783	48.146	76.13	100.98	131.93	86.066	96.774	93.543	106.6	77.975	103.32	98.637	118.71	123.78	114.63	171.13	161.01	84.158	103.58	89.7	95.392	72.708	104.82	140.78	125.72	198.92	166.24	122.96	134.34	136.52	140.32
66.266	77.523	77.55	114.76	95.135	119.09	86.239	125.04	123.83	154.06	70.91	64.914	92.296	98.87	65.482	114.35	96.842	86.681	74.467	65.743	67.139	89.585	83.442	106.87	104.32	108.03	102.8	111.24	75.592	95.975	82.266	111.48	111.34	108.85	127.84	133.42	86.205	91.489	100.45	98.134	78.004	104.18	113.77	104.43	169.51	133.66	104.59	129.55	127.26	131.5
76.021	90.234	60.39	104.15	94.035	128.48	78.45	117.06	133.67	158.22	71.662	72.814	92.359	92.746	71.992	115.28	88.107	107.27	82.996	73.608	103.76	114.66	69.199	92.023	128.12	126.35	125.61	126.39	82.1	96.374	82.278	111.67	100.38	107.84	61.74	94.035	98.126	86.973	106.15	106.02	93.958	112.66	97.579	101.68	114.56	104.47	103.48	130.13	94.332	112.35
86.314	95.383	56.378	106.21	104.67	134.71	80.936	123.14	125.78	148.33	94.635	114.82	90.693	102.77	90.68	133.9	90.538	115.42	83.596	82.221	137.08	137.92	72.8	110.75	159.34	146.58	151.25	142.3	79.186	97.226	96.994	127.52	94.651	110.72	31.465	84.215	106.84	91.743	99.334	108.54	98.765	113.15	96.989	118.16	69.938	96.535	116.87	136.97	60.56	98.157
90.498	88.05	72.331	119.13	111.12	132.72	97.682	142.23	112.69	136.35	108.82	146.85	82.708	116.47	96.642	145.64	92.885	103.12	73.122	85.01	121.52	125.27	96.783	143.1	151.74	143.37	142.88	141.68	70.784	93.127	102.97	139.1	98.57	117.75	58.118	112.17	102.09	99.297	88.906	101.95	95.692	110.69	99.065	126.91	63.388	100.81	122.94	135.46	45.634	90.562
88.945	77.623	97.717	129.28	105.24	125.39	116.44	153.63	102.23	128.28	111.85	152	74.993	122.29	89.583	142.88	102.54	95.152	64.806	87.055	70.579	83.307	123.07	155.37	102.84	118.69	98.146	120.54	72.22	92.919	91.879	131.36	106.66	122.61	112.3	148.28	83.56	102.42	78.622	93.673	85.777	110.24	83.851	106.27	82.701	97.329	101.6	109.77	49.245	81.666
85.847	77.556	112.31	129.26	101.8	127.3	119.07	142.18	93.007	127.82	124.31	154.26	75.779	121.37	90.046	143.68	125.38	107.94	71.272	95.492	49.918	64.718	131.61	139.88	74.712	109.34	61.922	100.03	82.72	103.48	85.962	115.65	107.88	117.75	150.08	157.27	60.879	99.183	66.8	92.279	65.642	104.37	55.22	72.072	93.02	82.384	64.357	70.98	58.134	69.157
89.714	90.081	108.2	114.56	111.77	120.02	106.2	109.28	92.384	108.88	96.633	131.27	69.37	104.06	81.769	129.55	109.01	119.39	90.308	108.55	70.148	77.693	121.49	104.15	95.805	115.46	69.126	85.044	85.188	108.06	93.421	98.454	101.36	105.56	153.57	132.72	55.945	99.201	64.778	102.88	54.317	109.79	54.883	63.296	91.111	71.465	57.342	63.035	77.704	67.115
99.222	101.73	89.688	99.561	132.07	106.58	87.209	83.504	96.416	90.472	70.364	99.015	71.413	84.312	81.255	107.48	73.955	102.77	98.483	107.63	108.12	114.68	103.14	81.725	164.44	131.96	108.27	86.992	74.388	95.396	113.83	97.811	93.53	93.203	137.69	97.64	76.399	101.92	80.713	112.13	70.86	115.71	94.474	94.807	85.261	82.285	93.813	96.124	107.07	87.005
108.94	107.03	75.712	94.584	165.79	99.57	71.509	73.684	107.3	87.249	52.998	86.434	65.305	78.02	89.363	101.5	39.936	72.839	98.15	98.614	151.12	152.56	96.897	89.645	242.48	148.16	165.64	109.34	52.326	78.863	139.8	113.28	94.19	87.758	127.6	82.469	107.21	106	107.58	111.14	107.13	115.64	131.19	128.19	75.423	98.855	134.56	129.97	126	112.29
114.9	106.7	76.886	94.255	176.49	84.493	65.223	74.628	104.69	86.451	63.471	89.517	62.928	85.362	100.33	94.719	48.729	72.209	94.806	91.375	162.92	147.56	97.266	107.33	265.06	135.53	189.68	117.37	47.614	74.647	139.96	119.76	107.22	93.16	125.03	91.34	136.26	109.51	129.2	101.76	143.79	114.22	133.49	127.32	75.948	109.19	142.38	130.03	132.44	132.94
114.26	114.4	77.172	93.686	154.07	86.598	70.313	86.672	96.365	119.05	88.612	103.29	86.724	98.157	102.39	80.658	74.699	84.282	89.948	99.904	131.76	108	83.816	113.7	204.43	111.98	156.06	119.41	63.175	84.287	116.54	106.35	126.98	109.71	107.2	99.6	145.02	102.52	134.27	84.857	160.99	95.608	103.84	96.14	85.198	113.11	117.33	100.81	120.19	139.46
113.42	126.19	78.213	85.499	120.11	88.532	75.252	84.215	71.464	123.13	109.75	122.18	111.44	107.63	96.709	66.999	109.93	130.85	98.112	120.98	99.644	69.401	59.739	95.349	135.9	99.714	109.57	98.724	91.515	113.02	103.56	86.853	142.84	122.24	85.01	95.72	142.21	103.41	122.27	87.226	158.92	88.274	69.318	60.563	96.48	109.68	88.287	69.646	102.97	128.33
117.87	134.51	77.416	77.422	93.851	92.125	78.76	78.523	40.824	95.544	88.575	124.55	112.76	105.87	73.398	57.788	104.26	155.82	113.64	133.87	101.81	70.457	36.667	69.53	103.2	111.37	86.441	76.76	105.04	134.57	115.96	83.326	146.91	123.25	75.413	87.446	133.39	112.1	106.84	106.54	146.05	90.671	57.777	50.25	106.21	113.51	83.156	62.944	103.03	114.78
119.08	127.02	74.933	82.248	91.563	111.69	82.535	85.916	43.817	92.125	74.234	114.01	110.81	97.149	70.433	73.005	81.125	132.19	114.97	121.77	111.08	106.69	33.208	61.833	97.032	138.66	79.78	85.574	104.76	135.22	141.62	105.67	138.29	115.58	78.337	79.906	121.13	115.61	107.18	120.41	146.93	93.145	78.047	70.467	109.03	125.1	101.31	75.337	115.34	106.34
111	109.15	79.401	96.648	90.872	115.94	85.666	102.09	59.046	91.147	46.221	82.041	79.894	84.013	65.936	85.396	49.175	84.529	109.88	97.553	126.1	137.26	52.137	75.02	79.639	140.26	86.098	104.43	92.066	106.82	133.37	125.96	117.9	106.19	92.014	88.911	106.31	108.67	110.39	114.4	136.72	88.761	113.2	102.75	112.66	143.81	120.35	90.658	142.8	119.29
86.858	89.952	87.874	109.22	90.852	100.48	76.077	102.6	67.592	84.419	73.946	76.443	44.341	84.286	87.396	102.54	86.219	89.896	105	85.162	122.69	131.51	78.638	95.299	58.379	115.52	98.368	113.57	89.669	81.544	91.255	124.81	91.269	98.346	100.59	103.03	92.695	97.916	103.85	95.614	113.09	81.345	148.35	135.11	114.94	156.28	130.03	101.27	156.01	141.04
67.064	87.147	83.492	96.979	65.579	48.868	59.268	86.185	57.381	50.927	88.573	52.177	24.218	82.433	82.539	65.042	134.28	128.48	100.68	94.383	48.348	52.335	74.697	84.847	-2.2125	50.959	88.773	87.602	101.26	62.869	12.612	73.79	72.359	98.235	90.01	110.12	94.007	94.722	95.61	82.757	96.458	93.113	198.63	175.48	144.23	171.99	160.56	140.59	168.02	172.17
61.308	114.96	60.567	82.886	56.588	52.296	38.877	75.602	13.162	34.624	4.4427	73.854	-32.438	94.119	10.014	39.643	85.968	123.85	117.31	125.44	78.305	46.025	43.044	78.497	-7.4815	46.616	134.73	99.753	65.896	54.87	-12.35	34.943	66.239	99.214	92.168	126.75	81.655	92.735	71.269	74.291	48.614	64.659	205.76	203.48	155.57	188.22	183.81	181.74	158.67	185.85
65.239	104.47	50.428	60.328	43.085	34.957	26.678	46.661	-7.7906	7.4261	98.124	93.224	35.226	97.106	45.629	23.441	192.75	208.25	94.825	110.24	12.48	23.519	16.272	45.79	28.56	39.102	108.07	67.999	113.84	102.56	11.294	24.42	85.895	95.241	101.06	112.76	118.89	122.84	97.335	103.78	120.25	123.03	229.03	219.59	181.45	180.84	217.79	210.41	140.44	160.54
86.145	102.38	50.475	56.635	53.191	65.236	40.102	48.704	8.8073	35.385	116.76	101.96	93.621	89.049	63.428	34.697	197.43	207.6	79.614	88.426	22.002	66.772	5.2729	34.387	55.896	64.75	97.368	86.115	138.8	140.09	58.866	46.365	106.57	91.299	107.18	101	139.76	138.13	128.48	121.23	176.25	151.83	194.97	189.72	167.83	152.1	204	188.13	116.65	112.84
108.59	104.08	69.22	69.597	65.857	94.66	71.016	70.157	41.883	78.525	137.46	102.01	144.73	77.908	94.598	59.205	181.01	171.17	73.416	71.662	55.999	113.05	16.371	43.644	52.548	84.091	81.857	109.83	157.03	152.54	81.147	74.664	107.77	86.197	90.808	86.381	143.06	132.5	144.64	119.87	191.85	147.97	128.82	132.84	124.39	112.25	145.9	128.05	96.971	71.522
123.9	109.73	104.46	82.855	77.614	81.46	98.438	78.291	59.787	62.223	161.68	101.92	150.99	73.308	125.62	80.353	179.91	162.75	91.546	81.699	81.398	113.46	47.058	56.678	43.07	77.741	77.979	92.066	164.51	143.08	72.713	82.407	87.031	77.977	59.336	72.432	136.13	122.14	133.2	117.5	165.35	139.36	69.86	82.528	77.375	74.515	80.312	74.135	85.459	53.85
125.46	121.23	117.6	99.117	85.39	87.687	118.15	98.405	81.916	77.34	182.68	113.07	150.98	82.711	138.49	98.586	158.45	118.93	106.31	110.53	63.571	90.263	72.592	76.607	23.796	79.11	61.886	83.154	144.82	107.47	65.148	78.369	66.35	78.108	19.325	55.131	114.48	97.438	111.82	102.43	132.89	105.05	53.472	75.419	53.287	68.925	52.136	66.358	74.409	63.893
127.69	123.58	116.35	104.23	77.966	80.579	122.82	109.32	83.808	62.831	151.14	101.81	131.15	93.572	111.28	91.516	119.16	83.354	121.89	133.46	32.592	52.93	88.233	81.199	18.223	71.111	50.257	59.352	117.34	75.702	66.622	66.25	68.059	82.284	13.833	52.501	106.56	88.325	97.055	99.171	121.87	99.801	71.66	89.119	70.093	83.604	65.515	89.509	86.005	88.109
124.99	110.21	107.03	111.98	88.698	106.7	114.67	112.72	95.357	88.458	155.86	117.35	140.67	114.36	117.59	118.68	122.18	75.966	124.7	132.56	30.492	57.421	102.59	88.759	53.707	90.001	56.562	72.698	108.15	82.174	98.783	80.248	91.77	87.681	44.726	57.977	108.78	91.411	97.569	97.67	137.43	102.3	84.031	89.934	84.15	84.542	82.956	92.081	88.866	89.904
117.27	94.182	103.72	119.2	103.86	134.84	113.03	110.95	121.1	134.15	149.22	113.82	163.04	121.02	135.69	138.93	121.76	76.356	113.28	112.85	48.014	79.987	119.13	96.549	80.206	104.49	71.614	108.05	117.04	101.94	116.57	100.37	115.45	95.512	89.708	69.496	114.84	98.457	107.79	87.809	153.34	96.134	89.364	75.404	84.305	66.877	90.586	76.188	89.329	76.879
109.79	92.348	115.73	118.68	121.24	133.29	117.6	95.651	137.19	139.06	123.32	96.934	155.52	114.2	147.55	137.35	110.9	89.956	104.69	95.417	85.758	97.931	134.83	101.64	98.993	103.54	106.72	130.03	125.28	114	104.13	107.55	112.64	97.163	128.86	88.361	115.18	107.02	111.52	78.168	140.8	73.249	87.552	61.343	65.058	39.88	86.033	64.272	85.547	63.071
109.18	103.68	132.27	107.88	125.7	99.277	120.71	75.852	129.52	90.017	124.48	85.464	127.48	105.84	153.53	112.83	119.5	110.77	98.537	85.201	107.04	95.284	134.03	98.705	108.76	88.244	130.66	116.14	124.84	107.58	71.184	96.698	84.027	88.747	146.74	107.35	109.78	112.95	109.12	77.847	114.23	46.383	89.469	67.614	47.049	28.939	81.843	77.048	79.446	63.592
118.8	121.68	135.8	94.9	121.48	75.817	121.7	71.646	130.59	48.243	120.94	82.764	96.362	101.15	137.66	84.337	107.34	99.282	96.04	88.642	97.404	85.803	114.05	88.729	85.774	75.378	123.15	98.586	104.79	86.098	45.292	76.366	58.474	79.784	136.06	114.46	95.348	108.56	110.33	82.322	94.378	32.898	89.25	83.772	43.05	39.167	79.737	101.01	67.468	73.122
133.59	124.48	136.55	86.267	112.84	58.898	110.65	68.683	124.27	6.7237	136.43	102.78	76.92	109.03	128.59	81.231	125.31	112.28	108.89	99.792	95.836	85.911	91.356	74.45	64.065	68.145	104.7	77.162	91.218	84.769	42.464	63.962	56.142	71.613	116.21	106.05	87.14	108.77	108.04	98.726	78.97	60.003	66.436	76.746	45.235	45.944	61.839	92.513	57.342	77.888
134.53	114.44	126.7	92.708	107.22	82.354	104.47	82.934	144.61	53.387	145.78	117.51	105.3	116.14	131.18	97.854	123.81	97.243	114.66	114.15	80.646	96.897	79.572	72.208	19.623	74.101	72.484	98.756	89.015	92.021	53.573	64.129	75.56	78.425	79.428	71.293	80.052	100.81	106.71	101.64	70.932	85.776	48.574	61.622	45.533	44.229	45.173	64.916	48.777	77.652
119.16	95.461	126.24	100.19	105.89	90.553	99.772	81.334	143.12	88.022	138.74	110.71	130.5	113.29	136.05	106.29	120.48	101.08	119.34	122.45	81.566	102.22	91.721	79.192	15.827	77.321	75.235	112.6	97.414	100.86	64.593	68.359	88.617	86.661	57.972	37.92	86.462	104.37	98.548	108.56	61.682	107.1	61.83	65.596	49.339	37.165	51.147	56.17	58.738	82.58
96.512	82.758	125.65	102.89	112.01	91.992	99.019	73.385	124.46	104.89	121.11	86.243	137.24	98.993	129.28	92.034	98.635	90.137	110.12	114.57	91.216	105.25	112.53	96.22	66.624	87.552	111.67	115.56	93.653	87.521	72.64	72.859	79.687	88.832	62.714	30.725	98.956	110.95	94.291	116.41	63.516	101.97	119.78	115.94	72.568	52.039	97.032	102.2	84.435	101.13
85.883	80.306	119.38	97.77	125.99	90.947	98.339	67.328	109.23	95.794	110.34	59.846	125.41	80.096	113.73	61.353	75.415	71.005	91.155	91.294	99.599	106.88	121.15	109.5	152.6	103.02	159.05	103.07	74.946	58.882	77.169	74.01	61.16	82.39	94.705	61.148	112.61	114.65	102.76	124.07	83.625	93.415	186.33	182.3	121.24	91.261	158.35	175.45	115.47	123.29
93.492	85.172	110.04	95.231	142.55	96.795	95.728	72.874	108.92	76.62	109.17	55.793	103.11	69.532	100.63	41.108	68.931	63.871	80.947	71.296	125.18	121.6	109.89	113.62	232.55	121.46	196.61	91.306	52.312	40.531	81.917	77.471	58.519	76.941	139.42	115.5	115.55	107.66	111.77	120.38	93.127	94.924	195.24	199.59	167.3	129.47	178.71	203.66	135.2	131.03
107.61	92.988	101.92	102.25	152.22	108.52	93.399	90.523	124.97	78.316	125.58	77.478	97.281	72.848	111	48.314	94.924	80.938	87.581	75.109	149.43	137.68	85.974	107.67	256.49	131.81	201.82	98.509	52.027	55.288	88.812	84.811	83.038	86.596	164.05	154.57	102.21	89.389	108.79	100.09	73.936	101.45	124.98	139.65	173.2	136.05	133.68	151.91	129.73	115.28
108.88	100.7	95.254	113.4	135.51	113.23	98.589	114.89	135.41	107.22	132.11	93.093	110.29	78.834	127.01	62.109	122.7	96.371	98.568	100.23	146.63	136.31	65.675	96.829	205.03	121.68	163.44	120.93	79.488	89.912	100.96	94.144	120.75	115.76	150.69	152.19	77.931	68.28	94.5	72.016	39.841	92.507	31.075	51.881	137.07	117.92	62.484	69.051	107.73	94.64
93.371	103.59	93.399	113.15	108.69	103.85	102.45	119.74	115.57	119.98	127.69	107.8	109.56	85.974	135.92	85.904	147.76	120.78	108.6	125.46	143.72	126.49	67.514	88.437	149.29	106.65	125.46	134.63	118.19	133.66	140.17	111.69	145.58	143.77	119.9	120.83	59.771	68.2	80.544	68.49	24.063	75.687	-20.784	5.894	84.463	96.495	22.225	23.413	81.285	82.566
77.516	101.95	85.971	91.604	76.303	87.148	105.93	112.67	83.847	109.4	75.055	94.082	86.574	83.241	100.19	89.223	119.19	118.44	105.4	124.66	139.32	107.04	81.43	79.953	104.08	89.204	99.871	125.82	138.54	152.49	182.33	124.9	149.35	155.34	91.614	93.703	61.536	90.762	84.476	93.701	48.258	73.163	14.415	40.891	73.985	107.42	54.425	58.506	82.638	97.583
67.765	87.291	68.521	69.577	64.904	104.68	101.62	111.36	77.787	130.66	101.41	111.03	103.94	92.85	93.983	112.45	124.23	113.16	80.287	89.273	131.08	103.64	93.327	83.731	102.68	101.62	84.364	119.78	145.73	154.56	213.63	144.54	140.23	143.31	72.529	85.544	79.608	115.89	102.3	121.79	97.812	87.944	101.43	121.94	108.12	143.25	127.27	127.13	101.62	122.38
70.458	72.643	55.326	63.831	71.326	134.71	92.389	121.95	91.826	159.71	148.38	142.76	134.25	111.19	103.72	135.26	135.76	108.18	63.142	54.829	134.35	109.39	95.424	95.335	117.88	127.54	92.086	120.97	132.68	138.71	197.98	152.21	129	118.72	64.772	104.62	96.444	125.54	103.6	126.5	102.57	110.35	168.35	176.13	153.86	171.76	178.85	165.99	134.97	144.08
78.191	74.045	56.595	81.078	75.415	148.76	87.395	143.74	107.28	181.97	158.03	151.73	153.59	122.97	111.98	126.9	121.36	84.688	65.91	53.036	125.87	104.69	91.68	109.32	107.2	142.09	105.35	132.73	108.02	105.85	134.32	135.67	119.09	101.73	60.088	132.9	97.174	109.99	80.081	101.11	47.345	111.58	183.73	175.22	171.56	173.39	179.07	157.54	163.43	156.24
79.4	91.2	71.796	108.17	69.019	137.24	88.072	157.36	110.8	187.47	134.91	127.76	151.87	116.96	120.33	89.248	94.112	50.503	77.006	80.584	91.173	89.574	94.303	120.13	74.734	139.07	102.94	147.75	90.317	72.087	71.397	105.49	109.15	100.49	61.126	148.38	86.484	83.258	57.771	72.673	-3.637	86.858	168.88	147.66	150.64	154.76	144.87	128.86	160.04	153.55
75.548	108.02	95.198	122.9	59.38	106.4	81.44	137.75	74.164	140.71	113.77	111.74	110.29	104.28	127.11	61.732	100.53	58.319	92.959	107.54	105.03	103.64	105.3	126.29	88.12	135.7	109.35	143.29	83.872	62.594	61.661	88.509	99.268	102.37	92.457	157.93	82.53	75.302	55.09	78.508	-1.5008	60.696	142.61	126.32	112.65	139.43	101.6	100.49	124.96	137.93
80.745	100.68	118.73	96.475	98.395	61.946	60.397	56.299	77.028	45.638	148.22	122.05	74.57	91.769	173.92	86.521	196.44	192.89	113.49	121.08	103.43	97.635	121.17	96.065	147.14	121.68	133.33	100.41	119.5	117.79	106.88	77.489	106.92	98.026	136.28	150.82	115.97	117.24	99.955	141.86	110.97	132.82	132.33	113.7	94.662	108.24	87.319	81.384	67.228	89.947
84.689	84.875	92.752	66.997	56.027	53.92	79.094	55.255	91.625	49.982	43.7	40.762	79.399	55.124	91.698	28.376	127.09	172.17	87.271	96.986	81.19	87.89	87.623	66.343	82.956	74.115	77.84	74.398	121.48	97.202	93.838	57.587	135.26	116.53	152.62	147.06	142.67	128.33	147.11	150.91	203.4	167.97	170.21	142.3	156.49	154.43	122.22	110.8	85.441	102.86
77.009	62.84	58.891	61.288	38.683	99.649	105.59	84.896	123.49	119.12	-36.574	15.188	104.27	46.934	21.285	23.285	48.693	127.36	66.572	81.013	77.41	102.25	54.32	61.812	32.279	60.066	48.031	90.746	107.03	74.357	85.345	66.044	165	136.11	140.26	136.64	142.42	120.05	155.64	116.94	213.67	165.98	183.85	155.44	197.71	184.35	151.03	129.33	113.61	113.99
73.453	56.143	54.25	74.504	61.048	128.82	116.69	100.53	125.06	136.65	-57.088	49.099	100.46	69.066	3.3565	67.838	23.704	114.27	86.306	94.828	86.721	108.86	46.266	71.498	38.307	66.873	79.279	108.9	95.007	78.414	92.277	89.234	167.56	138.3	113.79	122.32	120.04	111.47	118.38	81.359	132.79	140.85	151.41	135.74	177.78	159.77	150.64	127.3	130.63	107.72
77.573	70.373	80.466	96.204	65.645	104.77	125.03	107.51	91.942	87.825	-56.223	53.688	75.891	82.008	5.1001	77.854	12.78	86.521	112.15	111.52	70.449	89.978	70.825	83.909	51.258	58.283	97.257	96.625	94.941	81.083	103.33	106.32	140.44	129.23	95.765	107.39	94.138	104.13	77.518	64.122	40.351	106.46	133.01	124.38	143.93	126.31	143.72	135.84	143.32	108.5
87.72	100.58	111.4	119.89	65.055	92.075	131.15	116.3	69.69	60.861	-23.012	54.407	65.184	87.114	27.396	77.385	2.1454	30.662	119.17	113.08	76.212	97.756	110.75	103.85	73.756	68.243	90.038	93.322	94.683	82.704	132.82	122.52	100.74	115.08	100.16	97.282	71.841	95.799	63.319	64.678	-0.95106	65.193	140.18	133.99	119.77	113.21	133.4	142.49	132.57	112.07
103.44	122.22	134.93	125.86	75.064	90.289	131.46	109.81	81.361	50.58	28.651	59.037	79.585	88.263	62.866	78.708	13.362	22.009	113.14	101.04	105.76	115.55	140.73	109	107.2	84.178	76.152	84.021	101.38	97.066	153.18	122.08	75.19	100.65	123.61	96.649	75.671	104	80.031	83.849	31.908	73.344	164.59	144.56	123.97	112.07	125.52	130.65	113.98	110.23
116.16	127.88	138.32	116.9	96.582	105.45	128.51	99.567	113.34	68.861	56.555	71.68	107.21	93.698	83.431	88.615	22.238	53.714	105.94	93.363	142.09	130.16	138.35	100.97	135.41	100.61	76.355	81.94	102.51	110.7	139.05	104.3	72.232	93.504	135.43	103.18	95.041	117.64	102.67	95.371	90.227	109.42	176.06	137.77	135.44	108.48	119.42	101.68	103.62	103.36
119.11	125.13	119.81	110.03	107.3	133.02	127.94	109.92	131.01	126.74	61.636	82.974	141.49	104	80.687	98.652	15.626	62.316	95.369	95.075	144.79	134.99	105.9	98.705	137.87	113.26	76.82	100.89	93.427	100.54	94.812	87.26	78.756	96.39	109.76	106.58	106.67	111.32	113.85	79.772	124.79	111.91	160.18	120.27	127.37	102.85	115.58	78.374	104.65	100.73
119.26	118.88	112.86	106.58	124.68	131.49	121.07	106.44	122.47	142.67	69.734	98.599	139.34	113.54	85.804	123.03	35.966	88.075	100.28	106.61	120.76	126.7	91.747	104.43	157.73	117.22	99.708	109.01	90.47	93.301	72.59	89.868	79.418	95.457	73.683	104.34	109.93	99.55	117.87	73.266	134.04	102.38	115.3	92.387	87.596	76.73	105.01	63.99	95.024	86.107
124.37	116.39	119.28	107.58	125.02	103.72	118.41	103.53	106.41	130.36	64.391	87.623	115.84	107.34	84.063	125.49	46.379	85.172	104.34	107.91	87.522	111.81	106.57	117.18	165.61	106.12	112.39	102.63	90.267	78.18	77.05	105.98	73.314	91.534	59.035	101.43	105.61	79.988	125.2	80.314	128.07	84.024	74.973	73.126	57.549	60.989	91.24	64.825	83.915	76.523
129.95	108.58	136.61	108.88	136.21	83.045	117.24	91.345	119.9	113.91	84.084	89.229	97.297	98.857	104.34	132.81	75.316	99.306	107.52	98.898	82.679	104.6	146.44	127.61	184.79	102.54	128.87	93.067	95.244	80.126	112.89	126.23	72.467	84.283	88.72	101.05	102.56	70.259	134.44	102.86	127.73	89.401	50.135	56.575	53.13	50.216	70.223	59.454	66.513	62.048
127.7	94.868	142.71	108.29	123.46	80.401	124.21	96.821	131.07	109.96	73.69	80.088	88.386	91.17	92.4	106.36	69.664	90.901	103.47	82.881	113.83	101.54	166.37	128.07	179.98	98.601	134.05	87.042	85.977	70.145	124.41	124.94	82.046	82.62	143.93	112.5	100.19	67.319	126.41	111.75	114.04	95.368	47.199	48.114	85.66	62.678	53.671	56.167	80.342	68.044
106.26	72.287	137.98	105.48	115.48	95.114	129.14	99.81	137.25	107.69	71.703	81.692	84.146	92.943	81.651	83.989	74.398	103.29	98.116	76.461	132.63	95.835	166.87	118.45	175.68	102.64	135.43	87.439	78.803	67.833	120.96	110.91	98.053	85.822	182.18	120.16	100.64	80.853	108.55	110.77	112.97	111.18	56.991	45.999	114.78	68.368	51.397	58.355	100.79	71.101
74.998	59.014	124.39	108.39	124.01	124.56	123.95	100.15	128.5	110.87	96.29	105.15	74.652	105.64	88.707	93.821	96.577	115.8	94.923	83.49	128.05	106.57	158.53	118.22	182.52	125.17	133.66	103.36	76.95	76.155	124.56	109.62	105.85	90.497	172.05	114.03	94.345	97.797	92.364	104.79	120.53	110.51	59.519	52.3	105.8	62.838	59.873	66.417	100.52	62.78
59.058	71.671	111.26	115.67	116.35	125.73	117.7	108.22	98.574	91.368	70.612	94.484	41.621	105.76	67.922	89.783	73.637	86.727	95.795	93.705	113.32	123.37	153.29	130.55	161.89	132.59	113.03	104.12	73.096	72.462	121.79	118.82	102.15	98.568	127.59	102.63	84.023	104.42	85.346	99.38	114.6	94.598	60.743	69.221	83.613	72.379	75.379	84.524	96.775	67.595
65.595	101.71	102.64	125.68	103.38	108.37	113.35	121.49	84.683	77.624	27.678	72.361	16.992	97.491	45.645	85.745	30.048	41.232	98.509	101.32	107.59	138.52	157.12	150.65	116	126.7	81.278	91.653	69.897	67.816	117.84	134.81	96.268	108.17	83.435	87.642	74.911	96.649	86.143	94.879	93.391	79.883	62.097	83.816	65.484	94.521	82.458	95.399	87.886	84.478
83.23	118.61	103.53	129.98	105.02	83.529	103.91	118.34	97.325	71.378	65.298	89.534	35.084	100.97	79.882	113.14	65.717	66.372	104.09	105.53	109.54	131.63	163.21	158.9	84.807	115.08	60.274	65.215	86.518	92.83	117.77	146.55	97.741	110.18	70.509	70.405	80.897	92.161	87.186	99.245	80.537	96.982	61.886	80.876	55.333	102.68	72.743	85.907	74.637	97.212
92.372	116.18	97.456	126.65	92.002	75.191	104.91	122.46	121.84	100.58	79.976	93.195	67.348	100.58	96.728	122.01	77.405	82.254	98.669	108.38	103.5	101.63	150.75	147.6	25.773	91.541	37.493	56.471	92.964	105.64	98.123	133.47	106.13	109.6	79.75	58.693	88.922	83.606	86.266	91.728	81.447	110.7	74.06	76.226	63.379	106.94	65.277	86.201	79.21	115.19
86.312	95.934	90.916	117.75	72.097	81.772	105.96	123.41	117.98	127.19	81.248	91.714	76.91	99.663	96.667	123.9	79.094	92.378	87.643	107.77	111.95	83.85	128.37	127.82	-14.416	72.262	32.162	69.289	89.305	109.11	80.266	113.45	107.46	98.367	97.175	56.896	92.931	80.485	86.285	84.459	99.124	106.81	81.859	73.961	69.812	101.43	62.901	96.836	90.899	124.97
73.545	72.606	91.623	107.73	63.307	93.76	104.05	116.38	100.47	139.54	80.279	82.259	63.742	93.294	95.915	127.71	75.773	94.865	72.781	101.35	124.58	93.039	119.7	114.58	-20.396	63.208	39.943	95.599	87.173	110.46	82.776	105.1	97.763	81.254	104.4	57.156	91.944	83.903	99.688	86.752	135.54	95.321	83.395	77.125	70.409	89.3	69.27	110.86	91.928	117.81
[truncated: 66 more columns]
