# Supplementary material for: Constructing high-order functional connectivity network based on central moment features for diagnosis of autism spectrum disorder
Source: PeerJ. 2021 Jul 6;9:e11692. doi: 10.7717/peerj.11692 (PMC8269664; doi:10.7717/peerj.11692)
Supplement: Supplemental Information 2 [file peerj-09-11692-s002.zip › raw data/Subject_44.csv]

70.185	100.06	101.78	113.45	82.483	103.48	111.7	112.46	95.637	86.329	57.068	117.13	68.637	96.954	67.307	131.59	107.4	193.04	96.986	115.64	118.01	130.91	153.58	142.22	24.921	81.51	69.08	76.611	103.68	164.25	125.86	128.18	101.66	108.56	120.01	126.53	101.01	120.84	76.075	94.676	102.34	146.33	91.326	80.535	106.19	119.55	94.603	96.47	93.948	110.64
71.164	91.803	114.82	114.38	109.69	117.32	106.55	102.05	111.49	88.375	59.271	107.93	69.035	84.282	89.927	162.32	65.285	190.64	108.02	116.44	161.39	161.54	175.97	145.17	93.043	107.43	91.234	111.42	75.526	153.15	152.63	136.92	119.24	114.92	160	133.8	96.707	115.21	123.89	126.71	134.76	128.99	66.518	48.355	102.34	84.724	64.538	54.991	54.546	80.086
79.85	82.838	113.81	106.16	126.88	120.13	91.612	90.867	108.81	107.53	79.319	101.61	74.387	93.388	114.87	182.57	44.555	143.27	110.47	106.01	174.28	162.15	158.98	122.44	159.75	127.85	115.73	119.73	63.19	122.92	163.24	133.28	114.26	110.27	158.49	124.38	101	110.14	166.44	145.76	153.82	112.63	81.869	63.985	99.108	64.665	67.204	55.991	54.334	64.75
84.975	81.282	110.39	103.02	104.09	106.6	86.238	90.577	82.777	112.19	96.372	86.284	74.129	104.09	118.98	164.07	60.129	85.001	100.27	96.553	154.32	146.61	135.18	109.03	176.51	124.56	98.978	104.38	76.109	93.607	154.43	128.31	97.445	106.95	143.13	122.8	106.18	105.43	174.77	147.29	141.87	109.65	88.558	81.263	95.957	61.057	67.694	70.894	65.594	57.895
85.977	79.898	117.96	115.02	94.387	94.301	94.296	99.042	77.277	117.12	97.316	85.196	66.997	115.06	122.71	141.66	81.776	47.357	85.469	85.813	128.77	121.33	139.99	117.43	174.81	120.33	94.742	81.488	87.62	73.999	140.95	130.57	86.332	106.69	146.12	145.57	101.99	96.075	147.19	128.38	86.594	99.229	89.206	92.478	79.914	62.767	66.133	87.639	66.294	58.439
88.988	89.298	122.9	129.08	89.77	92.822	96.98	109.04	76.403	111.02	77.363	86.186	59.368	110.28	99.501	107.17	74.202	48.108	77.101	84.735	119.76	111.87	142.39	123	166.21	115.45	78	84.095	81.613	73.968	123.4	124.73	89.715	111.67	155.1	166.67	94.036	96.279	110.58	125.37	29.236	93.96	77.345	86.471	70.687	68.045	63.799	94.984	61.439	70.137
101.65	91.799	125.62	129.5	112.55	104.65	93.57	104.51	92.81	106.02	72.94	89.811	74.278	96.573	92.416	104.33	56.482	81.427	86.23	94.264	125.63	107.8	145.16	122.08	185.28	123.71	101.57	97.963	64.658	88.528	135.63	128.55	113.54	120.15	172.51	176.68	93.768	97.455	98.447	126.35	26.961	95.307	49.304	65.997	62.579	72.094	42.57	76.545	30.127	66.514
114.97	94.282	116.1	114.95	111.56	105.11	84.18	98.244	90.58	111.69	89.029	90.653	107.8	98.843	84.301	107.39	22.827	98.916	88.446	85.937	139.79	114.75	117.36	93.956	177.04	117.51	96.23	98.162	47.869	92.316	137.75	115.29	113.65	110.76	140.72	139.56	106.16	107.39	105.4	139.34	63.205	107.31	77.783	90.078	72.84	83.729	77.463	96.303	52.788	84.761
120.92	93.773	112.48	106.92	98.732	99.278	87.212	99.222	87.449	123.19	118.29	76.397	142.3	99.695	93.928	113.84	13.014	87.178	86.204	76.076	135.01	112.07	104.72	86.365	161	112.22	91.067	83.63	47.693	81.125	141.34	112.38	104.67	102	110.36	104.05	119.06	108.75	124.65	137.53	114.92	123.58	100.34	107.57	74.498	81.658	100.55	109.23	68.152	83.318
113.98	99.867	119.15	119.24	91.073	95.924	104.44	115.99	98.925	137.59	129.89	56.43	153.07	86.759	107.24	105.82	21.082	54.377	86.785	72.978	113.53	98.914	120.33	107.93	140.93	115.5	88.401	75.826	59.251	59.665	131.65	115.36	90.828	96.943	94.437	89.291	113.69	99.477	124.39	117.23	120.54	125.83	121.04	118.78	73.714	72.66	118.49	117.32	82.448	80.897
100.3	112.6	122.65	145.59	81.666	95.246	110.66	136.62	101.58	132.49	100.73	34.011	124.06	54.969	90.976	78.034	36.093	32.953	91.313	84.416	95.143	92.071	141.53	147.93	141.36	125.56	87.605	93.562	64.721	45.745	106.41	115.11	84.303	98.528	101.86	101.98	94.431	94.518	109.64	105.26	82.75	121.87	108.57	101.3	71.979	57.822	109.09	105.56	80.935	77.626
92.216	114.55	119.41	159.1	106.21	102.61	103.32	135.37	111.92	114.77	67.26	40.014	84.553	30.366	84.97	77.463	72.028	56.402	110.21	104.63	89.029	81.291	158.85	179.31	175.66	143.66	143.62	119.1	68.843	55.591	91.849	118.04	94.643	101.07	124.3	127.26	76.021	88.738	87.179	88.862	50.282	107.11	79.444	80.458	74.131	59.764	75.395	77.642	59.816	72.759
90.326	105.21	101.26	143.68	107.44	91.903	85.401	113.3	93.641	86.542	56.809	72.726	60.998	45.559	79.042	94.031	110.29	108.39	116.18	100.59	105.47	86.238	139.43	170.2	178.86	134.52	180.02	117.91	75.252	79.953	72.695	104.61	92.088	87.481	111.62	121.41	78.153	93.339	69.792	88.482	56.959	97.29	84.199	97.138	91.708	86.575	74.283	81.214	74.966	92.236
98.58	103.64	85.194	113.49	131.42	97.71	86.877	89.06	98.162	71.44	99.464	123.95	82.16	83.838	113.83	126.39	171.38	167.01	134.57	107.61	91.021	68.154	108.12	140.29	157.7	118.97	218.9	104.66	110.5	114.18	62.669	93.265	100.17	89.116	92.399	107.36	90.851	85.595	65.865	75.495	124.32	88.71	73.802	107.89	106.21	124.07	50.345	71.882	64.931	93.114
101.53	101.74	71.993	102.38	84.553	71.729	88.992	93.335	72.046	76.141	136.61	156.92	106.99	146.34	120.43	143.98	177.11	165.98	106.92	77.341	92.491	82.964	70.48	116.24	102.18	86.179	164.91	64.263	115.4	112.48	34.327	70.686	73.537	80.179	62.987	89.513	109.73	96.125	96.33	102.92	168.21	89.539	84.598	120.51	91.561	120	70.147	98.578	83.697	105.23
100.83	111.96	82.289	98.545	84.291	83.365	118.45	109.1	104.27	91.979	170.47	165.73	138.45	159.34	151.62	150.55	179.51	148.56	110.65	90.056	63.336	72.926	77.164	116.4	61.446	83.165	131.92	72.165	129	114.21	38.059	76.454	74.525	96.294	82.15	102.75	102.54	90.102	110.6	97.558	170.33	78.569	61.827	98.804	84.768	116.68	53.281	83.594	62.537	99.432
94.431	111.9	94.514	102.03	95.46	96.331	128.97	124.11	133.16	119.27	164.31	163.14	138.32	158.58	161.85	156.86	143.06	109.73	106.01	95.878	58.784	73.826	91.202	120.62	60.331	96.23	118.61	100.79	111.63	104.42	45.864	83.022	66.001	99.305	108.29	122.05	85.622	94.067	112.52	94.456	112.2	63.079	77.857	106.15	86.785	113.43	78.95	97.726	79.423	116.67
87.641	99.309	100.36	101.3	99.373	104.06	117.35	122.53	127.54	126.04	135.79	144.32	113.85	142.84	145.09	153.17	112.29	87.507	97.365	101.45	76.034	91.185	98.169	125.3	89.391	108.79	123.48	130.63	91.169	103.81	65.382	94.901	62.477	97	132.81	135.75	76.841	102.53	103.13	94.869	68.673	65.638	91.185	118.13	104.81	121.82	101.35	112.53	108.56	131.93
83.368	93.507	91.658	96.845	111.24	115.89	95.101	115.58	99.49	134.86	107.23	138.47	85.721	140.57	115.68	130.33	91.845	78.892	86.799	97.18	88.264	103.18	72.919	99.807	105.4	110.14	131.4	144.4	88.249	110.83	62.51	87.05	56.523	91.314	114.32	117.91	79.246	107.47	71.778	93.343	57.712	76.064	144.28	166.42	139.38	151.89	155.86	159.13	172.8	160.31
78.758	85.252	80.661	103.45	93.412	112.18	77.986	118.07	57.817	142.07	81.844	129.28	63.907	145.2	83.925	102.6	81.067	72.77	62.486	77.613	99.342	121.7	54.639	84.103	100.25	104.54	119	121.42	89.345	113.76	61.387	86.924	55.273	90.507	92.4	96.533	91.217	108.44	52.371	99.379	74.108	94.182	181.23	189.57	148.01	158.57	194.8	196.04	211.57	168.47
75.154	97.019	77.218	112.18	85.098	124.02	90.655	135.76	65.871	140.5	77.735	113.09	74.008	119.02	78.16	70.922	99.1	84.273	76.209	96.392	80.882	122.52	65.395	86.444	60.635	105.48	91.742	108.71	116.06	125.6	82.994	111.42	81.759	111.91	83.438	81.11	88.007	91.129	32.609	85.014	95.416	101.17	168.96	158.69	151.91	160.73	181.47	176.1	191.76	153.52
71.097	110.48	69.11	122.22	74.597	127.11	92.704	158.18	85.373	147.83	68.78	110.3	83.913	112.66	76.07	72.82	94.456	82.529	87.408	110.61	77.585	122.49	75.489	92.243	28.743	111.93	63.718	100.78	117.15	122.76	98.649	131.41	94.219	120.79	68.447	72.353	80.572	85.606	43.619	82.678	81.672	93.205	168.71	133.72	136.88	144.46	183.66	168.25	174.2	146.85
71.735	122.12	63.758	118.89	87.9	134.32	88.71	160.11	110.93	137.05	76.01	116.09	95.545	113.84	91.01	106.12	107.61	95.825	111.91	140.7	82.4	112.75	85.701	103.48	28.485	122.86	73.299	109.95	119.56	126.25	124.03	152.88	109.58	126.45	65.982	81.603	73.644	78.817	75.646	74.834	81.965	80.126	136.01	102.52	122.96	132.1	147.28	136.97	129.35	121.79
75.46	133.38	60.699	99.657	83.091	130.53	83.219	139.25	97.053	96.063	93.679	118.29	100.34	123.04	91.394	119.44	128.97	119.06	123.93	159.5	99.306	112.19	73.488	100.57	21.71	110.94	64.577	122.38	131.2	138.22	130.09	149.29	113.06	122.03	55.707	86.69	75.387	76.246	100.36	77.238	105.54	79.521	100.72	93.798	134.9	138.31	107.08	112.55	103.19	100.95
85.598	123.09	70.762	86.603	79.014	111.71	81.846	108.24	66.889	70.104	113.66	128.26	97.79	151.38	100.86	130.66	138.02	125.04	102.91	135.04	124.11	113.6	65.033	96.716	40.6	95.632	78.762	106.44	128.18	137.14	119.25	128.71	104.43	106.42	62.454	99.738	85.697	76.214	112.81	86.228	127.59	83.187	89.262	112.91	135.59	135.87	85.818	109.88	91.401	83.125
105.41	120.86	88.725	82.655	84.499	107.95	93.846	88.538	57.529	60.353	131.87	122.56	107.62	147.96	108.25	102.63	141.51	119.14	91.246	120.21	113.84	103.89	60.5	93.194	69.084	86.062	83.518	104.17	128.44	130.5	96.449	101.31	110.94	107.37	89.182	110.2	89.997	78.592	98.025	97.944	140.42	98.622	65.629	107.24	138.01	132.36	55.157	87.783	73.81	69.149
125.77	104.79	113.2	83.218	102.63	106.29	107.47	75.056	84.941	76.742	142.69	106.05	126.4	124.01	128.76	87.264	128.71	98.512	85.834	105.29	98.53	93.064	86.921	102.64	126.24	97.431	109.5	103.67	110.03	105.82	95.158	94.418	123.8	108.99	138.32	119.86	91.05	89.165	82.582	106.35	122.49	112.62	55.16	86.017	123.05	116.02	38.959	63.227	62.707	66.233
133.21	88.067	131.93	70.417	132.26	108.75	117.1	57.817	131.61	98.498	149.82	87.664	145.64	92.499	150.77	84.286	105.11	79.637	93.556	95.377	94.384	86.371	123.68	99.34	172.91	117.96	134.51	114.57	90.935	75.591	111.31	98.448	128.32	100.66	168.33	111.28	91.008	104.24	70.158	104.71	84.044	115.34	95.332	92.678	121.56	114.86	73.122	71.514	99.288	94.003
119.39	71.401	141.03	52.77	130.78	96.368	119.13	37.048	141.56	88.832	146.87	59.443	142.09	64.444	148.46	82.54	85.025	72.825	92.914	80.705	122.98	106.76	158.96	93.403	189.07	129.8	124.28	115.76	78.789	51.735	142.72	110.89	119.73	85.042	182.18	105.57	99.009	117.67	84.089	108.66	64.536	115.81	143.12	111.42	128.84	115.58	123.44	100.75	152.43	120.74
95.224	71.692	139.43	52.032	138.21	91.393	118.39	31.837	129.83	74.385	133.92	50.715	115.71	57.301	136.05	78.548	72.066	70.252	89.025	66.366	153.29	123.9	168.13	77.185	181.35	137.44	103.02	104.16	80.678	41.192	155.36	110.88	105.19	76.9	176.23	115.88	107.21	115.54	109.59	111.46	70.002	104.76	190.56	149.57	137.78	117.89	178.72	145.77	194.94	134.6
74.167	77.768	136.16	73.291	115.92	81.581	120.81	48.107	95.596	46.006	103.75	37.575	77.749	48.429	110.8	64.302	72.237	72.237	77.492	60.587	174.38	142.68	164.11	80.731	150.68	131.77	55.107	77.237	87.267	52.121	158.69	115.17	103.59	87.596	181.6	147.03	115.09	105.61	138.5	122.34	99.064	105.54	169.09	143.42	136.36	106.85	176.39	148.89	177.73	116.22
71.965	85.787	135.64	94.997	122.24	87.849	128.19	71.536	101.28	44.099	77.7	43.795	61.776	46.224	115.77	69.879	80.343	77.27	82.077	73.141	163.18	128.37	152.46	86.897	118.97	126.61	45.92	58.59	96.558	81.643	151.38	122.68	119.19	108.1	179.5	164.03	116.76	92.529	140.94	115.01	119.71	106.62	129.45	125.11	135.12	109.43	148.5	126.84	137.45	100.93
87.905	96.92	130.88	94.295	121.56	91.723	127.96	82.432	123.84	51.18	69.217	50.655	79.332	47.775	122.89	76.787	87.934	89.941	99.301	99.221	137.78	108.68	127.41	84.62	80.845	109.53	42.28	62.097	106.53	115.23	133.58	124.27	133.99	118.7	140.49	130.79	119.3	93.843	124.11	108.49	130.21	118.38	95.461	103.17	144.79	127.54	123.13	100.51	121.83	110.63
112.38	100.64	119.15	79.194	100.28	75.776	105.53	70.806	122.31	59.715	78.575	54.041	108.58	68.48	114.1	89.14	90.062	102.98	102.65	112.05	124.43	105.89	99.206	82.954	80.063	91.43	56.214	73.919	101.77	127.75	113.96	115.33	132.44	108.91	84.771	75.012	131.63	113.27	129.46	122.39	139.84	137.28	66.319	74.991	131.4	120.8	102.7	86.302	120.19	115.68
130.14	116.08	109.33	51.12	110.04	75.877	96.87	45.462	125.31	67.727	114.24	69.101	144.65	84.933	115.56	80.793	110.61	130.2	119.21	125.03	96.943	89.323	81.385	63.23	83.506	81.833	91.499	109.39	119.96	132.12	96.921	90.191	125.16	92.881	28.843	20.918	131.09	117.57	115.73	113.73	134.06	131.08	76.081	75.583	131.36	121.07	105.9	89.435	131.12	116.68
134.22	114.56	104.38	53.117	97.059	59.459	89.594	39.298	96.428	79.879	132.31	87.231	150.11	109.32	107.39	73.984	123.41	135.64	103.95	100.56	90.598	88.175	84.175	65.541	113.4	79.131	116.2	114.7	117.13	108.27	86.997	64.142	101.96	71.805	19.47	17.72	125.72	116.35	118.52	114.89	107.42	109.63	88.882	71.753	97.228	78.306	113.7	95.704	118.65	90.438
126.97	108.18	111.85	68.927	95.179	56.932	109.17	58.812	96.212	97.66	137.98	112.09	147.89	116.58	119.45	66.919	137.55	129.46	97.643	74.151	84.46	77.521	105.11	72.881	109.45	74.76	114.77	107.55	122.74	88.377	88.54	51.726	83.232	60.315	35.973	35.905	105.4	97.21	88.288	89.875	61.015	69.879	121.19	84.153	83.409	57.112	133.29	92.205	111.34	81.145
122.19	97.856	120.26	93.4	93.202	63.874	124.36	91.208	109.63	116.68	124.73	127.85	137.96	118.12	128.2	73.303	136.5	103.93	94.273	60.319	86.962	71.56	117.12	88.051	101.98	69.813	93.65	94.653	119.5	78.517	93.497	56.673	78.098	66.197	63.901	60.307	92.579	83.91	69.334	71.954	39.237	46.047	120.45	76.64	67.763	44.167	125.99	65.73	96.466	80.749
129.45	92.014	119.76	115.39	103.1	77.699	115.21	111.19	122.02	133.94	107.51	131.43	125.65	127.58	121.94	93.967	118.12	67.748	92.613	65.331	97.44	77.382	104.46	100.67	124.75	74.115	88.079	87.269	103.18	76.524	93.279	67.872	88.114	86.424	83.764	78.635	98.216	86.195	93.748	79.85	66.508	51.328	72.762	44.357	33.059	24.554	84.202	29.313	66.517	73.658
137.24	97.575	116.85	108.55	111.58	86.016	111.36	100.48	130.47	126.88	109.69	122.36	126.6	128.64	109.08	92.619	100.92	53.812	101.06	78.247	112.9	99.429	86.414	86.889	114.26	72.028	76.681	90.524	100.99	86.308	92.224	72.247	98.762	97.564	69.211	64.473	104.64	89.98	111.72	89.194	99.424	67.267	52.692	44.613	29.197	31.709	73.558	24.901	70.186	87.48
139.69	99.71	116.69	92.26	102.92	76.727	114.05	73.834	117.59	98.844	117.58	106.26	127.27	123.09	96.868	79.399	99.355	61.708	102.93	83.416	122.46	125.4	85.24	71.838	97.657	67.048	75.758	89.463	101.21	92.494	97.988	72.981	105.9	96.148	61.48	56.686	105.92	92.553	122.66	98.588	112.64	88.242	45.319	53.764	33.9	36.224	73.198	38.097	68.538	87.101
137.79	107.6	118.46	83.681	105.2	75.34	124.24	63.164	112.14	76.276	121.51	106.09	130.16	114.71	99.198	63.41	117.95	79.395	114.45	95.935	95.153	117.78	90.418	57.23	79.685	60.08	87.221	94.132	111.12	92.338	96.557	65.751	111.26	92.826	60.747	60.751	95.344	88.123	106.3	93.999	100.41	100.5	52.039	66.569	50.292	47.703	74.621	53.663	60.74	77.659
129.44	106.04	122.93	86.106	94.328	70.619	132.8	76.912	112.51	67.537	110.55	119.44	129.4	117.95	107.08	63.857	128.42	84.619	118.65	96.973	63.727	93.825	99.778	52.434	49.331	42.926	82.71	87.308	115.33	83.317	92.946	62.608	103.49	81.84	54.644	61.256	86.436	85.78	77.218	85.556	74.742	100.84	76.432	85.177	66.409	61.961	87.754	73.873	74.123	83.606
124.19	95.007	128.78	98.349	96.333	75.808	131.53	98.979	129.12	74.104	99.044	132.55	125.51	127.48	122.04	92.969	128.22	76.975	121.79	100.54	41.545	63.602	114.4	70.195	44.743	38.541	96.024	75.941	112.78	76.535	105.46	81.399	104.1	82.385	59.844	67.922	89.315	82.226	76.989	77.309	83.034	91.494	57.664	70.904	50.707	58.453	62.864	61.93	62.219	78.605
120.8	107.84	121.04	98.216	101.12	95.379	127.74	114.94	143.78	85.722	97.752	134.33	122.41	128.63	111.59	86.383	100.29	66.753	130.83	106.07	32.077	47.901	95.636	61.851	4.9599	34.39	65.198	86.422	120.4	82.452	94.977	81.329	99.18	86.926	26.216	41.155	91.796	80.891	76.911	76.723	97.221	72.085	68.077	86.648	56.807	74.815	84.916	73.726	96.456	113.88
122.28	110.14	113.1	101.04	100.84	103.91	119.74	111.74	139.89	96.923	105.41	114.56	110.5	120	99.218	81.856	75.79	63.769	122.69	98.296	44.248	54.971	90.191	76.364	8.0502	52.428	58.239	89.087	112.64	85.973	95.73	90.189	101.99	96.671	35.093	45.573	94.657	81.123	106.79	85.866	112.84	60.642	48.659	78.461	40.54	63.632	88.382	67.754	88.835	117.66
125.08	110.34	110.54	105.41	99.444	107.28	119.91	103.79	130.94	106.8	117.39	91.127	103.03	101.68	95.869	72.693	75.698	74.782	111.58	89.327	50.042	62.385	97.147	102.21	31.999	76.333	62.558	94.332	104.32	84.898	93.483	97.159	107.41	106.1	74.17	73.68	89.102	82.644	122.09	90.67	105.27	63.276	35.077	67.14	41.376	57.755	85.959	55.585	68.899	104.31
127.06	106.47	116.16	116.01	115.24	112.59	122.6	106.81	136.95	131.18	124.08	94.77	106.3	101.92	110.83	84.719	91.028	82.213	100.54	79.55	41.328	51.287	111.05	128.21	77.008	98.643	91.402	100.87	93.574	72.268	81.738	99.402	105.98	107.18	113.92	108.46	83.621	88.676	115.47	86.84	79.048	72.648	48.567	69.292	53.382	61.653	81.568	54.462	62.524	87.043
124.56	100.25	126.17	126.34	110.44	108.72	124.79	122.15	140.92	146.34	121.72	111.11	119.1	117.53	115.06	103.39	102.19	79.119	86.7	69.437	40.562	49.267	125.49	147.27	101.43	102.11	97.166	106.43	84.287	58.225	72.842	102.09	94.33	96.917	121.91	118.79	90.362	102.37	103.3	89.22	61.617	86.088	65.525	71.328	63.522	63.606	68.006	61.926	78.255	77.285
121.7	100.44	132.86	129.32	119	112.03	129.93	137.39	159.75	156.58	128.4	136.4	140.67	134.5	119.75	122.58	105.94	72.969	87.887	69.445	46.809	53.643	136.37	145.56	98.807	102.05	104.45	116.23	87.83	56.056	74.92	104	84.584	84.071	94.331	97.451	101.41	106.06	93.186	83.385	63.511	80.074	79.938	79.812	58.568	60.317	57.548	75.73	95.54	76.926
120.09	100.75	128.85	127.76	110.06	105.44	131.03	141.8	159	148.77	139.21	138.68	150.28	131.59	112.43	123.95	105.4	73.103	90.111	71.415	69.079	80.558	142.21	138.05	79.343	100.45	98.549	116.78	92.433	63.682	85.617	102.59	80.405	74.099	71.21	70.061	110.51	101.03	98.538	81.964	77.88	67.758	72.48	77.273	35.583	40.52	54.604	83.896	88.306	73.919
120.37	101.69	117.24	122.44	106.96	100.68	126.83	131.06	144.71	132.66	145.75	118.61	139.36	104.67	109.77	106.96	115.12	87.584	95.792	81.666	81.506	98.783	140.05	129.49	73.107	104.3	102.6	114.93	96.142	76.118	88.397	92.207	88.156	76.533	88.567	68.026	109.87	89.21	101.46	75.048	90.392	63.842	60.86	72.94	24.331	29.881	63.165	84.343	60.293	66.064
118.37	98.594	107.2	119.42	105.36	93.422	112.91	114.05	120.11	114.85	132.85	89.618	109.88	76.392	107.46	82.179	125.36	104.4	94.972	91.041	84.386	102.23	129.89	125.16	95.837	107.71	109.79	106.24	88.316	77.865	76.581	76.453	95.775	85.366	137.82	96.708	107.22	85.139	97.69	72.812	96.995	80.486	68.455	77.994	38.297	36.942	85.258	88.826	46.976	61.75
107.87	85.022	111.69	110.21	97.147	80.055	103.71	92.241	100.83	90.545	104.45	66.947	80.926	64.092	105.79	64.433	123.87	116.7	86.143	89.198	96.275	103.35	131.31	122.08	119.89	105.39	111.66	90.071	75.297	74.667	80.5	77.076	96.278	88.638	178.93	129.66	111.21	92.722	85.494	72.116	96.752	105.63	103.86	99.46	72.015	57.736	112.87	103.98	71.503	69.493
101.57	84.566	117.73	106.16	113.72	85.294	97.095	82.219	108.04	79.501	83.106	71.076	75.651	76.702	101.59	63.386	112.14	116.27	92.916	98.23	104.32	102.43	127.87	112.35	150.05	113.29	127.93	83.868	73.347	75.531	105.84	93.971	99.042	96.146	167.52	141.13	119.19	103.46	88.877	78.019	109.67	118.73	116.59	103.47	77.884	58.333	107.36	106.42	87.716	66.004
100.14	97.86	112.58	95.96	111.16	93.448	99.057	82.028	113.37	75.288	78.932	86.927	94.485	100.42	85.317	64.394	95.029	110.66	105.06	104.26	120.27	119.59	113.19	89.076	126.81	113.9	115.11	85.005	90.693	93.517	143.48	114.26	96.707	96.474	88.714	99.673	122.27	113.4	95.556	90.313	111.43	117.3	114.59	98.031	62.905	45.68	98.834	106.74	101.39	71.065
110.03	115.9	93.574	90.126	101.83	101.57	99.496	92.461	114.72	94.096	94.595	108.07	125.17	127.24	78.134	81.806	95.004	106.72	117.24	107.57	129.93	136.54	89.049	72.697	84.443	111.26	102.26	82.98	116.47	116.15	166.81	127.25	95.846	94.96	-2.2875	34.341	114.79	113.91	105.64	101.78	106.74	113.65	91.83	78.257	33.592	32.054	86.307	93.794	90.575	76.392
124.05	133.12	73.907	83.715	109.05	113.12	100.76	104.9	125.32	131.65	118.76	129.8	152.94	145	92.655	102.64	115.46	114.15	130.63	111.86	117.85	127.57	61.255	59.922	37.02	100.55	98.772	83.045	143.04	132.09	149.37	120.09	98.314	93.753	-59.435	-24.739	96.877	102.06	93.632	95.62	97.851	115.62	96.482	83.093	42.644	62.146	99.716	88.21	97.505	102.93
128.2	121.03	71.557	81.841	86.187	92.173	95.589	107.62	112.62	148.37	120.21	126.11	151.22	151.48	94.855	115.86	127.22	124.69	112.61	95.144	119.85	126.39	54.317	69.054	13.965	77.592	83.42	63.753	133.3	124.3	115.57	109.93	96.037	85.599	-41.581	-34.977	90.767	97.69	91.472	97.666	99.035	133.39	115.02	97.184	72.769	98.224	122.97	93.871	126.44	129.55
123.87	104.15	87.384	80.985	101.14	81.922	99.112	99.33	122.3	144.36	113.26	119.37	137.77	140.71	96.044	112.67	130.95	141.53	106.22	95.302	109.03	110.36	62.726	70.831	25.755	69.607	96.272	58.396	114.08	113.84	93.644	102.54	105.71	87.264	20.593	3.5819	91.106	92.101	93.868	87.903	113.44	132.95	137.11	118.16	105.64	124.3	137.38	104.03	152.32	136.16
111.25	97.695	100.83	79.758	96.713	74.137	108.86	89.957	116.79	105.05	100.9	99.189	120.7	111.29	65.055	74.878	123.08	156.31	109.3	111.82	101.17	112.18	63.604	58.834	26.839	66.15	73.487	67.802	103.2	118.15	97.347	96.62	115.21	94.749	69.137	52.026	95.365	96.298	102.68	91.718	124.66	118.02	138.91	122.56	121.41	117.76	143.48	114.27	163.59	123.97
99.829	93.585	101.69	87.094	89.519	74.977	112.8	86.39	102.7	73.634	96.394	87.347	106.75	91.707	44.277	60.827	121.85	155.41	113.78	130.66	98.922	115.35	61.183	58.234	46.902	81.302	65.98	73.552	104.16	134.38	126.79	101.28	123.12	106.61	99.725	100	99.3	103.56	120.13	104.51	126.87	98.551	114.08	105.27	102.26	88.049	133.01	113.93	133.22	91.653
90.033	94.025	93.485	93.23	91.497	90.405	112.12	88.558	96.103	67.911	104.37	89.485	101.67	84.735	59.213	77.711	135.05	142.11	118.95	144.33	96.995	101.94	60.934	74.768	70.97	103.18	76.219	77.99	124.18	154.25	152.57	112.04	127.84	119.17	113.57	128.17	97.302	103.33	114.63	110.9	124.36	93.481	104.21	102.07	108.44	104.99	129.33	112.53	107.62	83.452
78.648	87.52	83.915	100.45	69.425	91.741	94.23	94.666	73.651	72.303	100.42	88.457	87.574	91.672	74.516	103.3	128.93	110.93	96.019	128.29	116.44	99.267	66.604	110.61	103.66	113.01	74.391	71.086	125.61	148.92	150.17	121.71	118.36	121.21	128.86	145.29	101.17	106.75	106.54	132.74	130.46	116.85	118.79	118.81	151.3	164.22	139.05	124.14	123.68	112.35
69.334	78.776	81.234	101.55	69.098	92.894	73.226	95.683	65.786	77.892	86.689	90.888	69.212	100.06	85.133	115.99	95.782	79.212	66.355	99.88	136.1	99.476	79.653	130.8	143.49	117.91	90.675	72.771	103.77	121.5	126.8	124.99	106.92	116.52	148.09	161.9	107.46	108.01	102.62	147.11	139.58	132.33	153.57	154.26	207.61	229.37	152.24	148.09	168.67	155.62
67.528	78.909	76.89	98.455	79.428	94.032	59.387	97.295	66.95	71.473	72.149	91.124	58.31	97.044	70.1	94.249	52.372	64.044	51.014	82.34	142.32	114.44	80.534	113.21	158.64	113.98	99.187	88.184	74.598	89.814	97.8	114.8	95.991	108.8	146.64	168.33	109.79	109.68	110.99	152.16	136.6	116.27	173.33	173.75	230.09	239.56	155.16	166.38	202.35	177.84
77.147	79.357	69.315	99.74	89.109	96.351	56.069	100.86	69.657	59.093	69.817	82.894	61.643	81.219	53.013	73.158	49.36	76.773	58.64	93.06	128.17	132.58	78.159	92.267	162.56	111.9	118	104	62.586	77.031	96.333	110.97	100.55	111.89	147.87	177.19	107.73	108.29	141.27	143.07	130.35	81.436	112.24	119.68	176.91	164.09	94.388	127.83	144.59	128.87
86.824	91.572	60.724	92.555	110.14	114.11	70.953	105.8	87.643	72.554	84.2	88.119	82.881	70.898	65.579	64.703	87.343	108.05	91.797	118.9	95.469	121.87	66.556	64.338	119.73	106.97	129.68	123.81	94.442	93.051	94.511	97.032	104.74	116.02	124.3	153.8	95.918	99.103	134.74	107.66	101.64	46.373	81.802	87.425	128.88	101.83	67.679	94.732	88.804	88.347
86.863	87.625	62.99	94.614	94.756	107.91	77.156	108.23	82.123	104.3	87.245	91.457	90.073	83.564	89.648	90.975	121.74	122.99	98.218	113.1	95.746	112.85	76.746	83.307	97.85	105.33	130.63	113.18	117.36	102.06	92.07	91.339	95.324	109.6	122.75	131.46	96.441	97.487	127.44	92.834	82.544	53.701	84.953	84.125	93.203	67.467	78.751	84.748	58.679	71.201
83.491	80.167	80.379	106.25	90.966	98.24	73.898	102.13	78.93	134.48	81.847	94.345	81.777	99.195	120.16	133.28	130.79	118.91	94.951	97.206	108.8	98.45	115.77	138.46	142.69	125.13	159.87	98.868	114.61	95.757	91.153	99.916	92.264	106.09	158.6	134.24	108.06	97.613	130.45	96.504	100.66	93.542	95.523	99.156	79.161	71.319	92.662	87.556	44.752	69.542
82.023	93.576	94.293	103.24	87.408	92.099	71.537	84.214	69.134	121.51	74.833	85.948	68.021	89.18	119.15	128.5	107.41	111.28	99.965	93.738	108.78	92.775	141.39	161.87	177.46	137.32	160.97	112.47	97.695	90.886	76.634	96.348	92.036	102.38	173.07	127.83	117.64	104.32	121.36	110.49	126.73	133.94	114.78	130.37	103.41	109.05	117.45	113.25	74.571	96.88
88.411	99.975	101.35	79.876	80.631	75.521	79.849	52.049	60.996	72.782	84.733	73.06	63.184	65.668	119.06	116.04	91.022	115.07	108.84	94.152	101.35	99.709	157.71	145.61	169.17	129.48	160.95	120.62	77.135	97.415	76.823	93.171	91.202	89.035	158.79	108.43	117.98	110.61	102.73	107.43	128.28	141.49	124.18	150.56	126.85	142.01	130.84	138.24	111.67	124.15
102.44	112.97	91.42	44.473	86.265	68.608	91.32	24.302	62.736	31.996	110.1	70.274	74.622	49.772	131.14	102.64	106.74	130.36	128.81	107.59	73.205	93.096	129.63	85.199	98.057	94.437	150.43	124.77	83.677	120.26	59.679	68.158	85.354	75.365	102.43	66.4	104.69	111.92	66.078	85.624	102.85	122.14	143.99	169.16	167.29	189.94	147.77	160.63	162.45	159.93
111.75	119.87	78.463	22.154	70.493	60.425	90.351	11.084	47.665	9.4898	119.66	56.419	80.128	44.759	137.12	92.252	144.35	145.5	133.89	120.98	53.982	83.73	83.821	45.351	23.645	47.159	120.46	115.69	104.75	143.81	32.393	39.838	83.473	75.289	76.197	48.793	94.838	112.78	52.267	79.924	92.959	121.69	132.76	152.2	219.3	242.72	130.71	148.43	186.55	177.56
106.21	117.23	80.896	23.412	82.64	63.944	83.191	13.72	51.199	32.951	106.14	58.824	73.682	61.008	150.41	94.627	155.89	143.93	124.64	114.68	57.03	62.963	60.026	38.877	7.4045	26.883	118.55	102.06	117.55	144.61	2.9308	17.368	82.099	79.836	100.38	71.975	90.035	105.06	58.394	82.21	93.152	127.41	156.78	163.66	278.42	301.52	137.69	145.76	210.4	196.98
87.781	104.26	92.493	51.759	61.283	53.97	66.209	34.24	29.805	56.667	65.635	54.917	47.927	78.455	119.02	82.343	113.02	120.68	87.764	85.133	95.447	79.469	66.38	71.596	56.777	33.468	93.279	88.254	94.57	115.39	-9.6113	12.187	73.491	79.54	157.73	124.52	98.802	107.82	100.29	118.17	103.77	143.43	172.55	167.78	291.59	299.7	151.77	148.64	215.13	195.71
76.991	100.95	106.31	77.75	98.292	85.035	70.837	58.231	53.162	77.868	57.672	73.333	43.64	75.528	109.87	82.599	85.094	112.17	88.254	93.455	98.762	78.553	98.125	102.38	138.66	79.56	120.47	110.68	87.98	100.79	20.212	36.673	88.947	92.235	201.88	169.43	101.23	98.013	121.96	112.68	115.84	128.97	152.52	148.89	247.14	246.74	126.09	124.71	161.66	152.01
76.581	99.723	97.35	92.59	96.565	105.08	74.551	88.077	56.763	85.551	75.784	99.379	53.784	80.268	89.72	96.251	75.121	105.36	85.835	100.73	101.75	100.68	100.98	107.88	156.65	106.8	106.26	123.09	89.702	98.406	54.334	61.927	85.222	90.107	160.6	150.44	104.48	103.36	116.5	102.53	101.37	100.62	131.98	125.04	158.67	152.11	110.28	117.51	124.52	112.54
85.005	96.865	79.545	88.092	92.357	124.7	82.607	106.44	68.664	88.565	116.98	124.73	78.265	86	100.04	136.5	115.39	115.14	93.143	115.52	98.257	110.27	86.912	101.43	109.03	113.61	98.288	121.43	117.97	121.72	94.612	95.061	87.038	91.976	87.922	100.53	103.7	107.56	83.483	73.916	85.086	76.099	97.105	92.916	84.109	83.673	70.999	100.22	89.173	80.793
91.112	99.761	60.106	82.321	81.376	129.35	78.85	118.47	73.837	100.58	137.5	142.06	92.931	103.02	107.82	164.03	143.58	117.5	91.749	109.85	109.8	113.75	50.684	83.778	33.245	100.19	76.646	103.67	138.23	138.26	100.38	105.19	80.046	91.175	22.352	56.132	98.981	115.85	52.076	68.622	67.16	72.308	97.587	97.43	65.018	71.537	69.062	114.7	101.35	92.774
93.769	108.38	55.003	93.787	80.583	129.3	67.063	124.53	71.095	103.94	120.74	132.03	88.675	105.68	98.255	156.74	141.09	114.92	89.939	107.02	119.49	109.49	31.323	87.158	25.793	97.743	71.43	96.296	131.91	138.25	95.058	108.28	90.506	106.13	40.815	78.736	92.522	121.51	65.157	94.812	78.075	97.446	54.171	76.096	64.948	70.113	39.024	105.94	76.565	87.352
90.304	117.86	68.239	108.32	108.6	135.24	73.612	126.58	84.24	107.47	92.132	122.77	84.738	102.72	93.014	128.37	104.28	111.38	96.261	105.74	116.91	95.231	46.713	87.608	63.453	109.11	83.066	108.09	112.44	126.9	91.416	105.62	101.79	114.99	90.085	123.95	79.89	115.83	80.981	110.46	75.637	111.18	36.926	77.374	68.023	66.007	43.212	107.06	54.912	84.103
86.065	116.17	88.447	121.17	117.78	136.57	96.911	132.63	91.71	100.14	76.53	111.6	90.126	97.768	89.18	110.1	74.297	113.29	100.86	112.65	109.44	95.831	89.258	99.647	104.78	118.52	79.864	122.22	99.934	118.94	109.92	117.78	109.49	116.28	121.99	149.71	75.638	105.81	92.622	109.21	71.446	113.92	15.458	62.524	41.144	30.148	46.01	89.715	21.897	62.597
86.903	108.57	101.16	125.99	136.16	147.84	124.79	144.81	114.8	109.83	88.691	124.63	106.02	106.72	108.38	132	78.094	119.42	111.36	127.31	96.068	93.866	123.9	108.49	110.98	123.01	88.893	130.28	113.88	124.38	135.13	138.41	114.97	115.5	97.258	129.28	82.511	91.048	82.656	79.846	71.137	97.161	29.19	63.465	12.247	5.8869	61.258	73.964	9.102	48.419
88.784	95.567	98.685	127.1	119.82	142.58	132.88	156.83	116.42	113.31	97.546	132.55	105.37	112.81	111.76	159.91	100.27	124.62	111.58	130.97	102.87	110.57	129.01	121.16	74.484	111.66	82.227	120.87	132.07	134.39	153.09	158.8	120.85	117.59	53.727	92.588	101.19	86.542	77.922	64.054	89.832	86.935	54.072	65.428	14.253	15.473	71.175	60.888	16.341	49.168
91.135	98.819	83.368	129.26	114.35	138.94	119.08	163.18	111.99	113.85	85.788	134.97	83.608	104.01	95.428	153.08	110.89	124.98	120.6	130.8	106.19	118.72	96.131	115.42	39.043	102.92	84.512	120.81	139.18	138.26	139.75	154.37	132.54	127.96	32.824	77.704	110.56	89.2	79.606	67.289	113.81	81.18	94.213	84.072	68.254	74.663	87.783	68.485	43.91	73.772
89.99	111.55	71.781	136.86	114.87	136.77	98.134	159.55	97.223	99.849	55.371	115.61	52.377	75.74	64.702	106.65	101.03	121.02	134.38	132.08	98.242	117.89	63.413	107.32	52.77	109.16	94.325	135.41	124.22	130.04	115.48	138.06	146.97	142.22	71.658	108.53	102.77	95.129	92.095	86.087	131.44	85.876	104.56	84.855	133.76	136.33	82.928	74.607	55.894	91.755
78.6	115.11	83.521	137.48	132.98	143.16	101.19	144.85	102.31	95.11	39.095	95.585	43.952	55.34	65.159	68.445	79.75	113.87	144	125.58	88.2	103.22	76.184	102.32	96.956	131.37	116.17	149.42	104.32	115.48	109.22	132.02	144.76	140.34	132.27	147.42	80.786	91.188	79.779	83.218	113.38	84.725	133.81	104.91	183.93	181.39	97.715	97.313	83.497	114.98
62.497	109.2	107.21	141.1	122.79	149.08	111.35	136.42	99.221	97.726	40.832	67.44	58.869	52.276	68.01	55.97	62.632	98.775	130.87	120.67	92.597	102.17	119.7	125.27	155.8	153.7	108.81	148.57	87.977	98.236	124.84	145.98	127.8	134.15	179.23	172.62	72.368	89.357	74.063	90.163	103.04	102.91	129.15	96.302	180.15	169.62	90.184	100.1	94.801	112.1
48.069	77.308	137.28	137.75	108.4	140.74	123.55	124.18	109.42	113.05	59.309	56.331	83.669	70.517	95.447	98.88	59.559	84.538	96.714	99.093	129.28	110.75	191.01	165.41	201.05	169.19	124.88	111.02	75.124	83.179	171.3	180.71	110.19	121.69	204.2	180.75	87.334	87.543	84.541	95.531	106.07	120.07	123.5	89.36	133.51	122.66	79.697	93.14	86.719	89.6
46.769	72.787	134.7	114.53	96.443	127.88	116.77	109.62	107.18	110.09	62.873	62.893	90.234	79.94	90.449	102.86	54.922	80.139	76.282	85.173	151.83	112.03	191.84	143.82	174.4	146.21	112.9	90.771	77.834	82.672	167.55	159.66	101.09	113.27	168.61	151.72	110.97	101.84	96.068	117.48	115.66	130.41	141.67	107.31	113.62	97.834	103.33	107.01	98.613	88.863
71.003	90.584	100.52	93.948	104.03	110.21	80.369	89.395	82.716	73.008	43.421	70.968	63.867	67.866	60.535	73.257	68.608	89.636	83.122	99.056	129.59	95.296	127.06	87.898	164.1	107.91	124.21	96.557	79.419	90.192	119.78	93.826	123.42	124.61	146.55	143.45	131.83	128.2	141.48	153.1	153.41	137.16	78.638	62.711	82.084	63.055	62.823	78.801	41.505	51.552
108.47	140.29	57.071	71.947	166.62	128.24	50.419	69.131	76.131	36.974	29.249	90.885	36.554	46.978	45.36	20.586	101.34	110.81	133.23	150.99	42.807	38.554	23.131	0.02991	157.42	74.57	150.83	152.73	104.74	114.54	33.197	0.54126	159.16	147.58	121.22	132.78	127.93	142.77	154.52	153.33	179.11	125.95	9.0155	14.723	81.649	67.411	9.8472	44.803	-8.124	29.035
100.29	77.887	93.275	37.705	81.731	38.374	107.97	36.659	83.935	-16.287	64.216	73.843	55.295	34.323	102.39	51.023	131.91	143.43	122.37	88.213	105.28	103.75	102.38	18.157	34.125	19.224	88.976	79.155	114.66	114.5	87.868	39.178	122.92	79.97	109.8	83	107.28	116.44	89.542	88.205	110.31	81.159	83.274	64.858	124.23	106.77	80.15	59.864	77.83	102.04
116.2	137.95	80.29	75.449	160.7	142.67	88.728	74.808	92.18	62.025	68.64	90.267	58.785	62.649	88.901	60.773	120.23	110.56	146.7	155.09	16.048	49.869	39.778	30.854	102.6	68.458	104.27	173.47	130.46	129.94	34.049	27.068	134.39	126.94	103.48	96.295	101.25	108.87	96.777	80.689	122.63	99.287	34.958	33.253	117.35	111.55	24.602	44.569	68.944	87.253
97.915	118.98	111.42	108.06	165.85	185.8	112.63	114.04	122.75	151.37	89.629	97.335	87.67	92.18	113.25	134.85	79.2	76.934	122.65	136.44	43.368	68.174	104.64	110.31	106.81	119.55	112.69	173.65	118.62	122.07	97.816	110.11	114.48	128.37	116.6	106.83	101.53	83.667	93.54	56.041	84.825	100.2	87.079	78.532	113.87	109.95	59.369	70.114	99.962	97.863
85.267	104.31	123.88	133.31	155.55	204.88	127.69	155.04	144.24	201.16	96.763	96.995	110.88	87.436	116.55	170.92	47.079	60.874	115.44	125.15	69.094	92.027	153.53	162.54	90.706	147.23	114.47	161.57	110.05	111.2	163.84	175.04	112.17	134.83	128.07	120.54	104.49	69.984	111.99	54.821	66.552	105.47	96.236	87.476	94.179	80.677	74.309	67.983	70.783	71.318
89.526	105.94	101.94	136.36	114.17	181.33	116.43	174.12	117.63	172.76	75.934	82.265	102.9	56.636	83.998	138.84	45.542	69.266	122.35	128.36	69.832	111.42	136.45	148.94	60.254	123.77	78.787	148.59	112.06	108.98	173.49	169.42	124.04	139.8	121.98	121.75	111.44	86.542	142.14	84.927	77.797	126.07	40.396	37.662	63.371	34.222	53.401	39.105	6.302	25.333
100.35	97.364	79.718	109.99	109.63	135.85	104.44	149.82	108.17	125.31	61.29	92.587	81.278	49.395	94.202	115.75	74.733	94.201	131.63	116.61	68.953	104.02	105.46	88.527	36.973	86.576	78.63	118.04	124.52	117.62	146.67	124.4	129.32	120.17	94.522	101.27	113.99	104.94	133.54	85.593	81.85	127.18	43.786	35.642	53.217	32.093	74.238	48.552	6.2888	31.613
107.58	99.095	66.664	79.52	104.9	107.46	86.776	104.14	91.802	75.248	53.283	89.927	55.357	50.829	93.301	86.751	112.99	124.15	129.27	119.13	74.724	93.699	72.108	48.349	40.612	69.84	67.081	108.67	139.39	146.07	110.85	87.18	138.1	111.48	76.901	87.961	119.2	121.6	111.7	86.907	112.32	145.38	53.955	45.527	80.157	79.315	81.713	65.938	52.172	72.736
108.53	124.73	62.619	69.059	124.37	126.26	69.023	73.242	96.623	68.175	64.492	89.519	52.55	58.332	75.411	61.892	130.89	146.05	129.29	142.94	83.181	80.858	46.411	47.055	68.378	97.577	62.77	129.1	146.04	174.42	88.221	80.707	146.78	123.74	64.566	88.477	116.3	121.41	89.214	92.389	154.37	160.46	88.844	86.221	136.12	160.69	96.527	96.583	121.23	132.13
99.863	119.2	63.644	87.656	88.062	113.33	41.617	65.632	68.273	90.906	67.977	87.665	53.718	92.384	34.395	75.918	100.52	138.25	80.413	114.57	139.97	110.21	52.184	92.781	107.96	134.8	62.944	106.78	94.476	159.36	101.13	106.83	123.22	116.74	71.677	106.67	116.64	125.01	112.47	129.82	163.06	160.25	130.94	129.73	135.85	175.69	130.61	143.11	164.12	160.9
93.12	133.72	59.56	88.056	92.241	128.08	45.608	70.533	67.002	109.1	82.061	101.87	77.388	105.72	25.414	71.926	95.135	145.09	74.86	113.63	132.1	94.803	46.068	90.95	85.501	145.96	79.04	118.04	83.305	150.59	106.99	108.58	108.84	115.83	59.827	96.685	97.816	113.21	98.699	127.78	134.81	126.98	154.18	156.43	134.21	175.62	148.26	160.96	159.98	154.5
91.269	142.69	56.206	85.76	73.389	120.63	62.782	84.82	52.509	93.887	87.416	104.83	95.909	110.55	32.069	57.882	120.37	151.44	79.016	118.31	95.444	79.408	34.286	72.168	40.884	113.62	66.557	123.21	98.987	137.29	99.597	87.552	96.275	112.23	49.21	73.451	84.867	106.56	81.311	121.2	100.45	99.733	100.98	110.39	97.929	121.19	109.46	123.22	103.62	103.15
90.062	135.17	71.942	85.944	67.192	109.05	90.692	95.046	57.319	76.438	87.934	106.8	102.79	121.32	69.337	59.775	151.05	145.99	80.841	116.73	61.954	64.818	45.323	62.177	22.016	79.212	61.65	123.91	126.34	129.82	94.895	70.828	91.541	109.56	63.445	65.813	85.329	100.67	58.063	100.34	66.551	85.371	39.525	55.901	64.8	63.716	59.875	75.374	57.511	57.135
88.326	112.7	103.49	106.65	70.093	99.437	108.26	107.24	78.465	86.877	83.534	111.2	99.507	143.86	102.85	80.809	137.42	112.58	64.07	94.084	69.877	74.041	83.901	86.77	61.714	79.188	68.618	116.22	123.53	116.99	103.21	79.886	87.982	108.59	107.45	95.775	96.723	98.669	54.75	90.218	39.797	83.087	29.174	46.047	52.897	29.069	55.439	67.531	62.081	50.285
94.133	97.074	137.36	139.09	97.633	115.76	118.62	120.86	117.55	106.91	91.183	107.22	106.27	137.78	123.24	99.255	108.86	79.215	66.103	95.827	85.729	88.883	143.16	143.84	148.84	121.34	104.71	126.52	104.9	111.63	141.87	125.77	114.06	132.38	186.76	164.62	99.816	87.866	77.87	82.674	51.739	83.773	10.106	32.355	62.029	24.318	35.078	49.847	46.039	40.504
103.73	103.12	146.47	154.76	118.78	133.81	123.52	137.57	141.27	125.66	106.25	108.39	124.91	119.36	116.98	87.561	70.724	48.293	86.55	104.16	96.333	108.24	167.14	160.01	181.69	150.1	105.88	142.61	87.502	101.48	155.83	148.39	127.74	145.12	203.09	185.97	82.964	77.184	88.962	79.745	60.589	65.561	45.873	55.221	97.509	53.055	69.028	68.132	70.849	63.901
113.96	106.22	134.49	146.1	107.13	125.54	123.33	143.85	124.22	120.22	117.54	100.17	136.34	102.22	101.18	72.564	64.289	28.054	104.36	110.54	101.1	133.64	161.37	144.38	166.08	143.87	81.346	137.39	80.559	85.608	153	148.49	125.88	139.54	169.25	157.58	64.695	72.494	102.11	83.421	75.816	48.615	55.143	45.638	104.89	61.184	78.926	68.808	77.885	68.937
122.66	108.47	118.27	118.35	117.23	118.07	129.44	136.98	116.29	117.34	132.41	101.7	142.6	102.38	109.93	75.007	95.879	24.329	126.61	122.66	89.512	136.86	136.74	104.12	127.6	122.74	74.61	122.18	98.097	76.272	139.3	134.05	115.67	124.12	101.25	98.874	55.074	64.721	100.07	71.997	89.051	39.755	54.912	31.777	95.796	62.99	70.149	56.624	78.771	65.766
123.8	106.88	107.15	90.622	102	101.98	131.25	122.76	97.447	114.11	134.75	97.657	134.8	118.8	100.98	72.74	115.26	29.662	121.61	119.13	94.098	143.09	102.88	70.604	79.103	95.643	45.381	104.05	108.1	76.92	123	118.6	94.3	103.22	38.387	50.724	67.149	70.721	97.991	76.412	88.886	62.691	66.122	39.466	92.174	63.268	78.298	61.967	103.41	76.693
124.92	111.7	109.05	75.241	116.57	108.84	136.11	106.97	113.89	124.14	145.6	106.9	138.09	134.13	101.68	70.154	119.02	51.962	118.77	119.92	92.053	120.95	81.979	55.423	53.381	90.173	49.994	106.73	111.95	92.775	117.75	115.49	90.066	97.489	20.877	46.339	82.16	74.13	90.382	73.968	83.456	88.483	93.847	76.751	107.09	83.531	102.02	78.01	126.48	95.429
125.07	105.78	116.67	79.746	105.33	98.595	131.05	95.006	119.47	122.76	152.88	112.51	145.62	144.43	98.025	69.383	105.65	73.139	97.58	102.7	102.05	102.44	81.377	69.366	54.426	86.437	61.084	100.67	93.364	98.415	117.57	118.27	94.063	95.666	53.951	76.004	94.273	83.203	101.99	89.352	85.271	104.31	104.56	98.403	105.43	88.073	118.64	88.737	126.32	102.82
122	108.47	119.82	85.265	107.72	93.69	126.55	87.151	128.04	109.16	156.9	117.94	157.55	138.44	110.46	60.831	107.03	87.91	89.649	95.628	89.502	70.476	81.352	74.475	61.349	76.091	78.825	103.86	93.72	95.61	96.632	101.51	107.89	100.58	90.251	91.757	90.067	86.033	103.31	100.63	100.81	94.002	102.05	100.2	104.55	99.786	115.69	85.799	116.33	108.59
105.33	105.22	117.42	80.383	96.422	77.468	121.89	77.093	117.19	83.87	137.09	108.2	149.44	124.78	122.35	50.091	110.59	82.982	73.483	79.82	83.207	56.326	83.749	68.837	64.378	56.73	76.777	99.676	105.23	81.389	63.252	71.436	107.84	94.246	102.79	75.619	83.014	91.664	93.715	113.25	108.41	78.167	115.33	106.61	112.42	118.18	118.2	96.117	133.99	131.1
88.317	102.59	113.25	78.122	109	78.041	113.89	68.16	113.09	65.632	104.71	85.624	124.49	101.2	130.61	53.72	117.26	74.019	68.48	86.489	74.027	50.324	96.549	81.021	119.21	65.742	102.15	101.89	117.57	70.815	52.37	62.678	112.57	98.07	120.22	74.286	84.763	96.762	97.114	120.21	124.02	85.098	101.85	97.578	117.15	131.46	86.415	91.845	123.7	130.56
77.735	97.138	105.54	78.733	90.119	65.515	96.699	62.527	90.352	56.983	68.175	61.701	92.18	93.354	101.76	61.174	83.695	68.839	51.603	79.422	95.978	75.963	107.61	103.2	175.92	82.864	101.82	91.024	96.903	62.397	58.845	69.219	93.611	87.401	120.87	83.265	102.46	117.66	111.69	138.33	113.94	119.57	126.21	125.31	124.07	135.93	105.87	126.88	137.9	137.65
87.923	101.48	102.87	72.048	96.265	70.094	86.351	49.625	89.044	58.218	64.678	62.179	83.537	97.585	85.341	82.215	55.527	97.275	59.284	89.116	104.35	79.981	119.71	120.85	218.72	107.2	130.25	90.506	74.213	77.425	82.808	86.329	87.076	83.287	128.5	108.65	123.08	133.56	122.07	132.69	105.72	152.63	144.42	152.08	121.06	135.24	123.94	150.48	122.7	120.13
109.89	123.43	99.74	55.788	97.082	79.276	81.061	35.464	85.516	52.587	87.448	78.199	96.617	109.75	73.519	88.808	54.074	144.45	83.864	111.01	94.779	72.764	106.88	111.35	197.23	105.88	132.32	100.59	73.854	105.49	85.376	80.222	89.368	84.314	119.39	110.25	138.88	143.62	120.18	123.86	114.17	167.49	140.03	152.06	109.73	126.17	126.89	147.79	100.47	95.67
121.7	131.23	103.02	38.266	92.476	76.824	81.043	22.132	79.972	54.758	111.58	102.17	108.09	132.93	82.219	102.04	76.834	172.9	93.605	111.41	94.033	71.612	89.652	85.167	131.43	87.104	126.32	97.233	89.203	123.02	72.545	58.661	87.758	77.645	99.656	81.779	147.57	143.86	110.84	116.28	118.49	150.12	141.53	148.35	89.572	107.03	128.54	139.89	101.34	88.65
117.52	127.37	105.15	44.762	81.377	75.106	76.832	29.822	64.916	62.343	112.36	102.64	100.84	134.72	78.635	102.81	111.05	165.88	89.071	112.72	95.448	85.169	68.706	74.723	85.946	76.323	112.59	97.438	108.77	124.99	58.816	44.813	91.24	83.312	92.132	57.595	148.44	138.68	117.55	126.78	125.59	131.83	107.58	118.32	71.545	77.949	92.085	112.29	93.152	80.946
99.861	102.72	109.53	72.105	57.83	66.723	80.352	57.726	47.118	74.723	93.312	81.188	82.611	113.3	62.045	94.775	121.69	134.39	70.992	101.97	110.79	109.51	66.261	88.988	69.035	78.498	95.414	94.624	110.07	115.61	65.067	58.301	87.788	87.545	94.399	51.79	138.8	131.85	124.15	136.86	104	123.4	95.272	114.49	79.845	65.197	75.56	108.65	100.55	88.848
92.31	83.706	115.82	107.52	79.788	81.413	100.27	96.071	64.094	99.721	87.802	71.862	83.627	84.656	66.57	91.05	115.59	110.05	81.725	107.18	101.42	95.427	76.207	109.15	92.18	97.303	119.47	105.77	105.53	109.7	78.744	85.809	93.553	98.944	98.94	68.732	115.58	114.84	114.77	117.91	78.897	117.54	101.01	131.82	102.44	80.522	72.936	116.86	96.891	91.639
99.458	78.952	120.7	132.33	94.31	90.627	124.29	127.49	79.456	118.49	97.4	77.542	104.08	78.739	76.63	85.398	91.2	98.845	103.94	106.65	88.761	71.605	79.459	116.08	107.99	99.514	125.86	109.94	95.36	100.13	70.385	94.045	93.697	100.48	83.068	78.093	95.555	102.62	98.799	102.34	76.131	116.66	117.01	147.44	109.44	97.368	91.029	133	103.39	96.213
111.72	77.544	131.25	133.63	100.75	92.108	145.46	129.33	94.627	125.26	117.22	90.892	130.52	95.101	104.73	94.356	81.509	100.61	123.57	97.656	85.131	57.33	90.859	117.35	113.43	92.718	131.12	100.35	91.559	88.379	59.517	90.094	99.905	95.837	77.524	82.92	90.885	93.554	93.645	97.598	111.97	115.89	101.96	125.96	78.724	91.406	82.529	119.97	94.438	88.075
114.28	85.307	134.01	118.35	97.59	94.432	147.79	113.13	102.38	133.94	124.89	105.58	141.57	121.69	118.39	96.777	77.933	93.657	124.51	80.519	92.569	69.016	87.377	101.82	97.115	86.731	113.68	94.26	92.679	73.139	39.67	67.574	98.21	85.103	68.237	73.205	99.487	97.852	95.811	115.39	142.22	116.03	101.91	115.26	48.03	78.892	91.989	118.28	115.07	103.71
107.89	90.05	126.21	108.71	96.545	105.01	129.65	96.576	104.76	138.8	117.65	104.93	131.27	125.21	111.21	97.601	89.818	80.701	110.47	79.232	94.137	91.599	84.468	102.91	104.28	100.86	109.4	104.76	89.794	65.371	44.344	62.756	102.21	87.083	89.403	84.492	111.5	111.86	113.58	136.62	148.31	126.24	80.839	98.368	29.81	61.756	79.028	107.41	109.96	105.68
100.11	91.734	107.93	108.33	100.59	112.58	108.58	97.859	108.73	145.83	111.02	108.87	117.92	116.63	94.875	96.931	90.839	65.424	92.388	81.364	88.314	102.88	76.309	102.93	105.48	113.47	106.49	121.67	79.075	64.24	52.855	64.968	90.174	84.325	92.012	88.104	110.69	127.09	108.84	135.05	99.098	125.78	115.14	134.19	53.129	73.898	114.18	136.84	129.65	122.62
104.14	86.34	92.337	117.76	85.98	101.72	96.805	113.34	99.238	130.75	115.51	106.44	112.37	100.44	82.337	101.98	90.743	62.444	81.712	90.882	80.465	102.24	75.24	119.86	109.7	108.29	101.39	128.19	65.947	70.295	66.187	78.774	80.389	84.891	91.207	91.347	103.76	132.46	100.41	120.01	58.858	119.15	119.1	139.4	74.62	84.777	116.91	142.17	115.13	106.06
117.76	85.529	89.711	118.29	94.708	94.893	106.69	126.09	110.01	122.63	136.15	122.75	123.05	101.49	105.2	118.36	87.149	68.973	95.26	98.076	71.837	80.9	75.111	120.95	98.04	92.159	113.38	126.07	69.691	78.359	65.129	82.363	76.59	83.095	68.533	75.668	93.889	114.1	76.408	90.309	47.428	86.858	125.5	136.71	87.568	102.04	112.17	135.18	103.49	88.136
126.23	82.071	96.685	112.01	90.684	84.484	118.53	127.42	114.33	129.9	144.32	140.09	127.47	123.21	127.35	134.13	69.384	65.819	102.56	80.78	87.873	80.644	72.884	111.57	75.034	76.495	114.34	109.18	73.796	74.78	56.11	77.539	70.192	72.887	41.984	55.495	95.259	92.258	67.044	85.818	56.404	54.077	132.46	128.61	78.747	99.86	113.93	130.2	111.31	88.057
126.47	84.432	104.32	112.51	94.133	96.239	119.3	122.75	118.15	150.94	136.6	141.7	122.69	132.41	130.37	136.98	65.37	59.977	111.75	75.762	95.512	90.964	72.708	111.52	78.277	87.042	121.86	106.6	81.575	70.381	60.146	85.401	79.111	78.31	47.745	65.714	102.4	77.892	84.536	100.84	77.851	50.39	99.107	97.163	58.828	79.238	86.687	105.51	91.79	83.794
116.86	86.575	106.41	121.24	100.13	112.62	111.14	121.33	118.94	177.76	122.62	137.14	115.52	130.17	115.17	130.45	68.247	55.476	113.5	73.268	93.967	100.79	78.841	113.16	85.091	107.43	121.97	109.48	84.096	66.552	67.88	99.43	79.771	82.613	57.764	86.058	102.23	80.534	97.902	110.56	65.2	68.658	100.17	105.42	60.476	72.284	98.883	112.73	90.59	102.75
106.83	82.155	105.88	134.16	97.132	112.53	100.98	122.46	106.39	178.84	114.33	124.52	111.18	117.8	97.75	127.75	82.163	64.373	107.54	76.377	89.137	102.51	99.017	125.26	97.217	118.84	118.27	105.3	79.99	68.896	76.565	115.41	76.872	86.277	73.83	109.57	95.448	95.405	105.67	106.44	46.492	96.91	106.85	120.36	70.42	75.049	113.42	124.89	80.721	112.34
105.04	90.694	101.58	135.99	111.98	111.48	98.42	122.94	101.48	154.03	119.87	119.21	117.21	103.54	98.368	123.9	101.32	87.765	116.63	97.811	77.265	87.251	108.53	123.32	102.52	116.42	120.19	106.42	87.422	80.767	67.557	108.9	80.933	94.741	76.567	115.57	84.728	103.9	98.267	90.467	57.393	106.9	109.15	124.98	84.334	91.563	111.63	122.84	65.146	107.77
103.52	89.289	94.98	123.45	88.824	81.497	93.91	115.38	78.807	114.56	116.57	112.85	115.61	106.23	98.639	124.78	93.678	100.05	103.7	91.526	107.99	106.45	106.6	115.88	93.589	98.969	103.81	83.823	80.337	80.943	58.62	88.176	73.048	86.27	72.17	105.83	87.648	110.22	99.635	99.227	84.919	99.15	112.85	117.31	76.026	84.815	112.95	119.55	66.74	101.07
101.76	88.141	88.692	99.363	90.073	72.625	95.044	101.07	87.704	98.869	114.98	119.58	117.15	111.15	120.66	133.97	83.649	104.43	98.465	85.56	137.2	124.08	100.22	102.27	86.179	96.753	119.1	69.626	80.764	81.33	72.249	76.976	71.575	78.147	74.165	98.161	92.808	99.714	91.098	98.924	101.65	77.661	119.52	111.27	68.134	77.544	113.5	109.2	71.426	96.834
100.93	94.09	75.079	92.043	82.324	78.836	82.451	100.75	91.244	107.71	106.63	123.83	114.62	112.91	119.54	133.73	73.139	94.549	90.774	86.603	145.25	137.79	81.877	100.12	92.056	101.94	120.97	67.393	79.107	79.221	89.727	78.711	68.561	78.674	76.407	99.878	97.499	93.886	87.058	104.79	95.176	81.4	110.99	96.07	68.121	69.585	111.6	97.947	75.614	94.929
98.402	99.074	68.017	97.455	76.541	88.768	70.983	108.46	92.688	127.59	104.41	130.23	112.56	113.56	113.99	135.67	70.273	87.23	85.109	87.655	131.44	126.94	79.316	105.88	94.156	102.68	112.86	67.961	80.957	84.989	99.618	91.158	63.387	83.09	71.236	98.085	93.981	92.781	70.979	92.147	66.452	100.88	125.28	104.14	98.571	94.928	129.55	105.3	102.49	113.2
96.567	107.31	69.814	111	80.307	93.089	63.725	119.9	91.321	138.43	111.01	138.42	109.79	117.57	108.71	141.12	71.63	90.94	90.138	89.854	113.08	102.74	88.853	110.59	99.017	96.693	99.679	65.67	86.059	96.601	85.971	95.742	62.873	92.807	61.289	89.265	87.227	94.874	61.804	78.872	63.538	115.03	152.05	124.43	144.28	145.27	151.6	120.97	144.44	144.59
93.629	115.04	73.177	118.72	79.955	89.012	55.484	121.42	74.061	121.24	110.52	133.11	94.04	119.23	94.131	142	71.923	104.74	97.034	92.259	111.08	94.955	94.902	110.26	121.19	92.176	90.639	68.051	86.201	111.68	63.224	87.633	75.908	109.25	77.353	92.781	90.875	103.55	88.515	95.094	113.94	116.79	145.73	119.31	169.78	177.22	138.08	119.33	162.33	159.1
86.457	110.01	74.825	113.38	92.932	87.398	50.941	107.7	67.076	95.839	102.91	123.05	71.389	117.93	92.201	152.07	78.242	119.73	100.16	90.212	125.05	105.19	100.08	105.76	165.79	102.55	120.08	75.861	80.784	121.45	64.846	83.302	95.917	121.7	129.57	120.78	101.75	110.84	135.06	123.85	173.91	98.511	116.51	99.09	156.5	167.98	99.712	103.6	140.99	147.55
74.812	105.65	69.651	103.45	103.72	94.626	52.767	96.157	72.041	74.77	90.98	108.05	55.696	103.3	90.322	146.91	96.309	126.01	100.25	94.654	129.69	120.26	94.245	97.064	193.77	110.57	135.9	94.965	83.962	120.95	83.248	83.773	104.03	124.12	174.09	149.97	105.74	116.55	155.25	144.73	185.22	82.221	92.246	83.847	131.42	137.81	72.476	90.927	109.49	130.36
59.572	78.543	73.525	109.41	86.256	76.515	55.161	93.109	72.639	74.392	72.44	94.919	42.961	98.698	94.144	156.53	107.44	106.52	67.965	70.787	144.9	135.29	111.85	112.6	207.8	106.3	125.8	77.028	71.649	92.011	111.99	99.806	78.751	99.069	191.48	170.72	103.74	123.85	145.7	147.86	120.09	80.329	108.24	96.253	90.94	95.528	89.699	107.66	97.932	121.08
53.194	71.815	91.147	123.88	85.246	73.606	67.932	98.031	89.206	79.572	62.854	81.167	45.623	76.753	105.22	146.56	125.79	92	59.753	75.012	128.63	113.42	141.82	136.59	197.66	98.377	90.961	62.995	79.899	68.042	124.82	115.88	62.462	85.458	177.23	173.36	92.37	116.86	104.27	123.93	50.804	92.132	124.36	110.35	84.049	97.375	101.93	114.44	93.745	116.79
59.671	87.3	109.13	137.66	75.958	74.508	73.042	105.22	92.311	83.095	52.376	66.411	50.247	56.625	96.272	110.71	119	86.516	67.45	87.132	111.77	91.782	155.68	149.66	170.12	93.683	32.623	51.054	86.115	52.043	109.13	113.14	56.338	81.915	144.67	159.92	90.636	108.14	81.927	119.77	30.255	105.66	138.82	128.11	105.29	127.71	119.92	126.35	113.27	125.53
78.871	83.564	120.29	147.86	51.463	60.943	59.669	104.2	78.327	92.444	45.258	59.412	50.439	67.055	87.202	105.49	92.794	91.777	62.376	71.71	129.02	104.47	167.76	169.69	180.77	113.01	31.99	18.006	60.279	38.177	115.16	122.27	60.415	78.676	157.02	170.6	112	104.15	129.2	147.85	75.505	107.95	115.43	121.14	92.559	118.12	115.35	127.05	102.53	106.7
103.69	122.71	106.19	120.09	67.548	105.4	66.474	104.43	97.473	89.856	72.589	65.905	83.342	58.722	83.551	58.092	106.26	141.68	110.31	107.05	92.936	98.948	130.91	133.93	134.7	128.26	42.404	60.426	93.27	75.973	122.06	120.6	91.775	102.13	158.62	157.3	117.95	89.298	138.92	146.05	153.88	100.32	76.502	107.81	134.92	143.4	99.428	103.6	90.823	96.304
113.55	129.42	82.583	91.959	66.665	124.22	69.392	110.08	100.96	101.36	97.242	95.174	105.83	93.325	87.161	54.886	116.89	168.99	109.02	94.497	82.618	107.29	96.24	94.065	87.088	123.86	69.884	83.207	111.94	107.4	132.9	123.39	93.719	102.66	148.03	136.73	116.98	90.347	130.71	128.72	181.92	94.768	82.368	115.68	151.62	141.36	127.7	111.67	107.38	101.01
103.1	113.35	74.099	80.389	81.722	126.07	81.582	121.23	113.79	112.98	113.3	128.02	113.68	130.17	108.62	89.774	135.4	167.17	87.649	73.262	89.127	108.47	97.696	79.11	59.496	109.55	105.76	85.378	130.31	126.97	144.62	138.11	91.571	99.976	127.65	120.91	100.8	89.859	95.551	85.363	171.43	95.696	105.76	120.15	155.92	144.16	153.17	112.18	128.46	113.59
79.136	91.699	79.841	96.382	87.995	108.79	82.646	133.4	104.98	106.29	93.685	128.78	88.142	140.87	103.66	123.62	129.12	127.66	58.801	64.249	121.45	124.42	115.34	97.875	78.163	101.71	111.26	72.487	125.94	122.15	139.9	148.44	98.395	105.74	114.04	127.8	88.851	94.783	88.101	74.291	163.12	112.05	106.85	98.341	147.05	145.86	145.71	96.174	138.15	122.01
58.207	86.144	95.757	110.42	127.48	114.89	88.85	129.16	114.26	90.301	65.52	105.36	58.757	108.82	100.73	132.79	107.23	86.18	72.227	94.572	144.86	133.91	131.55	114.59	117.52	121.79	121.13	83.5	120.14	113.96	135.23	151.12	128.48	123.68	119.49	148.39	83.504	88.673	101.25	81.237	165.47	115.43	107.76	90.843	161.26	171.99	123.88	81.109	140.8	131.42
50.634	75.425	107.75	115.7	124.44	107.21	91.484	112.34	103.4	75.863	43.518	67.384	40.215	78.794	89.982	125.44	61.801	49.761	85.75	106.08	180.05	170.17	134.22	122.32	142.41	143.1	107.59	90.279	92.347	91.938	142.45	149.01	135.92	117.84	133.87	156.22	94.577	90.085	138.43	120.27	146.08	108.16	135.67	119.71	168.93	171.91	139.57	108.64	160.37	142.92
65.477	64.161	119.15	111.31	127.06	110.06	106.79	91.686	111.89	81.771	63.282	49.636	58.803	69.6	116.02	129.84	49.825	43.078	109.23	110.75	180.46	181.2	141.56	124.75	157.22	158.31	127.06	104.48	80.534	78.378	172.77	157.67	132.16	104.39	156.33	145.17	103.92	85.768	155.25	131.69	106.21	92.399	149.52	145.44	148.36	137.21	143.38	131.09	145.17	121.79
89.916	63.511	130.56	106.78	123.78	112.6	131.06	83.292	125.41	95.927	107.14	56.62	98.218	81.991	149.96	133.9	74.624	58.701	127.79	108.55	150.92	163.59	154.07	125.71	145.93	146.21	138.98	118.38	96.316	80.129	195	163.59	120.38	95.112	155.2	107.7	102.31	82.378	128.03	111.24	59.551	86.044	139.58	143.45	109.24	89.103	125.98	128.04	110.47	86.767
105.85	62.019	144.89	112.37	112.79	94.744	148.82	87.668	133.86	105.53	139.01	79.731	125.48	104.47	166.38	143.9	107.06	74.531	127.54	91.734	133.42	142.89	179.58	138.65	131.26	120.05	140.19	102.71	113.24	83.682	197.99	163.45	109.38	90.754	135.01	73.028	95.963	82.6	86.552	82.296	33.932	84.838	117.03	116.39	61.03	48.254	97.504	101.32	77.246	63.219
107.78	82.473	143.58	113.1	115.95	88.254	147.74	96.503	131.54	98.425	135.49	100.32	125.51	105.03	139.56	119.6	118.42	84.002	131.84	93.513	116.38	121.07	169.45	128.77	106.99	100.22	119.63	97.743	125.77	95.327	157.54	133.09	113.3	100.13	98.552	56.829	92.257	88.233	54.84	69.475	48.412	82.021	108.16	97.95	58.8	57.656	85.966	81.922	81.38	79.377
102.92	89.129	132.76	102.97	124.93	84.547	135.79	94.308	123.45	80.755	115.81	105.09	111.98	88.749	112.04	98.754	109.3	87.73	131.2	96.027	113.78	113.54	147.44	113.51	93.346	101.96	121.63	90.402	112.62	102.14	122.11	108.17	123.22	103.58	92.333	77.031	100.06	91.586	63.212	69.794	85.691	69.544	112.81	97.875	83.791	86.26	91.281	81.251	101.35	106.23
108.01	91.917	116.5	85.403	145.27	96.131	132.24	90.034	128.85	72.491	119.49	100.45	119.42	68.76	115.7	84.873	101.68	93.072	138.92	105.89	95.085	103.65	115.8	90.025	77.201	110.15	139.49	97.837	97.462	102.13	98.49	95.307	125.27	98.277	99.295	98.124	106.05	83.44	83.142	64.303	115.32	55.777	122.24	110.46	118.2	110.57	104.41	91.538	120.29	120.29
121.63	82.348	107.01	74.035	125.92	85.577	141.42	93.22	124.39	81.245	145.24	93.1	142.69	73.986	137.44	86.761	88.856	90.18	124.88	86.047	86.509	109.19	97.445	72.927	43.237	93.546	126.09	91.683	78.36	85.865	83.452	91.915	95.085	71.95	89.989	86.595	104.4	77.002	90.476	61.503	100.45	61.299	143.26	129.94	123.48	99.786	134.89	115.14	145.1	123.32
141.29	80.097	108.79	81.345	110.84	74.696	155.09	105.77	128.61	106.09	176.14	96.704	163.44	91.821	163.29	104.46	93.147	88.792	115.75	74.251	71.089	105.17	99.715	75.148	36.293	70.393	117.25	83.621	73.714	72.466	75.938	93.492	73.463	61.8	78.618	68.663	92.221	73.515	86.261	59.471	78.713	92.859	113.66	105.99	78.917	58.108	111.88	95.981	112.93	90.511
148.01	95.627	109.22	90.906	96.421	68.44	159.24	117.51	130.04	122.46	178.63	109.91	158.7	102.42	152.46	104.4	102.45	96.044	120.37	81.307	61.017	100.14	97.494	72.493	23.997	44.715	88.675	79.765	86.063	77.438	62.092	78.744	70.133	69.139	54.208	51.13	77.426	83.403	67.113	68.089	63.95	131.62	79.013	78.568	37.183	35.421	80.85	67.547	74.578	71.989
135.92	98.499	100.76	101.84	72.25	56.365	133.63	117.06	110.76	118.22	140	120.07	119.36	109.23	107.29	108.02	109.99	105.4	115.51	90.962	77.372	108.78	91.582	80.677	33.101	36.504	73.671	60.501	85.559	89.16	63.462	66.541	82.331	81.533	57.861	69.21	80.157	109.1	79.81	95.517	74.553	154.08	41.172	49.776	0.62242	19.565	49.19	48.555	32.223	59.987
112.77	107.43	84.628	92.658	92.832	81.593	107.32	102.72	114.84	103.72	99.834	131.23	87.668	102.81	78.434	97.778	127.82	125.72	128.06	121.25	74.966	88.811	70.777	65.051	20.154	46.987	80.997	70.624	105.55	116.49	71.589	56.615	105.06	96.453	64.466	85.829	85.799	121.63	80.403	92.017	89.915	129.48	56.361	66.564	33.906	57.767	60.492	67.423	39.365	80.422
93.657	112.53	67.523	88.153	101.31	108.72	76.184	91.728	101.6	83.859	65.663	118.26	68.646	99.302	54.42	78.339	133.41	128.95	118.31	139.42	71.31	69.381	44.96	56.774	18.199	63.041	72.58	93.298	117.62	129.35	80.206	59.409	116.2	108.49	74.156	91.603	97.239	125.52	99.148	90.664	106.37	90.984	70.085	73.951	84.134	87.898	78.561	95.531	68.164	95.156
85.503	106.88	70.612	91.439	112.15	119.54	65.549	87.517	102.13	83.959	58.376	102.6	74.415	108.19	66.108	77.388	121.87	113.13	92.809	124.56	82.819	57.13	52.17	63.685	36.484	84.088	72.016	103.84	119.31	119.2	98.65	82.48	110.72	109.45	71.914	75.396	100.83	109.76	112.7	80.218	100.64	48.399	102.05	90.1	123.08	105.95	114.49	121.8	113	110.09
86.16	97.338	91.29	94.496	104.41	105.24	75.775	85.146	102.52	88.122	66.093	86.583	89.542	113.97	86.974	84.337	103.65	96.885	66.364	91.962	112.27	68.51	89.03	85.551	68.049	102.57	71.222	99.46	113.96	104.52	126.19	114.92	103.54	106.07	67.842	58.341	99.969	89.919	119.27	78.302	87.708	34.937	121.05	99.461	135.9	112.15	138.93	121.74	139.89	117.48
98.472	117.12	106.08	94.243	124.56	112.47	90.347	87.271	115.56	96.683	83.672	90.541	108.88	107.19	101.73	80.775	108.88	102.14	81.239	100.38	107.78	71.789	105.21	97.882	116.78	125.03	94.973	116.4	125.91	109.41	133.37	125.25	117.71	119.08	68.252	64.907	98.212	76.066	117.02	85.192	102.61	58.374	97.07	88.44	127.72	116.98	118.19	85.311	116.31	102.1
105.43	124.53	114.21	91.811	99.169	96.555	97.591	88.965	100.09	91.904	94.92	100.82	118.08	110.1	98.267	82.119	122.31	119.47	85.971	100.38	120.06	106.08	113.74	115.36	141.1	125.65	97.56	108.37	128.48	116.46	131.54	121.91	115.89	109.64	79.677	88.217	109.95	84.038	113.88	111.14	119.02	105.18	76.852	80.597	99.667	98.209	103.58	65.259	95.247	84.653
108.54	122.79	121.16	92.403	88.93	92.205	102.07	90.422	94.212	91.968	109.1	119.27	126.98	121.33	111.23	96.093	147.82	140.42	89.018	105.3	123.41	127.4	121.82	133.61	156.45	121.34	113.74	98.942	134.42	124.05	124.49	114.75	108.34	91.7	105.14	116.91	124.5	92.707	98.699	121.28	129.59	142.06	65.859	71.271	69.05	66.59	87.116	59.726	79.246	60.071
[truncated: 66 more columns]
