# Supplementary material for: Constructing high-order functional connectivity network based on central moment features for diagnosis of autism spectrum disorder
Source: PeerJ. 2021 Jul 6;9:e11692. doi: 10.7717/peerj.11692 (PMC8269664; doi:10.7717/peerj.11692)
Supplement: Supplemental Information 2 [file peerj-09-11692-s002.zip › raw data/Subject_45.csv]

113.68	140.49	90.071	93.757	100.96	79.169	96.522	106.2	87.558	81.202	87.914	86.908	100.46	71.962	92.011	75.572	118.48	121.08	125.85	128.08	70.18	72.814	46.793	57.703	28.935	33.481	89.342	90.401	92.246	70.929	63.474	86.332	133.98	122.52	97.208	138.41	64.525	85.678	82.988	88.225	57.245	104.41	115.38	133.84	154.58	171.65	119.9	106.49	143.27	186.34
93.29	112.73	109.86	96.608	126.46	107.94	111.47	102.12	117.41	95.862	83.589	96.545	87.498	86.503	108.26	89.755	104.88	112.39	101.86	100.28	78.923	87.056	98.914	94.239	81.606	70.737	129.58	121.93	88.992	79.459	112.3	101.93	110.85	99.237	124.89	133.88	52.137	71.95	75.375	83.925	33.907	83.85	115.54	133.67	149.32	176.1	111.08	99.389	138.09	175.23
81.831	81.603	130.89	113.65	148.76	137.29	124.69	108.94	150.31	109.72	81.495	106.74	80.096	107.69	118.29	110.48	84.443	87.04	75.221	77.007	99.829	107.95	155.51	140.9	147.1	122.22	154.19	149.52	85.792	90.299	154.22	126.17	89.358	85.455	153.9	129.17	57.356	70.294	78.108	80.996	33.988	72.636	95.178	112.35	122.88	144.97	89.113	88.507	109.75	121.44
80.934	66.49	138.96	122.46	153.43	132.52	127.23	104.18	146.49	93.287	78.452	88.22	68.68	95.878	108.85	106.99	68.621	59.388	66.405	71.619	141.29	123.19	170.69	146.54	172.85	142.32	169.13	147.2	77.31	80.439	157.62	124.54	80.386	80.532	162.78	121.37	77.405	68.567	91.466	75.844	41.802	65.084	80.635	92.79	109.36	109.24	76.594	81.788	98.836	88.892
85.487	64.158	137.73	124.57	149.75	115.05	125.98	98.144	132.42	85.873	83.632	67.848	73.364	73.994	102.56	103.32	72.064	45.444	78.256	82.222	161.47	134.65	167.4	134.22	169.07	148.95	149.14	128.84	84.549	78.09	159.55	132	91.232	92.684	155.1	116.64	102.15	71.079	106.34	78.548	63.483	75.652	73.596	80.881	99.961	80.863	78.688	83.099	88.744	76.754
85.822	68.62	127.99	120.95	150.27	109.79	121.75	96.538	126.08	105.28	92.022	58.632	85.27	64.257	104.68	103.98	85.346	51.98	90.019	87.843	150.91	140.65	159.25	120.83	163.11	155.19	133.72	125.08	98.349	83.964	163.47	145.76	100.51	104.51	143.44	117.12	117.14	79.761	109.58	93.656	90.124	98.066	75.817	77.435	95.769	77.272	84.733	87.527	81.158	85.22
88.35	78.511	116.39	105.98	130.77	114.69	117.11	100.47	109.73	134.61	101.39	85.453	93.409	80.46	104.17	112.08	92.544	74.349	94.939	83.125	121.36	134.74	141.52	103.35	124.71	141.75	105.34	118.32	99.853	89.406	156.82	137.7	92.808	97.984	122.75	113.7	107.78	88.732	95.958	98.062	96.551	110.45	89.55	88.264	89.768	100.61	88.673	92.421	91.205	110.12
91.195	83.648	108.57	99.039	109.02	121.26	112.94	109.81	99.72	144.03	98.116	109.49	88.079	105.4	88.558	112.47	84.146	88.437	83.554	71.368	89.897	118.48	129.47	101.32	96.597	120.74	88.674	114.57	82.226	82.567	133.56	115.58	70.246	80.023	116.05	113.12	90.651	96.454	80.591	94.279	89.054	113.06	102.06	98.352	88.003	119.3	87.828	98.838	96.227	111.75
96.064	85.063	111.09	101.79	91.194	114.95	110.47	115.7	96.88	127.04	95.925	123.78	78.121	126.35	74.984	115.56	76.835	93.636	71.075	67.881	71.178	99.302	127.96	116.38	79.093	98.792	75.583	104.52	66.747	77.962	113.66	97.315	56.141	69.044	110.2	106.21	83.971	102.6	79.498	86.514	79.039	110.13	102.81	101.06	78.652	104.25	90.495	105.26	90.454	88.949
96.242	85.798	118.19	105.11	85.194	93.606	108.32	107.11	83.586	86.404	94.46	103.49	65.008	116.67	70.054	110.08	79.981	87.352	72.441	75.405	85.783	81.256	131.41	129.85	80.898	82.403	79.857	87.321	63.01	71.408	109.71	90.058	61.585	69.92	103.79	92.569	87.878	98.685	95.355	83.838	73.482	96.845	107.92	105.15	78.23	76.732	105.06	116.03	86.191	74.804
91.292	81.41	124.09	105.06	94.567	81.715	106.08	90.851	72.96	64.365	107.6	76.851	67.241	98.108	90.745	114.76	100.37	79.893	85.582	83.618	112.95	78.698	146.82	145.83	112.62	93.714	96.34	82.351	85.181	81.185	138.86	111.52	84.219	82.673	101.76	83.243	101.28	99.237	113.51	99.35	92.214	93.172	117.31	109.26	77.375	54.306	122.05	127.74	79.401	74.495
87.009	75.194	119.49	93.765	99.649	83.79	99.795	71.027	56.198	66.649	128.17	66.467	81.749	85.189	118.49	123.32	123.82	80.295	101.22	84.683	135.26	91.459	152.38	146.24	144.09	115.61	114.32	85.968	115.47	99.456	169.37	131.57	102.98	90.506	102.4	84.256	115.16	109.34	119.01	122.9	124.2	105.28	135.09	117.19	79.521	59.027	130.99	135.5	84.893	93.573
87.15	72.438	109.16	85.693	105.15	105.63	95.184	66.938	57.74	100.1	137.39	88.072	104.03	96.122	139.63	140.35	130.12	92.086	101.94	78.93	141.8	122.52	148.63	141.45	171.56	145.36	130.35	104.69	137.36	123.47	185.27	142.52	103.01	91.5	104.22	93.89	123.68	124.35	110.15	136.69	151.72	135.36	135.03	112.36	72.1	70.86	118.03	125.85	86.897	102.52
91.946	80.782	95.193	81.625	97.732	115.13	91.074	71.99	64.94	120.69	124.7	112.01	115.13	110.38	135.06	143.58	120.02	113.84	92.225	79.271	125.89	143.55	118.13	120.65	161.74	148.32	131.62	111.62	139.77	140.24	160.17	127.42	95.129	92.502	103.67	109.89	133	134.19	102.48	133.6	160.75	165.32	122.93	101.13	74.676	83.048	100.58	109.57	93.856	101.94
93.585	97.3	88.768	91.03	93.5	114.51	97.1	92.49	80.572	124.16	87.452	109.17	111.52	110.44	112.46	130.22	97.834	126.46	78.227	86.97	105.83	143.36	87.965	101.51	139.55	135.92	117.22	105.62	126.1	140.13	126.91	115.41	95.904	104.68	115.16	131.42	131.56	122.65	101.9	115.35	147.42	166.65	106.06	88.412	96.395	94.762	90.233	98.189	92.389	91.82
91.96	111.34	93.338	101.48	85.932	104.62	109.82	113.48	87.902	113.68	59.869	87.144	101.87	95.587	93.385	110.65	85.265	125.6	72.759	95.634	87.787	119.27	74.282	89.39	104.17	112.73	83.508	83.48	111.71	127.07	112.71	117.06	114.71	123.07	134.72	150.6	117.4	100.61	101.39	97.284	121.74	130.65	105.63	90.212	129.19	112.36	97.632	103.84	92.501	91.702
86.389	108.6	107.84	112.32	89.152	105.49	124.17	127.43	94.758	107.95	57.078	58.31	96.624	75.333	89.515	95.039	84.399	106.39	72.249	92.909	83.499	96.307	99.036	100.41	97.461	107.5	61.272	71.559	102.15	104.95	134.32	138.46	134.36	131.94	161.66	158.36	93.23	84.29	91.861	93.258	95.758	77.405	123.28	104	152.79	127.04	111.96	122.63	86.547	93.09
83.139	92.563	125.31	113.32	95.201	114.1	130.44	121.54	98.742	108.89	84.232	54.798	98.708	66.054	103.22	96.743	91.73	89.035	75.123	81.002	96.503	97.73	141.47	122.6	106.29	117.8	63.308	76.725	99.099	90.105	173.02	153.71	135.13	117.79	160.83	135.13	74.556	86.569	76.939	98.211	71.906	39.091	142.2	119.43	140.48	117.92	119.94	136.59	84.898	95.115
82.468	73.261	137.55	107.04	101.2	117.23	129.4	98.845	96.925	97.906	108.04	59.098	100.28	57.393	113.5	101.86	89.314	73.847	81.092	72.048	125.52	121.08	174.2	139.6	126.42	132.99	84.308	89.4	93.388	81.296	202.09	151.19	115.45	90.22	132.43	91.443	70.322	93.722	73.977	99.154	53.094	29.81	149.89	126.99	109.65	89.474	118.13	139.32	85.096	89.514
86.875	59.03	138.34	93.538	91.576	96.629	123.96	67.964	84.635	62.741	118.71	58.002	101.65	47.07	112.69	103.26	81.236	63.042	95.342	77.391	138.86	135.9	171.45	137.64	130.22	132.5	88.026	85.918	91.013	83.221	202.98	136.59	103.25	77.159	100.81	65.797	89.439	99.981	93.797	96.439	60.348	51.605	145.66	127.92	92.385	67	116.49	138.17	89.241	80.89
88.617	54.139	130.18	87.553	94.846	79.25	122.65	56.591	83.686	40.062	104.12	42.792	99.484	42.625	108.37	101.89	62.739	51.03	100.03	82.069	147.64	134.41	147.19	126.93	151.68	137.33	107.66	92.12	88.434	79.647	186.06	127.24	104.11	86.941	103.08	84.488	108.68	92.592	118.11	90.988	94.434	81.214	118.7	112.33	101.5	70.84	103.06	122.22	87.682	79.443
95.972	54.096	120.15	89.201	97.166	74.194	123.56	68.341	92.803	51.035	93.814	46.198	108.52	61.587	110.56	108.9	59.438	46.682	101.55	85.514	127.39	113.04	121.04	119.65	167.55	144.35	109.33	97.369	97.508	80.313	161.06	126.35	122.71	114.27	138.6	141.32	119.38	91.023	127.79	95.067	155.02	116.89	91.297	98.55	120.25	100.12	91.354	107.17	82.757	84.35
106.56	64.876	111.12	96.346	99.944	91.564	119.11	94.981	107.2	96.751	89.372	81.808	118.7	101.17	118.48	123.37	73.768	64.319	96.615	85.069	105.62	99.095	101.23	114.75	170.71	154.51	110.86	110.98	110.34	86.474	127.81	113.53	129.54	128.01	159.46	179.3	112.85	99.064	112.6	102.67	205.95	149.76	77.585	95.645	119.94	127.8	83.87	95.19	86.796	101.33
115.46	83.881	100.55	105.62	93.175	110.24	104.94	116.19	110.12	129.32	79.788	115.03	120.06	127.4	112.75	121.71	98.561	92.47	93.649	92.282	87.191	99.495	86.533	108.16	156.22	153.95	98.85	115.17	117.73	97.851	84.272	88.349	115.23	119.47	138.02	163.46	101.65	112.51	90.447	111.36	222.75	174.36	104.73	118.9	111.1	140.9	99.718	111.53	100.93	115.91
118.33	107.65	87.998	106.08	76.366	107.32	84.713	116.56	94.802	123.21	76.156	132.14	112.4	127.93	101.35	106.79	121.95	121.09	93.504	108.32	75.708	107.8	66.312	92.694	116.53	130.94	86.422	103.91	118.83	115.25	43.758	63.159	91.581	100.38	67.739	94.346	99.609	122.76	77.217	114.91	193.03	175.17	161.78	161.01	105.81	139.1	137.31	151.96	130.37	133.87
114.87	123.07	77.822	98.167	53.768	88.351	72.19	108.72	75.541	95.08	92.05	141.65	108.75	119.88	99.184	100.69	131.56	135.16	92.157	121.55	63.186	110.03	47.799	78.632	64.003	98.641	59.752	82.031	120.06	136.96	37.54	68.173	82.718	92.912	-2.8441	27.08	105.41	122.85	71.698	103.48	133.55	142.61	206.89	193.46	110.91	135.61	168.89	187.81	156.76	148.19
103.49	119.38	74.823	93.896	48.218	78.587	78.124	111.6	64.776	73.595	107.17	132.04	106.7	106.7	95.794	95.86	109.81	117.43	84.772	117.06	70.315	99.623	48.174	75.09	45.061	81.626	41.519	67.517	107.96	131.22	71.197	100.1	88.481	97.465	-5.8906	17.992	96.537	99.054	64.453	71.149	63.388	74.614	207.18	190.32	136.03	149.05	163.28	185.17	158.68	150.3
95.465	91.388	83.593	100.54	65.887	85.475	92.166	118.4	87.482	86.321	136.5	132	118.82	113.9	102.22	104.46	89.946	94.768	82.062	103.89	64.34	84.005	81.367	102.62	71.934	93.432	38.434	72.711	103.53	123.09	125.43	143.2	109.97	115.18	63.845	76.505	94.676	88.715	63.349	56.543	42.002	34.325	152.08	145.25	147.02	145.69	126.65	141.53	120.63	112.03
82.975	71.372	80.348	104.52	89.574	90.439	90.131	105.28	91.569	73.698	116.03	76.253	90.269	87.22	70.232	60.796	66.257	81.702	88.872	90.062	97.833	68.549	88.821	100.91	120.73	96.98	91.919	86.946	73.752	79.925	110.81	113.12	109.42	106.7	154.34	151.5	95.96	76.713	77.622	60.07	59.551	24.22	97.494	92.059	176.91	145.92	85.598	84.333	98.399	86.636
83.695	70.646	83.477	111.26	107.35	111.9	83.176	96.7	118.81	102.23	97.414	80.687	79.809	101.33	71.351	66.495	70.172	104.14	106.7	93.557	118.15	90.46	101.44	113.92	152.6	117.97	109.59	108.96	75.98	93.187	93.638	82.588	105.43	101.98	178.57	179.4	110.58	89.976	103.06	84.563	122.84	75.887	33.546	38.627	137.87	93.492	57.281	35.534	68.272	47.3
93.38	89.778	78.063	100.98	93.733	99.841	70.077	73.158	100.39	95.191	74.672	74.666	72.743	96.332	66.543	59.831	81.792	116.04	131.44	111.61	128.4	102.99	81.511	94.922	133.02	98.478	109.91	94.629	78.359	102.75	42.493	35.86	103.51	99.302	146.12	159.37	124.46	100.68	128.29	114.84	164.73	120.92	34.581	36.666	113.94	68.237	73.828	40.994	79.575	50.824
98.99	111.49	69.421	95.361	79.415	94.589	66.215	74.53	82.392	92.345	57.549	71.302	76.599	101	68.871	67.174	80.887	107.39	124.05	111.99	133.93	112.5	61.105	76.534	116.95	86.785	109.19	90.738	82.214	103.26	14.013	27.791	100.5	101.71	103.09	125.46	122	99.283	123.23	121.12	153.87	125.35	50.329	48.165	98.115	69.001	83.299	58.401	94.359	74.324
111.11	110.03	77.721	97.606	62.05	93.315	81.09	97.117	76.642	113.8	90.166	112.29	118.57	131.17	87.612	104.07	90.2	89.204	106.26	106.2	97.008	106.04	75.96	87.008	93.437	85.529	66.976	79.107	103.47	112.61	47.409	74.006	114.79	119.32	85.449	109.49	110.06	103.35	99.047	110.4	105.4	103.99	61.044	66.045	69.816	76.173	84.244	73.057	80.674	71.569
107.76	95.254	87.072	109.12	72.905	102.18	97.454	120.01	79.828	124.33	109.84	114.5	135.56	132.64	84.012	104.6	93.261	79.229	77.447	89.609	86.319	94.593	98.787	96.428	108.02	96.398	79.88	92.335	104.45	96.243	83.023	107.87	111.04	117.25	105.74	112.57	94.044	97.995	82.892	95.516	49.303	70.571	60.932	71.945	64.145	85.6	67.243	65.287	52.828	53.276
99.792	85.107	99.416	120.71	96.366	124.41	111.28	136.44	100.36	142.45	118.47	119.71	135.7	128.83	87.067	105.12	103.38	101.44	62.8	82.881	96.529	101.53	119.7	104.78	121.82	115.84	96.003	117.56	104.26	101.17	114.36	122.84	96.797	103.65	112.53	105.63	86.095	96.165	94.562	92.82	39.699	69.177	43.103	62.674	46.1	66.822	50.355	46.218	21.111	23.082
91.468	90.513	99.162	120.47	115.99	136.56	113.01	132.63	114.3	136.65	102.47	95.688	113.13	106.96	88.337	89.06	107.38	127.29	64.501	87.096	120.38	112.84	108.7	91.313	120.59	118.29	121	136.37	93.367	107.46	98.853	104.52	79.191	86.275	100.43	88.975	90.006	95.038	124.46	111.44	78.419	95.205	39.898	55.03	51.288	53.673	54.8	47.158	23.45	24.358
101.55	102.36	94.148	104.97	102.28	128.02	109.75	118.99	117.44	126.94	106.45	101.31	110.53	111.28	105.98	99.183	112.2	137.03	83.793	101.62	103.17	111.4	81.898	76.802	74.043	99.175	89.754	120.36	95.269	125.87	68.422	89.245	84.905	89.34	79.655	81.186	102.8	106.74	138.75	134.55	130.3	133.85	51.611	58.822	60.783	58.196	80.054	74.559	58.603	60.319
123.28	99.07	89.579	87.333	73.439	90.8	104.41	94.315	103.63	100.74	129.28	102.94	127.72	119.34	109.03	100.73	114.42	108.22	110.15	117.87	40.553	75.797	69.14	77.818	35.622	67.99	47.095	74.496	99.865	118.8	40.144	86.099	111.77	111.64	107.28	114.12	119.23	123.9	126.49	153.07	145.3	154.36	87.098	82.953	95.185	95.151	116.9	121.37	98.669	101.61
128.82	91.313	83.637	80.958	63.408	63.892	97.354	76.076	84.995	70.166	122.29	73.606	119.41	108.33	76.947	71.426	100.61	75.777	119.55	117.27	17.36	38.607	72.558	82.197	56.216	57.592	56.005	50.979	87.289	75.538	26.794	74.307	120.71	117.66	175.39	169.79	121.08	118.59	96.684	137.23	99.549	131.98	113.68	104.51	140.41	141.52	122.8	138.3	119.07	129.14
117.65	85.371	92.688	92.333	87.738	77.726	98.31	78.403	102.32	89.863	104.55	72.066	105.61	105.57	57.949	64.002	95.418	81.792	117.77	111.78	39.351	43.232	114.26	111.07	124.06	92.109	82.722	71.357	87.004	64.419	72.093	83.656	114.54	114.69	224.71	202.62	114.37	104.57	82.141	105.77	49.039	102.51	98.684	106.23	128.72	133.08	96.976	113.55	81.314	94.236
100.2	88.862	103.57	94.916	113.39	90.855	94.808	70.627	123.22	115.39	97.954	80.652	88.519	91.218	60.9	63.308	113.03	122.82	120.81	114.88	77.013	72.102	142.54	124.84	158.67	111.73	112.85	99.436	97.053	90.205	114.59	83.47	108.67	108.47	210.75	186.59	119.98	101.43	102.42	98.865	44.957	87.961	81.383	107.89	87.678	86.562	82.503	88.142	37.763	39.662
79.254	99.609	100.37	89.271	131.06	92.763	86.519	60.056	127.91	108.98	76.907	46.452	62.504	48.572	60.448	38.877	117.73	142.49	117.21	114.49	120.55	101.56	132.11	108.16	158.02	100.49	150.02	120.1	87.165	98.934	107.78	67.778	100.2	98.581	163.67	140.5	123.62	95.566	129.75	111.39	73.726	74.247	84.85	108.58	77.436	58.648	84.581	84.869	28.765	20.063
72.764	105.92	95.143	83.423	123.7	93.082	85.55	68.762	121.63	99.41	65.512	34.508	60.045	31.083	68.013	37.466	103.66	123.55	108.8	107.82	130.8	119.16	110.21	94.277	114.19	80.38	133.46	114.96	71.439	92.107	91.096	70.054	97.83	95.683	114.05	94.663	111.9	88.786	127.12	111.02	93.751	61.196	87.902	99.999	76.99	60.322	87.364	92.463	52.64	45.987
75.305	99.625	92.316	87.127	111.95	95.245	89.789	88.854	108.07	88.652	58.714	42.119	68.197	39.572	70.654	49.195	76.622	79.472	94.038	92.217	118.04	115.87	100.43	99.777	84.627	78.218	115.04	102.84	53.751	62.449	85.611	87.96	91.941	92.77	105.18	82.572	90.716	78.548	94.408	91.417	77.327	50.936	84.076	86.713	90.034	92.207	80.235	96.13	91.581	101.3
83.889	84.26	98.26	98.647	106.53	100.72	94.329	103.14	104.06	94.787	76.124	92.207	85.602	79.911	86.136	86.635	74.224	62.001	85.658	82.117	83.37	104.1	115.07	130.01	85.25	103.09	105.75	100.4	65.231	61.725	115.91	122.66	91.306	96.113	125.69	105.85	85.87	84.458	64.714	78.415	58.868	71.435	71.159	81.575	89.847	117.44	73.451	94.947	113.28	137.21
86.738	77.673	102.58	107.87	119.1	100.79	93.6	96.329	96.475	93.431	88.281	121.19	85.506	99.275	95.893	102.64	92.675	78.165	87.32	84.21	73.214	94.637	124.75	141.99	115.31	124.33	142.19	113.51	88.034	80.399	144.21	138.65	92.064	99.029	150.02	137.88	94.592	94.53	64.892	91.535	61.846	106.72	80.511	101	106.11	140.16	86.276	105.54	121.77	148.65
88.657	91.59	108.52	113.82	139.95	114.05	99.257	98.509	99.488	111.4	89.37	145.21	86.858	109.54	110.94	120.76	111.97	111.95	94.908	97.07	96.66	112.83	124.6	130.37	133.22	134.32	154.54	133.21	114.82	121.67	173.36	148.71	96.853	106.03	135.01	136.59	90.725	97.82	80.036	108.08	83.776	133.14	99.258	125.45	112.88	145.2	108.71	121.87	113.64	135.48
95.826	114.45	108.71	108.14	144.04	112.51	102.77	102.31	98.428	114.4	94.955	145.43	96.052	106.45	117.85	125.07	123.51	132.44	104.29	112.64	115.75	132.64	100.67	94.85	103.33	108.39	133.34	133.23	128.23	147.59	165.53	138.64	105.81	112.55	83.862	97.194	83.201	103.11	90.043	120.2	105.84	137.51	136.02	146.46	124.43	144.19	140.92	148.04	120.85	129.81
105.65	126.05	107.28	102.12	131.17	98.746	105	111.4	96.867	100.04	109.93	128.77	114.17	103.57	113.75	120.57	120.6	121.41	106.25	117.02	109.61	135.17	82.602	72.65	58.446	76.02	92.289	114.73	122.95	136.15	138.61	123.96	107.72	110.95	36.361	46.463	77.838	108.44	83.555	112.73	106.28	121.7	174.11	152.56	137.21	141.08	163.01	169.71	139.92	135.52
113.69	114.45	111.42	101.5	106.5	75.799	108.7	114.3	85.938	72.794	136.3	109.13	134.03	102.13	104.36	110.69	112.34	85.155	105.13	109.74	77.245	106.59	95.816	84.323	35.317	59.056	56.962	80.432	107.94	95.19	122.64	115.17	99.823	99.912	27.886	20.684	80.87	109.24	75.99	93.957	89.728	101.43	206.62	155.58	150.28	142.81	171.08	182.55	156.64	140.88
112.16	96.397	117.74	103.68	80.164	68.242	112.36	111.57	73.313	59.232	162.03	110.41	136.72	112.17	109.32	115.05	106.97	65.833	96.046	90.413	52.339	71.609	122.75	110.66	41.691	67.674	48.579	61.359	100.47	66.794	127.3	109.42	82.374	79.954	44.84	30.37	91.639	104.99	78.016	75.678	81.731	94.414	203.5	149.3	146.32	139.02	149.63	166.1	164.64	145.02
106.92	81.633	122.75	100.43	59.348	59.125	115.84	92.067	45.711	41.727	172.66	98.11	125.42	96.051	112.08	102.45	107.5	58.129	98.642	83.476	38.292	36.527	137.79	117.22	58.433	63.661	65.396	42.612	98.521	55.106	124.75	96.33	78.54	71.387	83.368	71.595	103.53	98.182	97.678	85.368	93.592	99.595	188.97	150.31	151.82	143.89	130.07	147.71	166.03	143.68
99.753	86.034	128.43	106.34	69.645	97.217	125.13	105.68	73.139	81.867	159.47	121.26	121.25	104.42	138.54	130.88	105.37	83.295	95.527	84.067	48.58	61.835	145.57	122.66	87.853	88.306	62.672	68.85	117.21	98.794	142.47	115.26	86.678	83.375	101.08	103.37	102.63	97.624	103.55	93.666	118.92	116.51	105.99	107.22	104.63	105.61	79.955	94.977	133.36	118.25
105.18	94.965	129.75	100.6	86.596	109.08	126.88	108.95	107.08	103.71	149.92	135.92	134.87	95.365	153.55	143.44	115.86	107.55	116.06	109.45	45.255	97.23	133.4	113.57	85.27	85.514	47.171	78.566	134.95	144.37	134.95	128.53	113.77	112.43	102.94	109.99	106.32	113	104.13	109.28	134.24	125.55	41.887	72.728	59.553	63.311	62.65	66.898	108.36	94.062
109.06	109.1	112.77	79.782	99.459	88.145	113.75	93.49	113.86	71.434	120.6	103.31	127.56	53.049	130.5	104.91	117.26	113.41	141.09	130.73	73.345	116.27	89.211	74.84	63.998	56.748	62.553	72.341	115.86	132.29	79.924	95.449	118.55	115.5	93.715	88.071	104.08	112.56	99.779	99.741	113.58	93.558	40.965	71.975	66.207	63.26	78.188	70.729	126.47	113.23
107.94	110.71	94.644	72.637	119.31	81.529	102.24	86.947	140.31	57.707	99.396	83.594	122.76	44.277	117.66	82.64	113.46	99.074	143.77	126.65	105.18	125.11	73.057	68.496	77.064	63.66	84.382	84.635	93.692	103.49	47.243	78.121	99.178	100.86	87.791	64.452	99.841	102.58	97.698	76.727	101.5	59.92	76.257	91.68	91.181	82.457	104.96	94.594	134.68	122.09
102.53	102.01	78.44	72.898	126.58	82.885	92.034	77.931	155.92	60.999	95.155	74.571	111.27	65.572	115.41	73.885	104.74	71.888	122.52	100.05	127.36	111.38	67.979	71.313	98.653	78.519	118.93	104.83	76.196	65.962	21.512	60.339	70.854	75.525	85.066	59.759	97.293	88.575	103.56	65.424	112.34	46.136	141.74	129.69	143.5	128.75	138.55	130.27	145.57	132.15
94.652	93.613	76.472	86.55	123.94	109.64	94.8	90.082	156.2	96.977	83.363	79.25	96.443	105.27	112.66	85.092	77.055	41.009	88.109	69.842	147.73	100.71	77.651	77.55	121.84	101.05	129.92	126.1	65.769	35.6	20.631	58.322	53.568	59.095	89.992	75.994	78.514	65.525	105.93	58.393	124.5	55.303	188.4	151.01	190.24	178.09	150.3	147.69	141.29	133.64
92.305	86.261	87.637	102.52	108.38	133.08	97.416	108.66	150.36	139.1	87.694	104.14	92.91	150.25	111.25	114.82	63.553	41.674	65.603	62.435	126.19	98.99	94.54	92.687	126.12	118.14	104.87	135.55	80.948	46.816	39.469	79.392	73.071	73.059	101.76	108.32	79.779	72.017	106.85	74.739	143.01	105.63	185.12	137.53	190.95	183.86	138.27	140.61	117.28	112.16
92.776	82.853	96.397	103.46	87.612	103.63	89.093	97.372	101.53	108.91	89.288	78.473	81.591	126.65	73.901	86.741	67.728	56.589	78.243	86.733	93.696	76.978	98.679	90.615	118.34	94.47	103.37	105.15	84.898	47.441	37.441	79.611	112.77	99.552	138.56	145.36	102.29	91.579	119.37	111.35	140.28	147.75	182.34	130.52	193.29	178.85	133.25	140.46	104.45	94.404
89.936	91.76	103.71	109.75	92.61	87.722	85.138	99.605	86.627	89.222	87.658	76.768	76.708	105.22	58.074	75.957	83.218	95.226	94.157	109.09	90.486	75.681	119.03	110.42	136.99	98.693	110.22	95.032	93.483	73.025	70.741	99.699	135.02	119.91	163.93	157.74	120.94	107.4	127.82	128.89	126.82	161.36	135.62	107.84	143.76	131.4	100.56	114.21	68.997	58.54
85.355	119.11	94.939	105.77	95.493	78.976	78.796	99.609	84.428	74.615	89.074	99.141	61.771	99.518	67.773	79.502	107.33	148.05	101.73	112.03	122.55	80.444	108.27	109.12	126.64	95.696	129.82	100.97	102.32	108.13	89.776	93.529	124.68	111.96	136.99	131.61	128.9	113.07	126.36	122.87	109.39	135.9	83.271	91.324	84.481	80.553	62.556	71.448	59.336	52.548
95.502	130.75	89.952	104.03	77.635	62.919	85.514	96.732	80.42	66.827	106.84	125.53	75.807	102.57	83.139	88.07	140.38	153.9	124.8	122.87	106.69	68.824	101.38	109.87	80.55	71.564	78.504	73.557	125.55	145.82	104.83	100.45	126.28	115.76	98.219	101.13	128.33	120.94	125.3	125.83	108.22	109.61	80.694	105.83	59.114	57.424	75.269	67.309	49.602	34.467
99.852	142.18	84.654	104.63	60.657	72.262	98.211	110.79	67.268	73.834	90.213	126.52	71.799	102.81	79.294	89.038	137.64	129.62	132.27	123.66	115.46	78.426	76.789	84.799	35.661	53.152	32.788	60.367	130.73	149.84	99.931	93.132	119.19	110.39	48.926	64.736	104.19	108.45	106.44	105.76	82.945	77.791	91.081	108.27	68.535	65.979	92.383	56.627	66.563	55.225
105.51	131.08	92.918	113.67	58.248	95.796	112.63	135.6	76.675	104.51	89.093	131.75	87.175	116.81	79.386	104.55	125.07	92.178	130.18	126.84	93.159	105.34	82.608	87.078	36.819	69.977	-6.9841	65.541	140.15	150.81	115.53	118.25	129.69	124.7	39.393	61.752	96.352	111.69	88.147	97.085	68.144	84.798	96.237	94.603	77.445	71.878	111.4	54.511	72.239	64.122
107.2	105.69	99.495	116.2	70.178	99.407	117.28	140.81	76.49	103.07	96.61	97.104	99.967	100.23	62.846	80.143	98.06	43.527	118.5	122.82	78.195	112.24	95.674	88.28	86.025	87.565	22.651	74.516	118.9	105.32	112.17	124.84	133.32	132.95	95.376	104.66	99.157	108.39	82.973	97.911	50.278	89.675	120.2	95.873	122.4	106.6	128.99	73.599	92.971	85.408
108.75	84.838	105.16	117.12	94.046	111.8	120.87	144.42	102.55	118.73	124.54	91.988	122.48	106.18	72.619	73.51	67.667	16.154	88.98	98.204	84.311	109.17	113.61	96.814	143.06	111.2	82.623	100.91	88.865	57.133	109.85	118.26	112.97	123.93	164.91	160.03	91.89	92.711	78.992	86.275	33.761	76.414	115.78	93.945	149.29	134.7	112.27	78.191	112.71	106.25
115.22	72.144	111.12	120.61	109.58	128.87	129.65	146.75	145.81	149.49	158	113.23	155.69	133.35	100.39	90.428	50.776	8.1293	64.368	70.907	81.695	89.118	128.22	109.58	154.27	117.4	103.44	114.73	72.476	31.652	103.16	106.67	85.845	109.25	206.93	195.11	70.745	72.978	75.405	68.287	27.069	53.894	90.818	88.248	154.93	145.49	80.82	72.085	119.36	107.72
119.46	73	113.66	122.37	110.04	143.52	136.07	142.26	178.36	175.1	167.92	132.93	171.06	156.94	122.4	116.62	56.327	29.157	58.992	58.662	68.108	66.756	121.87	111.23	105.67	101.19	85.477	111.46	79.526	38.102	82.511	89.807	70.03	96.911	183.16	176.17	52.891	66.105	73.616	55.409	31.718	45.747	55.452	69.615	140.37	130.57	53.34	53.739	124.61	104.33
114.56	81.301	112.72	123.43	106.6	149.88	134.87	131.63	179.2	174.13	139.12	123.37	154.65	146.95	118.74	127.47	80.614	67.549	76.351	71.565	53.163	57.23	108.38	107.48	53.045	86.217	57.55	99.049	103.02	65.752	67.097	87.861	77.806	96.836	114.23	111.93	57.181	80.416	83.475	62.852	55.215	69.242	32.731	47.367	118.41	101.79	48.293	43.218	127.91	100.08
102.07	94.965	112.43	125.86	121.35	160.19	127.3	127.3	164.63	170.38	96.311	119.3	122.02	124.05	113.98	137.63	108.8	113.2	94.02	93.857	64.103	78.44	109.23	112.84	55.248	105.2	63.951	108.9	130.68	105.95	90.937	114.9	94.238	104.75	30.976	28.864	78.264	106.53	101.49	85.327	93.893	112	13.914	27.148	76.451	66.105	52.843	39.535	123.45	99.524
92.976	111.39	104.16	120.62	133.98	151.55	109.53	117.83	128.66	140.88	67.82	115.07	88.318	93.569	107.28	126.15	129.19	141.17	103.11	111.03	93.903	100.65	101.98	105.26	89.451	122.62	101.97	124.14	140.13	128.05	117.59	133.21	103.24	107.82	-22.616	-25.332	103.6	126.83	120.88	114.56	136.9	140.96	20.789	33.862	55.404	62.348	69.091	57.597	127.55	116.24
99.931	125.79	97.923	111.95	136.73	127.58	93.864	108.71	102.84	115.5	81.313	136.79	87.106	91.358	117.88	121.52	140.97	144.32	107.15	120.55	108.34	113.64	89.842	93.953	106.93	119.65	131.43	131.99	140.01	139.46	135.49	135.23	106.48	111.62	-35.005	-33.254	115.39	135.31	126.47	137.59	167.62	146.7	36.839	57.074	49.411	80.271	88.425	83.202	125.63	132.86
114.57	134.32	95.45	105.68	123.97	96.233	88.913	105.49	88.555	90.128	101	143	105.18	98.918	118.94	112.65	136.28	121.05	119.1	128.48	97.481	112.25	71.751	79.299	81.769	88.886	119.28	116.25	128.61	131.55	121.97	115.49	111.84	117.94	-1.7028	3.1642	105.48	124.02	113.3	139.55	167.5	131.9	62.416	81.945	72.093	113.57	106.8	105.85	110	138.38
121.55	138.35	98.203	102.82	109.5	81.649	95.169	115.42	93.763	87.172	107.09	141.09	121.43	114.3	114.81	116.97	120.8	104.73	135.77	133.58	78.454	116.21	59.562	74.44	31.719	60.669	84.632	98.34	117.36	122.16	91.034	89.871	121.78	123.58	43.253	52.433	87.241	105.48	86.822	118.94	139.49	118.89	77.244	88.247	89.767	128.21	110.1	104.96	85.164	134.03
112.5	131.71	99.14	103.07	108.02	82.618	103.77	127.73	107.56	94.782	95.068	119.96	121.71	114.26	103.19	113.34	102.25	97.749	146.34	132.2	67.479	118.7	64.436	85.1	12.171	51.979	74.327	91.83	103.82	106.72	52.819	71.695	128.55	122.1	90.29	99.315	78.997	90.803	69.184	100.79	106.11	115.83	95.356	89.997	103.44	123.57	108.34	99.008	64.647	118.78
95.914	124.38	95.379	103.29	122.93	105.62	107.93	141.19	133.11	128.45	87.33	126.74	114.09	122.66	111.33	118.55	86.712	107.92	132.17	114.93	89.172	123.77	78.835	102.41	33.926	67.572	107.33	113.85	92.436	98.378	29.93	62.831	110.53	102.27	102.28	115.75	74.82	80.454	65.437	88.238	76.746	107.68	97.069	86.934	87.92	94.725	94.208	82.982	65.133	105.99
87.729	117.06	87.024	104.79	139.27	128.89	104.63	145.35	161.6	161.71	93.665	147.19	114.73	136.62	130.41	119.73	82.888	113.79	104.06	94.275	118.08	115.86	89.924	114.52	73.777	83.126	148.61	140.69	88.108	98.77	23.856	63.968	74.17	76.76	88.188	105.33	71.667	75.477	78.604	91.21	63.476	87.76	89.168	84.19	64.243	60.901	84.482	74.461	78.762	87.934
95.769	114.87	76.901	98.444	129.82	127	92.789	129.61	170.19	162.68	112.13	157.61	123.64	145.93	140.67	113.75	100.86	117.81	89.807	89.869	121.01	92.603	76.578	104.33	71.268	72.662	147.94	138.71	99.474	114.42	25.782	66.585	48.826	65.053	58.443	78.084	77.699	84.027	101.04	106.04	70.995	69.63	79.669	80.617	49.308	38.255	91.182	78.261	99.046	73.82
101.4	124.16	70.993	89.382	119.07	117.18	83.923	110.69	153.43	136.18	99.246	121.36	114.01	126.95	121.44	95.211	113.01	120.56	90.265	96.371	132.14	82.021	51.913	76.182	54.865	64.094	142.02	126.1	107.53	119.61	40.731	71.503	43.596	68.512	42.576	49.589	83.133	88.651	116.04	110.16	81.02	57.106	68.339	68.715	54.666	41.844	96.223	77.801	110.31	79.829
103.64	130.89	73.893	75.255	94.119	100.74	79.367	93.247	123.36	105.58	91.663	91.085	102.9	107.66	98.889	98.019	134.02	140.51	105.82	109.6	106.98	86.813	39.929	61.215	23.378	72.33	93.114	100.49	130.49	142.27	75.993	99.258	79.926	95.167	51.319	51.339	114.41	115.79	122.49	115.29	121.65	87.933	65.573	66.691	56.491	55.723	103.01	85.471	100.83	85.221
94.563	135.14	82.83	61.083	86.768	93.104	80.426	80.545	86.049	93.39	83.397	78.782	82.044	85.896	84.355	104.01	133.21	159.3	106.5	104.57	105.55	105.21	45.711	55.571	25.577	97.778	87.68	91.541	132.82	140.45	107.47	115.99	113.05	109.18	75.955	75.43	137.48	130.52	118.04	110.98	151.09	118.88	77.448	86.311	61.575	83.154	101.3	91.707	96.009	106.55
73.956	127.89	75.779	58.073	85.724	89.381	69.782	65.523	56.879	63.3	59.244	38.382	42.217	53.06	60.016	72.054	111.31	155.84	79.236	75.87	121.3	109.79	43.405	48.984	76.626	118.97	115.6	102.68	105.01	105.98	87.329	101.64	114.03	93.329	121	126.41	151.96	125.82	116.18	110.55	174.95	132.89	108.89	117.06	103.23	117.21	95.831	106.49	102.19	119.21
73.158	110.41	82.261	64.245	87.573	96.674	62.685	54.092	68.833	81.221	82.418	76.487	49.094	76.813	87.886	89.429	107.75	152.01	56.792	57.827	121.97	117.63	62.504	72.729	116.71	135.18	117.36	117.52	97.341	110.24	88.649	96.275	102.5	78.942	122.08	143.52	148.77	120.25	123.08	117.37	184.28	139.21	108.51	126.4	89.309	91.691	93.125	106.72	97.431	97.464
87.638	92.342	90.832	64.206	77.513	84.692	57.356	31.592	69.051	83.315	114.82	107.23	74.335	96.608	114.02	102.8	122.22	141.24	67.872	70.705	119.04	111.21	75.273	88.199	119.16	116.92	105.43	103.6	93.726	120.61	89.481	79.988	95.669	75.151	97.653	121.75	136	111.14	143.37	131.65	171.04	132.77	107.82	123.76	67.108	51.541	109.92	108.7	99.404	77.953
92.411	84.105	83.922	63.109	81.226	70.168	51.235	15.48	63.758	58.863	115.57	73.827	77.952	88.084	110.46	86.145	135.05	135.72	85.811	91.258	132.01	102.89	72.546	85.842	132.92	96.534	148.45	103.93	80.842	112.28	72.538	57.656	92.214	78.189	85.224	90.713	135.31	107.98	159.49	151.99	153.42	130.61	102.97	103.13	66.397	29.925	118.05	104.17	103.76	83.904
92.89	94.059	79.691	74.325	92.67	103.54	65.762	58.27	92.534	96.366	104.66	97.129	90.193	122.73	120.57	120.89	134.96	156.15	90.499	101.18	146.09	126.65	85.554	97.636	137.74	118.39	146.24	130.45	85.894	130.91	97.642	78.404	93.009	89.965	67.793	64.743	127.96	112.75	142.13	137.56	134.62	140.84	55.872	64.244	26.459	14.148	83.865	72.708	80.558	91.536
109.28	105.77	80.713	76.967	64.914	104.48	85.685	97.668	89.113	116.01	113.37	148.88	116.84	147.36	116.07	140.72	139.19	166.11	114.66	121.5	106.37	117.81	84.036	91.345	62.699	95.316	66.029	98.489	100.25	146.77	104.28	90.403	111.36	107.4	60.237	71.178	122.49	127.19	117.27	117.79	114.94	146.26	59.466	82.464	23.465	52.09	82.595	83.128	76.061	103.19
115.71	110.92	72.151	87.171	42.918	78.258	86.799	107.6	73.248	68.353	84.658	112.62	101.38	109.06	70.38	86.308	128.91	144.1	129.36	131.37	67.748	81.431	51.159	63.485	6.2002	49.949	30.653	63.493	96.67	125.18	54.942	69.801	113	106.48	89.794	113.01	122.43	129.19	104.1	111.1	103.55	129.5	108.18	123.64	105.16	124.28	104.68	121.3	91.576	106.34
115.86	117.6	80.723	104.94	44.2	79.719	85.475	112.91	84.255	41.685	45.558	88.642	70.68	79.781	55.53	71.255	114.84	129.36	134.75	130.71	76.95	80.32	31.135	55.991	-14.458	47.294	19.403	63.095	105.39	129.91	51.785	65.624	101.26	95.869	96.844	129.35	109.92	114.28	100.82	90.665	98.331	98.852	117.56	125.65	147.97	140.82	107.06	123.96	98.354	92.485
115.14	110.39	109.9	120.6	63.704	93.238	93.906	108.16	102.08	35.402	29.295	73.45	58.534	58.603	73.083	98.437	110.77	110.14	147.37	132.52	102.12	98.636	60.642	87.326	20.695	86.559	21	73.551	125.21	151.83	113.69	100.78	105.04	99.023	104.66	124.02	101.12	99.559	113.21	79.631	111.22	79.779	106.43	103.91	137	105.52	106.15	114.55	80.685	58.881
111.96	94.98	133.67	115.34	79.642	89.64	105.11	85.851	94.438	23.546	53.001	51.088	63.775	40.153	96.742	121.71	113.22	94.699	154.95	127.96	116.25	100.82	103.77	115.49	73.777	115.62	58.729	78.461	130.66	148.51	161.37	124.24	118.51	103.48	115.49	112.79	110.72	99.385	122.65	84.854	123.42	77.429	106.28	91.574	107.25	67.669	109.17	110.91	77.069	55.051
102.55	85.179	143.49	105.81	101.53	90.912	125.02	80.171	83.041	31.7	84.577	33.815	80.664	38.618	108.7	121.3	92	82.088	134.71	105.6	129.5	91.031	142.56	124.19	123.93	122.72	122.56	89.827	103.45	99.946	160.74	117.62	110.64	91.36	120.78	100.86	106.82	92.349	102.79	75.112	91.219	68.186	108.66	91.784	80.193	55.857	100.24	102.57	88.435	86.876
102.04	76.006	153.96	110.72	113.26	104.09	151.92	103.17	104.86	80.903	125.36	72.642	124.74	82.638	125.76	134.5	69.846	81.565	107.45	88.526	97.482	83.705	182.4	142.44	123.7	115.55	108.97	90.506	85.671	72.449	151.29	123.13	96.44	83.427	109.79	94.23	91.129	90.712	66.703	52.257	40.929	67.46	99.22	96.649	40.902	43.313	92.17	95.24	80.861	94.462
102.41	65.893	158.44	123.38	122.13	99.046	158.09	108.53	129.04	99.296	136.83	82.84	136.83	102.8	123.87	119.33	58.667	83.885	90.945	85.962	63.263	78.712	193.22	153.31	102.04	95.004	100.77	86.336	72.955	59.458	127.42	122.45	81.763	77.565	106	97.476	86.795	92.374	54.844	49.214	13.262	69.936	102.99	104.3	40.404	36.35	102.91	98.524	76.265	86.827
97.733	61.289	161.73	138.41	140.57	97.127	146.52	97.91	132.75	93.111	98.719	56.787	95.553	82.658	111.62	98.154	48.014	77.121	86.35	88.301	97.001	100.54	191.77	161.5	119.59	106.81	135.33	98.108	58.251	54.24	140.07	128.95	68.097	70.362	120.2	101.44	84.611	79.607	78.938	58.84	25.805	63.941	105.13	99.33	59.529	31.857	108.02	93.664	76.248	82.682
94.566	58.743	165.75	153.67	166.58	117.8	133.16	92.869	122.64	105.06	49.726	41.408	45.123	60.205	112.03	106.54	38.266	53.246	85.147	85.776	171.71	144.89	211.01	185.89	202.45	170.86	178.79	129.5	51.031	59.062	206.62	163.35	63.915	71.531	154.73	112.42	83.651	64.002	121.39	78.497	79.85	66.23	91.7	83.074	61.025	29.237	93.379	81.457	65.75	77.32
100.73	57.862	148.92	146.13	169.93	117.52	108.07	72.266	92.122	110.36	50.884	45.4	21.837	54.947	119.45	112.84	52.232	35.143	84.166	80.502	194.07	158.18	209.36	190.17	272.17	209.96	223.14	153.23	58.191	63.515	224.19	169.06	72.105	79.648	178.18	134.1	111.19	82.737	156.08	124.75	150.05	99.015	91.718	85.893	66.751	50.875	89.111	90.058	81.855	95.421
110.48	72.913	116.24	125.16	148.72	114.85	92.565	72.289	57.762	121.02	64.884	74.778	36.023	72.922	112.24	105.33	61.739	31.417	85.592	79.837	173.25	143.42	174.28	156.15	263.85	196.04	203.43	149.16	66.518	59.159	176.33	134.63	73.247	83.95	155.58	139.54	114.03	96.725	148.68	135.81	155.65	122.89	106.16	110.33	86.445	109.69	97.187	113.73	118.5	136.79
117.2	98.84	79.224	94.262	110.28	97.397	81.201	78.66	38.738	113.56	83.983	113.8	68.345	100.64	96.961	90.113	80.24	65.236	98.191	93.437	115.93	111.49	100.46	93.671	155.09	127.51	142.22	119.47	85.567	72.616	84.349	75.367	77.098	88.563	82.785	116.85	104.54	109.41	112.21	117.67	108.57	134.88	135.43	146.37	120.46	172.98	127.67	146.71	168.85	188.03
113.94	115.79	63.147	79.413	91.189	87.424	81.381	94.859	55.598	98.568	87.188	139.9	95.765	119.84	89.825	93.231	98.367	107.72	113.51	111.24	73.153	93.92	49.09	60.345	49.233	76.909	87.248	96.416	109.46	107.02	42.029	58.969	91.599	100.59	21.998	83.881	89.409	110.89	78.958	89.599	61.376	130.24	158.59	167.38	147.22	200.55	156.42	169.87	187.01	208.16
104.61	115.05	77.305	91.319	100.83	104.5	96.812	123.4	91.217	98.504	72.983	153.58	104.03	128.09	98.384	125.81	96.12	119.73	112.61	111.54	88.7	104.13	60.035	80.131	31.12	90.214	64.144	99.76	116.83	131.38	91.563	104	105.51	109.24	20.954	65.263	67.26	91.02	67.151	60.667	43.733	100.49	151.98	156.72	143.76	184.42	146.9	158.85	162.28	192.85
106.01	93.782	100.73	106.69	109.18	104.74	104.3	120.26	106.37	91.907	94.575	152	102.96	126.7	115.58	148.34	95.875	98.147	97.061	96.471	102.01	102.56	101.01	120.87	75.44	116.14	90.503	110.14	108.82	121.98	148.05	148.7	116.16	110.32	74.774	82.751	76.073	88.259	84.49	73.087	71.055	77.394	132.38	133.32	127.62	149.2	118.25	131.37	138.49	165.91
114.97	78.843	112.19	114.24	99.59	98.206	106.66	102.47	84.53	83.458	114.13	129.72	92.912	113.08	107.93	124.75	80.067	58.037	78.636	78.854	116.86	89.433	124.53	129.85	119.16	117.44	109.14	108.68	79.725	68.369	148.2	139.67	103.14	94.364	132.39	116.05	79.401	80.707	100.09	82.559	81.79	52.692	108.28	108.25	125.13	143.24	81.368	96.435	140.61	155.43
123.07	78.317	103.09	104.8	73.374	84.113	99.526	75.396	64.128	77.914	133.24	108.31	90.763	104.93	90.552	77.76	78.634	52.465	78.082	80.997	93.19	77.522	103.51	101.93	105.62	87.707	90.258	96.393	73.261	39.62	88.083	88.118	90.661	86.125	142.22	140.29	90.686	92.358	97.947	89.398	81.228	62.536	87.17	88.436	132.88	157.21	67.665	78.556	160.2	152.79
108.39	95.65	80.926	90.025	61.72	92.955	94.342	70.48	69.956	80.819	102.77	76.197	77.397	89.813	68.997	36.693	72.802	83.646	87.447	91.633	94.67	95.976	53.318	53.938	75.034	75.074	62.491	98.896	82.726	50.372	30.418	37.765	83.583	85.748	109.8	136.82	87.38	94.775	71.071	69.055	66.148	82.61	71.767	71.965	148.08	179.59	66.511	75.212	172.29	160.95
88.642	101.97	76.161	83.803	67.542	118.02	99.776	89.623	115.31	112.96	82.244	89.301	90.326	99.167	88.399	66.457	82.711	123.17	103.07	103.28	88.749	134.27	42.545	51.94	69.164	111.94	18.629	109.42	121.03	119.3	56.223	60.22	109.76	110.36	74.72	119.78	91.27	108.29	45.059	57.243	80.836	117.97	61.946	65.861	124.47	161.16	78.445	92.21	140.19	142.33
77.001	91.899	86.814	82.998	85.933	124.83	102.29	99.329	139.36	131.93	87.277	105.03	107.31	104.31	121.9	113.68	91.718	126.01	105.08	97.004	95.128	150.37	68.712	77.436	111.09	157.71	42.901	118.75	136.44	156.69	110.75	104.57	137.13	126.31	70.46	103.31	102.37	118.52	42.949	72.068	100.66	128.42	71.755	76.736	89.489	115.95	93.392	113.25	102.79	126.86
84.331	80.336	101.05	86.773	94.255	110.98	98.011	95.38	105.06	120.89	101.21	99.839	114.28	97.664	130.6	128.6	85.77	87.167	95.941	79.791	116.89	131.11	107.24	98.616	164.57	170.28	100.29	109.91	108.22	120.88	133.67	123.28	135.15	115.02	92.071	94.477	101.02	107.2	65.667	91.694	91.129	98.999	91.411	93.118	66.012	74.061	99.692	119.32	83.477	119.7
104.78	81.18	99.376	84.85	83.455	73.803	79.148	68.262	28.138	69.166	113.84	59.441	103.23	77.055	101.77	86.946	84.552	54.733	93.627	75.518	125.89	86.377	115.01	90.266	177.36	126.44	160.75	84.884	66.003	49.352	85.45	93.769	110.83	91.155	113.32	95.781	101.72	93.272	102.81	115.04	69.137	67.798	113.79	105.21	74.809	57.332	108.2	115.3	92.256	113.83
115.17	110.15	75.881	71.107	61.414	46.692	58.181	45.449	-45.95	7.8357	93.158	9.5009	64.185	51.21	52.739	22.743	84.871	73.371	100.88	86.228	152.59	58.44	68.268	41.507	130.66	58.751	193.58	64.939	36.919	1.2099	5.7975	30.704	79.539	66.497	105.23	92.64	94.335	73.403	122.45	109.11	49.982	47.259	123.44	105.82	108.13	79.148	107.5	98.225	126.93	126.87
112.09	126.06	70.677	85.864	84.758	82.724	67.793	76.556	19.076	56.425	95.933	54.14	76.866	98.574	77.956	63.009	107.29	129.61	97.456	100.95	128.88	86.164	76.167	72.362	131.03	83.878	165.28	100.01	84.335	72.532	42.475	74.673	88.176	93.78	101.35	100.6	103.49	91.212	114.36	108.8	102.04	90.048	76.016	74.621	80.144	63.772	86.911	76.909	86.525	71.593
101.7	136.44	52.709	64.165	39.744	52.614	75.681	75.373	11.57	17.161	82.181	44.945	61.246	69.964	55.22	42.514	120.22	148.56	113.61	117.35	102.67	56.435	21.166	31.551	55.143	38.891	82.287	46.89	98.987	100.98	37.578	53.597	116.95	105.73	115.42	123.69	111.89	94.88	102.13	96.114	137.71	88.921	130.39	121.75	147.47	142.39	114.24	119.03	124.11	102.68
95.498	122.19	63.55	64.891	25.395	44.066	97.04	89.995	49.283	39.326	99.382	77.483	80.662	74.744	71.833	70.52	124.17	125.29	102.3	113.32	58.645	34.821	29.874	42.992	48.002	42.717	17.595	18.81	113.72	124.2	84.101	75.948	140.36	119.37	137.7	140.72	117.18	104.84	94.406	96.112	155.84	81.04	162.93	154.61	173.14	179.36	130.36	149.17	131.06	111.61
94.092	110.65	87.818	81.303	52.712	68.518	111.29	107.91	101.08	105.77	122.87	124.98	103.9	110.4	109.5	121.17	119.18	103.3	69.045	96.592	45.926	47.764	73.392	79.169	93.848	82.759	32.851	47.465	121.24	131.23	133.1	107.06	131.94	120.89	126.93	126.96	113.89	112.41	99.628	101.36	140.23	76.517	141.14	138.32	143.33	154.64	116.99	128.52	116.34	99.942
90.265	113.97	91.087	95.05	84.376	90.962	100.21	105.48	109.02	117.37	105.48	95.843	92.75	112.36	102.58	113.94	115.03	105.02	53.676	94.868	66.642	75.045	90.843	90.255	140.72	109.55	95.602	93.712	117.79	118.83	121.28	112.27	113.15	119.16	105.91	110.13	118.33	116.24	122.6	117.88	132.45	96.253	114.41	99.315	129.14	120.41	101.71	96.719	93.055	67.278
106.16	127.66	95.056	88.648	78.31	91.302	90.693	93.866	75.875	109.06	108.87	106.57	107.57	117.95	95.006	115.43	137.72	143.28	98.792	134.41	71.173	103.27	92.201	88.104	93.765	99.729	79.101	87.657	141.18	148.87	112.51	115.85	135.75	144.53	62.953	88.335	125.45	129.16	144.34	134.6	153.73	144.83	100.43	80.908	91.662	84.111	110.07	85.259	61.598	20.486
113.45	138.91	92.106	82.709	80.681	89.104	87.521	95.038	64.846	100.96	110.81	122.37	121.73	121.02	93.276	114.09	147.92	180.1	138.62	160.15	86.317	120.19	77.49	80.108	46.942	87.63	86.214	85.466	154.32	174.28	94.58	102.91	161.34	161.97	43.73	78.811	130.96	135.4	137.89	144.45	180.85	178.32	83.565	70.598	62.692	57.686	104.08	75.956	38.188	3.0332
112.32	132.5	87.121	82.285	74.123	76.059	94.716	109.09	67.907	84.772	107.57	122.12	129.22	111.81	83.732	93.86	130.37	166.28	150.61	153.11	95.381	96.198	55.481	64.877	11.261	60.023	81.432	64.542	129.95	149.56	57.792	63.995	160.08	145.72	66.011	87.713	119.62	118.81	109.11	132.04	163.62	155.27	87.511	83.312	77.249	67.282	92	80.414	48.066	36.349
106.39	108.21	98.923	101.71	88.752	96.299	116.57	146.78	117.43	123.51	113.27	150.49	147.79	136.46	104	112.74	99.12	119.71	120.54	114.42	99.826	78.849	78.62	88.675	30.483	67.5	65.166	68.275	97.199	111.3	63.82	59.23	116.88	106.19	95.095	87.94	84.53	88.32	75.552	98.479	98.012	102.29	70.554	84.664	78.606	67.743	64.799	72.114	55.893	71.926
100.56	74.975	111.91	116.19	108.08	110.99	123.75	151.93	159.49	153.16	141.41	164.52	165.3	160.72	133.91	136.95	101.39	85.71	85.388	81.2	77.118	71.942	121.31	130.43	77.134	80.55	71.033	85.326	88.013	92.728	85.768	85.643	68.665	75.061	111.1	79.865	73.75	84.139	73.355	97.959	55.103	85.49	72.85	93.819	84.689	64.452	69.703	83.739	65.798	81.881
85.079	67.63	106.3	111.09	120.72	119.77	107.88	125.03	150.01	139.89	142.67	135.08	146.22	147.75	135.45	130.4	118.42	94.767	62.778	64.058	90.812	91.682	132.27	137.75	120.29	86.72	120.02	113.78	90.224	89.959	95.721	103.75	32.905	54.593	98.093	58.116	80.282	88.525	89.963	111.05	56.918	100.54	99.059	111.52	103.42	78.029	92.512	103.01	88.781	89.812
67.146	90.894	93.179	104.13	130.15	135.66	88.432	105.95	128.15	125.84	115.13	106.48	113.36	119.96	117.62	111.82	124.2	129.86	56.106	62.046	132.61	132.34	121.13	123.87	150.26	101.4	170.12	147.12	98.051	103.47	105.55	113.11	28.408	54.409	73.467	36.979	91.816	91.703	99.085	114.86	95.62	122.07	112.81	118.19	100.64	87.488	100.36	105.55	96.788	89.275
71.333	128.31	82.979	91.1	90.482	116.7	74.862	95.4	93.461	101.89	93.961	106.79	90.288	88.852	81.684	76.579	117.11	151.02	82.843	81.46	136.37	134.96	79.164	83.618	88.928	74.784	125.64	117.67	96.211	106.18	82.34	79.155	61.227	67.616	55.058	38.197	106.06	94.083	95.943	95.321	121.4	108.98	121.51	125.02	86.905	98.042	101.01	99.582	111.81	103.36
98.218	134.79	85.626	97.309	45.65	57.049	75.786	87.108	85.021	58.938	84.282	71.82	91.489	40.154	28.474	1.8546	101.34	98.888	132.24	119.44	58.89	74.645	65.02	71.381	27.494	26.778	23.801	37.906	76.438	66.218	34.03	44.169	114.84	100.05	112.68	96.97	127.02	99.341	103.69	90.265	118.03	69.046	143.21	133.2	112.46	116.36	117.74	117.8	102.19	86.468
122.3	118.34	96.549	122.06	59.904	23.541	87.812	90.33	128.58	45.148	72.031	19.458	93.212	10.696	4.0528	-52.847	78.699	24.002	157.63	144.2	-1.6166	25.278	93.064	99.034	50.132	21.776	-6.7686	8.5879	52.516	14.612	10.041	41.042	138.74	126.99	198.55	166.76	133.07	96.12	117.71	94.536	83.492	30.504	135.05	111.98	146.77	121.35	118.38	122.78	71.067	52.672
127.94	141.9	101.27	103.23	111.05	53.624	89.517	90.587	157.25	103.44	81.453	82.439	61.401	61.835	69.116	10.09	64.579	62.448	134.25	128.72	98.679	67.324	74.214	77.481	54.501	46.03	122.32	79.159	47.408	17.474	23.954	4.9734	95.48	97.916	136.32	129.46	97.753	73.715	106.26	58.37	6.6538	-0.35197	56.903	58.875	98.897	94.285	66.4	46.079	117.53	127.32
116.91	124.02	78.492	84.184	101.22	57.606	76.034	68.642	106.84	45.236	65.319	33.562	40.978	51.175	64.156	20.793	89.874	78.582	135.45	133.49	127.39	73.348	51.493	54.463	85.294	54.227	116.86	84.628	74.381	58.958	36.989	32.882	92.302	95.827	141	143.25	99.224	75.952	123.16	82.362	46.498	54.406	104.44	91.13	154.89	134.83	99.35	95.948	125.65	122.28
94.765	112.33	80.139	77.372	120.22	111.24	74.011	76.379	90.24	82.002	87.78	88.953	67.799	106.23	117.68	120.88	120.81	135.78	110.63	119.82	166.37	126.66	63.313	66.237	137.01	112.6	141.34	135.56	134.86	158.09	118.96	105.22	91.168	97.782	87.93	101.92	94.778	90.129	115.56	104.26	105.96	127.87	106.95	106.66	117.38	112.58	112.77	112.67	102.86	99.512
79.306	101.92	95.523	79.59	113.86	143.24	76.655	90.582	81.986	123.5	125.63	152.7	108.6	159.81	159.06	202.21	145.3	178.89	91.413	104.86	150.36	152.95	82.553	89.004	143.78	149.74	122.21	153.35	178.52	228.38	180	163.11	102.8	102.19	45.744	64.994	102.53	113.95	100.61	115.06	146.94	167.93	102.99	114.12	65.833	69.141	123.13	117.44	77.212	71.258
87.841	87.095	115.06	77.569	70.664	98.489	86.048	77.464	40.448	88.003	150.41	133.52	132.03	137.78	135.55	173.38	154.79	155.44	112.57	112.23	81.061	107.97	101.81	99.18	91.822	110.84	63.957	84.208	162.65	192.6	172.14	166	128.23	110.94	72.226	71.767	113.71	126.65	103.58	119.04	137.32	146.32	147.77	143.88	84.687	70.293	159.65	148.02	79.18	56.154
101.93	92.254	130.06	88.261	68.902	87.664	107.78	92.541	62.509	89.73	143.2	123.43	125.86	131.53	124.19	145.52	136.84	129.67	114.27	103.64	64.733	94.112	134.94	122.81	76.812	102.34	55.244	66.805	121.96	124.5	165.07	157.08	124.05	108.85	106.68	83.147	105.5	119.56	97.125	91.993	99.886	105.47	127.22	121.82	78.165	58.209	133.96	124.16	82.384	57.713
122.67	98.949	125.21	95.435	68.821	81.21	125.85	108.2	91.973	82.981	125.29	116.46	119.74	122.85	110.11	112.27	123.95	98.481	120.65	102.73	56.123	83.742	148.91	131.64	69.628	87.887	29.759	53.554	94.357	73.28	141.18	136.61	119.28	111.37	135.58	101.73	100.59	112.87	95.947	79.521	95.007	99.978	114.74	111.84	81.586	70.979	110.58	120.29	94.282	67.956
128.07	112.29	92.861	89.515	61.757	77.985	119.93	112.74	91.506	61.469	93.017	103.81	103.9	102.09	86.844	71.826	108.96	80.753	116.62	98.66	77.058	74.495	94.755	84.589	49.48	55.084	27.821	53.027	79.978	48.612	67.652	69.949	102.11	96.386	113.38	98.02	100.17	102.44	92.557	81.217	110.4	116.35	125.78	124.2	106.24	115.95	103.38	132.97	145.04	128.82
116.51	117	62.311	86.062	52.203	86.493	97.722	115.32	84.195	65.278	74.72	111.87	104.22	95.359	78.115	63.443	97.308	79.154	103.66	94.627	85.24	72.852	20.057	32.715	19.172	36.453	19.987	65.073	90.773	70.784	-1.0438	14.88	88.822	81.502	53.29	80.755	108.41	102.93	88.681	93.806	131.24	141.9	138.94	137.86	122.74	154.22	114.02	146.14	191.48	193.65
94.558	105.93	59.078	101.65	55.166	119.98	82.999	132.24	97.807	111.97	67.084	135.87	120.81	111.67	88.245	100.49	83.13	83.56	87.978	92.363	74.255	92.032	-0.94127	36.458	14.724	70.856	-15.828	90.001	112.53	121.41	6.9309	37.772	89.171	84.697	16.138	81.799	110.97	109.09	84.973	96.567	137.88	156.05	129.08	127.99	119.09	164.18	119.15	139.95	181.11	202.51
80.185	83.356	70.818	105.37	55.716	109.97	70.657	107.87	83.979	110.46	82.247	114.29	123.41	98.434	83.672	108.31	86.885	87.341	94.277	103.07	40.624	88.034	20.202	65.997	17.388	89.972	-9.378	87.337	114.18	138.21	41.638	85.341	110.34	103.5	44.054	119.37	126.03	127.2	95.912	115.25	132.75	156.55	144.24	130.98	148.56	177.98	137.99	142.83	154.2	174.57
75.935	77.317	79.808	93.426	54.138	87.012	68.09	70.897	57.213	74.029	91.294	77.858	98.281	75.901	65.357	93.215	95.561	103.63	106.28	109.38	36.532	75.97	54.161	85.613	23.072	85.858	33.874	77.11	92.001	118.07	74.167	110.34	121.23	110.7	97.069	154.07	131.95	132.48	100.72	118.96	113.2	141.99	150.4	132.57	176.55	184.96	128.43	130.19	130.34	141.09
83.671	85.031	91.276	91.814	66.645	97.782	88.391	71.707	74.233	73.918	95.205	89.507	92.387	88.767	65.998	103.38	104.66	118.92	112.31	107.77	43.833	74.751	107.9	111.34	46.001	87.289	48.878	81.289	83.642	108.31	109.77	126.58	114.44	110.33	128.19	148.82	119.88	122.21	92.52	104.91	98.651	132.45	111.84	112.35	143.6	148.65	83.929	99.382	82.421	85.675
93.579	103.05	92.868	90.762	69.077	119.07	107.02	94.14	104.86	85.909	96.384	124.41	93.578	114.64	79.816	120.33	114.19	134.6	111.03	97.885	55.173	73.331	118.08	102.99	33.665	68.588	39.173	91.19	94.214	113.65	87.83	94.261	89.758	91.469	95.117	95.366	107.8	106.95	84.324	84.767	93.186	120.8	56.822	79.329	79.181	91.181	39.438	63.49	61.955	64.381
100.64	104.14	93.604	95.213	60.963	124.72	116.93	115.58	122.52	84.168	101.9	133.59	101.03	119.74	93.679	126.06	124.58	129.28	113.23	92.352	49.366	69.355	103.72	88.035	4.7247	48.007	8.807	89.92	118.73	127.65	42.703	66.037	78.1	79.861	48.441	49.207	106.88	102.08	95.684	85.249	110.4	111.61	35.097	58.416	41.803	52.382	39.24	55.874	63.871	63.562
98.575	91.968	103.1	109.82	71.127	137.64	123.87	137.15	132.28	94.947	104.34	129.88	98.26	119.18	115	145.78	120.7	120.62	102.72	81.619	76.588	100.64	103.4	99.164	16.124	78.925	10.708	109.99	139.18	145.14	56.654	95.312	82.009	82.254	26.969	43.701	98.707	101.53	112.29	92.874	135.99	103.76	31.823	44.532	33.672	41.19	55.645	49.829	70.873	72.987
99.514	67.512	112.57	117.67	82.003	115.75	121.59	120.3	102.66	70.079	116.06	91.526	87.828	91.41	110.79	133.21	119.67	101.97	98.982	81.926	101.33	123.56	117.98	122.93	64.659	116.37	49.782	109.59	139.63	138.64	112.4	155.41	113.59	104.62	73.461	100.7	99.459	114.02	131.98	128.03	165.07	109.9	86.49	77.817	90.139	80.768	103.51	77.143	86.245	79.945
98.172	65.354	118.75	127.86	114.31	123.81	121.35	115.08	96.541	87.658	112.83	89.306	78.381	94.311	106.67	130.57	102.94	95.694	77.461	74.424	152.22	157.67	143.3	147.93	153.14	174.95	110.21	133.14	123.45	121.63	194.84	206.69	125.83	117.79	129.59	153.15	84.601	112.12	120.94	135.63	152.56	109.85	110.03	101.17	122.73	109.2	109.24	76.131	87.583	84.937
104.64	82.479	110.51	121.64	117.42	114.75	110.85	102.28	95.09	99.157	118.62	101.77	87.328	104.29	94.181	103.3	100.65	90.853	73.257	81.596	145.37	143.81	135.5	135.47	184.24	172.48	120.35	123.78	109.3	98.102	200.26	183.24	125.03	120.32	160.61	172.15	90.27	114.21	101.06	131.01	112.84	104.41	127.65	121.62	136.48	120.31	109.04	83.753	96.426	94.711
108.92	111.23	97.94	112.84	107.14	115.6	99.973	110.85	122.03	129.41	124.76	129.85	110.52	128.26	100.4	87.762	103.12	90.45	78.45	94.188	101.47	113.82	111.77	109.47	161.72	141.75	78.995	110.34	109.98	89.565	145.61	121.77	105.57	112.86	144.01	143.81	105.35	113.85	82.596	102.4	67.633	89.059	107.5	102.06	102.52	92.124	89.019	78.594	93.923	96.592
112.5	136.43	79.886	79.776	54.143	63.346	84.665	93.89	69.582	79.777	119.32	94.379	106.16	87.376	75.541	25.865	104.67	79.987	116.76	121.85	64.304	53.133	51.914	40.361	54.254	41.726	24.859	37.908	91.09	51.402	30.609	19.738	89.039	93.523	107.89	102.58	113.42	96.698	89.995	69.766	30.288	50.016	138.63	107.3	113.99	107.82	103.77	102.78	134.74	132.84
100.51	145.42	79.144	79.012	61.333	67.815	81.784	109.12	71.894	92.05	111.41	93.226	90.065	93.754	93.799	44.491	98.573	108.93	113.11	119.2	78.964	68.306	47.578	42.508	35.512	39.294	51.715	53.784	90.455	65.613	16.144	18.649	69.999	80.373	65.57	67.672	107.73	86.11	96.105	53.029	49.465	49.861	104.63	70.104	76.789	80.386	76.858	77.375	131.04	129.76
96.085	126.83	89.442	89.52	70.156	64.983	82.837	109.12	59.083	96.266	113.05	96.616	80.246	104.44	94.973	71.84	105.82	139.66	107.84	116.49	79.774	89.501	69.43	78.437	51.549	61.177	75.485	62.849	95.76	100.33	66.305	74.092	79.979	85.34	56.16	70.276	101.91	91.016	109.94	79.981	102.62	84.039	96.254	73.059	66.692	69.873	79.285	75.631	114.68	101.27
88.336	104.4	97.552	110.13	98.89	86.891	83.519	111.05	63.755	118.48	89.152	89.04	66.73	115.99	74.092	81.108	98.819	151.9	80.591	97.736	95.384	110.63	86.423	112.06	117.19	107.01	124.6	98.117	85.045	114.37	119.65	118.3	82.952	84.594	73.067	87.168	87.986	89.905	109.71	111.46	120.54	102.54	85.102	85.742	81.815	71.781	82.491	72.908	99.925	87.541
89.714	86.997	106.7	121.17	117.15	118.76	88.288	117.22	88.075	161.59	75.288	97.955	81.408	131.65	61.868	83.888	87.976	130.06	59.705	82.32	88.309	113.27	94.247	128.85	161.58	141.44	128.11	124.17	73.175	107.96	138.21	123.85	88.292	88.162	104.15	106.52	76.796	91.157	95.752	120.5	83.941	86.606	74.49	97.228	99.513	80.961	94.171	80.764	96.462	99.127
93.784	74.984	108.72	114.31	125.95	125.38	93.172	109.63	103.52	164.93	72.911	64.858	104.25	106.62	53.267	49.006	70.919	67.087	57.381	78.266	75.032	91.133	95.743	119.94	187.15	141.38	134.95	128.44	50.61	57.47	94.409	86.421	96.286	94.931	165.88	138.04	76.602	92.066	81.592	112.7	21.324	44.217	93.553	108.6	148.62	117.25	118.31	111.96	115.59	134.66
97.176	79.936	108.63	96.537	131.26	122.87	99.602	101.37	114.61	151.1	94.746	55.422	124.29	88.468	79.385	44.658	58.869	30.346	64.388	80.486	90.93	92.678	104.98	106.8	191.7	135.28	151.68	132.49	43.857	25.331	58.511	55.021	100.21	97.921	199.44	152.8	77.358	93.416	64.773	86.516	-19.02	21.753	99.975	100.1	166.36	139.73	117.82	123.1	144.1	170.67
99.056	95.859	108.37	83.59	137.49	110.6	102.42	88.394	114.83	121.13	127.64	78.393	134.02	88.994	120.87	76.475	68.9	48.932	82.171	93.12	122.93	120.05	122.04	103.45	188.88	130.49	170.85	132.88	67.437	47.196	71.536	59.692	101.87	98.264	177.44	136.08	80.788	96.436	59.624	76.749	-0.19617	54.104	94.853	89	147.57	135.46	102.89	115.71	160.58	172.41
98.783	115.97	105.23	78.591	138.58	91.359	95.995	68.073	95.24	80.079	140.67	109.35	124.69	94.259	143.96	113.17	100.15	106.67	109.96	113.44	150.46	146.84	119.62	95.144	168.43	116.27	173.99	120.72	109.45	107.17	115.33	81.066	100.08	94.959	100.44	85.873	86.03	93.917	74.424	94.038	58.767	114.72	92.647	93.366	119.71	120.47	96.769	104.58	162.63	146.27
102.98	125.19	104.79	78.386	125.36	74.56	88.494	52.053	70.84	53.464	134.54	137.55	114.55	99.11	147.6	142.96	141.2	153.57	143	134.84	137.9	148.13	100.29	86.527	119.71	95.643	125.94	92.687	154.5	170.4	162.97	110.75	110.12	104.4	20.891	38.494	96.096	92.603	103.5	123.93	123.62	157.46	102.4	114.49	103.22	113.83	114.98	109.29	143.84	105.09
101.72	118.34	102.98	81.856	123.15	71.874	86.091	50.648	63.374	45.164	104.51	119.3	92.233	85.983	136.33	142.71	152.63	148.15	145.9	130.14	118.44	126.28	80.028	81.212	95.794	91.141	114.99	91.69	162.28	171.35	172.18	128.88	122.36	120.26	13.336	40.73	106.66	90.788	122.57	138.16	155.72	143.03	116.52	128.19	123.19	130.69	132	118.39	118.83	84.987
106.02	92.1	114.12	90.244	118.28	75.962	104.83	72.33	70.984	61.555	89.001	100.75	90.295	77.648	128.07	141.69	129.25	88.936	127.66	111.07	87.926	92.986	106.08	105.12	95.286	106.71	98.028	91.937	138.2	122.63	175.34	157.86	144.64	145.35	94.406	103.99	103.6	91.886	116.13	116.86	144.91	91.889	132.28	135.57	148.08	154.31	138.73	131.94	86.194	72.842
103.51	65.752	132.09	113.27	132.48	96.488	133.91	113.35	101.58	99.593	79.949	93.844	93.919	87.823	122.56	146.47	74.904	28.159	85.765	80.519	89.467	79.146	174.69	152.8	147.76	149.02	122.95	114.3	94.742	59.792	187.21	186.12	142.27	148.75	200.74	175.17	80.937	85.152	83.88	69.298	98.055	44.99	121.23	120.19	146.19	148.36	112.21	120.36	56.986	65.874
96.355	50.69	145.49	139.74	145.77	110.83	148.92	140.42	131.27	127.33	81.246	98.352	98.994	106.82	110.63	145.48	36.453	11.75	59.151	65.786	99.327	77.228	235.78	192.6	199.57	175.31	155.35	127.71	68.086	36.26	197.25	189.28	111.88	123.09	245.59	194.74	63.126	78.868	59.107	40.656	54.675	41.547	99.181	101.73	117.13	107.12	86.575	101.51	45.765	56.338
87.15	53.991	146.39	154.75	151.31	121.63	140.46	141.97	148.91	140.79	80.905	104.06	97.28	117.27	99.166	138.06	36.319	43.062	65.832	72.467	116.57	87.09	243.34	197.3	207.27	168.84	174.69	129.19	71.959	62.376	193.53	158.54	63.98	79.178	191.56	140.05	60.787	72.283	63.826	46.813	41.34	69.24	75.333	88.011	75.235	55.004	79.984	85.147	52.096	51.127
82.214	66.592	136.63	154.31	152.78	139.9	121.48	131.33	165.36	152.54	78.912	105.75	94.014	115.28	107.44	140.59	67.141	84.443	91.249	86.189	134.83	111.54	204.29	179.36	177.42	150.85	172.34	135.75	97.921	110.96	178.81	126.62	31.444	49.722	95.182	60.209	76.456	72.657	93.193	77.659	76.684	103.01	53.102	76.244	38.3	21.584	84.664	75.209	51.785	44.821
88.78	74.775	122.09	136.53	145.85	139.23	108.35	108.19	161.5	140.4	85.14	86.313	93.517	87.476	124.46	136.66	102.88	91.054	115.65	96.771	143.19	128.51	151.29	152.51	134.72	122.29	170.59	136.03	112.67	123.85	141.75	106.54	42.667	55.105	46.723	23.342	103.1	83.822	128.53	116.59	141.64	122.22	61.027	82.418	38.541	34.048	98.339	83.472	45.464	43.654
103.77	81.513	116.33	118.85	138.89	135.4	113.52	99.531	162.15	145.58	110.59	105.59	108.47	88.233	157.87	161.61	121.26	84.608	112.7	94.866	141.23	149.38	132.28	148.15	113.55	116.54	166.57	143.79	115.55	116.82	119.72	118.74	85.62	86.721	53.174	33.935	122.15	105.15	140.81	133.92	195.35	136.55	61.992	83.304	25.507	42.74	89.251	78.354	27.305	39.707
110.82	91.392	113.61	109.08	138.43	118.55	123.14	95.497	149.22	143.81	122.38	119.89	116.61	95.33	159.93	161.04	109.58	79.277	91.304	89.04	141.67	152.97	139.39	145.98	131.74	115.95	188.94	144.37	95.253	85.641	97.1	123.53	118.85	109.85	88.5	60.239	122.76	115.36	135.02	133.85	193.78	140.25	69.715	83.812	19.929	41.753	75.368	69.564	23.83	45.85
106.2	105.49	113.28	109.86	142.63	115.1	125.78	103.54	145.25	160.87	118.77	143.95	123.24	122.79	142.12	151.37	89.242	99.734	73.733	88.959	136.02	148.02	155.32	143.54	160.69	124.95	191.84	140.71	85.016	83.617	96.5	123.31	120.47	113.69	95.115	64.076	111.04	115.13	123.95	125.87	149.62	140.26	64.292	71.288	2.8732	17.832	68.019	60.91	30.386	51.554
95.891	117	101.2	100.09	136.83	103.24	106.29	93.978	127.59	148.92	106.72	126.34	113.3	123.2	105.14	103.16	83.031	126.16	79.598	97.36	122.98	118.72	128.26	108.01	151.39	106.03	193.61	123.86	84.659	93.234	75.074	90.033	98.992	101.43	74.807	57.378	109.98	113.03	123.59	132.18	101.6	127.1	77.484	68.392	26.402	23.982	90.723	77.635	69.525	80.742
89.536	120.04	88.129	92.431	139.23	108.21	89.089	92.3	122.29	130.62	86.289	84.364	99.119	101.56	80.188	54.649	80.049	122.4	91.538	101.15	124.84	93.809	83.904	69.826	127.12	92.789	191.54	120.92	86.642	94.636	59.687	66.29	76.01	94.557	68.909	70.664	104.04	101.79	120.09	131.28	72.264	97.125	89.94	69.633	79.294	72.099	109	98.223	103.52	113.73
96.046	116.18	86.718	97.065	152.41	126.22	93.306	108.39	135.82	119.15	69.647	59.023	95.472	80.123	82.539	36.487	73.713	83.914	93.827	98.049	139.06	85.804	55.432	55.886	106.31	99.446	182	133.99	84.523	78.903	64.99	73.092	73.281	105.84	96.635	112.5	84.113	83.112	102.97	110.08	59.547	67.22	91.176	77.178	128.93	137.68	100.05	101.27	113.67	135.28
113.53	107.91	97.109	112.24	166.65	130.77	110.92	123.63	160.28	110.04	74.156	69.507	108.23	76.809	104.74	46.194	77.045	43.121	87.881	98.092	130.57	82.789	53.299	71.65	95.732	113.76	171.32	147.43	87.234	64.94	78.89	98.65	96.788	133.05	137.7	160.62	69.712	76.984	84.203	93.196	60.801	68.829	89.031	94.644	150.36	176.59	79.713	91.874	106.83	135.9
[truncated: 66 more columns]
