# Supplementary material for: Constructing high-order functional connectivity network based on central moment features for diagnosis of autism spectrum disorder
Source: PeerJ. 2021 Jul 6;9:e11692. doi: 10.7717/peerj.11692 (PMC8269664; doi:10.7717/peerj.11692)
Supplement: Supplemental Information 2 [file peerj-09-11692-s002.zip › raw data/Subject_46.csv]

120.2	86.549	129.63	92.727	129.33	112.51	141.01	98.608	149.57	122.76	140.37	101.71	132.11	96.933	118.27	155.17	86.34	105.77	112.95	102.2	83.617	87	138.06	132.42	103.98	107.7	98.803	99.022	109.5	111.08	143.55	134.16	125.17	108.48	93.321	79.664	81.863	75.433	72.452	71.132	102.48	132.44	109.52	104.44	133.47	131.55	109.31	116.04	141.45	130.22
120.45	92.405	147.19	128	140.43	117.94	160.53	121.61	144.73	129.74	157.66	121.63	141.93	103.89	145.01	184.9	118.63	137.06	132.15	125.61	148.73	118.31	164.65	150.27	141.55	175.52	163.92	130.89	139.07	139.78	193.16	178.61	179.7	144.26	148.83	138.57	92.255	96.196	96.271	92.278	147.61	138.4	44.756	46.545	67.693	81.747	62.677	56.885	47.813	48.12
109.16	113.83	111.19	114.52	106.98	94.699	124.3	112.23	106.36	103.28	117.67	104.84	104.75	85.718	99.446	120	115.82	152.8	132.95	120.14	133.71	106.26	100.41	90.895	92.174	133.01	108.85	110.65	127.21	124.15	120.95	123.62	132.75	128.34	139.51	146.47	97.589	114.9	87.088	101.22	127.49	149.4	66.446	58.432	72.866	85.647	59.486	58.243	57.84	61.851
95.196	129.27	91.097	116.79	76.215	66.357	110.78	113	76.006	72.951	94.657	93.235	71.173	76.978	74.101	82.542	131.7	162.37	148.49	126.77	100.22	103.61	82.969	72.884	51.812	107.82	59.188	92.241	131.38	123.52	101.13	115.15	131.53	134.12	127.53	127.14	102.98	116.37	93.198	103.31	122.27	163.01	70.835	58.826	68.393	69.216	63.354	65.689	48.257	56.723
89.9	120.27	83.591	110.27	76.042	71.256	107.89	114.62	79.023	80.726	89.246	108.85	73.767	100.38	72.357	80.077	138.24	152.24	144.08	119.91	109.26	112.44	80.4	78.825	26.96	87.56	57.87	98.981	126.46	129.85	88.187	115.21	123.48	130.58	97.375	96.988	95.665	103.67	97.125	104.16	87.613	151.7	61.825	60.39	78.107	67.882	79.964	76.496	50.162	57.747
99.014	111.02	120.85	118.73	129.14	84.514	118.49	117.62	120.96	102.34	109.45	119.08	91.867	122.12	104.39	88.776	133.32	124.46	132.87	111.19	114.97	103.37	140.4	126.31	106.21	112.18	122.34	126.92	108.9	110.05	114.45	130.88	130.32	124.99	145.53	111.22	102.22	89.991	118.35	106.12	98.548	115.62	42.453	48.871	56.352	55.902	70.705	62.428	27.824	54.682
98.747	89.951	131.49	117.39	151.54	110.6	109.04	115.57	134.61	142.9	100.37	124.41	98.778	133.61	114.38	110.15	107.9	91.547	105.66	94.771	145.61	113.59	152.63	141.3	155.47	130.2	170.67	154.33	89.539	91.205	123.88	122.97	113.78	108.74	170.31	134.91	97.156	85.743	113.42	104.3	88.697	84.362	60.999	66.362	72.032	80.725	85.625	71.98	57.796	82.521
89.906	78.17	117.82	106.93	129.69	119.23	89.473	101.15	114.4	157.21	82.163	106.64	96.239	120.25	112.64	119.93	95.827	83.725	87.858	83.488	135.02	116.64	129.59	119.41	155.93	121.07	155.75	148.2	85.974	85.593	121.49	95.386	95.626	88.365	166.23	135.24	94.307	86.201	100.29	98.416	86.442	73.898	80.787	77.182	82.452	96.001	91.434	80.927	97.488	108.13
85.514	87.676	112.04	94.276	108.13	94.967	74.858	77.407	89.644	112.88	78.876	58.994	78.181	81.415	111.11	89.872	92.344	81.337	87.508	79.37	66.649	92.742	126.67	100.72	169.29	101.18	111.45	113.13	78.272	60.818	114.35	63.076	88.923	68.086	179.36	123.42	110.92	89.037	112.57	92.897	132.27	73.792	107.5	89.899	81.518	95.471	83.292	90.685	119.44	128.85
86.29	83.144	108.55	81.875	105.93	93.784	75.151	61.282	76.162	67.442	104.05	49.243	88.705	72.459	131.8	85.614	104.13	81.117	86.573	78.079	77.583	99.989	131.94	103.07	177.65	108.05	123.94	104.93	83.49	68.307	114.46	57.955	95.363	60.496	170.82	107.94	123.55	94.238	140.89	99.691	168.91	69.915	104.19	95.679	84.773	88.197	84.8	97.381	106.87	104.92
90.87	85.48	78.713	62.855	77.684	88.479	67.162	60.208	57.45	42.268	104.84	55.321	88.308	74.119	104.84	78.513	104.94	82.599	94.922	86.914	76.71	102.88	83.044	83.584	83.505	70.174	89.65	78.96	91.22	83.888	73.255	53.547	80.138	61.413	74.035	62.7	122.07	104.36	135.73	104.15	165.18	85.46	141.27	136.1	133.82	111.57	123.57	144.8	143.06	120.18
107.4	100.65	79.647	57.638	86.579	67.218	59.369	57.886	56.786	17.475	116.97	58.583	87.814	69.492	84.667	46.385	112.37	88.637	110.67	96.389	45.412	69.238	81.211	86.999	71.147	60.263	75.083	58.968	95.5	86.882	54.612	56.331	75.348	68.706	68.983	62.188	134.11	119.23	132.8	110.39	184.69	96.762	145.55	138.98	131.88	106.03	113.55	140.7	129.23	120.31
119.23	114.22	87.615	79.062	79.13	61.714	76.09	75.147	59.064	37.528	133.08	90.278	112.99	85.459	89.661	71.864	156.36	140.9	131.73	124.6	41.308	56.866	85.759	89.189	51.167	79.219	70.784	61.569	142.73	142.46	93.038	102.01	120.43	107.35	72.666	61.766	132.28	122.24	116.76	112.76	185.22	125.54	67.623	69.389	72.95	59.403	63.368	82.252	65.942	71.896
124.13	112.9	100.31	93.784	88.541	72.376	88.338	90.674	66.868	65.216	121.62	110.65	113.95	99.334	85.145	81.583	155.19	149.55	117.55	125.4	77.942	63.377	98.998	92.839	99.035	110.69	91.602	91.356	142.2	144.57	117.28	120.44	142.58	125.74	128	95.768	118.03	116.06	102.87	107	159.44	132.31	30.184	38.782	55.439	67.525	36.609	44.09	42.129	71.575
119.25	100.34	98.695	96.147	85.353	100.3	103.11	108.99	83.193	99.9	98.666	120.83	112.27	116.1	75.268	92.478	130.31	130.67	93.144	112.63	110.81	85.729	89.847	87.177	109.75	111.02	85.082	112.04	117.5	123.87	112.91	117.67	138.25	124.66	125.47	108.49	87.934	97.715	84.192	93.305	96.02	122.73	30.28	44.173	70.576	104.09	44.898	45.012	61.085	98.652
113.75	95.557	112.57	96.2	107.79	125.16	117.9	117.14	124.34	114.88	96.379	108.79	108.82	117.93	82.527	88.469	91.56	93.807	75.646	95.905	112.15	93.736	99.863	94.698	140.53	105.71	94.07	123.59	76.899	73.34	93.166	98.276	110.72	106.12	126.14	123.12	73.991	80.037	86.014	80.892	60.252	97.534	61.409	69.902	81.247	129.7	59.064	66.321	80.26	123.65
103.42	88.764	124.24	96.966	130.89	143.92	122.41	111.17	152.52	123.79	115.14	102.33	115.94	115.77	109.82	102.11	75.047	75.436	75.863	85.842	119.88	109.23	111.19	106.8	158.63	110.34	125.35	130.77	65.432	57.108	87.792	84.58	86.272	92.515	121.61	133.41	75.732	76.144	97.244	80.4	51.684	80.881	80.085	81.226	73.99	122.02	66.825	80.767	73.496	107.29
91.533	91.766	117.63	92.475	127.13	132.1	102.97	93.513	140.46	123.57	114.88	94.208	102.66	103.86	114.06	108.56	70.432	80.522	88.159	84.713	112.39	118.28	95.879	97.997	137.99	96.233	133.53	118.4	74.82	62.186	79.557	67.388	65.686	88.678	106.43	127.98	90.322	88.554	101.56	88.226	66.181	92.298	114.04	101.54	86.148	118.58	83.555	103.71	87.756	106.14
86.94	109.94	110.07	100.17	100.31	93.789	89.027	87.04	105.66	115.06	104.02	90.473	82.028	97.424	108.72	115.8	92.994	111.1	116.09	104.12	81.922	116.05	89.097	91.121	102.02	81.365	115.3	90.45	107.42	89.666	104	83.619	92.365	111.58	89.86	106.77	112.25	103.34	108.98	101.08	112.97	123.33	126.11	106.45	89.818	105.93	94.981	111.81	95.412	106.16
90.19	119.9	94.34	100.89	73.11	79.233	81.081	91.789	77.805	116.02	83.615	104.55	76.474	116.54	96.101	119.21	109.21	128.9	120.64	115.68	96.199	118.82	70.958	78.622	61.555	65.694	101.83	77.645	125.47	116.66	112.25	101.31	113.63	127.3	52.357	83.443	117.43	109.86	110	114.02	127.6	132.8	132.08	123.42	116.57	120.71	126.27	123.13	124.32	121.23
103.35	129.04	90.186	88.978	83.645	90.001	75.397	90.741	89.168	106.07	75.734	107.39	84.474	134.69	86.419	84.162	95.995	113.5	94.089	105.31	118.12	97.692	59.658	63.866	67.105	50.468	107.51	81.905	101.93	99.846	74.042	84.064	87.211	106.2	43.494	82.286	116.01	107.04	113.96	120.96	121.68	101.19	152.83	156.28	148.29	151.13	156.04	138.46	166.6	153.96
105.48	130.47	72.889	81.488	75.761	107.52	72.538	93.466	94.234	95.714	70.082	98.446	85.593	134.7	66.086	61.256	76.752	88.453	69.421	97.406	121.09	91.824	29.121	42.662	27.716	33.616	84.941	83	85.602	85.839	31.962	66.792	52.455	82.663	11.216	74.875	101.78	102.98	104.89	118.72	101.7	76.747	194.58	194.67	184.38	177.02	192.28	178.37	221.08	184.4
99.696	128.26	57.181	77.53	65.744	105.09	62.316	84.629	83.001	73.695	72.785	77.468	75.591	111.2	50.711	43.359	67.346	72.227	55.183	88.298	89.028	91.66	4.4717	25.582	-7.5555	22.285	49.198	76.087	83.146	77.409	7.2375	44.166	24.653	61.715	13.397	72.296	96.896	107.14	100.42	117.57	100.19	79.091	225.84	209.67	192.68	175.19	198.25	205.85	247.13	199.07
95.913	115.13	59.692	80.964	77.881	95.58	53.66	72.594	68.941	58.827	88.544	77.603	76.09	98.107	66.893	50.342	78.762	72.683	47.249	76.363	84.584	109.12	14.021	34.895	13.396	44.477	56.023	85.943	94.564	85.956	24.536	35.246	27.543	55.71	71.712	90.124	107.07	118.77	115.09	126.74	119.45	103.24	204.55	183.7	160.01	142.88	166.64	187.92	209.12	175.47
96.939	98.318	60.044	93.099	75.132	88.824	57.575	85.842	56.95	76.304	87.007	104.62	82.08	110.72	81.452	87.403	97.477	84.688	57.06	78.241	101.59	140.29	23.807	55.295	10.746	66.726	55.638	95.197	113.96	107.98	63.03	55.795	62.167	76.995	85.286	96.722	112.8	127.61	119.93	131.07	126.12	144.74	170.78	156.51	132.52	115.15	147.85	164.66	161.82	148.04
110.04	92.544	69.558	108.22	75.467	88.482	78.852	115.42	74.853	108.27	86.214	131.05	101.52	131.4	95.413	111.27	112.35	98.281	85.993	92.615	102.98	141.41	47.356	81.188	12.07	81.576	42.368	95.692	122.35	118.12	96.291	88.408	103.1	106.43	70.998	99.158	113.76	124.89	112.51	118.7	125.44	166.12	135.37	129.49	101.73	85.571	131.01	131.27	109.37	115.43
123.63	87.18	78.437	114.83	82.058	105.46	103.91	138.4	107.57	141.38	93.989	144.97	129.43	142.31	105.08	114.35	112.71	103.53	112.64	105.94	120.92	127.33	68.57	96.569	26.325	98.529	44.329	104.89	117.7	121.25	108.59	112.88	123.74	125.51	57.339	106.34	100.28	112.21	91.532	92.271	105.19	150.45	112.01	110.91	90.517	69.924	120.5	101.13	73.628	78.205
128.19	89.748	87.677	116.43	84.037	105.99	123.89	139.3	125.74	142.24	116.55	126.17	147.17	121.19	110.18	94.673	120.68	112.87	141.81	118.96	96.521	96.589	95.624	104.99	46.203	108.72	35.55	98.816	118.95	129.23	124.03	132.09	142.92	135.37	72.217	104.2	85.077	95.918	73.288	66.934	96.384	119.96	86.184	80.883	73.658	47.09	91.614	67.635	43.081	37.423
119.08	89.118	93.093	109.25	88.572	98.553	126.13	119.27	121.12	121.31	132.79	99.951	145.38	90.571	109.48	80.598	125.88	117.35	145.37	116.21	80.163	82.059	112.17	108.23	67.428	111.6	46.077	94.08	118.9	138.51	133.04	135.53	146.66	128.11	105.64	94.35	73.811	84.892	67.36	62.576	83.827	92.798	69.554	63.815	73.788	44.308	68.751	51.473	38.667	23.447
102.86	87.881	104.84	109.53	100.09	91.414	124.98	105.04	112.91	99.594	131.73	87.412	125.06	73.356	110.06	99.117	124.52	111.05	131.27	107.02	81.6	89.689	132.45	125.74	87.328	116.01	78.33	93.426	115.93	138.78	146.41	141.88	147.19	116.83	126.28	82.161	75.589	81.687	77.16	79.174	76.335	81.018	73.436	73.421	85.11	58.101	71.841	63.199	54.428	40.672
92.817	91.912	135.2	118.76	134.63	87.413	130.03	101.11	127.31	80.04	126.34	83.175	100.23	66.985	123.14	121.84	111.85	87.607	118.31	95.532	78.642	85.897	180.87	163.18	142.66	128.26	121.26	91.696	98.185	109.89	156.65	142.92	136.72	99.312	147.92	88.101	97.62	85.614	99.622	98.686	89.373	67.629	96.757	99.809	81.975	64.6	86.355	81.639	62.885	67.649
82.192	85.66	146.13	127.16	146.77	101.34	139.32	108.28	135.19	86.733	113.15	97.994	84.651	71.829	131.96	155.9	95.125	63.214	117.25	92.816	108.99	96.004	205.17	184.23	161.82	141.35	147.45	95.325	89.133	94.443	157.71	143.34	118	89.095	120.82	94.686	109.39	93.341	102.61	101.2	85.098	56.19	132.03	133.05	92.485	72.35	123.85	110.84	80.497	80.66
75.828	87.321	144.9	128.68	142.42	98.057	142.32	105.43	123.44	82.081	108.34	99.309	69.551	59.583	129.12	150.61	84.509	51.987	131.21	100.85	115.43	91.479	215.1	183.5	181.16	152.22	147.24	94.147	86.949	83.832	155.98	136.65	103.67	85.514	117.61	106.71	116.17	101.82	100.1	87.284	97.427	51.421	153.83	144.72	99.574	73.553	139.6	122.67	90.638	78.24
70.562	90.155	116.64	113.86	111.57	84.874	125.66	90.409	78.302	70.481	107.66	102.84	67.788	52.435	108.89	124.18	95.053	67.496	137.47	108.59	115.65	94.789	180.06	157.27	166.82	148.65	124.27	91.594	98.934	104.81	148.18	125.7	95.633	85.947	115.5	106.28	107.87	108.16	92.704	79.805	95.974	66.91	130.44	125.08	110.47	84.905	129.98	111.71	98.739	66.84
70.473	97.116	96.046	105.54	97.477	76.256	99.528	84.592	35.762	55.604	102.84	110.86	61.928	62.673	81.788	100.76	101.24	79.825	115.73	108.94	134.78	115.01	145.78	152.43	190.49	170.13	143.12	113.17	98.7	113.1	149.23	129.47	100.67	93	152.26	130.31	102.26	114.11	104.69	96.013	108.17	97.374	98.114	111.87	132.95	125.96	116.08	101.39	104.56	72.518
77.552	114.64	79.514	102.54	82.966	72.497	73.698	97.424	19.236	48.963	85.176	108.6	53.113	83.491	44.23	77.816	100.83	88.474	90.648	104.11	96.594	112.45	106.37	155.74	191.63	164.06	123.58	110.51	84.372	96.705	130.13	129.07	97.354	97.185	147.8	146.14	104.81	116.62	112.36	122.7	120.53	133.19	89.54	116.49	146.16	167.83	105.7	104.28	116.73	106.82
87.131	119.26	80.842	115.34	81.988	96.148	73.442	127.67	37.815	69.376	78.396	111.4	58.043	111.63	38.474	84.849	100.32	91.41	81.008	101.63	71.466	109.08	99.557	172.96	202.09	170.41	113.58	109.54	76.215	80.729	125.27	139.53	105.78	110.86	128.36	168.09	111.18	115.43	116.68	141.4	136.05	144.99	90.761	118.2	129.01	172.69	96.284	102.8	96.791	112.86
91.05	107.66	77.134	127.8	64.643	124.56	90.248	156.04	55.419	108.94	72.28	113.85	63.214	125.64	46.214	103.15	99.253	96.211	99.228	109.48	65.592	111.83	92.588	162.31	164.37	159.65	82.592	99.4	86.321	84.84	123.28	146.28	121.77	133.97	81.621	165.31	104.73	109.59	101.15	132.35	130.36	133.37	110.71	120.14	111.78	151.77	100.15	109.5	80.318	102.82
97.42	92.217	82.019	120.75	69.503	129.59	99.13	149.9	66.953	125.9	76.873	106.89	67.646	116.61	65.947	80.96	92.918	96.441	120.02	109.99	77.657	100.67	97.169	125.68	146.68	137.45	70.488	91.941	89.214	87.971	107.86	122.78	122.23	139.8	96.023	156.83	95.023	101.29	90.072	107.14	109.89	91.807	120.68	112.46	95.683	124.18	92.161	99.514	66.075	92.557
103.91	84.644	80.751	108.02	66.162	106.1	98.589	131.67	58.98	123.72	82.026	104.04	78.825	105.47	78.401	56.896	105.26	110.22	139.77	115.94	80.966	92.216	87.631	82.594	88.693	105.68	50.311	78.408	104.63	117.78	100.09	111.21	131.16	144.09	107.92	122.8	79.626	91.753	81.407	86.283	69.279	61.342	95.781	88.619	82.721	100.35	82.891	81.752	59.651	81.698
115.79	92.407	87.822	100.41	76.262	72.582	91.077	114.39	61.019	105.52	90.704	97.601	98.027	97.904	84.094	38.421	122.36	124.19	140.57	116.7	60.407	73.724	80.951	65.491	47.544	88.797	42.936	70.249	111.2	138.29	93.875	112.44	134.61	137.62	125.18	97.659	77.235	87.249	86.51	85.317	39.957	49.746	55.448	63.828	67.031	86.366	71.253	62.26	50.754	74.462
123.31	100.73	90.039	101.35	81.203	59.813	85.065	112.27	73.104	99.686	86.793	86.101	107.09	90.864	71.637	46.69	117.78	122.14	119.91	110.08	47.744	67.908	62.081	67.84	19.116	89.945	46.316	78.414	102.41	130.95	79.113	118.61	124.82	125.48	114.15	93.205	83.135	92.811	91.866	97.128	29.001	62.317	63.025	78.955	87.206	104.09	90.524	81.668	70.021	88.772
123.68	98.242	104.37	113.22	90.696	70.904	103.74	113.61	97.283	102.76	110.48	75.332	129.42	81.094	94.046	84.459	126.5	126.01	108	104.98	46.296	73.091	80.743	93.251	46.718	121.72	72.472	98.11	107.81	127.54	102.07	136.81	141.82	121.4	120.59	106.47	98.698	101.44	110.51	112.84	62.731	80.905	53.019	67.592	72.028	82.139	84.838	78.531	42.826	57.636
115.06	87.614	112.3	99.841	106.21	88.695	114.65	92.976	117.47	101.29	126.36	62.198	136.98	63.661	119.19	95.893	112.02	117.95	90.387	85.948	64.953	79.219	96.757	90.397	98.189	124.21	99.95	114.13	95.369	100.92	96.129	106.23	127.48	96.674	146.02	114.82	107.57	107.01	122.08	118.47	88.086	90.242	68.331	71.312	77.48	73.345	79.642	80.306	46.424	58.73
101.77	85.083	130.14	87.547	132.49	83.835	124.26	69.063	130.44	79.109	132.48	53.089	125.24	48.007	150.73	94.865	97.127	104.44	89.375	77.742	73.344	85.945	145.96	93.654	165.8	122.47	125.39	114.05	85.157	72.559	112.07	83.476	123.88	79.623	202.19	112.72	111.3	103.63	131.97	113.71	115.96	96.368	73.194	66.961	74.191	60.388	68.214	71.726	56.447	76.332
84.776	83.022	136.49	89.579	144.99	76.687	130.21	66.552	131.26	68.816	115.2	71.956	112.1	61.661	172.25	129.07	92.703	93.959	98.159	86.85	102.82	117.45	189	109.91	179.52	130.29	141.49	108.24	96.554	82.576	151.98	104.01	130.53	84.213	207.74	90.68	98.071	93.531	118.82	103.34	108.06	107.48	56.358	55.737	74.744	54.778	77.463	67.451	77.693	89.857
83.089	89.907	149.04	94.651	182.46	70.486	119.82	66.061	148.85	57.721	94.248	82.881	99.611	81.601	178.63	135.42	76.031	67.838	95.162	84.745	118.07	117.19	233.95	142.12	230.54	148.78	162.96	105.05	85.613	72.709	165.64	116.03	102.06	76.161	224.21	96.896	97.139	88.88	102.74	93.141	102.19	96.924	46.556	51.857	69.096	58.98	81.579	57.999	91.163	103.59
85.795	94.884	134.32	103.64	178.14	80.725	105.67	78.751	150.77	77.248	64.982	89.992	82.175	100.18	147.93	141.62	56.98	47.01	89.063	86.009	134.46	115.71	216.91	152.21	220.16	147.68	152.62	105.66	77.279	67.609	148.4	121.86	68.459	76.775	170.98	100.27	95.878	92.793	76.894	81.688	94.071	88.968	73.579	74.014	90.232	81.708	107.05	81.427	121.65	118.27
93.809	100.2	109.84	100.92	150.07	96.914	88.942	80.342	137.75	98.664	56.618	88.322	70.046	105.65	107.11	113.5	47.918	38.02	79.917	81.66	136.49	97.966	160.72	132.26	190.6	113.59	128.35	107.21	62.857	53.476	99.559	91.203	40.633	72.518	115.04	104.62	103.13	101.67	71.329	78.417	100.32	76.235	111.69	102.78	110.04	101.81	119.37	106.44	141.74	129.97
96.586	108.06	66.287	78.883	83.414	106.94	64.817	74.091	98.917	111.49	51.055	91.033	61.764	106.64	52.68	68.635	51.584	47.375	71.898	77.345	116.16	81.942	54.296	71.582	79.601	24.263	66.293	91.177	51.094	44.816	21.143	31.165	18.392	63.74	26.818	76.794	102.63	106.62	70.58	83.692	81.471	79.789	161.07	146.21	148.84	134.79	139.7	146.26	188.32	169.38
95.537	106.84	66.981	82.284	58.879	118.45	67.428	79.047	74.049	102.91	87.796	119.65	85.391	122.57	65.7	74.433	91.931	70.241	73.487	84.483	141.77	102.4	34.345	67.932	43.291	17.671	93.744	106.44	69.402	69.362	34.6	36.26	62.985	80.799	33.706	78.892	107.21	105.73	104.4	103.45	90.235	90.58	137.65	139.52	135.34	125.33	130.28	135.93	157.09	144.45
94.983	111.11	75.468	76.504	58.188	106.13	62.28	81.709	66.104	72.826	109.32	124.06	100.33	124.76	74.481	69.061	114.07	87.156	77.528	83.445	123.32	104.55	38.888	69.297	20.466	10.395	94.503	98.529	80.042	79.747	42.787	42.261	75.505	81.698	58.278	78.685	111.02	104.75	114.56	110.79	93.376	113.12	134.72	142.64	135.8	128.23	124.4	130.51	150.22	148.34
91.54	101.99	73.59	70.067	58.296	90.812	62.16	90.617	61.252	60.076	112.7	113.45	103.28	118.36	73.72	81.355	122.59	101.97	89.92	83.267	109.5	116.47	53.148	72.527	-1.1822	18.519	71.382	83.645	104.47	107.06	66.714	69.972	77.703	85.927	58.512	72.909	103.82	108.94	92.719	98.068	98.206	143.93	145.78	148.43	153.36	136.09	129.52	136.15	153.9	147.52
93.846	94.286	92.877	88.284	74.994	75.564	92.242	107.84	71.527	66.567	134.76	96.783	101.58	104.05	95.287	110.81	142.66	129.07	122.28	103.96	101.09	127.7	117.7	101.72	40.676	72.047	75.345	82.137	151.2	149.87	146.19	137.65	125.93	115.13	87.99	80.536	104.29	114.7	86.175	77.764	161.33	170.23	123.9	118.81	125.46	101.37	104.99	117.03	99.16	96.06
104.89	90.481	98.847	72.324	101.93	78.377	97.58	92.677	90.014	86.29	151.98	88.535	110.4	96.219	103.84	88.135	141.5	148.21	123.44	98.455	93.387	102.74	135.48	91.328	87.795	74.654	77.821	78.681	155.47	164.18	140.67	122.33	109.2	98.891	102.68	81.708	102.73	116.53	83.285	69.28	177.33	163	100.08	97.479	97.442	81.527	70.741	89.604	63.173	73.42
107.65	95.541	100.75	82.782	88.822	80.493	113.5	95.807	87.994	109.56	166.44	102.47	132.08	100.27	116	103.31	169.95	173.9	140.4	116.05	44.429	84.719	144.89	101.99	74.517	80.13	55.719	56.89	174.13	196.55	163.9	138.3	139.52	108.02	70.265	62.438	98.027	108.46	90.656	80.706	168.67	160.96	41.936	50.135	33.877	33.554	36.569	52.014	7.0881	28.656
102.77	93.697	112.9	97.192	103.76	97.741	108.1	98.675	88.084	119.67	142.99	114.8	130.31	101.19	110.86	121.14	136.72	137.83	109.91	109.53	56.972	87.428	146.11	130.16	119.99	121.97	111.37	77.346	132.84	153.68	148.49	129.07	127.11	98.542	96.066	95.086	97.862	103.36	105.45	105.05	125.68	141.66	55.898	66.261	44.491	58.623	53.739	61.106	18.088	47.13
94.781	84.439	138.11	120.8	131.09	106.52	108.86	101.5	91.152	107.93	121.11	104.2	129.76	89.492	119	148.92	103.39	91.059	83.616	100.73	74.169	95.144	170.46	175.73	207.24	188.99	185.46	107.17	94.294	99.639	154.38	134.85	128.84	96.656	166.18	145.44	108.62	102.59	122.72	123.51	104.47	121.14	59.276	62.564	51.167	72.047	57.291	58	17.638	48.839
84.831	63.004	137	120.67	138.58	110.79	102.64	93.74	81.045	93.885	85.712	74.257	112.71	70.529	103.36	155.21	65.783	49.268	66.372	86.907	116.06	113.04	157.78	180.47	255.19	212.44	222.41	132.03	66.362	56.447	135.23	120.04	119.37	92.045	204.31	172.48	111.23	108.82	118.87	119.43	91.876	106.59	82.333	74.353	96.033	103.62	73.06	75.888	53.39	68.207
88.843	55.128	139.54	104.47	157.65	109	102.1	71.857	87.565	70.12	84.614	46.572	102.59	59.14	100.65	118.08	61.488	44.997	74.698	79.554	152.46	107.57	157.97	162.52	302.57	200.66	239.67	147.11	61.124	42.072	113.13	91.934	120.53	86.489	246.75	179.42	119.23	113.97	126.8	104	128.56	87.887	71.744	66.157	102.56	101.78	58.211	66.62	55.087	64.891
92.602	73.116	112.16	91.223	118.01	99.676	106.25	70.986	80.112	63.621	83.599	47.414	88.773	66.104	74.933	85.479	97.33	89.954	119.89	102.78	134.82	98.031	120.75	115.48	198.99	132.27	157.88	117.06	97.395	83.403	92.518	86.437	141.05	103.71	167.02	119.64	110.37	109.97	115.42	84.149	158.77	97.752	74.001	74.845	103.95	89.826	71.842	82.026	75.665	70.024
100.59	106.69	102.57	89.746	98.264	96.388	112.36	77.412	90.438	61.376	109.66	74.317	102.18	85.941	79.942	61.694	153.25	151.15	160	124.12	90.287	71.257	115.87	91.576	109.92	91.712	85.443	82.015	136.44	137.5	90.049	96.376	152.3	117.99	100.34	67.254	106.57	98.806	113.3	81.793	178.39	101.31	60.926	70.309	66.773	52.721	75.209	71.908	60.58	51.009
95.553	127.62	83.094	91.839	71.51	101.25	107.73	93.606	86.734	81.587	109.22	103.01	112.33	98.742	77.588	70.331	176.5	186.77	164.7	130.09	58.395	64.409	88.999	69.773	16.941	74.039	24.192	55.948	155.32	172.89	82.4	107.49	128.99	123.65	20.909	26.057	94.117	89.017	92.325	88.724	141.51	107.97	91.126	94.203	76.807	51.474	110.87	91.045	86.156	60.386
85.166	128.26	85.984	103.23	73.064	96.56	109.32	104.94	80.502	96.664	110.25	103.27	121.25	88.565	98.884	93.032	177.53	186.56	148.06	124.39	34.627	65.394	98.528	78.426	32.373	102.94	19.067	50.674	155.34	175.92	111.18	125.65	118.76	126.55	23.793	27.68	93.868	85.255	86.997	99.779	116.73	104.18	97.834	90.988	76.204	39.794	114.51	88.44	82.039	53.533
73.02	110.66	93.962	112.44	92.008	96.609	108.95	112.57	74.994	114.4	85.095	87.635	97.989	70.56	103.37	116.99	123.67	137.93	103.93	113.52	83.372	96.616	99.717	88.921	111.26	142.83	85.951	87.514	121.94	129.27	126.8	125.57	109.13	124.04	72.847	66.703	94.516	88.552	93.393	102.92	107.94	96.431	132.3	121.45	128.04	78.988	134.91	122.2	116.31	88.37
80.012	101.26	111.61	109.24	123.11	89.069	110.21	102.11	94.993	106.31	91.684	72.078	100.19	66.193	120.86	103.27	90.629	97.723	81.25	105.24	90.693	91.587	117.16	103.46	195.28	142.62	132.24	102.72	90.648	86.882	123.85	100.59	108.87	108.18	130.94	100.5	105.11	89.375	114.79	101.67	130.77	77.589	104.21	107.86	116.82	83.519	104.09	110.62	106.49	97.695
94.007	97.498	105.79	106.66	114.51	96.586	113.4	105.87	118.35	110.64	96.678	91.723	112.54	93.432	117.15	105.52	71.521	75.332	80.813	111.85	100.12	100.27	100.83	106.61	153.35	105.77	124.31	100.61	84.83	78.26	99.11	88.801	109.87	103.51	93.118	96.636	99.519	87.372	114.23	93.148	133.89	75.001	92.503	109.29	118.15	106.09	105.67	120.68	126.05	112.8
119.96	109.38	104.69	96.065	110.4	97.376	109.61	102.84	154.82	103.18	115.14	110.29	132.65	119.72	111.44	75.357	62.787	63.532	91.991	108.38	52.865	73.807	94.437	106.42	83.389	49.021	66.58	71.084	80.779	63.994	52.038	67.26	78.482	85.098	46.153	76.751	100.2	85.72	103.92	83.78	126.18	68.689	98.036	106.3	103.59	119.98	99.422	113.85	144.59	129.72
133.44	105.65	97.285	89.778	101.88	113.07	105.08	108.64	167.99	120.18	115.21	136.21	136.14	142.28	102.38	73.987	49.383	47.642	89.447	97.646	64.151	83.851	78.753	102.04	13.843	27.098	39.083	69.333	86.536	58.465	24.998	67.48	39.333	74.844	-5.3509	57.069	92.138	88.036	83.948	78.442	81.227	66.457	127.47	116.89	123.91	146.44	120.23	121.27	176.4	145.13
135.95	100.66	102.5	86.962	115.49	120.43	98.461	109.36	163.66	131.9	103.25	139.36	114.34	139.9	98.727	66.346	36.746	30.645	76.383	83.127	93.16	93.027	78.501	99.445	29.112	39.344	64.458	90.719	84.214	39.581	21.161	67.598	5.9657	63.709	3.2285	59.263	94.11	91.97	81.782	81.237	45.96	62.599	144.48	121.63	138.49	153.54	126.91	120.69	182.91	155.06
125.33	101.75	94.599	83.252	116.08	119.87	86.576	108.18	137.68	136.48	71.632	130.13	79.53	124.06	81.554	60.439	37.08	37.253	64.724	79.268	122.87	98.341	52.762	78.86	50.703	47.245	99.694	112.74	82.29	34.837	14.467	58.475	-15.052	55.534	5.4728	59.606	95.73	92.838	84.119	89.827	21.353	75.174	146.06	130.4	151.18	149.09	134.04	132.95	181.99	168.18
112.31	116.16	87.56	88.253	107.97	105.01	82.05	105.82	111.32	115.57	53.979	113.85	59.589	101.53	70.114	57.12	68.714	80.688	75.507	93.374	120.35	87.354	41.104	66.294	76.256	60.559	122.86	116.65	91.66	56.616	24.01	60.729	2.7297	61.505	19.491	65.228	103.82	91.372	96.781	103	49.054	105.91	122.29	125.07	129.46	119.74	126.01	137.24	144.21	155.77
103.61	129.87	77.338	82.22	96.425	88.528	75.913	90.897	94.593	80.95	55.774	96.921	66.485	81.208	63.456	47.071	106.83	140.14	92.109	102.09	106.57	68.569	35.508	50.869	83.646	62.795	118.2	102.67	99.451	89.759	22.145	55.107	23.756	64.942	39.58	72.705	111.18	93.502	102.48	115.76	93.871	139.25	105.56	119.51	105.7	101.83	115.23	134.84	106.3	136.41
97.236	135.27	75.5	83.936	72.416	69.63	86.34	82.42	80.642	55.745	78.909	81.864	87.185	65.887	73.016	61.511	151.91	197.29	126.11	117.92	78.113	66.51	57.33	51.406	58.723	69.383	81.368	76.378	127.75	136.34	61.3	85.511	83.761	90.439	55.196	70.031	115.26	99.575	100.54	121.74	143.55	170.19	82.773	91.089	71.192	78.482	95.404	113.32	62.894	94.2
96.632	123.02	90.618	80.958	80.266	76.472	95.282	71.995	83.314	58.037	109.78	81.078	109.77	68.975	102.72	82.521	164.79	208.95	135.01	115.36	95.37	81.895	93.688	62.918	69.741	87.667	87.602	82.084	139.04	155.62	101.29	107.35	125.02	104.16	100	85.5	116.75	107.14	100.74	124.44	151.3	159.34	51.313	55.181	45.608	67.995	67.557	71.624	33.621	54.995
97.078	109.38	107.26	88.968	97.391	96.179	97.583	78.717	88.493	81.39	114.51	87.794	100.17	81.41	117.12	103.05	135.86	164.82	125.01	109.38	114.62	101.74	117.3	85.18	88.848	105.47	109.26	105.16	124.91	132.21	126.02	119.37	140.2	110.37	135.85	113.34	114.53	110.45	100.22	119.61	123.33	118.43	47.039	50.03	51.289	80.925	61.612	55.933	49.208	56.193
98.34	97.878	108.11	106.31	107.12	125.07	94.387	99.616	92.902	113.21	101.1	109.01	86.873	104.4	116.74	124.85	95.845	100.69	104.07	102.46	122.71	116.06	110.22	109.82	89.383	116.06	121.25	126.53	100.07	101.34	124.17	118.42	125.64	107.55	136.17	138.95	105.54	105.94	95.926	112.35	73.14	68.729	56.502	68.208	74.58	101.9	77.339	68.576	87.427	77.703
98.184	91.997	95.512	131.39	100.92	144.89	97.435	127.28	95.017	137.67	78.163	130.39	77.406	119.93	102.5	151.66	60.229	49.313	82.868	100.82	129.42	133.22	83.327	129.59	68.969	126.22	119.13	138.73	79.242	76.132	112.22	121.23	104.43	108.14	114.62	151.84	92.332	98.023	90.719	104.36	42.487	46.91	98.825	113.59	122.72	134.81	121.54	120.15	138.56	113.54
104.47	93.042	98.122	135.35	114.52	136.96	106.67	121.77	111.8	127.21	87.636	126.34	100.89	112.66	111.84	142.54	56.213	36.759	70.28	87.495	112.23	120.08	84.937	138.77	94.694	124.5	111.14	129.12	64.706	57.874	100.25	106.28	81.908	93.362	137.85	150.01	92.432	92.212	100.91	103.58	53.523	48.329	114.03	124.65	128.92	131.7	127.08	135.17	137.41	121.86
100.44	93.453	101.33	126.03	109.7	111.64	123.02	105.33	114.33	112.41	91.518	105.21	114.63	89.464	115.33	139.08	66.273	52.018	73.89	82.835	111.32	123.1	88.487	127.06	95.47	108.29	100.73	114.19	70.638	54.147	107.39	105.03	87.472	91.375	136.65	117.26	90.526	92.376	106.59	103.64	72.816	86.304	133.46	130.35	138.9	123.47	139.48	150.46	137.76	127.67
97.972	96.35	135.22	107.29	145.9	89.986	134.39	71.544	130.33	82.509	112.75	78.209	126.8	67.262	143.06	112.71	80.571	69.01	77.231	71.092	122.23	106.28	137.64	126.68	177.62	112.59	153.29	119.29	68.187	39.413	121.01	92.848	96.721	80.637	185.39	111.18	106.49	98.487	130.08	110.9	101.17	102.88	112.41	104.9	105.43	87.004	116.28	114.93	99.084	105.25
89.522	100.09	149.29	97.904	158.09	86.432	131.9	59.101	130.25	66.448	106.79	69.163	115.8	63.601	142.86	96.718	79.624	75.825	76.517	68.763	128.55	91.868	153.69	121.69	210.52	115.62	197.83	127.18	62.498	29.264	110.85	81.903	95.927	78.664	171.18	110.86	118.17	107.32	134.22	113.7	98.116	102.95	112.97	105.33	100.08	77.329	121.75	103.38	102.33	101.29
87.257	107.24	144.92	102.46	151.28	89.686	121.17	65.496	125.41	53.715	100.55	74.739	111.63	76.517	131.7	80.151	81.433	80.659	73.038	72.323	87.149	60.694	147.11	121.65	205.85	115.98	195.1	114.1	57.482	30.695	84.019	72.196	85.598	80.928	127.36	114.8	130.43	114.2	127.15	112.84	90.058	81.316	110.16	105.38	93.669	75.354	121.91	95.488	110.63	96.765
86.733	106.84	109.07	111.46	109.41	100.11	105.78	90.761	109.16	68.206	76.653	92.65	104.96	100.13	95.426	86.033	68.647	77.796	56.478	80.922	56.098	57.607	88.437	105.14	125.3	98.916	138.39	91.83	55.187	39.236	44.314	68.376	66.045	89.664	46.295	100.64	124.81	117	101.58	106.35	67.732	67.488	140.81	135.18	137.76	119.86	147.12	131.27	161.22	128.17
96.525	99.277	98.602	117.59	104.29	112.56	100.45	106.6	116.87	92.716	82.933	107.68	116.45	122.85	97.246	99.342	62.386	69.294	37.136	83.409	58.905	68.566	69.164	106.33	108.99	102.9	111.39	90.443	54.672	42.676	42.682	73.586	62.075	92.818	54.742	100.36	119.28	112.49	101.34	106.36	74.938	51.225	125.62	127.93	144.37	141.38	126.12	128.38	156.03	135.98
103.94	87.736	93.638	111.58	102.65	125.8	97.288	116.38	125.78	132.21	86.87	113.96	118.91	137.01	106.25	119.43	58.807	58.021	34.81	84.863	76.209	91.669	58.099	103.79	88.126	95.495	85.494	99.45	60.954	48.122	59.471	81.32	66.876	92.778	75.563	92.558	102.3	101.76	103.38	107.37	76.369	47.989	93.747	106.57	133.54	144.48	93.273	110.43	137.11	140.31
108.39	77.48	99.716	104.88	115.46	146.68	96.217	124.67	135.1	167.81	88.122	118.13	109.71	143.27	120.18	133.89	56.174	47.451	48.887	83.546	107.61	110.34	67.621	108.29	94.88	105.93	99.789	129.57	67.047	55.005	80.713	89.727	74.866	93.914	112.62	109.02	85.546	92.217	110.18	109.71	77.431	44.855	65.491	86.984	111.72	133.32	66.874	84.799	109.44	130.66
109.39	76.906	94.928	106.16	106.17	156.6	97.05	138.09	125.22	178.43	82.938	119.05	96.146	138.44	116.18	131.68	69.451	59.847	83.415	89.166	100.03	109.38	70.092	105.67	73.382	116.24	97	140.77	83.337	80.993	90.382	101.33	90.592	108.15	112.53	128.11	75.115	90.45	105.83	108.96	77.102	49.965	62.554	80.122	95.195	118.22	63.645	74.29	92.62	111.53
111.62	83.887	77.06	106.52	78.357	142.9	93.61	142.03	98.319	152.91	83.211	114.73	94.608	124.82	96.718	102.08	100.6	95.946	119.12	96.237	55.834	91.008	60.511	88.532	32.842	112.51	60.166	116.62	102.72	119.55	82.589	102.44	106.26	124.51	90.475	133.61	76.938	98.518	92.325	108.42	75.61	62.326	74.549	79.497	86.37	107.8	70.154	74.45	82.24	90.845
117.8	95.351	73.061	105.48	69.967	111.68	89.434	128.17	81.86	106.31	102.77	107.98	105.4	110.08	89.479	67.472	134.59	135.59	136.6	104.39	29.15	77.645	70.371	76.123	35.753	113.28	40.491	87.622	114.6	145.15	84.718	99.789	125.06	133.31	106.37	129.91	93.771	109.81	90.068	113.06	88.946	78.704	73.181	69.356	69.753	95.47	62.432	66.283	57.29	71.118
112.35	101.9	58.233	106.42	37.21	85.763	89.514	121.52	65.02	94.996	108.97	115.76	107.62	110.17	78.821	94.24	159.08	170.27	145.73	130.55	47.397	110.59	55.352	58.768	-22.715	95.934	8.6511	66.215	140.56	178.72	109.07	122.78	152.48	147.9	61.486	77.333	94.387	112.81	73.952	114.48	80.052	120.35	68.96	63.23	72.821	90.169	74.093	80.18	63.772	71.709
107.91	104.03	73.851	101.2	62.204	83.079	86.515	106.27	87.324	101.77	118.6	121.89	97.477	114.84	92.901	125.09	137.81	160.05	126.26	136.25	111.2	138.87	74.698	67.635	17.364	103.26	52.24	92.315	130.27	161.57	126.06	130.58	139.56	132.31	81.613	60.329	97.33	109.42	77.139	115.13	82.506	135.73	74.023	70.526	78.722	92.118	78.852	85.699	79.565	90.112
97.799	98.542	80.707	98.854	73.137	98.165	92.728	106.05	107.35	128.11	122.2	129.75	94.379	124.03	111.22	164.19	115.52	145.18	114.05	134.45	146.05	151.76	83.581	80.531	36.164	107.27	77.885	116.16	129.01	161.5	138.99	145.7	119.29	118.04	65.949	48.733	88.817	102.16	73.85	108.4	74.991	138.44	81.473	78.116	82.755	85.673	88.164	89.844	100.73	91.962
90.898	100.94	88.142	100.93	79.564	103.54	102.31	113.41	117.53	132.99	116.56	115.51	90.046	116.37	115.4	154.66	91.595	129.16	106.24	122.64	118.99	124.77	92.378	89.151	72.649	108.67	83.431	117.4	119.65	151.82	132.06	145.9	99.028	108.38	72.632	65.672	87.328	99.158	75.85	96.137	82.665	126.72	118.34	105.59	95.801	91.688	99.984	103.58	119.75	94.762
82.416	106.25	83.823	113.97	54.115	97.944	115.36	132.26	97.908	125.67	101.36	101.3	94.674	108.19	105.1	138.07	97.262	133.83	111.99	123.96	74.496	104.57	88.604	87.964	69.75	108.33	60.223	92.38	131.53	170.38	139.74	155.73	121.81	127.76	69.584	79.91	84.398	97.969	74.379	85.272	86.412	123.36	141.75	126.71	105.18	96.85	112.98	119.72	109.98	76.682
78.75	115.06	75.26	116.83	27.813	86.427	109.91	136.84	70.54	109.82	88.506	93.788	109.15	109.19	93.245	112.18	123.43	147.08	120.28	128.27	34.407	87.369	80.929	76.666	49.817	90.588	19.897	52.965	143.15	193.15	141.53	143.48	150.42	144.73	74.103	82.69	83.003	94.107	69.2	82.107	74.146	118.99	122.25	120.24	87.331	85.472	102.01	108.85	65.403	49.93
78.807	129.22	62.373	111.41	6.4308	82.296	88.509	134.08	55.941	112.51	70.58	100.05	108.8	122.11	75.48	108.14	136.83	156.16	124.15	137.82	20.071	81.544	57.185	54.59	-8.1747	53.461	-23.205	28.039	144.38	196.45	121.4	117.39	154.25	149.83	50.126	64.295	78.129	85.764	53.973	80.581	50.734	120.81	101.25	111.21	75.332	75.928	95.34	102.18	47.11	54.703
83.513	130.64	59.693	108.03	11.644	101.98	76.485	129.81	66.059	139.01	78.873	129.74	115.42	149.94	87.014	144.9	144.26	162.49	121.22	141.7	56.31	93.368	48.539	48.418	-48.491	43.133	-19.115	45.016	147.77	199.32	109.72	109.96	143.09	145.51	21.759	50.243	73.971	79.88	49.472	84.547	40.183	117.64	66.84	84.555	58.844	55.918	88.019	85.757	40.059	52.992
92.967	127.35	64.192	98.147	37.058	114.89	71.493	118.5	84.025	152.45	93.929	140.63	108.46	156.53	93.488	155.74	125.01	151.88	106.84	125.78	78.665	90.912	44.369	44.694	-45.07	38.579	1.5881	70.566	130.8	168.18	80.142	97.636	102.87	120.63	13.363	53.351	80.946	86.099	60.686	90.407	53.363	111.82	84.487	90.046	78.114	69.483	99.062	96.598	84.172	88.929
100.38	121.5	73.044	96.622	55.272	112.2	86.165	110.27	85.317	143.36	116.5	135.49	111.5	144.47	102.18	155.16	124.78	151.74	102.37	112.93	77.89	90.794	49.724	51.435	-15.574	50.855	26.802	81.079	131.31	153.38	82.94	110	95.921	106.79	22.702	62.519	96.05	98.01	87.048	102.7	83.844	119.81	96.369	91.149	90.795	85.658	104.48	107.44	114.62	107.76
107.58	125.14	89.726	92.084	87.348	94.82	89.633	92.629	76.803	102.98	117.25	105.46	100.81	111.94	92.773	110.31	111.69	132.94	90.635	97.553	70.936	82.79	62.385	64.423	75.364	71.203	73.349	83.273	109.37	108.94	80.444	98.877	91.389	88.813	95.799	100.71	119.36	107.18	118.19	117.83	119.31	128.75	124.52	115.96	111.46	128.87	104.79	121.96	135.5	143.77
105.49	125.67	95.976	108.45	89.415	89.628	99.045	94.517	55.526	80.77	106.2	96.256	99.695	96.702	90.774	114.05	127.91	126.58	100.43	112.67	88.119	106.65	75.821	94.488	120.12	110.73	112.98	87.066	119.93	110.15	124.31	122.35	140.19	110.77	138.82	129.26	125.28	101.07	127.25	127.71	143.4	148.27	100.78	105.67	97.279	137.95	91.532	110.29	102.09	126.62
103.65	119.61	88.369	114.23	86.134	98.804	92.151	96.175	48.41	78.781	80.09	95.079	89.245	91.794	77.592	115.71	119.79	103.52	100.49	119.92	118.72	124.74	71.842	110.58	125.91	127.66	129.03	99.536	110.83	98.995	130.92	117.67	155.14	127.28	149.9	154.63	113.89	89.332	106.65	122.51	142.52	149.3	98.093	108.41	104.23	153.38	90.787	104	91.136	123.82
103.02	103.52	78.145	113.97	76.127	110.62	91.543	100.54	61.337	93.964	67.992	98.863	83.093	91.238	68.647	121.07	103.5	86.554	95.28	117.16	145.34	133.75	64.18	108.21	87.818	122.9	117.3	114.44	102.61	94.456	121.33	109.89	148.98	139.16	118.08	159.44	91.955	82.819	75.662	105.03	125.31	136.46	106.97	109.09	123.11	156.73	101.16	104.52	102.29	120.7
105.49	86.482	91.789	110.8	86.835	107.88	104.76	97.303	92.798	98.183	91.264	95.874	90.617	83.545	80.865	113.64	95.805	87.328	86.265	102.39	159.32	127.62	88.194	102.84	82.55	120.66	117.58	126.51	100.85	96.041	123.03	107.85	136.4	135.99	109.26	154.63	80.019	86.671	70.13	90.394	108.99	115.56	98.849	91.788	122.93	134.05	99	93.75	101.15	102.7
106.16	86.867	114.9	98.61	109.07	81.877	106.76	82.14	115.81	79.076	110.7	76.664	84.092	62.467	79.815	77.207	82.302	94.234	73.601	82.086	146.66	106.13	113.71	88.948	109.91	106.94	121	118.83	90.12	80.41	110.51	89.829	99.821	106.18	127.85	138.21	81.958	95.032	83.489	83.486	84.882	106.28	103.5	91.956	125.91	121.6	99.045	96.172	116.13	116.59
101.35	101.31	135.09	99.839	128.7	60.053	101.93	74.988	115.74	60.309	118.2	74.235	72.618	56.593	82.675	68.517	84.94	109.43	73.581	81.201	144.23	100.71	139.74	96.699	155.88	119.36	147.9	110.08	94.456	79.918	119.03	94.499	80.942	83.437	159.75	120.37	90.865	96.771	105.8	85.721	74.6	118.52	84.955	84.617	106.58	102.1	93.312	90.424	108.25	121.68
100.39	121.53	141.12	104.97	149.49	60.814	85.216	74.007	107.36	53.825	111.77	93.037	62.559	75.637	91.686	72.831	87.168	112.84	75.612	87.377	151.57	95.534	151.81	118.66	210.36	141.63	184.27	110.7	92.125	75.01	112.1	97.622	59.78	66.472	193.73	118.22	104.18	94.663	122.37	89.857	92.201	132.48	65.548	79.357	81.002	90.451	84.639	76.168	95.022	128.66
102.07	130.44	114.31	104	137.55	88.398	68.765	85.137	96.464	77.746	88.347	128.45	61.001	115.38	91.061	90.892	79.932	105.74	71.147	93.854	170.03	98.151	111.66	116.22	183.58	131.22	184.52	117.79	86.227	74.021	69.975	93.003	33.68	63.457	151.46	107.78	107.13	98.668	112.83	87.605	108.77	144.71	77.369	94.529	91.331	107.66	104.31	87.15	124.09	153.43
106.39	128.39	85.74	103.62	99.408	112.88	77.022	102.01	97.718	106.84	85.686	153.12	86.765	149.13	101.47	111.41	94.262	111.58	78.258	104.18	156.12	95.429	69.272	96.332	94.44	92.053	138.31	112.72	98.778	95.875	46.415	100.05	42.339	80.889	56.728	79.212	108.92	111.6	98.597	84.916	125.16	149.87	71.231	84.818	85.557	102.17	115.49	91.542	141.33	149.6
106.18	118.9	65.096	88.349	64.745	126.51	84.435	104.79	109.7	125.79	80.316	149.73	109.44	155.99	95.391	108.66	90.55	113.18	71.744	100.19	151.97	94.932	20.639	49.915	-2.7546	33.103	93.344	109.54	96.825	102.59	14.12	77.993	35.762	83.395	-40.088	48.565	107.69	126.52	83.95	87.034	97.908	140.7	86.254	94.474	105.64	116.06	136.83	116	179.41	162.68
103.52	116.7	77.71	80.478	70.239	120.74	90.511	93.816	130.87	118.61	86.757	124.38	123.13	138.06	99.661	95.289	88.257	118.66	71.228	95.344	148.26	89.912	22.156	30.446	-13.995	15.04	93.761	111.68	89.943	97.016	18.401	54.399	37.242	77.016	-52.724	43.127	114.47	126.05	90.294	97.355	72.381	117.93	80.212	87.716	94.742	106.63	124.35	112.86	167.6	151.61
96.382	116.24	86.196	81.45	88.171	116.03	84.334	85.208	135.53	114.76	75.154	109.39	112.82	123.31	94.723	97.681	77.378	120.39	72.023	95.334	168.21	101.77	22.181	32.494	3.69	29.923	118.46	119.98	80.756	86.862	29.014	37.903	35.015	72.31	-32.933	53.935	111.41	106.68	93.542	104.74	51.051	99.264	93.548	96.962	98.024	107.54	115.25	112.66	150.63	143.8
97.244	118.62	87.183	81.981	119.35	116.46	69.24	78.452	136.08	115.59	55.173	107.45	88.019	120.86	85.225	88.614	54.232	107.88	62.558	91.206	182.67	105.62	11.769	42.856	42.557	46.766	145.29	126.87	56.721	53.785	10.085	15.029	18.775	65.743	14.23	83.476	105.43	84.233	96.14	103.14	61.556	84.86	142.07	129.94	121.28	126.41	113.01	119.84	147.13	157.14
103.17	110.64	78.452	85.972	123.6	124.12	73.186	84.115	130.4	128.67	60.829	125.84	93.789	138	95.818	96.082	70.324	106.77	62.852	95.13	169.97	112.65	1.5299	53.577	32.521	46.015	133.54	115.75	64.356	59.561	7.1883	23.432	41.892	81.373	26.858	96	94.474	75.98	99.411	98.7	89.119	86.551	153.4	131.44	116.38	114.8	102.51	108.83	117.84	133.53
108.08	100.66	62.985	71.54	104.65	132.48	75.516	88.561	127.38	143.08	62.263	131.01	99.677	143.68	84.645	85.883	71.341	91.863	48.931	89.762	148.94	116.25	-28.15	28.764	-25.464	0.43221	96.006	100.49	64.43	55.267	-27.587	12.487	45.223	85.618	4.127	89.602	81.699	89.324	94.849	93.919	84.445	97.491	187.39	160.03	147.85	135.26	123.35	133.97	141.39	148.84
111.68	96.436	77.814	64.984	93.308	130.55	95.296	91.868	137.84	139.61	98.845	117.8	129.11	129.79	101.81	85.734	98.135	92.251	59.834	91.001	109.21	108.04	3.1549	21.76	-44.151	-19.306	73.358	89.107	88.878	76.782	-5.9599	26.833	75.111	92.649	12.922	76.524	83.124	105.57	104.78	98.491	79.425	100.99	146.23	131.83	121.17	109.68	105.03	117.63	113.98	116.62
112.27	93.187	104.06	62.271	100.75	127.61	113.81	94.146	148.93	128.79	130.2	94.862	148.54	102.78	120.97	93.752	106.84	87.509	81.741	88.358	102.08	103.72	57.892	29.904	-5.4593	1.8297	86.9	98.878	108.58	93.977	38.734	48.045	91.434	91.679	52.776	72.245	88.445	109.21	112.33	103.42	68.905	86.526	97.86	99.729	101.38	93.691	83.756	96.318	93.211	86.687
114.59	89.916	132.55	74.226	118.78	120.45	142.29	105.1	155.33	118.35	152.54	77.795	158.68	79.722	147.78	115.42	111.7	87.583	120.35	92.915	110.94	106.85	117.42	56.511	67.392	56.857	113.61	112.58	132.44	112.98	110.64	94.265	119.75	101.42	97.886	72.078	94.001	95.629	115.87	99.431	82.394	64.619	50.132	60.082	78.666	72.419	60.143	67.979	69.959	50.26
122.61	82.283	149.35	74.907	143.89	116.81	164.83	109	163.55	113.61	158.08	72.954	166.94	72.293	167.97	114.81	103.69	83.844	141.4	87.656	131.26	109.66	138.83	65.172	136.37	87.423	132.96	116.79	135.76	113.69	144.32	114.74	125.5	99.396	119.34	72.759	94.492	79.003	111.38	87.068	90.292	42.476	31.997	41.469	72.784	65.401	52.443	51.68	72.24	39.933
128.28	79.788	160.36	74.651	152.52	109.19	184.89	112.4	173.52	114.06	154.65	73.513	171.3	72.274	177.48	103.33	101.23	85.261	147.39	89.578	128.6	113.57	139.61	59.665	159.69	81.681	127.8	102.93	133.6	106.35	156.63	122.09	136.2	99.538	104.03	65.296	91.936	71.868	106.39	73.613	89.513	45.341	31.743	37.124	62.35	52.543	59.185	52.484	79.556	44.766
122.42	78.686	159.52	74.159	137.97	111.56	189.31	115.42	178.83	128.65	145.22	84.276	170.73	78.918	172.45	103.45	100.89	90.038	133.48	95.746	128.99	128.14	132.22	51.53	130.97	61.07	116.63	93.67	130.83	105.29	151.87	117.21	140.08	99.292	62.608	54.767	82.027	76.138	98.483	69.81	60.781	71.252	39.821	46.779	58.26	45.169	79.804	70.483	88.989	58.093
114.09	89.499	153.57	70.86	126.99	112.91	167.28	108.22	186.58	137.37	136.91	86.376	155.18	77.874	153.09	87.308	85.969	89.169	108.6	93.003	99.513	112.11	139.7	57.169	108.29	42.633	99.047	89.58	110.56	85.75	118.4	87.076	109.49	83.109	54.366	55.806	78.989	83.958	92.443	75.467	39.695	93.447	60.009	65.265	61.317	50.943	84.86	86.523	100.86	90.208
105.73	92.075	141.22	90.208	114.99	129.08	153.87	114.38	188.12	157.33	144.02	111.2	149.53	93.679	151.9	116.74	86.046	98.787	98.204	97.823	98.006	107.56	163.42	97.239	89.944	75.413	103.1	106.64	116.96	101.93	121.39	100.51	104.59	89.165	64.307	62.826	76.628	87.163	91.286	86.233	54.246	104.5	44.724	52.885	55.54	45.336	67.905	77.722	83.113	80.868
109.22	89.331	126.46	99.144	124.81	143.74	137.99	110.02	193.2	161.77	146.2	131.65	143.71	110.14	146.78	122.19	69.438	91.904	85.879	86.249	104.84	90.13	164.67	125.58	101.37	101.13	113.44	119.04	106.16	99.297	95.585	94.755	77.226	80.044	97.359	77.021	81.772	91.118	92.453	91.444	88.819	87.303	41.315	48.507	69.795	58.126	48.353	66.012	86.762	85.635
116.54	87.819	128.1	116.71	131.65	145.22	151.78	111.67	198	152.36	158.03	147.78	154.98	123.71	158.87	143.6	84.323	101.1	99.921	94.028	106.41	88.649	160.77	138.77	106.31	117.19	125.7	112.23	122.85	120.52	104.85	115.04	96.786	89.175	111.19	73.814	92.421	95.512	103.09	89.801	136.14	72.292	2.3074	13.112	46.944	30.076	24.038	39.138	61.742	52.459
118.23	87.349	132.73	110.13	135.12	139.39	157.86	101.36	192.26	133.6	154.23	147.49	159.84	124.03	154.42	146.85	91.77	104.43	106.85	97.37	126.77	103.62	130.18	107.61	105.13	94.58	144.51	99.993	126.55	127.33	89.255	99.484	95.609	81.831	99.338	63.853	98.421	102.42	108.3	85.189	135.07	61.53	-3.9335	9.9747	45.559	19.447	37.613	41.841	65.801	45.099
114.39	100.12	139.91	89.542	132.18	114.73	149.74	83.767	171.59	104.76	149.16	123.94	149.54	107.91	137.95	123.81	99.47	111.96	118.06	99.629	114.33	104.76	112.61	64.257	112.5	54.165	142.39	81.079	121.54	116.49	70.29	65.385	81.68	67.842	85.335	54.593	105.68	104.35	111.01	82.922	114.34	60.867	25.582	31.203	50.151	19.231	65.755	61.302	77.408	59.88
106.3	106.48	132.86	74.94	118.9	100.92	135.17	76.501	134.18	96.892	149.77	115.58	138.09	108.91	126.24	116.38	112.45	126.49	127.33	101.18	121.8	114.04	109.44	43.196	117.29	45.378	137.19	85.791	126.65	118.75	78.055	58.232	79.324	70.985	66.271	56.254	105.67	98.877	110.14	89.513	89.581	68.824	71.537	64.653	70.72	39.379	102.71	88.35	84.855	70.67
102.75	107.55	111.58	69.53	108.37	93.27	110.33	76.144	96.316	96.3	135.5	110.14	109.4	118.42	102.14	93.834	102.03	119.4	122.75	94.007	123.3	109.74	104.29	47.95	126.75	57.879	115	100.22	114.6	97.764	84.019	63.868	75.21	80.455	63.64	77.5	106.72	95.114	108.48	100.51	82.731	77.103	151.18	125.4	120.94	97.089	143.85	130.51	113.37	107.79
101.27	99.155	95.342	91.456	102.72	102.78	101.39	89.362	77.174	104.93	120.32	118.57	95.817	137.09	96.694	99.69	101.42	109.75	115.57	98.405	135.62	113.95	103.91	84.075	128.99	104.24	107.89	121.8	115.16	98.369	121.36	106.97	108.32	108.42	73.434	104.43	109.1	97.239	116.48	116.32	93.168	89.317	174.88	147.45	135.66	128.22	156.28	143.9	105.16	105.45
94.887	89.861	78.692	106.99	98.762	116.68	83.096	95.456	72.391	107.69	79.717	111.45	77.542	133.29	75.551	96.175	82.305	84.331	93.551	98.388	139.06	113.18	76.972	106.81	111.44	128.13	102.31	131.17	93.812	89.844	117.43	116.2	110.24	113.01	83.995	121.99	107.07	106.43	117.67	127.68	79.462	98.124	180	162.85	147.52	157.15	161.83	153.77	114	117.2
81.994	90.402	85.293	129.13	104.91	122.24	75.294	104.89	78.618	103.16	49.288	90.454	58.9	103.42	67.326	107.18	72.262	70.54	81.165	108.48	135.99	113.89	82.258	138.52	121.79	165.14	132.06	143.64	76.071	88.086	120.68	125.21	112.19	113.76	128.49	137.1	105.74	111.22	125	131.41	80.755	104.75	154.28	151.91	132.81	155.63	150.01	146.62	105.05	113.23
69.665	94.684	92.016	137.28	105.04	117.01	72.573	110.52	76.472	99.785	48.262	73.825	58.036	72.382	73.553	121.62	89.606	87.422	86.807	115.49	120.07	108.15	105.95	163.91	133.18	190.21	151.62	148.43	76.251	107.58	122.69	128.45	102.98	107.21	162.13	132.77	98.109	103.41	121.94	125.96	84.548	105.59	113.91	123.03	106.92	133.46	127.21	126.01	91.858	97.166
70.395	105.36	91.997	124.16	106.67	94.586	64.062	103.76	67.052	87.194	55.713	58.025	51.405	48.06	66.627	100.63	99.388	105.42	95.952	108.07	88.367	84.644	123.43	169.83	151.82	182.66	139.57	141.68	67.614	95.23	96.686	106.64	66.882	85.818	178.99	124.17	92.473	90.957	105.82	110.11	95.318	102.33	131.66	134.46	118.21	137.68	123.83	133.82	122.65	121.73
82.004	106.48	97.421	123.48	108.87	79.593	74.12	98.566	57.088	75.892	75.691	70.095	62.543	52.542	76.641	103.61	125.67	123.96	114.01	111.18	94.05	88.266	142.91	181.23	172.21	188.17	135.99	141.15	83.908	93.181	112.59	114.58	75.795	86.236	172.16	121.81	91.832	85.131	95.507	97.423	115.42	108.08	138.12	137.6	115.96	121.97	122.24	136.55	124.91	109.34
94.409	101.06	95.922	124.62	101.01	74.717	79.843	88.62	44.651	62.91	68.996	87.422	69.991	64.675	72.17	112.48	135.23	119.4	122.82	120.89	118.74	110.65	121.9	171.52	157.57	173.96	124.21	132.8	95.854	85.511	122.36	112.48	94.44	91.104	127.49	116.59	94.438	94.554	86.77	92.187	113.34	124.54	144.82	143.5	117.51	105.59	129.56	142.36	122.12	89.996
99.797	92.721	98.44	123.42	104.96	78.295	72.653	74.983	36.082	46.503	46.028	91.587	65.924	66.597	63.127	108.45	117.05	86.944	111.92	124.79	149.5	130.56	92.38	155.34	159.6	160.49	136.11	127.77	82.965	65.174	114.32	90.862	101.35	89.983	112.55	125.3	105.39	114.39	95.702	98.299	108.04	130.78	140.31	139.71	115.38	92.485	125.76	128.88	100.26	69.048
95.522	94.297	97.804	120.94	103.65	75.935	62.445	75.678	28.996	41.671	29.12	78.498	50.903	58.018	52.169	88.347	90.785	61.274	98.238	124.89	135.86	124.54	70.738	138.06	150.01	141.81	136.08	115.72	63.072	49.221	93.208	75.046	98.471	92.014	118.13	125.04	118.88	127.29	112.34	106.07	118.42	127.35	133.51	126.02	113.45	88.037	110.67	104.51	80.611	66.906
86.915	96.821	93.61	119.89	97.832	77.331	66.051	95.086	30.261	64.005	47.926	73.118	52.87	63.01	60.904	73.137	87.597	69.382	91.276	117.9	102.94	106.25	75.098	132.91	129.02	135.4	129.01	109.61	65.202	64.47	88.096	93.525	101.08	102.76	131.45	113.15	124.26	122.95	124.51	109.64	133.88	112.28	110.33	98.825	102.62	84.181	90.022	73.564	63.376	66.928
78.957	94.677	82.492	116.23	89.725	87.523	76.279	119.05	42.18	104.65	70.614	76.186	55.771	78.636	62.377	63.815	83.901	88.45	82.351	100.98	90.743	101.11	79.556	126.57	96.592	132.08	120.4	118.17	75.699	79.366	83.641	121.38	90.606	107.77	127.87	100.48	113.3	109.02	114.03	102.75	119.78	96.293	124.84	113.2	125.66	113.03	108.54	89.629	100.61	103.43
85.55	97.129	100.15	110.06	123.2	91.685	88.196	112.81	83.749	112.33	102.85	65.552	70.348	81.439	79.011	36.823	86.905	103.74	78.922	77.23	73.655	83.49	118.91	131.49	146.28	139	135.44	130.34	78.149	70.307	88.924	120.95	69.67	88.473	170.01	113.77	109.81	97.35	109.04	96.349	103.9	73.677	128.69	126.04	115.57	116.7	111.53	100.52	119.42	127.13
92.749	94.998	122.52	111.1	157.4	100.58	101.45	94.498	118.99	103.36	113.35	61.261	87.313	78.244	99.47	49.524	97.127	116.41	82.767	72.234	101.88	97.285	145.7	133.26	206.4	158.25	178.43	151.79	90.56	76.851	113.42	112.12	65.237	75.235	192.9	130.26	104.46	94.539	110.51	98.962	88.108	69.541	117.33	131.01	100.39	102.68	117.79	115.07	118.42	117.82
95.894	99.649	120.19	97.005	163.11	89.344	89.845	72.95	116.8	73.978	80.016	47.147	69.569	61.646	80.579	49.767	84.179	109.07	84.374	75.078	112.8	103.51	120.5	106.81	223.25	138.41	181.31	147.41	81.555	68.661	96.283	71.233	44.324	62.223	175.73	132.52	103.5	101.57	112.4	107.3	94.194	84.409	159.06	171.13	140.04	127.38	146.48	159.63	156.07	146.62
95.013	107.46	106.63	92.664	135.87	69.337	87.632	79.225	87.011	54.197	70.981	60.975	64.46	70.346	77.916	73.699	107.86	125.48	103.26	97.822	98.673	101.41	97.498	93.456	186.78	122.65	152.2	123.42	104.31	106.86	108.95	81.591	74.7	86.237	135.98	116.68	112.37	105.96	123.9	120.51	150.4	113.63	165.29	171.16	157.57	131.16	150.02	169.49	150.37	136.41
96.191	116.15	82.016	74.693	100.94	55.346	73.84	93.021	59.187	53.106	84.383	92.659	68.594	102.34	70.632	66.831	128.06	139.72	109.11	102.19	57.792	69.688	70.466	78.606	117.23	85.39	86.961	86.713	116.69	135.26	89.123	89.178	83.861	98.118	101.49	101.73	124.64	105.91	117.48	123.81	192.16	131.76	175.22	170.46	174.84	149.58	142.46	162.89	153.25	143
98.331	122.43	67.382	74.235	63.895	61.611	75.179	116.28	56.205	82.596	126.23	138.02	97.021	145.77	80.206	77.341	162.46	162.19	123.97	107.77	6.5641	41.462	74.532	85.745	30.418	60.571	10.96	54.363	144.91	172.04	94.293	121.45	106.89	110.47	72.9	87.303	127.34	98.405	89.109	110.88	193.6	144.61	135.88	126.58	136.94	127.04	107.05	120.45	122	113.34
96.065	112.92	61.846	94.192	41.081	104.14	87.275	140.57	74.392	145.37	150.97	183.96	123.05	180.02	91.629	127.4	168.19	160.91	130.01	112.84	33.818	65.084	91.322	106.18	-30.092	69.866	-8.0612	66.98	162.18	191.89	114.56	152.08	123.32	118.52	55.202	89.661	105.26	90.592	50.108	88.296	138.92	149.98	89.823	81.38	102.33	103.72	86.06	86.199	97.602	75.057
98.322	102.08	77.989	120	58.772	146.91	103.68	147.92	108.2	193.97	159.04	196.39	138.79	182.64	113.7	167.43	146.85	135.61	130.26	112.74	91.113	96.246	130.95	133.17	2.5361	99.084	32.601	103.34	147.52	172.78	135.55	152.66	127.27	115.92	88.291	111.95	81.971	85.909	42.464	73.667	94.708	137.38	42.02	33.873	64.9	75.749	56.386	47.417	65.489	40.891
100.26	92.233	82.356	130.53	69.563	164.31	114.17	146.13	117.94	213.36	141.71	180.82	141.94	168.2	124.11	181.64	120.68	110.05	128.68	111.18	134.97	117.88	136.51	133.09	34.428	101.4	62.733	120.82	120.93	146.17	137.11	131.73	125.81	115.9	94.984	116.09	63.197	84.318	59.116	74.773	73.278	122.73	20.23	11.822	57.574	69.062	43.884	32.237	59.856	38.989
103.8	87.839	85.857	122.02	80.095	149.03	113.3	136.07	108.43	187.28	116.31	146.8	130.69	148.31	121.36	152.11	94.008	88.108	114.23	103.11	151.69	113.71	119.9	113.93	71.903	89.747	86.45	118.5	87.105	107.6	118.72	101.9	120.22	116.62	106.38	123.27	66.241	86.185	92.621	88.72	85.108	104.67	40.176	34.389	79.416	93.74	52.902	45.665	78.76	74.655
102.74	86.699	84.991	116.08	56.347	109.64	113.79	132.24	79.926	135.59	97.956	113.21	117.58	130.41	107.98	124.36	99.289	92.095	112.28	109.24	112.47	101.97	95.228	95.349	47.92	76.798	59.641	86.401	90.25	103.08	123.98	106.38	145.66	135.97	87.209	116.2	79.866	87.377	106.79	99.841	100.45	100.21	57.881	59.889	84.86	104.27	67.108	64.99	85.283	94.237
101.44	81.9	91.589	112.36	46.134	86.51	105.98	122.97	67.159	90.42	83.845	91	99.222	113.73	91.556	104.31	93.262	91.003	95.003	109.19	93.442	101.32	81.951	89.211	38.156	90.036	54.028	78.869	92.399	96.876	122.59	107.31	151.28	142.82	96.464	127.41	91.662	89.482	98.81	101.2	92.031	89.012	77.608	87.691	90.841	118.05	80.751	81.135	87.281	102.69
100.98	78.67	99.755	121.92	48.465	85.143	102.77	118.48	71.868	77.346	82.103	83.832	84.961	100.27	90.961	109.64	91.25	90.987	85.928	112.42	83.735	112.05	94.102	105.96	46.634	122.33	56.151	90.484	99.122	102.93	133.84	116.99	155.93	147.17	115.79	133.32	92.701	90.36	86.627	95.394	82.456	76.755	65.17	76.369	73.291	105.09	70.583	69.274	63.759	79.793
101.51	77.986	90.983	120.86	65.917	105.8	90.537	113.66	83.731	100.49	79.641	91.194	72.015	98.647	95.475	111.39	77.585	79.48	74.049	101.96	100.1	122.15	96.383	116.19	71.397	134.78	62.925	111.38	84.277	100.78	116.18	104.77	130.16	133.08	121.85	125.18	83.57	93.1	85.293	91.882	71.054	63.264	61.21	65.14	76.027	104.61	65.804	60.327	66.61	79.86
99.965	88.554	76.424	119.5	78.174	122.87	86.983	118.27	91.25	134.8	86.733	106.09	66.929	107.62	109.9	118.61	81.851	78.339	82.546	98.642	109.9	124.29	94.805	117.48	85.029	127.05	60.16	115.35	78.561	108.98	111.27	109.03	124.18	126.3	101.61	98.336	79.771	96.248	101.95	93.645	79.859	68.066	64.786	59.982	78.135	97.259	75.407	66.307	83.24	94.716
96.077	104.85	69.903	111.3	79.882	117.48	89.421	117.77	90.871	143.35	97.631	108.15	65.984	107.75	117.06	118.49	96.261	83.116	108.19	101.56	97.239	114.22	89.508	100.3	81.786	100.82	44.57	93.432	84.064	117.46	118.3	117.84	134.7	121.38	77.852	72.178	87.361	99.607	115.24	93.791	86.088	85.727	93.583	83.346	82.907	90.021	106.78	97.918	113.52	125.39
95.57	110.81	84.996	93.428	87.08	98.519	98.975	98.97	95.427	119.39	115.15	96.043	81.439	92.52	121.42	117.34	108.94	88.794	134.4	103.56	92.959	104.79	91.023	69.973	84.735	78.776	47.747	72.517	97.772	126.76	129.85	112.33	144.65	109.7	87.2	67.177	97.271	99.815	110.12	88.312	67.227	92.425	121.54	114.83	85.803	82.311	136.38	127.42	129.08	139.45
103.65	105.36	115.8	73.691	101.38	69.056	117.51	71.261	107.02	76.528	134.33	71.178	107.08	64.735	123.08	113.9	115.5	89.871	158.16	106.04	87.321	97.621	107.12	44.665	98.279	66.124	58.232	61.518	113.37	132.92	141.57	95.006	151.73	98.191	127.17	76.563	99.285	95.017	92.932	78.766	47.011	79.187	130.09	127.35	87.442	75.16	140.55	132.24	116.78	125.41
120.29	98.118	150.56	61.351	132.26	44.505	138.85	51.657	127.82	39.83	151.34	50.68	131.48	46.184	129.57	103.24	114.29	82.577	166.56	106.17	90.998	90.865	138.63	43.79	142.36	71.551	88.36	73.192	118.12	124.25	147.05	80.357	152	91.975	186.39	96.397	96.462	88.066	92.235	77.013	64.769	52.668	117.95	115.34	92.561	77.185	117.98	111.34	86.101	98.32
132.57	97.953	161.55	59.748	151.67	33.873	146.73	51.894	136.35	24.164	152.64	47.365	140.17	51.335	129.45	87.536	116.68	73.995	160.18	104.64	88.461	86.137	159.27	65.933	175.85	82.402	106.56	86.92	116.91	109.06	147.06	86.789	147.09	93.756	207.21	108.2	94.889	85.837	110.55	89.684	116.3	43.08	106.18	100.7	104.74	91.028	98.698	93.938	70.99	86.221
128.61	103.98	136.75	59.706	140.66	38.873	123.07	58.762	118.28	22.607	124.77	53.024	121.83	66.029	104.24	63.588	114.67	65.527	136.07	94.217	69.968	83.862	143.86	89.084	170.52	83.931	94.325	84.181	106.95	86.268	129.24	98.098	118.15	87.01	168.93	108.45	99.613	93.937	124.08	110.02	153.07	64.492	127.76	118.88	131.02	120.27	112.37	110.74	103.81	114.04
111.4	106.13	120.35	82.583	128.17	60.421	100.05	68.474	95.296	26.873	101.23	64.235	96.429	72.484	93.548	72.237	116.09	67.913	108.1	89.051	73.656	103.71	149.04	132.36	188.8	132.94	121.66	93.78	108.79	74.756	151.72	137.78	109.93	88.091	150.91	126.5	116.38	108.9	134.95	128.52	175.74	101.56	143.61	139.1	129.4	123.03	132.44	130.15	118.23	119.74
95.811	98.628	112.47	93.897	127.58	79.043	73.912	61.131	79.862	27.812	76.354	56.073	65.409	52.303	77.152	65.998	85.113	58.75	72.053	71.197	78.198	114.73	151.17	153.71	221.68	169.78	153.62	102.51	86.629	42.073	144.6	133.13	75.551	69.727	165.73	152.11	130.85	124.9	124.87	131.09	156.07	115.8	180.89	176.78	140.61	134.63	150.46	151.52	140.23	137.43
89.167	80.118	114.09	105.81	127.7	90.065	77.938	64.946	75.567	44.729	75.017	53.179	59.744	37.011	81.725	76.329	63.565	55.565	58.735	65.524	85.327	123.22	160.97	163.85	230.38	189.2	170.57	107.28	76.514	34.299	143.06	125.61	73.074	70.896	178.93	159.2	129.64	131.88	110.8	121.17	129.42	103.84	178.24	174.89	138.4	127.31	139.44	139.86	121.26	117.68
92.248	66.454	107.46	100.48	126.04	92.033	88.409	78.559	80.172	71.577	81.552	60.729	70.692	46.368	86.92	66.041	49.962	48.414	58.346	62.18	77.878	104.63	148.79	149.73	198.81	155.05	145.01	94.346	61.407	31.024	103.16	93.802	69.517	76.202	160.06	142.17	116.75	130.07	101.58	107.62	106.56	76.163	157.43	152.7	141.39	127.21	114.64	114.21	99.748	104.66
95.111	74.948	95.276	94.602	113.12	83.008	93.087	100.97	83.015	86.59	87.351	74.566	81.239	74.926	87.164	40.948	61.668	47.986	75.926	70.416	32.747	62.555	130.7	135.13	144.92	96.233	82.01	58.664	55.41	33.911	59.863	70.677	77.404	89.938	114.16	114.01	110.17	123.69	103.97	98.85	111.55	68.539	121.63	114.92	122.21	115.39	84.496	86.367	75.362	99.215
87.213	90.297	81.149	102.54	89.034	88.971	88.926	122.46	75.242	91.827	86.36	103.18	91.701	112.58	89.891	45.667	96.089	66.014	94.847	88.582	15.807	49.782	115.26	135.75	97.427	71.527	45.105	36.442	73.778	64.674	52.833	82.44	98.692	111.15	61.321	95.454	109.57	117.71	106.84	100.29	120.14	95.725	66.99	70.089	78.765	87.132	63.56	63.586	44.809	78.289
74.564	98.139	71.223	114.21	73.267	106.79	71.228	125.46	59.235	81.747	68.257	123.09	86.96	129.05	81.788	58.856	110.31	81.132	94.982	96.958	40.146	75.267	106.27	145.66	97.023	86.543	54.04	41.08	84.814	88.965	62.182	98.634	100.37	117.79	45.216	101.89	110.55	116.93	100.13	108.06	116.06	134.78	38.066	56.747	52.81	77.566	61.108	59.837	36.243	69.047
70.324	103.92	80.044	136.75	73.103	116.12	69.896	123.09	54.275	66.122	58.716	125.24	82.468	120.51	81.905	75.447	114.67	104.78	95.501	108.22	58.139	113.15	120.99	164.23	129.42	122.8	81.57	56.657	96.601	107.47	96.387	127.73	110.25	124.57	66.978	111.75	112.62	116.31	95.032	116.96	127.13	167.92	12.443	45.723	24.585	63.062	44.809	47.793	18.418	50.544
[truncated: 66 more columns]
