# Supplementary material for: Constructing high-order functional connectivity network based on central moment features for diagnosis of autism spectrum disorder
Source: PeerJ. 2021 Jul 6;9:e11692. doi: 10.7717/peerj.11692 (PMC8269664; doi:10.7717/peerj.11692)
Supplement: Supplemental Information 2 [file peerj-09-11692-s002.zip › raw data/Subject_47.csv]

89.676	75.311	133.96	90.426	118.54	119.08	136.63	95.116	121.54	109.74	143.07	72.036	128.89	98.315	147.46	86.931	107.96	97.45	104.32	95.595	126.16	102.77	114	78.775	161.2	114.53	112.82	109.81	119.37	114.97	151.42	111.41	129.39	106.97	108.79	81.876	106.47	104.06	118.47	99.247	130.06	130.3	87.909	100.23	70.176	76.568	97.81	96.849	84.151	83.705
87.049	80.819	146.33	85.389	141.18	103.8	138.25	71.527	122.09	87.523	118.88	54.32	120.02	89.46	135.72	96.382	84.555	86.849	110.57	88.541	137.48	93.959	160.85	96.601	223.08	129.15	135.13	120.77	97.312	96.528	185.56	129.17	120.53	93.315	150.04	114.9	110.28	106.26	126.66	103.88	142.65	102.51	89.864	102.03	99.773	80.412	97.768	91.333	92.807	80.487
86.278	98.977	106.77	90.906	115.78	93.492	95.229	72.439	101.47	85.704	93.25	87.16	92.221	109.7	101.97	122.1	68.488	87.755	104.6	92.83	133.66	83.389	143.63	107.42	151.5	103.11	122.06	118.31	72.261	84.249	116.69	113.84	87.099	86.748	134.11	141.22	97.237	98.545	103.74	92.717	115.11	84.655	79.397	99.468	115.85	108.44	90.623	88.862	120.73	105.23
95.549	114.26	98.298	93.812	109	84.425	79.74	65.901	95.378	72.947	77.746	93.829	81.113	96.687	73.549	137.06	66.633	90.186	96.609	80.656	123.8	84.449	148.67	120.33	129.3	118.43	112.76	104.22	73.579	78.003	111.47	125.22	77.545	89.062	143.66	181.49	88.171	92.611	94.409	97.659	93.386	82.746	77.293	92.793	129.9	112.96	90.041	93.33	119.53	98.098
110	127.48	64.802	102.78	77.794	94.137	64.134	83.257	80.09	82.616	91.991	117.37	79.564	102.8	60.843	120.13	84.624	91.231	76.546	77.611	98.361	95.045	81.761	111.34	33.933	113.37	87.728	93.695	79.83	77.551	46.852	110.37	69.658	103.08	121.09	193.46	75.355	86.647	79.091	85.406	61.493	87.941	81.609	101.35	125.89	134.64	92.022	101.86	136.8	121.3
123.7	123.43	75.326	107.37	81.4	99.689	86.304	78.862	88.883	73.756	119.57	117.48	99.11	95.205	65.427	86.73	100.55	80.135	62.111	63.516	82.493	108.45	55.264	113.57	45.627	123.85	85.523	87.567	89.993	71.9	45.956	103.32	74.956	97.539	134.65	173.58	78.929	89.625	87.496	89.476	62.252	80.743	100.48	117.92	117.27	131.99	103.95	113.2	136.8	130.25
129.55	106.29	94.341	110.37	102.68	105.25	109.16	66.497	108.57	68.635	148.52	105.82	113.9	95.452	84.946	54.922	106.5	68.809	56.526	54.727	93.68	118.6	50.31	115.12	87.777	124.05	106.14	101.15	78.337	57.197	41.794	81.851	83.647	91.017	180.09	166.93	94.343	97.97	106.71	99.256	78.793	71.175	120.46	127.02	112.98	121.91	106.83	110.55	140.84	127.45
125.48	87.574	107.89	101.7	113.93	96.093	113.29	34.354	120.57	45.367	170.89	114.78	120.25	98.975	96.14	37.748	106.09	73.237	48.223	43.571	119.02	114.33	38.844	103	122.23	93.834	119.99	108.21	70.095	49.68	12.317	47.831	70.616	69.064	223.22	157.72	115.04	113.4	122.81	122.3	97.338	63.817	148.71	146.58	118	120.04	121.43	123.22	158.53	135.66
113.43	83.854	116.45	95.92	120.84	86.52	105.48	19.227	117.07	33.276	149.07	101.95	105.67	85.216	94.632	33.474	99.869	95.262	51.522	49.357	141.99	110.37	47.294	90.712	150.48	86.063	137.68	118.15	70.242	57.916	16.125	39.52	68.002	66.979	250.26	182.72	128.55	126.81	134.13	148.68	104.41	64.933	162.29	151.6	130.25	110.03	122.41	128.15	148.84	118.43
100.78	96.628	98.149	91.867	100.89	82.981	88.317	36.854	90.997	43.72	112.55	92.633	85.653	72.461	86.738	34.452	103.17	123.96	59.571	72.826	139.38	107.15	33.384	68.575	108.54	78.266	130.14	119.15	84.099	81.561	22.031	45.902	73.346	84.249	212.01	192.57	129.66	130.32	129.3	152.92	95.613	79.846	162.9	155.7	135.01	116.54	120.92	133.36	138.27	115.41
90.668	121.58	99.136	101.66	87.797	82.898	93.21	81.768	76.006	77.427	59.781	66.871	73.925	60.614	82.895	72.435	100.99	133.11	106.47	118.23	119.97	107.22	87.805	91.49	90.296	93.043	113.8	106.17	102.72	109.97	95.427	85.861	98.229	98.387	113.36	139.49	114.16	111.96	110.89	126.92	88.712	86.352	132.6	129.57	102.88	96.175	100.36	113.11	80.543	92.478
94.191	120.82	77.279	91.169	70.288	91.313	91.829	111.9	67.295	106.84	85.291	73.575	88.128	69.458	103.31	86.155	124.38	130.97	118.35	135.75	97.674	102.45	74.577	75.728	16.354	78.132	87.71	99.685	113.43	118.92	104.79	94.363	120.4	121.23	43.304	93.14	114.82	100.85	102.77	93.335	99.509	122.94	101.38	105.22	88.333	107.91	97.325	97.096	95.842	106.67
95.446	116.97	63.305	102.06	64.601	107.17	78.227	143.28	79.23	135.14	91.871	97.615	95.355	97.669	107.98	105.27	128.87	119.81	116.92	149.22	80.821	101.07	69.221	92.187	-14.706	74.926	80.509	102.68	117.18	125.13	92.672	99.407	117.87	119.1	-13.399	32.707	109.51	97.789	92.78	72.948	116.65	137.93	71.654	83.091	70.485	99.887	92.466	83.568	90.069	111
102.5	111.07	78.895	104.23	80.128	111.12	79.975	145.51	99.512	138.17	107.32	98.391	111.84	113.84	125.76	129.07	123.04	104.52	132.82	152.43	91.679	105.01	92.205	106.31	8.7819	88.391	90.141	104.55	115.53	126.52	92.684	109.52	117.33	113.15	-1.0167	22.406	102.21	95.454	88.15	70.78	124.84	136.46	58.201	59.328	73.316	77.379	83.777	68.872	77.561	84.103
106.32	108.94	57.401	98.213	58.972	107.34	56.651	132.81	89.531	117.7	123.04	140.3	116.2	139.25	121.73	110.82	120.07	102.71	103.74	137.2	87.633	102.46	21.086	82.711	-28.714	64.646	79.484	102.02	118.09	129.14	7.2846	82.31	77.345	93.669	13.884	23.042	95.227	105.51	77.272	88.556	105.35	117.69	83.42	92.286	98.192	99.497	104.8	97.275	112.51	112.77
107.15	116.58	110.36	105.74	101.04	97.153	92.475	119.22	109.16	106.71	80.415	84.017	108.1	112.55	126.91	116.17	90.885	89.448	130.38	131.01	101.84	109.08	119.24	119.87	91.21	122.01	114.03	110.86	104.42	117.36	94.895	116.02	88.834	89.11	81.049	67.127	87.05	97.267	84.977	110.95	90.364	75.803	99.086	86.822	106.89	61.649	89.081	83.163	57.871	54.594
106.78	114.29	113.69	109.61	108.44	98.484	100.07	109.06	116.3	108.6	67.902	87.924	87.452	110.59	120.71	91.137	83.015	89.644	101.7	107.22	92.185	98.921	123.37	124.53	101.64	119.68	124.1	127.77	84.802	94.035	82.312	100.73	72.242	88.918	116.73	92.137	92.874	98.542	90.972	118.79	75.661	60.891	116.96	107.5	107.42	76.62	94.614	88.368	72.033	74.449
107.48	111.83	150.68	121.07	136.09	101.14	125.14	100.07	146.28	120.06	54.258	84.776	73.364	104.37	117.96	109.05	73.206	87.549	104.39	92.764	91.522	86.926	192.88	162.49	156.77	124.34	139.11	135.89	71.954	75.663	115.73	104.9	67.605	83.645	129.84	81.138	98.11	93.229	95.172	105.37	80.829	59.678	105.86	96.141	75.634	65.34	85.294	73.58	52.481	77.054
112.14	105.29	164.6	122.37	145.86	109.76	130.56	97.803	157.79	132.7	70.618	99.162	72.797	107.15	120.22	127.25	82.624	95.114	109.19	88.303	96.539	83.47	202.53	166.64	159.03	111.8	141.77	136.73	74.098	75.048	106.11	98.44	69.891	94.241	124.14	78.471	104.32	95.54	94.102	81.268	89.711	87.871	83.084	82.036	57.742	75.922	77.671	62.787	63.933	98.085
113.44	97.095	135.43	101.1	114.9	106.97	105.99	87.577	127.99	113.65	108.15	146.69	89.211	113.9	110.42	121.89	109.61	111.04	98.938	83.935	96.045	88.366	115.64	121.62	106.7	70.317	109.7	110.03	104.81	98.528	49.938	75.742	62.044	93.992	84.16	55.398	109.12	108.56	84.504	72.972	91.703	119.14	88.542	111.93	73.191	126.05	103.97	95.219	120.79	160.59
104.61	92.937	138.41	84.378	124.68	96.218	108.86	84.174	105.13	88.893	91.592	104.43	102.59	74.743	103.41	118.78	116.93	114	132.03	95.571	116.34	116	138.48	111.03	179.82	111.51	110.28	88.35	130.38	121.52	147.5	113.95	107.76	104.5	86.013	74.255	109.2	110.11	91.8	94.105	99.575	123.32	109.55	126.31	109.27	127.41	114.4	109.38	107.52	134.42
88.941	81.664	59.453	60.823	73.422	88.58	65.503	85.126	55.927	67.103	106.02	129.76	101.83	74.438	87.048	78.328	138.42	122.34	106.58	95.606	112.18	125.04	38.26	59.785	88.497	77.353	71.016	72.932	140.07	130.32	103.33	93.003	110	107.26	57.724	71.893	109.87	112.15	86.197	114.77	84.234	122.08	154.08	177.49	150.43	180.45	153.43	152.72	171.16	177.68
73.898	73.25	70.536	71.464	102.98	89.105	86.085	96.674	76.362	73.348	66.445	60.726	90.324	41.551	86.676	83.032	122.65	110.25	123.14	100.28	125.23	133.59	132.31	96.174	153.92	135.2	97.18	91.305	124.59	116.89	219.14	143.98	149.36	119.66	100.11	110.42	109.31	98.262	104.54	131.55	96.93	99.508	163.88	154.91	157.64	136.72	142.65	135.63	120.62	102.17
70.624	62.409	23.649	86.047	69.855	107.36	67.058	118.05	81.607	95.597	84.468	97.479	79.726	73.228	79.65	65.686	124.15	109.62	63.169	86.183	100.8	115.11	58.524	80.947	29.676	100.85	87.115	117.05	110.24	104.09	125.75	118.56	116.68	124.92	92.023	120.35	111.83	101.36	106.15	115.68	102.83	97.236	151.9	152.53	148.86	152.49	146.4	142.07	156.74	130.03
81.218	70.5	64.249	108.98	76.247	114.03	104.5	133.39	111.58	118.19	90.649	88.386	96.501	89.205	95.011	113.53	101.22	90.099	78.728	90.301	97.195	101.84	112.28	114.03	24.583	108.13	91.316	116.97	105.04	104.13	133.18	131.23	106.6	117.07	68.889	102.37	100.15	87.363	102.96	74.932	121.84	82.875	97.389	100.21	100.95	113.08	107.96	108.76	114.03	105.34
90.966	80.48	45.527	125.77	46.108	132.96	91.935	157.51	101.03	141.63	102.66	129.47	103.75	124.57	91.328	100.99	92.494	87.721	40.545	87.743	82.611	96.587	36.552	93.526	-51.889	89.403	78.495	119.28	102.91	112.01	42.888	92.359	75.678	111.84	11.655	85.378	95.513	95.413	98.1	53.522	133.89	95.371	66.691	100.47	78.687	131.82	90.401	108.21	132.26	151.85
99.262	88.918	81.809	118.89	69.521	128.71	108.24	138.61	102.71	128.14	105.22	112.51	119.65	105.25	101.25	91.854	83.937	85.23	51.631	81.698	100.3	102.02	74.728	92.344	30.694	120.9	87.195	107.51	103.68	112.34	90.744	89.851	90.841	97.879	15.673	73.5	99.483	98.178	112.29	76.024	154.34	116.12	66.068	95.513	68.188	110.23	77.79	101.13	108.61	137.64
98.691	100.46	99.687	109.1	91.562	122.65	101.35	116.86	101.64	113.66	98.021	109.32	112.12	88.706	103.38	77.941	87.393	98.405	68.803	88.538	113.35	104.27	107.44	94.602	95.803	134.49	96.095	104.49	99.856	109.19	116.31	83.521	102.48	81.731	32.829	48.295	103.12	102.11	118.65	114.27	153.71	142.46	94.164	104.99	56.145	87.002	81.43	102.88	86.213	118.74
99.224	109.11	88.527	85.659	82.094	111.8	75.104	88.682	86.573	93.55	127.95	153.89	100.1	100.75	107.29	72.329	116.05	122.6	78.288	100.08	99.397	90.249	64.789	71.243	58.195	83.339	85.574	101.43	104.79	109.34	45.364	55.046	86.554	66.685	49.902	11.227	108.13	110.11	108.75	133.15	129.26	166.05	122.34	121.81	42.483	88.551	105.78	117.76	106.06	131.59
101.91	119.67	116.43	72.365	92.823	98.297	85.325	73.031	86.123	83.339	140.03	157.85	95.018	111.84	118.95	111.16	132.4	131.02	123.79	122.18	79.83	81.171	81.393	79.341	66.991	58.892	96.296	99.723	116.59	116.67	37.353	68.954	85.632	62.458	78.448	-0.22236	109.56	111.18	98.365	119.89	109.57	155.87	118.6	105.85	23.155	63.81	109.23	107.54	80.164	100.72
102.89	120.23	127.45	68.124	94.195	93.017	96.97	72.602	78.793	82.741	138.37	149.73	93.627	129.97	121.22	139.01	134.41	125.94	140.4	125.95	59.16	82.158	70.821	84.082	69.745	50.492	111.37	103.88	125.79	123.62	33.13	83.382	81.916	67.529	93.761	23.91	114.04	116.01	94.047	93.183	98.818	122.66	97.901	93.503	25.555	59.366	105.18	96.628	62.564	83.602
104.71	103.98	144.15	59.915	114.23	85.286	125.05	54.631	86.928	68.756	135.19	106.61	109.95	120.21	125.99	146.37	117.94	107.22	136.29	90.879	71.527	92.261	99.416	90.247	135.02	78.101	127.42	104.2	126.52	116.2	93.308	105.64	91.754	68.133	128.59	71.73	124.34	117.19	107.44	85.506	105.36	87.721	89.084	87.549	55.542	57.786	102	90.878	50.019	63.126
105.04	80.63	115.28	60.7	126.09	96.871	121.2	47.293	99.76	71.697	128.83	68.358	113.66	104.03	124.2	102.18	96.955	95.967	87.639	41.567	99.789	103.92	93.112	77.927	149.49	107.81	136.46	125.29	104.4	93.427	107.93	101.36	95.878	79.544	168.87	139.66	129.91	118.85	123.52	99.836	100.81	78.157	94.951	92.427	105.35	74.719	97.007	91.76	72.273	65.589
108.32	67.55	104.01	66.525	147.4	107.94	119.98	38.404	131.32	73.686	119.62	34.969	118.62	74.22	123.36	59.814	75.458	87.631	56.758	7.6419	125.9	106.73	120.74	76.948	174.77	134.48	137.38	138.05	86.149	73.356	132.62	105.7	97.192	78.523	206.85	169.81	122.94	114.52	132.67	124.04	90.123	79.427	107.21	92.573	140.47	72.287	94.468	98.528	84.031	62.605
113.37	75.056	109.74	76.084	155.39	114.37	123.71	45.65	157.12	86.834	115.68	25.812	125.07	61.946	130	54.04	63.53	76.134	77.309	20.921	130.29	102.75	152.3	82.103	162.54	129.75	121.9	128.33	76.891	69.234	138.61	114.33	97.563	74.149	202.38	154.73	101.84	100.69	121.17	119.93	73.253	76.965	106.54	82.844	141.41	65.793	88.984	101.93	88.935	65.857
111.07	82.038	110.43	85.187	152.69	122.28	119.57	63.812	156.96	99.586	107.47	37.915	120.31	65.169	124.38	40.897	68.221	67.586	88.806	47.698	108.56	105.09	127.7	69.059	143.53	122.83	118.11	119.18	75.196	71.908	138.88	121.44	104.22	84.4	193.18	164.73	98.35	104.67	122.08	114.12	83.786	76.923	105.14	89.28	145.84	80.859	97.574	115.74	109.92	84.049
98.823	85.1	125.8	89.095	150.35	110.8	126.51	64.151	141.51	87.729	93.972	55.9	116.28	74.812	109.17	59.499	72.51	56.693	111	66.353	98.492	113.14	124.7	71.177	180.7	123.08	115.92	92.078	79.184	74.56	182.91	135.2	117.6	81.713	168.25	158.75	108.61	110.46	132.1	112.6	123.3	70.663	115.1	107.03	136	94.026	116.87	133.2	112.58	97.955
78.077	88.027	98.736	113.45	136.77	112.16	101.93	87.562	107.98	97.273	53.514	72.72	80.779	102.01	77.487	75.113	69.613	60.374	104.01	82.942	107.1	127.74	103.72	86.427	189.24	139.05	127.07	96.31	61.651	67.789	185.14	130.49	129.17	98.818	135.35	179.94	117.18	116.64	142.78	117.51	153.35	79.431	123.34	118.55	120.6	107.29	113.78	127.66	100.77	104.05
67.289	84.647	82.415	128.09	138.8	104.44	81.133	83.117	86.004	76.049	25.526	85.036	56.1	104.29	40.019	74.538	66.819	76.138	60.601	64.552	122.21	126.5	95.631	103.11	245.68	166.66	139.12	104.68	63.253	58.147	190.55	127.12	124.77	100.56	146.24	191.75	128.22	131.26	164.12	153.46	176.17	105.1	149.33	138.85	120.83	107.19	123.94	134.78	85.722	106.17
76.277	94.053	68.432	132.62	126.28	96.134	65.387	87.643	68.68	71.182	33.265	101.89	52.911	110.87	31.08	86.388	68.27	87.461	45.848	66.571	128.15	107.04	84.443	111.38	227.69	153.84	122.39	100.11	72.927	58.66	135.86	108.32	108.24	104.07	146.24	179.14	115.06	128.35	155.67	156.56	149.15	128.52	156.97	140.29	115.86	112.8	119.97	129.08	89.294	120.7
95.898	106.31	67.532	123.07	99.995	86.833	59.953	93.911	56.064	74.879	66.085	128.74	70.971	115.9	39.932	86.331	76.037	86.417	52.51	82.782	106.6	79.709	52.55	105.07	165.11	107.01	87.282	77.164	93.734	71.778	63.028	80.571	83.12	101.57	136.28	152.06	94.354	120.26	127.01	136.56	95.609	126.9	145.2	138.2	117.97	133.17	119.91	129	120.67	153.28
109.03	114.82	136.88	130.07	132.55	87.452	105.27	113.9	86.021	102.78	48.625	69.094	87.853	82.485	61.665	86.956	63.413	66.894	112.36	113.09	95.604	81.335	149.52	145.59	235.88	144.51	108.76	73.19	99.572	83.746	166.09	117.13	112.45	115.77	169.38	179.53	82.773	107.14	112.4	120.05	67.044	93.565	112.12	98.65	123.16	98.792	92.715	95.994	78.774	92.08
112.32	112.45	130.08	134.28	99.781	96.318	107.7	136.16	89.371	131.85	71.337	92.886	97.196	101.26	72.051	60.482	73.26	62.968	125.98	128.41	77.178	86.75	112.41	137.56	140.99	107.18	94.645	73.881	93.446	94.579	135.93	95.588	103.74	121.68	130.35	167.62	81.42	101.13	78.08	94.571	42.786	70.568	94.99	99.798	120.23	119.95	94.998	94.37	110.6	105.12
115.81	102.72	130.27	126.03	72.804	90.709	122.05	123.36	94.458	119.93	124.46	124.77	119.38	118.37	86.4	58.215	93.206	68.168	132.65	116.16	80.846	90.749	98.27	123.84	77.146	69.534	76.899	69.439	95.711	98.81	122.18	82.169	94.777	111	87.966	118.47	89.785	93.868	57.615	84.073	56.329	69.116	92.6	103.18	104.69	125.28	111.45	100.26	135.42	111.93
115.4	109.01	126.22	139.02	66.5	97.71	127.46	137.83	97.842	122.91	131.05	129.19	118.76	137.72	92.285	91.057	99.527	78.641	141.37	121.82	93.253	98.389	132.5	138.77	61.996	75.227	81.179	83.312	95.672	103.2	127.02	95.553	98.527	111.78	35.503	69.569	85.3	81.246	51.659	73.441	88.965	80.903	85.418	90.139	77.962	104.37	103.05	85.908	107.39	90.529
114.3	110.9	67.826	125.36	31.03	103.04	89.948	140.07	69.424	105.79	156.47	190.69	117.3	170.7	83.844	99.216	121.37	99.291	85.997	108.68	80.087	87.876	42.48	95.624	-13.218	32.56	51.344	80.004	115.05	110.32	25.188	69.708	68.727	103.09	-18.723	13.806	88.405	87.558	59.024	72.177	123.38	113.64	114.86	135.53	89.559	155.15	139.13	127.69	161.66	160.98
106.22	112.02	54.33	106.2	43.253	102.3	77.978	137.29	60.376	99.091	135.4	185.81	112.02	161.96	82.968	121.58	121.71	108.59	72.293	108.19	79.014	86.31	35.771	76.743	26.163	40.274	46.499	70.748	125.19	115.37	33.356	80.39	77.894	105.5	-10.804	11.872	93.206	88.838	81.377	78.503	148.74	130.17	141.63	159.17	119.72	186.11	157.23	154.35	180.6	184.51
85.69	114.78	38.77	101.24	49.377	101.78	63.058	147.67	59.811	119	78.597	175.25	91.618	152.62	69.478	138.74	105.67	119.78	78.687	124.21	79.53	92.172	30.064	73.291	41.682	42.02	40.191	63.974	117.91	125.44	44.877	86.25	83.879	105.85	-13.635	11.051	91.186	86.332	80.808	80.46	133.15	123.61	161.1	175.67	135.06	209.57	161.07	171.42	183.7	197.32
71.79	99.758	47.678	83.309	63.128	87.183	73.935	122.36	74.894	110.18	62.746	161.46	93.671	123.11	60.425	123.88	101.19	135.78	72.686	107.92	87.324	94.357	18.442	49.91	64	40.114	37.994	60.954	119.62	130.68	79.569	93.429	86.247	98.277	21.149	17.142	103.86	94.634	83.557	102.77	114.26	121.19	183.02	189.59	147.79	211.44	179.28	190.12	194.21	192.47
65.979	101.77	56.744	98.584	66.82	88.388	84.884	137.72	90.212	135.1	39.35	139.1	86.472	117.7	56.131	124.53	90.951	143.69	90.247	122.32	95.097	97.017	39.67	60.189	39.352	47.884	47.402	77.468	113.98	136.86	94.848	106.91	87.949	103.24	6.9795	13.509	91.704	88.905	68.2	96.752	82.984	104.96	161.49	161.86	115.26	169.64	157.13	158.75	152.78	151.12
75.379	104.88	55.233	103.69	50.918	90.463	84.462	144.73	88.675	138.54	60.599	152.32	94.454	130.07	61.322	118.88	98.529	140.68	85.434	126.42	87.128	84.353	27.694	59.163	-16.694	32.323	40.153	79.923	126.74	137.47	60.282	102.84	72.309	99.389	-23.856	-0.90719	76.894	86.095	61.458	83.153	74.103	89.101	135.66	145.63	86.943	143.85	152.32	138.57	139.52	143.57
92.195	107.71	78.872	96.388	57.518	89.899	96.221	136.59	89.394	127.26	91.27	139.32	111.31	126.28	89.184	129.87	108.37	123.26	104.58	131.16	84.975	72.99	69.554	75.759	-4.9384	40.73	39.486	69.246	136.32	126.45	74.742	111.13	83.578	102.93	-11.284	22.956	65.65	76.796	72.211	68.387	89.512	71.841	105.55	114.73	80.269	117.43	140.3	111.87	120.69	117.66
96.376	111.56	77.501	109.04	69.312	107.56	84.583	150.24	90.071	134.5	73.801	118.21	96.756	119.11	95.576	114.67	110.76	121.15	100.69	142.49	72.717	77.696	83.926	103.47	17.575	74.529	56.025	83.409	124.03	113.84	81.632	113.62	102.57	124.2	33.113	91.831	64.753	80.984	84.484	70.615	105.05	64.567	87.816	96.689	101.39	108.5	117.91	94.958	99.307	89.572
103.02	106.61	80.273	96.146	71.134	99.278	89.791	120.87	88.833	104.54	107.6	115.67	106.17	101.82	107.53	100.17	127.84	135.22	102.69	135.81	64.538	77.767	61.143	96.778	18.834	65.645	46.022	78.402	114.71	106.68	60.756	94.044	115.55	133.31	101.32	129.13	79.182	87.927	80.435	80.501	107.47	83.455	85.191	86.525	125.5	114.14	106.6	95.655	113.99	80.975
100.68	120	82.174	117.11	65.858	94.255	94.358	126.11	89.758	103.69	98.082	113.27	97.214	102.08	93.382	106.79	123.33	151.63	121.25	156.71	53.512	82.267	58.209	118.19	9.4502	60.466	42.518	81.692	101.87	116.95	34.148	83.584	114.79	132.8	106.22	108.84	76.283	86.89	50.114	76.287	90.316	96.943	67.532	64.883	104.39	88.67	69.605	76.427	76.676	59.146
108.76	113.54	140.23	110.73	113.27	77.811	140.1	95.417	109.01	79.119	118.64	58.388	114.95	64.437	102.71	104.37	121.54	145.65	140.45	141.56	70.921	86.982	130.19	121.3	120.33	106.28	75.164	85.456	104.73	114.74	125.02	115.31	144.58	139.22	177.6	139.42	91.858	89.304	67.946	92.219	112.96	129.12	57.444	32.811	104.47	39.195	49.559	51.241	38.972	4.0031
103.14	114.37	94.315	121.87	79.233	89.365	93.824	116.62	84.299	104.34	113.16	106.25	93.096	103.75	79.315	82.77	117.84	131.51	100.87	139.12	67.012	85.867	66.027	105.97	49.417	81.208	69.9	90.176	103.44	117.84	45.85	87.379	105.17	129.34	116.05	125.63	85.289	92.508	70.055	85.083	108.9	142.08	54.604	53.975	96.075	66.137	60.215	62.773	70.362	63.757
97.608	112.12	96.023	128.13	83.581	97.348	77.039	132.18	84.112	134.58	82.483	102.2	80.29	114.57	78.167	97.58	103.27	102.26	113.69	140.55	94.767	99.212	121.43	131.57	84.342	104.78	83.783	90.707	99.36	114.85	93.283	106.08	100.05	121.48	77.608	135.05	76.96	82.223	90.828	85.902	111.68	133	49.84	48.773	93.806	66.987	63.884	59.376	62.097	69.388
96.735	106.83	55.978	117.23	43.731	100.02	48.087	140.51	67.531	146.39	97.117	157.87	88.644	141.52	76.587	102.11	116.33	101.11	104.74	135.31	106.2	107.78	73.326	114.67	14.938	61.417	52.273	81.449	109.02	123.09	48.818	86.451	69.529	104.25	6.7468	91.282	76.516	83.566	89.434	90.219	95.829	127.8	65.87	75.176	95.94	111.03	93.67	89.075	109.46	124.36
101.35	115.74	54.346	128.46	45.289	111.09	65.289	176.02	71.904	168.47	87.032	146.9	102.58	138.25	79.66	117.55	123.43	120.13	129.7	158.99	113.08	128.25	91.445	122.45	19.564	74.724	57.489	98.487	116	139.32	85.977	106.83	87.132	117.32	-27.188	59.927	76.974	86.768	82.527	96.387	88.18	117.87	62.838	59.689	80.967	93.519	75.969	71.574	74.573	88.022
112.64	129.95	50.687	131.34	41.95	117.13	88.917	200.08	66.844	168.21	108.77	147.6	123.93	137.15	83.856	120.8	136.31	147.59	140.9	182.55	98.553	130.9	70.724	105.37	-1.7767	65.259	56.565	105.18	128.22	154.13	76.518	105.86	103.91	130.63	-45.425	14.447	77.701	92.316	68.069	91.769	88.15	108.29	59.433	49.509	58.486	74.973	57.033	51.531	49.041	62.557
124.66	136.06	70.055	112.36	57.177	110.21	116.64	181.47	69.885	140.8	150.96	135.72	141.51	126.4	105	120.18	141.02	156.76	150.74	183.45	91.819	115.04	74.994	81.044	2.1607	53.376	59.32	90.818	130.22	147.54	68.228	94.498	124.22	136.01	-2.2706	7.8956	79.665	87.831	68.699	78.843	97.922	100.5	72.615	51.357	53.485	68.162	54.964	43.56	52.154	53.771
119.42	134.65	93.44	100.77	76.239	98.51	114.42	140.76	86.643	107.69	141.77	129.23	120.23	115.74	105.24	110.29	122.28	150.11	136.42	161.4	85.581	90.563	95.707	88.629	31.953	50.268	67.957	70.346	119.6	128.39	54.727	77.759	114.22	113.38	62.064	23.783	77.877	81.505	78.991	76.812	95.939	83.317	109.27	88.293	69.298	83.571	81.866	75.151	73.164	80.485
108.83	113.91	111.69	87.762	100.28	87.282	98.719	89.499	109.28	80.365	120.44	105.1	84.185	90.104	103.87	76.336	111.24	144.32	97.752	117.47	84.927	72.529	97.271	90.713	62.91	64.279	90.255	73.799	101.32	103.03	43.859	63.235	102.61	106.3	166.6	102.39	91.276	86.872	105.12	96.575	81.157	93.247	145.76	128.11	119.59	118.85	118.58	120	128.85	112.79
97.219	108.65	146.05	108.31	124.74	77.954	103.13	85.099	134.19	88.759	59.759	57.978	54.798	64.946	92.048	88.494	95.448	138.36	104.78	112.56	82.444	70.768	154.1	138.54	127.67	104.4	116.05	85.87	95.562	103.12	92.353	88.58	105.55	106.08	192.21	130.08	94.159	88.441	110.86	109.61	62.288	99.545	139.86	124.58	125.94	107.26	115.81	126.07	111.6	94.501
104.72	98.789	130.46	95.182	92.751	59.873	107.57	80.606	115.04	80.938	109.81	91.348	87.534	73.171	97.809	100.45	125.06	139.1	94.935	101.49	67.095	61.168	86.204	104.11	69.562	56.655	77.657	66.718	124.1	118.27	46.292	75.964	96.029	106.37	133.62	83.572	109.28	101.28	100.54	108.14	68.146	134.72	128.4	129.89	112.19	131.94	132.65	139.16	160.79	136.14
108.44	109.13	131.18	115.57	94.472	70.109	126.57	132.26	104.26	119.93	104.04	80.804	110.96	84.419	106.07	135.96	122.91	121.5	125.11	127.15	67.084	74.507	122.06	117.88	91.147	76.03	74.249	61.645	133.72	128.42	100.88	109.06	128.31	126.2	57.375	57.015	107.9	100.77	94.967	94.323	106.5	141.29	87.967	83.387	65.325	92.567	94.623	91.306	104.87	98.473
110.63	100.34	112.17	105.77	93.218	83.087	123.26	136.06	95.768	117.96	131.11	111.21	134.39	97.277	116.92	113.8	122.02	100.47	91.786	98.174	68.872	79.583	97.452	88.796	94.767	74.371	63.277	51.3	133.85	111.78	111.48	109.77	129.95	122.74	58.193	73.185	121.9	112.28	111.69	105.07	155.15	143.17	97.445	86.024	66.551	94.027	103.91	94.188	110.21	111.77
101.11	97.794	99.386	114.29	101.59	106.49	104.87	137.27	109.97	130.09	104.26	115.01	113.58	108.46	123.86	87.47	94.94	78.139	66.561	77.755	77.654	87.397	107.86	97.377	88.679	92.524	76.933	67.878	96.585	81.849	103.56	104.44	112.28	112.73	108.64	131.64	118.66	108.73	116.83	108.02	148.38	114.72	112.01	87.746	82.134	89.999	95.936	95.054	94.583	109.92
93.628	100.5	113.44	122.45	110.7	112.49	101.25	114.27	132.3	125.17	73.328	98.013	86.378	100.75	125.94	79.882	72.66	66.584	68.699	72.276	81.233	87.324	135.8	123.45	88.725	106.89	98.712	90.182	63.919	62.429	87.415	97.838	82.246	91.743	167.73	166.84	107.53	98.281	104.75	104.1	93.545	72.296	114.8	86.273	97.282	77.321	82.699	96.338	73.738	98.867
100.53	106.41	128.52	104.1	96.501	89.895	115.59	67.947	128.54	93.852	104.7	96.688	91.722	86.503	132.05	104.17	84.843	68.956	104.51	85.779	81.685	76.716	126.33	116.11	50.019	74.439	93.833	87.491	64.063	64.576	38.799	77.075	58.041	70.683	166.73	130.93	97.442	87.061	76.552	81.567	30.969	47.979	100.36	86.317	93.903	79.938	80.365	97.763	89.969	112.21
110.89	119.97	167.93	93.477	117.92	66.069	153.29	44.348	121.06	72.667	110.69	50.516	103.87	47.513	127.97	152.79	94.372	71.893	179.64	123.11	100.2	85.808	190.85	128.2	118.06	99.171	117.23	83.828	79.654	75.422	108.83	104.88	91.472	73.424	135.42	89.652	89.524	79.287	67.871	66.23	18.864	40.616	64.871	59.344	71.875	47.262	62.475	68.202	55.113	72.418
115.44	120.8	156.72	84.544	134.61	61.475	149.9	40.992	102.01	56.484	99.913	37.062	100.53	23.094	99.619	141.78	102.3	81.662	185.16	128.59	117.32	108.64	181.64	109.23	170.55	132.28	141.27	92.389	92.138	74.467	160.88	123.07	124.37	88.18	112.57	89.078	97.112	96.044	86.155	83.274	49.877	65.65	57.825	67.206	79.742	52.62	76.309	69.412	60.492	67.889
117.84	114.78	138.75	76.945	146.54	62.685	136.9	43.089	102.39	47.078	87.558	36.229	96.196	24.459	89.979	121.81	93.734	79.313	177.97	109.87	141.57	129.98	174.31	95.86	186.57	148.51	143.25	95.998	83.279	60.514	186.66	131.12	140.47	95.26	122.62	113.89	99.214	100.82	98.328	97.885	68.71	91.489	70.273	76.118	98.298	71.924	93.633	79.428	81.026	72.945
111.75	106.83	95.661	96.53	129.81	86.248	98.928	75.705	115.48	64.431	52.907	65.52	74.827	66.823	75.287	74.179	74.926	77.86	117.21	81.503	129.53	134.87	106.83	93.301	124.44	140.88	132.18	119.85	64.97	55.35	120.2	113.45	105.87	93	140.24	145.75	94.955	106.83	91.647	107.57	51.732	93.745	93.746	103.17	124.12	103.7	106.92	102.84	107.97	100.18
119.65	97.798	135.51	92.294	131.37	82.234	133.55	67.661	146.83	58.722	84.562	56.975	110.3	90.31	115.09	98.6	67.2	60.433	131.49	64.306	121.38	110.71	145.85	109.77	130.43	123.49	108.74	105.39	70.313	68.826	123.9	119.76	93.499	81.318	179.72	141.72	88.457	85.958	76.999	88.857	32.669	66.863	94.788	85.198	122.37	84.999	94.868	90.607	97.382	74.207
119.66	94.521	121.85	104.29	100.18	104.08	129.59	95.129	134.32	88.014	110.36	78.644	123	128.32	129.55	104.97	76.559	65.378	111.92	80.083	87.451	82.751	101.27	103.11	71.767	99.778	98.852	111.85	83.106	99.748	63.486	102.26	86.36	101.67	165.22	143.35	87.067	83.601	70.32	67.251	33.103	43.77	75.722	76.271	113.58	81.837	70.295	69.067	97.657	70.97
118.51	91.288	119.11	93.989	80.523	106.81	130.6	89.151	103.75	84.809	148.93	104.64	141.15	132.22	134.78	126.88	92.464	80.251	111.08	95.957	76.619	64.71	85.073	85.427	71.489	83.857	92.117	94.495	109.09	124.27	63.844	95.482	105.5	114.55	133.93	120.29	96.725	89.478	87.338	66.041	77.602	45.539	63.85	75.888	100.67	80.714	66.022	62.961	100.49	75.275
107.64	91.947	114.15	96.163	89.897	110.42	118.96	92.631	84.787	82.945	126.31	102.51	123.6	107.66	115.95	128.27	89.125	102.1	102.27	107.32	89.078	79.053	100.43	84.802	117.87	112.4	111.06	97.548	114.06	122.62	116.42	108.07	134.62	126.79	114.06	123.17	108.08	104.34	118.02	92.371	128.76	78.022	68.07	84.33	101.33	81.464	70.158	71.287	85.278	70.377
97.083	91.981	104.3	99.22	103.03	106.05	103.39	97.191	87.572	77.75	91.53	95.814	96.97	84.009	97.042	109.92	81.916	118.44	78.149	99.979	103.58	102.37	99.98	85.056	132.9	128.76	117.27	108.09	105.44	100.52	136.99	111.21	133.23	120.51	102.3	123.12	113.87	116.37	129.03	119.38	139.57	123.47	90.342	106.57	115.41	100.93	91.311	99.824	90.454	85.898
93.138	90.882	117.36	97.67	124.3	92.787	110.26	95.174	114.15	75.702	73.148	69.151	88.296	66.243	98.881	101.05	81.045	114.82	69.353	83.77	109.64	112.54	122.35	96.687	151.58	135.8	111.47	110.75	100.32	78.805	154.15	117.84	115.25	101.9	105.49	113.68	110.71	113.43	115.46	124.74	113.69	143.52	108.62	115.83	127.67	107.44	110	116.98	92.566	88.875
88.857	102.32	108.62	110.49	121.33	95.389	103.73	119.88	128.51	117.77	55.424	51.273	77.215	85.658	107.53	119.47	85.714	99.506	89.49	99.284	103.11	107.51	140.55	122.61	115.56	127.39	97.253	108.3	91.715	79.236	126.6	115.22	96.815	99.414	74.906	97.647	88.692	92.645	75.896	87.935	66.345	120.86	99.65	101.86	114.51	103.12	98.211	96.876	81.992	83.754
84.949	110.1	80.747	109.89	99.195	99.277	77.171	115.12	115.49	137.04	58.14	73.337	70.927	109.08	100.61	131.56	101.66	92.64	95.233	105.61	92.537	92.74	119.71	127.31	83.918	109.34	82.324	90.222	97	96.556	86.019	101.8	81.535	97.221	61.135	83.132	79.288	84.946	57.849	66.26	52.358	86.43	93.703	102.5	106.04	107.9	99.529	89.824	93.964	99.005
84.061	117.45	65.537	108.87	93.948	105.03	56.454	97.224	97.334	136.35	52.119	77.756	59.346	109.68	90.782	141.52	105.82	95.493	110.54	113.37	107.99	97.651	122.7	128.59	94.379	123.17	95.73	83.877	87.838	106.74	87.368	101.5	96.586	111.19	98.415	113.27	82.708	85.083	72.621	67.825	66.686	73.649	87.309	91.439	103.44	102.26	87.338	76.88	92.716	88.434
86.772	120.51	62.197	114.69	91.203	105.94	44.334	77.244	83.21	102.61	42.621	93.088	49.058	98.859	65.687	121.66	98.022	106.44	89.139	107.62	119.02	114.51	89.589	122.2	111.22	133.8	117.35	91.978	77.503	101.5	66.501	91.568	91.125	106.81	147.61	138.05	96.3	101.18	99.143	97.928	79.196	83.879	91.701	98.088	106.6	102.83	85.982	89.543	94.048	91.678
101.18	121.9	104.8	117.74	99.569	92.161	84.461	65.443	89.671	67.291	77.152	89.125	76.031	91.594	78.146	127.32	86.341	96.523	103.9	110.76	133.5	124.71	93.316	123.58	118.33	117.27	120.93	87.673	68.651	81.393	40.722	81.017	83.765	91.072	172.9	134.75	97.539	95.9	99.35	98.142	61.439	95.474	89.469	86.469	88.293	91.115	74.224	86.555	83.43	82.298
110.89	108.12	146.45	128.22	120.34	94.52	129.8	75.462	103.58	59.173	118.55	82.478	107.54	91.326	91.179	96.24	82.919	77.267	84.235	100.2	120.91	120.27	78.928	121.52	142	113.42	134.35	97.67	74.368	59.013	23.633	76.592	78.971	88.277	201.33	161.62	101.98	99.998	98.809	99.422	52.232	97.834	94.816	90.96	90.339	83.252	76.118	87.37	78.309	73.769
109.89	94.396	144.32	138.42	119.39	111.02	142.09	101.03	101.08	91.918	158.6	105.32	125.1	119.79	103.93	71.963	88.984	58.494	74.088	97.327	99.485	103.71	53.276	116.99	115.05	95.494	129.2	100.02	83.597	53.829	-5.9601	69.54	85.152	104.2	195.35	189.72	97.48	99.182	86.764	82.201	59.09	91.472	101.94	106.12	96.292	97.944	83.273	86.835	94.305	89.01
99.221	88.072	138.38	141.95	126.06	120.94	136.07	107.3	99.319	116.45	153.45	121.59	121.69	130.58	102.18	73.97	87.843	51.922	90.816	93.496	91.247	97.074	93.342	134.79	149.99	109.91	127.13	94.1	96.895	69.073	55.243	95.734	110.86	114.93	193.25	198.69	95.789	99.809	92.398	85.016	106.94	86.609	108.44	115.51	103.94	98.999	89.974	89.898	84.986	88.27
93.23	81.578	119.82	124.61	135.87	123.47	116.98	93.393	100.44	109.34	136.87	121.92	110.87	113.93	99.668	66.164	93.926	69.085	90.184	76.742	99.764	112.8	119.6	123.57	187.59	138.21	131.78	106.77	103.95	86.756	138.46	123.55	136.31	124.71	214.43	207.22	114.15	113.95	126.6	116.73	173.76	117.91	117.57	119.69	127.59	105.09	98.103	102.98	89.535	85.22
95.639	89.774	95.721	104.83	121.32	117.95	96.875	95.967	101.42	94.818	121.75	123.44	107.67	105	103.56	77.408	100.61	92.88	93.294	84.411	109.94	134.72	114.86	103.32	152.89	128.99	118.61	121.99	102.5	103.7	155.85	121.56	126.43	111.2	160.37	143.04	120.96	116.29	138.92	128.48	192.75	142.55	105.78	102.2	116.76	103.49	88.256	103.84	84.641	88.888
105.9	91.064	105.89	77.058	124.57	109.45	107.81	98.879	117.26	75.512	130.76	99.633	131.44	85.909	122.08	78.211	112.39	107.2	87.526	88.015	120.67	143.82	114.42	75.184	138.19	120.37	115.91	135.89	105.9	106.56	175.68	115.3	111.06	90.976	100.75	75.738	125.92	114.57	144.43	131.02	174.72	142.79	101.49	82.912	105.32	87.672	88.078	101.3	73.876	76.355
114.12	92.023	105.28	47.407	102.34	99.273	113.67	103.31	117.09	77.81	173.58	113.89	164.5	101.68	146.38	90.817	127.74	107.17	99.707	99.315	126.38	120.76	92.083	46.396	52.853	63.892	85.516	115.7	110.76	106.98	129.63	86.57	89.904	73.259	7.7274	-0.082539	108.79	96.394	111.66	96.401	108.25	108.73	114.48	90.491	90.448	104.36	111.8	108.94	103.2	104.24
107.59	87.935	128.35	47.077	129.23	102.45	123.04	110.21	128.84	99.307	145.93	85.046	159.7	93.016	142.07	84.727	118.65	101.4	114.27	99.227	135.46	100.54	154.08	65.91	103.2	100.26	108.57	109.79	112.57	106.37	206.38	121.8	120.54	91.777	15.816	33.35	97.616	92.672	103.37	93.351	72.708	72.773	150.69	121.99	118.24	114.73	145.64	122.62	107.97	93.643
94.835	87.392	77.282	51.192	94.852	101.01	79.303	109.21	102.47	104.5	122.19	143.04	128.84	120.16	105.84	67.12	116.16	107.91	90.523	90.047	120.71	78.83	98.123	58.119	44.443	77.96	86.432	88.901	122.95	120.67	161.32	121.79	115.32	103.08	7.0073	49.607	92.265	104.56	85.591	97.697	58.927	74.474	202.57	211.14	154.85	197.63	208.89	182.48	193.68	179.25
87.174	93.888	49.735	70.221	85.301	100.33	60.624	119	86.296	106.14	73.549	143.6	92.207	119.41	81.969	72.787	104.65	110.71	93.523	100.82	113.95	87.892	94.747	69.874	53.223	101.77	88.716	91.909	123.94	132.63	167.84	146.42	131.75	127.18	29.474	93.519	95.758	111.12	89.193	107.62	90.023	106.8	204.02	237.65	165.66	227.47	211.58	190.45	216.71	199.34
86.682	98.347	24.918	86.883	67.207	102.52	53.922	132.23	69.604	99.949	52.798	143.9	75.984	115.44	70.803	76.164	103.4	113.9	83.182	115.39	96.832	104.33	53.299	63.984	42.988	105.91	84.013	103.81	124.51	134.67	123.97	139.56	120.33	131.03	23.566	99.561	104.24	112.67	97.079	109.89	136.8	139.97	168.03	216.86	138.07	213.02	178.43	169.3	201.22	196.25
90.236	91.588	39.846	95.308	77.549	110.2	73.626	131.4	69.193	97.715	56.884	116.14	81.127	92.5	77.143	68.399	105.79	114.33	75.925	115.78	85.797	114.66	46.362	60.842	79.878	125.95	99.498	122.26	115.63	115.2	110.46	125.65	110.83	126.29	49.966	111.2	115.42	108.24	116.46	113.06	177.68	148.08	117.15	148.77	100.69	139.13	123.42	121.68	132.51	137.24
92.681	95.328	57.69	99.954	61.878	110.01	82.296	120.78	62.363	115.5	87.595	132.41	89.723	105.61	90.144	98.064	103.89	111.19	112.9	125.27	84.511	100.3	62.111	81.637	42.628	88.347	80.981	104.53	92.072	93.933	50.037	83.423	83.526	100.22	37.797	59.381	98.675	81.607	96.332	84.152	153.52	117.92	69.581	74.493	42.446	68.393	72.108	76.614	67.558	101.24
88.806	86.96	94.032	106.52	92.396	117.2	83.983	94.79	77.029	124.99	83.341	124.47	74.121	93.848	79.245	79.257	97.255	116.82	100.86	94.646	93.242	91.719	106.32	112.44	110.13	115.76	109.53	111.33	72.288	71.435	90.011	80.965	81.267	92.063	126.4	83.417	106.48	93.413	114.82	113.81	135.87	106.23	69.081	51.031	52.161	21.086	65.82	74.978	29.85	64.221
86.761	83.36	134.85	107.73	138.73	120.16	91.358	73.655	103.05	126.98	73.316	95.603	59.682	77.605	78.629	70.263	94.586	117.17	90.214	69.478	121.05	98.55	167.55	138.67	212.08	160.39	144.53	121.62	66.037	64.93	180.09	105.26	103.1	99.57	215.06	125.72	122.68	116.8	143.71	155.5	126.34	122.33	84.744	56.168	78.63	6.1913	78.58	87.329	27.674	40.467
84.371	97.465	113.37	102.09	115.33	117.33	69.102	78.196	97.262	127.35	87.133	131.52	60.503	108.3	84.934	89.378	107.63	112.5	80.638	83.251	132.7	104.58	118.99	127.87	172.24	115.82	118.7	107.94	83.024	87.29	136.1	83.196	86.841	87.773	147.07	73.97	118.54	127.45	132.2	157.2	103.55	133.54	83.755	83.384	60.106	41.574	97.036	108.26	75.761	95.294
87.111	99.421	114.78	80.561	124.85	115.4	83.819	76.829	99.444	118.96	106.29	101.52	89.226	98.387	121.19	96.114	125.05	100.3	88.183	95.972	149.22	117.56	97.227	89.157	188.33	112.19	118.82	111.01	102.11	100.47	152.5	85.04	110.79	101.36	107.26	85.365	120.37	127.59	139.81	151.89	115.47	140.89	69.448	75.544	50.446	49.65	92.387	96.657	94.292	92.49
83.495	105.38	94.736	80.825	112.93	119.17	82.927	93.713	85.363	128.24	81.717	80.672	98.421	95.063	130.24	96.598	120.96	93.3	99.259	115.27	135.96	115.91	65.221	67.197	150.9	104.62	117.87	120.2	102.25	106.03	124.06	79.941	118.16	110.33	49.496	94.08	102.63	113.23	126.17	125.54	111.6	112.99	47.458	57.786	38.042	51.598	68.083	76.175	77.044	83.068
83.885	106.38	128.42	91.862	133.84	105.04	113.04	87.459	90.961	117.99	28.954	26.473	98.912	61.506	118.52	118.25	88.531	83.718	132.58	109.74	120.59	101.06	147.32	101.35	202.54	141.28	136.82	119.28	91.502	97.305	188.62	120.01	133.32	103.54	72.83	114.08	86.621	94.926	119.26	112.02	107.47	73.032	40.999	34.118	46.452	26.899	44.387	59.183	12.937	30.114
92.839	100.55	112.26	102.68	109.73	94.23	107.12	88.767	78.766	108.51	30.129	37.662	85.533	65.873	93.152	129.9	73.467	84.556	115.73	90.406	95.975	77.663	142.23	115.55	128.7	123.62	125.59	114.23	76.528	86.308	138.85	119.12	110.71	97.001	99.992	125.16	81.272	93.422	103.26	100.23	78.6	68.597	52.129	48.564	73.647	65.194	50.62	72.74	36.064	49.145
100.71	93.588	106.74	119.77	97.939	93.781	102.64	102.43	85.617	99.561	49.325	51.789	72.994	71.855	68.608	145.25	70.676	83.305	79.572	78.888	84.69	72.622	147.88	143.99	110.44	127.45	125.3	112.91	83.064	87.173	122.5	125.87	86.181	85.056	113.4	117.27	87.512	107.76	100.91	111.26	65.817	77.371	61.534	68.014	87.475	88.303	69.378	89.132	57.601	62.627
104.11	93.035	116.32	128.7	104.12	106.14	113.17	127.31	108.94	114.9	91.499	38.839	80.025	77.862	89.21	177.32	82.647	74.489	94.501	105.36	106.99	92.285	183.78	165.07	123.64	145.47	132.43	116.17	94.667	97.263	141.58	133.35	95.373	92.316	91.311	104.95	86.77	104.81	97.28	105.53	64.417	82.531	49.331	48.896	68.437	73.673	65.984	67.827	53.889	40.326
96.552	88.553	80.594	114.8	82.89	123.67	89.945	132.57	109.55	124.97	142.86	75.415	93.994	98.898	112.88	149.39	113.79	82.051	86.521	123.67	114.66	109.7	99.066	120.17	66.636	117.87	120.19	124.95	110.1	109.57	72.615	92.525	88.39	99.393	45.902	79.804	89.067	103.56	90	98.398	71.919	84.264	56.014	60.199	65.341	90.055	88.048	74.942	97.751	75.906
86.585	91.863	110.39	98.21	112.49	118.33	106.13	106.29	122.96	119.7	125.8	51.847	109.61	82.663	137.57	133.98	113.78	85.336	143.32	136	128.46	121.12	135.87	111.74	136.69	134.22	134.12	128.5	109.84	112.83	126.42	99.663	115.01	99.589	58.506	64.543	86.853	80.717	91.076	89.911	95.622	66.18	64.812	49.211	72.705	63.364	88.483	65.039	70.965	56.078
84.644	87.978	86.073	76.795	102.18	108	83.586	74.978	97.334	100.19	109.31	90.376	108.03	93.071	126.08	73.535	118.88	106	125.08	109.9	108.11	106.72	57.963	66.135	97.758	91.574	122.49	130.88	101.27	108.59	66.483	68.8	97.624	92.142	83.68	58.933	99.251	78.61	93.967	89.902	110.04	78.155	97.025	91.605	114.59	106.04	115.22	96.342	121.05	115.33
96.8	90.775	127.73	76.714	134.21	92.577	108.75	59.958	96.071	86.078	76.473	68.538	108.01	80.571	115.84	74.118	104.19	110.97	139.74	90.074	107.64	93.503	130.89	95.447	176.89	104.82	135.25	120.51	95.014	105.75	135.68	97.259	107.2	81.615	126.58	68.927	107.83	73.328	109.12	96.927	125.96	90.848	96.833	84.402	122.88	85.943	100.91	83.739	92.862	89.009
113.11	95.155	114.36	88.77	110.37	98.282	101.35	79.509	81.764	95.417	100.91	106.37	106.15	106.2	101.73	77.262	110.35	120.86	110.57	79.895	98.811	81.041	111.81	110.12	127.93	72.856	112.11	101.74	102.71	115.37	94.04	84.189	85.377	72.922	93.622	60.649	107.44	84.171	107.06	100.07	111.79	111.49	79.634	78.799	98.321	84.26	87.556	74.835	103.04	97.974
126.12	94.271	133.89	98.685	111.49	108.29	119.57	85.466	99.201	100.11	147.66	100.5	119.28	97.956	110.11	81.346	118.91	124.15	101.88	68.905	106.15	87.673	139.59	130.61	146.55	93.145	107.18	90.293	120.05	122.94	128.06	96.067	95.679	79.735	97.319	85.722	109.24	101.66	119.08	120.99	105.66	124.82	57.861	46.631	77.578	46.988	70.438	56.239	85.759	58.123
122.36	103.83	112.61	120.24	81.996	123.36	103.54	103.46	108.69	121.69	164.77	109.98	112.87	108.78	110.85	74.898	116.74	127.66	101.61	79.096	100.05	103.9	108.23	139	80.933	98.315	91.408	96.25	118.64	128.01	89.572	85.436	91.599	93.905	73.3	91.758	99.636	112.73	108.47	121.82	84.052	123.28	46.657	35.089	70.738	45.522	58.106	52.19	86.107	59.943
112.19	109.99	78.951	130.13	50.237	121.57	74.511	103.17	105.09	119.8	157.74	125.78	103.38	123.03	101.05	61.656	107.92	126.13	93.634	81.899	85.908	115.02	46.274	128.63	5.1843	86.619	74.105	106.41	106.59	123.17	27.368	68.731	70.179	95.144	61.618	77.554	99.674	118.61	95.713	113.26	77.086	120.02	59.628	61.701	93.282	86.189	68.442	74.104	114.46	104.17
112.74	103.02	104.79	121.77	80.011	101.8	92.017	81.827	115.69	89.6	146.2	86.218	116.64	105.84	107.78	76.088	97.696	109.38	106.09	72.271	98.667	121.51	87.842	131.99	66.631	113.86	91.345	111.69	96.773	108.09	87.713	97.897	76.349	87.747	105.99	85.009	115.4	112.42	106.21	106.19	107.01	118.55	73.73	74.342	117.11	94.515	73.747	77.412	106.44	92.098
121.14	90.367	86.463	115.66	82.326	101.67	83.508	90.154	105.62	77.591	162.99	106.53	127.25	123.25	108.38	77.245	111.02	103.4	70.583	64.595	101.87	113.65	53.381	111.77	48.777	96.765	97.569	117.08	96.817	101.88	61.553	89.641	55.894	73.124	99.378	84.503	124.54	109.73	104.81	91.113	120.53	115.4	71.957	88.42	106.39	102.22	77.702	77.034	118.51	97.689
135.15	83.328	124.45	120.08	121.24	108.36	116.87	100.93	130.47	78.959	172.01	90.632	142.89	112.8	126.49	97.295	117.8	94.843	76.201	65.04	113.57	106.15	124.9	130.84	127.34	125.76	126.92	119.84	106.53	100.79	130.23	112.75	71.194	60.336	112.08	100.96	116.79	98.864	105.9	84.684	120.97	89.879	45.388	48.866	59.215	28.38	53.264	41.762	57.157	22.292
145.15	87.329	111.75	115.17	91.723	111.64	114.24	97.65	134.42	85.098	207.06	143.48	146.69	130.72	143.55	96.984	129.91	93.786	76.609	66.958	91.739	84.103	84.406	110.65	47.484	74.497	101.01	109.86	110.85	99.005	44.111	70.947	56.518	47.304	84.031	79.988	92.823	88.666	78.591	65.34	74.199	65.618	29.282	32.829	19.199	10.787	51.562	37.017	73.606	38.272
141.05	94.231	144.16	106.53	102.77	99.908	132.27	63.912	152.91	76.03	176.89	118.04	132.77	100.34	152.49	94.185	109.64	78.061	102.27	60.875	73.45	76.112	119.4	111.47	85.823	86	104.9	113.69	98.249	78.283	59.139	71.881	76.313	53.863	130	99.994	84.182	84.936	84.121	73.377	54.679	52.878	41.238	29.939	35.877	9.2623	61.157	43.891	79.592	47.041
116.87	101.54	138.99	103.09	103.02	91.721	114.89	48.706	138.37	75.476	94.159	83.798	91.998	79.957	127.01	89.682	75.097	59.315	99.489	65.286	61.475	82.271	113.1	108.88	112.54	102.23	112.32	126.67	70.708	53.773	58.867	76.07	85.144	74.826	152.29	127	88.615	91.216	102.15	90.049	60.954	58.904	80.497	73.955	86.607	71.333	88.116	74.983	110.74	103.3
86.803	91.311	126.04	94.219	121.59	89.609	96.947	47.73	106.51	66.546	19.316	40.177	62.399	54.715	85.974	84.851	54.319	50.168	64.489	64.449	79.589	102.12	104.32	99.956	193.07	144.97	136.81	135.74	58.861	40.469	120.74	105.03	100.56	102.47	175.81	177.22	110.95	110.16	140.22	129.27	106.62	80.593	129.04	131.89	142.92	134.4	122.83	113.92	127.94	136.97
67.281	86.217	98.482	88.466	110.32	87.966	88.862	78.706	63.421	75.543	14.073	39.871	63.493	67.514	68.779	130.03	58.56	55.312	78.384	98.353	120.45	118.36	104.37	98.395	185.3	139.23	124.29	109.03	63.778	58.902	153.51	120.47	114.57	122.2	124.05	174.26	104.33	101.53	130.3	125.38	118.92	87.347	130.33	137.56	128.28	155.3	117.37	115.12	112.2	135.59
60.448	79.658	94.103	98.502	116.52	93.491	105.89	117.35	55.318	85.11	29.262	40.415	75.006	70.581	60.527	143.59	73.721	78.933	96.889	121.9	142.01	131.28	133.24	109.34	199.38	158.8	126.11	96.477	88.301	93.317	222.22	148.61	142.97	139.69	113.23	182.69	94.379	97.352	114.11	124.9	122.09	87.084	105	105.32	104.02	116.49	90.749	99.163	59.587	81.289
68.391	77.112	83.322	99.212	103.94	93.947	119.27	131.54	64.947	85.822	76.962	68.054	92.508	84.097	72.472	124.94	95.754	101.55	116.75	126.04	124.68	126.41	122.23	97.208	137.7	137.15	106.19	94.642	114	123.22	209.34	144.27	156.91	146.31	119.02	169.92	88.912	93.203	89.973	104.63	112.82	97.392	80.418	77.554	99.471	99.983	75.966	93.031	63.241	73.082
72.785	91.746	79.739	116.96	102.38	106.65	116.3	152.27	89.139	112.99	53.734	65.517	81.245	99.871	78.87	109.49	85.985	101.08	149.27	139.38	87.27	123	147.39	118.74	99.35	134.26	104.44	120.42	116.97	138.13	188.19	147.33	163.91	146.56	106.06	145.51	84.389	85.242	76.651	72.495	116.19	102.8	67.308	64.297	106.88	98.543	61.321	81.901	60.976	81.704
81.613	88.394	81.463	95.054	111.99	115.22	107.26	123.21	102.05	110.36	56.235	60.628	88.759	97.769	94.273	84.421	83.646	85.771	144.57	112.86	64.836	116.74	142.25	103.99	104.78	124.12	105.76	137.8	119.4	128.68	165.18	142.76	157.8	135.12	118.21	138.34	107.81	91.914	102.39	69.681	156.91	127.43	102.99	100.87	145.8	139.71	97.679	106.36	113.36	123.12
87.921	88.888	70.236	82.825	106.02	132.6	86.273	114.35	93.103	128.47	57.737	72.651	92.226	108.84	103.67	89.351	79.101	71.666	136.03	102.75	66.472	117.2	124.56	100.24	96.086	108.5	106.83	139.4	107.36	113.75	120.39	127.72	137.93	123.41	95.64	129.38	115.17	92.213	117.1	73.066	173.46	133.67	133.34	132.8	149.09	167.16	122.32	119.52	138.82	142.53
94.556	91.677	59.348	92.564	86.712	143.23	71.017	121.96	77.167	144.23	67.98	108.99	88.693	121.22	95.71	94.921	77.332	73.565	108.57	97.831	71.658	117.57	89.087	108.03	83.066	96.461	109.41	126.38	91.676	97.995	64.803	103.37	107.59	111.44	88.797	126.53	106.47	93.323	112.32	92.187	144.51	115.99	135.89	139.75	126.27	157.12	125.45	121.13	129.73	129.19
103.37	96.997	75.202	119.58	83.818	135.28	82.335	131.26	78.649	144.36	79.107	124.23	77.778	116.17	82.828	91.056	73.689	82	82.222	93.67	75.137	116.05	85.357	127.87	102.75	110.42	124.17	114.63	72.789	77.629	46.203	91.804	94.284	110.79	140.08	150.52	94.552	93.039	100.27	112.84	85.319	89.973	106.59	108.67	108.1	113.63	103.19	103.05	96.388	84.842
105.32	120.65	86.806	158.78	72.562	115.51	87.216	152.67	83.017	149.49	67.432	132.46	53.757	128.26	65.442	112.02	59.961	82.287	93.034	121.24	73.14	109.38	109.12	165.36	82.632	106.64	119.73	99.341	52.179	67.968	14.486	83.199	82.286	106.42	138.4	131.54	69.159	76.304	64.247	90.605	7.4908	55.337	54.653	61.143	79.661	78.832	64.065	71.632	59.09	68.505
104.19	125.14	95.825	155.02	86.22	95.206	86.182	130.71	89.134	120.02	74.783	121.9	52.721	120.39	55.216	101.98	64.959	82.923	85.416	118.93	76.981	102.46	114.85	154.01	93.699	106.96	114.29	92.079	58.682	66.742	27.104	90.459	82.204	100.91	144.41	128.54	75.629	81.518	65.26	80.611	-10.654	55.455	48.958	60.887	99.499	88.315	74.975	82.15	73.683	93.254
103.32	117.47	98.843	119.73	113.24	90.041	84.222	93.84	94.092	93.581	98.406	95.522	77.443	105.69	68.814	92.594	83.969	89.027	96.494	110.38	96.847	103.72	120.01	113.39	105.44	109.1	107.97	90.113	78.399	79.604	75.105	108.7	97.999	102.52	134.01	139.82	92.727	95.711	84.997	76.151	18.1	79.673	79.29	87.291	130.51	113	104.14	106.2	97.96	114.02
100.26	118.23	74.766	104.11	110.83	104.91	67.172	93.523	93.871	105.53	98.329	98.542	91.574	117.68	81.206	95.16	96.384	106.1	116.93	121.89	103.68	108.97	95.405	89.37	54.078	92.363	95.337	94.218	89.568	104.43	69.765	104.7	92.726	100.58	76.653	125.76	91.429	108	84.535	70.471	44.555	92.581	107.62	118.44	130.65	126.81	110.79	118.84	93.878	123.53
109.58	110.51	86.318	82.633	109.15	95.644	89.221	67.693	113.03	89.172	130.48	110.59	120.22	116.11	111.87	103.21	108.85	116.76	130.17	104.85	106.37	101.38	82.105	71.002	39.229	62.519	81.345	81.86	98.85	110.59	58.394	84.178	74.881	81.303	83.843	101.73	97.649	115.86	87.67	83.035	76.552	99.201	132.68	139.14	128.45	121.03	113.09	125.49	96.24	118.22
115.34	109.53	103.45	90.021	110.13	86.916	113.09	68.512	138.61	92.391	130	102.55	114.33	117.86	137.47	114.23	103.02	110.24	127.99	96.921	111.43	92.712	89.136	83.612	43.011	50.254	93.298	90.819	81.378	92.39	25.813	56.527	55.464	73.621	118.3	96.298	101.76	108.75	91.718	87.681	94.399	88.429	122.12	121.83	118.45	99.739	81.828	95.882	89.476	99.541
114.28	102.09	151.06	86.943	144.58	72.318	146.07	48.612	164.53	71.731	118.32	56.226	106.23	90.642	154.03	122.87	92.072	88.452	115.7	76.777	135.97	86.294	148.35	105.05	155.69	79.904	132.11	106.05	74.572	65.759	74.64	62.548	55.712	63.387	177.85	102.28	118.49	99.648	122.12	104.93	129.89	68.629	106.34	89.775	117.3	65.354	64.562	69.174	76.495	68.248
106.92	92.452	165.3	61.809	163.92	72.32	151.17	29.725	158.64	54.366	128.73	26.684	110.25	74.03	165.23	126.16	94.867	76.083	107.95	66.154	167.84	88.135	167.54	91.077	218.31	97.225	152.08	120.37	84.794	59.936	118.02	74.538	67.891	61.373	182.75	97.724	130.03	94.293	146.88	111.59	160.76	61.796	106.67	77.004	112.73	58.636	76.166	69.265	87.951	65.16
99.633	81.233	132.27	27.571	147.66	89.523	125.69	24.184	123.66	46.892	161.28	47.465	125.03	78.228	163.7	105.46	112.95	91.107	92.996	63.469	169.9	98.526	101.53	40.411	182.22	88.326	142.13	134.09	110.73	83.581	113.39	72.986	79.393	67.517	146.56	84.721	132.69	108.59	152.78	121.21	176.72	80.865	121.62	98.043	110.71	80.211	110.18	100.8	118.87	93.231
98.397	78.703	145.75	19.195	159.39	103.34	140.19	38.806	120.61	58.083	160.35	33.299	141.65	67.792	169.74	114.51	109.4	105.47	130.16	79.735	158.21	123.15	132.84	42.776	207.9	125.39	144.89	145.12	126.97	114.94	192.58	108.33	125.03	82.319	144.65	86.709	123.81	119.61	147.91	132.5	185.62	108.98	119.02	93.212	100.1	53.311	108	100.17	72.486	55.594
98.205	80.587	119.33	35.793	128.66	111.57	129.06	75.163	116.05	86.176	155.09	77.151	134.65	96.114	165.34	122.32	103.44	112.39	128.75	96.155	124.12	136.89	93.868	50.619	125.31	108.02	119.14	147.4	121.67	133.37	140.18	93.294	129.97	90.371	120.48	68.101	112.49	125.84	120.37	126.71	161.57	142.56	103.92	101.17	93.078	64.682	97.398	97.738	69.901	79.139
99.29	67.251	136.19	39.683	140.86	96.713	142.51	66.402	134.42	77.645	152.53	84.38	133.11	87.384	169.55	132.61	100.02	93.865	105.27	73.006	127.35	139.62	116.67	67.286	155.26	117.46	116.45	137.02	115.39	122.2	153.87	98.381	140.04	89.67	156.55	77.063	124.82	122.5	126.5	135.5	148.79	163.11	95.049	96.778	114.07	72.911	98.441	95.981	87.151	94.829
88.575	65.494	125.36	55.42	149.09	97.109	123.74	76.508	133.66	95.638	112.45	78.706	108.29	87.054	162.73	151.91	94.479	70.493	89.122	68.953	161.17	138.68	145.49	91.227	163.36	132.86	125.49	134.49	97.407	107.22	158.33	107.57	144.83	98.888	132.63	85.486	121.06	98.051	126.86	119.97	108.65	140.62	83.734	77.116	119	89.367	88.997	86.578	104.48	109.62
73.876	66.681	95	61.342	146.84	103.16	85.876	73.507	112.07	95.256	65.062	90.318	85.219	80.501	131.53	138.06	97.254	70.798	59.406	55.297	178.09	127.9	128.97	87.709	170.46	146.98	132.65	130.12	100.32	104.43	165.67	117.13	132.99	96.257	86.203	78.085	113.36	88.469	130.2	118.51	75.784	92.721	109.66	95.445	126.42	120.79	113.7	119.43	131.06	133.83
69.749	81.005	92.256	67.369	147.17	101.38	77.464	69.096	95.753	91.23	25.216	82.938	72.183	67.5	111.81	134.27	93.117	86.904	85.526	63.063	163.36	113.88	148.7	90.021	194.86	166.36	136.79	117.88	103.78	108.72	200.54	133.05	136.06	96.492	66.521	74.681	95.775	82.501	125	112.18	64.004	47.362	136.54	109.22	120.8	128.79	124.48	136.38	118.75	115.45
72.861	101.53	75.342	81.851	113.24	92.285	65.875	74.406	78.989	86.7	7.8649	116.15	52.579	82.861	87.246	118.55	88.097	114.36	95.496	81.28	97.802	93.305	107.33	83.486	154.14	139.65	115.14	99.816	103.8	112.55	138.54	107.65	111	87.804	61.606	62.302	86.351	95.018	111.11	107.39	82.597	38.839	155.74	146.6	116.63	152.13	135.15	150.32	121.04	130.27
80.321	108.98	82.911	88.416	101.48	76.905	72.204	69.246	80.686	74.193	18.179	125.28	40.428	85.953	75.931	95.668	87.855	131.57	81.718	88.049	43.371	80.469	83.331	74.66	159.11	124.33	107.71	90.276	101.53	103.2	93.285	88.242	97.086	88.004	120.32	95.032	106.8	119.01	125.16	122.49	142.58	77.708	151.43	166.92	134.43	159.74	137.9	142.85	126.08	137.59
87.503	116.03	115.63	85.375	109.21	58.176	93.592	65.796	88.616	71.797	48.093	100.62	52.803	80.404	86.088	118.88	89.598	125.68	105.53	109.24	47.22	77.591	135.13	86.627	191.93	118.22	104.08	74.082	99.765	96.698	112.05	101.93	108.43	93.731	147.63	110.65	122.94	116.77	135.59	122.11	183.11	115.37	106.03	128.58	129.55	129.29	112.85	102.02	105.87	118.78
86.567	118.48	91.988	85.865	93.559	63.22	69.768	87.75	72.511	83.049	68.717	113.94	67.186	88.385	67.138	107.15	100.96	124.87	80.751	120.81	62.569	77.665	104.26	76.375	152.07	103.53	99.723	78.56	106.95	103.05	100.64	112.37	102.88	102.51	103.16	95.727	127.37	118.39	132.53	125.2	170.43	127.33	64.572	99.762	122.48	117.18	101.15	92.372	115.02	137.02
95.823	119.06	101.25	82.642	106.25	65.063	80.143	102.34	72.445	84.717	90.632	96.434	104.28	74.191	66.784	108.95	104.54	114.27	100.21	126.92	89.511	77.413	135.52	80.249	160.66	120.33	111.6	83.165	109.43	105.81	171.35	148.5	128.65	119.33	79.151	82.92	111.94	104.47	119.95	116.68	118.02	103.05	30.634	47.321	107.92	82.913	76.628	72.107	102.83	108.41
105.14	128.65	77.661	103.45	78.679	70.428	71.623	132.76	70.444	92.137	95.118	141.53	115.89	104.39	54.395	112.17	95.5	104.46	108.8	140.2	74.693	66.272	99.844	94.894	79.874	88.96	97.11	78.47	98.58	106.48	122	130.21	110.81	114.56	23.486	31.245	73.596	89.012	74.959	82.556	36.814	55.119	22.749	39.042	79.612	89.154	61.762	67.007	112.21	125.22
116.95	118.32	90.109	109.54	82.394	67.742	91.783	118.18	93.608	68.087	116.39	164.07	120.62	116.87	63.604	102.72	92.28	93.077	98.57	121.27	61.592	59.147	77.621	100.7	68.407	73.263	96.033	70.792	89.702	92.602	79.842	102.01	95.144	104.21	72.314	45.562	62.803	89.336	63.336	69.015	7.2432	41.177	50.407	64.124	89.522	108.55	72.944	72.172	133.98	131.21
118.37	108.21	104.81	113.08	89.589	74.236	108.26	103.25	113.37	62.392	127.82	160.34	109.12	130.49	82.9	106.32	97.636	89.493	98.894	115.03	72.093	67.535	70.208	107.89	51.511	63.013	93.508	66.118	87.998	93.191	33.246	78.12	83.226	97.304	118.73	82.053	63.29	90.878	60.258	57.319	8.6575	60.155	76.721	91.022	103.43	124.11	83.581	74.43	135.22	125.47
112.82	100.93	103.32	100.95	82.943	85.18	110.4	92.001	109.76	66.491	140.73	147.72	107.22	133.95	94.397	101.03	121.57	104.22	99.332	112.11	92.658	81.379	44.606	91.108	7.7513	49.206	75.141	62.699	114.05	120.92	6.0259	70.628	74.683	89.625	113.19	88.636	74.476	100.53	59.081	60.922	28.503	100.94	99.479	117.81	117.83	135.47	106.82	100.77	131.87	127.05
111.73	109.69	93.309	92.496	68.692	97.568	111.91	114.99	92.358	99.858	138.93	111.96	117.09	127.12	103.71	99.315	143.32	123.54	131.98	131.33	101.68	90.939	42.646	73.321	-52.42	45.946	52.325	67.456	139.2	155.38	21.337	84.307	91.671	101.81	56.368	67.905	78.423	103.35	47.77	58.745	44.33	136.42	98.835	107.32	114.55	126.3	106.66	112.5	109.66	111.13
117.64	120.52	77.906	95.964	56.687	103.7	108.59	148.73	80.369	125.74	120.44	94.032	125.29	113.93	92.722	69.235	150.66	135.88	128.11	134.37	66.572	82.19	25.255	57.004	-70.744	52.218	40.912	79.093	151.46	162.63	40.142	89.943	102.97	114.34	16.515	45.868	89.685	118.05	51.448	74.128	76.766	155.4	105.24	101.98	115.76	120.2	112.78	127.12	103.45	110.58
127.58	132.95	90.558	111.98	67.456	98.812	120.98	173.77	93.129	145.97	100.72	76.712	127.13	108.92	98.512	77.644	132.87	119.7	137.67	139.13	33.703	65.985	68.427	76.471	-21.706	64.487	45.83	78.571	127.83	130.61	60.177	86.373	114.08	123.2	21.397	48.613	95.505	114.16	65.268	73.807	113.14	151.19	107.64	79.414	97.564	100.12	101.04	103.84	85.093	94.401
128.72	128.58	94.882	115.14	73.975	91.136	116.55	156.3	105.6	134.83	116	107.11	126.54	123.92	108.22	96.181	120.43	98.865	106.56	118.62	23.333	53.156	69.798	86.977	25.417	48.049	47.699	62.736	101.57	87.507	18.91	56.066	87.931	106.14	57.402	63.927	108.6	110.03	90.179	79.245	142.6	143.27	125.24	90.69	81.36	100.97	114.49	99.389	96.51	112.07
114.59	114.4	110.4	116.29	106.87	102.39	114.28	130.94	121.44	132.32	120.44	97.957	121.19	125.38	123.83	124.67	111.76	89.892	82.766	99.458	62.477	73.01	107.17	109.86	104.09	78.597	81.952	70.075	82.957	65.989	45.356	66.893	79.268	97.076	116.95	117.48	121.38	102.87	120.93	94.707	153.3	137.72	127.54	93.654	69.942	75.152	110.83	91.531	64.656	82.088
96.054	96.607	78.411	100.1	94.771	118.96	86.406	105.55	105.45	127.05	147.97	120.64	124.8	132.97	123.81	122.01	127.57	109.02	40.088	75.986	97.345	98.351	53.428	93.364	65.07	74.116	87.499	84.794	93.94	80.577	29.243	70.645	57.09	83.824	119.54	123.63	129.96	104.82	123.92	112.5	131.79	140.41	119.79	119.3	70.471	83.178	117.38	121.41	75.012	95.756
85.84	93.863	83.32	99.66	108.02	130.34	95.409	109.54	107.43	142.12	127.27	70.975	123.37	103.72	123.64	120.66	125.77	123.89	58.744	80.318	123.6	126.66	100.16	113.97	84.648	122.57	113.56	115.24	101.14	99.711	124.13	120.89	89.829	98.015	122.94	133.24	124.42	96.44	115.08	120.07	115.31	133.68	83.516	97.972	71.502	59.294	81.185	110.6	43.788	53.066
96.317	87.664	111.57	68.64	105.22	93.778	128.79	62.188	115.33	90.093	152.6	67.138	147.42	63.479	123.54	105.48	130.49	122.02	78.575	57.221	118.73	115.51	128.45	107.04	119.06	107.69	90.158	90.192	124.37	99.317	180.99	136.11	105.78	82.047	132.43	87.456	124.83	91.386	105.05	125.44	130.55	127.52	89.802	109.17	86.474	77.659	98.807	128.24	92.415	77.534
101.7	91.908	108.06	80.389	94.956	81.028	123.56	64.357	117.58	76.297	117.22	81.123	117.94	55.051	97.916	62.562	118.32	112.43	73.884	63.653	98.142	103.67	115.79	109.74	121.25	95.004	82.705	85.442	112.95	81.532	149.02	118.3	108.22	94.379	136.45	97.867	115.03	93.324	100.27	119.69	144.36	119.37	115.15	129.94	103.02	112.18	116.91	126.47	144.4	114.74
100.72	94.5	107.79	100.3	88.721	79.008	107.74	70.187	111.77	67.969	79.228	106.88	87.681	66.95	71.947	36.932	105.94	101.9	74.746	79.921	97.246	98.83	97.825	111.77	120.07	80.822	77.625	76.345	100.89	74.701	99.219	97.305	95.54	102.09	129.16	112.67	103.01	97.904	100.22	114.31	138.47	111.02	158.61	159.23	107.51	132.22	148.8	134.06	167.75	137.67
94.846	96.426	99.99	120.37	75.073	93.142	88.26	92.39	91.183	85.197	64.587	128.91	78.43	99.136	63.265	50.283	99.466	99.441	101.05	110.27	116.94	106.53	79.698	109.9	67.868	65.784	68.753	74.728	94.743	94.143	57.935	87.397	82.008	108.82	82.451	103.14	87.635	97.123	87.393	100.18	93.579	105.44	180.37	169.55	89.877	127.59	160.7	141.13	149.17	130.15
85.833	95.837	60.263	144.12	43.681	124.09	53.945	136.37	61.901	123.5	62.896	163.48	77.225	141.59	50.613	60.947	95.746	109.75	96.027	130.52	117.29	115.83	17.424	99.656	-29.255	53.521	59.596	95.603	97.991	124.42	11.066	78.286	60.253	110.26	8.7269	70.344	81.037	105.8	69.135	95.425	43.786	102.71	173.02	176.23	73.75	125.81	154.38	156.42	125.82	130.14
91.141	84.837	73.675	137.74	57.977	132.46	73.302	134.33	68.386	124.64	100.2	152.4	104.41	132.02	68.854	78.987	90.162	107.07	95.197	110.96	119.48	115.82	36.117	93.346	8.7127	79.289	67.29	108.28	109.41	125.88	76.499	100.34	76.887	106.89	23.921	71.336	95.429	110.13	80.425	108.02	54.02	103.99	151.71	156.3	83.071	110.97	138.88	151.66	108.52	106.21
93.819	91.59	63.63	148.81	63.666	145.1	73.472	148.39	81.175	138.82	98.377	158.73	89.362	130.7	72.042	84.196	69.427	98.254	76.048	103.58	106.98	112.16	43.061	105.69	50.34	99.568	76.778	122.5	101.39	103.4	88.993	102.71	86.066	107.89	40.359	100.73	92.375	103.15	87.304	103.86	90.037	86.242	126.21	138.33	92.243	120.14	114.32	121.82	107.66	116.86
96.617	103.91	71.728	150.38	83.128	144.01	81.684	136.43	99.469	125.89	82.812	164.9	63.733	116.56	70.749	78.086	50.211	87.563	64.17	95.111	107.42	110.9	67.575	117.63	139.71	117.91	85.792	117.71	95.278	74.823	105.57	105.93	94.42	104.19	86.707	152.92	78.486	90.479	99.868	97.213	139.48	59.272	130.37	139.36	108.28	135.77	116.66	97.28	112.93	136.58
[truncated: 66 more columns]
