# Supplementary material for: Constructing high-order functional connectivity network based on central moment features for diagnosis of autism spectrum disorder
Source: PeerJ. 2021 Jul 6;9:e11692. doi: 10.7717/peerj.11692 (PMC8269664; doi:10.7717/peerj.11692)
Supplement: Supplemental Information 2 [file peerj-09-11692-s002.zip › raw data/Subject_48.csv]

107.61	116.75	87.404	89.857	93.389	105.96	81.564	88.359	131.76	141.01	79.998	107	113.72	82.727	101.4	128.66	105.97	108.42	108.21	110.41	75.057	97.507	84.473	80.897	74.128	99.704	53.174	96.134	112.92	118.79	105.89	105.87	124.89	119.03	97.926	95.966	108.99	106.97	107.97	80.7	73.271	99.987	107.97	110.86	115.4	140.32	133.02	124.36	128.69	110.48
111.07	130.85	82.817	83.816	83.079	94.035	81.964	87.539	92.872	121.29	84.182	116.24	100.96	88.827	82.396	125	110.9	115.63	101.39	116.95	73.315	82.144	76.114	69.108	55.552	73.144	73.037	88.639	106.11	121.05	65.836	79.812	117.39	117.72	70.466	67.652	100.47	113.21	110.27	83.199	67.477	89.516	131.35	137.04	106.32	142.7	146.09	134.21	139.55	116.39
114.58	136.49	85.444	88.499	83.47	91.543	85.121	85.617	60.741	107.54	80.928	115.71	86.994	93.634	70.177	119.97	108.84	124.83	94.898	120.8	70.672	73.214	75.659	76.558	62.983	59.831	96.012	88.257	98.84	121.51	51.212	70.663	115.25	115.69	69.375	68.049	98.441	116.68	114.31	98.929	69.469	85.467	151.09	145.03	99.969	137.08	143.82	129.92	137.32	110.44
113.26	131.72	88.643	100.45	86.65	99.965	86.062	83.716	47.364	108.44	83.924	110.88	87.826	97.794	72.335	121.54	110.63	132.95	101.39	120.37	82.087	81.632	88.314	101.53	84.162	71.296	99.613	92.97	96.86	121.85	61.677	80.693	112.25	110.6	83.56	90.893	102.13	111.95	117.73	111.66	86.089	101.48	138.48	124.42	92.314	123.6	124.58	113.62	118.23	98.829
114.48	125.66	90.392	101.45	85.731	97.933	82.305	78.942	52.54	107.82	98.363	104.48	98.729	94.705	84.591	118.07	128.9	139.64	115.6	109.96	89.851	86.92	84.63	108.01	95.555	84.428	86.903	88.152	102.96	120	70.63	85.924	122.07	112.75	113.54	117.73	107.1	105.9	125.07	115.76	116.96	134.13	132.78	117.18	99.154	122.61	129.76	124.53	107.4	96.675
119.12	126.05	89.964	92.074	92.277	81.925	80.45	73.004	58.564	79.181	113.43	92.023	104.37	88.474	92.842	96.971	143.01	141.5	114.14	93.086	96.46	86.937	58.519	91.135	106.02	96.317	100.66	83.604	103.31	113.68	66.093	82.007	125.23	115.28	144	125.33	108.1	111.99	143.73	121.15	152.47	161.55	141.9	132.38	106.86	122.19	153.71	152.57	103.52	102.31
106.83	116.13	89.019	80.081	98.047	78.269	75.174	70.184	66.968	94.87	116.68	90.859	104.92	95.449	111.37	101.32	139.18	129.48	97.558	85.175	80.665	86.233	55.159	72.779	97.251	80.024	110.27	83.702	99.536	102.39	46.168	70.005	102.16	105.24	140.79	123.77	110.99	118.42	150.82	115.3	141.73	158.42	123.59	131.89	91.778	96.698	145.9	147.72	86.011	100.74
93.09	92.932	89.128	76.167	110.73	83.012	80.952	79.811	74.707	105.76	103.07	94.154	97.039	102.68	113.02	96.424	114.19	109.28	67.075	74.375	60.124	85.608	55.784	61.2	93.569	63.54	127.89	96.539	91.891	90.442	43.503	67.508	76.225	89.492	142.75	129.45	109.89	121.02	133.64	106.62	97.213	125.28	120.8	121.81	83.25	70.057	129.11	127.28	78.122	94.999
82.947	67.33	89.141	84.437	122.29	100.39	91.165	98.589	95.771	123.72	92.452	100.91	95.295	115.47	113.81	98.483	93.301	95.143	44.39	67.775	52.365	91.063	69.722	73.195	89.218	60.23	124.21	108.36	92.969	89.471	63.884	85.203	59.737	76.332	141.63	134.91	106.17	113.92	101.34	99.474	55.863	85.16	110.4	90.723	68.204	46.133	102.8	89.78	69.335	83.944
80.369	58.919	95.853	103.59	121.15	130.03	106.33	114.41	114.02	144.94	110.61	118.2	119.53	132.93	122.66	116.92	94.345	86.928	63.581	86.226	59.333	105.07	115.17	108.99	80.579	84.748	81.459	124.06	104.54	98.193	94.185	112.5	62.858	79.49	126.79	146.17	96.466	95.885	65.197	83.166	21.622	59.221	64.092	43.965	43.72	30.854	63.557	38.234	48.944	71.391
98.964	66.932	98.456	104.41	109.72	112.7	118.96	120.73	140.99	106.65	123.3	118.31	125.87	118.48	110.64	96.363	121.16	97.819	78.086	77.057	78.955	104.14	91.128	102.96	66.235	96.773	49.161	110.41	120.45	112.92	112.57	112.48	105.7	98.715	145.68	145.58	87.817	91.455	50.54	85.902	44.409	68.8	115.24	74.185	93.446	82.651	114.88	80.875	90.349	89.936
96.52	79.832	96.359	105.07	98.468	102.58	117.05	114.72	158.74	101.12	132.65	116.78	124.26	121.19	119.04	109.28	138.46	112.29	86.264	81.094	129.19	130.06	95.291	109.94	55.991	103.54	35.491	96.004	127.5	132.13	111.93	107.92	103.63	97.586	113.85	119.21	93.268	98.794	66.281	100.67	94.39	89.567	107.98	89.315	112.3	107.48	125.39	96.622	100.8	103.5
97.125	86.415	96.987	94.434	101.58	86.351	111.78	100.49	150.87	80.081	129.95	113.02	106	118.13	117.88	102.31	142.65	121.34	81.775	82.905	158.14	136	76.367	90.036	65.711	101.43	69.994	91.876	128.74	143.13	111.92	95.708	114.31	104.35	121.91	110.08	108.29	114.28	93.874	126.37	146.04	97.023	136.01	127.65	140.19	133.35	144.06	131.07	118.97	113.23
94.994	78.079	97.486	90.466	112.14	86.649	109.26	98.564	129.02	65.272	123.4	112.76	86.643	118.23	106.56	89.055	122.81	113.98	73.303	81.221	179.96	137.17	71.272	81.009	96.155	110.43	132.26	105.1	120.32	137.65	126.52	98.307	108.8	100.38	133.39	108.13	118.52	117.02	106.83	139.47	172.11	84.192	141.27	137.56	147.71	136.9	129.55	135.97	124.15	115.68
94.142	64.755	96.416	91.78	114.58	98.897	104.94	108.13	113.04	74.152	120.45	113.16	79.728	115.33	94.777	82.975	101.76	95.764	71.345	74.385	176.5	121.82	77.037	82.777	121.56	119.47	176.33	117.72	109.32	116.56	140.82	105.79	99.744	91.658	132.87	102.63	114.66	100.92	101.82	130.29	159.95	65.459	124.82	124.79	137.39	129.75	102.04	122.42	122.52	117.07
102.34	65.866	102.35	92.761	107.13	104.11	105.17	112.36	91.296	70.831	125.65	108.87	88.29	101.75	81.75	71.827	101.2	79.319	84.728	72.534	136.26	83.97	78.378	77.257	133.7	128.74	184.65	125.13	98.823	90.719	138.82	100.34	115.61	98.693	134.66	100.55	94.757	80.862	93.902	107.02	109.27	52.506	136.7	141.34	137.11	142.04	113.99	134.23	132.25	124.57
91.705	67.283	99.622	92.034	90.844	97.843	93.999	108.79	90.188	91.036	108.24	90.693	89.033	86.629	80.036	81.486	105.53	74.869	78.88	62.137	106.96	64.56	80.457	75.647	116.08	111.61	152.57	109.81	84.514	72.672	106.32	79.903	103.29	85.854	97.889	74.775	79.493	72.984	93.197	86.927	53.682	58.465	147.16	164.21	141.42	153.65	142	157.23	145.99	137.65
79.35	71.848	100.91	90.073	86.56	80.739	89.09	94.319	76.441	75.234	82.014	70.056	79.676	74.218	72.976	75.423	106.61	79.693	68.981	63.003	96.82	64.973	78.412	69.182	99.998	98.899	123.88	100.38	72.058	68.462	74.236	62.018	95.581	79.892	83.621	64.074	76.164	84.338	98.558	81.756	16.625	67.988	182.67	201.08	156.26	167.2	186.54	194.53	163.15	145.33
78.526	73.557	105.52	84.427	94.682	58.839	92.536	80.666	54.579	20.305	61.864	59.118	62.045	66.215	55.174	44.087	103.22	86.84	63.964	72.105	104.8	77.074	61.921	53.783	94.942	96.52	120.78	101.31	71.85	74.697	67.171	61.134	110.74	91.698	115.67	79.062	85.862	102.57	99.788	90.888	22.17	76.506	238.21	232.8	178.6	181.03	232.74	233.98	184.49	145.21
72.965	66.071	98.382	86.108	101.27	58.895	91.113	84.914	55.22	-2.1147	54.107	60.88	48.748	76.143	46.199	35.584	85.63	87.306	58.363	79.725	150.41	117.96	62.499	63.969	95.823	102.55	135.49	105.88	78.286	83.193	82.683	87.423	94.576	87.16	115.93	77.649	101.17	108.36	94.97	103.03	71.242	93.064	211.19	190.48	161.69	157.02	208.15	207.36	175.46	135.42
71.438	62.394	91.023	86.671	97.985	75.869	87.292	93.481	63.848	13.058	68.736	76.119	56.924	88.799	50.896	51.704	78.802	79.564	66.513	89.462	169.12	143.55	66.597	71.68	93.02	104.85	142.41	111.95	91.289	87.27	99.998	109.75	88.418	90.383	98.581	75.929	109.06	97.925	89.967	107.62	111.49	112.05	146.58	125.87	131.07	127.22	153.69	152.2	155.01	124.03
73.672	72.217	89.527	88.14	99.263	96.798	88.647	93.803	62.376	26.468	92.993	84.756	79.39	95.974	62.196	72.069	81.141	72.797	72.292	97.887	159.43	145.84	65.542	71.443	98.136	113.51	150.7	121.04	96.538	90.014	106.72	117.74	89.89	99.649	73.195	68.296	104.71	89.99	101.69	115.86	126.46	122.76	88.73	83.413	98.728	104.2	103.38	101.91	130.99	113.41
73.814	79.473	91.599	87.045	101.01	98.631	96.195	92.026	64.716	26.438	100.85	80.21	90.772	89.249	67.892	77.862	82.758	72.177	59.573	84.244	142.26	134.4	53.817	61.453	95.116	108.1	147.62	113.97	93.011	92.326	101.93	107.05	85.962	97.546	51.828	55.025	96.165	91.853	113.03	124	117.02	119.32	87.556	87.361	100.37	105.39	90.838	95.86	129.87	113.74
73.705	81.67	102.14	86.035	96.62	94.528	108.8	91.497	67.217	32.516	109.31	83.124	98.98	86.793	78.827	81.217	84.559	74.653	58.941	78.991	121.75	119.09	69.71	60.335	76.659	95.799	118.93	101.7	96.294	97.707	101.6	97.668	84.745	96.137	46.095	58.808	93.568	96.771	108.79	120.37	88.222	99.075	104.39	105.78	106.68	108.58	85.851	105.12	123.85	108.98
80.023	82.839	113.51	86.025	84.397	90.232	121.01	99.079	78.21	44.287	129.21	97.913	106.58	99.137	96.325	84.716	90.486	84.252	77.413	88.438	113.91	111.81	106.33	75.215	55.943	90.506	88.602	90.559	114.15	110.77	118.59	106.6	89.762	100.65	55.454	71.631	99.231	100.16	97.245	113.35	80.695	82.388	116.31	118.78	100.42	105.33	80.797	111.37	103.72	96.682
85.869	81.647	112.76	86.389	67.012	89.73	123.24	114.77	106.35	74.792	146.66	114.82	113.76	117.65	114.59	96.147	97.244	97.938	97.678	95.461	119.16	117.56	135.31	97.445	46.358	90.797	75.664	85.205	134.2	124.03	139.91	123.3	89.138	99.019	61.081	78.223	107.52	97.637	89.592	107.25	97.589	89.286	109.95	116.25	88.609	99.07	74.568	106.14	82.212	87.301
94.634	87.827	105	89.252	70.236	89.388	123.36	123.7	123.44	76.889	148.67	114.2	117.25	123.85	113.94	89.154	98.713	110.09	102.31	91.128	124.03	122.94	123.74	106.81	78.015	113	110.51	101.12	132.88	126.46	150.98	132.08	91.565	95.803	81.154	82	106.91	98.714	101.52	111.1	119.38	109.14	121.39	126.39	89.427	105.95	91.254	109.5	79.793	88.595
89.397	88.995	97.037	90.686	86.303	91.244	112.02	118.15	137.32	103.3	125.79	101.4	109.35	118.59	112.22	92.966	96.841	110.5	89.369	73.265	105.75	118.88	97.181	102.29	112.82	112.87	138.2	110.94	110.2	108.69	128.02	114.92	83.56	79.845	89.302	82.626	102.97	98.745	114.76	107.98	110.49	115.76	143.63	144.3	102.01	120.88	118.75	120.89	95.397	100.31
84.255	89.424	99.284	97.555	111.4	91.71	105.09	106.26	134.27	112.89	96.927	85.612	89.357	104.03	98.218	85.309	84.332	94.022	75.688	55.679	85.743	108.74	81.44	98.395	148.35	106.96	157.39	116.87	73.337	71.351	95.195	91.168	68.768	60.564	98.664	86.015	95.221	101.39	111.21	95.88	80.595	94.633	172.39	158.94	120.36	135.58	142.31	135.93	116.02	114.88
86.76	94.569	109.9	110.19	125.73	94.177	103.91	99.246	121.41	107.85	90.907	82.49	68.107	101.03	85.854	76.708	73.329	75.231	79.757	58.443	86.638	104.66	101.19	111.96	171.88	104.07	163.18	113.81	48.918	38.949	80.205	85.425	52.153	49.657	96.832	81.92	90.909	106.63	92.784	87.724	70.659	62.045	178.36	154.05	120.87	134.9	143.47	135.87	115.24	119.89
99.22	102.5	121.08	115.86	110.66	93.407	106.05	100.31	104.16	95.86	111.91	99.117	60.039	105.37	77.397	69.084	82.924	70.08	107.54	80.032	91.996	99.282	130.45	120.08	172.1	98.173	150.51	105.25	57.136	33.232	92.904	89.596	66.101	64.589	98.465	84.996	92.273	108.19	66.375	88.998	82.094	47.09	186.66	154.27	131.05	142.49	149.71	141.73	113.43	120.64
101.25	107.82	114.54	113.45	82.424	93.513	100.3	105.59	96.589	93.294	127.69	108.88	60.936	113.84	77.879	73.587	101.83	90.404	121.37	98.42	119.2	108.23	139.32	121.04	161.26	92.438	143.18	95.761	84.989	64.768	120.66	99.127	78.965	80.441	80.119	73.052	99.448	108.42	63.007	111.13	120.36	65.352	180.71	154.36	139.7	149.3	155.3	142.77	113.71	121.58
84.401	109.14	98.982	105.08	60.417	101.75	87.525	102.48	91.367	117.07	120.42	104.74	70.017	118.64	91.365	96.854	117.67	117.76	122.61	114.72	138.8	120.5	133.25	113.68	140.39	82.352	128.14	92.79	114.06	112.42	139.69	100.89	84.854	91.6	47.393	64.085	106.48	99.93	83.112	126.63	134.88	90.109	152.07	151.98	134.42	148.24	149.3	131.55	112.61	123.12
83.547	116.16	91.562	91.194	65.683	85.983	89.028	91.4	79.963	79.107	86.74	79.272	64.15	93.081	81.304	73.492	120.65	133.1	112.78	111.29	136.34	108.14	76.348	80.014	128.93	77.267	132.94	90.616	126.97	143.1	149.51	92.438	115.5	112.88	70.601	73.279	102.02	92.379	114.01	126.77	129.6	95.87	190.93	192.57	154.63	171.25	188.68	167.52	142.96	139.54
99.483	129.96	100.46	85.786	81.944	67.527	104.04	81.764	69.924	30.839	60.224	66.783	59.824	62.044	67.339	42.391	109.55	118.57	123.47	115.44	111.03	82.6	43.207	59.151	115.16	76.934	125.41	89.501	124.25	138.63	148.01	88.583	148.99	138.05	116.98	98.028	89.536	83.573	126.65	98.064	98.291	79.953	216.22	216.3	159.3	177.73	207.86	194.44	154.15	152.85
102.48	136.86	99.129	94.974	91.087	68.318	102.54	86.202	102.25	61.541	49.812	72.654	60.558	63.477	86.869	69.591	89.821	97.007	124.16	119.76	114.77	86.919	73.138	89.051	87.633	65.798	98.847	69.503	112.79	120.19	130.32	105.84	116.35	124.79	98.828	76.908	88.202	85.505	127.8	79.646	103.02	81.638	132.35	154.89	99.885	118.02	142.97	147.59	102.49	145.81
110.41	139.91	104.02	96.405	85.051	72.232	98.34	88.497	122.53	108.57	78.858	105.18	82.51	79.746	118.95	107.95	106.25	88.546	137.38	131.44	86.448	76.734	115.14	102.27	57.522	50.413	56.111	53.504	115.6	110.87	108.59	112.07	119.16	132.27	100.26	77.464	94.437	97.315	112.51	84.435	114.54	105.86	79.321	113.79	65.997	75.775	100.84	112.79	60.553	127.55
112.04	131.94	103.3	94.41	84.795	73.835	97.686	90.718	111.73	103.2	112.46	120.99	102.09	90.226	127.56	112.08	129.25	98.297	125.97	121.82	81.573	76.484	125.17	94.898	61.833	63.093	53.945	64.225	115.56	117.96	99.668	110.87	127.36	136.93	117.96	87.576	99.557	117.74	98.443	118.72	138.8	147.88	79.088	102.33	76.883	68.442	96.714	99.271	62.642	111.96
97.389	110.82	98.86	87.477	88.233	76.525	89.772	87.78	86.443	80.846	127.87	108.69	100.29	93.614	125.73	102.76	145.45	111.6	96.228	97.599	95.564	88.087	109.51	76.928	74.795	76.004	68.473	83.811	116.3	132.01	97.052	101.98	124.91	129.65	122.92	97.331	104.79	127.63	95.725	149.53	155.54	177.3	103.38	108.03	103.11	86.697	114.05	96.74	97.686	104.12
77.899	91.191	98.177	91.072	95.436	89.534	83.489	85.148	57.104	51.128	126.96	83.036	82.226	95.355	115.57	94.51	132.56	104.52	77.884	87.163	130.67	121.08	105.92	82.021	92.076	98.388	92.613	114.61	111.19	132.12	106.05	105.15	98.923	110.55	97.414	99.645	103.88	118.79	103.7	146.66	149.57	174.09	89.355	93.644	102.42	98.297	105.19	72.377	119.36	102.11
86.209	87.273	106.05	88.053	98.084	80.352	79.945	79.681	51.123	13.035	118.99	67.285	53.744	88.776	102.45	78.757	127.35	93.616	80.932	87.305	127.1	128.79	74.938	71.894	88.463	93.397	108.1	117.28	116.66	121.69	113.69	104.06	120.07	117.55	100.11	102.11	101.96	106.03	122.99	127.72	146.81	148.21	133.96	127.53	120.73	137.27	145.36	103.15	149.07	116.14
101	95.468	105.81	94.353	103.85	76.165	77.587	79.912	73.716	10.05	108.4	70.869	44.425	92.156	98.277	87.491	118.71	91.516	86.128	96.591	118.97	137.86	61.803	79.923	79.479	87.156	118.11	108.75	114.12	109.81	109.79	108.73	132.01	118.88	89.849	87.527	101.13	103.28	142.43	114.35	153.14	124.64	145.26	140.78	122.72	146.73	156.74	120.11	142.42	126.97
108.3	103.87	99.056	102.4	110.59	82.817	77.681	81.863	102.25	49.004	100.26	91.548	63.558	99.093	102.85	113.1	117.09	103.65	88.394	103.41	94.897	134.26	71.234	89.416	65.643	80.049	105.66	99.648	102.81	103.38	84.769	100.16	135.04	113.44	80.566	85.952	101.01	107.25	138.6	107.02	141.87	108.01	135.74	135.01	128.98	133.22	141.07	121.38	120.31	127.61
123.49	119.55	101.74	100.56	127.37	85.682	89.257	74.724	97.539	49.931	103.92	103.76	89.933	93.825	99.047	100.46	130.46	125.69	91.762	106.43	48.79	93.497	66.198	72.032	69.733	88.643	100.87	101.83	91.211	105	54.639	76.27	163.53	128.3	125.59	121.26	97.576	116.19	122.4	110.27	121.95	86.89	171.81	154.58	152.38	130.04	148.98	143.72	115.94	116.69
124.61	126.17	106.16	97.028	131.91	92.771	98.376	73.795	87.265	52.267	105.75	98.319	96.265	88.313	96.834	81.535	131.5	133.46	91.746	101.17	32.563	64.87	74.611	66.103	79.01	97.012	97.047	101.87	82.581	105.88	31.98	57.428	150.45	122.52	143.23	146.75	94.681	111.46	98.802	102.22	103.79	65.522	173.48	148.08	152.44	117.71	134.98	142.22	109.37	100.88
119.62	121.3	107.21	89.65	113.95	90.93	98.952	84.181	95.461	62.546	98.182	82.553	77.205	80.874	94.044	65.83	119.53	120.95	89.237	86.53	42.103	59.372	73.425	66.154	83.148	87.13	96.88	86.768	86.273	103.26	27.631	49.603	111.59	99.614	128.65	141.5	96.159	94.495	81.653	85.446	101.02	58.495	157.88	131.58	143.72	115.83	123.52	139.84	110.82	96.078
107.77	115.14	108.57	86.928	83.789	104.24	91.138	93.905	110.78	124.29	102.01	87.087	77.882	92.511	114.13	96.17	108.06	95.464	108.99	101.85	40.269	73.83	98.103	80.845	76.832	70.922	77.131	76.43	104.79	103.53	36.903	56.99	76.197	82.376	82.695	123.33	104.27	73.731	78.056	65.392	86.533	66.348	88.248	92.719	104.16	101.95	84.484	105.91	85.795	88.287
106.26	117.82	102.01	95.266	81.902	108.28	95.315	104.32	119.71	130.98	104.83	86.947	90.531	107	119.43	106.74	91.119	86.952	108.94	110.21	66.154	102.64	96.711	97.551	99.041	92.306	99.58	78.441	112.15	112.98	64.34	84.012	52.11	69.757	55.305	85.819	107.27	78.897	99.45	81.934	108.39	90.233	55.116	77.521	81.573	94.239	72.359	84.74	72.597	87.352
109.94	120.83	96.199	101.22	92.004	104.74	105.21	107.56	119.94	124.68	107.08	93.085	113.64	112.43	120.99	107.9	86.835	91.401	105.02	108.17	72.7	103.93	84.095	97.819	108.22	112.57	103.36	81.2	111.85	116.66	82.429	97.963	61.594	74.667	67.949	77.851	104.73	93.112	112	102.47	116.58	108.42	77.791	92.267	96.794	98.678	91.116	87.741	88.538	88.383
112.29	123.69	92.638	106.76	101.53	102.65	113.69	107.39	114.95	115.31	106.29	98.92	126.35	112.72	123.08	106.66	86.237	97.426	99.683	101.36	83.33	87.819	83.079	101.95	105.31	128.58	92.166	84.495	101.54	106.13	89.144	104.4	70.86	83.614	92.133	91.832	97.94	104.21	113.98	112	114.43	113.36	103.86	104.08	110.67	93.124	104.66	89.088	107.06	83.137
110.67	125.02	94.485	104.37	90.449	102.75	108.8	103.57	116.1	132.23	105.71	113.62	122.02	117.2	137.47	122.88	102.08	100.54	105.11	105.96	84.84	64.031	95.077	106	84.849	117.86	62.682	77.003	99.925	91.559	86.601	103.41	86.48	101.45	105.92	115.51	97.398	103.19	113.81	107.31	106.72	111.27	120.05	120.58	106.65	89.255	118.89	99.921	114.24	75.73
103.91	122.09	90.432	104.14	76.955	101.25	100.79	105.85	118.22	127.37	93.39	124.81	107.17	118.19	132.84	128.78	110.21	100.12	101.01	110.65	113.99	70.827	94.299	111.97	90.078	117.51	71.897	79.357	97.974	85.957	97.481	111.08	90.086	109.74	99.645	120.08	101	101.23	119.7	107.27	113.24	119.84	121.46	134.17	95.709	96.34	132.34	119.68	112.81	81.001
77.975	108.24	75.95	103.81	73.958	110.1	83.135	106.1	125.33	149.64	71.424	132.11	106	120.05	128.21	150.77	110.53	98.754	86.526	116.45	142.96	103.43	90.354	114.36	103.56	116.48	89.669	87.83	102.16	99.783	113.19	120.31	82.953	104.67	62.804	105.13	114.55	101.63	127.76	113.29	119.38	136.24	86.194	120.69	71.422	98.497	120.89	119.56	94.727	93.266
60.404	87.006	63.306	90.105	89.1	97.245	74.72	100.97	126.81	135.44	43.303	122.34	105.86	94.729	103.26	132.96	109.51	97.658	64.74	95.406	137.79	111.69	39.036	74.948	110.68	106.08	103.96	87.966	113.57	121.21	132.66	110.15	115.15	110.63	69.769	102.53	126.27	107.89	124.34	120.42	122.67	143.53	131.52	137.8	104.85	136.23	157.43	157.15	121.94	121.92
58.829	79.024	60.035	83.486	129.05	91.79	81.109	91.088	108.88	84.007	31.244	91.352	105.33	68.5	78.26	93.117	87.734	90.907	49.274	79.633	134.87	103.57	2.3324	50.161	127.46	125.48	128.66	103.5	115.22	133.45	158.69	110.5	140.07	120.04	98.574	101.86	127.68	121.57	127.53	129.24	134.84	129.91	150.12	114.69	109.68	134.28	153.81	146.55	127.98	127.94
53.815	65.593	60.702	84.686	138.77	104.79	80.337	93.38	115.44	110.14	29.816	73.55	96.313	65.164	84.615	101.93	56.856	75.964	50.925	74.958	138.43	100.79	34.923	72.097	107.58	119.56	104	105.19	110.93	122.51	167.4	114.09	111.58	102.04	77.804	87.113	124.45	116.78	115.98	112.45	126.89	107.82	69.875	21.323	69.962	76.344	70.609	65.32	95.604	108.77
78.002	61.432	74.88	84.946	119.93	100.61	88.082	105.6	121.76	118.91	44.248	79.918	79.8	70.259	84.819	97.869	53.994	77.387	72.251	82.491	128.84	88.814	69.92	95.604	88.446	104.84	84.398	97.765	106.74	102.69	169.87	115.1	104.65	97.61	81.974	79.463	112.78	104.37	100.78	96.984	115.97	90.716	30.693	-21.955	60.927	46.46	28.015	29.205	83.199	88.722
110.63	71.511	92.705	94.229	98.312	98.783	99.217	118.74	113.19	117.24	72.765	105.64	82.198	91.564	82.64	94.49	77.333	102.21	103.64	114.65	119.82	92.453	114.83	127.78	95.931	109.29	93.566	100.12	99.27	93.42	166.67	125.59	105	101.03	87.263	72.314	99.853	94.348	94.696	96.897	108.41	83.655	-4.6208	-29.519	54.099	31.429	2.8527	13.328	65.139	66.047
132.63	81.698	100.98	105.46	87.997	93.34	111.62	130.1	98.555	98.666	88.793	124.48	96.592	97.09	63.868	76.725	103.69	130.64	122.46	130.69	114.09	106.74	135.53	143.51	115.86	121.04	118.28	106.62	86.139	90.343	154.83	129.56	106.14	99.357	97.159	76.909	89.058	89.429	83.827	97.659	96.914	84.628	-2.9657	-5.9862	83.271	45.575	11.607	27.083	71.846	60.722
133.57	92.725	98.499	111.87	96.926	98.013	116.35	128	87.383	87.201	91.308	116.54	110.26	89.634	55.09	67.317	114.83	141.14	124.84	126.32	110.49	118.02	138.48	143.7	126.52	129.92	133.15	112.54	74.235	88.993	132.84	126.95	97.551	92.809	100.97	91.941	87.276	94.384	82.688	95.023	91.836	84.331	6.5008	11.02	103.79	53.658	24.787	33.31	76.011	60.48
119.69	100.79	89.6	106.71	108.66	115.89	108.46	113.63	91.823	110.31	83.748	91.016	113.18	78.502	71.24	85.84	106.99	123.07	118.03	107.7	100.87	115.54	132.54	130.16	111.13	120.2	116.46	116.19	70.988	81.533	103.53	114.75	84.95	85.799	99.959	116.38	95.77	104.76	91.686	86.678	84.051	85.187	6.1394	4.1611	95.678	42.099	25.288	24.094	66.858	58.152
108.36	106.08	82.292	95.136	112.98	131.75	98.544	98.272	101.57	133.32	78.721	69.351	105.32	80.438	97.193	112.4	93.874	97.948	105.6	87.293	103.1	113.96	119.71	111.95	93.26	110.79	96.118	121.49	76.878	78.08	84.325	104.97	78.686	82.302	98.791	131.96	106.29	117.91	108.51	90.278	84.405	93.483	18.486	5.3569	74.278	33.613	34.537	29.852	57.378	59.924
103.41	101.52	73.091	87.113	107.69	130.24	90.626	96.239	112.11	139.72	72.272	64.309	96.199	89.364	105.16	122.6	81.688	87.312	83.23	65.29	130.59	127.8	98.728	98.682	90.904	110.95	97.439	128.61	84.063	82.919	82.74	101.92	71.89	71.983	94.385	123.68	111.27	125.21	113.63	107.67	91.147	113.17	42.418	19.339	71.02	46.093	51.89	61.516	69.35	75.788
91.648	95.175	72.562	100.82	100.46	136.59	89.959	103.35	97.678	150.17	85.317	86.502	112.65	113.53	104.79	133.55	71.198	88.85	85.142	81.03	172.56	163.73	132.51	124.19	107.05	139.46	106.99	152.03	89.103	95.619	97.38	116.87	48.039	59.502	57.085	105.11	107.03	114.39	99.355	111.89	79.533	120.77	-1.5335	2.9705	50.627	46.15	17.95	50.113	60.957	85.924
96.088	96.916	83.988	109.39	100.96	114.28	94.147	107.13	80.233	117.03	100.13	102.62	118.97	113.75	89.24	103.93	81.967	105.67	98.746	98.419	178.65	159.62	134.39	129.22	118.19	149.8	124.74	149.7	103.43	110.73	112.93	121.62	69.229	78.475	64.465	94.142	100.53	101.79	89.947	110.79	89.393	109.3	22.777	32.471	70.998	78.316	38.626	72.731	83.297	98.456
98.636	103.28	101.7	116.07	106.31	98.554	97.247	107.55	80.967	96.246	106.92	106.32	111.24	103.99	86.034	86.236	92.52	114.8	119.84	115.15	161.41	133.61	136.52	134.66	112.7	135.59	123.64	130.23	117.31	115.48	113.84	118.04	92.77	104.22	77.538	88.257	98.655	93.749	94.444	95.106	103.88	83.847	40.497	53.034	81.618	94.455	58.787	72.068	90.464	96.93
95.641	105.05	114.68	115.52	110.49	98.05	92.514	108.57	117.61	121.11	94.248	101.24	90.835	97.365	104.11	105.35	100.23	115.78	126.72	113.85	132.73	104.95	131.91	135.28	92.435	91.806	96.523	97.267	125.66	109.75	91.321	102.2	102.38	112.46	83.909	77.843	106	97.389	107.12	80.675	114.4	67.288	46.123	61.6	79.15	92.25	71.638	60.54	84.458	87.094
97.338	109.39	124.86	121.37	124.69	120.16	97.166	110.47	139.97	142.52	85.463	100.46	89.555	104.43	120.67	132.65	97.705	110.37	125.68	113.56	115.87	99.502	137.79	141.62	105.39	84.756	81.282	98.23	116.98	98.813	69.989	93.952	97.325	102.58	93.664	76.913	109.79	110.42	109.61	78.422	103.67	68.444	22.407	54.498	60.103	73.562	50.56	37.042	63.455	73.007
106.29	115.5	132.58	132.73	138.88	147.03	111.23	111.14	125.99	146.33	98.066	112.72	118.01	117.76	125.63	143.96	91.057	100.47	130.13	121.82	99.992	108.28	156.88	149.21	144.3	117.66	76.622	127.91	99.935	87.403	64.455	94.733	90.982	87.086	111.74	97.436	104.04	114.23	85.049	77.925	73.567	83.504	-12.933	41.175	45.484	53.934	1.9946	15.213	47.157	64.098
120.27	111.56	128.69	139.35	135.3	142	128.39	119.14	101.59	115.77	113.29	123.4	143.56	107.04	101.29	110.76	73.115	83.516	128.57	106.82	86.825	109.9	149.93	143.24	173.02	148.14	81.29	145.08	80.921	70.818	78.236	93.325	84.372	69.478	142.13	128.15	88.119	98.023	38.136	66.096	54.575	108.12	-3.628	37.907	78.291	55.846	-25.338	24.649	73.637	76.978
127.82	116.42	122.2	136.05	123.39	137.45	123.01	112.08	88.747	134.01	145.15	132.54	165.88	114.54	116.92	112.67	70.516	77.046	138.09	120.12	43.655	79.084	153.59	143.34	157.78	141.13	72.887	127.72	82.587	69.931	87.762	99.296	87.068	82.3	155.08	142.99	83.852	78.803	39.628	65.666	78.04	120.71	-20.334	14.779	44.016	16.341	-59.728	3.0311	55.413	65.074
127.9	109.67	118.05	125.74	97.914	123.68	115.65	114.13	106.34	174.45	160.43	144.69	167.48	130.39	136.07	134.79	78.196	84.06	147.39	125.92	1.3724	40.842	153.71	142.28	102.65	88.618	50.403	76.822	92.158	76.297	82.696	96.884	90.985	100.38	141.58	130.81	83.346	64.689	64.599	66.867	103.84	116.99	-1.7986	15.706	10.86	-9.8351	-40.212	0.34145	40.077	57.943
130.19	100.82	131.43	126.33	86.681	123.92	130.22	123.93	105.78	187.7	168.97	166.38	176.81	157.91	133.88	155.51	93.403	103.79	170.38	144.12	-18.505	24.819	178.28	149.34	67.628	60.075	39.84	55.833	94.721	85.329	70.472	95.28	101.26	118.54	114.59	111.56	75.923	67.072	83.362	69.818	81.322	91.368	27.681	42.383	-12.635	-7.1399	6.5538	10.565	25.744	57.837
130.37	89.78	153.71	152.59	101.53	142.47	173.29	142.87	57.443	127.06	171.04	182.64	198.73	174.33	83.938	137.08	86.205	116.12	194.51	161.46	33.272	69.791	235.1	177.64	101.02	113.84	69.935	107.06	73.321	83.888	74.376	107.8	81.652	106.11	69.899	96.16	53.738	79.849	58.81	62.945	7.9944	60.235	22.296	57.427	-2.6526	22.373	21.949	10.158	24.421	75.309
177.92	97.953	170.86	168.84	157.83	104.25	240.82	151.1	-42.68	-160.51	154.66	142.39	184.88	102.61	-56.468	-46.613	58.361	116.22	177.15	123.35	125.03	102.77	155.7	136.08	229.07	250.85	218.09	211.94	36.118	67.487	127.4	119.16	124.71	116.04	169.97	121.41	18.897	116.7	23.789	82.553	-12.764	53.116	168.28	149.41	136.48	136.35	121.69	118.69	126.21	126.25
126.33	81.396	126.98	116.89	149.34	94.888	136.39	106.63	51.407	6.062	119.83	94.779	125.37	104.71	49.262	47.699	111.92	147.41	94.704	83.196	128.58	106.13	97.017	91.871	161.16	140.46	171.63	131.15	89.82	105.27	95.191	101.45	105.93	91.29	109.55	48.199	83.544	137.72	78.175	141.73	115.46	90.662	129.12	125.6	95.345	109.4	102.99	123.9	113.12	113.3
83.072	78.737	116.51	114.92	122.52	124.26	125.43	92.12	30.316	15.144	138.05	104.95	111.59	91.865	75.338	64.658	83.63	85.84	111.87	103.27	165.3	154.16	135.7	107.09	168.96	185.99	158.37	181.79	93.894	100.29	143.95	118.9	77.519	90.555	89.308	107.27	94.656	107.66	79.648	100.4	110.15	99.126	12.588	34.545	69.28	50.497	-0.54637	30.799	65.856	86.345
74.332	75.175	86.659	96.719	98.667	96.934	123.91	107.7	64.959	-36.924	109.1	101.89	65.4	55.867	52.057	20.111	55.795	46.351	80.163	63.659	182.19	153.68	50.286	79.265	159.07	189.5	187.71	179.15	81.988	90.602	181.82	117.73	85.458	95.633	151.14	146.39	98.63	91.519	104.69	89.798	140.93	114.05	49.216	11.228	100.75	31.867	16.415	35.046	87.756	80.27
54.069	76.273	60.725	78.956	64.686	97.831	84.895	124.53	158.82	116.98	84.971	128.15	51.481	98.619	110.04	104.17	87.348	58.09	67.496	68.765	122.53	122.27	38.913	86.902	60.513	93.43	115.06	98.694	95.897	100.29	141.16	103.81	79.454	89.422	116.86	120.9	121.02	77.884	138.25	91.622	151.15	105.57	19.387	-24.648	34.709	-20.101	10.491	6.4582	52.263	55.582
63.806	99.283	61.525	89.904	53.681	106.41	72.919	141.35	199.11	222.78	79.895	149.71	66.361	147.43	139	157.57	121.71	85.929	93.704	105.81	64.995	90.693	81.808	122.44	-4.8824	37.799	50.721	47.25	103.89	101.3	84.872	97.475	74.164	82.855	59.495	82.43	123.15	75.456	135.89	86.235	128.25	81.515	-5.2516	-26.98	-12.04	-29.133	11.288	-9.487	26.787	50.385
90.02	133.24	80.021	120.67	59.45	120.35	85.347	143.99	171.74	228.45	89.57	150.81	88.623	161.11	130.39	155.55	124.06	96.367	144.32	150.79	53.821	85.45	153.93	167.37	-3.8979	51.08	24.444	59.267	104.85	92.121	52.686	103.24	60.217	76.21	3.6633	61.945	108.71	79.099	104.43	66.418	97.769	71.677	-32.24	-12.841	-5.8951	1.0954	1.6717	-18.792	21.656	65.803
130.55	169.14	102.11	131.68	77.712	110.88	102.05	120.62	117.57	130.25	100.75	130.21	91.814	128.23	105.45	99.869	116.56	99.101	179.49	169.61	67.772	81.527	160.4	159.71	48.647	92.162	51.435	97.891	116.03	98.48	61.124	107.9	90.18	100.2	25.487	73.922	97.044	94.816	94.834	68.951	112.85	90.597	30.702	63.754	64.956	73.654	54.321	38.358	59.167	91.183
130.89	171.26	96.678	121.81	85.47	103.51	87.685	98.756	120.71	109.93	86.252	111.82	84.605	100.22	115.56	104.35	100.78	103.01	162.18	148.2	117.13	110.71	143.07	140.56	82.443	92.274	67.948	104.92	129.91	125.62	81.418	111.65	79.048	93.936	25.846	65.67	104.08	103.94	107.36	89.076	146.8	127.53	53.642	98.898	102.55	102.01	79.808	75.301	79.547	103.75
122.88	160.57	88.236	102.17	92.779	93.926	70.347	86.353	141.74	134.19	74.448	108.96	95.596	94.886	138.38	136.71	106.39	116.42	131.87	126.52	135.92	124.31	115.15	111.69	89.092	68.63	66.848	82.877	140.75	156.47	101.33	110.38	81.144	92.78	45.412	63.592	112.67	105.13	124.15	116.6	145.98	137.89	79.045	125.25	99.415	107.59	107.44	109.12	86.443	101.15
120.8	145.16	86.584	93.715	93.842	79.905	69.313	92.061	150.99	159.27	72.996	105.53	117.14	103.11	142.65	155.04	121.47	126.89	109.93	114.01	122.02	112.55	101.1	96.879	70.444	43.894	48.39	45.89	136.97	161.39	109.32	103.72	87.26	90.661	63.931	66.781	107.96	98.406	117.87	127.93	102.05	115	114.15	148.92	89.711	120.59	139.46	139.23	97.777	103.5
120.35	125.06	91.858	100.1	77.244	74.574	82.458	103.72	134.61	169.42	81.654	91.268	131.64	104.64	126.52	150.1	123.99	113.85	107.73	112.18	87.904	83.801	113.77	101.52	37.147	31.681	12.24	25.624	121.67	131.18	102.55	89.355	88.957	87.45	66.292	87.342	92.716	86.66	87.254	107.65	36.269	86.204	139.64	160.42	105.15	151.18	159.69	153.52	117.11	118.9
142.14	116.61	102.79	98.94	69.926	58.398	108.16	98.075	90.059	69.826	94.911	54.477	114	78.948	84.491	78.038	120.49	98.172	100.01	100.04	55.778	36.917	71.451	76.926	39.235	55.284	28.12	39.851	109.38	102.03	101.77	73.803	137.96	118.38	129.43	129.29	78.128	98.237	84.966	104.08	35.128	81.031	250.5	227.87	180.22	225.11	242.16	219.27	170.83	146.93
107.85	88.811	92.448	109.65	59.063	101	108.43	94.822	80.21	78.918	95.473	43.209	102.45	85.249	86.328	98.874	79.242	75.227	78.918	91.104	100.04	76.182	109.65	111.12	47.581	89.813	27.81	86.473	92.855	93.198	94.223	84.195	83.626	92.899	82.087	136.49	80.196	102.38	88.702	86.022	42.977	99.047	162.35	163.15	169.85	200.7	174.25	155.51	140.96	148.71
97.212	72.928	85.88	80.657	63.031	93.458	91.203	81.668	109	87.461	86.108	52.381	80.744	87.536	101.43	109.7	95.314	99.626	44.367	56.132	99.523	81.671	64.337	75.441	38.622	64.568	27.731	77.388	110.24	123.34	78.761	76.68	106.53	102.32	107.43	134.73	97.63	113.2	110.01	98.929	88.294	108.26	199.4	186.94	190.19	211.51	201.89	190.15	157.58	152.17
97.978	79.374	91.128	69.962	81.051	78.961	85.309	83.344	125.05	107.72	87.823	82.806	87.38	102.4	110.7	121.42	114.89	129.18	43.071	50.799	97.239	94.701	62.133	66.081	37.995	50.26	29.445	62.816	119.69	145.51	73.671	83.757	113.52	104.62	115.7	119.73	103.56	108.09	108.17	95.772	91.014	86.149	179.28	176.24	163.63	186.9	174.37	183.43	146.01	139.8
111.64	99.564	103.06	80.715	93.978	54.182	93.162	96.843	117.92	112.64	93.042	103.82	99.019	103.66	99.891	106.89	120.45	139.9	69.957	65.845	86.885	95.573	80.961	75.879	41.79	46.196	38.29	47.99	112.26	131.61	81.039	91.657	109.07	101.82	113.64	102.41	96.56	93.546	89.871	77.766	71.218	62.583	143.59	151.31	136.56	157.7	126.69	158.43	134.63	127.31
113.43	122.04	115.3	114.1	99.753	70.097	106.26	104.15	79.777	123.81	110.62	113.64	117.98	109.28	98.665	107.53	97.069	120.28	117.79	116.44	91.469	108.77	144.4	119.64	66.759	82.075	58.809	75.24	89.946	95.486	103.65	109.9	80.193	97.124	80.847	95.703	89.846	84.659	90.239	62.467	58.577	71.901	39.145	82.026	76.229	95.215	30.736	74.086	84.013	99.943
124.44	120.89	119.07	107.58	92.852	61.083	109.41	97.365	68.832	90.253	106.78	109.44	100.51	87.86	90.744	79.177	100.18	112.44	126.93	111.4	74.109	91.027	95.532	84.396	79.765	80.465	84.194	78.897	91.079	78.934	125.13	94.182	129.8	123.47	127.53	110.52	99.779	100.04	116.77	88.181	112.52	129.85	126.13	131.28	121.76	118.58	98.913	125.66	123.86	104.14
100.29	95.573	103.26	96.055	90.584	92.762	88.838	92.473	99.636	131.68	90.302	115.72	93.647	99.983	114.49	124.51	97.606	114.22	100.01	87.792	105.01	123.84	75.471	75.298	82.111	74.129	83.828	82.596	100.38	94.893	131.85	93.113	125.27	113.84	118.27	98.622	124.31	120.79	140.73	123.83	174.62	194.96	123.76	114.41	110.08	93.019	113.76	123.39	122.86	100.49
97.216	92.089	101.59	88.14	109.07	121.86	81.867	86.692	109.88	134.23	93.517	129.98	111.51	122.8	127.12	156.29	107.55	123.94	88.594	83.639	123.48	146.77	75.774	76.742	93.625	92.438	78.855	92.914	114.95	125.23	131.02	107.53	136.26	121.8	133.21	98.741	135.06	137.03	137.21	145.46	193.41	206.24	104.86	91.572	71.488	63.484	113.41	107.51	102.72	92.926
111.67	100.79	107.43	86.828	107.59	112.18	86.851	93.16	118.71	126.06	94.684	137.52	123.28	121.44	117.23	155.05	118.55	121.99	98.593	82.47	101.94	131.81	86.216	82.165	75.606	79.558	39.739	71.609	123.49	131.29	107.54	107.31	147.38	128.72	145.49	103.88	124.68	126.97	85.299	120.96	148.42	168.43	107.45	85.95	77.483	73.329	121.55	108.15	110.33	107.74
121.55	119.56	108.54	103.96	92.687	99.958	97.801	99.782	113.96	125.96	94.608	126.63	126.52	104.26	106.59	140.79	104.78	100.11	121.12	106.4	68.136	96.602	119.98	109.52	63.07	68.417	11.38	58.276	108.14	107.2	76.628	103.08	130.12	127.48	127.87	105.95	101.76	103.76	40.883	78.19	82.172	123.63	68.839	60.967	85.321	81.916	91.691	77.897	104.52	122.13
140.4	137.81	107.64	109.06	82.618	71.978	117.66	94.459	96.72	70.667	94.101	105.59	109.72	70.285	87.417	81.277	97.715	86.954	132.87	124.07	22.31	34.066	90.133	93.559	83.216	66.576	40.154	56.294	87.687	83.133	64.791	83.87	162.24	153.35	161.2	125.17	78.95	92.034	47.147	68.098	62.713	107.11	144.64	119.63	150.26	142.24	149.62	125.58	143.79	143.33
117.95	120.47	85.326	105.24	73.659	76.563	110.83	96.542	124.8	110.7	79.642	103.79	94.449	69.353	100.9	89.75	87.385	86.325	112.68	117.44	26.779	24.18	75.975	89.713	98.616	49.575	66.544	51.205	72.926	76.053	65.159	69.475	146.94	137.62	133.1	118.11	75.499	79.292	75.753	75.424	75.721	122.5	161.06	131.29	174.1	159.56	166.38	142.31	161.08	148.86
107.52	114.42	78.619	101.35	95.555	100.16	104.63	99.548	136.81	137.19	91.228	121.2	104.75	102.58	118.72	112.77	92.356	97.635	108.58	128.22	50.185	39.196	88.954	101.29	133.11	71.029	106.89	67.282	75.744	87.787	93.453	83.258	147.27	134.8	121.38	120	78.181	72.947	108.98	94.357	97.144	118.85	138.62	115.08	131.29	131.72	145.05	125.93	136.41	121.43
123.51	111.58	83.215	86.098	105.38	74.757	96.256	118.37	166.44	128.97	90.232	125.51	90.632	116.27	110.05	102.86	114.09	109.41	105.84	104.5	56.75	38.432	68.511	96.547	126.6	55.088	115.8	37.752	96.99	93.175	116.51	89.581	172.48	134.4	141.21	116.19	83.047	64.166	106.11	100.32	120.33	89.758	191.57	138.4	136.16	136.43	173.38	158.14	153.18	106.97
128.19	123.74	103.7	104.36	99.559	86.744	99.352	136.14	150.86	146	103.67	124.98	98.436	129.04	107.93	117.74	103.11	79.621	152.07	135.79	49.831	48.621	140.62	149.81	113.5	75.166	87.929	54.712	100.34	71.854	125.61	111.86	154.04	127.88	117.94	128.37	82.216	46.53	78.662	65.432	73.916	39.206	99.226	77.129	87.049	85.493	83.519	75.801	96.504	68.797
136.25	130.47	122.47	107.13	84.883	79.793	108.37	134.19	123.87	122.77	99.907	98.93	84.773	101.78	97.054	90.764	100.81	53.209	178.98	146.96	0.78076	17.532	134.59	145.66	100.87	82.286	75.374	71.003	98.674	50.929	115.13	105.82	178.82	145.11	151.79	150.32	85.311	50.613	77.051	54.176	49.067	15.755	125.5	104.45	119.14	101.89	92.936	76.231	96.2	56.982
95.627	106.08	109.48	114.89	86.816	118.3	105.03	125.06	117.36	158.74	77.551	67.519	78.239	91.472	109.15	107.94	72.541	41.944	147.22	133.64	23.166	43.195	131.32	155.5	118.27	112.06	100.76	106.4	77.671	48.385	101.98	111.7	117.78	109.23	117.82	122.81	94.745	73.171	108.7	73.358	62.934	39.429	71.095	75.887	109.24	80.401	53.983	34.09	68.741	52.017
58.609	60.306	89.801	94.113	98.564	145.56	93.744	106.43	128.48	205.74	58.409	59.576	82.026	80.168	118.57	122.66	71.705	55.972	89.215	84.861	39.089	63.832	79.212	112.09	128.73	112.33	125.06	117.76	78.243	61.888	95.377	98.042	89.209	80.972	121.19	107.53	102.15	96.014	128.24	97.778	80.237	80.061	93.045	86.517	134.07	95.99	76.584	65.421	90.494	72.616
45.194	34.19	83.775	82.486	123.3	168.75	89.68	89.51	119.3	218.39	73.588	71.9	105.69	90.589	120.75	132.01	73.269	74.038	53.545	61.145	74.452	98.992	69.486	90.786	146.11	129.46	148.71	128.74	89.198	75.416	106.73	102.63	64.535	64.464	127.12	103.41	95.022	106.26	120.4	103.3	81.27	98.352	74.687	67.846	115.23	85.766	60.963	72.775	85.097	85.13
65.037	43.488	100.24	84.671	136.36	167.06	95.089	75.704	84.04	176.61	113.24	87.693	127.98	101.59	115.85	119.84	76.059	81.132	63.951	80.11	86.629	113.95	96.957	89.176	148.65	141.81	147.16	134.62	101.94	74.774	112.08	110.29	73.611	79.399	148.65	120.91	80.45	100.86	88.766	85.055	59.691	87.523	48.873	54.318	84.752	69.851	33.828	69.25	63.092	83.688
75.67	57.912	111.48	94.174	122.36	149.83	88.372	71.604	70.709	157.15	128.88	87.893	125.97	100.97	124.7	122.05	69.48	78.824	79.824	104.72	85.37	118.64	134.05	100.4	119.43	114.5	109.87	123.22	99.836	63.605	81.749	104.32	72.141	84.169	133.29	119.68	82.503	88.361	58.216	63.167	43.475	81.409	8.5887	39.519	63.028	49.916	3.9942	54.522	41.668	74.812
79.701	71.715	120.13	97.538	115.82	127.08	86.455	65.891	55.994	113.24	125.46	74.161	112.67	86.058	132.89	107.01	71.423	82.848	89.235	119.63	72.1	107.83	130.9	86.765	112.14	97.471	97.683	124.39	84.721	61.583	41.88	90.029	91.062	96.166	127.67	112.37	101.64	90.006	61.874	69.271	59.73	91.004	34.068	75.796	74.159	59.521	38.116	78.29	51.773	66.209
63.784	69.848	116.82	93.933	131.83	121.97	83.431	62.278	52.578	92.389	109.08	58.929	104.22	77.769	142.11	102.6	78.956	95.774	77.035	110.16	85.578	115.15	109.99	68.536	138.43	108.3	123.77	137.35	67.91	73.396	19.35	86.696	81.604	88.219	99.324	87.519	129.94	103.33	92.37	96.707	107.42	115.58	67.907	107.12	79.866	68.707	88.898	101.92	72.135	60.982
35.336	55.562	108.41	88.872	152.44	140.35	77.116	62.085	56.913	127.31	100.23	61.637	112.39	86.948	151.7	127.61	86.946	102.46	66.573	95.368	117.83	144.46	119.77	72.386	170.77	134.87	151.34	152.92	64.801	84.395	25.269	97.644	32.883	62.371	41.927	70.194	147.61	107.73	112.21	107.74	138.25	135.27	54.66	89.469	58.68	56.428	101.58	86.109	74.459	58.277
42.359	57.85	109.81	75.175	166.05	137.19	78.771	55.009	48.677	118.83	107.39	70.221	117.3	85.309	135.54	114.71	107.12	109.68	66.98	85.193	117.57	139.9	102.62	61.362	193.68	156.87	183.28	157.86	81.933	89.057	52.497	102.48	35.324	74.312	59.482	96.374	140.68	109.68	119.76	112.59	153.04	139.53	111.97	110.04	69.962	76.659	155.11	110.91	95.97	67.867
46.935	62.847	102.27	73.463	151.43	135.45	73.274	54.603	58.094	133.59	106.9	78.693	113.42	85.734	121.45	116.36	106.49	115.13	57.55	79.292	120.86	140.91	103.69	78.276	180.54	150.71	181.57	149.9	93.823	87.383	65.703	101.44	20.699	73.244	66.484	119.17	121.64	105.4	111.77	110.03	144.51	141.5	123.65	104.46	74.349	82.225	164.45	108.09	95.195	79.59
55.633	72.523	96.793	79.827	126.94	132.14	74.574	57.413	64.518	130.91	104.08	87.101	111.42	82.931	109.09	112.37	100.25	126.04	46.744	77.747	109.2	133.34	98.072	91.122	154.79	133.95	158.42	145.92	96.45	90.234	62.69	90.351	33.051	78.094	92.276	143.08	105.56	106.74	103.02	114.75	115.48	141.35	139.85	119.58	93.949	100.28	171.67	117.91	97.441	92.978
67.88	79.94	97.421	84.495	113.46	121.7	81.571	62.793	69.289	115.29	103.82	91.875	113.6	84.077	105.92	107.09	105.94	141.71	36.691	69.135	87.559	116.93	77.834	84.33	134.13	115.68	129.01	135.53	100.19	102.11	57.703	78.958	72.93	88.554	126.73	152.75	107.47	117.54	105.9	130.16	88.128	135.3	178.1	162.28	123.74	134.17	195.74	153.92	115.38	107.5
76.999	80.424	100.67	89.085	114.83	109.4	86.385	73.199	78.271	118.42	106.92	90.165	116.6	95.684	113.01	119.31	113.92	141.89	35.141	58.939	78.798	105.06	73.861	80.413	123.93	105.17	105.26	115.3	106.98	107.4	65.896	81.987	97.897	91.192	134.41	140.87	124.21	126.63	115.37	137.41	63.503	118.82	185.9	180.04	132.34	151.38	196.66	173.23	128.04	116.64
91.568	84.666	108.39	95.348	123.76	93.912	93.543	82.256	74.817	109.17	115.96	82.504	112.77	106.38	110.28	125.74	112.38	116.06	54.079	67.362	81.661	90.751	90.435	86.77	127.96	116.41	108.89	102.58	108	92.757	90.249	97.436	110.93	101.66	136.12	133.03	133.58	125.76	124.22	127.26	33.453	90.949	173.41	173.79	123.92	150.9	180.08	171.24	129.58	118.33
97.292	86.877	103.72	95.693	119.6	77.188	86.72	87.714	87.998	114.92	108.08	70.716	88.342	106.22	101.21	132.15	98.143	83.987	66.789	80.85	91.438	74.87	103.49	97.134	114.69	110.33	125.22	86.912	95.651	66.443	99.859	102.76	104.32	106.47	125.47	120.6	127.67	114.15	128.04	112.15	12.369	72.288	156.76	156.42	113.2	140.09	162.55	162.12	127.09	118.28
131.08	105.53	115.9	67.246	104.72	38.329	90.579	70.734	77.02	47.928	112.21	77.478	60.984	78.481	73.198	76.072	125.68	78.936	97.937	102.74	23.521	3.2018	43.788	36.485	87.401	81.456	142.46	76.583	95.413	56.765	92.761	68.335	209.95	174.54	217.1	164.19	101.84	104.44	127.09	110.44	-1.262	58.844	315.28	272.67	185.9	214.38	281.43	268.21	185.58	131.47
89.842	96.907	83.218	80.813	93.696	85.49	70.511	81.71	109.41	111.94	86.28	83.162	59.561	85.941	75.163	112.83	82.658	75.562	74.576	106.81	83.401	55.657	79.529	82.645	75.265	79.233	153.9	105.56	61.277	56.77	76.251	74.506	123.32	118.49	133.5	124.1	79.248	94.593	113.91	106.72	5.5392	82.7	176.85	177.24	129.82	152.72	170.08	173.17	130.04	118.57
90.689	102.38	78.75	72.018	94.043	101.38	68.145	79.151	110.29	108.76	92.096	92.812	74.166	86.311	76.973	99.982	100.05	94.224	66.241	98.356	75.778	60.325	45.62	61.524	77.604	67.832	153.63	117.27	75.299	82.814	80.859	72.233	144.84	122.08	155.68	126.84	71.113	103.11	113.67	121.95	47.382	101.34	187.22	188.17	144.17	166.12	170.22	175.53	132.24	117.92
88.822	99.097	82.165	77.208	89.374	117.79	73.253	87.087	99.612	128.56	108.59	98.838	102.06	103.49	89.537	107.65	115.11	91.657	67.785	91.062	85.864	83.649	52.724	67.414	88.322	65.343	128.43	120.22	103.52	101.16	103.77	90.133	134.53	113.84	154.35	129.37	80.627	106.39	110.07	118.27	80.73	108.68	137.93	149.68	143.87	156.17	125.57	133.39	119.71	115.64
84.901	94.192	87.858	92.33	81.93	128.38	80.005	94.682	75.242	148.27	122.35	94.428	127.08	125.28	102.24	122.32	118.63	71.639	74.2	101.84	108.58	107.27	89.975	94.765	98.838	74.139	106	123.7	119.81	101.64	121.43	115.55	102.9	106.54	140.27	128.15	100.98	103.42	115.3	107.32	93.896	102.07	49.276	78.737	114.54	118.88	59.123	65.99	92.331	107.12
93.885	87.231	91.997	87.903	72.186	99.285	85.905	94.044	55.783	110.07	113.52	81.848	121.28	113.78	86.993	91.027	129.81	66.013	67.043	96.737	111.73	98.01	70.58	79.147	89.803	64.022	106.16	113.02	117.56	93.363	113.12	109.61	113.99	118.08	162.49	125	120.33	100.16	124.08	109.56	100.27	94.943	84.254	89.644	133.07	131.1	99.864	96.33	123.99	117.01
104.44	83.295	96.414	73.572	76.396	73.816	91.898	83.186	35.461	40.303	102.16	79.363	109.32	83.754	59.932	43.413	140.37	80.674	60.205	89.225	109.48	90.55	33.729	43.928	82.326	68.564	128.53	123.06	101.15	91.209	95.31	89.41	145.49	133.24	179.64	119.32	130.69	100.69	129.68	121.05	96.642	96.582	168.99	142.81	156.8	162.71	182.66	168.37	167.21	127.37
78.656	65.369	81.546	69.961	91.158	96.867	74.944	78.011	58.787	66.65	87.511	83.451	102.36	75.05	71.392	72.552	127.03	103.37	37.069	71.154	158.29	148.75	48.99	56.123	76.838	82.889	136.56	140.35	88.715	105.44	86.562	91.186	92.68	90.036	87.075	68.968	143.47	105.36	132.39	132.01	114.12	122.94	126.02	111.77	112.82	132.85	163.62	151.66	145.04	117.24
71.519	60.879	80.23	77.931	122.11	139	75.035	71.277	63.076	79.461	102.14	90.981	116.75	73.46	89.805	104.87	112.28	112.18	44.032	72.836	195.27	206.48	79.918	79.319	111.74	140.54	146.44	182.62	101.37	127.48	120.29	116.16	62.828	70.074	33.777	60.367	146.25	118.92	134.79	134.84	136.65	147.42	60.666	65.226	68.919	93.61	107.99	97.114	96.859	89.056
94.169	61.986	86.835	74.439	135.82	134.58	83.131	69.84	85.213	72.756	114.41	87.136	114.81	66.184	104.54	106.6	128.78	121.04	56.721	61.987	180.54	202.52	55.06	66.563	130.12	153.62	131.22	170.18	143.96	152.49	157.49	126.2	100.24	90.355	74.406	82.399	146.64	134.3	139.11	138.68	184.22	157.98	109.75	90.457	102.34	108.85	134.22	110.14	106.25	76.609
121.47	75.199	99.583	80.381	128.36	113.77	100.39	77.877	103.15	69.104	123.3	87.942	116.33	70.882	111.79	93.56	151.25	125.59	88.607	77.068	136.51	154.35	47.744	62.5	121.67	137.96	92.224	135.08	173.45	162.67	166.31	124.25	151.04	126.18	142.05	113.38	139.09	134.25	134.05	125.62	197.25	137.26	149.83	113.83	131.4	121.23	156.89	119.4	121.27	68.236
111.1	85.496	101.47	107.22	99.77	116.71	106.69	102.76	131.89	138.54	116.24	105.32	128.07	96.778	122.61	115.6	142.42	122.66	124.89	113	117.34	123.54	121.13	110.87	75.181	97.217	25.913	100.92	160.45	146.49	132.36	117.88	119.3	111.58	109.12	103.19	128.13	108.24	103.86	81.026	144.41	101.77	40.223	39.14	82.888	70.222	71.065	45.829	85.97	57.662
125.18	116.8	113.42	122.29	92.986	93.813	121.62	118.47	133.62	103.52	114.76	115.37	124.86	102.52	101.8	70.101	134.88	135.23	153.6	137.7	96.274	75.973	142.8	121.79	52.539	73.103	21.965	78.549	132.12	124.69	103.91	105.24	126.27	113.14	102.99	82.995	112.15	95.374	89.403	61.489	106.97	72.653	27.528	32.226	60.708	61.166	54.605	48.194	77.912	64.414
133.67	137.67	125.57	128.91	94.774	83.042	130.99	124.11	126.22	62.272	120.51	124	119.58	97.86	86.812	36.776	112.38	131.95	174.4	148.82	87.752	58.159	155.85	120.71	52.383	70.859	36.693	80.733	108.85	99.118	99.23	97.144	128.65	107.48	79.585	73.168	98.814	88.327	77.736	49.298	73.409	67.849	27.573	29.631	60.352	61.725	35.295	56.88	64.793	76.085
110.13	126.22	115.78	124.11	89.943	93.79	108.84	120.2	156.82	114	113.03	118.85	106.72	102.15	117.66	81.381	84.438	114.02	158.2	137.88	96.236	77.338	165.23	124.28	43.82	53.973	30.86	70.54	105.3	85.351	97.947	94.336	91.521	76.626	20.077	53.018	101.25	86.153	79.845	57.218	78.099	88.466	-12.313	-6.0922	54.551	36.722	-17.067	32.114	33.229	81.145
102.74	112.8	106.95	117.44	95.777	93.342	107.09	110.36	156.12	88.833	104.15	99.268	96.241	89.198	117.99	84.969	63.666	87.858	133.08	122.32	99.343	83.495	129.29	106.47	69.088	80.957	61.307	83.891	101.16	79.69	110.02	94.636	91.907	75.882	48.46	68.698	92.258	92.468	85.41	84.335	98.307	98.458	9.9072	-0.54703	82.994	33.483	-21.805	38.166	37.865	89.255
103.44	109.43	104.45	115.26	101.35	88.356	116.92	101.64	129.91	38.51	99.529	88.114	95.368	79.514	98.004	66.483	66.353	72.63	121.04	120.07	85.02	68.445	98.018	89.627	93.388	116.73	93.377	101.59	93.494	83.22	113.09	94.887	108.86	93.148	108.19	91.411	78.585	96.624	85.5	109.43	106.13	84.272	25.399	13.478	80.354	22.232	-17.906	43.677	49.413	91.378
79.7	107.99	100.33	126.34	93.714	110.07	108.8	104.59	115.92	88.136	98.024	103.33	104.58	101.12	101.44	103.97	77.777	71.551	125.54	132.85	86.157	77.854	146.48	119.58	87.964	121.06	83.206	106.86	86.903	92.734	102.31	104.48	64.497	77.61	71	75.562	79.865	90.721	77.604	108.09	88.672	68.484	-95.694	-50.577	-20.572	-50.6	-102.33	-29.661	5.0702	74.931
97.588	123.67	111.54	124.84	102.24	97.352	114.56	109.43	83.448	49.871	101.87	117.62	96.378	95.075	71.49	73.047	100.19	87.228	136.53	122.1	87.497	72.657	135.39	106.57	114.61	127.96	116.15	115.97	92.283	103.2	122.12	109.04	80.222	92.632	91.318	77.621	85.854	102.84	81.889	109.89	91.289	75.123	-87.867	-33.409	-56.31	-57.815	-94.02	-16.552	10.134	72.597
113.67	138.39	126.06	118.86	116.11	102.09	112.08	106.89	60.228	52.505	118.32	136.2	95.735	104.46	80.582	82.217	115.72	101.23	156.65	125.89	103.64	93.692	140.1	98.556	148.63	134.92	142.79	132.93	113.26	118.59	148.52	118.02	98.976	112.93	93.607	89.718	102.64	119.02	103.32	109.12	105.77	98.78	-69.268	-7.8246	-76.802	-54.526	-82.776	-12.06	-2.5366	59.564
112.23	136.54	120.53	112.5	130.53	115.94	101.83	104.65	66.546	82.977	116.83	136.43	98.995	117.81	108.72	118.69	101.32	103.27	152.41	126.43	149.24	139.36	139.97	103.75	170.86	144.21	169.4	151.52	121.94	126.88	150.01	123.7	82.768	107.66	78.606	89.967	114.62	129.26	121.84	109.85	128.05	117.78	-54.463	4.4249	-69.241	-46.295	-76.161	-24.419	-13.034	47.6
105.81	133.7	107.71	109.95	138.65	126.1	98.47	100.37	72.037	98.779	110.34	129.5	116.59	129.93	127.74	144.03	77.97	93.182	150.61	143.02	166.87	160.04	141.95	115.69	161.38	155.82	181.93	170.68	110.14	120.94	111.83	117.06	59.185	94.939	73.01	91.391	107.49	122.96	114.99	101.05	112.87	95.174	-40.882	16.344	-48.452	-28.442	-63.603	-39.128	-12.843	40.852
120.82	139.4	100.49	96.239	132.25	91.988	101.09	95.206	75.335	64.417	102.31	121.78	121.63	120.07	113.17	111.59	85.408	90.147	153.77	146.86	103.93	103.26	97.595	90.485	110.54	127.69	172.71	151.81	98.144	105.81	51.083	84.032	83.845	99.917	115.9	99.72	88.85	109.97	86.275	92.119	69.988	44.71	63.685	92.116	19.659	41.183	29.831	28.379	41.511	58.969
126.59	145.31	94.059	99.543	118.71	70.976	100.08	102.11	78.443	61.724	101.3	124.69	120.13	115.9	93.323	89.32	89.54	85.537	156.77	144.84	41.243	46.504	92.786	94.074	67.937	96.362	147.5	127.71	84.734	86.938	15.12	67.069	71.603	84.159	109.93	95.979	73.767	98.305	56.119	80.082	12.767	16.627	86.906	112.71	49.176	75.159	63.91	61.636	62.733	78.317
125.31	158.13	97.934	117.58	118.9	92.242	97.952	107.82	69.731	99.034	127.08	137.92	122.89	136.18	104.32	106.51	94.518	89.3	160.7	158.49	17.595	26.717	135.42	127.76	83.32	103.43	132.8	124.64	86.422	87.902	35.119	86.219	48.87	80.283	74.569	95.994	73.393	102.71	69.6	90.287	-0.43274	38.569	39.156	92.432	25.638	63.749	39.126	49.117	27.392	80.225
136.92	154.02	104.2	108.51	113.86	95.562	101.44	113.02	79.726	117.58	136.48	143.1	107.27	122.33	108.78	100.49	113.28	102.26	139.43	128.39	10.84	16.686	102.52	102.64	118.93	102.18	122.94	110.36	108.13	99.297	86.313	87.622	97.85	114.3	115.14	126.07	80.997	111.01	97.779	113.45	44.669	103.62	138.41	157.31	104.79	122.77	117.14	133.4	73.593	108.73
120.34	140.25	96.467	106.17	106.22	131.62	100.76	118.26	107.24	180.02	126.6	133.78	107.09	119.08	132.88	136.58	102.56	105.22	105.4	108.38	70.64	71.944	104.53	111.36	145.24	124.13	108.99	113.34	114.8	109.74	125.64	100.71	98.207	124.62	109.91	124.26	90.453	104.31	127.3	124.82	114.86	157.67	145.74	155.57	133.32	136.96	123.2	138.72	91.912	123.36
114.83	135.5	90.442	99.284	90.411	141.81	107.68	115.3	124.81	185.53	102.82	109.13	109.08	103.6	132.26	136.85	88.537	97.922	86.552	97.377	108.57	112.5	87.285	107.6	128.38	136.78	92.46	110.59	109.19	107.12	132.08	100.99	114.37	137.25	124.12	111.62	92.077	85.842	135.54	116.7	164.49	157.01	171.25	165.53	156.64	163.65	145.48	144.83	127.73	137.16
118.68	138.25	89.275	99.986	66.215	125.97	114.31	109.68	128.43	155.13	79.105	86.21	106.35	92.629	112.13	116.76	73.045	80.915	93.58	99.631	102.82	119.79	78.803	107.66	74.418	122.71	64.792	94.085	95.33	92.96	111.04	95.658	123.1	135	123.78	93.942	89.919	67.601	119.86	92.291	160.01	112.5	174.7	164.01	155.48	180.86	154.47	135.81	147.88	144.01
119.06	129.5	85.787	103.9	38.161	96.744	105.12	108.25	140.31	150.3	58.919	80.011	91.308	93.585	97.34	112.94	63.784	68.683	104.85	96.942	64.305	95.442	78.231	106.71	10.46	65.738	21.2	55.671	85.768	81.545	76.995	83.414	116.62	112.53	96.871	84.647	92.555	62.463	92.506	72.719	115.67	73.81	163.15	152.32	151.45	184.11	153.72	130.73	152.15	147.98
140.53	129.4	93.922	103.37	42.815	66.404	104.78	100.74	120.56	93.881	67.636	87.842	80.651	94.897	80.699	83.806	74.853	78.448	119.92	106.1	13.182	36.657	52.756	78.582	13.191	39.691	25.396	42.408	84.629	88.354	64.664	73.218	161.36	129.24	129.24	120.15	88.303	82.907	85.505	89.928	81.674	61.834	220.76	191.85	174.66	200.73	200.26	180.19	165.03	148.1
135.55	117.75	89.621	104.64	58.652	67.065	101.85	105.04	112.04	77.423	74.533	98.167	78.227	100.12	79.635	82.684	76.678	96.316	112.82	111.38	28.128	22.41	54.23	72.815	50.507	45.109	47.884	52.346	78.533	101.89	64.603	72.524	162.19	129.29	119.2	137.08	78.023	97.556	80.634	113.05	75.457	78.032	226.79	193.92	184.77	189.24	206.8	201.15	168.42	148.21
103.18	102.36	72.835	102.9	68.629	89.894	92.375	115.59	123.7	109.51	65.329	93.155	79.551	100.35	92.082	106.46	70.366	104.9	90.037	112.48	87.418	54.332	79.447	90.242	71.706	61.034	63.748	70.74	71.652	107.04	68.809	78.63	118.96	110.5	61.029	108.52	70.01	92.508	74.376	119.99	92.347	96.304	156.92	139.79	158.88	150.85	156.38	168.65	157.13	145.29
94.951	105.14	71.159	92.457	79.447	89.63	101.87	118.27	114.81	67.962	54.964	66.62	74.142	74.833	76.901	73.356	75.042	94.97	80.273	109.63	112.54	69.992	63.229	80.957	78.814	89.064	94.131	96.032	73.45	96.431	93.894	84.67	129.8	125.05	71.057	82.282	63.838	84.407	73.38	114.56	108.66	93.896	142.28	117.87	152.58	152.16	140.83	158.49	167.22	145.26
80.688	99.263	79.726	93.659	80.625	93.519	113.77	123.43	113.82	56.734	52.346	48.496	67.953	69.351	72.322	62.868	76.882	66.219	84.517	104.06	112.86	91.465	74.329	90.182	62.197	100.38	95.206	108.37	80.362	78.309	125.44	100.41	129.75	125.81	72.427	57.989	68.914	76.209	68.719	91.32	90.291	82.031	87.374	69.225	128.71	146.53	89.603	108.74	145.87	137.47
58.729	69.53	86.072	104.7	86.101	99.553	119.87	136.26	138.55	82.958	54.39	48.93	59.662	85.734	79.651	80.583	70.203	45.26	74.018	73.752	114.38	113.86	94.56	111.24	54.861	92.48	88.309	99.515	81.464	65.663	149.31	117.65	103.88	97.712	67.147	44.517	79.045	80.051	61.697	77.282	62.425	84.193	27.685	13.563	116.05	133.79	30.964	55.762	116.74	131.21
52.044	40.141	101.59	112.71	105.57	102.25	130.7	139.37	147.61	85.208	82.779	76.215	66.426	110.22	90.228	90.332	76.245	54.11	69.691	48.595	105	112.12	111.35	118.57	84.89	97.05	95.309	91.23	80.354	69.164	160.74	124.56	102.91	86.064	93.174	70.459	79.962	92.917	58.786	84.439	47.701	89.655	39.691	18.084	136.58	138.46	29.833	56.077	112.62	127.73
48.532	22.657	111.62	116.37	119.94	104.11	136.17	130.62	136.44	68.598	113.71	107.77	81.561	124.65	97.242	90.784	80.289	82.882	68.506	37.809	116.95	115.66	139.47	129.87	128.29	118.04	108.62	91.215	73.596	79.489	156.75	123.85	85.459	73.711	90.381	93.939	74.144	99.232	59.309	98.802	62.154	90.719	65.772	43.397	158.86	137.56	50.247	72.29	124	124
42.619	22.049	107.68	109.69	104.28	97.223	121.41	108.66	118.28	65.009	120.2	119.54	85.891	116.77	104.4	92.273	84.129	110.28	69.87	40.676	134.44	128.71	165.93	140.56	131.09	118.2	94.588	83.063	74.496	87.772	138.48	114.02	50.399	56.792	38.331	86.28	80.35	94.386	68.324	106.65	96.435	85.696	76.131	62.783	164.82	128.14	72.039	80.836	137.78	116.94
48.431	41.892	97.549	101.56	71.57	82.178	101.17	81.995	86.12	48.62	104.68	104.58	76.736	89.446	98.027	79.588	86.027	118.34	78.039	56.988	144.55	142.27	167.98	142.11	100.63	107.87	68.415	79.037	82.413	90.372	124.23	106.56	30.138	50.173	-11.255	64.02	100.42	92.084	88.482	106.9	121.25	78.662	74.963	69.717	154.67	117.39	87.225	74.789	139.68	104.72
83.462	75.722	94.796	90.277	49.926	51.548	92.108	62.582	52.787	-1.8275	90.064	79.306	58.127	59.472	75.726	40.944	107.65	121.6	88.484	71.068	131.53	129.51	112.96	110.26	64.834	89.439	56.224	68.822	99.225	99.201	117.07	99.237	73.992	75.611	12.543	55.677	122.8	105.82	116.17	112.95	136.46	76.685	138.04	114.14	162.04	135.93	146.13	107.53	152.39	99.742
100.42	93.85	88.498	96.445	46.114	53.991	84.733	72.382	56.221	27.054	88.119	76.285	56.383	68.796	71.35	59.004	123.56	123.37	92.371	82.096	152.6	143.62	98.364	112.03	40.404	73.167	44.543	58.829	106.85	113.95	102.71	104.45	77.907	72.561	6.9	41.047	134.17	115.85	122.72	103.83	129.9	87.541	111.12	94.034	123.69	108.82	131.08	86.933	125.54	94.531
123.13	113.72	100.43	105.52	68.56	71.073	94.081	88.715	52.227	52.975	122.92	104.29	81.767	100.04	71.548	82.865	152.74	135.27	117.54	108.94	165.17	151.12	111.78	118.15	59.398	89.062	57.663	69.504	117.68	136.8	96.421	111.83	101.45	89.317	29.456	62.125	123.55	117.68	116.7	88.776	120.94	97.13	84.388	83.565	75.624	73.15	111.1	75.52	95.094	87.558
131.81	120.53	107.39	106.54	90.453	79.957	95.884	103.56	62.861	80.359	145.93	129.67	98.879	126.57	75.438	105.31	172.84	153.57	127.45	116.48	185.95	170.5	128.05	126.73	94.457	106.46	83.106	76.618	135.1	161.32	101.92	117.2	101	92.712	36.912	77.587	111.47	111.49	115.99	85.115	150.71	117.95	63.998	77.176	37.772	35.932	96.965	78.785	78.805	81.968
139.72	121.86	113.3	93.399	100.22	70.566	92.553	99.62	61.414	70.329	143.62	134.12	101.13	125.83	76.238	97.063	180.47	162.15	129.76	112.76	173.8	173.15	112.39	109.62	127.12	119.44	106.99	86.989	161.72	178.4	124.69	115.78	122.28	109.46	78.638	108.05	112.74	108.81	135.14	103.8	194.15	143.7	98.596	106.38	37.947	30.572	123.04	116.36	84.791	72.856
140.28	118.37	116.03	81.838	99.959	65.449	88.855	87.259	54.691	52.154	120.97	119.01	97.965	117.05	85.493	82.43	164.88	153.17	123.86	107.4	145.3	164.3	86.572	88.988	143.43	127.71	117.96	97.246	177.69	181.63	147.02	117.41	142.37	124.08	131.7	136.24	126.2	114.88	164.93	137.47	217.21	162.99	140.14	142.13	50.911	44.229	152.66	146.4	83.291	60.074
125.52	103.94	108.7	78.962	92.913	75.634	82.69	89.465	82.042	86.484	86.452	100.36	96.423	114.98	108.92	95.013	130.3	132.94	101.45	89.39	122.2	145.67	68.657	82.169	125.54	105.56	106.84	83.048	164.93	162.76	135.98	113.89	126.18	109.02	154.31	134.3	137.53	120.15	170.88	158.33	199.46	167.32	152.64	157.53	68.217	65.429	159.98	152.3	76.778	61.6
108.23	95.396	101.82	95.332	100.25	105.66	92.47	110.7	116.91	128.37	70.987	93.012	110.3	120.78	121.1	114.39	82.177	106.28	81.856	77.676	124.84	126.23	81.992	104.7	116.02	98.147	115.48	76.39	115.15	120.01	102.5	112.87	71.406	74.064	142.2	110.58	123.59	116.31	138.59	143.26	142.67	145.89	118.63	141.35	76.824	78.586	128.65	123.97	65.37	79.557
119.72	105.46	115.01	103.84	118.88	109.08	122.74	126.8	126.76	99.648	89.465	101.5	122.31	111.48	103.21	87.952	71.357	91.711	87.914	76.02	97.077	74.308	72.205	97.916	126.2	100.95	148.04	75.194	71.557	76.033	73.791	96.86	78.406	81.576	170.81	110.21	89.647	104.47	89.188	103.31	85.973	102.93	189.02	196.24	141.47	142.5	176.72	164.84	110.62	118.13
110.88	106.96	119.01	108.92	131.13	108.13	131.77	131.51	142.97	103.14	106.33	109.67	116.26	110.4	99.176	91.412	78.041	89.884	87.134	77.536	87.332	58.304	80.805	102.73	134.42	96.594	161.97	71.925	53.585	54.737	58.983	88.632	68.31	80.664	145.78	92.368	70.237	88.169	59.722	64.92	71.354	72.974	226.69	217.83	180.28	176.02	205.81	181.07	145.28	142.98
81.828	92.452	110.29	116.06	135.8	107.6	125.52	127.21	152.94	116.98	105.58	107.58	95.663	113.9	102.32	111.82	80.616	91.654	73.846	77.324	111.41	91.663	100.02	117.77	143.57	104.11	152.21	81.967	57.242	59.29	66.231	97.995	43.512	66.895	92.678	73.817	70.884	77.909	58.455	49.093	86.254	67.608	218.55	191.77	187.14	173.01	201.69	157.38	154.87	144.46
59.977	73.502	101.92	117.23	134.64	95.881	119.73	118.51	152.44	108.38	95.323	99.382	72.913	113.97	103.77	117.68	86.209	97.138	60.107	73.009	133.43	126.67	98.504	112.79	140.01	111.99	120.34	89.797	73.166	78.184	75.736	108.55	50.076	64.255	75.608	77.741	78.817	77.924	70.341	59.236	103.11	72.245	234.69	178.56	193.23	174.8	215.73	144.74	163.09	136.15
[truncated: 66 more columns]
