# Supplementary material for: Constructing high-order functional connectivity network based on central moment features for diagnosis of autism spectrum disorder
Source: PeerJ. 2021 Jul 6;9:e11692. doi: 10.7717/peerj.11692 (PMC8269664; doi:10.7717/peerj.11692)
Supplement: Supplemental Information 2 [file peerj-09-11692-s002.zip › raw data/Subject_49.csv]

88.193	98.399	100.13	105.91	138.52	102.39	99.462	74.774	100.07	80.2	63.605	64.111	72.245	58.412	86.853	73.96	92.668	111.91	107.19	107.72	72.925	61.764	102.93	101.06	174.03	123.43	152.48	104.37	88.136	93.78	107.05	93.481	142.07	125.61	157.05	143.68	111.7	95.06	107.27	125.88	144.16	105.47	133.32	117.41	159.96	122.11	123.7	130.72	143.91	117.57
86.586	96.834	105.04	101.25	127.15	114.38	95.779	78.415	104.52	99.551	87.288	83.918	69.911	91.856	104.1	97.195	82.605	107.33	86.034	107.88	80.329	67.356	120.34	126.13	169.69	129.81	122.48	110.83	100.24	91.576	98.289	97.76	94.981	102.01	165.29	139.98	116.33	113.21	106.96	123.64	112.9	91.648	123.57	116.12	141.87	99.756	124.36	114.82	131.23	105.49
98.252	111.16	95.394	86.168	113.26	115.96	88.184	85.72	117.2	102.4	107.63	114.41	68.989	102.33	94.279	85.177	80.804	97.79	87.702	115.6	62.126	55.073	103.13	105.45	102.15	88.954	85.252	109.77	92.794	87.078	76.237	75.67	93.799	99.435	161.56	134.75	107.56	116.21	95.05	111.71	59.954	68.287	109.8	127.53	149.89	118.46	117.46	110.08	141.28	121.46
115.95	128.99	78.292	75.197	91.56	90.077	82.432	94.817	119.47	74.516	114.05	133.76	73.556	87.715	77.515	55.745	87.669	92.336	118.44	125.85	35.444	37.769	65.356	57.904	13.122	31.773	66.369	97.936	78.586	83.212	46.58	40.785	132.83	113.16	136.82	131.24	96.107	99.002	86.398	97.58	56.271	66.96	103.33	137.46	162.97	152.01	106.35	120.43	160.64	142.81
122.68	133.01	73.721	82.667	77.558	91.301	78.905	107.81	114.54	76.978	109.91	133.44	84.173	96.365	85.211	70.621	94.718	94.582	137.2	125.76	46.945	53.602	59.06	59.293	7.8318	41.246	77.819	92.514	81.643	87.127	38.889	38.464	125.04	102.03	74.319	95.175	96.699	92.002	95.821	89.097	100.38	89.014	90.366	114.55	130.19	134.45	80.63	110.26	153.49	142.17
119.12	127.62	73.543	106.5	74.987	89.262	77.645	113	96.485	81.244	94.404	113.92	93.078	105.67	83.548	90.055	96.03	100.25	141.42	123.17	54.128	60.303	60.059	82.749	36.54	66.442	103.85	89.945	78.058	78.176	22.258	42.591	97.695	84.369	21.913	61.942	102.79	94.85	114.99	93.108	135.02	104.41	91.437	100.14	94.346	102.94	71.902	105.24	136.15	124.5
108.08	113.55	78.544	133.34	84.872	116.97	76.303	115.1	81.369	116.37	84.028	99.818	99.239	128.13	83.301	123.95	91.5	101.99	116.64	114.11	67.852	71.398	73.564	125.41	92.245	105.43	126.39	103.31	77.442	73.082	19.863	62.584	44.35	61.557	-12.026	23.598	107.63	107.93	133.7	102.78	124.77	100.42	88.591	89.317	67.448	73.83	77.351	92.187	114.53	102.63
101.28	102.31	76.212	142.97	82.231	122.42	73.283	110.21	59.56	121.36	83.734	102.05	105.56	130.29	84.809	134.46	94.313	105.79	97.008	108.24	68.508	69.731	72.341	130.9	100.79	97.832	130.12	117.07	78.717	79.265	21.839	69.265	32.808	66.441	-4.9662	13.803	106.43	110.07	146.87	117.4	105.1	97.761	84.13	91.214	72.629	79.5	98.151	90.095	99.104	84.407
99.473	94.761	76.687	129.13	62.967	124.3	67.112	104.81	37.138	113.91	97.768	122.18	117.37	137.42	119.63	153.98	112.19	121.19	85.657	103.68	94.518	90.696	86.001	127.41	105.74	85.826	122.47	128.49	103.99	110.66	50.622	81.45	33.947	78.743	12.067	9.7257	110.14	114.2	160.35	136.24	123.22	123.99	59.98	68.841	60.124	70.391	101.64	72.841	64.088	60.273
115.74	104.51	75.504	101.56	47.174	78.305	69.709	95.421	20.018	70.381	109.2	136.66	121.43	111.37	117.19	118.66	131.21	135.64	113.79	116.72	89.418	81.169	73.396	80.701	57.577	22.923	120.41	112.22	103.63	116.55	40.171	53.123	86.837	107.03	42.797	44.497	108.58	107.67	149.95	150.75	146.52	146.66	64.038	75.153	74.497	89.107	113.39	85.123	51.975	53.369
127.86	111.53	90.396	82.248	53.896	75.3	75.477	91.108	21.187	76.823	116.75	137.92	116.9	115.89	113.65	108.55	135.56	141.96	120.22	118.8	108.24	96.845	88.329	85.434	61.514	21.007	129.53	102.35	99.989	106.46	37.821	48.585	82.432	98.882	61.644	62.034	116.75	125.04	127.07	152.98	145.17	147.94	71.961	69.701	58.366	73.472	107.23	84.499	38.146	55.615
130.1	115.34	102.17	82.718	66.782	61.685	83.583	83.806	17.478	66.728	108.86	115.73	103.45	106.43	90.402	80.534	121.83	135.58	115.65	109.91	105.7	96.583	89.436	96.777	46.638	27.246	134.61	98.809	75.078	71.411	24.534	47.22	83.157	92.755	117.97	105	128.31	139.4	103.47	142.32	114.63	118.06	105.32	90.427	66.412	81.943	112.27	108.2	51.367	73.896
124.83	122.38	104.7	98.866	88.119	61.743	93.532	82.293	28.894	67.127	88.097	87.621	81.217	76.838	36.527	26.382	93.543	109.35	107.25	101	74.509	67.977	68.435	95.604	27.072	27.716	123.88	93.389	34.487	29.276	9.6996	42.198	97.498	96.203	175.04	150.97	126.13	131.87	87.348	115.37	41.516	51.681	139.76	132.93	115.12	132.31	121.14	131.7	95.523	112.05
103.57	114.19	109.41	118.99	92.919	82.509	101.94	88.599	37.296	73.984	74.585	64.463	71.214	62.153	47.309	22.591	76.037	90.121	86.515	83.644	92.536	85.779	69.183	106.79	57.401	73.439	126.69	111.47	42.079	30.494	48.876	74.529	96.547	98.261	206.74	166.67	126.95	108.64	104.69	87.858	40.283	28.425	137.52	132.78	128.4	144.46	112.51	122.82	103.78	113.5
88.13	111.63	110.74	128.99	92.317	90.368	113.94	99.529	49.477	72.172	64.263	53.491	68.778	42.679	68.753	21.565	74.485	82.447	92.599	88.607	113.31	105.23	69.81	94.111	96.553	102.59	142.35	122.89	64.369	48.259	90.201	96.056	119.67	112.02	198.26	165.97	114.1	76.611	127.19	72.881	76.591	40.724	123.07	125.56	131.2	139.69	101.2	105.49	96.111	96.25
82.887	107.82	119.2	128.9	103.3	119.38	129.37	114.79	75.434	104.44	65.124	56.571	72.838	52.164	99.011	51.388	77.815	80.348	101.45	101.94	148.14	145.13	88.038	94.87	153.95	140.59	172.4	138.47	92.835	68.788	126.89	117.04	118.91	108.43	146.36	133.52	93.233	64.496	124.63	69.071	104.41	67.602	105.04	107.97	106.05	102.93	90.069	83.677	78.753	74.727
90.007	112.78	121.16	123.39	113.85	135.86	139.73	124.71	98.013	128.14	67.791	68.697	78.129	67.223	98.972	66.286	75.598	77.247	115.77	118.64	144.07	153.6	99.407	95.396	160.52	138.83	164.07	138.39	91.277	66.591	126.77	111.97	122.83	104.95	106.35	111.49	67.853	76.502	94.586	75.295	70.651	69.647	106.83	114.21	99.241	87.03	88.287	83.395	90.019	86.477
95.917	108.14	120.03	119.66	109.03	134.55	141.41	123.34	102.85	128.79	81.412	78.13	92.297	87.931	112.88	89.924	67.417	70.706	109.45	110.34	132.86	156.73	107.12	104.09	118.91	123.39	125.73	138.89	84.349	58.761	116.72	106.1	115.95	98.453	105.01	109.17	59.926	92.611	63.575	79.469	30.595	56.751	118.15	119.25	101.12	87.002	94.894	96.612	111.73	107.79
102.35	107.2	118.87	117.09	104.56	139.79	137.78	119.17	112.46	146.01	99.298	88.545	106.23	104.9	111.36	101.26	56.909	56.116	93.329	95.956	112.88	137.35	111.85	115.41	80.252	103.49	66.05	120.5	71.193	50.347	105.13	98.907	93.893	88.303	102.34	107.97	59.709	97.3	48.713	72.792	-21.339	16.322	124.22	122.18	123.67	108.73	97.022	92.288	140.09	138.56
105.97	110.1	116.68	112.03	88.672	108.35	134.79	110.63	100.87	133.52	113.2	89.462	119.28	96.567	107.59	91.454	60.912	54.356	92.773	91.506	97.386	107.6	112.08	108.21	50.406	79.619	24.16	90.013	66.595	50.65	103.99	97.906	97.161	96.959	111.47	125.11	66.276	83.818	59.521	64.984	-14.146	-0.53762	136.62	128.65	159.42	138.97	105.95	92.07	157.77	152.56
102.88	100.38	123.5	104.39	75.325	74.168	137.64	104.08	76.522	121.91	124.34	81.319	129.84	92.8	128.96	105.37	78.032	68.892	92.407	89.136	128.48	121.73	127.34	108.78	68.082	99.437	45.878	82.734	90.182	70.817	135.55	129.9	95.437	103.93	118.84	132.45	78.124	70.041	71.465	60.044	59.565	30.545	149.61	121.41	162.76	136.87	126.67	103.41	147.39	134.68
103.22	90.523	131.76	94.043	90.057	80.071	142.2	105.88	79.335	151.07	121.78	79.499	124.41	102.46	119.71	119.18	89.313	79.193	90.39	95.409	162.64	145.89	140.9	117.29	120.23	135.17	99.766	86.852	106.49	89.67	163.66	158.76	77.123	94.905	102.57	110.46	76.663	72.866	55.282	60.267	84.889	54.605	154.7	118.56	143.48	122.87	151.36	120.95	139	125.77
106.66	98.046	123.88	85.569	99.771	83.981	137.1	112.35	83.844	150.14	104.14	84.186	106.72	96.59	74.654	95.088	90.998	86.46	106	109.5	149.12	132.35	131.99	110.74	138.5	129.99	109.68	81.676	97.407	97.793	162.61	151.16	88.768	97.094	109.52	102.74	67.975	90.063	42.734	72.557	60.636	66.818	153.97	134	138.97	134.56	158.53	147.91	158.12	150.82
109.62	101.8	111.86	84.332	103.27	78.499	128.82	115.22	91.012	121.24	93.69	84.78	92.197	80.836	50.868	72.337	83.414	84.311	115.72	107.43	121.86	114.38	103.19	88.493	120.64	103	111.26	83.899	88.59	102.26	138.26	117.34	107.47	97.888	123.52	105.07	71.295	90.323	51.638	82.851	53.441	76.615	143.73	140.6	134.12	149.28	155.87	167.17	171.63	162.08
107.74	101.93	107.12	89.408	102.89	89.165	120.36	116.52	100.05	107.29	97.57	83.439	89.326	78.099	70.696	84.009	77.744	83.026	108.51	93.86	111.51	112.6	93.644	84.78	125.82	103.64	108.25	90.959	99.33	114.33	126.27	98.199	99.065	87.713	109.61	92.85	88.674	82.578	90.317	85.587	81.024	91.713	120.14	121.93	116.26	135.96	132.51	144.41	154.57	143.43
106.6	104.6	104.57	94.608	101.93	91.395	118.59	113.23	103.9	100.61	106.73	79.939	97.316	75.418	99.42	101.09	82.864	90.561	102.79	87.225	100.25	106.75	98.068	84.261	134.71	114.48	107.88	91.476	113.97	123.06	124.41	99.412	96.486	86.961	79.673	82.225	103.55	72.996	124.21	82.99	118.57	110.58	113.6	112.94	113.09	120.28	116.93	113.23	126.46	110.85
104.58	102.32	101.65	94.304	104.84	96.154	119.97	105.73	108.44	108.54	113.49	80.396	112.01	86.809	125.01	123.75	97.174	104.73	92.169	85.372	97.106	105.88	116.42	94.606	148.28	138.68	115.5	92.172	129.84	130.41	140.28	127.83	90.299	89.319	51.123	67.079	110	77.966	126.19	83.985	133.28	129.24	117.95	111.15	104.55	98.634	117.12	91.95	93.58	79.936
98.693	90.322	102.9	90.351	113.01	130.54	116.72	101.55	123.79	142.91	119.04	90.661	124.97	127.04	151.39	161.53	109.54	113.11	66.189	76.705	118.39	125.09	147.29	129.45	182.93	184.22	124.27	102.28	151	143.18	176.39	175.45	51.688	75.187	33.504	37.142	114.08	101.68	107.49	92.467	119.42	142.67	103.85	89.451	63.046	60.669	113.2	72.143	59.728	63.76
102.4	98.205	89.215	85.921	105.36	87.517	108.07	92.782	120.41	86.191	109.79	97.081	122.98	109.45	117.64	109.1	116.39	112.2	87.326	87.014	74.564	75.536	118.64	98.888	124.51	129.24	102.54	84.427	129.78	127.82	154.54	151.97	92.586	98.208	80.541	74.971	109.72	103.71	100.61	111.92	98.155	141.74	104.62	103.31	70.346	89.066	119.88	99.965	74.794	86.344
103.23	99.736	97.418	90.466	104.78	78.631	96.597	93.875	124.34	64.889	106.03	106.22	112.18	113.46	109.58	95.018	114.43	102.24	95.421	91.062	73.638	65.495	108.76	99.071	120.06	113.52	96.28	81.459	123.89	124.05	143.4	129.85	83.569	93.152	97.58	87.552	113.73	97.56	123.29	119.82	104.44	133.88	78.17	77.595	42.562	82.769	106.28	93.504	73.472	98.128
104.35	102.62	115.16	102.39	98.956	61.001	88.852	98.084	113.36	44.767	102.72	111.17	100.88	113.16	115	97.462	114.4	101.98	107.48	99.543	87.227	73.688	110.19	106.84	124.34	112.5	99.671	84.855	123.93	126.53	131.98	111.47	78.684	91.497	94.989	100.42	116.16	83.071	149.26	108.43	140.02	130.38	66.993	57.183	25.05	71.663	98.902	85.252	68.267	95.696
107.96	108.83	128.28	114.02	94.276	51.131	87.678	105.53	100.97	48.356	96.647	119.62	94.242	115.31	110.65	103.49	116.47	111.96	118.06	114.23	98.487	85.179	121.68	120.89	127.41	118.5	101.7	86.341	119.33	129.45	119.17	107.24	85.012	96.465	73.125	105.4	105.54	78.5	137.43	80.407	148.76	122.52	80.68	65.237	36.603	73.364	103.88	87.537	72.121	93.613
108.27	111.97	126.08	117.43	85.047	50.643	87.213	111.65	90.699	59.512	91.425	132.18	95.722	124.91	102.95	104.91	118.1	124.49	113.91	121.1	103.48	92.437	132.7	135.24	118.22	118.55	95.582	84.668	113.07	128.91	105.18	114.16	95.085	101.52	65.426	108.16	93.983	93.191	93.607	58.218	131.06	123.5	98.892	87.17	60.527	81.505	106.27	102.48	77.15	90.017
104.07	110.66	112.31	111.85	74.909	50.402	86.338	114.06	87.234	57.989	94.498	140.22	99.544	129.01	93.207	87.547	112.18	121.61	97.127	113.14	94.641	83.667	123.03	131.31	90.505	96.617	87.96	78.682	103.3	113.67	81.465	109.7	104.84	101.43	93.376	124.28	94.741	110.95	55.684	58.905	115.33	138.13	105.67	105.85	89.461	97.087	96.16	124.37	83.018	83.661
98.206	110.09	99.951	101.36	68.853	42.556	84.92	111.65	90.516	39.826	102.84	137.25	96.211	116.73	74.952	51.779	99.092	99.124	81.625	100.21	66.533	51.868	92.955	105.81	52.358	53.967	75.747	63.104	86.831	82.414	49.66	80.465	111.25	97.347	137.75	151.54	106.14	116.75	53.187	82.542	108.89	150.64	101.69	116.48	118.64	115.89	79.728	137.48	88.822	78.229
90.069	107.1	102.51	91.788	65.435	43.68	83.316	107.02	95.902	31.697	113.29	124.62	89.514	105.95	68.595	41.093	89.497	76.623	69.554	87.06	48.76	30.661	77.232	90.847	31.72	35.809	53.214	50.78	81.631	63.38	43.971	59.627	99.609	89.015	157.87	160.32	117.55	115.83	74.926	108.27	108.04	152.53	96.325	114.2	127.84	117.38	71.032	128.95	86.039	74.407
85.588	97.855	113.98	85.449	59.896	43.431	86.21	100.34	97.01	34.263	120.04	108.82	88.523	100.06	78.033	62.599	91.434	74.307	71.521	78.606	52.474	35.986	81.402	86.7	9.344	41.564	27.545	50.558	90.149	73.699	66.422	62.767	96.175	91.21	142.14	142.49	113.76	108.56	78.721	113.12	99.951	138.75	110.35	118.96	124.86	115.6	93.304	123.5	85.753	77.564
91.297	93.224	116.95	80.2	59.364	45.727	92.584	94.497	102.96	51.02	117.49	103.23	94.374	97.847	76.234	81.218	100.58	92.257	91.619	81.649	57.675	42.951	88.975	81.958	-16.407	40.903	2.9567	51.229	94.15	101.73	85.957	73.047	116.99	106.22	99.007	104.7	90.847	101.38	51.892	97.222	60.735	103.57	134.67	141.68	126.18	129.69	127.44	129.26	101.97	98.361
99.909	93.022	107.68	78.068	60.282	49.179	98.805	91.333	99.692	61.286	112.59	108.26	106.08	103.42	85.729	91.829	107.87	117.92	112.94	85.578	71.593	53.803	95.164	80.768	-11.364	37.99	4.8478	57.822	96.895	128.76	94.735	86.148	144.82	121.5	69.735	72.833	75.453	96.611	42.324	83.77	50.296	84.235	140.59	151.96	121.13	139.18	133.11	134.97	118.24	115.52
105.49	88.882	101.79	82.528	84.644	82.516	107.65	93.029	103.95	96.45	115.83	115.48	114.06	125.2	112.96	112.83	98.576	118.55	106.32	78.586	102.97	80.713	99.964	93.968	67.736	64.922	69.957	79.311	100.92	130.77	94.529	100.83	128.36	107.11	50.223	49.479	81.518	86.346	75.292	84.03	84.204	85.522	111.37	123.33	97.952	118.41	102.55	116.97	114.68	104.95
102.63	84.905	99.067	92.939	106.47	97.837	114.75	92.679	93.219	102.22	120.63	110.15	117.31	133.12	147.42	132.57	82.503	98.548	89.09	68.144	121.03	102.24	99.037	103.37	159.29	104.67	149.16	103.16	103.55	105.73	94.394	113.28	103.39	90.808	69.24	68.607	101.53	71.331	143.13	102.34	154.34	112.79	78.264	82.453	83.947	88.528	66.948	95.268	97.555	72.98
99.934	92.277	94.215	102.78	119.28	95.121	117.98	93.161	89.643	95.231	114.75	98.411	112.77	114.83	135.74	127.46	69.369	68.975	89.38	74.843	93.487	88.116	89.845	95.889	198.03	125.69	167.32	102.3	89.981	69.28	91.192	113.71	99.871	92.524	95.51	107.61	100.53	62.502	181.25	117.77	157.56	117.84	69.657	76.12	110.73	94.556	58.385	82.662	96.755	62.49
93.97	88.191	94.053	108.37	112.05	99.292	115.82	96.705	99.517	102.24	108.64	89.903	114.53	109.29	132.73	150.58	71.954	57.619	91.588	80.598	88.22	100.34	101.04	101.56	187.97	158.26	128.92	101.19	100.55	71.89	116.43	136.9	90.11	96.631	102.79	111.76	86.495	71.956	162.69	114.78	120.93	113.24	71.715	77.744	120.9	101.79	73.583	74.944	83.984	56.297
91.034	72.438	97.441	109.57	93.676	105.14	113.32	104.03	115.86	118.8	108.99	91.837	120.79	118.97	149.26	185.93	86.16	70.869	96.636	81.757	121.18	144.27	119.86	111.5	142.94	180.39	80.787	106.96	132.21	111.74	147.94	167.57	80.67	97.644	92.276	78.999	75.85	87.519	113.75	96.688	102.72	112.76	74.405	76.84	103.69	106.21	91.368	79.118	62.542	47.34
96.936	76.963	98.499	108.12	87.752	124.38	108.06	117.54	133.05	151.39	106.17	113.76	115.62	133.7	136.6	182.43	98.484	94.841	109.81	97.324	143.53	162.01	134.38	123.58	121.71	169.09	35.389	94.783	144	147.43	154.69	172.79	74.148	93.845	62.557	34.156	72.748	109.87	91.681	86.019	93.492	103.32	65.18	76.921	85.052	112.79	73.052	73.646	57.889	60.989
101.33	82.912	99.124	110.47	81.077	96.662	105.63	119.76	106.46	124.69	107.2	126.87	108.84	127.94	136.73	156.87	106.47	118.06	116.87	104.34	151.96	166.78	127	114.38	100.44	133.04	51.701	93.298	142.46	156.85	141.28	158.1	96.065	100.82	69.327	44.401	90.421	108.68	111.53	91.076	166.96	125.19	71.149	75.475	75.502	112.77	61.657	96.208	63.957	61.9
101.51	91.106	105.05	115.97	89.918	98.694	102.77	120.1	82.055	123.32	108.21	134.84	102	130.52	126.56	146.33	103.93	119.42	100.16	103.77	142.52	158.97	125.02	120.03	124.9	128.14	84.827	96.845	128.78	142.54	136.53	148.42	92.058	96.968	65.057	68.777	99.512	103.92	125.88	97.191	193.86	128.28	79.812	70.035	76.052	99.338	63.691	105.41	83.241	75.533
98.425	94.843	107.77	119.32	92.454	113.79	98.226	118.4	72.268	128.64	105.35	132.47	102.65	131.69	107.56	150	99.636	107.28	79.887	99.022	115.56	136.1	123.23	124.11	139.08	138.23	86.299	97.506	114.57	123.15	139.02	142.79	83.032	96.795	61.569	95.645	87.625	100.16	98.338	94.157	137.92	102.84	93.216	75.611	93.547	94.726	89.051	106.68	107.98	102.78
93.472	85.741	105.53	117.58	77.766	117.43	95.23	115.07	75.996	115.62	102.69	119.06	111.9	127.1	106.94	162.75	100.86	100.25	72.015	90.351	100.55	118.66	117.31	115.46	117.04	144.23	59.924	98.542	118.76	119.32	139.88	139.1	83.58	104.41	76.39	111.43	72.522	96.248	48.741	84.069	68.365	75.99	100.41	84.689	107.91	97.814	114.77	104.16	112.14	116.22
92.554	78.534	102.34	112.72	65.739	117.67	97.136	116.52	93.936	103.02	98.257	108.31	114.14	120.28	109.61	158.72	102.9	104.24	83.958	91.536	100.26	104.88	110.84	103.57	94.262	133.37	24.764	89.699	128.97	125.77	126.59	128.79	89.918	111.54	94.838	104.2	69.454	95.722	27.586	76.944	37.652	59.255	91.46	92.111	112.07	103.27	103.02	87.962	96.363	113.47
97.581	79.808	98.551	109.52	68.4	84.383	107.29	115.42	104.79	69.548	91.324	100.07	105.08	96.884	102.89	117.85	102.6	115.82	113.48	103.58	93.806	89.725	91.252	76.81	61.13	86.572	20.68	73.924	125.29	123.24	89.884	102.32	126.23	125.97	119.43	106.38	82.567	83.628	52.346	78.223	86.597	67.708	91.618	109.33	118.97	115.52	77.129	90.372	80.341	91.824
100.06	85.894	103	111.63	91.703	78.603	116.2	115.94	118.98	76.786	87.53	103.44	96.293	99.702	101.85	99.682	100.16	125.01	123.64	111.94	98.115	102.47	96.482	85.771	73.543	70.257	40.16	67.691	119.47	121.59	76.306	97.538	134.51	122.09	106.39	91.266	99.123	78.975	93.956	81.331	151.8	87.843	91.015	110.06	99.657	96.112	52.384	89.736	64.279	65.561
97.399	90.689	109.7	117.05	109.17	98.141	116.38	117.23	132.1	110.88	89.441	113.3	102.76	128.93	116.53	124.41	101.09	127.37	112.72	108.31	108.72	136.9	124.67	124.05	104.91	92.656	50.318	75.553	120.6	126.07	97.706	118.25	115.05	106.7	64.162	63.614	103.78	86.251	109.59	80.908	171	104.83	90.988	96.349	62.579	56.553	53.12	89.757	56.32	53.499
99.015	103.17	104.88	120.74	102.26	102.81	110.18	119.98	139.42	123.45	92.121	121.31	120.19	141.93	114.17	138.54	105.3	120.72	116.64	107.62	87.598	135.65	135.26	138.23	98.807	97.677	20.458	74.828	112.28	121.14	114.19	124.35	116.42	107.65	32.391	53.548	88.055	95.591	90.593	80.438	114.24	99.251	99.599	102.28	60.998	57.523	76.774	102.59	79.401	79.69
101.47	101.77	98.131	122.11	75.148	82.346	108.41	122.59	129.71	102.59	102.43	117.92	138.66	135.55	131.57	151.73	108.04	110.11	126.63	100.41	79.154	129.71	124.03	123.08	75.598	97.933	1.3736	79.959	115.3	113.05	124.68	124.16	125.66	116.46	35.709	61.499	78.2	92.867	72.49	83.834	75.045	96.177	107.24	109.1	78.514	84.583	101.9	120.67	103.79	104.95
104.73	94.032	97.719	120.6	68.107	84.59	114.9	129.58	128.22	110.99	114.75	115.76	139.49	127.15	138.99	155.21	101.82	96.372	128.3	97.255	88.067	123.8	108.06	106.17	93.511	108.76	7.3513	78.538	119.86	103.66	130.05	124.57	110.89	112.42	39.177	63.64	76.766	85.483	76.18	88.518	58.093	82.695	103.73	109.91	103.97	116.09	101.24	115.35	123.96	123.68
102.38	87.306	94.074	114.95	72.908	76.036	120.67	128.47	117.42	107.97	121.97	114.36	130.32	109.47	131.87	137.3	99.627	99.186	124.63	100.24	93.465	116.37	91.954	86.706	108.88	104.9	22.608	66.925	121.89	104.24	130.06	124.24	108.19	113.87	55.779	85.193	82.047	76.494	96.731	93.676	88.334	81.349	106.1	112.11	130.21	136.84	93.72	111.35	137.86	123.67
93.467	79.616	94.52	107.56	93.757	115.49	116.61	125.91	125.3	154.74	129.02	124.74	125.56	128.99	128.36	152.7	105.19	114.35	97.015	100.34	119.85	142.74	110.76	110.28	150.8	130.17	34.063	63.665	136.06	134.12	149.36	145.24	71.178	96.245	34.899	75.571	83.765	84.623	99.94	87.356	110.45	81.3	92.83	87.994	114.02	105.96	84.084	85.002	130.31	108.2
89.126	85.958	80.489	99.021	90.449	112.53	100.01	114.06	118.5	143.34	125.96	132.2	132.59	133.05	113.45	147.05	124.45	141.38	95.401	109.11	109.56	141.61	118.23	114.83	121.21	108.53	16.256	58.082	139.32	166.39	142.59	139.52	87.156	106.89	34.81	87.214	79.656	97.522	85.983	84.55	121.83	92.194	86.913	78.063	101.98	81.597	90.891	80.395	121.25	94.913
91.265	87.908	72.842	97.871	70.662	99.547	85.386	106.18	99.814	112.52	120.45	131.65	140.72	139.18	123.1	156.47	138.08	155.13	104.65	111.33	108.06	145.74	123.36	120.21	85.504	95.378	14.119	72.598	145.71	187.75	130.01	132.07	107.03	120.2	47.544	92.434	84.254	109.05	75.036	87.16	140.79	114.94	74.716	61.862	82.532	60.67	94.654	76.458	98.474	78.528
100.36	91.754	73.605	105.45	55.569	71.591	82.943	103.99	76.241	68.587	103.59	122.52	131.64	127.17	119.58	140.19	133.68	143.12	124.93	115.04	88.688	121.83	110.56	111.15	58.812	77.459	33.694	83.047	133.58	172.92	102.73	113.69	135.25	136.78	77.179	107.45	94.47	111.7	80.156	100.32	146.08	129.5	71.714	64.245	87.079	72.756	90.205	76.516	79.515	69.714
99.848	86.389	95.268	120.41	66.296	95.741	91.75	114.42	69.842	89.762	85.491	115.9	106.3	139.22	121.67	144.42	110.39	110.21	112.56	107.25	98.45	123.53	123.75	139.33	108.15	115.89	71.833	94.821	126.7	147.38	111	129.97	103.1	120.89	81.524	94.249	105.85	118.83	89.454	107.63	122.74	128.59	65.853	54.982	79.32	71.624	70.889	53.637	56.825	62.036
88.785	89.361	107.84	131.26	74.081	81.866	100.12	118.41	56.079	73.238	68.14	103.93	85.645	122.92	104.87	110.21	94.802	90.385	103.7	101.8	81.326	106.24	123.71	139.24	103.96	112.36	88.924	90.34	111.5	117.22	113.46	133.19	108.07	122.87	110.09	117.56	106.91	117.6	84.05	108.51	92.794	128.28	90.484	74.182	97.563	90.812	77.091	68.683	59.402	60.376
74.312	99.677	115.11	131.2	91.557	101.66	99.761	122.89	68.813	93.937	68.792	99.36	82.339	119.5	88.467	91.142	93.136	88.816	87.585	97.09	76.01	103.1	130.47	141.93	95.567	105.55	93.071	93.093	106.24	104.72	115.07	130.32	96.399	114.05	110.43	117.53	98.789	122.87	60.139	98.075	46.895	116.95	104.37	85.939	101.5	90.546	90.432	80.869	71.426	67.792
74.276	118.35	109.45	120.16	105.26	113.6	96.356	123.22	83.98	104.89	87.115	93.86	92.448	99.571	71.933	69.42	102.29	102.22	97.305	99.649	67.595	91.327	108.12	111.37	57.247	70.978	107.31	110.74	98.156	94.761	86.76	99.518	112.58	118.24	113.82	119.4	92.456	118.51	45.259	89.338	41.521	111.25	112.95	105.52	120.59	106.39	109.32	105.61	102.7	90.053
89.093	131.11	102.57	105.62	120.26	146.89	95.246	123.5	96.453	137.59	111.32	93.242	99.186	89.336	72.075	76.203	107.39	114.12	116.52	103.72	82.995	91.656	80.404	87.498	66.598	69.359	142.39	142.4	93.689	88.659	63.807	77.598	112.61	115.61	106.12	100.85	97.178	113.09	65.847	91.834	81.247	114.42	98.833	108.38	131.8	117.62	105.08	104.27	127.73	117.89
102.64	129.9	98.045	96.379	127.4	185.06	97.305	121.59	94.057	172	130.84	95.735	100.29	94.815	95.652	109.02	106.8	121.33	126.6	99.336	118.69	111.48	70.02	90.819	125.96	118.72	169.71	170.85	102.25	96.157	79.526	94.143	92.942	105.63	103.88	84.425	109.75	112.73	111.98	103.15	150.65	141.61	75.437	90.959	128.42	116.82	76.537	79.172	133.01	133.39
109.95	122.24	88.292	91.808	132.26	184.29	100.8	109.69	96.516	177.12	130.06	102.18	96.399	94.804	92.009	110.02	104.7	117.98	130.07	100.44	121.44	111.78	62.054	86.773	155.57	143.88	164.37	159.39	100.52	103.41	94.579	104	86.786	99.075	98.564	89.688	105.4	106.27	132.88	113.38	159.23	153.15	68.454	85.568	127.63	122.41	63.36	59.716	126.11	129.46
100.98	110.93	78.608	92.202	117.41	144.8	99.115	94.728	94.251	138.89	123.16	108.8	104.4	97.305	97.14	99.37	114.29	121	122.7	102.35	111.58	116.84	77.018	84.39	138.35	141.3	122.09	129.85	111.03	123.33	110.78	110.05	91.883	98.556	99.9	110.94	94.884	103.98	128.05	119.61	138.03	165.78	72.733	79.552	111.66	113.32	65.08	55.009	102.12	100.95
86.014	99.06	82.708	94.194	105.64	145.47	92.377	91.833	109.89	137.5	122.37	121.41	119.55	129.34	123.95	121.41	129.13	126.52	95.11	103.95	125.24	148.02	126.13	113.23	146.84	155.04	81.418	114.82	140.17	153.17	130.17	123.65	55.754	79.68	66.885	89.596	93.344	119.55	115.94	122.9	103.98	163.51	57.8	52.532	59.8	66.442	58.671	31.94	61.839	67.795
89.042	96.884	82.806	93.938	91.928	114.36	91.646	90.59	109.57	99.867	121.82	120.79	127.02	117.71	131.59	113.42	141.38	131.49	98.239	114.13	111.08	143.27	129.66	96.898	105.46	119.23	73.881	113.47	147.13	156.87	106.28	106.91	75.117	91.962	59.006	88.609	104.04	118.61	109.01	128.07	118.29	156.75	67.19	63.816	52.588	63.375	75.258	50.26	59.007	59.807
106.26	102.36	81.067	90.974	90.893	113.9	91.963	94	108.68	93.279	119.35	116.19	120.94	97.481	120.48	109.26	144	131.66	110.56	122.49	94.981	117.47	110.83	84.255	91.108	100.2	78.561	119.38	139.41	150.52	88.711	101.64	96.666	107.74	53.202	80.217	119.15	118.82	108.12	129.78	143.42	143.65	79.787	86.379	66.719	75.982	86.951	65.676	80.992	81.168
122.32	98.293	80.547	86.739	104	140.84	92.372	94.678	117.05	127.24	119.89	107.5	113.22	94.049	112.5	127.57	137.69	122.43	106.32	114.56	103.25	105.2	90.432	91.242	103.91	115.56	94.386	127.37	133.87	148.33	99.158	117.42	90.416	103.95	42.675	62	124.86	113.3	92.553	117.08	142.51	126.66	90.228	93.615	70.076	72.759	102.59	68.52	95.191	92.283
126	105.25	72.452	81.657	110.45	141.78	88.089	91.146	121.68	141.35	120.79	96.131	116.89	89.524	87.987	114.1	131.59	112.35	105.72	109.59	90.982	73.326	77.625	95.17	91.539	106.2	73.348	109.78	117.89	139.21	108.6	115.1	97.866	101.99	58.547	73.912	110.27	107.43	78.623	102.8	85.137	104.83	105.79	102.91	86.563	77.04	113.22	72.051	106.62	96.223
109.87	102.56	76.279	80.767	108.27	122.05	88.639	87.903	116.05	132.12	134.94	79.231	138.83	99.589	104.02	109.74	123.62	100.84	91.191	95.387	98.432	76.599	97.607	108.54	77.397	102.49	71.913	106.88	116.05	124.89	120.91	109.82	95.852	92.933	100.27	101.38	102.66	100.36	96.509	98.969	53.374	99.417	115.6	93.026	87.018	67.916	117.04	80.128	93.552	73.48
92.262	97.146	95.619	85.069	123.61	123.96	102.35	93.648	125.11	141.26	150.23	66.15	153.23	110.87	119.46	103.12	100.88	75.957	74.348	84.245	103.6	93.405	130.71	125.6	90.768	112.11	106.58	120.61	104.07	90.336	120.84	103.71	85.984	81.53	135.27	122.13	106.38	95.802	143.82	108.14	49.959	84.981	121.33	90.107	99.773	80.978	111.68	91.147	93.328	72.564
85.686	90.799	116	93.979	145.44	135.42	121.24	100.74	136.95	143.61	147.41	59.132	140.53	100.14	117.17	87.687	69.784	50.365	71.992	79.037	94.556	102.55	144.56	133.29	111.06	129.26	154.42	139.47	75.859	49.489	116.95	110.38	95.8	86.415	166.69	140.97	119.35	93.048	191.38	122.2	89.836	72.752	134.48	109.34	135.42	128.49	108.84	117.33	123.84	112.47
90.15	81.432	128.95	105.73	166.52	172.07	127.93	103.35	155	160.03	124.51	63.059	101.53	89.651	107.8	91.955	45.113	37.185	70.335	73.633	101.17	117.8	141.39	150.76	147.87	170.91	185.8	151.38	53.2	34.074	133.06	144.17	90.639	86.521	167.5	130.8	126.68	96.221	193.81	119.37	128.66	66.519	140.63	121.88	154.68	163.48	107.41	134.42	158.86	167.41
102.61	84.079	122.52	115.41	169.58	185.74	113.32	96.34	159.46	156.95	91.084	71.026	55.09	71.923	83.793	85.743	40.4	43.088	78.756	78.096	108.38	113.88	115.48	152.53	158.92	183.59	175.35	134.62	36.426	38.202	140.68	161.15	86.444	84.744	151.35	112.89	112.36	95.867	146.31	95.673	121.14	61.065	143.26	128.68	162.5	178.07	108.98	144.99	185.37	209.03
115.07	95.886	105.37	119.51	152.29	144.14	90.807	82.032	133.36	116.21	70.929	69.854	29.123	45.76	66.987	60.287	52.789	57.749	92.719	89.421	112.39	93.834	80.14	120.71	134.24	145.11	158.43	104	29.255	37.822	115.85	132.33	93.408	84.335	143.84	112.13	89.449	81.022	94.451	69.374	94.479	57.501	148.12	133.1	166.04	174.64	117.73	160.96	190.62	210.58
116.38	101.69	100.73	116.87	135.86	108.32	81.043	75.208	97.361	98.694	81.86	60.113	37.824	40.598	85.212	53.75	64.158	61.764	86.597	91.53	130.12	91.397	78.323	93.906	143.28	118.78	165.95	92.589	41.654	26.713	89.267	94.496	77.252	72.455	139.71	113.49	84.569	68.622	88.736	61.251	90.427	55.68	142.15	123.47	153.93	147.75	117.11	162.18	172.33	182.68
107.83	95.638	112.88	106.9	142.53	125.09	94.777	80.258	93.413	141.71	112.87	50.777	69.529	57.392	112.47	67.6	61.1	43.964	60.865	81.396	140.5	100.71	106.98	87.144	193.6	130.85	186.24	102.02	58.956	10.064	81.966	77.38	43.57	53.853	127.1	108.61	100.53	70.303	116.76	72.266	100.01	43.731	127.41	113.07	137.27	123.22	111.79	143.84	156.07	162.31
95.972	89.548	121.55	92.117	148.04	150.76	116.18	85.41	114.45	177.36	131.76	51.028	101.89	69.766	120.1	71.954	56.616	28.136	50.26	76.363	113.82	90.114	132.23	84.538	211.07	139.56	161.85	102.16	65.799	8.0565	94.241	78.963	44.81	56.897	124.22	113.81	120.14	87.793	137.91	91.875	100.55	31.363	116.05	116.98	129	121.36	112.85	120.67	157.4	167.55
84.406	78.036	125.12	82.576	126.75	150.24	128.24	84.383	126.2	166.16	134.8	59.262	120.41	86.009	145.15	97.645	64.936	35.994	54.911	73.226	104.47	100.5	144.16	91.463	172.6	143.67	109.28	100.37	86.164	44.167	130.38	104.59	63.869	68.539	127.48	112.46	131.7	104.66	119.45	93.221	109.85	45.537	105.74	105.38	102.46	110.04	123.79	99.815	151.8	162.72
89.041	103.03	109.19	80.397	68.105	80.854	118.92	83.175	88.309	75.24	107.22	77.669	105.38	73.775	120.56	72.705	85.917	69.779	110.19	109.34	68.472	64.698	123.95	77.097	75.097	75.556	2.3131	55.229	79.453	77.564	133.97	93.633	128.98	105.13	138.74	120.68	110.34	116.42	87.947	81.865	71.408	53.327	108.28	115.72	120.43	131.54	120.29	89.917	170.47	182.18
102.79	107.53	110.44	86.77	38.639	28.498	113.4	85.128	47.395	23.265	87.761	88.711	77.281	81.415	111.54	85.03	97.844	90.355	135.72	131.3	96.138	78.914	103.02	71.666	33.358	37.576	2.2361	40.236	83.487	95.49	118.94	77.391	133.06	103.64	105.44	88.332	85.803	100.88	61.161	60.452	49.856	48.596	105.21	105.93	121.51	124.14	121.03	82.944	156.19	162.62
112.03	104.68	116.01	94.496	38.06	0.040592	116.3	92.905	14.827	-10.048	78.044	85.419	58.505	74.409	89.979	81.272	101.37	99.203	145.74	135.29	120.24	88.494	90.72	64.802	41.675	26.141	45.522	46.579	81.781	88.07	96.964	64.12	135.01	105.62	91.603	82.712	75.515	84.725	79.318	60.974	74.135	51.517	110.47	111.75	146.96	129.68	110.83	95.796	140.87	147.03
108.85	87.919	127.52	97.873	102.42	71.257	128.41	106.97	75.371	54.266	81.777	80.993	62.132	78.502	50.748	76.514	97.409	88.297	123.53	114.91	130.53	97.727	99.53	79.789	111.67	73.234	106.85	78.611	80.211	78.047	91.484	74.009	106.76	93.335	69.31	79.881	79.283	84.936	100.73	77.106	88.554	47.147	102.51	114.26	157.08	124.47	94.26	94.762	115.38	133.67
86.665	67.847	135.3	98.479	177.32	190.57	128.71	119.15	188.23	151.06	92.344	86.4	91.325	109.19	50.524	98.59	108.2	92.597	86.202	84.648	144.59	125.23	139.39	129.16	194.62	162.91	132.02	129.45	105.13	103.36	127.61	118.94	60.598	77.236	63.498	76.051	99.284	112.36	113.49	102.17	104.78	71.826	69.33	81.012	107.97	72.276	65.767	64.371	59.179	97.917
78.141	59.986	130.35	101.58	227.48	227.73	126.49	122.32	277.79	195.03	98.943	96.253	113.87	119.09	59.504	99.581	120.38	100.56	83.588	80.2	137.48	142.11	136.54	128.99	177.45	180.17	160.15	169.82	117.58	124.03	130.6	127.03	65.395	83.211	73.742	86.115	105.51	106.11	86.45	107.48	99.709	92.573	63.412	65.458	72.729	49.175	83.704	65.229	28.204	48.996
86.999	93.163	111.92	107.71	208.92	184.89	108.58	128.76	265.26	180.64	85.853	120.57	108.32	124.24	60.09	86.726	125.45	118.74	116.45	118.16	107.99	124.15	124.78	119.11	135.64	139.02	128.69	158.09	109.04	129.98	115.49	108.79	92.867	106.17	79.619	82.269	95.77	104.13	79.368	109.73	52.224	95.757	70.852	74.271	70.044	56.126	91.259	66.063	36.802	37.716
96.335	104.86	105.12	117.86	139.05	115.32	95.596	134.48	157.82	147.17	76.766	132.16	89.339	145.13	115.73	134.76	111.17	127.61	121.67	133.23	137.24	156.35	126.52	130.05	128.08	132.58	123.57	147.53	121.99	133.21	123.75	120.23	84.468	109.95	74.277	53.049	101.01	100.88	101.47	108.61	69.126	116.55	85.322	75.33	58.369	49.409	101.94	77.681	43.146	27.838
105.18	112.52	91.467	122.34	71.202	54.805	92	132.78	53.107	101.27	60.014	124.98	65.095	122.08	107.76	127.58	87.975	119.02	127.73	134.36	118.89	132.68	99.238	114.25	93.102	97.099	93.837	108.64	105.44	111.08	102.16	107.9	106.73	120.94	79.399	59.413	103.58	104.72	122.19	113.75	78.32	124.9	115.44	117.99	95.019	85.117	115.8	112.33	75.178	58.359
95.687	96.117	83.352	122.06	36.366	59.199	92.645	121.88	18.362	76.134	52.755	104.04	60.988	90.229	94.893	109.41	83.439	112.3	115.55	107.67	104.3	110.08	75.371	106.62	53.063	83.707	69.067	94.302	99.924	101.87	85.832	100.81	119.25	118.05	99.951	86.739	114.59	118.79	124.99	119.53	111.24	150.91	123.65	134.99	104.04	91.362	120.43	132.98	75.137	73.254
89.501	84.448	80.431	119.81	53.551	98.637	99.569	111.71	64.086	81.438	55.829	89.201	66.546	50.034	51.501	54.555	98.399	105.93	120.7	95.931	73.849	71.144	39.337	79.611	-4.6703	46.835	73.791	100.94	81.341	89.153	47.002	65.306	141.44	114.15	116.18	121.17	107.41	111.32	94.481	110.23	109.8	152.58	119.99	138.42	114.58	101.85	128.8	140.29	76.705	79.992
88.083	82.547	89.686	118.17	79.64	138.77	102.66	112.27	107.13	106.93	71.12	96.399	77.885	53.959	51.943	44.435	124.24	112.75	127.71	104.84	85.368	72.389	43.622	79.776	6.3074	42.444	109.92	129	81.96	92.354	46.506	54.25	132.15	106.43	114.06	116.42	95.166	93.908	82.998	98.15	108.73	142.61	93.895	100.91	91.129	80.956	120.68	114.42	67.495	70.443
93.118	87.299	103.03	115.09	86.71	140.53	103.49	121.82	98.513	125.22	93.159	115.97	88.022	91.956	93.126	85.881	137.27	121.55	127.77	119.25	127.47	107.12	82.928	99.814	84.447	76.253	152.25	149.36	99.949	107.6	94.865	83.098	109.56	108.22	104.19	86.129	87.636	76.657	104.05	95.389	121.05	129.28	70.132	57.615	59.477	56.122	108.34	86.481	67.249	63.29
98.76	91.818	102.09	104.5	78.492	90.888	100.44	120.58	66.029	98.946	106.09	125.38	94.985	112.59	119.08	117.17	131.45	122.44	121.58	120.78	138.52	117.74	107.89	98.037	135.25	97.581	161.85	132.12	112.57	121.31	140.74	110.21	120.99	129.86	117.13	84.765	91.257	73.242	126.3	112.5	126.51	119.81	70.436	53.913	48.052	56.668	115	91.483	74.717	61.331
94.062	94.867	87.783	87.535	76.478	60.223	86.907	104.25	68.205	62.541	104.14	119.88	97.169	107.98	107.7	112.82	119.15	117.97	105.57	105.29	108.94	90.946	109.14	86.958	123.37	99.291	116.34	90.106	115.95	132.94	150.43	109.62	144.53	144.95	152.77	119.66	106.38	104.14	122.43	140.49	98.702	119.73	76.383	75.292	45.514	63.505	121.8	102.73	67.793	59.987
83.49	91.179	76.514	71.488	89.532	73.418	71.326	79.702	106.25	44.47	97.089	104.44	92.161	90.751	87.89	88.361	110.74	109.52	85.079	83.96	78.222	64.225	87.602	74.389	52.686	81.875	75.642	68.403	114.89	132.5	110.19	74.02	149.44	131.49	192.19	167.17	124.82	141.1	90.626	152.11	65.156	124.72	82.307	93.818	47.609	67.22	127.48	106.56	46.826	50.404
78.148	91.504	72.614	60.51	77.795	68.314	61.128	58.755	97.346	5.6582	90.266	92.051	83.854	72.271	95.739	63.994	111.04	108.44	82.725	79.059	67.965	55.123	62.514	61.105	-34.487	40.755	60.869	72.321	111.18	113.79	52.196	28.14	149.87	112.75	232.41	209.29	137.63	154.85	81.813	142.28	80.576	135.09	98.507	106.08	71.09	83.449	126.16	112.76	42.945	54.589
91.56	97.112	77.274	54.117	47.522	26.98	70.499	53.263	31.738	-23.623	89.703	92.876	77.67	68.07	111.9	55.101	101.56	96.178	96.76	92.298	75.703	60.59	44.328	44.359	-64.973	-3.9043	80.027	72.137	94.937	75.541	15.899	3.7499	148.61	101.57	227.81	208.98	129.77	128.64	105.31	113.09	116.73	119.24	129.65	128.12	123.72	129.51	127.56	129.46	87.17	98.311
109.6	103.8	84.048	51.241	17.433	-19.574	87.367	58.594	-38.576	-24.382	94.176	103.23	86.409	89.267	125.72	73.907	83.28	77.463	105.07	101.4	93.051	70.626	52.961	47.081	-0.98976	-9.2032	89.789	45.475	81.136	50.104	35.784	26.786	136.73	98.128	176.55	160.32	113.57	100.76	148.27	92.247	139.87	95.44	143.97	141.99	149.24	155.96	113.56	135.13	136.85	155.56
116.66	94.927	89.268	57.186	15.475	-63.933	99.554	54.086	-53.217	-31.747	99.884	99.514	108.3	103.06	149.66	102.49	71.374	67.413	104.11	88.201	118.26	91.053	61.751	49.237	70.06	16.421	116.86	27.475	84.261	54.007	73.945	64.428	138.03	104.56	137.05	115.56	112.06	82.301	166.66	95.198	170.27	108.64	133.29	130.64	111.01	127.74	104.99	141.06	134.25	154.49
115.21	96.171	95.529	73.417	72.993	-28.724	90.195	43.928	28.364	5.0831	89.663	93.844	110.92	107.21	150.87	113.08	75.806	76.609	102.09	84.037	133.24	102.73	66.688	66.511	126.27	60.205	161.56	44.444	89.099	75.035	76.777	69.882	120.69	97.783	104.91	75.977	119.81	94.29	141.57	117.66	144.38	128.86	85.553	89.48	28.771	52.251	85.179	109.97	78.665	102.99
130.47	136.47	93.596	95.382	150.41	32.3	72.877	45.079	119.31	50.072	51.002	99.267	64.966	63.803	86.789	47.483	86.543	98.374	151.89	136.46	93.176	65.979	37.87	53.75	108.52	43.872	208.01	84.11	51.398	68.172	6.3254	7.2007	141.97	112.02	96.459	76.759	106.87	99.804	95.086	133.09	59.525	107.66	66.243	90.942	42.171	58.799	82.297	87.762	82.042	93.48
131.83	166.79	97.354	109.64	163.32	116.25	46.731	61.629	112.54	94.273	22.141	117.15	24.176	69.528	114.6	69.099	112.36	151.06	167.28	178.27	113.49	97.785	68.439	101.41	138.6	93.112	235.93	165.52	69.986	95.058	8.7775	14.516	104.75	111.18	100.17	65.52	113.55	122.11	104.71	141.6	75.537	114.18	52.812	64.28	56.644	56.55	65.84	55.268	87.991	97.837
157.12	177.98	80.337	98.174	185.23	112.8	61.202	67.53	112.39	118.54	21.794	114.29	13.813	22.411	35.069	12.513	115.84	148.4	167.34	190.86	27.306	39.253	-7.0544	21.771	35.874	13.589	288.52	187.52	43.644	68.657	-58.061	-36.783	138.08	122.48	75.248	101.21	90.321	70.226	58.507	113.65	61.557	51.444	125.18	149.21	178.76	183.13	153.58	135.17	166.57	125.99
136.26	155.07	69.769	81.192	138.47	149.7	70.914	89.466	86.185	155.94	59.082	111.88	72.105	63.701	47.201	64.143	123.19	148.86	107.52	139.99	23.271	44.554	29.388	54.109	60.289	56.143	200.55	168.86	87.723	103.15	25.435	36.099	91.882	101.75	55.802	94.44	97.651	93.073	81.903	105.14	110.26	66.702	130.35	149.39	174.41	179.71	148.19	139.31	163.16	132.85
114.78	134.91	54.344	76.695	101.36	116.41	92.535	101.39	103.44	120.62	100.62	89	141.84	50.181	4.0049	26.305	118.23	120.95	95.789	92.733	-23.595	-7.5666	26.605	35.032	-2.2511	21.344	84.759	104.05	81.038	95.765	51.052	47.29	128.37	109.83	91.542	140.84	96.159	108.04	85.324	107.03	120.49	96.598	133.96	166.86	169.12	176.33	134.43	153.96	147.89	120.45
89.42	100.63	78.658	98.227	96.102	136.27	106.11	112.09	143.96	127.9	136.12	75.27	178.13	82.31	49.569	59.109	103.37	90.191	81.395	57.917	47.029	46.033	79.201	89.745	27.293	75.505	65.451	102.98	90.048	87.656	83.696	76.271	86.838	79.749	115.36	126.6	109.3	129.08	93.362	112.29	138.36	141.59	82.571	97	71.798	73.548	80.774	94.514	71.539	60.753
97.205	96.261	108.61	124.59	107.32	110.71	112.87	110.91	145.51	108.6	131.83	81.631	147.98	88.616	81.972	61.392	80.006	65.409	109.69	83.059	106.39	93.17	104.52	112.95	53.234	89.003	127.21	118.29	60.665	46.251	55.729	61.67	76.637	74.563	124.69	107.83	101.47	107.42	90.432	108.84	115.66	124.75	68.566	67.543	49.412	45.824	63.557	61.216	61.94	50.666
115.92	113.8	125.68	128.57	103.91	81.542	103.99	102.94	100.18	97.144	105.1	110.49	95.932	111.97	104.18	82.484	66.283	64.645	118.08	122.66	135.42	119.69	133.64	136.14	129.08	107.53	157.04	109.17	45.747	30.481	55.462	76.349	59.858	79.43	90.118	70.98	82.989	84.926	94.93	99.698	63.665	62.085	83.951	78.485	80.7	77.885	65.198	52.309	106.21	105.35
112.13	107.91	119.78	104.06	76.898	31.84	90.124	78.168	48.045	52.329	96.761	120.59	90.229	140	138.78	132	81.193	88.117	67.185	105.22	132.32	126.91	145.69	134.25	173.55	124.32	129.01	77.995	87.64	69.395	105.01	130.71	56.466	87.526	66.597	67.528	85.771	74.456	97.259	95.123	69.558	38.675	115.09	103.96	93.2	104.15	94.854	93.016	118.23	128.46
78.19	87.434	95.377	71.836	48.575	-10.575	75.065	48.252	42.595	-22.09	115.19	98.386	138.67	144.31	153.72	156.77	123.54	124.86	-5.5184	40.027	85.765	90.183	130.89	107.52	134.13	113.21	41.849	40.748	155.27	132.62	156.36	172.21	83.089	96.74	100.67	123.34	115.49	97.696	98.365	109.47	122.85	89.325	126.09	116.13	55.835	81.386	111.8	144.82	56.727	78.452
53.388	76.704	79.944	58.46	73.06	21.047	71.263	39.523	115.05	-18.172	134.29	74.63	174.73	127.85	105.73	127.96	150.58	132.69	-39.429	-0.75733	26.745	31.01	92.561	77.877	60.185	76.214	-4.3026	27.58	173.96	152.07	138.5	142.96	97.161	85.154	126.57	165.24	136.52	129.28	80.069	124.12	117.49	128.92	102.8	110.15	7.6734	36.693	107.9	149.81	-20.598	6.9586
85.46	76.85	119.07	97.794	95.024	176.2	122.08	135.16	121.82	189.13	129.47	110.38	103.01	145.9	86.514	140.21	83.313	65.884	65.598	72.167	137.04	134.04	143.35	145.31	161.15	157.35	16.181	71.24	117.05	115.65	173.63	161.91	56.699	72.983	72.248	78.28	86.971	113.73	91.943	69.324	52.816	83.816	93.862	91.159	105.38	101.91	80.646	76.517	113.9	134.61
113.94	109.4	79.578	95.085	35.32	-27.102	89.555	87.597	25.885	-43.35	78.874	101.69	75.861	39.703	76.768	21.308	104.28	110.22	159.65	127.96	38.753	39.461	42.05	31.842	-57.063	-26.89	78.547	67.61	63.276	71.366	24.747	19.123	196.44	148.26	170.7	161.1	106.38	85.147	104.94	110.5	137.88	124.24	131.53	140.56	150.03	150.94	135.08	153.03	125.47	106.34
133.11	148.53	63.935	74.983	45.171	-7.5923	38.045	54.652	39.147	-19.665	51.106	127.82	60.34	72.626	55.07	23.521	115.83	136.19	125.77	140.48	-14.01	-16.388	30.656	51.26	-19.023	-42.297	78.62	33.019	61.542	82.556	-25.421	-17.425	125.82	110.95	89.533	93.702	114.86	119.04	80.672	127.63	67.754	87.162	103.94	137.79	116.43	131.26	119.85	128.07	122.1	119.9
152.53	141.35	73.455	88.56	-2.8163	-40.93	69.615	89.582	-47.552	-12.024	46.774	133.19	26.924	58.804	63.617	30.48	76.611	103.45	168.7	153.79	43.917	45.381	44.842	48.642	26.436	-12.109	24.371	12.388	42.594	75.431	50.209	41.712	173.13	147.56	97.126	98.149	80.772	77.17	80.761	81.433	76.252	64.178	176.19	188.19	248.2	257.48	153.29	188.52	284.31	254.85
124.63	134.29	89.789	101.02	57.643	71.848	88.247	106.53	29.819	90.869	69.142	110.06	39.493	62.192	-15.192	21.885	74.591	72.474	105.92	107.03	54.024	41.56	53.944	69.835	93.664	41.107	-22.328	24.951	36.126	60.64	98.413	71.799	144.42	119.64	106.89	120.61	78.229	104.39	65.479	77.395	-0.6067	44.22	162.37	180.35	228.01	232.34	124.87	174.24	260.43	248
83.13	104.9	122.53	128.09	151.07	216.83	117.96	120.96	124.28	199.55	103.21	66.184	52.344	48.767	-73.143	22.596	79.985	44.901	27.76	43.093	107.33	82.674	52.157	85.302	128.3	109.86	62.646	135.5	35.946	26.954	116.73	82.914	102.51	80.936	160.96	163.55	101.25	122.51	58.184	86.715	-4.3376	60.301	128.27	132.89	149.33	144.25	106.97	150.43	155.42	152.3
60.19	83.414	143.41	144.83	193.56	304.82	133.44	129.77	140.03	249.61	114	42.621	45.175	34.09	-73.043	36.315	86.661	48.75	-6.5417	15.174	180.72	152.5	57.556	96.363	146.48	165.67	192.93	260.45	43.781	12.138	121.91	91.165	71.62	66.352	211.01	180.33	126.23	126.7	76.027	101.13	59.502	94.032	106.91	89.355	95.128	79.476	108.64	133.01	81.67	84.573
84.639	117.31	120.73	123.87	184.32	304.52	122.88	132.32	117.88	255.07	84.736	66.391	18.311	15.119	-118.04	-13.012	85.613	69.13	39.036	62.165	146.76	121.51	41.744	67.737	136.95	125.35	202.04	247.5	18.228	19.443	85.07	60.692	88.768	88.601	177.39	152.64	102.31	122.1	77.579	102.88	19.488	64.117	127.02	134.21	169.12	148.31	126.48	134	147.63	157.56
112.71	108.51	92.703	82.729	123.9	199.64	109.67	115.02	64.383	186.29	74.296	88.774	28.091	38.874	-27.108	22.714	86.875	95.244	79.986	88.649	149.61	142.83	41.44	38.311	109.47	98.68	176.67	176.36	58.085	87.42	95.011	78.356	101.45	105.43	114.5	99.747	82.774	84.917	65.471	83.6	55.073	74.302	166.17	167.52	231.91	217.62	178.66	166.55	224.37	213.02
123.28	113.05	66.115	46.048	80.133	103.94	83.906	91.242	65.535	112.83	77.541	105.74	67.708	81.625	47.546	53.824	100.52	115.33	96.162	103.5	93.036	95.751	56.923	39.103	83.256	66.668	49.306	50.175	99.41	148.07	107.67	90.877	98.791	102.84	56.347	67.704	69.125	84.05	54.172	78.518	29.984	80.321	166	179.89	245.72	236.81	172.89	158.62	247.03	228.41
107.66	106.29	69.218	46.415	62.114	57.355	68.36	76.704	82.171	58.014	96.92	104.23	108.88	122.76	127.49	104.05	113.45	118.93	81.656	96.161	67.455	70.941	99.57	87.045	80.817	83.189	-37.031	-7.556	134.58	164.67	135.53	116.29	72.182	85.641	56.196	71.845	83.712	102.15	72.474	90.241	40.622	99.732	122.48	133.67	178.43	168.69	121.79	111.53	186.23	168.86
98.481	103.55	84.192	74.887	69.698	27.716	73.813	72.57	90.707	19.574	105.8	94.695	112.94	106.45	134.12	97.859	109.16	99.974	86.425	101.34	46.765	49.05	110.25	106.19	58.171	77.308	-15.699	8.3763	115.38	113.37	120.11	105.15	84.529	91.637	95.825	110.7	101.56	99.619	99.605	105.05	67.54	88.909	92.779	101.47	127.94	117.74	90.828	84.367	134.7	111.41
101.48	101.62	101.53	101.21	91.731	64.73	84.505	83.153	106.39	64.821	105.66	100.38	89.669	93.885	108.41	93.501	93.038	79.077	93.556	113.3	72.451	74.056	121.31	127.26	100.91	99.862	72.73	63.667	90.993	69.027	106.5	103.21	72.464	90.642	92.01	98.012	114.92	97.555	125.61	107.93	91.695	62.579	74.065	77.732	93.449	86.49	75.189	59.753	120.32	105.47
115.27	108.51	97.865	102.13	114.29	94.255	90.751	91.392	138.45	113.56	102.98	109.73	74.746	74.773	64.079	64.412	86.497	76.745	118.3	127.82	81.032	86.028	103.19	104.55	132.07	89.207	143.04	90.644	76.254	62.126	74.312	86.054	89.085	99.344	66.631	72.013	115.4	94.011	133.76	101.01	102.64	59.454	90.405	98.843	110.29	110.79	83.791	73.529	149.34	143.79
112.29	94.627	98.855	88.669	140.56	141.84	92.676	95.719	188.59	167.19	121.63	108.78	100.14	104.44	106.81	104.95	99.005	95.784	107.47	107.3	124.72	136.49	108.85	105.78	183.98	127.11	189.05	118.13	119.01	110.27	78.641	103.52	67.128	79.287	40.427	31.732	124.66	102.21	133.75	91.166	142.85	119.18	94.613	90.824	83.986	90.445	82.243	80.343	125.42	132.79
101.04	93.639	110.01	82.75	173.83	211.46	97.963	109.24	238.51	229.12	138.49	107.61	134.72	154.04	157.96	156.68	110.44	110.81	88.217	90.33	142.89	156.58	141.61	142.08	244.01	187.22	169.2	129.89	150.88	145.78	101.04	126.93	28.145	50.777	27.821	6.9465	119.3	122.28	130.71	86.309	124.73	159.93	73.098	68.334	46.792	49.387	47.904	50.066	71.869	100.54
97.879	100.45	120.1	95.06	177.21	183.91	120.32	114.16	221.51	190.68	138.91	92.19	151.22	140.69	180.65	151.11	106.91	110.07	100.37	90.578	108.11	127.86	142.96	135.55	199.22	187.21	146.1	139.07	133.09	122.55	100.24	118.05	68.982	71.385	82.969	63.064	100.59	102.72	116.99	86.623	114.13	156.37	75.67	75.069	55.414	53.517	49.349	58.56	39.794	57.45
99.54	106.44	134.5	115.85	155.38	155	141.25	116.58	172.82	158.92	128.67	86.477	140.25	124.61	188.57	151.24	87.432	97.611	107.21	98.055	91.944	116.08	160.74	149.63	173.04	203.69	123.86	148.06	109.28	89.462	127.18	130.14	90.242	93.66	120.79	100.38	84.177	85.962	103.6	90.129	106.34	107.02	67.793	65.201	55.258	51.24	55.706	53.152	27.291	32.823
104.28	110.06	142.63	127.82	132.95	147.03	146.62	111.55	146.04	158.9	120.53	91.989	116.32	118.58	172.23	154.55	68.016	83.275	104.44	105.03	92.846	117.43	176.08	168.26	170.94	215.89	105.32	140.65	102.19	78.76	157.2	148.94	81.341	98.333	114.27	92.62	79.808	90.223	89.429	97.028	97.715	52.272	54.505	47.141	44.823	43.548	60.393	38.833	34.346	32.332
105.62	118.05	136.68	126.53	125.32	143.34	130.99	100.08	153.72	155.65	120.82	102.11	103.14	116.59	137.02	142.97	68.848	81.887	106.84	111.81	79.222	98.504	167.61	168.47	152.47	185.49	85.233	116.12	110.18	92.467	151.98	144.32	76.047	93.643	99.322	74.764	90.945	117.16	87.588	113.45	93.836	42.064	44.22	39.114	34.014	37.58	52.804	29.752	40.259	37.267
105.98	122.51	125.24	122.7	139.5	129.92	115.19	94.833	171.32	138.86	132.19	108.54	107.51	109.23	102.96	118.84	82.384	83.331	124	116.38	50.982	66.174	125.47	136.97	91.705	115.41	102.39	105.66	113.41	103.53	97.891	109.53	97.959	92.862	104.18	85.29	104.18	126.51	89.035	120.92	105.42	74.778	50.64	53.955	42.822	53.59	52.995	45.986	43.57	32.682
101.38	111.68	125.09	124.24	151.19	154.05	106.95	110.59	165.14	160.89	146.02	123.13	122.13	141.21	121.01	149.04	94.744	85.855	126.72	111.35	71.312	84.93	114.7	141.49	84.077	103.45	146.75	128.99	126.34	120.76	67.31	104.78	80.706	79.024	96.654	85.708	113.35	119.38	98.509	107.66	129.88	116.88	42.862	47.171	25.022	43.643	46.937	43.486	24.501	20.714
103.08	100.29	120.53	125.42	130.25	155.62	109.46	132.82	119.37	171.42	144.59	138.12	129.36	165.53	142.9	173.38	98.66	89.524	134.6	109.63	98.957	116.53	115.13	141.93	89.861	107.6	167.27	142.3	126.74	131.2	57.524	110.78	75.875	83.681	84.465	99.55	105.32	89.849	99.99	76.808	147.45	131.2	49.669	54.558	29.218	55.44	59.643	53.429	29.936	36.902
103.91	98.633	104.72	118.46	79.178	128.98	108.05	141.43	66.246	150.17	126.82	143.39	126.11	168.97	146.8	170.66	104.16	104.43	138.07	108.92	113.46	134.31	125.71	136.66	103.89	113.17	117.3	117.15	126.46	144.86	75.447	121.5	86.018	101.14	73.538	117.63	93.321	77.505	100.95	56.124	148.6	130.61	69.64	73.872	50.942	76.531	73.146	69.11	54.149	78.5
100.48	100.54	85.485	105.63	45.311	79.437	103.97	124.51	53.294	96.872	105.74	124.87	115.45	137.18	117.4	129.41	113.62	118.07	129.96	102.31	97.637	117.04	114.18	105.79	83.428	88.614	46.11	70.556	121.69	144.36	85.608	109.58	117.43	116.08	77.411	140.13	88.003	84.777	94.334	60.803	130.97	131.58	107.43	109.3	90.938	104.89	94.286	100.65	80.066	110.04
84.832	95.437	81.006	97.676	50.738	56.658	100.41	99.578	76.134	52.476	95.378	92.24	109.08	105.47	98.782	102.69	124.18	124.17	102.64	85.553	88.82	96.402	103.04	90.893	62.211	76.882	6.9605	50.374	122.98	131.13	103.16	103.87	132.33	110.5	98.228	147.57	95.891	109.15	97.764	88.349	116.75	150.52	132.92	126.45	113.38	105.49	101.72	118.77	78.077	106.1
66.607	79.525	93.836	98.87	82.256	68.236	107.53	90.115	97.634	43.013	96.768	66.353	112.72	94.163	112.65	111.93	123.99	116.01	76.696	70.759	109.15	97.39	102.96	101.13	60.95	95.756	30.294	72.24	123.89	109.45	134.37	121.93	126.48	96.088	120.74	137.65	102.09	118.14	110.75	111.29	115.56	164.96	133.97	118.3	115.62	87.148	102.02	117.74	62.305	80.971
61.629	65.682	108.02	101.66	114.78	95.871	125.41	104.62	103.63	75.079	104.27	62.825	126.31	101.29	135.69	131.3	109.04	96.635	77.026	73.846	140.04	110.65	108.02	114.26	81.638	126.42	86.555	103.29	116.11	93.052	166.32	152.78	119.09	93.846	121.31	122.28	89.902	96.973	118.21	106.78	109.44	145.64	117.62	103.29	117.33	81.854	104.32	106.73	66.555	70.109
67.821	60.125	109.54	98.78	120.94	106.62	137.82	126.29	93.067	107.11	114.93	75.32	149.26	118.3	168.44	147.88	94.276	86.384	99.027	88.212	167.7	132.64	118.16	117.1	109.7	152.1	126.88	117.83	118.42	103.44	192.79	183.23	122.79	110.23	112.96	120	74.178	70.398	122.3	86.792	120.23	119.92	97.317	85.503	110.59	83.79	103.56	97.263	82.618	71.488
78.982	66.656	106.18	93.057	130.85	142.96	132.63	140.6	114.71	168.54	124.56	96.687	164.15	151.62	185.9	167.79	84.671	81.188	108.86	102.87	182.42	153.79	138.74	130.09	162.46	181.02	136.02	115.74	131.47	129.85	202.21	197.54	97.965	109.98	79.123	102.98	67.87	75.719	117	74.988	106.11	91.946	74.942	63.531	82.678	71.9	84.834	70.319	89.191	78.918
86.504	81.317	100.27	93.271	138.82	153.52	110.75	129.91	138	178.07	122.8	105.07	159.72	159.41	185.57	171.8	84.85	83.102	106.52	109.11	165.75	150.59	143.95	132.87	170.82	177.93	131	118.23	137.39	138.21	176.08	177.48	84.028	104.86	75.422	101.92	81.609	102.86	110.52	92.209	100.45	88.025	78.409	62.062	62.45	65.882	69.691	61.699	86.662	82.66
88.522	92.48	100.6	104.18	135.57	129.26	86.505	102.15	130.08	126.63	107.3	97.801	135.17	138.05	184.44	170.82	88.017	88.675	95.064	102.95	146.06	139.79	135.53	131.31	137.37	159.63	143.97	143.19	130.22	119.45	133.92	145.42	81.11	98.003	103.6	108.79	106.86	119.45	104.57	121.99	125.54	102.35	105.87	79.929	61.656	73.209	75.988	81.502	88.533	88.893
105.44	119.88	107.16	117.72	149.98	142.03	78.109	92.059	132.69	136.89	73.013	102.37	81.62	109.05	109.8	130.15	72.514	74.933	99.72	119.47	117.6	102.31	121.37	133.53	142.47	141.69	153.5	144.17	77.42	71.287	81.612	104.35	61.506	81.127	73.274	72.713	95.499	108.7	78.682	120.49	60.471	48.086	133.25	126.92	118.37	128.68	91.477	90.177	153.6	162.93
109.54	126.09	107.13	122.02	124.88	92.925	72.247	72.844	94.073	77.986	48.095	90.303	55.796	79.174	93.908	97.899	79.655	96.341	98.771	116.38	129.39	101.38	111.36	123.09	142.11	138.11	186.06	147.67	66.508	61.61	58.871	89.454	58.381	80.066	70.842	60.202	97.942	79.815	71.934	104.52	92.262	47.75	146.37	142.01	136.59	143.66	116.47	116.93	180.63	184.52
106.83	123.92	108.36	120	110.27	80.683	70.105	66.094	82.801	68.85	44.342	79.323	52.548	81.802	98.012	83.229	97.26	127.01	85.846	107.96	164.9	130.73	125.34	131.51	194.24	172.53	212.1	145.47	88.933	86.729	71.393	101.13	32.085	70.354	52.827	41.69	102.62	73.712	76.421	80.032	126.76	72.412	131.78	118	117.77	116.25	113.57	113.83	173.81	170.97
103.92	129.91	101.68	116.76	118.45	82.352	68.993	65.522	101.17	75.917	51.792	71.067	62.794	78.603	71.832	46.233	117.61	146.44	82.113	109.87	145.47	119.61	125.39	125.05	213.96	169.96	205.51	131.66	99.758	102	73.535	93.214	37.268	74.614	53.992	56.095	104.54	96.152	83.733	79.111	118.52	101.07	121.12	104.96	109.25	96.866	96.646	105.38	152.23	140.88
92.135	117.58	106.05	118.05	138.19	132.74	71.331	73.673	126.72	124.45	74.173	71.23	85.896	102.81	82.911	72.709	126.63	140.85	54.153	96.6	136.93	128.58	139.77	149.68	232.77	188.73	195.09	147.48	118.12	110.38	105.25	112.58	13.865	63.365	59.35	60.065	116.3	134.7	92.157	102.52	108.57	128.19	102.78	76.839	73.116	53.135	76.848	81.047	100.68	92.722
87.638	106.35	104.7	115.38	139.45	144.83	82.889	82.14	127.24	133.7	89.245	76.935	109.23	98.717	85.338	85.898	120.28	115.54	49.414	89.974	100.26	103.97	121.6	139.4	181.3	151.05	166.48	150.85	105.84	91.836	116.33	113.45	33.777	75.053	86.498	86.508	118.77	141.19	92.562	130.68	97.704	118.52	107.42	89.757	78.534	58.613	92.959	92.155	82.913	77.249
87.059	95.431	103.56	102.68	123.72	139.23	99.491	90.058	117.83	128.11	99.523	83.819	130.17	91.354	101.27	98	108.13	93.843	53.721	83.246	89.603	91.556	98.522	115.27	134.18	111.44	138.31	138.36	95.363	80.462	122.23	113.95	56.477	88.901	110.25	106.63	116.76	119.25	95.099	136.1	109.65	86.958	108.04	105.18	91.904	77.171	121.28	111.8	86.314	85.101
91.431	95.051	102.95	84.482	112.78	124.22	114.88	94.183	120.05	114.97	104.54	84.628	138.4	81.022	106.99	84.518	102.34	91.106	67.404	83.083	96.417	91.46	78.031	79.738	113.21	80.689	122.98	112.12	92.541	82.518	110.37	99.187	85.639	101.71	130.84	125.31	111.1	91.821	102.86	115.96	127.02	58.087	99.399	109.67	107.13	98.026	136.83	122.59	97.366	97.834
94.745	97.395	107.97	74.591	116.38	119.02	123.21	94.993	127.84	103.75	111.11	77.396	132.65	79.325	111.1	71.995	107.3	105.77	75.95	81.848	116.27	116.42	76.169	59.37	117.18	81.6	131.25	106.12	105.45	95.269	97.285	83.063	109.57	105.3	151.5	138.92	109.66	84.589	111.3	90.274	147.13	65.679	81.276	87.454	102.12	97.037	125.29	110.73	87.446	86.917
104.62	108.95	108.64	77.444	124.15	110.6	123.5	96.783	125.53	87.612	111.53	76.996	113.84	71.491	75.226	46.457	115.07	117.99	96.204	93.792	93.118	113.09	72.994	43.982	91.274	65.025	126.43	107.99	99.431	92.458	72.215	51.419	145.99	111.8	155.65	145.18	99.583	94.689	100.8	82.833	119.1	82.443	71.978	77.796	103.01	101.55	105.23	91.64	76.351	76.671
112.76	112.52	106.73	85.873	105.99	109.91	115.5	105.94	98.343	81.816	114.52	95.101	104.08	84.588	55.341	62.675	122.58	124.2	112.72	105.36	68.837	110.08	84.598	57.711	57.911	55.919	92.226	116.28	96.843	95.692	74.949	45.694	147.83	107.78	120.4	113.12	91.025	112.56	81.921	97.445	84.486	106.11	59.909	67.945	77.855	79.097	85.091	66.917	56.081	69.573
118.8	110.48	95.103	85.667	62.749	86.889	104.35	115.69	65.317	64.295	119.2	124.06	112.91	98.235	56.782	88.579	131.79	129.82	133.29	118.07	47.346	96.39	83.577	60.805	7.0931	25.619	41.903	106.55	97.88	109.97	82.18	48.863	134.43	106.76	68.014	70.759	88.391	114.31	73.886	120.72	78.65	126.84	54.391	73.488	46.508	48.83	83.394	66.446	42.877	69.04
118.6	106.11	85.341	76.443	43.595	86.393	94.754	124.38	77.703	79.784	124.62	152.22	128.74	118.54	77.872	113.86	139.57	136.11	138.06	126.53	53.807	94.088	77.484	58.978	-1.3948	11.536	23.671	89.378	109.41	136.47	85.331	58.245	94.154	98.277	17.875	31.428	95.44	106.42	94.356	131.64	98.038	138.61	45.188	74.316	12.386	13.864	84.607	72.299	31.542	64.474
107.1	99.866	82.437	71.374	64.368	98.888	88.12	123.71	119.34	96.438	123.43	159.38	134.04	126.56	115.1	125.19	142.66	145.47	123.74	123	82.266	110.47	72.423	54.481	23.462	28.402	64.1	93.599	126.82	158.91	82.792	71.233	71.135	98.707	29.381	40.01	113.23	97.915	145.17	127.36	150.67	161.13	40.388	62.08	-4.8854	-1.9266	80.972	81.345	16.358	41.762
96.692	98.096	88.498	81.925	123.72	135.93	88.744	120.28	170.04	132.9	107.6	151.91	111.76	121.17	117.91	116.62	124.41	134.82	101.55	115.92	98.259	118.94	74.88	62.473	66.484	68.206	130.47	113.15	119.69	149.97	74.768	81.123	77.041	105.41	70.998	75.913	116	91.812	179.17	108.46	151.65	155.5	43.916	53.838	20.485	31.721	75.467	76.345	18.931	31.065
89.201	87.54	94.786	104.3	143.12	124.01	94.1	110.94	152.27	114.53	85.764	132.55	83.502	104.16	121.87	116.05	93.618	112.58	91.154	101.36	106.57	122.53	89.422	82.073	72.497	103.06	163.32	130.52	103.45	123.25	85.129	101.3	121.31	125.58	128.62	120.89	107.74	79.943	177.38	92.301	142.48	142.81	62.726	56.723	68.033	91.142	86.146	78.449	34.388	31.519
92.208	75.002	97.03	121.28	107.93	74.955	102.11	103.07	90.215	76.648	73.238	117.44	69.263	96.539	118.01	125.41	63.238	82.89	99.79	91.165	105.42	107.68	109.15	107.74	55.848	111.13	122.99	107.68	87.17	97.124	105.2	121.05	155.51	135.45	136.14	124.4	89.191	67.159	134.05	84.3	105.31	109.26	87.06	79.345	114.31	141.38	109.26	86.619	66.953	55.612
99.819	64.785	93.814	121.68	39.414	3.4525	108.7	95.51	24.34	29.585	78.743	106.79	79.004	99.683	123.28	134.74	54.615	66.014	122.09	90.14	105.64	86.343	121.11	120.42	36.602	89.963	40.269	51.776	88.247	89.258	120.5	129.2	162.93	132.25	108.27	96.657	79.913	63.501	90.213	89.865	83.33	83.692	113.53	112.1	138.42	153.72	133.15	108.86	101.98	84.212
101.86	68.976	91.85	110.18	1.0939	-2.8866	105.36	95.436	12.873	40.255	91.184	108.3	95.334	126.73	128.92	144.1	71.235	69.245	132.79	102.46	112.75	74.099	141.37	143.66	84.847	88.284	-40.622	-2.4721	105.26	102.09	136.44	134.16	118.61	109.54	64.256	48.073	85.55	96.045	86.522	107.88	55.556	69.319	117.23	123.52	124.34	116.74	119.23	103.71	118.59	111.59
94.814	52.402	87.828	103.84	-4.0104	-50.387	109.01	80.829	6.8345	-17.255	109.83	83.407	113.69	105.13	174.24	136.3	103.67	88.343	137.13	95.794	125.06	99.482	112.79	101.13	63.724	69.384	0.20669	14.781	132.76	112.62	128.25	125.04	139.89	122.52	117.7	91.773	113.89	95.723	106.71	121.31	142.66	117.01	147.73	128.07	113.19	98.661	141.32	153.7	112.27	82.174
87.641	50.598	88.299	104.61	49.631	10.404	104.13	82.751	51.829	26.989	109.92	79.125	108.29	105.65	173.11	134.57	120.42	94.609	117.74	95.725	126.75	123.58	106.29	96.171	109.96	98.039	48.821	46.907	136.12	115.92	132.21	129.37	122.68	117.54	132.67	113.7	121.13	107.86	121.91	121.18	132.98	115.42	132.64	103.37	90.084	84.796	126.13	131.84	89.634	70.813
87.77	56.291	79.95	108.31	77.978	31.422	97.544	87.752	61.505	34.145	98.693	77.974	97.709	86.642	146.87	112.56	123.4	96.381	118.18	100.53	103.44	120.37	91.901	78.108	106.08	95.03	59.021	56.278	115.47	108.92	128.55	126.84	143.5	131.46	147.78	153.39	109.95	96.74	117.78	110.69	102.08	93.664	114.02	94.822	97.451	109.47	116.06	110.22	76.148	74.274
[truncated: 66 more columns]
