# Supplementary material for: Constructing high-order functional connectivity network based on central moment features for diagnosis of autism spectrum disorder
Source: PeerJ. 2021 Jul 6;9:e11692. doi: 10.7717/peerj.11692 (PMC8269664; doi:10.7717/peerj.11692)
Supplement: Supplemental Information 2 [file peerj-09-11692-s002.zip › raw data/Subject_5.csv]

139.2	114.45	65.366	88.642	48.398	106.99	71.78	81.727	-36.875	114.48	120.74	112.83	92.512	123.87	72.533	84.177	123.91	111.94	77.318	84.991	93.728	96.876	11.645	48.452	14.898	71.286	42.08	68.168	105.05	92.273	10.73	51.845	93.775	99.842	72.787	79.229	76.999	87.746	46.996	75.985	15.522	102.41	116.92	124.47	158.4	150.66	100.66	136.81	144.51	143.38
119.2	103.57	75.246	85.084	89.537	100.12	80.399	81.565	41.217	103.01	112.01	88.879	97.312	103.75	87.9	86.325	135.57	121.62	84.852	85.687	111.96	115.78	45.954	64.444	43.743	70.248	91.53	93.36	112.52	98.995	47.005	68.396	101.3	87.304	75.295	66.581	78.84	88.598	53.144	83.073	45.608	96.762	116.2	110.72	149.44	111.73	100.82	125.81	145.69	128.4
105.13	95.247	83.93	81.443	113.19	84.748	81.726	71.871	90.236	72.053	106.66	74.621	102.79	82.727	90.077	78.312	142.51	137.5	90.196	84.224	109.31	114.41	69.722	66.862	68.604	75.731	120.08	104.19	122.55	109.07	87.793	84.169	109.35	80.833	88.294	82.524	88.002	88.124	62.626	93.692	88.035	103.94	125.16	113.22	153.81	109.81	122.15	124.48	136.17	117.41
98.778	91.673	91.993	84.939	111.32	83.804	84.359	71.516	79.317	63.59	103.07	71.681	102.55	72.873	90.573	74.922	131.23	134.53	91.586	87.048	114.21	103.74	83.16	75.527	106.91	103.31	117.86	102.92	123.35	110.83	114.65	96.429	113.75	85.245	106.5	106.52	100.15	96.807	81.805	99.08	109.77	113.29	118.6	114.54	145.4	120.5	130.64	115.37	121.51	116.6
106.43	97.503	92.025	82.272	92.759	88.693	86.649	79.405	65.489	70.006	110.86	90.395	110.05	82.523	95.106	85.872	129.28	134.55	105.06	97.014	135.68	108.06	76.456	75.488	112.76	122.15	101.63	103.62	130.06	122.53	119.55	100.96	116.68	99.336	96.13	102.53	103.87	101.86	96.533	94.883	123.27	114.08	109.35	109.38	121.52	113.49	129.63	110.79	102.75	107.84
107.3	86.61	111.78	93.232	101.05	98.331	106.6	100.9	120.6	87.706	119.76	94.349	121.03	89.589	112.72	106.4	106.39	93.168	121.21	105.33	194.65	120.49	114.33	119.26	149.4	146.01	111.43	110.9	112.63	103.4	137.66	123.23	109.52	102.84	94.919	87.96	104.58	102.73	111.61	93.874	116.07	96.322	96.149	94.925	83.793	75.753	106.98	97.925	92.725	96.019
105.64	88.075	115.23	80.094	112.61	93.937	108.92	85.175	161.86	86.777	129.3	81.874	125.31	82.993	124.87	101.12	122.15	92.453	123.59	97.293	184.3	124.47	116.24	112.6	131.82	134.41	112.92	118.32	116.82	103.44	120.71	113.38	100.31	100.47	81.688	66.275	107.6	96.841	109.3	86.879	111.76	85.071	115.85	106.45	98.587	72.773	105.1	106.69	103.3	88.962
103.31	96.877	107.81	70.136	122.4	86.523	95.482	72.85	166.79	84.997	120.25	82.313	116.14	83.054	119.17	100.9	149.05	127.44	129.42	103.39	176.4	150.42	106.05	89.587	124.7	116.97	116.86	129.26	130.09	127.72	122.94	110.42	100.18	105.07	63.474	50.865	120.61	105.28	114.22	92.128	158.1	103.07	127.5	110.64	93.189	64.841	113.36	116.88	93.53	60.547
102.54	98.01	110.63	70.63	125.91	73.982	92.321	59.706	154.3	68.773	110.67	69.801	104.86	73.475	107.05	84.944	149.22	129.91	127.53	104.32	151.4	148.1	113.41	85.899	135.93	108.6	113.2	118.17	128.87	120.43	139.49	117.89	103.27	105.78	80.858	79.508	130.68	107.09	116.43	96.177	194.97	120.43	134.86	120.08	96.166	79.673	118.95	123.61	87.056	54.192
106.53	98.956	117.67	71.901	128.7	67.118	105.58	58.115	149.94	48.316	106.82	65.816	105.59	64.952	102.5	72.613	140.32	119.41	143.61	113.57	110.83	135.69	134.72	96.141	137.22	99.778	124.18	111.19	128.34	104.69	163.96	131.09	119.14	111.11	103.6	116.45	123.04	92.574	110.9	92.605	215.03	121.71	131.9	117.37	90.694	77.785	120.2	123.9	73.862	43.661
110.85	111.62	108.33	66.269	106.41	64.436	107.26	61.718	105.63	50.244	110.9	86.443	103.89	77.212	96.496	76.892	133.43	120.78	142.1	112.06	80.369	117.19	118.98	80.625	100.04	87.795	110.27	98.867	124.67	105.53	145.46	116.22	131.12	116.63	115.34	141.54	102.63	82.889	94.395	84.247	183.59	107.63	132.14	116.56	104.8	89.889	123.1	127.27	82.87	55.515
99.969	105.93	114.67	82.739	102.4	73.419	115.12	81.142	98.309	78.548	113.12	99.205	97.201	93.097	100.88	94.661	92.943	83.375	119.23	101.41	86.073	87.262	135.7	105.6	112.3	101.28	112.63	90.571	89.884	80.767	128.68	110.26	124.77	109.36	149.1	165.12	84.917	81.622	83.489	85.543	98.562	74.281	115.76	107.12	110.18	94.403	103.08	110.35	103.73	85.66
88.806	97.342	121.06	101.67	118.78	89.475	116.82	99.616	124.13	108.29	111.08	107.73	92.566	106.75	111.5	112.13	70.761	69.209	107.35	103.68	89.912	75.462	154.3	131.03	141.29	113.57	138.81	105.37	71.331	75.416	123.4	111.95	114.07	103.6	161.96	158.08	79.653	82.513	79.82	90.549	43.43	49.49	88.145	89.01	88.104	75.467	79.402	86.173	97.906	89.656
89.149	94.821	114.6	116.58	122.93	100.59	103.23	111.5	144.74	121.65	108.92	123.86	90.954	124.95	111.63	122.53	72.667	83.751	102.78	113.25	90.253	86.905	142.7	133.15	149.24	111.64	149.79	121.47	76.736	97.135	123.77	118.17	100.65	103.49	146	132.03	85.758	85.535	82.165	93.442	52.191	51.329	71.045	78	58.221	63.522	71.338	74.618	73.344	83.627
88.747	91.901	109.07	128.46	117.04	116.98	98.005	117.84	130.46	130.09	101.8	117.9	86.559	127.17	111.2	115.58	72.295	80.547	96.437	116.04	84.794	100.75	127.88	137.32	154.89	112.59	136.46	125.92	83.443	106.99	122.99	122.03	86.627	100.45	131.95	108.98	94.691	89.683	91.185	86.469	77.64	65.475	70.418	81.393	52.2	72.082	69.169	69.916	64.416	92.329
90.929	90.669	108.57	129.21	116.26	128.7	110.99	126.16	135.98	124.61	92.809	109.42	96.067	120.93	113.22	107.95	81.274	77.431	118.23	124.52	95.149	127.16	129.06	145.27	138.5	103.56	131.27	131.36	97.764	111.64	139.45	127.57	88.339	100.88	104.39	81.577	92.935	82.353	98.16	79.85	120.9	80.76	85.85	85.422	56.314	64.661	79.694	80.002	60.76	85.727
89.078	97.995	103.45	115.29	111.9	131.81	125.1	124.92	131.82	121.8	80.042	102.16	105.71	112.63	113.55	101.1	97.288	85.198	135.33	125.73	108.35	142.07	122.27	135.7	98.813	89.59	120.59	130.25	111.53	110.68	137.46	110.46	97.417	102.26	72.305	59.987	86.196	77.94	99.371	81.301	135.46	92.725	107.84	93.763	83.26	65.559	94.84	99.982	78.367	86.687
86.749	109.46	91.238	98.94	92.799	116.44	121.62	110.42	121.01	117.84	70.477	101.55	107.03	112.09	102.88	94.019	102.6	92.885	116.97	110.19	125.51	127.1	94.138	108.54	55.477	78.351	92.424	109.84	110.44	95.709	105.57	76.232	97.302	99.771	52.299	63.583	85.665	85.44	96.767	96.76	112.2	102.04	123.4	108.15	120.14	95.081	105.38	122.13	112.16	118.57
80.628	117.68	81.672	92.41	91.102	109.5	111.82	99.36	121.32	116.94	56.182	95.936	98.794	105.63	99.389	88.703	97.612	98.903	93.341	106.01	116.02	106.93	78.393	97.036	62.93	81.833	96.557	111.37	105.01	78.4	78.4	57.751	96.34	100.42	44.812	73.465	96.558	100.71	106.66	116.91	93.839	111.16	102.6	100.33	112.31	98.253	95.517	116.58	117.54	133.52
84.491	118.09	79.207	96.58	96.842	98.811	97.701	95.589	148.07	95.253	56.172	93.338	93.646	99.616	94.851	85.463	87.238	99.763	82.315	110.62	104.47	96.517	75.892	101.27	95.09	87.448	118.2	120.34	98.713	69.986	73.926	69.877	96.038	102.71	46.977	90.721	109.7	106.27	118.97	131.5	109.18	117.29	78.319	86.355	77.382	83.456	90.044	105.7	92.296	127.63
82.453	115.15	79.541	109.69	98.82	102.9	82.585	102.31	124.32	92.973	58.645	87.731	75.819	94.462	89.479	88.622	69.447	92.473	69.08	112.4	89.593	95.758	76.293	112.47	144.62	107.86	124.84	126.22	85.236	76.377	74.148	90.813	95.122	104.95	69.22	110.49	121.18	115.67	133.57	132.64	118.42	121.1	65.571	79.701	61.04	81.252	91.392	90.558	73.931	120.56
81.43	111.52	87.175	115.28	112.04	110.98	82.325	111.45	115.44	98.438	67.634	84.513	70.659	89.524	90.608	95.88	72.67	100.82	85.548	120.86	71.763	107.04	89.287	119.37	167.15	122.16	135.82	133.61	88.278	102.19	95.015	113.66	106	111.95	86.487	113.21	121.11	110.88	134.24	123.12	128.64	116.89	72.429	81.085	67.596	76.028	106.12	86.879	58.216	91.652
85.844	118.53	81.664	104.62	99.459	105.64	76.264	106.93	99.496	110.07	83.963	102.71	76.427	102.36	84.031	102.61	94.973	130.02	88.644	113.37	49.785	106.86	63.744	84.353	115.57	117.52	107.75	116.94	104.07	138.79	91.085	106.68	111.16	119.69	89.591	107.58	113.36	107.05	114.01	111.22	117.28	114.69	100.92	104.91	116.93	116.23	131	104.92	75.721	93.064
88.107	115.9	91.659	100.35	101.33	104.67	91.242	111.47	130.43	126.06	92.114	114.1	94.408	111.97	91.44	110.09	98.393	128.71	92.382	107.81	59.818	103.11	72.063	80.869	89.535	120.45	101.33	105.56	107.06	140.21	100.02	104.81	108.38	120.8	94.629	94.193	107.23	109.6	99.213	108.34	98.828	109.69	100.86	113.39	128.54	131.23	124.28	104.38	97.385	102.93
98.766	124.24	88.816	80.933	92.121	93.344	96.828	101.04	152.94	109.06	100.77	132.66	119.6	120.2	97.882	104.61	115.26	141.23	92.15	95.869	35.762	94.541	60.061	56.477	28.549	93.375	98.54	104.33	120.79	142.98	82.039	83.956	100.13	118.94	75.452	70.39	100.96	108.66	85.796	105.98	100.66	113.21	102.74	122	130.07	143.29	118.7	106.7	122.42	121.19
107.77	129.66	85.839	70.407	67.818	72.744	90.393	92.157	129.49	76.236	104.76	145.49	128.61	127.73	90.352	97.335	108.74	131.03	74.255	72.852	33.872	76.522	53.661	45.287	-6.543	65.028	79.273	89.032	109.22	129.53	54.63	63.282	81.267	105.17	66.415	64.575	101.72	113.42	87.831	110.94	98.305	119.01	112.93	134.03	128.72	159.84	116.87	110.55	154.64	158.1
108.67	131.9	87.557	66.263	59.481	59.072	85.896	90.129	89.912	50.547	96.281	140.68	121.11	122.41	82.455	92.979	102.59	125.12	79.437	69.851	32.535	62.418	72.655	52.085	-0.05826	44.337	73.46	80.232	97.258	121.72	52.98	57.887	75.753	92.599	60.305	58.865	108.4	112.05	105	116.72	101.08	119.11	122.86	134.6	115.83	145.69	120.94	113.07	158.67	160.3
106.44	138.54	78.919	58.261	51.643	48.502	76.789	84.281	52.411	45.17	84.045	127.78	101.02	112.71	73.707	88.218	113.58	143.99	96.084	83.757	19.784	49.078	72.126	40.009	2.8353	29.71	53.116	64.409	103.06	132.69	61.282	55.621	84.001	88.939	49.538	50.952	117.56	105.38	119.64	114.75	102.05	113.28	137.27	134.67	116.85	133.85	134.15	127.03	139.14	141.46
97.06	132.33	79.88	65.338	66.67	56.579	86.972	96.49	82.382	68.445	66.951	103.22	79.954	97.152	82.561	90.731	110.28	144.63	120.31	115.94	34.734	52.634	87.875	55.724	49.492	47.94	50.957	58.273	108.22	131.13	104.02	82.63	99.251	93.314	54.754	45.996	126.3	102.2	135.83	109.36	107.86	101.04	124.45	115.39	93.555	100.22	124.92	126.08	96.265	106.55
95.775	136.62	62.383	57.946	65.298	63.54	86.103	94.371	113.38	78.386	64.714	96.131	68.458	90.345	93.232	85.414	127.16	169.2	122.34	129.87	19.676	70.748	45.357	29.66	37.739	55.493	33.968	60.364	133.69	150.99	109.85	89.438	111	106.33	51.057	42.574	124.01	101.12	131.72	93.235	126.81	101.45	122.63	109.86	98.037	101.49	123.72	133.71	72.781	90.475
97.915	129.81	67.889	57.132	83.548	77.785	98.363	100.02	144.94	73.354	70.034	85.07	72.625	81.15	111.81	85.114	135.48	175.75	127.19	131.5	47.19	113.13	35.496	35.422	55.817	73.768	51.063	84.618	146.64	162.73	118.02	100.46	119.86	115.53	57.277	43.597	114.83	103.63	125.77	83.64	152.92	108.18	110.21	99.509	76.295	74.348	113.83	124.33	58.798	61.579
107.74	125.81	77.421	48.874	88.446	72.582	96.563	83.158	136.44	37.994	91.529	87.257	94.411	82.094	111.9	78.986	153.46	186.19	118.14	102.65	40.987	128.03	26.78	29.218	25.491	65.953	64.199	101.24	156.1	176.72	95.43	86.759	120.38	116.61	66.808	65.886	100.22	95.726	106.61	82.785	155.68	119.55	127.12	116.92	92.32	81.604	130.53	128.37	77.547	51.197
106.67	110.58	102.05	63.393	90.882	70.585	94.44	76.326	106.15	35.015	102.83	87.855	113.36	91.836	98.537	86.26	136.3	154.59	94.963	70.649	57.221	107.09	65.609	62.891	33.618	75.034	75.06	99.413	129.51	155.22	83.755	80.829	109.96	105.9	102.52	112.29	97.738	97.898	101.62	100.04	115.39	123	132.56	134.16	103.71	97.784	139.38	121.54	104.3	59.469
100.78	105.88	109.39	74.632	91.648	80.977	88.317	75.157	86.402	68.269	98.086	93.44	127.62	102.67	85.187	98.369	129.94	141.48	88.668	69.457	57.867	83.41	99.358	83.78	35.025	80.989	87.819	102.86	113.57	137.2	82.19	76.062	107.59	102.03	114.82	135.77	104.93	103.07	104.38	114.83	93.152	120.46	122.36	135.43	98.778	101.8	142.2	115.52	97.991	52.512
94.625	111.88	92.225	76.369	80.108	93.716	78.611	74.167	83.216	107.35	88.398	94.732	127.97	105.73	75.431	96.188	130.01	141.24	79.879	80.955	54.056	69.816	91.411	73.036	17.767	82.196	77.369	98.228	106.34	117.68	73.204	65.224	105.99	101.9	107.71	140.02	113.22	107.95	100.94	113.76	102.1	113.61	118.5	134.66	108.67	123.93	139.62	123.32	80.099	63.194
77.152	107.38	82.856	92.444	87.149	119.84	88.134	96.517	88.485	141.51	66.462	72.867	103.93	90.321	81.607	86.38	101.83	113.62	67.345	96.065	83.828	82.328	93.944	89.636	67.425	108.55	76.076	98.328	81.244	77.849	83.372	71.078	101.82	98.663	112.89	134.17	118.37	117.49	102.89	105.75	126.64	107.9	103.95	116.34	107.44	129.53	109.98	114.57	66.902	86.229
73.131	107.9	76.542	99.979	108.03	130.14	100.96	119.79	103.62	123.23	54.109	65.335	85.65	77.418	90.885	75.848	102.02	125.7	85.045	113.9	93.311	118.82	86.894	92.245	102.62	109.83	98.395	113.19	85.214	77.414	106.82	80.777	110.14	103.07	90.069	103.03	109.64	105.7	95.998	98.4	183.07	117.33	100.35	90.119	96.043	103.52	94.511	109.79	52.143	80.258
78.319	110.52	75.946	108.8	104.67	120.82	99.302	129.88	57.971	96.758	56.282	69.664	66.021	83.308	86.824	72.787	99.186	135.65	79.098	103.05	95.852	121.06	64.766	83.704	123.75	103.75	85.089	97.13	86.581	90.206	102.13	74.872	106.92	99.119	75.72	85.557	100.96	97.839	91.251	100.86	180.24	133.55	102.33	80.454	99.737	101.87	89.716	103.71	75.268	97.64
87.938	109.35	88.415	116.7	107.94	115.53	101.76	130.11	33.164	90.278	67.365	76.108	66.18	93.363	91.956	82.598	98.104	133.48	85.523	96.526	79.425	95.944	74.586	92.75	143.5	96.849	87.498	86.713	94.764	102.27	100.66	76.773	104.41	93.226	70.24	74.199	96.611	90.886	101.38	108.64	141.48	136.91	82.926	65.96	77.535	77.881	81.737	83.183	88.849	90.333
105.74	120.82	78.858	106.07	84.508	108.7	83.362	112.57	14.296	101.31	89.305	108.22	80.98	116.58	91.124	101.5	117.7	151.99	87.782	93.518	63.007	74.752	51.971	65.686	99.549	76.144	69.513	79.576	117.34	131.92	73.344	66.92	101.1	94.688	58.04	71.506	95.762	96.374	112.67	110.85	116.3	133.25	74.031	65.622	66.874	77.575	89.302	81.044	90.207	77.083
102.49	111.7	86.357	105.37	90.444	123.96	88.245	102.26	36.567	125.07	98.944	102.72	90.898	106.07	107.14	106.9	107.6	120.2	85.85	95.542	75.248	68.913	77.391	85.593	109.57	91.657	81.466	93.498	111.36	112.71	65.382	75.486	96.453	92.807	92.789	97.298	97.718	109.51	126.16	104.1	94.522	108.66	63.196	66.387	64.931	78.641	72.272	67.715	84.161	65.889
97.001	97.618	94.652	102.57	109.08	125.7	99.015	96.296	91.577	107.58	103.39	91.243	101.65	82.85	114.62	94.5	108	102.27	95.033	101.47	96.078	92.329	99.421	102.78	107.34	104.31	110.35	117.32	108.3	92.536	76.521	91.032	101.1	97.324	126.78	130.08	92.289	105.49	114.11	93.589	108.27	87.751	79.399	78.041	86.53	88.228	64.596	72.344	72.912	55.112
90.459	84.674	102.47	107.94	125.93	114.82	109.03	104.32	130.31	74.204	96.394	82.271	104.2	67.647	106.64	77.834	111.26	101.32	103.33	107.04	114.33	121.22	107.26	116.5	103.74	116.9	134.89	132.58	106.47	83.944	99.276	109.15	109.99	104.26	145.68	154.29	84.477	91.402	87.359	89.953	114.11	83.851	97.288	90.341	107.33	97.108	63.044	78.831	69.582	58.184
76.983	70.627	115.16	132.24	135.53	113.12	121.76	130.15	135.56	76.439	77.965	69.875	94.407	67.998	96.981	72.469	88.347	80.948	93.317	107.31	126.09	124.06	122.08	151.67	132.79	145.91	144.18	130.9	88.358	69.8	124.33	132.62	110.53	103.4	162.21	168.74	82.209	86.296	75.359	96.614	69.272	90.268	84.387	90.754	100.5	95.795	52.404	63.353	80.831	86.295
70.139	66.682	120.68	148.85	140.3	123.39	132.08	151.91	147.79	103.93	69.217	69.657	93.409	81.52	99.757	82.051	72.942	72.307	93.002	112.65	113.64	115.64	138.3	180.74	148.35	161.43	153.64	134.61	82.628	74.586	144.11	153.43	110.83	102.29	153.47	157.5	80.441	85.039	83.673	103.12	34.131	98.396	58.228	80.114	66.336	71.563	53.496	46.869	78.054	97.921
71.619	77.28	107.72	140.49	119.99	133.95	122.14	144.37	119.31	135.84	81.338	78.992	90.502	97.831	104.53	93.579	74.186	82.952	78.079	101.93	102.25	103.64	122.6	165.92	128.79	156.27	127.11	128.51	84.453	97.792	119.68	139.68	102.85	99.536	133.51	139.4	81.281	99.022	101.54	100.01	31.16	103.64	62.659	88.215	65.723	80.612	78.071	57.665	81.092	110.75
68.997	70.455	115.87	137.97	120.54	140.9	123.1	132.1	118.15	145.3	99.83	72.139	87.016	94.036	114.36	101.69	53.621	55.897	63.654	85.572	132.45	94.775	150.89	177.59	160.89	158.59	117.29	120.7	64.133	86.752	110.07	131.32	89.366	91.706	145.24	140.33	88.664	116.6	124.52	99.226	61.875	95.784	88.228	100.84	86.472	99.159	95.734	76.155	87.153	118.18
78.786	73.816	118.44	117.53	132.96	126.13	117.84	108.11	128.21	110.37	114.91	73.013	93.86	83.002	113.47	97.681	73.169	72.107	80.575	86.127	141.52	106.39	155.57	148.22	160.14	128.73	129.05	125.29	75.746	97.26	102.37	109.29	92.477	96.679	125.86	117.77	100.26	116.36	126.84	97.728	135.68	93.768	128.28	111.52	118.39	109.03	120.23	108.48	84.163	95.486
93.885	87.506	109.14	97.946	124.23	92.274	98.327	81.089	113.85	70.806	118.24	80.616	98.591	84.886	92.08	81.221	90.385	86.819	77.06	80.279	118.83	99.403	111.82	87.549	116.54	86.077	117.34	108.05	87.366	98.341	69.581	73.07	91.509	99.608	98.424	95.678	117.95	110.5	112.1	100.2	157.8	99.81	157.82	127.87	167.49	149.33	137.41	135.14	116.61	118.1
109.46	106.58	94.546	85.77	102.07	64.043	76.225	65.273	93.172	61.017	108.31	90.09	101.01	102.1	68.458	67.548	89.452	86.162	60.439	74.944	102.24	87.758	49.998	31.63	56.727	52.101	96.645	83.21	85.631	84.427	28.415	42.709	86.466	95.773	69.544	70.68	133.81	108.51	99.947	106.53	122.7	108.69	149.32	133.29	185.24	178.07	137.71	139.62	163.42	168.86
123.19	124.64	80.363	76.127	83.513	52.023	60.504	58.751	101.88	66.658	98.87	109.18	108.48	126.85	58.2	67.057	85.101	90.36	53.87	74.127	98.713	91.246	6.9285	0.36571	-7.0302	28.103	94.096	75.982	80.545	74.247	5.7122	32.922	85.012	91.195	46.525	48.439	132.87	106.28	96.746	113.82	89.826	117.24	123.76	126.69	164.9	172.77	135.45	135.38	189.98	202.29
124.74	127.09	80.73	74.086	75.645	54.332	59.284	54.506	117.45	72.54	98.618	117.75	110.97	137.56	63.34	73.054	72.903	87.53	45.528	61.2	117.85	94.157	10.698	10.166	-23.015	31.831	97.342	74.823	64.537	60.205	6.5619	38.641	80.783	82.481	61.735	53.939	116.91	108.09	99.15	119.26	72.159	118.12	111.98	124.82	142.84	159.57	128.47	132.27	197.37	214.84
110.95	112.18	100.81	82.592	91.843	70.559	80.892	59.162	127.35	79.928	100.26	103.54	107.71	122.12	84.146	82.166	62.847	81.146	48.839	49.164	142.83	91.962	66.497	58.295	44.458	67.244	111.2	82.5	52.323	50.256	39.631	56.37	78.959	74.881	106.44	75.617	100.46	112.6	104.47	121.35	76.069	111.59	109.08	120.23	119.03	129.58	105.41	121.18	177.61	189.12
98.532	97.819	119.4	91.325	114.12	82.076	109.63	71.977	147.43	83.754	105.2	93.458	113.64	102.57	105.77	94.174	73.144	90.406	74.492	52.626	139.01	87.613	120.87	97.932	126.26	98.9	124.64	94.609	67.893	65.682	87.659	76.352	83.703	75.722	135.29	92.771	93.409	108.24	104.24	119.7	103.18	105.9	110.74	111.07	96.639	91.947	82.969	109.23	137.2	137.57
96.491	98.731	118.89	93.581	119.03	85.811	124.34	90.32	161.5	98.407	109.61	106.86	125.02	102.48	117.26	113.58	95.568	113.39	109.32	74.402	121.77	96.418	129.7	101.24	163.28	108.98	121.31	105.11	102	106.51	118.5	87.347	92.212	84.406	125.97	96.388	99.037	101.37	105.25	115.86	136.12	107.69	105.9	98.068	74.951	61.788	76.281	99.522	98.263	92.732
92.021	93.377	126.47	102.85	120.13	90.694	135.64	102.32	173.2	121.46	112.3	103.46	125.62	101.31	128.54	123.61	79.447	82.328	120.03	89.682	123.66	98.032	141.5	121.03	187.86	121.4	110.98	100.41	101.72	104.54	125.31	96.381	91.845	82.198	133.59	119.91	109.51	95.68	116.74	111.74	124.01	99.722	93.935	93.838	73.298	62.336	75.719	85.1	95.366	98.138
89.355	87.846	138.33	104.55	132.75	98.491	137.54	96.742	178.47	121.85	111.95	92.681	117.83	91.508	141.33	125.8	70.41	63.033	134.93	109.67	133.72	115.82	163.16	144.32	183.61	120.69	128.89	108.94	95.874	95.055	124.03	103.42	102.1	84.568	137.65	133.35	109.14	86.465	132.02	109.25	124.74	91.314	85.237	90.281	71.644	57.521	92.103	79.974	94.068	95.02
88.599	82.974	142.62	103.75	128.36	93.576	116.89	70.337	136.48	91.866	114.05	83.019	98.967	80.174	135.75	116.42	72.305	65.435	121.3	106.92	136.92	115.18	167.6	150.63	150.61	110.31	132.24	101.28	84.851	81.822	103.72	97.808	108.73	89.174	149.35	145.44	97.94	84.727	134.77	111.41	124.59	88.537	98.784	103.42	94.316	84.645	118.36	95.067	107.38	105.6
84.01	69.223	150.41	121.34	127.03	91.649	101.68	62.529	87.694	71.24	108.41	65.852	81.138	66.808	122.43	107.97	62.847	54.616	98.145	97.191	150.8	94.716	188.21	176.73	167.47	120.12	138.97	88.934	62.41	50.977	106.47	107.7	107.11	91.861	171.63	145.98	90.022	97.928	133.19	120.12	112.14	85.723	94.561	102.84	85.888	90.15	112.68	95.545	111.03	107.06
91.272	74.708	136.31	125.58	127.66	94.732	93.563	71.526	65.002	69.716	104.04	65.384	87.958	63.089	111.38	99.997	87.065	77.436	108.64	104.36	117.63	81.778	176.14	165.4	163	115.79	154.29	102.38	75.957	53.933	117.77	114.69	110.49	102.02	148.02	106.98	88.811	106.69	119.63	117.53	115.63	87.006	74.651	84.32	46.577	54.641	93.346	88.524	84.675	69.417
113.99	90.926	111	122.81	104.71	85.669	88.78	93.762	82.541	82.745	118.18	91.089	110.93	86.42	93.564	97.203	101.94	84.044	119.58	105.48	105.66	72.686	128.41	125.6	119.86	102.79	131.99	100.83	85.414	62.932	115.83	113.63	100.91	103.39	107.72	82.277	94.655	108.62	96.656	107.37	107.12	86.709	67.069	78.66	26.826	42.745	81.908	94.42	68.811	58.927
126.99	99.432	104.93	125.12	92.095	93.146	104.18	126.01	113.46	118.22	131.43	109.14	121.73	108.8	92.389	101.9	86.563	54.203	124.56	106.73	124.46	72.997	108.68	112.11	105.24	110.77	104.43	98.351	72.07	58.521	109.58	111.09	87.286	95.492	89.302	84.794	103.41	108.93	86.444	95.767	76.098	82.521	59.285	77.454	28.371	46.921	68.78	92.551	70.216	70.707
129.19	100.48	116.08	120.16	102.37	111.08	130.64	142.16	146.41	135.89	139.58	113.05	123.01	112.5	110.03	105.58	83.499	43.058	136.45	114.29	119.44	79.672	121.28	113.43	96.347	116.06	99.928	106.12	72.978	67.151	105.59	104.35	88.81	92.428	80.26	89.227	101.97	95.395	82.478	87.408	58.94	81.105	59.017	76.421	47.561	52.748	67.171	90.169	71.652	70.885
129.31	93.48	130.89	116.14	113.82	117.21	147.5	142.16	172.34	123.19	146.06	117.31	126.14	111.59	123.81	113.45	94.286	58.504	142.51	118.33	107.61	85.279	144.45	120.44	85.672	109.38	104.85	103.24	91.032	88.596	115.39	105.74	99.54	96.556	79.545	89.647	90.777	78.645	78.976	94.094	69.507	88.424	66.406	74.07	63.816	60.09	76.665	93.064	69.914	66.796
123.45	85.38	132.4	117.13	103.77	112.96	141.42	128.98	134.51	116.65	146.24	112.67	122.37	111.13	120.76	117.81	93.825	67.283	112.37	99.713	97.385	78.435	142.89	120.23	87.572	105.89	86.676	77.588	101.29	98.222	113.07	103.17	99.309	96.804	103.5	96.956	84.11	85.001	78.461	107.97	65.26	99.033	73.045	78.343	82.23	90.062	78.861	90.02	87.802	92.566
118.43	78.092	130.67	121.05	102.99	105.07	132.07	120.84	111.49	118.08	141.82	106.87	125.03	111.02	111.97	122.02	83.44	60.741	98.371	87.254	104	89.616	145.41	129.97	112.62	105.44	93.441	69.553	101.89	91.886	129.19	116.28	97.179	95.685	135.77	107.43	85.136	100.99	83.756	119.34	74.32	101.79	70.644	75.94	72.544	93.695	71.654	78.567	92.282	102.2
113.06	77.588	133.49	114.73	119.64	103.69	130.72	110.99	104.47	124.45	132.47	90.732	121.79	98.629	109.77	114.5	79.115	50.398	112.66	88.515	107.43	112.35	155.37	139.2	144.91	107.6	121.66	90.023	96.537	76.452	139.7	124.59	98.22	93.069	158.89	117.36	93.05	113.91	89.971	112.9	85.159	89.742	69.322	77.824	62.293	80.115	61.383	67.176	85.134	85.477
112.3	82.196	136.98	107.78	117.47	96.108	125.21	104.56	105.14	122.96	124	92.009	106.27	97.31	99.361	108.08	76.56	43.385	120.91	89.58	126.86	120.06	153.47	136.7	149.25	107.24	118.18	98.545	79.452	62.46	126.68	122.89	92.534	89.348	160.17	132.28	103.21	122.89	92.177	100.86	87.508	75.74	84.631	96.589	79.028	94.72	63.652	75.017	90.566	83.458
110.36	86.61	143.32	100.02	122.85	106.47	133.04	105.44	120.28	123.9	107.27	85.25	93.441	87.551	106.67	101.85	92.876	53.735	138.22	104.06	118.18	110.16	164.25	139.66	145.1	105.58	116.4	113	79.8	61.391	112.1	120.76	93.233	90.662	123.57	110.99	110.18	118.53	97.536	87.238	86.426	64.657	84.609	100.54	83.297	84.265	61.168	75.293	91.187	66.937
126.04	100.2	118.66	86.337	92.536	102.69	119.12	102.68	131.23	111.71	106.32	107.67	106.02	104.21	103.74	104.61	128	93.533	137.67	107.14	96.998	93.19	123.28	104.45	65.343	74.66	79.843	101.56	106.46	90.521	88.175	111.95	89.922	96.888	49.646	68.796	108.51	102.79	95.042	84.642	99.708	73.243	95.559	103.39	92.379	87.033	81.04	92.518	103.32	75.809
135.35	104.46	86.735	90.747	63.984	110.14	100.12	112.86	108.74	128.86	105.38	124.74	123.26	128.76	102.17	120.72	123.71	95.374	115.64	101.66	117.05	96.586	86.098	94.619	30.677	66.985	53.592	85.962	113.96	101.86	85.492	113.94	79.458	97.527	11.501	44.03	108.49	100.72	108.22	96.735	101.24	91.366	90.155	89.728	80.003	80.601	88.186	89.641	123.38	106.39
136.44	108.08	56.935	93.801	54.127	119.3	77.203	112.19	50.434	149.39	106.87	128.95	129.72	141.28	100.88	129.01	105.46	87.261	96.283	96.624	148.49	126.76	51.936	88.626	35.675	74.303	58.302	85.403	112.48	105.22	88.601	105.46	76.79	96.761	19.139	52.098	108.34	103.9	122.25	106.79	99.632	107.56	93.289	81.93	80.272	85.005	95.914	84.799	136.84	130.39
128.46	120.19	34.531	83.899	50.405	118.67	48.916	90.26	-42.674	151.38	106.18	126.8	108.41	135.59	91.711	117.47	103.6	105.94	81.22	95.005	159.28	155.98	7.3368	58.521	50.736	84.267	66.38	89.948	113.55	119.12	67.351	70.084	86.931	99.649	50.422	82.594	106.76	110.41	120.1	103.24	89.562	116.38	119.19	100.12	122.61	129.66	113.71	96.435	141.41	140.84
102.32	117.97	48.356	91.113	63.2	118.03	46.451	80.873	-87.206	143.28	90.953	108.03	68.234	110.03	85.895	96.667	87.428	102.64	66.185	98.898	159.64	144.57	16.964	68.078	119.07	116.68	75.275	85.755	94.314	107.81	57.202	55.179	98.394	100.08	105.54	123.5	106.16	120.14	111	95.629	51.404	108.67	134.16	123.96	170.36	183.91	113.46	100.17	138.72	148.37
86.715	117.3	70.486	90.949	86.688	108.91	65.201	85.111	-13.826	104.99	76.791	104.61	61.372	87.244	88.858	80.661	111.7	133.3	95.755	123.12	115.61	118.74	51.593	79.04	140.68	119.82	95.698	93.656	110.95	122.31	80.73	77.222	120.06	112	106.2	117.03	98.448	105.39	89.579	85.568	57.117	98.122	134.63	129.91	178.09	181.7	117.59	107.03	100.41	112.4
78.45	122.82	74.419	91.434	85.446	107.11	77.364	105.14	51.139	94.2	64.139	120.67	71.766	92.637	91.166	90.721	137.02	161.85	114.72	137.13	81.753	101.1	66.984	81.16	127.26	118.01	80.66	97.563	133.93	153.11	107.75	115.45	124.96	124.57	80.959	89.3	96.931	99.724	80.288	82.18	78.21	101.71	118.99	120.32	155.09	150.77	119.7	106.04	73.883	91.762
82.257	127.64	65.92	82.687	68.909	100.72	78.137	105.39	78.056	90.408	73.417	128.51	92.426	106.7	93.68	102.84	151.41	163.69	113.21	122.9	64.392	93.542	59.126	68.91	83.336	110.41	47.033	93.607	152.7	172.24	118.87	138.41	110.03	124.52	68.855	83.481	99.706	89.152	75.93	79.336	94.86	106.25	122.43	122.78	148.58	131.02	130.6	115.14	79.799	104.77
83.939	113.02	78.559	85.588	90.599	107.97	93.652	105.3	112.19	92.766	85.51	113.83	106.84	103.81	111.33	119.05	139.67	128.82	127.92	119.76	92.166	116.88	97.384	99.743	104.75	120.77	79.859	117.91	155.18	161.39	155.4	163.59	98.23	116.02	86.804	96.795	104.02	74.874	86.396	83.152	119.6	101.55	120.73	112.62	119.07	79.795	128.95	114.94	77.315	92.658
83.897	104.4	80.57	89.601	93.06	113.44	89.649	96.858	83.353	100.69	91.954	109.83	92.277	101.95	113.25	129.18	127.94	114.29	116.1	115.29	134.1	139.81	94.425	102.07	122.33	126.53	103.59	130.89	147.91	156.16	146.87	147.18	88.5	105.91	99.557	108.75	105.79	81.703	92.11	88.269	127.8	102.37	131.85	116.74	120.55	78.748	133.28	127.6	88.923	90.389
76.936	90.049	90.716	104.28	96.307	117.21	95.152	94.107	89.144	102.27	89.322	95.371	74.161	87.447	112.29	116.85	103.71	88.813	87.988	107.5	149.18	122.89	95.597	114	138.71	128.85	123.17	124.15	120.75	124.89	121.77	123.76	81.419	91.12	109.54	109.74	98.734	94.464	87.431	90.99	101.29	97.058	138.5	125.82	145.75	111.35	128.49	134.17	109.99	102.94
81.323	91.533	88.51	112.46	100.13	121.31	99.473	117.63	135.13	106.77	75.715	108.79	77.742	91.919	106.87	117.87	110.8	116.11	97.813	126.69	175.5	130.38	83.231	107.49	119.77	115.12	138.21	127.25	112.17	132.05	117.54	117.93	94.903	95.387	63.851	57.582	87.366	110.89	84.452	95.549	121.13	108.18	119.1	105.13	119.22	91.132	124.08	130.03	89.374	68.369
95.557	105.02	71.834	105.22	80.364	103.55	86.708	122.36	162.89	92.988	78.109	130.34	95.669	112.76	89.839	110.98	126.86	150.07	93.564	118.98	153.43	114.43	39.686	65.539	39.409	89.388	97.088	107.32	111.02	145.77	98.203	107.09	102.93	103.95	29.931	31.314	78.22	112.69	76	94.35	130.99	123.72	120.72	102.09	124.35	104.77	133.64	134.37	88.734	71.924
102.53	112.31	71.379	89.602	88.863	93.272	84.054	106.57	158.13	75.197	84.949	118.59	108.99	113.03	91.529	96.74	143.35	167.97	102.2	108.31	85.318	92.423	35.395	40.597	7.0316	83.375	74.856	107.03	123.61	149.36	93.904	100.6	116.39	114.7	39.487	37.995	80.065	95.274	79.204	87.064	124.63	124.71	117.7	97.083	119.85	97.665	129.33	122.68	86.465	70.588
103.77	103.04	87.193	87.641	101.81	80.05	83.388	90.342	135.32	53.634	96.165	107.14	108.64	112.86	92.456	94.896	135.09	155.97	104.08	98.404	52.368	75.521	67.447	50.267	45.272	94.768	73.582	104.7	129.26	135.89	110.76	108.18	124.25	121.08	85.572	81.353	90.175	77.962	90.161	91.654	108.55	113.45	112.85	93.984	98.264	89.764	117.51	111.07	86.967	80.283
98.364	86.419	108.38	92.253	122.57	83.401	93.264	86.71	101.18	50.884	98.455	91.409	99.57	101.87	100.54	99.846	120.37	137.59	114.72	107.67	73.397	87.534	119.39	88.666	137.77	110.09	109.36	111.99	132.19	118.62	138.86	119.98	132.14	121.93	117.41	105.36	99.78	76.221	100.99	100.67	97.823	96.581	90.968	81.724	51.214	57.365	97.332	95.341	75.055	69.46
92.243	87.537	96.105	87.253	104.06	92.625	84.2	81.767	14.242	71.116	96.767	93.946	84.987	100.53	94.847	99.582	111.28	133.13	96.837	106.55	101.2	110.98	104.59	90.905	165.36	102.01	110.1	102.52	126.41	113.4	120.45	100.42	124.25	115.23	112.48	107.54	100.39	97.579	95.247	101.09	83.25	95.88	86.193	88.972	58.415	75.745	97.29	96.96	87.426	85.503
89.869	93.496	80.363	85.058	88.821	111.1	80.557	93.527	-48.473	107.72	90.766	97.969	79.316	101.56	91.078	104.44	99.035	120.33	95.073	114.17	163.27	153.9	83.011	96.644	161.28	95.704	104.09	97.524	104.27	104.88	109.69	86.713	112	105.33	87.677	94.061	94.927	120.74	87.99	93.44	93.459	107.28	82.361	90.94	75.643	83.814	102.24	99.312	87.275	84.872
97.916	90.764	82.705	80.513	82.145	103.14	87.42	83.033	-29.064	98.363	106.99	77.784	90.81	87.189	91.198	83.09	83.877	74.689	96.25	100.05	167.43	137.02	72.535	95.94	100.52	85.104	73.724	73.347	77.663	65.085	95.775	75.55	92.805	85.953	88.05	114.63	84.137	100.55	66.658	71.953	86.92	103.1	115.54	119.56	149.46	131.6	118.63	121.3	98.973	106.04
106.02	117.1	58.925	69.342	65.106	112.11	67.569	89.961	-68.493	115.49	96.494	105.4	81.293	100.96	87.905	101.25	121.81	125.17	117.49	120.47	130.61	138.9	15.791	33.378	28.546	78.942	33.033	88.593	106.02	117.21	69.38	56.866	99.273	100.34	42.526	85.395	87.542	96.144	73.689	59.399	121.36	122.57	122.63	115.62	163.52	138.04	133.46	132.69	78.417	74.711
104.33	112.02	73.066	78.413	77.542	109.91	79.277	97.596	0.55381	101.19	86.847	97.88	82.141	92.039	98.902	102.28	124.37	120.33	125.6	127.28	72.928	82.014	34.464	29.115	31.002	88.031	30.78	90.5	123.07	120.39	72.584	72.495	104.52	103.87	36.869	72.408	94.31	75.724	86.975	64.447	100.04	106.74	118.65	111.08	156.85	139.17	123.8	127.46	78.564	72.86
102.05	107.57	74.005	85.313	75.353	92.986	82.101	103.34	91.687	72.162	77.486	109.58	93.637	98.941	95.28	102.6	117.47	121.41	108.29	119.38	37.083	38.14	41.895	27.285	31.148	76.888	45.172	79.015	134.89	126.25	78.149	93.873	104.97	106.38	24.431	55.432	96.892	70.168	95.184	89.536	69.063	92.605	121.67	113.08	151.56	155.21	124.66	125.75	105.32	105.76
98.852	126.78	44.955	64.191	61.372	84.011	64.382	87.709	86.117	60.618	66.205	122.64	98.085	108.11	83.206	94.6	134.39	164.43	81.503	105.44	20.31	53.533	-1.306	-7.1816	3.2646	49.792	63.981	78.072	149.87	159.11	57.217	80.101	105.93	112.46	-3.8855	26.825	95.584	89.283	94.507	107.46	52.097	98.089	135.73	123.25	171.36	178.09	141.44	126.63	142.29	139.11
88.598	115.96	54.352	76.235	74.353	79.196	66.551	87.401	93.604	60.722	65.054	112.92	95.923	110.38	72.793	94.345	89.892	122.46	56.599	88.644	95.467	90.928	29.425	44.681	55.853	67.773	102.51	71.982	102.28	123.15	90.707	100.71	91.746	104.14	41.688	63.176	95.51	110.7	100.33	124.43	40.952	100.1	142.36	125.56	181.98	184.21	138.01	113.15	167.06	175.72
85.208	112.8	67.274	80.599	93.288	85.597	67.166	75.871	54.332	68.423	77.32	101.68	85.341	102.49	73.614	91.948	85.926	114.46	65.304	90.465	103.93	119.42	54.535	72.921	84.992	88.468	122.77	88.581	86.905	110.57	114.47	105.89	91.566	107.41	88.811	102.18	97.544	114.16	103.14	114.77	64.953	104.37	144.74	119.84	184.25	170.45	131.97	105.89	152.18	160.81
91.743	100.78	92.06	96.612	100.81	89.278	77.154	76.564	47.541	74.011	103.12	98.522	83.247	96.619	80.479	91.769	93.343	106.74	89.567	100.43	73.006	96.354	93.113	100.46	101.77	107.38	103.73	92.114	91.236	98.73	132.54	118.78	97.552	112.77	129	134.36	102.11	99.211	103.76	98.241	92.708	97.362	132.86	106.9	156.98	145.13	114.26	105.5	117.44	128.47
95.039	98.389	97.035	112.1	83.222	107.68	85.103	96.393	23.992	106.53	111.79	110.56	83.958	101.69	88.48	96.752	110.42	120.13	103.12	113.79	11.852	51.34	105.01	108.06	99.253	114.7	52.169	88.549	111.58	108.76	114.42	118.06	107.99	121.43	130.87	124.15	108.65	97.793	109.6	88.122	99.067	96.659	97.133	84.019	108.34	117.14	86.439	94.387	94.917	101.78
107.55	109.19	78.21	108.45	54.701	111.11	86.5	117.28	40.154	117.32	109.99	138.38	107.28	119.13	84.288	99.356	138.6	156.72	120.49	126.74	-11.56	39.285	83.383	92.372	47.425	86.937	16.965	80.966	137.75	136.22	85.448	105.91	121.8	128.56	85.318	84.552	104.67	95.627	103.26	92.258	112.59	108.02	73.343	66.112	65.18	87.979	79.662	90.979	84.024	81.079
102.73	113.42	65.288	110.11	35.602	114.48	86.492	130.39	18.39	135.72	86.757	129.15	108.28	124.79	72.154	93.75	113.98	132.3	91.449	112.72	49.979	53.723	65.61	102.65	54.113	91.323	3.6113	61.581	107.47	117.29	51.986	82.422	113.1	114.37	84.167	84.398	102.16	115.05	101.3	105.81	72.184	121.71	62.181	65.615	66.701	99.104	68.305	71.035	118.98	116.95
108.5	108.48	79.017	91.654	76.176	97.156	102.43	106.69	86.438	89.392	81.351	85.595	125.39	96.1	76.983	65.809	116.15	110.65	109.07	106.18	96.373	91.354	85.146	115.2	66.547	86.415	82.066	80.361	99.402	91.51	70.347	74.034	115.19	97.775	92.618	99.389	88.62	90.006	82.707	106.09	70.865	115.29	80.907	72.512	83.842	85.633	76.634	66.838	123.19	109.62
108.2	105.73	87.06	88.187	98.459	91.975	91.864	91.87	67.717	81	75.997	73.571	108.99	91.9	75.307	71.846	117.51	106.79	102	96.608	150.99	131.9	81.115	103.87	110.71	108.66	132.34	104.48	95.573	97.148	93.16	74.708	108.77	90.705	109.91	115.9	88.071	95.046	83.783	106.68	85.498	116.87	90.379	73.618	89.744	87.726	81.091	65.528	126.11	107.1
106.03	83.326	115.28	100.35	122.79	93.337	96.266	82.74	73.567	84.129	91.701	54.763	97.162	82.607	89.384	77.038	104.52	77.317	91.998	78.007	165.8	118.15	113.87	116.4	170.91	136.75	156.83	110.47	91.337	82.696	127.36	100.13	98.136	82.022	137.54	125.44	92.952	97.148	90.208	103.62	84.251	98.813	88.834	77.372	89.374	92.19	68.632	67.371	132.44	113.53
114.84	82.202	111.99	93.183	113.77	90.899	86.836	72.538	69.92	87.095	119.18	74.122	101.82	92.272	96.342	83.243	126.07	107.1	95.014	68.124	116.28	93.365	97.406	82.109	127.87	115.22	134.48	103.24	118.91	109.36	120.81	105.46	99.105	91.038	107.98	92.248	95.37	97.491	88.606	99.388	100.91	94.854	95.221	88.586	99.595	102.7	74.263	89.847	132.91	108.82
112.82	83.236	107.37	99.599	101.4	95.742	86.203	88.03	79.627	105.27	127.73	96.898	104.74	106.08	95.579	95.973	112.3	112.59	95.313	73.16	95.012	78.77	93.293	81.249	91.993	97.863	107.92	86.735	113.76	112.87	101.43	108.81	99.933	102.77	87.851	69.172	101.36	108.84	99.097	107.79	96.629	101.37	88.022	90.775	99.259	101.52	70.723	93.295	129.98	106.26
109.39	98.108	99.446	98.294	92.884	93.719	86.426	100.62	102.54	109.05	123.5	113.07	107.81	112.42	87.854	100.15	103.41	123.78	100.26	90.103	79.387	83.152	76.419	72.36	50.451	79.769	97.14	81.247	106.16	117.2	64.775	92.665	104.75	115.76	80.231	69.798	106.89	112.86	108.65	112.99	89.58	109.3	90.064	94.276	103.98	97.313	79.47	92.692	115.43	90.342
100.18	101.15	112.5	110.05	98.057	87.732	98.02	114.38	158.52	105.65	116.39	112.85	111.96	110.98	84.858	101.89	76.498	93.167	89.698	96.111	86.98	80.819	89.556	89.315	69.947	91.335	106.09	83.764	83.669	97.147	52.932	92.522	98.617	114.32	122.34	115.36	113.2	111.16	121.31	113.86	70.923	99.043	94.096	97.987	104.81	98.857	86.785	84.492	107.39	86.939
89.254	87.887	143.68	122.79	134.04	93.792	129.21	122.99	246.98	100.55	115.24	98.673	131.45	96.957	109.44	103.61	64.327	49.743	94.297	96.822	74.033	75.133	148.75	129.36	136.26	115.31	151.4	116.31	79.755	76.098	93.455	123.67	94.321	103.09	175.05	155.03	113.81	96.88	132.36	104.01	73.346	71.627	88.05	90.43	85.917	74.987	87.352	70.926	97.555	69.757
91.854	79.08	151.1	118.01	142.06	92.446	140.46	110.75	271.63	90.586	130.64	106.98	153.55	98.847	131.13	110.49	82.674	39.073	93.406	78.869	58.608	73.717	170.15	129.41	142.78	112.55	152.22	133.1	96.931	82.112	129.37	145.61	87.91	88.163	186.98	163.33	106.61	86.35	125.55	89.813	99.724	58.961	99.665	99.044	95.496	82.905	103.15	85.541	111.28	79.974
88.539	63.702	149.59	124.25	136.3	100.6	143.44	105.44	211.61	101.64	132.29	109.64	143.06	101.81	143.19	126.85	70.072	10.599	79.875	60.903	99.459	85.324	187.93	145.02	152.89	117.03	120.91	123.47	80.888	64.93	152.16	157.13	76.244	68.968	184.87	154.19	101.93	100.79	122.41	88.785	108.03	69.415	98.614	105.63	109.36	103.9	100.08	93.013	138.35	122.26
93.923	68.101	129.2	111.01	132.25	103.24	135.28	89.015	129.23	90.376	121.38	104.21	114.12	90.036	141.16	127.01	82.219	34.788	99.488	72.411	120.52	119.42	168.76	124.33	104.3	93.284	101.53	118.81	82.234	66.166	137.56	131.36	83.976	67.299	137.96	116.61	95.994	106.9	110.73	91.034	133.11	97.729	101.4	108.59	120.17	109.72	105.46	106.26	129.35	132.18
93.108	70.207	120.54	113.02	127.4	101.68	127.81	83.428	73.414	81.793	98.18	78.015	69.461	71.7	121.53	111.34	57.722	31.981	98.601	81.129	147.41	129	154.55	121.92	94.349	94.104	87.197	98.472	57.58	39.622	104.58	100.42	83.934	68.749	130.44	118.56	99.835	114.76	106.39	102.53	122.47	115.37	100.54	113.65	126.23	128.55	102.2	107.43	114.87	154.26
94.193	83.873	112.82	102.7	134.83	105.63	122	78.159	80.822	78.071	77.173	60.474	53.303	59.667	106.7	85.991	64.535	64.843	108.58	91.992	95.541	124.32	138.48	109.81	95.696	97.113	108.88	108.25	71.383	50.846	86.699	81.918	92.903	87.321	132.5	126.91	105.56	105.12	102.19	105.81	130.36	118.35	100.17	114.17	120.28	129.3	108.71	106.22	84.913	138.15
89.921	84.584	119.63	109.47	142	119.38	121.35	98.039	121.44	110.91	61.874	66.837	64.814	75.682	99.056	87.798	57.677	71.324	103.09	91.717	75.594	115.87	157.36	143.79	167.88	133.84	134.08	119.49	78.194	67.408	123.7	112.49	93.151	104.99	163.79	147.48	114.8	103.82	108.75	110.85	139.31	113.32	84.79	105.69	92.505	114.79	101.64	93.587	70.018	119.64
95.097	88.31	112.95	105.06	126.9	113.61	106.81	101.8	154.71	124.35	70.918	104.9	99.128	107.3	91.536	98.762	79.503	89.521	91.942	80.966	33.369	102.14	151.61	156.29	178.69	143.18	131.91	116.73	101.53	100.06	162.28	146.04	92.22	118.56	170.99	153.27	111.67	92.096	98.171	105.4	149.71	114.55	93.359	113.38	102.97	126.47	109.67	103.34	80.498	112.95
98.59	94.372	98.83	105.16	106.57	106.97	88.99	107.16	131.41	130.54	78.168	141.43	110.68	124.02	87.614	118.72	108.24	108.01	88.737	90.308	17.549	108.42	131.7	153.46	158.57	137.42	117.68	111.89	117.56	124.74	171.87	159.18	97.036	125.23	141.73	122.55	102.75	93.279	90.411	97.267	144.85	125.55	92.539	109.58	103.74	123.63	109.99	107.12	86.949	96.745
94.48	89.984	100.91	127.34	93.927	100.64	86.868	120.38	90.912	127.13	81.275	136.29	85.623	106.52	84.758	123.49	97.846	79.697	75.577	103.59	46.594	106.34	128.19	158.9	149.66	135.71	99.825	94.516	92.344	93.969	138.38	146.87	95.045	113.98	121.27	95.746	95.969	109.72	94.723	95.352	95.763	123.23	78.451	97.794	86.959	116.25	94.444	93.459	93.712	97.693
96.208	89.545	111.7	142.23	108.19	94.289	103.51	129.16	124.46	97.438	91.021	112.96	68.311	71.659	88.034	104.59	94.759	69.505	90.541	121.31	44.825	105.58	138.53	148.82	115.57	110.44	125.72	106.27	79.205	62.652	96.721	121.5	101.45	105.59	97.242	73.647	87.91	109.33	100.7	96.646	80.209	104.85	67.99	78.978	49.546	81.569	91.868	80.404	76.139	74.046
95.002	84.919	131.37	155.51	120.01	90.477	124.21	132.23	182.92	84.891	107.3	84.778	63.672	54.662	86.982	79.526	64.547	42.275	78.675	102.58	61.195	88.967	160.65	152.76	111.56	103.13	141.88	109.08	48.796	22.538	68.97	100.47	91.83	92.389	123.89	104.32	89.786	108.48	108.97	104.15	74.063	79.818	71.836	79.898	39.226	78.906	91.098	73.615	86.017	90.686
87.958	80.319	150.91	153.42	147.47	99.858	145.88	125.01	253.02	90.626	118.53	67.499	82.699	55.227	99.049	67.231	46.512	30.91	78.299	80.674	57.209	82.031	200.36	179.08	140.86	111.19	176.96	129.01	36.518	5.8779	93.308	103.43	87.573	87.802	172.75	152.83	95.325	94.24	114.33	107.68	100.31	67.713	80.101	85.675	51.561	74.185	84.172	70.153	97.839	101.08
82.869	90.218	139.5	132.04	142.5	104.87	132.47	103.64	225.1	105.9	120.84	81.053	94.995	78.229	104.78	77.821	61.563	59.796	72.767	67.625	55.319	90.543	183.48	170.38	147.5	118.14	166.38	130.97	49.284	32.212	111.99	99.732	88.934	91.461	196.53	184.39	100.6	87.964	108.12	103.37	122.68	84.663	98.481	102.55	94.8	94.866	80.917	83.985	110.4	113.53
73.684	90.366	126.29	129.95	134.16	116.4	113.3	106.4	148.69	127.17	105.66	100.04	87.703	98.181	115.13	110.42	67.095	69.758	76.628	85.097	86.145	107.78	171.82	177.61	185.86	138.63	149.09	122.7	57.346	52.949	137.32	116.59	96.271	95.471	199.05	184.57	101.94	99.284	107.92	104.14	109.01	107.68	92.278	97.898	99.346	90.317	64.392	82.365	97.933	104.69
78.394	94.325	104.76	126.46	112.76	121.16	89.757	111.93	51.502	130.13	97.372	116.93	77.221	110.41	122.88	130.35	84.602	86.734	86.05	107.49	98.792	112	134.37	149.63	177.99	134.31	117.26	105.14	79.643	80.866	125.38	120.32	105.53	100	161.82	148.65	94.648	113.97	99.988	104.7	70.192	118.42	92.91	95.807	90.492	88.426	71.066	85.753	78.256	85.575
97.234	106.97	81.339	110.16	92.457	126.43	73.044	110.01	-21.289	127.76	101.13	129.67	82.029	122.07	129.2	130.84	114.2	119.73	100.84	116.23	79.202	107.6	84.265	92.662	123.84	104.9	95.492	101.68	117.76	122.76	90.18	105.83	112.17	108	100.59	91.5	84.655	120.07	88.832	104.68	48.693	115.73	109.44	104.65	85.22	92.346	105.78	95.806	70.178	63.747
114.32	106.52	77.347	108.67	69.756	119.99	67.763	106.88	-19.198	130.26	112.81	142.02	98.379	148.83	120.16	129.4	91.344	96.795	80.113	86.45	93.878	82.851	61.678	71.754	86.822	88.994	75.474	86.018	113.94	123.05	70.582	99.328	91.708	103.53	85.75	81.399	83.925	118.76	87.12	116.23	40.201	107.77	142.4	134.85	116.26	140.97	141.09	110.65	111.96	107.5
116.16	104.56	85.972	104.92	80.246	117.93	78.809	95.4	51.275	132.93	108.21	140.82	113.9	156.99	119.15	128.46	69.651	71.963	76.564	69.081	86.009	74.056	71.763	77.87	80.38	83.007	106.87	105.28	108.69	111.7	79.951	97.321	77.203	98.816	88.032	78.376	92.626	102.48	102.66	123.26	71.43	106.66	154.25	148.17	145.71	162.15	149.12	112.32	147.92	142.79
99.235	103.83	90.607	111.65	84.398	111.91	82.112	87.929	96.081	138.24	85.194	136.81	96.734	149.38	112.78	134.58	47.269	47.747	62.505	66.196	81.602	76.698	75.722	85.311	99.426	92.636	123.98	119	90.666	91.497	79.512	89.982	66.667	89.799	105.55	86.285	109.97	105.09	133.5	126.33	89.644	114.78	131.9	138.8	160.16	172.62	123.42	100.02	171.41	183.12
89.758	101.83	94.256	115.89	78.866	84.115	82.953	81.218	135.67	105.99	77.163	129.19	74.451	125.07	103.48	128.08	52.187	45.263	64.771	76.408	80.866	80.945	73.861	75.275	94.117	87.446	112.51	107.79	82.947	77.172	71.546	84.189	70.978	79.975	112.97	95.27	119.38	110.51	147.59	120.31	92.064	108.67	96.617	115.45	142.68	157.47	95.067	94.272	156.86	194.03
84.672	100.32	100.06	111.68	84.699	73.256	95.743	80.068	139.99	74.625	83.869	112.06	62.297	91.856	110.34	107.75	82.742	67.703	86.909	93.825	41.08	82.404	87.711	69.16	81.363	79	97.449	101.77	95.476	83.958	69.902	84.692	92.099	81.56	115.87	99.244	116.63	115.83	139.46	101.67	80.966	85.759	58.385	83.322	102.13	113.05	74.316	81.507	116.73	158.26
86.686	88.204	117.36	115.75	98.217	77.136	119.02	95.785	156.94	62.044	104.91	107.66	75.271	85.507	118.53	99.879	88.962	69.168	105.98	102.56	39.421	82.512	134.31	109.59	90.072	88.431	91.226	95.265	94.061	86.829	108.72	113.84	108.07	91.64	136.23	125.98	105.98	112.76	114.09	88.924	80.7	60.684	45.11	62.91	65.455	71.74	68.606	73.075	84.436	116.11
93.066	86.267	122.03	111.28	107.41	91.299	129.03	105.32	165.22	72.601	122.92	118.78	99.964	102.61	118.93	105.5	90.939	77.919	112.89	106.43	59.876	92.865	155.66	147.17	90.295	104.29	99.499	103	94.208	99.805	146.28	134.86	115.42	109.31	144.73	151.01	94.818	98.879	83.861	81.299	105.73	57.93	70.115	67.14	67.894	59.666	80.606	82.532	75.568	84.591
91.386	89.221	116.59	115	115.07	108.7	123.37	113.32	176.57	98.595	120.28	128.98	113.28	119.16	111.31	119.04	75.805	71.551	102.79	112.11	97.85	110.07	154.46	176.97	108.6	128.44	131.16	122.72	83.109	94.844	162.55	145	110.87	120.55	144.44	164.87	89.789	88.625	76.424	88.163	125.6	76.91	100.7	77.573	86.469	66.878	85.609	93.151	84.318	77.244
88.69	98.269	95.962	125.48	95.669	107.96	93.421	115.45	155.35	116.87	108.47	137.2	105.95	129.16	87.595	123.41	56.578	61.025	69.89	105.84	136.85	118.73	111.55	161.83	112.85	138.47	135.15	119.87	64.31	76.945	128.57	132.18	94.367	116.84	132.12	165.16	91.01	97.94	90.434	109.1	107.4	103.74	119.27	90.983	107.38	102.53	85.141	104.48	106.8	107.81
91.561	107.97	79.114	130.61	79.071	104.17	69.587	116.52	107.92	124.44	98.922	132.65	96.103	124.15	73.338	112.47	60.996	70.085	61.657	101.16	141.86	123.41	76.978	124.03	111.94	128.55	124.54	110.1	63.662	71.496	88.285	115.4	87.955	108.9	108.07	138.18	93.893	116.09	112.1	129.38	72.616	118.71	103.24	87.922	92.419	112.5	77.449	100.32	109.67	121.53
104.5	108.55	83.582	123.86	81.568	101.55	73.603	117.54	76.254	119.52	103.57	119.68	103.35	116.08	78.243	97.49	84.044	89.74	92.204	100.7	128.6	120.85	87.303	105.83	113.23	109.26	107.8	96.834	81.81	81.814	91.447	116.05	95.759	103.98	89.738	103.22	94.819	119.03	117.63	135.2	57.42	115.53	73.285	78.171	56.937	91.924	71.412	90.18	91.912	105.51
114.37	104.32	96.363	108.25	84.556	100.6	90.782	112.5	57.283	116.43	114.67	113.15	113.97	119.5	89.992	93.488	100.9	100.5	114.07	93.579	106.5	100.9	108.99	110.16	108.95	99.395	73.399	76.993	99.849	97.238	118.51	121.73	101.66	101.82	94.833	91.839	95.397	106.11	100.79	120.95	64.379	110.72	69.684	88.862	64.768	99.667	77.242	94.061	92.894	105.05
109.91	111.88	94.633	91.203	90.597	115.4	100.24	122.33	48.46	139.53	103.65	133.55	108.75	135.9	101.7	126.09	122.91	136.99	132.84	114.97	120.24	121.08	106.82	114.68	118.08	108.4	64.657	92.826	124.8	142.46	150.48	126.69	113.88	113.58	80.945	70.449	99.16	102.49	90.318	100.51	126.75	128.78	74.899	90.394	68.144	87.219	89.338	104.97	83.956	79.204
93.466	113.13	96.861	80.85	108.86	114.21	111.76	115.8	125.94	129.25	98.43	131.51	105.44	122.33	115.53	133.83	131.39	141.46	130.49	127.52	93.929	121.42	105.65	121.47	116.33	114.03	93.742	116.71	138.18	146.63	154.63	126.2	118.83	115.37	78.735	78.521	94.17	85.883	79.03	80.301	162.81	133.46	104.02	103.58	103.33	90.649	106.6	124.66	89.165	71.372
73.372	104.44	104.42	101.55	109.96	102.3	113.26	119.97	198.64	119.68	101.11	127.75	98.214	109.6	114.23	131.79	101.63	102.53	94.491	119.04	81.829	107.58	114.18	139.02	133.01	127.7	109.57	115.76	112.12	111.51	135.6	132.1	107.21	107.79	100.15	121.86	88.409	93.451	84.511	84.442	135.88	122.91	115.03	108.28	120.5	102.07	110.22	124.21	108.61	97.186
79.689	110.13	101.66	108.82	89.311	86.713	102.85	112.99	195.05	110.03	124.33	134.89	109.09	110.41	104.75	117.3	108.24	107.54	81.075	106.16	33.635	92.045	102.21	115.48	95.363	109.45	88.07	99.884	106.95	108.98	98.455	119.83	103.45	110.54	94.471	147.6	80.809	101.71	82.933	92.497	91.633	99.715	109.35	105.08	115.06	99.517	116	114.27	113.09	104.73
94.471	101.73	121.72	128.06	80.967	98.282	116.21	125.29	138.07	139.2	142.29	126.44	124.06	118.98	105.29	117.06	92.299	82.934	89.561	101.94	25.346	68.391	139.98	140.04	110.44	112.04	52.267	73.92	82.512	90.861	99.499	122.71	100.01	111.74	108.68	162.34	84.031	108.43	88.372	100.52	35.447	64.06	71.47	84.74	75.999	68.929	90.202	76.36	107	102.33
114.97	102.59	128.23	127.94	77.039	125.3	130.74	134.16	51.637	179.41	145.81	118.94	133.79	129.06	110.82	128.65	96.542	85.631	114.19	113.3	26.485	55.295	148.77	143.8	105.07	106.1	17.546	62.04	79.023	94.814	96.353	107.05	103.71	114.34	101.96	138.45	94.031	102.06	91.815	93.75	24.089	44.443	52.778	73.113	56.839	45.623	72.213	58.615	94.842	85.689
124.18	102.4	125.58	120.53	94.675	152.95	145.96	142.91	20.86	200.85	130.78	101.66	131.71	118.83	122.53	139.82	102.73	92.475	138.82	133.47	61.432	68.128	140.27	139.08	106.45	100.28	31.115	76.089	85.024	95.176	87.493	88.646	109.98	107.85	84.313	92.443	105.17	91.181	103.53	84.619	60.053	46.55	62.239	71.771	54.556	26.93	69.13	67.764	77.544	58.822
125.33	94.654	112.44	112.7	87.061	127.88	136.71	119.78	60.319	151.19	135.21	81.542	124.93	97.408	112.02	112.79	84.345	64.129	98.449	98.341	90.003	52.576	95.323	110.22	61.965	80.355	33.427	52.096	73.106	57.67	39.647	63.201	90.165	78.087	96.626	101.18	106.06	77.243	99.916	84.491	70.345	57.795	134.55	124.68	139.62	110.98	103.11	121.76	113.55	114.54
118.07	108.17	82.915	101.7	96.428	122.99	111.45	128.13	80.069	124	113.01	107.23	112.01	95.185	104.84	118.49	111.25	121.86	113.22	114.62	139.77	133.05	58.543	78.73	55.936	69.348	95.898	94.778	102.67	105.54	44.112	69.217	100.26	83.558	51.976	58.851	105.75	96.245	117.17	102.11	153.05	101.78	144.4	115.55	113.22	86.648	129.58	138.44	82.716	73.656
95.942	103.51	83.154	101.46	86.77	116.77	98.291	114.84	29.588	119.03	99.048	79.446	83.285	78.15	99.719	93.471	89.22	95.572	80.134	90.068	154.47	136.06	65.399	97.51	103.65	100.25	87.882	84.522	83.246	92.681	44.971	69.659	83.432	72.636	76.831	76.203	107.68	119.06	117.29	105.86	112.17	109.8	132.83	123.05	128.8	117.61	115.79	119.2	108.94	112.37
108.5	110.65	80.368	70.657	97.389	93.103	99.504	97.248	104.83	67.802	100.78	97.069	110.7	83.078	97.88	86.137	141.71	144.97	153.31	123.82	88.986	149.37	83.79	92.151	52.662	64.892	121.03	117.49	130.02	137.93	110.64	88.489	102.7	93.074	28.828	47.111	89.264	76.481	85.784	93.212	159.82	101.54	116.75	96.412	96.215	64.218	122.14	116.42	64.109	57.782
104.86	114.23	73.021	55.852	72.578	90.075	96.967	83.206	64.955	83.823	86.777	87.952	100.34	91.532	85.908	85.686	143.97	139.04	147.28	125.59	57.757	109.21	61.848	68.02	27.821	58.944	66.393	105.02	122.63	135.32	97.73	57.175	94.924	93.588	27.487	44.61	84.792	68.605	68.709	72.055	115.62	80.808	102.24	88.828	109.97	79.221	106	109.94	82.464	83.679
93.519	91.384	94.178	74.889	88.363	99.495	123.64	97.825	102.79	108.27	71.423	62.82	97.462	89.672	88.347	95.725	100.6	82.244	131.06	124.08	96.05	74.305	91.824	84.697	68.603	69.949	61.354	97.951	82.135	81.422	93.854	50.193	87.246	82.542	63.375	58.762	84.084	72.199	79.06	71.25	66.546	53.136	77.914	69.815	87.564	62.339	77.981	93.902	94.609	100.85
98.492	82.421	108.57	80.285	115.8	98.777	141.22	96.673	153.41	100.73	81.068	55.467	115.14	87.902	98.437	94.276	97.508	83.546	124.03	114.49	117.32	70.464	102.27	61.942	65.071	51.641	88.511	101.61	81.401	65.459	71.936	41.996	96.76	82.443	76.945	61.252	81.98	75.206	87.821	80.705	57.555	42.567	72.147	65.539	62.291	39.254	79.857	91.148	90.99	86.418
112.04	84.214	119.17	89.194	116.47	89.446	134.9	90.675	142.22	91.511	106.88	73.714	126.67	104.83	100.49	95.361	94.955	97.512	96.802	88.955	150.49	79.185	100.71	43.291	55.587	42.755	89.377	82.455	85.072	72.976	50.041	47.942	100.08	87.285	91.454	75.04	89.116	92.021	92.897	98.005	54.985	50.724	71.837	81.075	50.951	51.092	90.6	84.245	99.93	94.468
130.08	95.448	128.3	92.54	111.39	85.074	121.86	87.705	116.71	84.81	128.6	100.23	132.34	121.73	104.27	100.55	107.29	120.98	100.34	86.477	165.57	99.124	107.72	49.03	45.453	41.887	92.461	74.717	103.78	101.07	59.308	72.47	105.97	97.249	82.707	70.514	101.39	96.863	91.529	104.06	82.348	63.124	66.024	91.445	37.688	54.442	98.669	72.61	93.841	87.81
138.7	112.32	124.11	87.052	100.46	92.636	106.17	85.439	81.182	92.561	130.16	109.54	120.91	121.43	106.25	98.254	125.61	135.6	116.26	98.894	149.18	107.93	96.876	55.099	27.194	46.686	88.159	81.979	122.02	123.2	59.384	80.126	106.79	99.316	60.611	53.813	113.83	94.574	89.444	92.634	107.12	71.472	66.269	97.245	48.958	66.63	101.87	71.269	90.182	83.853
129.6	121.27	107.85	86.294	87.995	105.75	92.404	87.363	59.635	110.8	114.67	99.547	98.672	108.05	101.22	86.7	123.14	120.11	107.97	99.107	123.07	94.984	67.051	53.972	14.783	59.889	77.707	92.004	116.96	114.51	32.85	63.349	96.19	88.487	58.935	58.232	120.64	101.39	94.751	83.19	97.125	80.299	77.365	101.93	88.577	102.94	99.745	84.025	105.79	105.05
122.2	120.01	91.953	90.313	85.398	105.17	84.909	95.907	89.686	110.91	104.95	97.786	96.351	103.08	91.446	81.931	114.74	108.87	95.348	91.422	137.43	91.897	41.22	47.267	15.454	72.855	81.79	100.48	107	104.84	21.34	51.106	91.076	82.894	66.9	79.413	118.19	114.18	101.12	95.221	89.525	101.23	88.975	98.916	105.51	121.24	98.714	106.08	108.96	114.1
121.52	113.82	93.052	87.92	109.04	95.444	94.206	93.381	152.84	82.018	110.23	94.583	120.88	95.671	98.425	77.273	119.3	117.42	100.69	87.132	130.7	92.793	54.395	54.922	39.942	85.931	116.38	115.74	116.75	110.48	54.345	62.525	103.76	94.154	79.027	97.875	109.81	111.74	97.815	114.63	95.518	126.16	90.717	92.351	94.865	106.68	93.024	113.11	90.534	92.47
126.51	112.08	103.92	83.394	126.44	80.612	101.42	87.702	179.52	49.265	118.45	100.85	142.46	96.249	107.88	85.56	124.4	135.22	113.9	94.261	123.91	99.025	88.583	79.857	85.823	105.7	140.12	122.09	130.09	129.94	120.37	96.704	120.36	115.02	85.489	100.26	108.27	102.36	91.272	128.36	125.34	148.59	86.45	90.374	70.949	85.551	86.787	104.55	67.165	67.184
132.3	118.63	107.94	75.573	115.93	61.2	92.336	75.752	153.56	23.579	122.01	108.24	140.12	97.451	102.03	90.571	124.09	144.19	118.72	101.72	108.81	97.858	103.23	95.396	106.38	114.42	128.77	111.28	129.84	136.71	162.91	119.66	123.17	124.12	87.887	97.364	114.58	88.96	87.178	123.85	168.85	154.24	104.76	108.6	82.591	103.08	99.053	107.42	67.322	72.815
120.3	120.35	105.33	80.568	100.81	63.628	80.129	75.193	96.75	37.816	105.72	96.514	107.41	87.221	85.211	84.636	100.66	118.44	106.06	102.98	97.323	95.631	104.46	109.84	124.04	120.39	114.5	104.49	98.026	101.89	152.35	113.66	107.86	109.95	111.37	110.31	126.04	91.637	105.11	110.07	192.64	141.06	127.19	126.05	117.74	140.54	113.83	113.02	93.33	103.47
98.539	110.51	99.818	94.101	100.89	83.739	78.897	82.423	70.734	75.797	88.139	71.256	77.851	71.494	69.028	66.046	75.028	79.979	87.445	93.164	88.628	97.436	97.105	114.54	125.37	114.59	123.92	109.72	61.114	47.067	97.701	80.471	88.31	84.49	150.96	146.39	130.48	103.86	129.42	99.745	180.1	119.7	136.77	129.46	147.66	162.47	120.12	116.99	121.79	128.56
87.236	95.822	91.397	107.71	105.17	99.991	85.505	93.982	100.01	108.69	92.053	72.866	80.529	80.015	58.832	60.114	71.927	69.445	74.933	80.559	88.632	105.45	79.274	102.94	97.375	95.307	142.49	115.07	54.708	28.872	46.844	51.39	79.687	74.103	175.08	186.22	121.83	112.93	133.77	102.22	145.2	110.59	124.89	117.14	144.61	150.89	115.52	116.54	129.04	130.51
85.45	76.403	94.958	124.47	107.58	107.69	102.11	113.58	154.59	131.11	110.57	97.099	102.35	109	64.319	82.784	72.363	68.344	69.144	77.803	110.59	104.64	84.43	111.98	98.569	94.695	146.25	105.75	69.318	49.89	52.59	65.895	81.659	83.579	176.85	202.88	108.85	114.97	116.31	112.38	94.952	111.13	90.666	95.782	105.05	110.77	90.794	98.93	117.49	121.94
88.58	71.394	98.076	122.94	102.19	108.14	112.57	123.42	164.36	135.01	122.77	122.92	113.19	130.27	82.928	115.8	90.319	93.611	81.34	94.645	110.16	95.475	95.658	118.83	119.67	106.09	124.08	92.962	105.28	108.41	100.91	108.29	94.657	106.11	135.51	162.16	99.032	106.91	89.534	110.97	70.575	111.8	70.159	84.191	71.434	71.98	74.521	83.511	98.614	105.11
87.255	77.505	101.76	105.79	105.89	108.27	115.73	119.25	124.75	119.95	112.37	119.94	97.647	116.61	105.84	131.6	110.75	121.84	115.44	124.09	86.857	89.392	121.17	126.72	161.56	121.7	105.16	92.408	133.96	153.15	162.46	154.47	111.01	121.31	78.849	85.754	94.859	93.535	79.807	97.368	94.889	100.3	85.053	86.509	68.567	50.016	84.277	85.198	82.688	82.089
83.398	87.588	99.358	86.548	99.114	100.08	100.81	96.497	34.373	94.457	91.4	90.111	61.906	82.808	108.65	116.2	110.31	125.49	127.4	127.5	84.041	84.665	127.83	119.12	185.82	131.44	72.015	78.936	125.15	144.42	174.03	161.94	110.41	112.91	55.049	41.419	95.312	91.605	91.064	85.387	129.78	83.701	139.2	113.9	120.61	88.538	119.73	114.87	98.168	95.523
78.375	90.574	101.75	79.056	107.43	100.49	92.347	73.698	-23.1	74.712	70.666	48.281	42.085	45.427	108.58	87.313	95.856	106.51	130.68	117.54	105	95.653	137.18	120.09	195.62	135.88	73.093	78.35	99.492	97.216	151.03	140.07	103.62	94.883	71.798	42.12	94.149	94.898	113.56	84.624	149.52	75.117	172.91	129.08	161.12	121.11	139.78	134.9	111.7	105.99
86.902	106.11	88.461	66.65	106.53	106.07	81.652	55.786	-44.236	67.765	65.249	40.291	56.972	37.791	110.07	74.229	117.33	130.8	134.84	113.73	133.76	131.55	100.74	85.955	142.38	118.82	84.069	95.012	111	96.288	98.185	91.299	105.5	93.551	70.367	45.853	88.84	98.186	118.18	88.195	152.77	94.102	162.38	122.81	156.68	117.69	136.89	138.54	99.525	85.699
95.652	109.74	85.451	77.269	93.049	107.59	82.34	65.778	0.30629	76.061	72.874	57.39	88.798	60.024	113.62	87.547	116.51	124.88	113.95	107.23	194.45	148.47	72.897	77.601	105.18	117.04	80.774	96.115	116.22	104.25	69.442	71.016	99.679	96.956	77.283	64.322	86.127	103.31	106.13	98.531	105.94	119.47	115.79	107.75	118.5	101.98	102.31	118.74	88.311	82.278
102.76	114.89	84.604	82.546	88.481	106.17	89.136	86.738	73.54	82.643	79.692	81.67	117.13	83.589	122.84	104.03	132.58	135.98	110.53	114.55	216.1	156.29	57.606	68.259	82.054	112.53	87	108.59	138.11	140.91	78.171	79.51	105.32	108.73	58.165	54.393	86.346	101.16	88.459	101.2	74.557	135.2	74.093	92.633	69.948	67.103	77.31	99.722	66.227	57.856
100.14	111.6	93.686	84.604	101.93	99.339	99.169	99.618	132.79	80.432	80.271	80.073	121.22	86.406	129.01	94.654	140.12	131.4	110.93	110.63	183.36	139.59	75.152	72.106	95.186	111.74	104.17	117.95	143.05	151.69	108.01	103.47	113.22	111.46	56.547	49.5	90.974	96.338	83.164	97.437	62.202	124.75	71.627	96.106	58.687	57.297	80.34	94.708	61.439	44.503
94.111	100.42	105.12	90.803	114.69	86.036	98.417	104.09	144.42	79.218	76.958	68.454	102.13	87.383	117.64	74.256	126.45	108.56	99.411	87.268	158.55	118.55	105.51	87.029	133.89	118.16	115.64	108.8	116.59	127.99	134.83	123.84	115.49	103.46	87.015	69.138	100.31	102.88	96.804	98.933	71.915	102.67	98.536	111.87	74.817	80.958	105.99	101.86	76.826	57.869
86.788	90.077	112.27	91.919	129.45	82.249	94.216	93.913	120.09	85.419	72.785	47.335	79.755	82.906	107.96	53.172	113.73	87.57	84.69	59.872	128.02	102.46	130.99	103.58	169.34	126.44	131.15	101.14	88.285	95.502	139.98	122.03	117.76	93.785	130.22	91.787	109.22	110.98	114.81	98.214	81.777	83.136	118.54	122.52	94.337	107.42	126.81	99.444	95.976	77.423
[truncated: 66 more columns]
