# Supplementary material for: Constructing high-order functional connectivity network based on central moment features for diagnosis of autism spectrum disorder
Source: PeerJ. 2021 Jul 6;9:e11692. doi: 10.7717/peerj.11692 (PMC8269664; doi:10.7717/peerj.11692)
Supplement: Supplemental Information 2 [file peerj-09-11692-s002.zip › raw data/Subject_50.csv]

99.013	104.65	111.02	90.656	58.944	88.3	110.04	103.22	44.6	85.107	137.13	89.601	119.21	102.21	113.36	125.5	109.87	93.456	99.791	93.318	116.2	79.588	126.29	113.33	83.049	89.044	91.668	74.521	91.619	99.277	102.92	100.65	117.94	91.17	131.47	92.603	93.59	113.02	103.18	117.54	153.52	132.4	81.855	93.759	64.333	70.076	76.267	93.75	50.63	79.656
104.15	105.24	137.11	94.839	109.7	70.99	121.62	81.504	80.88	65.225	138.38	46.405	134.67	80.049	135.26	157.2	93.901	99.084	107.84	104.27	176.24	114.24	156.57	128.1	178.95	111.45	132.05	87.356	108.89	87.682	135.86	122.41	134.01	96.726	144.63	94.671	123.08	130.48	139.53	171.53	173.62	145.59	103.08	102.38	55.904	62.028	99.516	108.5	26.899	54.593
100.39	90.896	130.73	85.801	130.88	54.166	120.73	54.747	82.601	40.596	144.72	20.908	148.44	67.1	152.57	173.73	95.443	105.42	86.837	88.244	219.82	159.38	150.59	126.25	260.67	133.18	138.51	82.496	134.02	97.107	163.91	141.85	119.36	92.995	155.29	115.59	156.24	149.39	173.72	200.53	195.86	182.47	126.58	118.36	74.554	72.989	124.33	128.87	37.772	58.731
102.64	85.939	113.17	72.571	107.33	37.623	116.7	37.351	16.803	3.3789	150.9	23.22	155.59	66.845	151.1	163.44	97.373	101.87	68.348	69.124	213.24	171.35	125.47	111.38	267.24	139.79	122.4	75.19	128.36	102.57	167.05	143.59	93.546	84.766	162.74	139.84	164.66	148.83	174.27	164.41	198.69	192.36	131.73	126.67	103.34	81.619	126.22	139.76	76.505	75.522
119.66	93.675	112.31	72.875	78.06	30.986	115.77	39.741	-23.901	-24.899	154.03	51.523	164.78	82.776	154.2	146.46	93.773	87.905	63.467	61.184	173.94	154.07	112.16	110.39	213.72	134.66	102.87	68.041	100.23	98.486	161.06	134.56	79.527	79.908	164.63	147.02	148.96	123.73	148.12	87.953	175.34	158.39	116.8	115.08	109.49	63.794	105.51	133.99	107.82	81.735
130.98	107.23	118.33	84.907	65.877	34.199	110.13	57.008	-21.495	-25.712	128.57	65.946	155.98	87.152	135.61	116.35	82.109	74.587	75.785	64.141	132.68	122.94	113.04	111.04	159.54	114.77	88.097	65.528	59.289	67.595	135.72	107.92	79.541	79.099	174.63	155.35	125.06	99.736	126.45	41.395	142.33	110.24	104.57	100.91	104.76	52.725	89.103	132.07	129.19	86.948
135.02	114.31	121.38	94.716	90.291	49.934	97.485	67.162	35.555	5.9839	96.732	60.189	138.23	77.266	113.41	93.151	79.953	80.544	94.175	67.715	119.34	101.72	117.12	106.59	153.84	102.35	98.71	76.144	39.736	26.029	96.958	74.739	82.008	76.445	196.25	179.01	114.89	92.687	133.92	54.238	127.69	91.69	108.35	92.348	98.53	61.846	94.301	136.2	134.9	93.168
127.91	112.44	104.85	94.708	117.04	69.823	76.665	65.512	81.266	57.755	79.559	58.375	115.02	70.991	94.728	85.82	98.7	122.3	98.116	65.089	130.55	106.33	113.48	99.733	192.25	103.49	110.76	85.815	58.278	14.949	76.672	59.167	85.917	80.302	218.37	226.86	116.52	105.76	149.86	101.12	143.73	116.16	119.98	89.052	100.82	86.689	108.88	135.93	125.31	105.28
130.02	117.51	76.636	79.193	105.47	73.544	57.091	53.597	31.21	84.312	93.408	79.034	95.089	77.704	84.604	93.928	119.97	168.33	93.932	70.659	145.83	118.71	87.856	83.156	208.69	109.96	119.58	90.697	95.063	33.587	80.601	62.618	94.458	94.207	212.09	259.87	121.55	119.97	157.3	132.61	170.18	149.82	126.75	89.627	112.92	113.57	122.36	125.77	113.79	113.48
138.58	136.87	52.168	65.043	61.096	66.63	47.481	53.632	-52.458	91.889	117.79	119.81	82.999	99.941	84.844	111.26	120.55	183.1	86.924	90.738	148	129.84	61.568	75.312	171.73	106.87	107.04	86.263	120.57	63.803	110.9	80.514	118.27	121.39	167.66	248.93	115.08	121.2	133.98	121.33	177.93	156.65	118.21	91.681	119.62	129.54	123.98	115.83	106.17	120.78
147.44	154.05	57.498	59.79	45.365	69.416	57.136	62.413	-29.635	98.721	140.26	150.41	92.295	120.5	110.63	140.46	99.293	147.2	88.868	116.28	138.88	128.37	53.103	84.953	98.366	99.154	102.98	88.72	128.75	77.123	141.87	93.246	141.49	136.41	92.034	163.37	108.2	102.17	103.36	79.962	155.28	127.38	99.719	91.864	102.28	128.47	123.34	109.16	101.45	123.01
127.6	153.3	72.491	62.152	56.901	82.028	72.734	71.896	80.082	125.69	128.06	136.35	100.3	109.77	122.23	147.22	80.925	97.03	92.012	123.21	121.29	120.57	57.536	94.088	41.914	78.98	81.745	88.346	117.96	62.157	135.65	84.825	140.59	125.05	35.765	71.493	105.36	89.736	84.987	56.834	126.01	105.07	92.364	103.01	85.702	134.83	130.93	126.79	111.77	138.97
101.79	146.52	80.599	62.038	61.837	78.395	82.113	67.259	138.24	141.95	90.886	87.111	93.846	64.118	94.485	112.16	86.092	77.863	106.02	118.07	96.403	92.129	45.36	73.611	15.948	45.869	54.614	82.374	86.086	17.448	57.851	46.52	109.77	94.395	41.348	49.983	100.11	90.35	88.363	63.962	108.07	111.09	109.92	131.57	97.969	158.18	148.69	170.64	141.54	160.52
94.332	130.57	118.06	87.153	120.63	101.32	106.34	68.824	268.44	178.48	79.218	76.586	109.24	61.803	115.75	112.58	119.69	109.23	120.21	110.1	80.599	74.227	84.927	100.49	41.65	60.36	57.746	92.657	83.697	32.617	21.061	53.081	84.079	70.514	67.14	57.959	84.552	88.087	81.539	65.679	75.374	115.1	93.038	106.71	74.258	111.82	116.82	148.53	114.84	137.06
104.39	119.64	119.08	101.28	111.78	84.212	106.16	71.534	196.73	151.48	73.803	86.898	104.1	72.359	110.55	98.729	152.46	149.17	115.03	106.11	80.917	64.939	91.019	102.02	70.468	69.91	44.019	70.531	90.458	75.218	21.528	76.092	76.438	77.991	110.49	115.01	77.14	92.771	83.399	79.692	44.74	121.29	78.851	79.023	75.353	71.348	82.027	113.95	90.212	106.17
120.7	108.96	90.991	97.269	73.399	52.431	87.61	74.849	41.829	81.206	78.717	98.737	91.515	87.043	98.571	85.876	156.74	143.06	91.971	103.51	101.63	68.454	70.194	82.248	84.255	78.868	41.456	42.938	105.5	115.51	65.185	101.18	88.101	102.87	132.86	148.64	94.04	94.762	97.459	92.919	21.137	116.1	70.488	59.299	88.886	59.921	66.304	81.924	82.281	87.967
113.66	102.88	51.676	84.18	53.496	46.6	66.335	83.138	-43.356	37.498	70.955	85.116	71.167	84.77	73.158	64.06	124.93	89.648	73.01	98.436	118.51	75.031	53.748	54.002	78.662	83.987	58.017	51.196	103	114.2	99.666	101.83	103.29	118.54	129.34	139.7	116.37	94.068	100.64	91.778	16.108	101.42	68.631	60.55	109.18	97.383	72.613	78.787	104.79	109.39
85.977	94.195	54.627	94.877	124.06	111.9	70.585	102.94	158.2	100.73	72.998	88.548	81.226	100.73	107.37	78.111	101.42	53.828	63.523	86.681	122.11	101.65	104.15	89.128	77.286	115.18	95.522	106.6	113.94	126.31	134.91	111.27	113.29	112.61	96.754	79.989	120.2	81.061	67.125	55.214	27.645	83.555	45.111	46.78	83.918	109.36	62.07	69.112	101.18	138.9
63.561	95.181	41.705	69.692	94.84	104.67	56.051	87.001	119.79	94.748	60.567	72.057	57.004	59.282	64.303	32.272	108.22	66.241	79.99	87.307	100.02	84.685	64.563	47.228	14.951	82.123	107.7	120.3	103.92	110.11	65.481	62.033	84.454	86.138	79.999	39.983	126.97	70.461	77.051	43.341	66.016	80.496	71.021	89.121	115.77	169.12	100.6	107.01	146.83	175.12
61.779	107.8	61.037	72.005	68.797	95.12	54.848	89.899	100.32	110.41	54.617	105.75	49.137	58.742	51.116	22.004	140.19	128.65	105.44	106.19	81.156	78.879	69.25	55.266	-28.82	55.525	92.635	113.61	103.39	141.04	22.949	53.59	77.599	84.844	73.747	32.098	107.84	67.266	72.512	39.054	77.779	72.119	75.172	103.44	115.8	158.11	105.28	117.52	146.8	166.63
75.564	113.32	84.444	85.775	38.518	72.258	56.597	105.25	47.057	105.35	60.339	154.16	57.845	90.936	57.59	51.923	165.1	174.41	117.98	128.66	85.563	87.683	96.371	90.24	-30.302	41.254	58.596	79.155	114.19	185.63	43.361	84.603	101.02	111.28	76.381	48.332	95.933	81.155	75.522	62.08	65.868	61.763	73.792	99.329	97.865	109.95	98.753	106.52	121.99	128.49
84.869	100.81	91.006	94.444	14.676	52.922	62.777	117.68	-22.202	82.111	77.78	163.84	79.09	121.78	68.64	99.188	152.26	148.54	111.03	132.57	104.67	105.2	122.38	119.21	9.1231	45.863	21.899	45.628	123.57	182.8	102.24	124.72	132.16	135.55	81.13	71.619	108.78	114.15	91.412	108.87	60.576	66.069	84.678	97.28	85.972	82.977	104.5	99.333	109.34	101.15
81.697	75.13	82.317	95.529	6.2677	54.956	80.033	116.72	-53.575	67.637	105.43	126.3	104.89	127.84	80.071	130.32	108.41	71.992	95.379	112.66	108.66	116.84	124.96	125.3	54.265	63.926	-6.4889	34.536	124.76	121.31	146.43	143.84	140.86	129.92	81.16	90.307	131.18	145.94	104.64	146.18	84.691	88.98	108.42	106.29	91.872	100.43	122.04	105.77	120.14	106.24
66.104	54.246	70.646	97.473	6.1694	77.432	107.22	110.41	-42.813	79.497	119.45	75.198	111.2	107.89	76.516	116.44	62.66	15.238	91.712	88.596	77.784	108.06	99.155	107.7	67.111	75.72	-26.213	45.775	112.84	50.934	142.7	131.85	119.9	98.561	74.314	102.88	131.29	156.06	99.478	149.74	121.94	108.89	124.84	117.35	114.15	142.56	129.65	110.67	139.06	132.14
64.702	56.355	83.155	113.28	41.838	118.15	139.79	115.2	64.731	125.06	116.69	68.305	107.5	98.696	91.944	88.064	43.791	22.742	109.75	88.283	39.648	87.484	79.04	101.84	52.923	87.426	-11.382	77.456	99.923	35.796	113.57	112.25	97.176	74.455	67.602	109.74	96.991	132.75	76.238	112.95	134.66	100.24	110.37	106.65	119.59	146.99	107.89	92.452	126.54	135.91
73.876	72.019	97.042	122.53	78.021	136.88	148.64	125.25	147.38	154.13	88.913	96.329	88.62	99.397	105.16	60.773	57.067	75.57	125.48	107.05	36.849	73.548	60.93	95.519	47.245	88.446	25.618	95.154	93.574	78.883	91.409	94.31	90.565	80.184	81.022	127.3	64.637	103.75	72.846	84.435	124.56	78.847	91.125	93.714	121.42	124.16	88.38	75.725	100.41	115.65
81.578	83.648	105.3	116.78	112.46	130.7	132.52	130.47	174.54	150.2	54.474	121.94	68.786	105.7	110.83	60.031	76.466	119.43	124.37	124.84	74.618	73.207	66.58	93.9	81.655	91.819	80.966	100.44	89.856	128.18	97.552	86.687	102.05	105.9	114.16	147.32	61.266	91.712	94.463	85	111.38	63.614	87.169	89.96	122.29	100.68	88.356	75.63	83.788	89.168
81.869	87.157	100.51	97.728	112.96	100.21	104.5	119.1	101.33	113.79	35.236	110.39	53.279	96.11	95.333	70.713	79.544	124.9	105.8	123.35	117.23	83.312	85.256	86.172	141.76	95.678	115.02	89.8	78.006	124.43	109.5	83.836	109.72	123.62	157.46	172.85	86.251	106.28	126.37	114.66	122.34	83.194	111.12	107.14	138.03	110.66	110.55	107.52	101.42	85.88
86.252	86.686	114.39	93.661	112.2	82.327	97.546	99.342	53.433	86.223	55.871	85.77	59.424	86.493	98.754	97.442	65.214	111.69	89.93	107.29	127.66	95.199	127.94	101.7	192.06	115.7	126.88	81.437	68.922	87.289	127.05	100.25	102.47	113.53	172.75	164.75	108.86	120.07	137.05	133.57	135.61	117.8	125.35	109.79	135.53	116.79	115.11	121.86	115.93	90.579
103.33	100.26	144.17	112.46	112.71	80.682	111.54	84.097	56.492	79.23	96.764	75.493	75.796	81.782	121.43	117.77	50.275	115.39	91.036	95.285	113.03	104.64	168.17	131.16	210.71	138.7	117.58	78.524	64.877	58.119	137.94	127.43	87.29	88.054	159.57	135.68	107.32	119.42	127.53	134.21	125.28	148.66	114	92.261	113.95	97.605	94.376	107.72	106.82	87.39
117.86	126.47	162.15	136.56	112.3	81.876	121.23	78.448	78.534	81.106	120.73	81.594	83.804	80.732	141.49	120.89	54.88	148.8	96.828	92.075	118.34	121.57	180.73	151.01	220.63	148.6	98.887	77.539	73.129	72.627	151.7	149.98	80.63	72.647	141.09	116.13	95.735	115.83	125.27	141.44	93.793	169.23	92.006	74.493	92.873	59.816	74.599	84.934	78.125	72.162
125.13	149.6	155.17	139.09	115.11	71.479	109.8	71.143	81.468	67.846	125.03	88.959	88.658	82.71	153.12	123.59	81.96	184.38	92.819	92.051	170.77	145.84	158.26	145.78	244.39	145.93	102.96	83.72	96.16	112.58	167.64	151.54	89.14	77.435	141.48	124.45	103.18	118.46	150.98	163.74	75.849	179.06	91.896	82.019	90.947	31.059	89.48	84.402	53.31	50.415
114.37	149.55	128.62	116.45	109.25	50.318	84.476	60.732	33.961	39.778	113.91	80.007	88.68	84.591	139.74	130.48	110.97	191.77	77.49	86.26	228.4	161.8	121.37	121.98	269.76	130.2	120.29	93.074	119.74	136.24	175.74	131.57	104.77	94.665	160.41	154.93	129.35	125.9	178.95	180.78	95.668	170.92	119.9	114.59	113.97	41.718	130.59	107.71	54.493	43.148
113.68	123.39	131.69	95.034	124.26	49.388	82.852	54.317	32.914	26.467	124.89	79.754	110.01	105.57	149.8	164.55	120.38	152.93	73.424	81.035	230.44	151.48	114.46	123.32	253.51	129.76	154.93	114.45	138.97	124.61	170.07	118.44	115.05	103.54	164.91	153.68	148.29	108.9	172.8	144.99	128.92	127.93	137.7	125.52	118.86	62.092	150.31	108.62	59.84	40.697
112.07	112.63	134.89	101.2	105.87	59.545	97.469	81.232	17.008	49.082	101.11	80.144	99.477	115.24	109.09	144.86	92.388	102.8	105.48	97.307	135.01	100.49	130.15	131.3	174.63	98.761	134.56	124.57	96.792	57.459	103.27	96.343	126.87	118.18	178.31	180.25	104.34	76.948	91.995	66.63	139.11	66.685	129.05	123.14	128.06	109.95	124.46	114.82	86.807	76.644
93.352	84.099	112	98.912	30.673	46.608	97.736	97.786	-105.41	40.999	66.552	75.64	64.028	97.138	48.241	87.529	75.112	63.448	116.72	96.058	30.017	61.043	110.05	113.85	74.487	52.551	53.912	74.621	68.164	22.68	50.03	87.244	110.68	111.79	167.72	166.65	74.176	58.567	51.249	32.085	132.84	46.981	116.28	114.88	142.86	161.91	104.3	112.39	123.05	125.04
104.68	83.312	100.23	91.567	0.94276	32.159	91.499	92.766	-169.23	8.1595	62.11	80.273	54.211	80.786	34.472	53.575	70.61	47.069	137.92	105.7	-11.619	26.662	89.801	94.51	2.9259	33.792	45.458	53.116	43.146	5.2999	5.1744	74.672	96.283	93.205	149.47	122.42	58.134	43.586	59.813	24.297	108.55	54.162	109.23	111.57	135.66	172.38	106.7	119.25	143.27	140.48
109.48	89.699	112.33	99.16	57.535	53.236	86.447	82.045	-46.686	16.015	92.292	103.91	88.223	105.83	101.96	96.37	94.051	76.433	128.72	100.18	37.902	53.489	134.71	132.95	32.884	69.543	87.077	69.29	62.132	60.707	57.563	101.06	102.48	78.636	116.01	62.389	63.134	50.707	84.151	42.25	92.192	86.982	94.039	92.336	82.824	105.69	103.02	108.65	108.9	113.48
95.821	92.475	113.66	96.331	80.779	51.578	72.261	62.207	-9.7761	6.1991	120.71	108.86	109.83	122.66	136.07	141.57	124.15	127.65	98.104	83.197	110.57	97.602	161.06	149.23	99.502	92.644	115.67	75.069	94.86	129.78	139.95	122.77	109.91	72.851	82.124	26.578	86.595	73.624	115.69	78.927	99.628	116.6	101.3	91.908	58.181	52.703	110.02	101.28	82.38	81.902
91.912	102.29	118.38	96.459	62.773	41.676	73.652	58.875	-47.775	4.4041	133.36	108.46	111.85	124.1	125.34	154.12	133.4	154.77	82.061	78.634	138.04	126.14	157.83	133.08	137.73	93.903	110.27	74.279	113.93	161.76	186.77	133.05	115.01	81.067	57.795	27.319	96.651	88.237	124.39	100.36	102.72	116.5	111.12	93.034	68.824	33.44	107.24	93.718	76.236	59.807
104.33	112.76	135.02	108.44	53.238	54.227	99.125	84.697	-41.566	34.944	130.51	120.92	106.2	121.05	102.27	136.23	119.49	138.19	93.048	93.163	109.46	128.55	139.57	105.44	131.4	91.593	90.682	79.108	122.58	160.62	189.17	142.14	119.04	97.315	39.916	29.638	87.945	84.425	111.97	100.07	82.259	86.746	105.42	78.168	89.989	35.928	91.331	74.651	78.367	49.405
112.9	112.95	144.51	121.64	75.028	89.885	125.89	122.77	45.964	86.573	121.56	143.38	105.37	122.81	93.236	110.01	103.56	100.44	107.41	108.74	72.145	123.71	120.41	86.489	112.39	98.63	73.219	88.336	135.11	153.91	176.02	154.66	124.17	111.8	31.038	17.56	81.756	83.233	102.73	104.98	65.523	66.921	97.575	63.742	106.87	51.532	85.688	63.123	83.576	55.736
108.11	103.1	127.02	113.39	93.678	108.18	125.37	136.01	108.05	103.72	121.83	154.53	111.45	123.62	92.093	92.514	101.6	80.258	107.29	111.46	66.743	118.17	91.105	69.441	97.997	101.1	69.072	90.21	147.96	145	158.97	150.81	128.45	116.49	35.575	5.0538	95.695	99.392	113.63	127.26	87.819	79.524	113.55	82.349	125.07	86.635	112.37	84.113	102.99	79.201
100.28	96.789	105.51	97.621	101.87	107.55	108.24	122.49	139.94	97.838	136.76	155.65	131.8	134.24	112.45	106.03	109.09	97.477	98.938	105.13	88.447	121.97	86.163	77.703	94.226	99.325	71.969	91.764	150.92	135.22	153.66	136.27	139.35	117.9	49.721	17.788	107.76	122.21	110.93	136.77	131.01	103.6	128.67	114.33	124.28	109.82	133.59	115.7	117.23	103.45
104.98	93.829	101.32	80.682	86.269	85.676	95.056	91.732	101.21	67.087	153.04	143.26	152.41	138.74	135.77	131.46	112.54	126.97	103.43	102.56	100.18	116.72	91.255	90.012	75.925	86.987	79.032	88.302	140.35	116.74	147.35	111.02	145.79	115.45	62.939	45.026	105.25	121.58	91.056	111.79	144.26	97.087	119.62	131.19	106.33	113.8	126.31	118.53	121.89	112.96
123.74	104.93	113.33	76.55	59.472	64.983	100.93	77.758	17.328	48.972	141.53	121.47	154.8	124.93	134.72	129.78	102.78	132.32	134.39	115.94	82.14	95.816	99.836	88.985	45.449	70.216	79.88	88.91	108.2	77.421	114.58	82.175	144.99	116.48	90.773	97.218	75.747	93.119	57.994	64.998	105.69	61.895	86.164	125.3	91.643	110.74	93.579	102.52	124.93	114.67
136.9	109.26	145.3	98.882	92.667	91.424	132.1	99.971	61.724	90.253	122.78	120.12	159.39	126.17	149.33	130.14	101.49	112.88	163.37	129.31	63.632	86.782	140.67	115.13	44.582	90.713	93.112	106.36	99.232	72.345	107.73	91.242	138.86	116.62	111.82	117.6	43.155	51.704	32.234	26.489	47.887	30.021	36.12	84.855	60.064	78.24	47.007	61.123	98.833	100.62
140.42	111.59	151.93	118.12	127.31	121.54	153.64	132.47	105.44	134.11	115.21	132.06	158.09	132.8	143.86	119.37	121.81	92.291	165.9	131.85	75.398	90.755	156.57	131.6	63.099	122.12	109.27	120.79	108.48	86.82	102.57	111.97	123.18	114.66	129.07	121.41	39.009	33.3	47.512	36.385	50.115	51.974	29.346	69.117	52.822	68.093	40.28	61.441	83.589	93.085
125.22	95.3	112.93	114.17	110.02	123.32	140.72	144.3	70.577	139.34	131.51	152.58	149.25	144.3	116.51	112.28	168.83	103.33	113.1	104.5	124.34	124.21	116.67	127.59	83.767	138.88	96.76	99.328	148.25	137.21	123.32	137.49	97.194	110.95	116.83	108.69	84.563	56.396	105.03	95.957	135.08	129.19	70.654	88.634	68.849	89.084	74.493	97.175	85.187	97.951
132.64	102.68	84.418	110.95	106.55	135.8	125.06	145.65	99.983	147.63	156.62	181	148.24	166.89	101.5	126.32	186.79	126.19	78.883	92.267	161.48	144.28	79.368	123.84	75.255	152.53	119.99	123.2	156.8	157.8	122.16	145.44	89.334	116.17	78.949	104.55	117.02	85.222	129.03	117.25	211.56	171.39	97	102.41	66.736	104.68	90.195	126.77	86.36	96.021
131.09	111.32	50.803	100.79	92.488	148	96.876	137.8	132.86	155.55	141.88	182.93	126.94	162.15	75.387	121.11	172.35	142.04	57.773	86.32	159.92	151.85	29.959	91.593	55.05	144.41	131.31	154.24	142.38	153.54	108.16	131.43	89.368	127.34	42.019	131.36	129.82	111.16	119.36	104.18	227.11	161.05	99.621	105.14	68.762	123.35	90.096	133.58	96.768	103.08
116.01	113.38	36.494	98.167	125.01	182.06	73.545	134.59	260.82	190.28	102.42	166.79	108.84	143.89	81.162	112.21	141.49	137.76	52.839	87.831	125.41	148.71	14.246	67.563	62.19	145.79	147.97	194.12	127.13	143.56	102.14	117.6	95.026	133.22	28.175	163.71	115.44	116.61	83.303	62.667	176.73	110.06	82.791	87.49	66.583	116.12	80.717	112.77	94.866	107.58
87.273	103.75	26.015	86.155	151.18	190.26	50.416	123.05	314.63	192.72	72.441	131.32	93.172	109.87	85.06	90.839	121.98	125.35	51.283	89.464	80.756	124.84	2.4307	38.376	83.917	138.68	158.01	201.21	117.89	130.69	89.775	94.56	87.605	118.46	42.452	170.3	99.08	109.07	71.581	42.73	129.28	70.037	97.268	89.197	94.101	115.45	102.84	104.58	103.96	114.1
69.569	95.64	26.1	75.819	144.75	163.11	41.166	109.39	265.22	163.3	84.658	111.23	94.552	95.293	83.45	83.106	123.37	130.57	47.062	90.665	44.68	90.155	0.34513	33.554	87.04	115.01	149.19	165.04	107.15	121.08	70.778	71.435	76.136	94.37	64.947	143.71	83.033	94.703	78.752	49.56	125.63	62.139	137.33	108.84	129.22	117.28	134.82	116.05	114.79	116.59
83.708	100.12	38.934	74.282	97.517	113.77	55.338	100.64	136.6	122.3	121.19	118.8	107.29	106.27	66.437	93.082	129.41	151.14	47.911	94.266	21.715	53.969	-2.7173	49.799	41.95	70.506	122.06	104.25	81.246	103.37	36.953	47.571	72.563	80.761	76.445	106.37	68.23	77.56	85.43	62.914	142.27	66.485	163.97	124.85	141.91	118.68	141.24	128.49	121.12	112.53
132.54	120.5	78.847	89.986	80.31	95.289	99.751	104.25	95.063	119.57	142.15	143.8	129.69	130.46	67.576	120.66	115.39	151.78	72.171	106.19	14.983	25.743	12.37	82.278	-23.853	43.93	121.64	82.884	44.343	65.24	-7.0063	30.746	84.123	85.052	74.191	79.335	54.065	55.535	73.326	49.947	118.26	48.943	134.08	104.18	100.38	95.285	100.55	111.95	104.73	90.908
152.61	144.09	110.83	123.03	110.28	126.85	141.88	130.17	177.98	180.84	87.414	148.03	123.12	134.6	68.873	120.84	79.532	126.24	104.38	115.73	22.074	24.811	65.134	115.36	-27.298	48.31	121.13	110.12	7.9895	21.034	-33.108	31.127	109.52	108.37	92.653	113.55	36.024	54.1	32.146	26.086	51.558	26.475	64.768	63.569	40.993	66.725	36.059	89.336	76.97	79.662
114.09	124.77	95.737	116.26	113.06	122.54	130.79	121.8	142.52	162.4	0.086036	95.477	70.737	79.485	39.512	68.61	55.459	85.107	114.66	106.41	44.41	23.178	72.361	84.397	36.071	55.796	122.7	115.36	11.955	-1.873	-27.822	26.27	105.57	109.35	122.44	142.96	64.893	71.517	47.508	36.64	11.223	27.634	44.615	62.068	39.024	90.439	37.117	83.407	81.094	86.755
62.809	99.653	86.444	109.29	141.61	111.12	99.004	103.25	153.98	118.05	-38.014	50.697	36.997	44.099	53.569	36.093	45.586	58.883	120.95	103.6	67.217	24.675	119.95	84.249	145.74	86.307	143.41	124.19	32.432	6.704	17.212	42.458	101.82	96.805	152.66	153.84	85.543	88.249	63.753	45.652	21.722	50.552	57.766	73.58	55.657	110.2	59.125	89.254	78.988	92.807
34.968	83.959	91.764	103.04	155.56	82.293	70.948	82.44	154.27	53.601	-4.0455	34.842	35.15	48.091	78.761	38.242	43.057	57.941	132.46	113.41	69.015	18.04	174.89	110.93	206.72	102.45	165.91	122.86	39.014	34.841	67.615	61.84	102.74	80.112	152.52	128.23	84.504	93.325	67.725	47.781	62.88	69.437	80.507	83.241	75.899	123.86	71.516	87.829	76.965	97.015
53.108	86.194	86.58	83.929	108.01	32.447	53.594	63.325	67.277	-11.303	64.891	39.178	53.952	64.114	70.754	46.583	47.669	65.919	140.18	124.75	56.851	12.968	153.49	107.42	155.21	74.615	158.73	97.637	27.406	52.606	68.724	55.426	98.446	73.993	128.25	107.41	80.793	92.227	73.366	58.558	94.834	81.563	103.39	98.594	101.89	144.85	79.778	93.464	95.341	108.28
99.724	105.79	104.42	87.632	117.12	55.212	77.269	78.507	151.64	35.401	122.71	69.143	101.6	102.86	86.315	84.097	52.85	65.514	152.96	133.76	48.96	31.563	126.68	117.76	44.525	68.324	162.08	122.38	26.836	72.604	46.089	55.831	96.548	82.377	79.84	83.57	74.06	86.724	56.075	60.459	67.091	68.9	81.231	81.079	76.378	113.94	55.966	71.244	83.799	100.58
125.31	120.59	97.58	88.291	118.12	97.944	94.688	102.74	205.85	113.73	127.28	79.872	121.4	108.27	76.868	89.541	69.788	60.371	152.7	129.55	55.076	57.888	59.107	89.903	-65.656	65.512	146.52	152.49	51.613	83.189	-4.1258	45.136	73.641	90.088	44.055	75.555	93.819	95.756	62.417	89.066	34.656	70.448	76.834	88.813	64.557	93.252	64.13	69.742	78.794	93.849
112.22	112.96	80.937	98.602	119.57	141.68	92.316	126.46	249.42	184.35	109.81	89.225	118.67	107.45	84.231	90.054	100.87	71.586	131.69	115.43	69.396	89.161	23.029	82.929	-103.33	76.96	109.58	158.15	104.98	113.52	-15.521	53.3	45.434	91.015	24.915	59.415	123.06	112.17	80.565	125.41	47.077	94.732	94.271	111.85	62.996	78.913	91.396	74.526	62.646	86.273
87.253	101.58	65.454	109.01	91.245	145.79	75.093	134.48	192.52	189.09	95.075	93.888	97.943	104.21	83.961	86.235	112.73	83.942	119.15	111.96	66.826	92.789	31.989	94.102	-84.041	77.277	69.45	136.59	121.42	119.86	-7.3081	60.018	31.905	86.199	26.867	43.949	128.36	125.96	94.611	145.26	102.45	119.73	120.14	140.2	85.094	98.918	115.8	86.961	65.06	92.275
86.471	95.391	66.206	110.22	56.778	114.96	64.847	121.71	97.748	136.45	104.1	101.38	92.19	110.27	84.928	99.153	95.495	77.836	120.55	117.46	52.914	74.4	65.12	114.54	-43.311	67.717	59.083	106.03	89.995	95.016	13.247	59.99	46.295	83.204	42.239	39.611	106.37	125.45	94.77	131.31	147.39	118.92	123.92	146.15	106.39	132.7	116.59	91.626	87.534	108.83
102.41	98.821	81.802	106.68	59.522	89.984	75.536	106.87	76.962	92.67	116.02	110.67	109.08	127.15	88.136	128.01	63.619	57.837	123.98	117.63	49.711	61.685	103.2	133.66	2.605	66.935	83.506	98.186	44.75	64.578	44.634	63.996	86.595	91.156	69	66.417	72.777	118	72.84	94.985	133.75	89.667	95.89	122.83	105.79	145.12	93.506	88.03	112.3	127.93
113.73	101.97	89.338	86.24	76.435	65.883	88.417	85.144	63.734	52.314	120.17	106.03	127.35	128.14	85.452	145.1	53.585	43.775	109.72	100.69	82.623	67.978	91.989	111.54	39.666	75.838	118.59	100.51	44.04	55.858	70.64	69.732	115.19	97.375	101.92	110.31	77.305	117.84	78.584	84.661	89.422	72.416	83.423	108.24	106.2	136.18	95.316	98.346	135.1	135.38
105.63	103.36	102.52	81.285	122.21	69.373	100.04	79.146	122.81	50.708	121.15	108.71	137.72	136.04	110.74	161.67	72.638	61.384	84.519	80.683	138.25	94.137	88.072	100.9	82.993	104.84	139.91	110.83	97.172	91.515	108.19	98.972	127.03	100.31	126.69	138.68	108.82	121.91	97.74	96.083	61.192	81.739	86.766	98.153	94.901	90.801	103.46	101.44	122.21	117.78
90.85	106.87	96.712	78.006	110.77	50.534	89.455	76.878	56.655	21.369	110.94	99.839	108.19	123.87	103.82	139.2	90.191	90.358	74.776	79.519	173.28	92.417	63.818	72.26	101.27	101.53	127.92	93.15	130.81	106.26	105.13	105.59	117.49	98.005	150.45	155.45	144.48	123.69	133.42	119.57	90.454	111.57	119.03	117.94	117.97	89.264	122.87	110.54	125.01	107.5
81.286	98.4	85.812	79.524	74.86	31.789	74.056	77.739	-40.627	-11.797	95.8	84.343	66.955	106.86	80.451	107.3	81.237	96.084	82.738	90.114	168.98	66.135	51.331	57.219	102.37	77.793	108.5	61.08	113.91	89.502	89.211	93.358	104.99	93.071	157.25	145.01	157.93	116.09	154.18	123.68	142.82	128.06	132.48	130.15	145.87	129.79	119.04	92.031	143.95	117.06
92.803	86.552	89.701	90.29	83.118	51.133	77.547	84.731	-5.5005	7.0691	87.63	77.436	62.664	105.33	84.806	101.83	50.196	65.077	98.53	97.651	143	46.14	76.708	81.304	103.04	76.58	119.19	62.074	63.968	50.869	81.936	82.015	110.08	93.932	153.72	133.29	136.05	103.06	130.49	92.656	159.04	117.92	105.02	115.95	141.82	166.08	88.321	60.819	160.13	138.87
97.127	78.268	85.383	91.86	99.525	79.671	85.754	89.389	51.48	50.577	70.318	61.896	72.478	93.417	74.087	90.002	27.887	34.439	105.81	90.547	111.06	39.512	96.245	97.168	95.058	85.137	133.29	89.931	23.974	15.435	73.059	68.553	123.19	100.36	153.68	144.84	101.56	104.58	84.258	67.328	121.74	95.812	81.551	115.29	135.1	195.47	80.377	69.57	181.29	169.06
90.16	76.125	95.299	94.245	129.73	110.65	99.01	93.846	133.88	100.85	70.201	61.431	92.232	88.765	81.839	89.539	40.532	48.196	106.39	81.101	84.156	44.207	122.96	116.61	76.387	106.15	141.19	133.95	41.366	26.879	78.9	75.828	136.48	106.29	144.79	141.06	74.257	109.44	41.156	57.869	49.901	66.721	78.48	123.3	114.63	177.21	98.999	102.07	169.94	170.4
78.2	72.871	111.63	101.63	134.7	121.95	106.18	100.71	181.4	131.14	93.174	86.723	104.81	96.444	111.62	99.013	85.455	109.48	95.534	79.286	66.867	60.307	145.87	136.38	56.969	110.67	104.64	139.54	105.49	85.355	103.23	103.75	142.95	113.29	132.3	120.51	66.098	108.19	28.063	68.137	3.2982	51.766	95.2	128.35	92.795	126.66	125.18	130.85	127.97	146.43
78.853	66.891	129.66	104.8	125.96	121.22	116.88	106.4	178.94	133.31	117.56	109.98	103.13	100.08	133.46	110.32	110.64	147.33	97.676	93.424	59.568	63.598	152.57	130.43	44.097	95.891	74.464	123	141.91	121.85	112.21	118.99	134.85	110.86	113.32	78.087	74.337	94.071	57.142	80.236	4.4448	40.911	100.42	108.72	80.124	90.288	129.83	118.57	94.931	118.09
87.293	58.748	115.5	88.615	110.77	114.26	123.16	105.84	122.2	117.84	108.25	100.88	85.247	80.066	100.94	100.27	94.041	117.37	104.81	105.45	76.347	58.019	110.24	70.858	55.263	71.284	88.484	105.46	112.5	96.69	85.073	95.293	109.04	98.961	100.53	58.752	95.935	82.26	114.81	90.519	53.628	42.527	93.01	82.922	94.752	109.47	120.71	87.761	111.65	116.92
88.797	55.217	91.213	82.188	170.05	156.22	133.54	115.17	230.37	165.03	81.599	93.606	91.858	83.773	80.347	113.4	67.67	55.234	95.541	95.897	132.18	89.851	86.585	37.135	120.29	101.03	164.36	137.2	76.374	76.644	83.078	84.712	84.015	86.884	78.44	65.124	117.05	85.963	146.35	88.075	114.43	63.254	61.07	44.348	83.46	112.34	88.816	48.48	122.08	118.86
59.381	67.221	51.795	88.599	234.15	209.3	123.32	131.99	374.7	238.47	46.485	97.496	95.501	108.06	54.393	125.52	74.542	42.687	69.965	71.829	192.13	150.83	81.666	38.961	195.84	155.95	228.21	192.33	81.776	108.68	112.15	99.265	67.307	85.223	46.197	94.731	132.4	114.74	138.1	95.912	164.62	104.66	42.427	32.59	61.819	91.607	65.746	42.054	110.63	114.51
58.95	102.24	12.766	64.089	188.18	174.85	78.561	104.56	245.1	181.18	55.963	94.505	80.027	100.4	10.762	103.24	121.29	87.052	76.133	74.922	211.27	158.56	7.1404	-0.53452	169.78	167.6	267.13	222.53	121.89	132.12	82.846	80.793	40.741	77.199	11.279	98.148	165.29	132.89	164	122.83	197.68	142.34	88.011	85.628	80.27	95.456	110.81	90.83	116.5	88.859
72.476	123.05	15.31	70.28	111.96	136.17	39.926	89.067	145.75	127.7	102.23	126.53	75.765	116.7	38.694	105.77	192.26	184.88	83.237	92.039	179.96	166.82	-10.272	36.051	113.07	153.77	205.21	193.27	194.25	192.69	101.03	97.614	49.779	91.181	-10.848	83.684	172.29	128.9	155.72	132	197.43	159.14	114.57	112.07	74.61	68.739	128.69	112.18	82.555	61.696
69.276	134.94	36.998	90.569	15.838	111.27	37.885	100.52	-31.33	96.092	84.803	102.49	30.443	87.108	2.9463	61.235	188.03	223.76	125.74	123.15	94.27	127.82	23.725	63.93	41.331	100.75	90.128	159.75	163.28	161.17	82.027	86.397	80.174	108.49	2.7651	80.585	127.85	125.53	111.85	131.92	149.39	126.99	101.76	112.16	100.48	102.89	106.35	108.63	95.874	89.591
99.043	110.45	102.5	118.15	32.553	132.82	87.286	115.6	-1.876	108.9	88.777	85.825	49.329	76.272	42.575	70.14	142.6	170.7	144.77	131.41	53.057	94.982	92.794	117.56	17.619	101.01	57.095	137.91	112.96	100.38	88.65	87.641	111.27	110.5	29.62	54.636	83.976	95.6	69.625	93.906	89.395	70.472	65.988	73.762	92.869	117.44	67.181	64.652	102.09	117.42
118.8	78.034	145.42	131.86	85.332	153.4	139.37	128.08	48.277	130.87	84.037	70.999	83.912	72.393	71.527	80.599	85.337	71.484	119.09	106.97	72.699	83.149	136.93	139.74	44.063	129.28	79.783	120.75	63.91	42.625	93.812	90.635	118.15	100.99	67.349	55.33	63.764	77.622	51.102	67.66	57.579	38.768	63.526	61.699	95.734	135.69	57.291	51.314	118.19	141.53
110.63	64.019	146.36	135.23	114.73	150.34	157.66	140.69	46.454	146.35	73.27	82.069	100.97	89.473	72.161	81.096	56.414	10.045	65.244	72.242	118.24	94.404	148.08	136.59	95.421	152.29	107.33	101.67	49.425	40.085	100.66	105.61	106.73	98.486	99.395	87.6	70.009	79.658	56.653	69.146	63.86	43.625	99.342	86.293	110.84	142.89	75.65	75.85	122.34	140.85
92.63	71.426	134.58	139.22	122.67	141.81	147.76	154.4	52.963	165.55	72.392	124.77	103.93	130.05	81.188	92.001	63.696	16.308	26.972	58.034	143.59	115.93	151.69	140.49	142.14	159.81	120.54	94.217	73.048	93.488	118.91	137.57	97.891	112.23	111.11	117.04	90.686	85.671	79.266	82.677	85.966	61.396	130.13	106.08	115.85	119.27	89.107	91.453	97.841	106.07
76.649	85.887	116.94	137.99	100.38	131.17	125.2	165.16	45.52	178.65	61.337	153.96	87.805	150.78	75.128	93.237	78.059	57.384	31.85	72.839	127.51	121.55	138.24	136.09	162.03	137.78	109.66	95.743	88.92	134.75	125.64	155.35	103.34	138.33	120.34	143.85	105.46	90.065	107.11	98.591	105.15	69.854	138.99	111.91	130.63	106.4	91.416	90.077	85.362	77.604
73.441	84.446	113.71	132.39	96.032	134.04	116.59	166.55	94.36	188.56	53.385	152.09	86.155	144.04	82.294	101.61	80.846	81.829	60.86	92.907	106.73	120.64	123.74	134.11	166.56	123.14	102.93	107.08	93.265	137.39	134.92	159.09	117.75	154.87	129.17	148.82	110.86	94.269	130.88	111.38	114.32	67.743	128.89	101.3	142.72	101.96	88.337	74.452	88.657	69.9
62.385	65.847	103.88	114.42	84.43	120.08	111.54	154.81	94.92	160	45.063	113.64	84.703	107.88	66.587	93.484	68.696	76.329	78.327	92.987	105.87	114.84	96.463	112.31	157.49	109.7	90.159	99.742	86.174	105.34	139.05	141.97	123.37	148.58	142.95	143.48	112.42	113.11	148.49	135.64	123.61	66.017	136.02	109.85	164.38	123.76	104.27	80.005	113.02	89.838
62.75	56.672	104.52	104.85	97.799	105.23	109.18	142.78	141.21	128.19	73.616	98.453	108.62	100.08	92.243	103.85	61.036	59.965	67.446	75.372	130.21	124.66	98.553	114.47	155.05	112.63	80.585	81.552	91.163	80.083	148.36	132.31	126.4	131.92	166.59	149.47	108.18	134.96	145.22	148.77	135.3	71.509	151.65	122.52	154.23	118.51	120.21	102.92	106.68	97.075
72.267	68.491	107.26	101.89	116.17	95.432	102.84	138.08	184.74	108.77	116.04	108.81	131.56	117.69	128.56	115.18	57.341	47.556	49.916	60.111	137.56	127.37	118.94	124.98	160.13	105.71	76.873	66.821	86.618	59.892	137.37	118.63	130.89	121.51	205.01	183.67	98.945	144.77	128.72	139.33	139.89	66.433	156.73	125.94	126.84	101.18	122.32	119.48	81.32	84.044
93.188	85.357	117.76	108.58	157.47	122.53	107.36	146.29	277.36	143.26	146.94	131.96	155.12	145.1	169.17	129.29	56.62	38.277	43.217	58.012	113.31	121.88	148.45	145.22	186.72	101.8	95.066	78.52	67.852	43.402	113.54	104.85	140.98	126.92	247.14	236.93	86.174	128.4	105.84	102.14	127.16	45.123	130.65	100.76	96.177	78.393	100.84	102.74	56.715	59.289
97.742	88.597	107.44	101.75	163.84	154.58	119.68	153.56	240.82	180.91	113.56	105.15	136.92	116.15	110.33	89.275	41.043	18.651	64.289	70.754	62.942	83.368	125.38	109.63	200.95	88.885	129.68	112.39	14.284	-0.65395	50.442	62.467	134.26	132.49	266.08	277.03	75.763	101.1	98.979	76.688	97.581	14.905	110.83	92.722	127.14	118.11	95.461	85.705	99.834	66.402
103.95	63.202	125.66	115.09	220.02	219.71	155.32	163.02	338.64	247.43	92.356	100.47	149.7	108.16	91.049	90.384	42.887	10.65	77.809	81.206	49.442	72.838	122.57	119.36	210.85	140.6	191.5	158.46	16.883	21.917	52.928	71.088	117.67	128.52	209.67	225.18	70.016	58.908	82.952	50.624	55.909	-3.711	95.572	80.786	134.26	124.6	90.456	54.954	124.52	75.831
77.111	58.496	105.86	127.93	186.34	230.66	159.36	172.15	264.57	261.32	43.105	89.647	113.77	88.83	3.1056	46.254	46.292	28.11	82.784	91.197	56.775	74.597	106.17	105.4	169.77	169.01	173.46	163.93	24.222	65.815	53.691	88.31	88.505	120.99	122.82	159.84	53.124	53.854	48.569	66.786	29.338	19.253	127.43	127.93	168.2	167.77	110.52	98.676	167.03	130.51
108.49	89.459	108.45	118.9	143.6	182.47	137.66	139.22	161.7	169.55	77.597	116.57	100.87	97.957	-8.1617	38.749	61.823	50.288	108.37	120.54	77.878	50.071	72.333	81.589	60.05	183.21	197.17	157.88	55.776	106.61	31.625	94.358	52.883	93.942	21.724	33.453	57.523	34.868	42.924	63.65	16.747	35.247	177.66	184.57	157.52	182.52	150.55	153.67	170.89	147.67
116	139.36	73.506	101.17	47.851	107.8	75.835	110.98	-22.68	75.774	90.655	137.98	50.165	105.86	-28.7	13.469	79.28	94.176	115.86	133.91	72.179	38.91	46.71	51.749	-17.395	136.01	140.52	112.66	60.884	128.98	11.395	89.958	42.611	86.392	-6.1336	-4.1421	57.754	49.364	30.252	66.742	36.709	60.931	207.7	226.28	147.72	205.93	171.92	210.01	163.83	170.85
105.34	156.35	39.516	82.296	-11.641	60.845	19.405	87.762	-134.55	29.239	88.407	139.06	7.2599	102.87	-17.727	12.475	105.92	145.06	103.4	119.98	58.741	53.749	37.429	43.603	-1.152	83.941	78.387	63.976	71.856	149.18	38.873	90.866	54.568	89.502	20.77	7.8799	72.883	75.354	40.239	75.77	77.134	80.213	196.68	214.63	130.49	197.35	169.5	203.41	136.08	164.11
102.78	148.92	56.45	95.564	38.778	81.853	17.424	90.057	-34.904	67.891	82.205	137.77	12.829	108.29	46.438	62.226	124.41	187.84	107.5	107.5	62.353	85.697	89.234	97.17	99.274	89.635	83.948	73.884	88.689	162.24	106.76	114.92	91.506	101.64	61.897	32.605	72.965	88.527	46.528	73.22	101.54	79.75	147.38	150.48	89.829	125.13	134.78	138.1	79.262	111.89
119.66	137.98	95.276	119.53	100.91	98.312	45.577	97.795	60.171	95.193	85.632	137.49	47.457	110.73	109.8	116.68	134.18	210.45	131.63	113.88	99.009	114.7	140.14	152.39	196.65	122.11	126.13	98.948	112.4	160.62	161.4	140.64	124.4	114.58	88.793	52.477	69.825	91.466	69.258	85.197	110.47	90.286	117.53	99.621	62.031	46.652	112.46	87.615	35.929	48.87
127.47	130.97	96.042	122.49	58.962	48.387	51.151	94.56	-61.414	42.691	88.503	131.98	60.496	101.52	110.15	118.72	138.77	208.78	144.09	127.21	145.83	130.39	134.66	149.44	224.65	112.86	113.46	64.781	132.89	151.44	175.86	147.32	132.26	126.18	103.1	77.186	83.363	102.16	113.13	127.49	116.94	132.78	128	98.706	74.582	33.353	120.2	93.047	43.091	30.075
137.59	137.49	87.481	113.38	-5.7306	-6.8642	45.508	87.388	-201.02	-20.95	107.82	133.94	72.329	109.14	110.69	102.77	129.24	167.27	147.42	142.62	168.42	125.08	125.17	126.05	188.83	81.139	80.449	18.715	131.34	127.55	153.91	139.49	127.36	132.17	115.39	95.799	103.91	108.25	143.49	148.91	110.67	170.77	124.11	99.386	80.494	54.644	116.01	111.44	71.017	44.831
140.47	137.01	97.668	112.34	0.95914	3.7575	54.162	92.792	-157.81	-10.515	130.58	135.34	95.529	134.39	141.27	101.19	108.13	103.3	139.17	143.17	146.01	104.02	154.93	130.94	143.28	65.119	69.236	10.523	106.67	99.786	130.06	130.07	125.42	130.09	131.46	101.36	114.07	100.48	129.62	121.54	90.697	163.25	74.781	66.84	58.05	66.75	74.3	94.934	86.422	66.158
133.92	117.9	127.06	121.89	78.406	75.891	86.703	107.07	26.367	64.745	139.09	115.52	121.41	141.68	172.43	109.38	87.708	48.196	128.5	125.86	95.179	76.144	200.67	156.95	120.37	81.936	95.723	51.471	73.961	72.204	111.41	117.54	124.53	115.98	144.62	93.848	109.38	85.327	90.034	76.501	73.269	112.67	20.157	29.426	38.76	61.836	28.297	59.159	88.091	73.287
118.48	84.811	151.06	131.9	150.71	146.32	124.04	113.03	180.45	129.27	132.43	77.363	133.61	112.81	174.33	110.72	86.798	32.593	117.54	98.951	54.359	64.533	216.18	172.85	123.29	115.73	122.34	96.357	67.147	66.431	108.43	108.57	117.1	94.433	139.96	74.669	101.82	78.644	64.462	65.303	76.077	62.856	16.841	30.167	53.073	54.045	22.887	45.393	82.43	67.414
106.72	65.28	159.34	132.51	172.05	167.96	147.57	98.489	214.08	127.96	125.38	43.278	129.78	68.12	157.39	102.73	101.19	52.47	120.71	85.619	43.695	73.845	194.12	159.07	137.85	142.28	129.1	117.76	90.548	81.897	119.46	107.62	106.26	75.423	115.41	44.286	99.017	83.851	70.808	93.412	92.091	44.971	66.508	67.862	92.652	57.434	61.37	64.558	75.416	61.545
105.86	76.468	160.54	123.89	164.2	148.82	155.2	71.155	184.42	79.653	126.81	33.297	120.53	45.295	152.62	96.853	111.66	82.821	143.93	98.415	53.797	89.957	166.84	127.47	160.27	150.08	128.72	122.27	118.78	101.64	141.1	114.25	104.02	68.324	88.534	10.792	96.87	88.066	90.501	117.75	98.28	54.016	115.74	98.856	125.53	71.912	104.65	85.657	71.57	66.542
106.35	99.871	161.96	113	165.97	127.19	154.69	50.086	184.38	48.03	133.09	49.416	117.59	60.287	176.15	103.14	114.22	107.3	159.54	117.52	73.945	111.73	161	106.88	201.25	147.86	126.62	118.23	139.52	124.52	179.06	129.72	110.29	72.373	76.005	-11.141	94.395	82.783	102.73	111.45	85.292	78.793	118.17	88.431	133.48	79.992	117.69	78.458	71.074	78.342
104.68	119.6	167.31	109.13	189.83	127.46	157.03	53.344	223.67	65.917	131.07	75.375	115.8	91.021	193.92	110.29	107.98	125.22	161.7	130.74	91.832	122.36	175.14	107.82	243.21	145.96	136.79	125.38	137.82	137.11	203	138.57	117.15	80.762	80.12	-9.7001	80.851	64.505	94.392	78.307	53.952	95.003	79.679	53.959	127.71	74.867	99.845	54.991	78.305	82.446
99.082	121.8	170.5	113.26	213.26	142.8	160.4	76.756	257.24	110.91	124.28	99.201	110.15	109.45	185.25	112.99	107.67	145.49	148.25	129.18	112.59	128.56	188.04	125.11	262.84	150.57	147.73	136.95	135.68	153.13	206.91	141.56	112.93	85.477	80.467	1.8156	65.834	46.787	81.948	58.534	24.994	101.14	42.669	33.511	117.14	52.797	77.279	42.91	81.307	67.708
96.442	119.79	161	115.5	203.01	143.79	155.13	99.869	222.42	128.85	119.98	111.5	96.97	100.27	148.77	104.96	115.71	164.18	137.15	123.34	136.52	133.7	177.8	131.24	244.5	149.75	146.26	141.06	140.08	164.52	187.78	138.61	101.26	89.039	73.921	20.34	61.703	48.165	83.472	75.933	24.793	107.19	45.632	53.88	109.62	36.391	76.958	68.57	79.948	48.767
98.149	119.3	146.99	111.35	176.32	124.89	143.51	105.22	173.7	105.49	129.84	116.14	92.764	84.98	132.25	107.01	129.65	170.96	131.05	117.97	162.2	150.15	157.43	125.94	213.51	144.14	132.56	129.97	158.43	174.99	184.55	147.22	96.945	96.11	65.815	33.065	80.328	73.768	101.94	113.89	63.946	121.97	78.292	88.042	92.538	30.554	93.596	106.68	67.983	41.511
96.889	123.81	124.93	99.247	132.64	81.615	127.76	93.883	106.23	54.821	133.28	105.85	90.967	73.028	128.71	106.44	138.18	163.64	122.14	113.34	177.37	170.68	128.03	101.91	194.99	120.04	97.284	95.679	163.93	164.85	196.14	157.4	108.17	111.31	82.87	67.498	109.67	114.66	122.22	143.8	129.65	148.56	119.67	116.15	89.292	55.004	116.87	144.1	70.464	64.79
105.39	125.7	124.86	95.393	120.85	47.904	128.52	82.041	105.19	22.068	133.48	96.165	102.47	82.609	147.14	118.73	134.69	149.65	115.7	113.77	175.04	172.92	115.76	93.279	190.39	100.32	84.809	69.062	147.57	136.42	206.81	160.83	130.36	124.18	114.84	103.7	124.39	130.11	124.13	129.73	169.22	155.28	135.33	114.79	92.514	78.686	124.39	149.45	79.38	89.983
111.86	114.93	133.97	104.6	120.55	39.76	136.79	84.024	124.03	29.191	117.72	89.591	106.48	97.979	146.13	126.74	123.4	143.97	107.54	111.62	153.21	152.67	118.72	107.54	182.81	87.308	80.339	53.005	117.18	108.33	192.34	147.62	144.1	125.94	145.92	139.68	111.28	109.88	104.42	93.155	150.91	134.9	123.29	102.18	106.47	92.675	115.84	133.98	90.347	105.35
116.09	99.546	142.87	119.93	124.62	67.441	141.22	94.616	142.57	68.972	97.123	86.344	100.2	102.65	122.83	127.36	106.33	141.77	113.26	110.12	113.64	112.27	136.3	136.55	156.5	87.868	87.732	61.319	90.709	89.751	145.53	119.11	138.76	113.13	160.93	159.32	78.681	65	74.292	60.659	81.448	90.794	93.362	95.596	111.67	92.969	99.432	113.63	91.041	107.27
116.71	93.941	141.36	123.72	125.19	113.26	133.54	93.615	138.37	107.47	86.169	75.762	91.567	85.407	97.823	118.09	85.371	127.34	137.91	111.67	63.74	67.867	155.16	150.91	118.87	98.115	101.65	88.935	81.979	75.672	89.634	87.017	116.76	91.905	160.91	155.43	54.014	29.348	54.162	50.469	13.524	50.126	65.581	101.78	98.7	92.446	90.333	104.21	84.678	108.65
107.32	101.38	137.98	121	140.03	157.52	123.98	81.8	171.96	137.52	90.047	64.424	95.411	68.864	104	111.59	68.023	108.02	163.68	115.08	16.397	47.201	182.61	155.7	101.7	113.96	107.39	116	97.266	77.749	80.073	80.013	99.43	79.206	148.78	129.4	47.881	27.071	38.217	50.136	-5.1623	34.767	47.235	104.27	65.019	87.155	83.311	99.788	69.852	116.32
95.112	115.84	142.04	116.34	160.69	163.5	123.97	66.173	225.82	136.29	102.12	56.44	107.34	64.358	127.05	105.05	61.353	99.306	176.16	123.13	-12.285	50.889	195.75	145.49	100.61	117.25	104.03	123.89	120.58	91.581	113.22	92.219	92.805	78.026	118.26	83.379	58.254	52.957	33.359	49.983	28.525	46.5	50.276	102.46	39.772	80.738	82.804	99.343	61.55	120.77
106.79	131.01	176	124.08	211.17	143.24	146.01	61.979	357.9	122.15	129.42	74.78	134.92	90.997	173.07	121.89	69.112	108.73	179.85	141.55	-6.1169	67.768	200.27	148.56	92.723	118.68	129.01	136.75	138.37	114.76	151.16	110.79	95.028	79.023	56.85	13.605	68.008	71.735	39.909	38.072	66.481	61.099	59.534	86.89	19.23	47.812	77.907	87.363	45.761	93.679
110.12	123.24	162.33	110.11	172.92	68.963	137.09	56.763	310.62	64.905	131.14	85.313	123.21	94.464	147.72	106.03	103	136.67	144.89	139.5	35.838	97.538	122.39	108.56	61.056	75.146	111.17	103.59	146.45	140.26	144.83	97.662	77.591	73.962	0.41672	-14.222	95.719	94.515	93.376	78.288	105.76	105.07	98.592	104.15	57.098	53.316	104.11	103.08	62.635	76.839
104.37	106.4	134.84	95.936	141.61	37.524	116.32	62.532	267.81	50.052	116.14	94.049	100.78	93.923	107.82	99.362	133.31	155.39	112.9	125.73	82.298	120.74	60.246	83.303	34.542	45.802	111.1	103.47	137.97	159.17	112.4	74.759	58.415	63.225	-31.478	-10.397	116.39	110.08	144.44	135.86	118.5	138.85	108.26	107.9	85.737	61.507	113.58	99.705	71.259	68.555
97.4	97.835	120.18	98.754	164.83	84.781	102.25	80.381	334.49	117.55	106.72	110.37	105.74	108.51	119.19	125.42	148.68	150.81	93.793	106.13	112.21	144.91	75.172	108.67	52.54	67.33	128.44	145.87	127.21	170.22	101.46	76.995	58.132	62.072	-9.1536	33.301	118.87	126.79	153.09	174.79	124.78	166.85	73.728	75.699	69.973	44.001	85.747	73.072	51.307	70.759
86.294	90.639	110.69	90.502	166.19	121.92	93.485	81.716	283.28	148.25	99.357	97.332	108.31	98.692	112.34	131.53	142.03	122.15	97.624	94.839	101.23	126.93	95.681	109.9	72.465	90.061	145.45	170.8	110.26	153.36	97.354	75.16	60.381	62.906	45.235	63.659	123.72	143.45	150.13	188.44	135.08	176.08	47.507	49.696	64.107	50.69	65.375	45.105	55.225	84.961
88.825	91.434	109.3	83.604	122.31	106.67	93.994	78.1	133.94	121.9	99.511	79.746	107.54	82.911	84.166	112.93	128.68	96.386	111.38	102.6	67.838	87.538	102.96	92.851	67.704	85.319	126.39	140.99	93.014	125.31	88.76	68.913	69.299	74.201	101.71	80.699	119.95	146.62	131.4	166.46	135.1	173.22	54.518	53.8	81.209	70.662	63.385	47.905	83.812	98.859
111.29	97.006	133.97	93.898	96.465	78.902	114.14	84.252	82.748	91.881	118.27	87.518	122.77	97.416	86.001	117.03	119.53	83.953	127.52	124.05	50.041	65.833	130.52	105.21	39.128	77.385	100.41	98.543	92.731	121.52	86.703	78.193	86.62	86.475	110.82	56.435	106.47	123.66	101.88	117.47	101.54	155.23	65.273	64.041	80.473	60.103	59.658	55.299	96.465	90.815
131.65	104.07	134.95	91.555	61.251	42.792	119.75	83.819	53.897	57.16	129.34	90.838	129.76	109.43	87.406	122.63	116.73	81.506	129.42	135.73	68.531	73.426	128.64	105.96	-1.3338	55.167	71.848	59.919	100.28	125.41	69.293	81.193	97.578	90.338	90.649	35.461	106.79	97.64	100.23	98.633	76.412	151.43	83.914	94.42	84.724	61.083	76.227	79.654	111.33	89.356
133.29	106.32	110.85	75.594	46.208	33.735	107.94	72.528	62.816	46.143	128.54	79.031	135.51	111.93	109.3	137.81	114.51	81.838	106.9	119.74	119.85	113.84	110.46	101.73	-5.5963	50.685	59.021	50.201	118.94	133.86	73.682	94.2	102.69	85.649	72.904	37.372	130.47	94.328	131.46	129.32	101.32	175.71	93.933	118.53	85.11	71.564	102.16	96.968	115.59	98.863
121.19	103.61	90.343	66.242	65.482	54.388	96.04	62.481	94.862	56.117	119.44	60.267	142.78	107.88	147.94	155.8	100.14	80.525	73.58	88.212	166.5	154.42	100.2	104.98	39.699	75.719	65.482	65.88	133.17	132.99	113.44	122.92	108.72	81.749	83.527	60.934	156.87	114.8	166.17	175.31	162.06	203.87	91.752	118.06	79.63	78.637	117.44	92.699	102.33	103.89
107.95	96.013	91.021	81.374	92.26	77.489	96.105	71.427	103.83	66.882	105.17	53.501	141.75	103.14	169.28	156.97	74.288	76.165	46.755	63.925	172.34	166.76	106.79	117.16	106.36	105.88	61.042	73.446	125.03	116.44	159.9	152.77	116.02	87.243	125.48	100.4	159.16	140.73	170.41	189.82	194.18	204.64	88.285	101.89	78.642	78.568	112.28	80.585	82.771	95.166
113.33	94.914	113.45	115.24	115.35	91.506	109.45	99.733	103.8	73.907	96.498	69.051	133.37	103.15	157.88	138.66	43.363	58.426	53.188	68.276	128	134.48	127.19	128	144.27	116.67	55.413	76.747	80.138	72.534	148.51	151.56	118.38	96.476	177.62	142.62	124.1	140.67	128.24	138.78	138.16	154.96	86.059	88.402	81.428	75.273	89.902	80.966	75.524	76.6
119.7	86.516	122.02	134.01	123.64	99.896	112.81	119.31	118.03	86.353	105.94	97.668	129.11	109.13	138.5	122.86	38.858	38.416	67.137	76.872	71.862	96.717	135.19	126.68	147.19	104.22	50.388	68.869	45.405	45.826	94.983	121.83	103.66	95.184	204.99	165.05	88.471	113.96	72.599	58.322	32.246	90.456	85.165	88.466	81.61	76.29	72.161	92.939	86.311	71.037
112.09	81.663	101.94	117.8	126.17	116.12	100.68	108.38	147.85	117.98	129.12	112.81	137.84	112.55	140.25	124.39	62.821	29.882	77.004	73.52	45.348	83.239	125.72	108.23	131.99	91.475	66.052	78.586	47.133	51.248	37.724	82.914	76.386	78.147	190.2	158.63	77.8	89.69	41.744	12.1	-29.264	62.274	81.768	99.036	79.614	84.911	72.625	111.55	110.87	89.574
83.616	79.981	65.201	79.895	115.67	129.13	81.863	72.678	154.68	152.64	150.9	106.48	151.36	108.85	170.08	139.36	105.28	52.308	65.89	52.298	67.741	108.48	103.44	86.092	120.01	94.05	79.261	92.434	99.335	101.1	38.532	69.597	52.001	57.698	132.71	119.49	98.578	98.923	59.539	46.257	15.716	98.79	80.419	107.76	79.313	88.42	88.852	123.77	125.08	116.38
59.224	77.376	65.871	62.603	118.83	138.77	88.382	47.87	175.11	172.69	164.16	101.6	161.57	111.11	222.78	166.31	137.3	90.953	53.261	37.171	117.3	145.42	107.37	94.636	109.81	123.62	89.548	108.78	173.55	172.7	109	98.503	49	47.745	42.179	34.826	125.62	131.67	108.78	126.8	107.96	151.65	71.196	88.429	62.123	57.986	91.777	101.3	96.407	110.54
69.565	80.138	69.023	65.41	53.03	89.331	93.429	52.455	58.052	121.09	144.34	102.04	129.54	90.001	204.92	132.2	150.47	120.54	48.827	50.093	150.89	151.29	70.967	79.773	72.937	108.44	47.083	67.938	199.84	184.77	140.75	106.25	66.44	70.418	3.0423	18.77	134.24	159.59	157.66	196.13	165.78	183.17	96.654	95.1	78.935	56.303	105.98	113.56	77.095	98.386
84.691	81.299	89.72	96.524	10.638	68.512	114.2	103.91	-29.524	88.075	84.068	102.24	67.155	66.463	119.75	65.782	122.73	100.3	79.142	86.811	130.92	114.73	71.882	70.624	33.029	81.523	9.2384	52.096	145.28	125.49	112.31	92.395	95.699	104.06	8.7574	46.55	105.54	159.62	147.14	191.59	103.04	132.23	98.718	89.561	91.952	76.226	88.194	111.29	70.73	91.948
96.215	73.628	88.597	112.19	-6.534	82.198	121.33	152.28	-91.791	85.687	36.931	101.44	25.727	51.919	31.394	9.885	95.628	50.563	103.52	109.2	88.412	75.325	66.666	51.319	12.911	63.081	-1.8017	55.941	72.611	43.4	50.897	67.989	111.22	126.94	53.993	111.11	80.698	132.54	105.09	134.7	3.9754	57.886	92.995	88.437	108.87	125.27	75.203	108.39	98.167	112.53
96.212	65.649	63.092	92.991	1.5624	109.31	109.07	156.4	-147.68	90.038	38.095	90.389	31.724	49.8	-10.696	-4.6978	90.839	24.423	109.52	105.82	56.94	51.427	30.466	18.047	8.1677	66.764	32.448	78.852	44.853	2.7492	12.897	52.898	101.84	123.59	85.957	141.4	84.482	99.552	79.637	87.704	-24.682	20.919	91.888	96.166	132.82	180.55	88.036	99.593	148.09	144.41
92.705	69.29	73.176	103.74	102.76	178.28	110.36	149.89	73.487	166.14	100.14	123.23	112.44	117.46	94.272	77.848	116.53	72.74	87.928	86.772	66.603	95.486	62.196	81.028	42.224	126.6	72.696	119.94	109.94	84.858	96.251	114.89	103.58	117.06	62.038	99.746	86.884	82.752	50.779	71.049	35.121	52.638	59.72	61.611	92.717	130.43	70.249	54.388	120.62	136.76
93.226	103.97	63.945	103.95	105.45	151.71	90.68	120.31	111.13	142.46	125.63	113.59	135.05	126.03	128.8	89.836	127.01	144	92.844	95.407	77.486	112.11	30.923	80.723	18.208	111.12	57.237	119.34	151.79	139.61	124.05	124.02	95.18	110.01	31.95	58.192	90.679	105.07	76.661	123.12	129.97	129.42	71.578	75.713	101.3	103.96	86.801	67.954	112.7	124.03
111.93	134.36	58.137	101.83	55.258	68.356	61.723	86.006	96.15	51.731	111.37	78.746	103.46	81.102	115.31	41.684	120.47	174.39	122.65	129.99	77.51	97.266	-26.082	42.054	-39.805	35.469	12.681	79.413	153.03	132.65	78.306	74.297	80.947	103.43	26.937	39.556	106.64	136.65	132.36	178.81	164.89	185.03	103.1	109.05	118.53	88.119	116.89	106.91	103.81	102.67
133.78	153.53	55.613	99.64	13.092	1.5233	36.764	70.2	106.84	-15.875	51.88	29.59	37.787	7.6992	60.673	-44.154	87.911	134.25	175.78	178.73	45.808	45.358	-54.476	-6.9395	-83.786	-56.619	-9.0046	48.903	85.653	38.291	-41.139	-18.823	75.833	103.18	81.098	87.823	116.34	150.78	148.25	174.31	113.54	166.59	123.07	138.94	132.57	101.48	134.7	147.27	108.95	102.17
99.695	107.33	63.175	90.298	37.681	15.879	35.3	63.972	189.67	9.8332	-3.8288	-10.925	-2.1123	-36.518	45.769	-72.414	68.176	58.52	175.25	172.56	22.616	33.924	-8.0083	-8.1692	-44.657	-72.828	-7.3322	34.558	59.284	-3.088	-64.781	-47.52	63.634	84.822	112.09	90.888	156.51	159.84	143.24	154.83	42.314	111.98	94.573	109.03	114.48	101.8	119.25	104.32	98.569	111.26
100.94	121.8	27.993	63.087	4.7672	-2.8198	26.02	69.371	37.085	19.328	-50.073	-25.335	-32.46	-64.245	-42.905	-118.37	36.63	23.255	193.03	187.45	-17.499	-41.63	-24.076	-54.299	-35.081	-102.08	36.315	34.387	-32.149	-106.91	-159.21	-103.15	84.261	101.57	196.08	200.55	127.08	124.4	78.848	90.479	29.106	39.995	115.03	146.99	175.87	198.66	137.25	149.59	173.67	170.16
87.31	107.75	60.369	77.719	99.474	70.685	75.802	94.306	150.94	123.01	-11.143	37.247	33.947	18.598	19.737	-8.5069	43.903	43.864	150.99	153.58	8.722	-17.791	61.841	25.598	27.036	-7.3233	88.459	80.959	1.986	-33.1	-54.254	-18.028	108.57	103.71	153.25	154.52	94.941	90.41	33.641	62.127	38.12	15.691	70.694	95.047	143.78	168.79	96.219	98.316	153.16	164.2
88.334	90.535	93.176	95.824	173.37	125.1	122.52	110.77	266.16	177.68	63.848	114.21	113.73	113.1	101.15	125.77	82.492	97.531	84.983	106.01	71.173	45.888	103.48	102.47	71.134	86.259	107.6	109.53	87.522	98.699	88.447	83.424	116.4	101.37	69.619	67.735	75.71	63.467	46.785	70.16	49.468	43.621	42.216	50.312	94.784	104.91	70.629	56.148	109.75	128.34
113.01	93.723	127.62	115.12	231.08	170.22	155.81	120.81	390.16	191.39	130.44	159.51	168.72	169.57	160.5	219.39	118.37	130.04	55.132	82.136	122.61	100.77	115.41	147.7	96.321	151.42	138.28	153.91	148.24	177.65	164.75	137.49	110.49	97.804	14.349	10.243	69.156	44.868	80.904	67.955	28.572	70.449	29.992	26.21	38.846	34.984	60.274	38.769	65.447	76.926
126.27	105.03	114.43	107.21	188.62	161.38	140.5	113.89	297.03	140.68	148.35	141.29	155.66	148.25	128.1	207.71	146.6	139.94	53.176	78.347	134.29	122.11	62.694	116.05	108.87	148.67	146.2	154.76	163.97	173.23	151.78	122.96	90.909	100.58	29.187	32.586	93.889	50.139	119.92	68.057	27.04	83.447	66.034	59.219	41.101	32.973	90.771	68.145	70.435	53.55
126.45	129.68	104.34	115.13	143.66	158.22	118.51	124.59	206.64	136.14	144.45	126.98	132.79	130.78	102.75	172.98	159.75	152.64	73.133	94.467	118.81	136.24	66.341	114.71	138.59	144.71	140.52	144.89	160.97	149.29	137.5	121.25	98.64	121.75	74.233	92.033	108.37	72.642	105.51	58.624	64.127	76.223	97.186	92.124	53.827	39.219	100.44	96.809	70.744	43.471
107.58	141.19	115.01	138.11	128.56	160.21	111.88	147.91	188.46	171.33	144.18	145.64	128.08	151.24	117.86	171.28	163.09	180.87	90.966	109.99	106.53	153.87	136.18	164.66	166.15	156.21	116.31	126.02	174.37	169.83	180.87	165.95	132.29	143.91	82.372	100.81	107.38	100.74	68.956	63.129	125.37	64.144	102.27	99.188	54.965	34.508	78.208	90.099	47.675	38.387
109.89	132.51	91.55	95.99	24.294	60.198	87.269	111.92	-74.879	71.006	160.3	140.4	116.92	126.57	89.868	146.93	166.8	182.82	97.655	113.24	125.4	135.28	85.109	111.28	113.48	114.58	82.497	63.34	183.5	160.25	168.42	161.51	133.29	132.05	70.523	72.717	139.94	122.63	132.83	120.59	201.32	94.611	159.16	157.25	120.36	107.97	127.48	126.62	90.998	60.388
111.1	125.14	79.361	75.068	-13.166	5.1587	82.681	90.62	-119.21	29.161	161.17	139.61	119.03	118.43	85.404	144.85	164.36	175.27	95.346	106.75	159.46	137.55	69.388	87.656	78.919	77.968	50.335	43.4	170.46	148.23	154.49	156.23	140.64	122.2	74.719	81.722	138.23	132.29	168.25	154.55	221.62	144.64	183.91	189.39	151.18	152.17	152.41	162.77	118.34	98.415
113.49	114.01	85.546	75.822	17.546	7.7937	91.658	81.674	-1.7301	35.722	155.09	131.47	126.34	118.07	100.42	155.46	161.05	163.13	93.101	98.689	185.12	147.35	76.841	93.533	82.848	65.608	64.92	61.69	150.56	135.88	146.76	148.45	142.99	118.89	100.94	115.83	124.33	118.48	165.32	143.37	196.31	177.51	182.32	186.02	143.44	152.95	156.88	169.83	121.76	122.77
120.91	122.87	95.895	92.746	50.756	37.433	101.76	91.558	57.533	65.235	135.75	113.45	116.27	111.81	93.152	142.94	143.49	152.17	112.26	109.34	179.12	141.77	89.104	103.38	106.43	74.486	108.15	95.537	113.45	104.76	121.9	132.78	142.67	132.8	145.15	178.08	99.581	99.036	124.55	110.68	167.86	180.8	174.13	166.01	137.6	141.19	150.01	168.17	123.36	124.58
125.99	133.29	93.985	107.98	41.231	58.028	101.01	110.32	-31.746	86.045	122.15	107.63	97.034	107.8	74.447	118.17	123.75	143.71	128.68	122.79	156.07	132.91	87.267	106.15	125.6	97.938	123.5	97.738	93.899	91.747	108.79	125.91	137.86	152.35	167.98	221.76	85.978	93.617	89.237	98.243	166.72	171.39	166.49	138.86	144.54	134.52	141.07	161.15	124.25	107.6
122.56	123.13	88.252	111.33	28.079	77.615	98.024	123.56	-117.76	103.24	129.19	124.01	96.547	117.6	86.809	115.48	111.62	119.86	122.93	116.95	139.5	135.3	88.406	111.08	132.46	133.51	102.45	81.404	105.56	111.95	125.18	132.13	127.93	151.89	147.21	208.33	92.615	103.33	87.085	106.56	174.04	158.27	140.58	99.276	135.49	124.23	123.93	137.02	111.93	87.354
101.86	93.079	70.407	94.901	23.721	92.153	89.373	118.31	-119.92	109.68	130.53	131.24	104.06	117.27	103.73	111.96	107.86	78.153	91.776	86.056	130.96	138.66	81.532	98.864	130.23	143.95	59.257	65.64	113.91	124.98	135.06	118.57	111.13	124.58	123.35	181.74	109.92	117.29	109.11	112.02	169.5	142.7	106.18	73.917	117.87	127.83	109.45	116.79	106.99	98.072
81.126	71.772	73.173	79.497	69.711	116.99	91.799	100.82	18.099	115.09	110.2	107.26	109.8	98.94	108.9	93.143	95.309	34.814	75.429	62.168	116.11	115.37	90.585	82.866	129.4	130.32	71.376	97.969	83.705	90.94	106.98	74.009	94.292	84.029	124.49	161.54	113.29	111.03	117.46	83.262	137.36	99.077	68.661	64.573	92.764	126.31	90.887	94.199	108.63	123.28
67.093	72.283	102.04	91.058	143.79	147.18	102.83	94.244	212.73	133.87	68.203	71.475	102.5	82.166	98.277	60.239	76.236	30.142	77.043	61.761	97.775	86.566	128.56	94.532	150.43	111.31	128.26	150.34	37.882	45.1	74.372	39.178	87.423	64.112	148.72	159.24	95.578	90.11	92.152	45.116	103.21	45.142	44.275	63.556	72.76	99.164	63.742	68.398	101.05	133.29
79.112	89.984	132.24	109.93	179.51	146.41	104.81	92.061	264.73	127.86	38.697	51.776	87.397	75.306	78.866	29.739	59.338	57.384	86.706	81.188	96.881	71.121	146.98	109.99	170.4	105.34	193.88	176.07	14.705	16.169	47.446	34.308	79.865	69.587	166.92	157.71	85.148	74.704	81.942	47.446	100.77	23.377	60.11	75.758	81.652	69.041	58.352	61.682	94.968	110.89
95.094	90.19	138.75	114.08	175.87	134.07	91.856	87.232	198.37	118.07	49.108	71.596	90.148	96.624	94.073	48.789	60.644	81.411	66.497	79.604	132.44	106.61	143.53	128.44	189.06	140.01	215.27	163.04	51.882	47.644	68.751	81.09	61.827	77.48	144.83	131.09	108.81	90.027	118.24	104.06	132.18	64.411	93.472	78.137	94.879	45.262	75.512	65.471	83.554	72.295
77.605	56.426	93.907	80.378	130.17	118.89	58.999	67.982	48.115	104.25	76.996	99.802	99.731	119.35	112.8	98.842	79.451	74.88	6.3196	34.006	179.99	169.73	103.46	115.19	194.32	183.78	170.92	124.37	116.94	112.48	117.44	137.8	28.868	63.327	98.32	99.734	161.63	135.18	187.55	176.71	177.39	145.93	124.31	79.252	110.49	66.565	114.25	82.073	92.562	67.386
26.255	24.898	23.229	36.442	76.397	112.94	26.278	53.24	-81.401	100.35	78.523	103.94	92.43	122.15	86.831	128.27	92.305	56.59	-42.949	-16.806	185.24	194.01	60.04	76.172	178.37	189.57	102.39	102.06	133.71	146.06	140.08	153.3	9.9732	41.482	77.129	109.33	184.09	172.14	209.75	192.11	199.98	193.97	132.86	91.278	128.73	133.61	143.2	108.97	130.4	115.77
-12.542	23.042	1.5867	32.786	77.857	122.93	27.196	64.454	-50.156	108.79	61.452	95.919	77.767	122.13	45.688	131.34	89.75	68.729	-28.902	-17.288	130.01	144.28	64.879	69.135	145.09	155.54	85.136	111.3	98.7	146.51	140.08	132.65	32.688	40.262	83.18	121.78	144.03	151.18	144.03	120.3	169.58	147.45	105.85	94.451	122.27	174.38	124.87	101.05	149.58	160.87
112.85	90.761	66.596	60.232	119.59	97.131	64.611	57.386	122.58	82.12	141.92	123.63	151.77	126.04	152.02	145.15	119.05	91.918	39.095	55.853	117.88	103.59	53.922	87.085	104.24	127.67	141.83	112.47	99.371	102.02	81.862	91.208	73.61	71.889	135.6	162.06	108.31	80.268	108.06	50.86	145.68	131.54	108.55	108.83	98.53	110.33	121.74	135.27	122.26	121.09
80.431	89.581	152.09	124.09	164.01	134.85	133.79	109.37	185.86	120.98	100.48	92.799	113.61	119.23	130.7	126.75	89.327	104.58	110.76	98.861	77.909	86.976	181.91	152.52	111.63	129.97	126.25	132.57	105.97	141.74	151.41	132.98	104.04	86.822	70.315	23.179	81.361	79.541	76.367	86.197	50.148	67.447	40.021	43.168	63.333	44.748	40.333	25.582	67.901	71.768
116.27	155.74	111.15	149.48	37.843	43.62	109.73	158	-35.825	53.351	25.426	76.371	15.267	66.255	-41.129	-15.63	56.56	156.5	209.29	193.17	11.903	-12.262	112.95	89.676	52.973	-6.1162	83.452	62.666	7.7809	42.141	22.449	41.429	165.24	168.66	149.08	138.68	2.6001	48.841	1.2136	71.747	11.238	7.0444	107.91	139.48	150.99	142.4	67.142	118.71	127.77	111.92
120.28	118.16	124.56	132.8	60.506	82.21	126.29	134.35	35.626	93.844	74.07	92.919	57.57	72.8	60.65	46.867	80.818	98.732	164.45	150.08	80.584	87.915	125.69	99.912	97.867	64.98	54.28	61.339	92.828	80.037	90.372	96.256	131.96	137.59	92.339	71.956	76.836	100.88	82.875	137.63	33.692	74.897	120.88	123.32	120.43	109.7	105.34	112.2	96.181	90.455
97.887	62.901	118.01	85.919	81.727	127.03	129.61	76.873	90.718	130.55	135.66	104.84	115.07	79.659	180.1	139.74	117.89	28.854	64.54	62.651	158.34	206.76	109.37	91.76	147.37	155.61	27.389	69.063	188.77	126.37	179.73	158.7	67.403	71.903	27.967	11.902	175.57	162.88	183.25	179.48	115.36	159.8	144.71	118.6	96.038	97.348	173.75	118.31	81.225	90.695
[truncated: 66 more columns]
