# Supplementary material for: Constructing high-order functional connectivity network based on central moment features for diagnosis of autism spectrum disorder
Source: PeerJ. 2021 Jul 6;9:e11692. doi: 10.7717/peerj.11692 (PMC8269664; doi:10.7717/peerj.11692)
Supplement: Supplemental Information 2 [file peerj-09-11692-s002.zip › raw data/Subject_51.csv]

71.376	110.64	84.543	95.128	70.158	138.6	65.833	106.62	28.744	133.44	97.896	142.3	79.391	157.2	148.59	169.11	66.817	85.89	104.53	108.97	160.36	118.81	101.81	115.75	154.46	122.24	151.08	152.69	93.651	85.661	114.67	100	132.4	111.22	109.37	128.75	100.5	81.6	122.15	134.68	139.46	135.44	76.567	96.41	95.477	97.452	82.925	98.364	100.38	96.401
95.189	119.3	96.328	94.428	66.15	116.52	68.996	100.15	-6.1161	115.63	123.61	163.62	91.863	167.09	149.83	177.72	97.237	95.482	92.736	115.01	166.49	121.36	107.82	133.2	157.12	124.75	166.94	145.15	115.64	111.64	93.289	109.11	93.038	96.477	62.516	64.441	97.549	99.286	111.85	139.3	92.446	178.06	105.37	112.22	62.552	66.921	108.57	119.53	91.912	93.133
111.95	102.43	109.62	107.19	96.431	110.3	92.414	113.94	65.826	111.12	123.54	148.47	102.04	130.53	130.54	134.57	117.32	94.652	112.04	117.78	145.12	121.44	102.99	137.25	110.52	109.04	178.28	145.5	126.88	119.61	91.642	122.62	92.11	108.83	24.276	33.793	93.508	98.35	90.347	111.32	50.916	167.85	118.07	103.5	49.466	73.874	122.41	115.77	102.05	99.956
106.61	72.955	116.34	120.74	101.51	102.17	113.8	130.63	110.03	94.501	99.564	114.68	108.18	87.178	113.9	72.909	103.12	87.977	134.08	110.6	127.83	116.79	99.76	128.91	63.348	91.027	144.12	117.42	122.2	115.49	136.04	145.75	127.08	137.27	29.951	59.085	97.294	92.13	79.205	77.403	62.729	116.55	111.37	84.37	58.934	102.23	117.87	107	115.86	111.79
89.317	63.79	122.92	134.1	114.66	108.43	129.87	128.52	128.1	99.778	65.366	77.762	103.77	58.384	101.33	41.749	59.852	66.057	130.05	98.061	121.25	99.208	107.35	128.19	106.62	119.44	143.81	115.2	95.269	86.265	180.41	157.85	147.94	148.26	76.608	108.94	87.922	63.942	57.394	31.07	69.768	13.182	118.28	82.343	74.666	107.48	116.35	112.7	118.26	115.29
76.391	77.11	118.17	125.39	84.693	92.368	127.37	114.05	59.211	94.714	57.486	72.535	97.632	76.417	117.74	71.172	30.237	57.254	109.38	84.358	132.66	90.089	126.17	131.42	152.33	141.23	111.4	95.562	88.087	81.017	208.04	160.05	150.94	142.64	119.61	150.59	81.068	61.52	70.241	39.344	95.146	-10.247	128.82	91.312	88.013	90.686	116.43	123.05	99.181	108.17
78.021	96.234	114.03	111.66	87.711	86.636	124.11	105.08	63.328	112.05	68.231	79.482	81.679	98.743	134.05	123.02	33.432	57.25	100.06	76.319	130.13	87.755	144.25	138.87	166	138.11	119.17	112.07	86.217	76.643	174.94	133.35	131.3	121.66	131.75	167.89	69.223	64.901	94.366	72.839	93.587	26.362	131.91	93.525	97.037	74.295	110.23	116.27	70.96	93.456
91.53	95.978	115.51	99.262	103.96	81.808	125.21	101.24	107.42	119.4	84.28	74.861	66.65	99.339	131.48	139.33	61.342	64.301	93.837	70.993	95.514	82.353	149.17	137.93	133.68	106.59	126.89	114.24	83.426	60.079	109.59	94.245	101	94.571	117.69	156.43	69.103	78.251	108.07	100.63	72.696	72.934	136.21	103.91	113.86	89.383	108.85	111.88	65.253	91.153
98.037	74.85	117.26	98.447	117.03	85.489	118.53	105.85	150.75	114.52	88.954	63.842	58.97	80.467	119.44	115.37	85.37	77.971	95.961	67.713	71.647	85.733	138.7	123.65	87.437	68.925	127.54	105.02	81.606	53.591	63.321	72.642	80.349	78.319	89.022	123.51	87.272	89.31	118.6	115.94	75.048	105.35	117.9	104.82	122.32	118.19	97.038	107.14	75.673	96.005
98.398	57.127	112.66	107.03	113.55	97.734	103.95	107.34	153.14	110.38	83.239	58.347	64.472	57.401	105.34	79.149	91.366	84.575	97.205	70.883	75.746	95.875	108.78	97.083	74.39	60.866	123.81	99.578	86.779	64.927	48.357	74.178	71.192	73.492	62.621	76.1	110.79	90.376	114.4	105.39	89.624	98.788	102.92	106.81	108.15	126.37	95.045	112.21	94.139	105.11
102.93	69.779	107.32	113.02	100.92	108.57	88.889	102.66	101.04	105.71	90.939	83.6	94.825	67.551	105.37	79.683	94.266	94.734	88.574	76.542	97.075	104.42	88.949	87.211	111.43	94.836	116.53	96.567	111.28	102.06	67.822	103.52	69.581	77.958	37.296	21.094	121.69	84.375	93.454	82.247	95.033	82.285	111.77	118.08	76.144	100.11	113.87	125.54	102.69	109.37
114.41	99.05	106.41	111.2	106.02	116.69	91.438	105.33	99.857	105.49	104.31	124.7	126.37	98.356	111.42	98.647	106.32	109.64	89.741	84.933	100.54	102.13	86.345	92.33	126.91	111.2	119.93	107.13	132.58	139.78	77.116	120.06	80.352	86.571	18.535	-4.641	110.55	84.916	64.838	53.718	76.325	78.733	121.53	117.59	42.85	72.183	127.75	121.04	96.484	112.99
119.95	130.57	106.81	105.64	120.65	117.19	99.47	116.56	124.12	102.18	116.13	156.03	136.22	125.64	106.78	114.17	124.45	118.83	91.42	83.334	68.954	84.647	109.42	118.25	113.99	105.08	122.94	119.84	137.92	149.96	80.917	122.76	81.424	89.881	4.1762	-6.0452	86.552	82.318	37.445	31.527	45.004	79.085	126.91	106.91	42.692	68.216	129.55	96.283	93.003	110.76
111.05	133.56	116.1	108.17	158.52	120.15	117.21	133.61	232.61	101.02	98.422	152.16	110.96	123.14	86.478	80.021	130.48	124.02	101.56	86.099	32.08	61.262	136.77	132.28	71.034	58.585	152.59	139.64	108.44	124.28	64.682	96.071	84.106	89.175	8.2295	23.685	65.731	83.164	29.253	13.929	27.764	59.947	90.217	77.546	51.98	87.187	95.143	62.933	83.883	110.47
95.04	123.81	114.26	112.61	162.54	115.79	115.29	135.24	266	103.8	72.619	131.39	68.736	102.36	64.382	41.958	119.14	114.86	102.43	90.512	38.492	55.402	138.23	122.57	51.471	34.849	161.98	142.78	81.413	89.431	62.754	75.779	82.357	88.86	25.181	47.089	62.279	76.082	48.293	22.115	43.421	27.365	58.077	60.665	68.028	97.731	69.897	49.382	80.057	106.73
87.428	117.79	108.63	119.42	166.08	115.8	101.39	120.43	260.49	109.88	61.956	115.06	47.526	85.853	53.772	29.795	112.17	102.14	93.617	97.531	99.141	77.899	112.63	100.24	92.524	64.241	184.29	153.31	82.382	74.382	85.41	81.215	85.926	93.889	53.069	57.322	81.422	76.351	98.11	69.932	91.473	27.74	54.959	66.167	67.275	76.115	71.921	63.619	68.827	95.664
95.566	113.53	103.22	122.76	182.32	122.2	92.365	99.814	259.45	112.94	67.395	104.09	55.611	77.168	52.782	43.825	119	86.695	80.799	97.052	173.05	118.21	65.183	75.76	159.09	121.98	217.11	171.53	100.57	72.8	109	95.317	98.392	99.505	96.04	79.028	112.57	97.293	154.35	139.79	139.01	73.398	93.143	92.186	64.266	52.315	100.38	92.591	61.614	87.831
104.03	102.34	101.26	117.13	175.25	114.28	90.075	88.459	216.54	83.196	81.084	98.854	84.011	87.967	63.635	69.736	131.35	85.429	61.469	77.145	211.74	154.25	37.504	71.708	195.77	159.78	200.49	148.79	117.94	81.56	134.52	114.05	112.68	101.48	143.72	123.24	146.69	146.3	201.32	216.87	183.58	165.11	140.46	123.7	81.089	63.469	124.38	120.22	63.473	87.229
94.659	82.658	110.96	127.96	216.63	139.18	107.62	93.428	281.03	97.239	58.852	68.514	82.992	69.459	49.988	69.062	113.97	71.62	53.02	53.222	181.57	154.53	37.079	90.674	225.15	174.44	242.4	175	79.296	46.144	96.613	91.037	98.878	85.766	185.2	180.15	141.56	148.81	176.59	207.76	148.14	160.35	157.91	129.7	111.85	103.55	114.19	118.6	76.459	90.466
70.853	65.49	113.57	134.05	202.5	142.19	119.17	106.92	292.5	103.93	32.133	46.745	67.116	56.862	40.65	47.436	82.112	74.614	57.357	46.751	115.25	127.28	64.008	107.72	189.23	134.64	223.44	162.88	40.588	28.035	47.782	61.465	81.568	75.809	191.26	210.96	124.69	137.52	131.22	158.77	113.58	121.81	123.92	109.35	135.06	145.45	76.436	100.42	89.269	100.51
58.755	80.901	102.47	127.23	141.41	124.46	111.07	115.62	212.73	105.9	42.424	61.09	64.196	69.192	48.74	43.577	66.358	98.108	73.538	67.883	54.943	89.681	97.603	117.2	127.27	93.686	156.64	126.7	48.115	56.542	30.603	61.94	73.78	85.902	147.34	179.51	105.09	106.68	89.191	101.75	98.681	84.329	77.74	82.216	134.65	147.9	53.548	80.729	96.588	107.03
81.885	114.86	98.744	113.67	140.8	128.41	113.04	115.1	213.01	127.33	78.563	91.796	83.413	86.752	65.896	48.465	76.108	124.72	103.22	112.15	24.997	54.697	100.88	106.22	86.045	81.581	163.09	135.11	74.671	95.488	22.558	67.55	90.779	109.53	89.579	122.3	76.075	58.462	42.23	29.958	59.988	29.914	56.114	65.672	111.62	122.66	61.335	69.116	104.54	119.05
118.98	145.36	91.587	91.241	151.97	130.58	107.69	110.81	193.52	112.44	135.59	121.73	126.82	111.69	97.023	64.595	110.06	140.31	118.16	139.87	39.899	52.269	81.478	88.471	65.262	99.53	176.59	147.84	120.46	143.09	72.434	99.279	121.98	134.97	48.504	73.359	72.35	49.604	47.054	26.292	63.986	58.429	75.499	72.194	105.07	102.31	94.773	71.002	126.4	127.31
135.01	144.09	96.628	88.379	223.73	162.39	112.32	109.14	260.92	107.67	153.78	110.17	152.31	106.71	113.76	69.637	122.34	121.39	113.28	137.76	82.667	76.151	61.002	82.139	111.12	144.91	262.81	210.03	120.99	139.79	122.09	114.34	134.8	136.72	56.671	71.264	75.666	56.516	76.042	57.792	71.882	97.727	103.88	83.685	123.82	102.39	111.65	73.479	150.01	123.61
120.55	106.4	112.76	107.13	303.93	203.86	136.33	107.07	388.83	140.33	110.5	56.729	131.81	65.294	103.58	54.199	92.007	80.078	105.69	127.81	119.91	104.58	50.815	76.744	180.43	171.44	357.78	275.76	63.933	77.396	111.6	80.062	129.4	114.77	117.21	124.45	73.083	68.22	100.65	83.22	66.307	91.043	106.76	85.151	147.14	118.2	93.427	74.494	152.77	115.82
84.954	82.026	110.54	118.29	256.73	185.73	131.22	97.55	294.18	152.89	77.266	30.592	102.48	52.695	95.404	80.619	66.339	62.114	91.622	113.07	142.98	132.77	80.035	92.507	236.55	185.23	292.12	233.47	51.243	48.056	121.69	77.252	111.64	98.614	171.67	162.05	90.594	91.457	145.5	146.34	119.35	123.99	100.57	84.277	175.53	116.97	76.241	78.135	129.9	90.256
63.545	79.027	90.662	108.01	109.21	115.4	108.2	88.687	59.471	139.32	72.589	48.948	80.64	73.9	97.197	126.35	79.159	86.242	105.56	116.93	142.46	151.27	111.25	97.289	208.05	151.76	92.764	103.45	98.81	79.705	139.84	96.922	123.79	110.1	202.69	185.35	122.08	128.48	196.25	214.18	212.03	196.07	83.83	72.541	183.31	105.3	68.763	76.989	89.001	68.595
75.063	100.2	84.96	96.586	19.763	70.745	94.264	83.789	-110.38	139.41	84.958	87.117	74.527	104.68	96.294	169.52	118.87	127.41	133.08	133.72	113.97	144.74	130.71	106.85	184.6	137.08	-40.84	14.952	150.1	119.24	146.39	121.95	149.27	132.97	213.82	194.04	127.61	126.31	190.02	212.91	237.98	204.56	85.191	70.017	168.15	90.923	81.003	81.832	52.402	56.658
102.63	108	84.497	84.899	-20.915	52.15	91.505	87.163	-178.33	119.8	90.473	106.8	74.188	118.21	96.917	164.87	148.65	144.53	150.96	148.08	81.459	131.19	108.82	91.477	129.67	108.7	-102.31	-24.042	165.49	138.17	133.95	120.24	178.16	147.57	224.35	215.4	122.94	130.62	159.27	172.27	213.86	175.48	101.38	82.918	150.93	108.17	100.11	98.713	54.418	74.494
111.53	117.95	86.928	84.984	-20.703	53.734	74.173	95.123	-221.17	72.398	111	120.38	96.534	138.7	112.74	163.91	149.29	132.78	120.39	134.25	76.328	125.55	105.53	104	131.29	119.15	-94.236	-19.381	161.7	145.2	157	137.75	161.16	138.39	212	204.2	126.3	138.84	147.31	160.99	194.19	170.96	125.33	109.16	149.19	123.02	116.79	123.66	81.507	86.472
116.53	111.56	98.269	93.902	27.729	78.584	83.459	99.584	-115.4	76.396	114.3	115.56	107.36	136.66	123.86	152.94	102.94	98.5	93.214	129.62	80.912	110.2	92.606	98.818	119.94	102.6	-21.498	12.21	102.93	101.78	101.47	94.93	125.18	105.41	200.94	198.31	113.76	133.66	121.14	124.11	132.59	115.48	126.04	121.17	135.82	136.87	111.32	137.09	105.9	110.96
118.91	116.19	84.74	83.203	-10.685	58.432	72.97	97.813	-133.85	75.985	148.55	138.61	127.53	157.39	148.9	183.98	70.573	83.026	82.377	123.47	100.27	103.76	87.8	87.821	58.218	59.869	-59.045	-36.921	87.693	91.806	64.303	71.385	90.423	80.247	167.48	167.38	127.04	141.49	139.55	145.1	143.63	142.08	117.83	114.52	131.59	135.46	104.81	124.89	118.92	121.2
137.17	128.29	77.088	77.274	-6.9846	61.28	81.14	88.859	-85.31	139.18	164.01	147.01	126.47	148.8	141.87	209.94	60.804	76.422	108.65	131.89	92.747	84.243	67.94	69.537	22.56	38.803	-49.707	-48.001	64.993	59.441	-5.592	32.901	66.518	61.459	147.71	144.79	115.93	99.83	118.45	117.73	116.51	106.5	116.02	99.09	113.14	118.83	101.64	95.567	110.39	115.28
146.57	124.04	63.655	57.052	-60.502	31.269	71.098	74.881	-180.1	122.26	165.74	148.15	128.22	148.47	141.73	213.03	86.331	96.071	121.01	120.37	98.854	87.021	45.32	47.443	1.3026	29.202	-106.57	-105.39	80.775	70.659	11.472	43.275	71.033	65.596	145.59	137.85	124.73	89.957	122.34	129.58	147.52	125.63	122.42	102.63	116.29	119.24	104.01	83.694	102.63	100.39
139.32	99.176	58.989	56.609	-58.984	35.41	68.189	63.752	-176.96	93.898	114.77	103.05	97.459	100.03	117.97	155.99	102.6	97.769	127.94	108.25	109.26	106.02	6.6901	16.68	23.995	38.539	-78.461	-69.948	67.589	67.872	33.716	38.704	89.506	73.386	174.63	167.56	115.62	83.711	112.63	122.31	152.15	103.6	119.82	113.74	114.4	127.84	97.315	92.094	91.568	85.577
115.32	88.371	66.367	75.009	-1.8203	62.688	59.799	49.341	-116.78	51.969	63.574	49.678	68.944	44.06	84.723	91.498	109.55	89.577	104.54	92.385	121.96	125.03	-0.9807	20.936	121.99	90.85	27.275	33.587	54.629	66.405	75.985	47.922	89.066	75.183	192.55	177.37	100.23	80.439	93.719	115.18	133.64	66.385	128.06	141.65	117.46	121.77	101.75	127.51	81.736	68.046
96.827	96.735	66.916	77.831	3.5098	55.057	39.194	33.867	-134.15	-19.416	60.665	37.273	68.886	32.516	72.699	56.644	124.9	100.18	73.98	84.071	131.53	131.59	16.29	40.478	165.72	111.69	59.94	71.388	82.914	101.16	125.98	74.082	88.113	80.971	171.44	154.27	109.87	117.34	97.285	137.17	139.58	86.604	148.31	174.53	135.65	120.49	122.51	169.83	86.894	70.261
102.5	115.02	84.642	85.1	76.098	81.522	48.941	35.225	-6.8566	-4.7795	75.59	55.894	78.871	44.237	63.266	46.402	138.56	120.77	84.72	103.01	117.02	104.96	37.117	67.987	170.77	105.72	157.19	131.31	95.511	113.9	92.834	68.582	86.893	84.752	124.26	124.25	105.79	122.39	73.206	102.61	88.346	61.33	154.54	176.36	138.84	123.05	126.1	173.91	92.327	88.245
116.64	129.08	75.228	74.296	40.366	74.423	45.704	65.11	-30.37	9.0997	121.66	115.5	104.27	102.42	86.35	71.161	159.98	149.78	122.68	125.43	100.94	91.604	45.01	79.721	63.341	54.239	103.61	100.47	138.27	156.24	68.833	84.89	101.12	103.84	63.141	98.132	130.61	153.98	112.61	120.87	113.19	139.58	138.15	149.24	138.34	138.58	111.89	138.37	104.84	106.66
132.49	128.45	85.971	87.828	89.045	120.25	77.691	101.65	64.194	88.301	134.5	146.48	121.52	133.48	89.792	88.213	145.64	138.04	139.44	139.47	63.998	74.444	40.222	94.166	45.527	67.828	137.44	130.01	120.87	124.46	1.6665	76.121	87.126	104.55	37.793	86.042	117.94	123.93	103.21	80.373	61.467	112.65	130.3	130.68	123.55	145.43	99.972	103.61	121.35	120.45
129.95	107.22	83.464	98.351	90.111	136.58	103.58	136.69	121.36	115.35	133.98	157.67	136.33	145.81	100.27	88.668	113.86	111.52	127.63	131.82	51.789	93.994	30.19	85.007	15.926	75.682	95.089	123.27	101.53	105.66	-21.656	72.616	80.372	106.18	42.483	89.192	115.33	125.1	129.31	94.838	69.924	139.86	103.12	109.99	100.01	144.17	88.427	84.368	131	130.62
115.5	88.803	92.603	108.13	118.68	139.09	124.27	146.3	204.04	111.2	127.92	150.85	151.6	139.44	108.52	90.671	80.416	95.036	82.57	101.63	68.658	121.66	50.241	89.551	45.1	108.8	77.978	114.8	82.226	101.15	6.0542	83.092	68.057	102.08	58.705	81.079	103.86	119.52	130.31	110.7	78.61	146.61	80.971	98.555	81.702	124.89	90.653	92.785	126.85	131.59
98.191	78.435	89.671	100.21	87.585	96.812	117.16	128.71	177	68.381	128.95	128.94	153.7	119.55	114.28	90.592	75.206	91.137	35.842	65.895	101.82	145.06	78.687	92.751	49.653	118.87	10.89	63.785	95.48	130.84	88.121	112.87	63.111	99.884	77.333	71.263	110.02	136.88	122.84	131.47	113.85	164.52	90.384	100.98	96.434	114.22	115.01	116.6	133.37	131.93
83.902	64.752	96.778	92.02	65.813	66.303	106.1	105.45	133	57.149	111.82	98.441	131.35	99.787	123.27	93.805	83.308	101.64	23.568	49.27	142.55	150.42	109.63	103.19	53.345	108.23	-11.668	33.897	103.95	155.71	162.56	137.45	75.082	103.84	109.33	97.486	108.34	136.42	88.628	106.01	118.21	130.89	99.819	99.75	129.83	123.37	117.61	126.39	132.39	128.17
72.945	58.334	112.77	98.519	69.399	68.963	98.566	92.722	81.555	79.643	90.078	70.238	105.16	93.435	131	103.38	95.474	103.36	34.491	57.409	157.15	139.15	142.95	131	98.281	113.22	15.073	50.442	105.35	149.29	210.38	158.74	88.027	110.3	157.73	150.99	101.72	117.13	54.469	60.31	97.077	71.22	109.19	104.98	162.51	132.43	103.11	123.82	120.42	112.88
71.805	67.143	126.32	116.9	104.48	103.21	100.71	97.95	84.924	121.73	82.668	64.224	94.744	101.2	137.25	122.02	97.418	87.284	66.895	85.021	139.32	124.1	163.9	156.65	155.45	127.95	67.079	108.06	98.199	112.25	202.16	154.98	101.1	117.67	205.01	204.54	89.585	85.083	44.897	32.885	69.112	26.334	100.82	103.71	167.03	122.75	81.419	107.07	96.486	93.291
88.449	89.909	128.33	124.07	138.51	126.38	109.71	107.61	143.97	131.2	108.71	90.369	118.98	122.55	146.54	137.49	96.737	71.983	107.4	113.99	104.89	110.04	161.37	154.49	156.81	116.15	89.943	140.96	98.054	80.194	146.64	120.64	115.04	121.54	214.65	210.94	85.988	71.091	68.695	52.747	66.276	38.225	77.497	93.134	135.1	95.33	73.657	89.522	77.989	88.241
120.51	115.42	128.63	111.79	166.51	119.19	125.55	101.26	243.23	98.69	153.23	123.52	167.5	139.55	151.04	129.02	104.17	73.497	136.08	130.9	71.54	87.133	136.65	124.1	97.75	73.988	102.22	127.83	100.88	67.03	66.87	66.877	114.49	109.57	165.45	142.24	90.73	78.012	91.809	88.262	71.402	69.844	63.85	87.152	76.793	62.655	90.094	88.916	82.329	103.3
146.84	127.05	136.47	95.78	196.8	101.08	143.87	76.286	348.62	66.357	174	122.72	200.02	124.99	137.41	89.115	117.66	81.228	142.34	135.06	52.803	56.569	97.877	85.174	34.196	32.756	155.18	115.7	90.265	58.326	-8.4173	16.293	84.695	76.651	77.556	26.111	93.659	84.383	84.215	93.818	54.126	61.741	77.423	96.651	19.224	40.403	116.26	104.49	111.16	122.67
142.66	111.55	133.78	78.476	150.18	63.379	139	57.341	309.45	34.875	157.31	99.072	190.66	101.45	129.2	51.923	130.63	100.61	139.47	132.99	72.352	52.169	63.059	48.141	-48.798	-16.768	149.21	84.684	86.019	79.099	-22.577	7.7076	60.236	51.913	-5.9409	-62.164	105.98	108.1	96.493	110.53	76.471	83.623	81.206	102.19	-12.454	44.82	111.26	111.52	132.23	126
114.96	91.779	130.96	75.325	88.725	34.117	121.1	52.787	183.84	12.087	119.95	69.691	157.2	86.477	112.49	37.633	141.71	118.49	113.44	128.21	92.331	63.21	66.344	46.679	-53.003	-17.777	113.91	63.379	90.637	98.369	31.358	49.581	45.488	45.383	-37.6	-88.047	119.86	129.13	112.76	124.18	113.5	113.09	91.277	119.19	-1.0145	63.194	94.526	118.16	130.61	110.09
90.264	91.418	125.83	89.859	90.908	43.931	103.47	69.697	142.55	26.714	81.602	58.642	111.27	76.548	73.371	51.498	143.39	120.93	96.778	125.91	95.317	76.804	97.139	72.559	17.78	28.692	110.72	95.587	89.756	92.731	92.144	95.678	52.314	62.821	-9.486	-46.086	115.4	112.39	110.65	109.79	126.66	112.7	100.67	123.98	42.098	80.153	81.4	106.96	107.15	86.275
89.902	107.79	123.85	98.595	119.22	45.798	92.216	96.116	166.81	5.4518	77.166	86.667	97.369	102.51	40.719	68.541	151.22	140.05	93.641	123.93	93.15	81.532	150.17	105.73	78.062	60.873	93.451	92.74	102.9	100.68	152.31	136.07	92.441	103.07	44.104	25.687	116.1	109.2	116.65	103.11	154.3	136.12	101.47	120.01	90.364	96.364	81.15	98.665	77.549	78.655
110.37	122.95	129.16	110.12	183.1	60.326	101.59	116.21	299.15	2.535	80.893	107.19	93.865	113.05	9.7647	55.752	147.96	144.37	114.73	129.91	89.637	70.762	177.23	121.78	99.165	65.815	134.28	108.3	94.785	91.974	142.61	128.23	131.07	134.02	94.007	95.772	104.98	99.524	106.36	71.537	139.43	115.41	104.55	111.89	120.72	111.62	90.288	94.751	71.547	91.472
127.63	125.16	130.85	115.17	169.52	54.914	113.55	110.09	291.53	4.7443	95.931	100.46	100.3	106.06	2.1641	33.122	132.38	123.22	118.19	134.03	78.66	55.932	171	125.14	84.044	65.073	126.5	84.526	87.918	76.063	105.37	110.52	132.63	134.01	120.35	128.15	98.01	103.67	95.765	52.038	98.983	80.582	142.45	140.23	148.84	132.79	121.24	119.84	109.03	116.1
119.74	104.42	123.93	113.06	70.357	42.292	121.68	95.057	133.85	37.927	108.68	84.059	103.15	92.18	37.108	38.279	102.54	94.841	116.89	136.12	68.775	61.883	145.14	116.99	25.248	52.551	29.953	28.95	89.095	74.298	71.38	100.73	116.35	114.95	126.41	140.5	93.924	115.99	104.57	66.901	64.29	74.984	161.62	169.31	167.27	159.34	130.99	140.83	149.02	136.05
92.299	79.647	113.21	110.11	-28.496	49.522	127.95	92.464	-21.069	112.9	116.22	86.946	101.74	85.835	95.528	85.508	76.191	80.039	128.65	135.26	51.627	84.68	131.53	110.74	-36.877	43.63	-101.21	-13.792	98.787	93.659	66.195	106.8	106	98.493	121.54	140.18	85.285	113.51	116.4	93.249	45.39	94.845	130.25	161.13	160.03	168.29	106.5	129.44	148.26	136.94
75.371	70.216	103.1	96.341	-107.19	44.647	131.88	94.673	-154.2	150.98	133.11	118.12	118.45	108.71	144.53	141.81	80.761	85.708	125.86	123.07	16.087	92.798	145.58	110.75	-64.304	50.441	-250.13	-86.371	128.56	128.5	118.56	137.19	107.84	96.79	116.78	113.77	86.27	116.03	100.25	99.046	44.926	107.01	104.95	148.6	141.59	153.88	102.54	119.9	124.82	132.19
73.731	77.477	103.55	88.623	-101.17	45.943	130.43	113.25	-156.12	149.64	146.1	169.73	144.27	158.13	175.08	186.77	106.34	111.08	129.18	104.37	17.813	90.415	188.55	127.22	-41.783	63.289	-284.46	-114.9	157.03	173.72	198.1	177.93	125.67	118.56	104.17	76.183	87.487	108.9	70.655	81.911	66.338	99.888	67.083	108.69	103.02	105.07	95.004	97.415	74.633	105.39
89.977	90.149	111.98	104.02	-11.252	75.369	136.79	137.66	-2.4546	162.65	133.01	185.48	142.69	172.38	163.1	186.71	115.87	109.75	151.02	102.47	51.394	79.47	208.75	138.51	4.352	70.055	-148.21	-31.075	138.01	168.66	198.55	169.04	139.27	137.45	102.9	66.917	69.308	80.059	29.336	30.174	54.692	30.856	38.213	60.317	54.534	44.144	82.324	70.8	30.563	66.997
109.06	111.5	122.01	121.68	48.108	77.404	132.02	133.28	36.041	115.5	143.35	159.52	155.27	168.4	129.92	157.64	120.85	84.781	116.31	94.353	75.419	63.329	219.36	165.3	93.008	101.64	1.976	47.489	123.89	128.34	174.12	161.46	105.84	123.3	111.1	58.949	77.986	87.987	21.645	27.544	51.766	6.4558	80.666	78.519	57.304	7.195	106.22	92.376	43.677	39.357
126.54	100.42	127.24	131.08	113.85	104.41	142.86	123.48	180.26	122.9	123.85	103.59	126.82	110.63	96.91	105.18	86.823	56.937	120.3	101.91	96.752	66.501	166.91	135.82	72.325	59.665	149.99	151.87	62.63	52.706	33.321	70.1	86.558	87.582	143.83	121.61	76.465	98.705	38.916	34.655	25.277	6.0614	75.243	70.327	79.315	39.489	81.223	86.271	78.287	56.795
126.92	109.44	114.6	109.67	90.268	92.526	109.19	100.87	120.8	79.164	147.91	91.637	125.33	93.209	98.683	107.49	80.597	73.657	96.053	77.47	111.56	89.674	147.49	126.58	50.277	48.378	130.27	142.81	69.396	44.716	9.1066	58.079	56.887	54.853	145.58	136.17	112.29	133.73	105.39	120.54	88.448	137.59	69.295	72.223	131.23	90.496	65.703	82.699	122.24	83.59
127.07	117.12	111.39	90.245	105.57	102.33	91.057	78.537	160.99	77.61	138.91	78.411	105.04	60.751	86.211	94.346	87.676	93.433	86.019	63.008	106.96	99.699	129.4	106.51	64.461	64.837	121.02	133.39	68.686	36.538	25.333	55.557	45.918	40.113	145.06	129.4	126.63	139.86	115.42	131.77	121.35	178.56	64.752	73.247	141.68	126.27	63.256	83.039	147.2	119.66
120.83	108.2	129.47	89.54	162.61	124.63	101.65	69.702	286.27	97.366	88.258	59.156	76.591	33.258	71.259	60.168	100.77	105.68	87.807	72.987	119.75	101.33	126.1	91.34	142.95	101.07	167.63	140.48	59.943	34.411	88.02	73.477	74.59	63.471	146.25	118.09	115.01	128.42	78.411	74.773	127.6	108.94	61.749	80.063	94.489	121.64	66.859	98.471	133.68	137.55
96.18	96.844	116.18	97.047	121.67	115.66	91.119	86.114	232.75	108.46	46.393	57.89	45.015	30.907	80.107	66.83	108.29	94.815	112.26	98.632	169.17	132.52	124.39	84.59	186.26	124.4	125.92	135.91	86.883	79.462	195.95	130.35	138.72	124.98	130.07	109.49	104.75	124.36	88.121	71.817	185.38	82.578	55.803	76.784	33.532	80.957	70.89	100.96	96.779	108.93
73.455	87.491	103.69	108.62	63.519	88.843	90.043	99.294	94.152	87.873	40.848	61.482	50.496	53.511	94.187	88.812	110.2	76.504	110	122.29	180.07	149.17	135.24	100.65	221.36	144	60.26	117.5	123.99	123.29	272.88	186.1	185.7	169.06	107.97	92.768	105.08	135.46	110.86	100.89	216.63	88.336	79.026	102.91	3.4516	44.254	94.364	119.21	77.808	77.924
63.527	86.525	90.67	114.55	39.402	74.324	92.665	106.65	4.1294	62.429	65.892	74.592	78.55	82.099	100.45	111.25	107.76	67.338	98.528	125.48	139.79	141.62	140.97	117.97	197.93	139.85	20.481	115.86	147.6	150.81	271.26	200.17	187.83	169.89	72.746	59.692	115.72	142.8	131.97	135.8	199.04	127.38	100	120.93	17.715	40.786	116.19	117.73	94.626	75.96
73.417	91.497	95.645	119.7	99.027	96.436	109.7	108.88	95.06	59.727	85.207	84.943	104.22	96.165	82.575	96.272	106.63	75.911	90.159	113.87	70.863	102.42	136.43	122.51	142.87	120.75	84.247	154.44	131.5	140.73	194.18	159.86	146.22	133.75	37.222	17.665	119.69	132.24	114.02	115.96	117.53	124.2	102.38	117.53	43.123	64.303	123.99	96.52	130.24	111.23
92.875	106.48	109.53	123.43	153.6	122.78	122.42	110.98	199.46	68.835	93.807	99.777	115.52	107.43	55.338	67.359	111.87	96.375	84.367	100.15	32.397	61.209	130.32	122.73	106.15	119.26	168.74	178.02	107.11	117.45	131.09	121.8	94.23	102.64	16.909	-13.095	113.23	115.2	73.905	66.548	37.874	75.804	103.76	111.55	61.109	86.686	128.77	81.77	155.08	146.71
107.01	120.61	122.32	130.49	154.86	137.23	131.43	126.41	240.47	100.97	91.206	124.69	107.69	120.31	39.951	57.894	113.49	120.47	105.69	108.03	58.097	54.028	123.12	120.14	97.584	127.07	197.4	167.91	93.242	108.4	112.01	108.71	87.835	112.57	30.776	17.564	91.449	104.35	51.271	37.364	15.305	22.15	89.603	99.413	56.78	92.186	112.42	78.815	132.69	144.1
119.02	129.56	118.69	129.73	77.375	121.69	140.7	139.36	156.22	143.67	94.55	150.66	94.5	127.31	34.086	82.699	104.91	129.73	141.84	135.09	94.098	73.002	100.17	106.26	95.76	133.49	90.705	93.923	95.451	110.12	109.04	106.35	128.57	146.9	76.621	103.77	63.832	106.31	45.979	42.529	32.108	-12.346	93.739	106.26	58.597	97.527	100.83	101.19	92.5	113.36
116.83	130.42	86.838	114.75	-26.294	91.624	128.26	152.84	38.881	173.15	108.27	184.91	87.407	136.05	51.927	145.87	94.201	137.48	197.08	149.88	123.89	115.32	71.66	82.387	38.611	99.921	-102.82	6.3759	118.62	153.09	109.35	107.87	187.28	178.33	97.027	184.19	58.236	116.43	91.925	108.21	106.5	61.968	66.151	79.144	74.551	108.98	63.123	91.643	55.243	68.837
128.99	133.78	45.81	76.537	-150.07	33.702	104.47	126.13	-152.24	144.93	126.53	187.72	93.621	135.69	63.136	192.24	90.919	132.56	200.2	138.45	80.022	116.5	40.75	49.4	-51.907	56.963	-333.25	-120.86	135.58	172.74	90.777	95.782	196.09	160.07	78.675	179.07	75.754	131.44	110.15	144.33	142.88	135.14	87.691	87.983	107.49	132.52	76.9	101.32	78.123	67.071
137.75	124.63	36.567	64.407	-101.11	45.04	98.661	89.762	-49.942	147.87	84.843	123.83	71.286	81.658	45.806	168.35	83.325	97.729	184.12	119.13	27.02	83.842	13.689	20.515	-90.683	20.141	-279.32	-79.937	89.016	118.94	15.568	36.539	149.73	102.28	39.251	117.27	79.519	99.259	77.98	88.012	94.47	100.32	95.352	77.108	103.26	135.14	88.279	84.319	119.13	92.216
133.86	113.65	57.555	57.001	-44.422	43.746	82.832	56.967	-16.849	96.191	48.288	68.136	65.42	71.51	60.298	144.88	88.541	96.124	126.61	94.966	42.024	60.338	43.592	36.594	-49.588	12.443	-148.1	-46.26	61.745	78.147	33.748	38.183	103.11	65.596	7.7339	41.435	91.85	84.519	72.487	63.053	91.751	78.787	94.418	85.575	75.723	111.22	102.65	88.867	128.14	107.04
112.91	108.23	69.638	76.187	40.597	79.895	64.515	52.488	61.53	115.31	15.605	15.861	31.461	35.557	53.754	130.06	86.766	61.881	98.757	90.101	103.38	74.503	55.01	63.107	68.735	53.35	50.789	79.778	42.186	28.55	72.842	49.836	76.83	63.751	35.371	34.668	85.663	47.633	86.447	66.772	100.15	36.05	107.74	92.886	59.379	72.091	119.64	84.435	114.37	84.011
100.16	92.922	71.513	70.349	-0.021415	49.699	54.931	57.216	-44.544	70.647	42.316	23.772	40.421	57.123	66.598	124.77	99.73	71.417	76.323	95.757	152.16	107.2	57.242	72.247	136.35	70.274	14.36	40.899	78.153	50.027	159.2	92.52	108.33	98.503	115.65	98.143	108.58	96.141	146.04	149.63	169.95	96.271	140.5	139.21	82.701	74.563	143.08	123.31	93.741	67.997
100.73	86.451	72.972	68.401	-7.826	51.067	63.573	69.362	-73.427	81.241	80.696	70.43	55.825	86.353	71.336	141.57	97.324	92.337	89.557	97.756	155.33	128.78	42.316	72.749	174.1	101.7	-52.851	11.582	98.492	84.924	180.12	110.1	136.24	125.99	183.3	165.74	106.22	107.73	159.05	187.03	158.76	125.36	156.64	161.26	128.79	100.7	140.03	136.6	81.55	59.133
113.17	88.065	72.01	71.181	-0.64937	71.22	82.469	75.158	-31.328	113.82	98.072	105.43	61.377	91.494	66.268	136.9	85.133	98.675	113.57	92.021	107.28	122.49	14.397	54.768	130.7	114.75	-98.795	12.044	90.823	100.13	122.01	90.784	129.68	121.86	194.19	180.11	90.869	96.346	118.47	150.35	72.638	106.86	153.2	152	165.62	135.35	125.15	119.16	100.78	79.284
118.67	86.631	77.588	72.41	-6.2688	82.087	97.432	76.899	1.6836	119.21	88.315	118.06	64.578	90.114	86.522	116.02	72.397	107.41	123.65	79.595	73.896	108.71	12.411	39.29	22.828	86.186	-105.35	12.235	77.708	106.85	56.4	70.638	111.45	105	145.1	143.6	78.738	93.704	70.377	92.341	1.4742	85.814	112.22	115.55	169.58	162.01	99.699	87.489	124.3	116.44
108.37	94.152	88.764	83.386	15.542	103.22	105.79	76.865	37.616	138.17	67.317	97.774	65.238	66.035	104.56	95.055	66.839	102.13	111.38	73.121	57.461	94.838	42.739	53.502	-27.258	76.451	-36.529	50.826	69.917	87.111	23.293	65.107	87.086	87.195	81.537	84.639	61.021	80.22	19.425	36.166	-35.209	38.794	88.031	93.122	147.07	157.25	102.9	77.831	133.66	135.03
80.27	94.963	86.012	87.748	27.012	112.69	96.948	87.116	48.34	147.88	61.328	80.26	77.224	48.67	119.08	82.457	79.755	106.19	99.465	74.464	60.601	97.802	79.015	75.506	-32.393	66.021	-4.962	68.916	96.983	95.35	57.107	80.54	88.853	90.279	38.905	44.64	61.596	89.41	17.307	44.38	20.118	47.119	83.919	89.085	126	139.74	121.68	91.718	121.36	124.83
60.182	90.259	82.2	92.889	73.34	134.93	93.189	102.81	122.12	174.02	63.655	74.199	94.166	41.126	106.52	68.475	97.991	118.71	101.44	87.135	45.33	91.161	94.788	91.435	24.688	79.442	16.733	89.76	122.47	111.92	100.32	86.644	98.956	100.78	29.181	25.459	59.933	87.608	19.941	55.844	71.456	44.255	104.14	102.92	112.98	117.63	138.64	115.25	97.971	98.333
59.646	83.549	87.862	104.93	142.94	162.18	99.03	123.95	251.3	185.14	62.81	80.135	107.4	52.375	85.892	44.742	112.89	139.24	118.97	103.9	28.286	75.109	94.395	96.93	91.961	98.279	61.488	125.88	130.81	132.39	128.3	86.286	105.52	110.81	29.593	16.883	60.001	80.472	35.553	60.574	95.901	48.639	98.754	96.384	92.339	90.484	114.08	107.94	67.671	69.998
77.217	92.474	106.78	129.71	212.51	182.49	110.3	140.71	352.36	167.01	58.471	78.676	107.73	66.669	74.985	22.001	118.94	144.52	128.7	114.42	34.337	61.58	100.33	109.9	159.58	130.76	168.3	191.41	121.07	129.4	142.35	98.493	96.153	111.4	27.478	13.995	63.672	70.972	65.73	65.3	94.572	67.372	62.352	64.754	58.291	53.185	62.899	66.893	41.178	45.879
99.469	115.13	131.44	157.87	260.97	186.04	125.09	144.42	378.59	135.4	56.879	58.567	95.124	65.479	81.559	12.29	115.98	127.66	120.98	116.68	67.25	63.994	120.31	131.74	212.24	163.33	306.79	259.56	100.38	95.009	143.9	119.7	87.725	103.33	36.59	38.559	70.198	71.517	105.76	83.211	91.566	104.08	16.782	29.669	17.117	19.619	23.617	27.701	20.638	32.376
107.95	130.86	131.81	165.31	242.12	159.7	128.12	125.54	287.68	105.09	67.943	24.493	80.053	40.767	89.224	16.426	112.68	84.057	93.318	104.9	85.877	78.556	124.72	137.61	227.65	178.18	353.51	262.49	90.579	51.264	136.52	128.76	87.845	88.104	72.262	89.428	87.315	94.218	135.51	113.58	102.77	147.64	30.945	37.82	16.697	23.354	50.747	37.029	37.222	42.895
88.939	116.96	133.47	148.64	202.96	123.13	122.63	108.13	188.97	74.345	95.024	38.399	103.04	69.301	124.96	54.369	117.23	103.48	78.562	88.94	81.278	90.219	157.51	148.57	204.12	148.09	273.77	165.56	98.04	76.173	144.67	137.44	124.08	90.987	109.72	142.36	104.49	132.15	160.07	156.11	150.96	225.32	39.13	60.113	34.115	56.948	72.682	84.019	30.661	59.773
58.393	75.459	118.88	128.52	148.39	105.44	114.63	97.96	168.09	79.799	100.13	55.228	119.95	89.44	127.96	65.502	115.59	116.73	95.424	87.954	-0.17685	67.935	155.91	130.46	121.61	79.836	116.56	62.076	87.936	107.92	95.201	92.039	158.04	95.277	150.76	177.78	107.27	151.92	137.52	140.27	153.67	233.68	74.209	89.093	83.159	115.53	92.406	128.3	48.633	93.637
33.03	32.282	100.98	125.34	93.353	101.06	111.25	99.449	206.41	78.164	78.6	44.109	120.18	80.543	90.432	19.015	108.52	92.185	115.47	100.26	-127.01	13.927	131.84	103.22	22.603	5.4522	-14.308	13.689	61.135	104.85	12.027	23.028	163.57	90.592	190.45	190.93	112.78	167.55	95.165	87.975	116.93	185.11	122.09	110.04	149.11	172.62	101.42	139.64	102.22	135.88
29.259	15.969	119.31	140.43	110.78	127.41	124.04	115.62	263.17	96.133	40.857	41.775	104.48	84.487	75.145	4.0601	68.532	82.258	126.91	109	-171.02	-32.928	144.37	118.85	-4.8467	-18.367	4.171	38.219	4.6259	61.297	-59.858	-15.447	159.66	85.263	215.92	212.5	87.154	129.93	44.264	25.223	36.769	82.149	101.64	86.895	184.09	200.97	61.041	102.47	122.48	153.38
43.244	30.81	127.08	157.18	153.24	151.59	137.65	130.42	310.78	126.41	6.2777	13.681	59.792	46.075	56.473	-13.379	28.396	46.372	122.49	106.8	-126.84	-35.597	134.32	121.36	-0.079092	-8.9346	116.41	122.81	-41.173	-9.0732	-99.329	-30.196	141.19	65.713	236.77	252.16	75.65	106.96	37.919	11.294	-8.9307	18.393	67.38	51.126	178.14	197.56	39.601	57.43	134.97	152.53
62.867	59.379	121.06	141.04	167.84	129.56	132.94	118.35	237.67	112.68	14.95	5.5936	43.515	33.742	66.019	0.44208	24.096	40.175	74.863	75.149	-8.6381	7.2713	115.43	107.33	49.912	32.939	189.69	132.28	-21.755	-23.127	-42.333	10.884	108.77	42.388	223.16	251.49	97.455	128.91	74.749	63.286	18.728	48.365	65.9	58.215	149.06	169.8	68.814	67.1	136.43	141.05
79.33	96.706	101.47	108.01	181.98	106.64	103.63	87.443	135.37	116	58.571	33.943	53.299	52.958	91.275	64.909	54.035	61.619	33.218	36.329	118.16	72.433	87.606	85.945	140.29	110.84	235.77	126.77	45.092	28.199	57.496	73.886	57.939	30.485	151.7	165.62	111.37	124.09	100.84	111.58	57.976	100.11	99.81	91.556	107.69	108.95	119.52	102.21	119.57	109.44
102.53	119.05	90.258	76.244	182.85	88.588	82.218	58.6	87.839	114.91	108.64	78.666	81.814	90.748	121.78	117.08	103.39	102.93	36.881	33.651	183.27	123.57	58.503	54.396	179.75	148.53	249.87	122.47	116.79	109.18	122.93	106.49	29.782	46.284	55.975	36.948	108.81	106.14	102.51	119.16	82.396	135.1	129.72	122.83	60.085	47.834	140.63	129.05	90.936	86.725
130.92	146.39	93.265	61.592	148.62	65.598	67.194	43.029	-2.496	65.44	169.91	120.39	130.82	133.25	145.98	140.52	157.46	133.3	49.916	57.999	170.28	146.22	68.138	63.741	201.9	175.84	233.5	124.69	188.66	174.42	179.63	143.37	18.275	80.181	-25.529	-94.018	114.41	93.402	101.8	125.63	112.63	168.87	166.04	156.14	45.049	6.4282	148.3	141.79	83.618	73.901
152.27	157.4	102.11	64.917	122.22	65.544	69.698	64.106	-21.742	27.352	195.67	147.32	153.75	147.07	168.33	129.45	171.55	146.2	93.157	97.837	154.19	167.16	89.193	87.151	160.01	155.19	231.22	164.17	214.94	198.63	190.14	154.76	51.975	121.27	-51.805	-122.92	125.73	90.49	129.2	150.33	156.35	202.25	139.59	137.06	42.392	12.039	115.78	113.75	81.703	75.688
153.82	163.08	117.71	84.031	164.29	98.848	87.582	93.095	61.524	29.47	187.08	144.51	160.69	127.48	161.87	91.622	157.65	134.26	98.317	118.24	142.05	173.8	115.94	128.5	182.76	171.9	285.01	229.7	202.21	172.74	187.69	164.94	67.13	129.37	-27.762	-82.735	145.39	93.813	149.09	165.72	172.6	189.3	124.93	126.28	40.343	34.567	116.4	111.98	90.592	84.722
126.93	142.23	138.52	99.945	261.43	148.55	111.88	122.19	267.68	69.347	144.93	141.97	161.84	119.5	158	54.228	135.09	145.01	82.959	116.14	169.93	178.58	134.27	149.8	227.52	182.04	357.01	268.02	170.78	162.61	181.85	168.28	71.703	117.79	3.5897	-12.173	161.56	110.94	163.68	163.33	178.27	163.54	91.454	109.33	8.508	52.186	117.42	132.11	70.17	96.536
89.353	135.11	132.92	103.15	284.37	175.8	97.518	142.06	331.92	129.72	122.57	169.11	158.3	147.85	169.15	84.731	125.77	171.95	76.149	101.62	211.74	188.92	146.4	157.71	246.73	196.5	326.9	249.67	167.51	202.04	199.49	190.25	61.081	111.68	-6.732	11.063	155.95	106.71	172.93	161.86	200.59	171.63	65.21	87.584	-24.623	37.992	118.95	143.02	26.868	85.656
84.698	144.93	122.73	104.19	220.59	141.18	91.229	118.31	240.04	103.63	138.38	142.59	174.89	147.66	128.15	53	159.93	139.68	27.111	96.469	134.27	147.71	136.89	147.29	266.56	214.67	229.29	172.99	189.36	196.47	203.55	195.82	17.53	88.881	-8.2642	-25.214	165.36	143.77	134.87	126.83	200.57	164.38	164.05	154.6	7.1616	34.186	193.35	195.88	65.038	107.9
106.25	157.14	134.67	116.15	187.65	153.01	91.43	133.55	156.3	150.61	153.83	176.97	163.11	185.27	149.02	120.11	138.66	154.17	93.044	112.52	118.92	133.76	162.78	165.2	199.86	183.13	189.04	160.44	161.15	195.84	149.58	178.42	58.317	113.4	-18.868	-9.3115	100.14	75.25	102.08	95.736	186.26	168.44	100.33	101.39	38.597	52.062	122.31	129.69	40.936	99.349
143.57	144.37	133.8	126.8	118.38	140.61	114.43	141.75	66.626	139.91	161.76	155.21	146.35	163.51	129.84	98.55	110.2	104.16	137.12	128.73	48.238	102.75	143.07	151.6	87.268	118.27	125.76	134.52	123.23	137.14	67.855	129.5	100.49	116.44	31.243	53.799	81.419	68.003	90.469	85.334	166.05	182.89	83.038	83.085	116.26	126.37	88.348	82.818	97.009	131.7
150.86	107.33	128.94	137.43	95.613	148.16	136.05	160.33	74.706	139.26	147.62	135.07	131.49	142.46	116.94	75.723	69.968	61.636	156.88	126.05	14.094	81.748	118.95	139.13	8.0278	65.73	100.26	124.54	86.798	92.772	15.614	98.017	124.01	106.44	96.603	136.37	85.62	71.053	111.12	97.526	134.3	201.66	44.473	51.501	164.19	187.88	50.279	42.61	136.59	151
116.96	73.043	127.82	149.23	155.25	179.43	145.38	169.95	190.47	165.73	118.93	119.63	125.64	133.99	104.25	75.917	44.866	42.886	122.98	102.92	18.101	61.733	109.57	144.92	53.019	81.292	161.53	149.3	68.709	74.647	17.22	100.74	88.881	80.543	144.65	173.71	91.475	54.567	115.15	86.025	57.314	160.76	30.371	33.555	159.82	178.94	40.756	33.386	134.66	135.79
64.83	58.013	118.87	142.56	202.97	178.02	130.92	163.46	263.4	163.89	100.23	116.6	124.51	145.88	105.81	93.799	54.187	65.415	63.7	75.879	63.992	58.087	113.64	147.63	129.61	108.39	217.59	151.67	89.474	104.36	73.538	127.68	37.207	63.823	159.45	159.11	103.83	55.187	119.85	80.929	10.444	122.97	36.944	29.071	118.5	112.57	54.714	47.932	95.867	97.035
38.592	62.777	124.27	135.86	305.19	181.07	136.16	142.58	422.63	178.99	71.223	92.974	100.3	124.04	90.903	81.862	70.83	96.704	33.231	71.52	119.35	60.73	111.16	133.6	208.21	125.41	364.95	211.87	82.088	103.98	79.237	106.79	9.5329	55.009	163.28	138.99	91.523	48.045	84.787	34.758	-43.097	27.943	50.223	32.237	61.123	39.661	72.128	69.803	49.557	65.498
40.678	96.003	116.94	112.03	308.73	129.36	115.91	109.24	335.65	113.39	90.194	88.282	100.9	123.22	91.653	83.865	102.13	133.06	2.8522	55.165	178.7	84.995	131.28	137.25	264.76	155.39	398.94	201.45	111.37	122.41	137.89	127.01	7.5873	58.438	134.62	91.871	112.59	87.13	92.521	69.614	14.194	45.285	93.22	72.735	53.468	1.7981	113.6	112.09	43.435	44.513
61.155	114.19	100.92	89.075	267.08	86.527	94.456	83.778	193.83	59.986	110.48	91.395	105.02	120.86	101.62	96.687	111.05	144.53	6.3639	38.57	221.8	115.24	133.37	131.76	267.47	175.19	360.79	171.16	127.41	127.93	171.91	138.7	31.02	63.06	96.166	63.689	136.41	126.29	115.31	124.34	89.565	97.234	124.21	109.94	77.183	15.668	139.11	138.27	71.028	48.92
80.927	92.473	98.597	89.337	274.55	97.236	105.73	74.748	249.74	68.173	98.072	69.992	106.49	90.699	96.042	75.223	105.57	119.63	39.551	45.35	203.81	118.21	105.49	104.09	239.98	166.97	355.71	185.52	104.56	98.725	133.59	103.62	55.73	55.947	81.59	69.338	144.06	147.18	111.86	121.62	94.533	97.264	126.74	121.92	84.711	47.281	130.75	136.31	104.74	81.021
89.73	69.14	115.27	99.846	302.22	129.13	121.75	72.292	333.3	103	91.267	60.453	122.44	82.875	97.869	77.214	107.5	105.16	59.457	64.114	151.96	97.134	102.28	103.3	250.79	177.17	360.69	198.28	85.817	76.871	102.89	83.652	59.144	50.091	84.06	64.679	127.74	123.75	70.857	73.261	40.885	50.661	116.06	120.14	76.923	50.371	109.23	119.75	114.56	103.99
83.316	64.15	123.39	104.08	299.37	140.26	112.01	79.809	340.94	115.76	100.91	72.692	130.27	94.664	110.52	96.174	125.6	114.38	74.14	85.089	130.7	96.965	119.73	119.18	250.89	175.27	353.67	207.38	99.66	96.762	116.05	94.262	61.227	65.189	93.71	50.815	114.86	91.017	53.31	55.334	33.135	51.156	81.804	91.173	65.808	25.681	80.153	83.344	101.07	98.564
81.324	70.08	129.54	101.89	295.7	134.58	100.7	86.78	325.85	104.93	103.05	85.529	114.38	101.37	112.79	93.935	136.01	131.01	83.201	105.24	156.44	121.34	133.51	130.22	243.37	158.83	383.38	229.78	108.47	112.31	130.05	102.74	77.783	93.9	113.1	52.955	107.11	70.2	54.697	62.663	62.629	64.07	52.927	69.427	60.805	11.427	65.661	65.286	86.003	85.844
83.417	79.093	126.92	93.642	257.26	106.47	83.754	87.265	220.5	49.333	104.98	100.39	98.613	117.55	109.7	88.812	130.7	132.33	66.525	104.7	211.51	158.41	143.01	140.34	248.85	153.41	393.07	225.62	118.38	114.6	165.61	130.5	96.726	122.52	119.3	61.441	121.14	85.405	92.943	119.92	131.83	107.71	67.165	84.69	81.9	27.072	81.482	86.192	88.735	75.721
92.827	66.805	126.71	97.662	233.63	102.77	95.258	91.765	202.6	22.55	81.775	93.356	76.912	115.25	93.306	72.359	98.727	95.279	60.104	107.31	232.8	168.63	126.82	125.07	238.06	131.89	409.29	231.77	86.9	69.064	147.11	120.85	120.8	133.47	130.13	108.29	125.08	112.99	126.98	152.09	150.41	102.22	97.444	103.83	98.002	69.608	89.255	112.71	93.046	87.058
96.264	67.282	121.43	113.23	210.07	118.46	100.87	99.866	157.97	31.207	76.729	89.625	70.822	117.76	80.802	104.35	69.997	38.4	49.509	100.73	201.15	141.37	127.34	131.09	261.58	145.99	395.39	235.97	60.041	20.364	134.49	122.28	113.02	120.46	136.11	140.96	114.12	109.95	141.96	156.63	119.75	69.644	140	108.51	119.89	92.514	90.069	113.77	93.828	90.661
95.268	67.472	118.03	118.2	184.23	119.85	103.76	112.83	113.85	43.567	83.713	101.07	73.088	133.23	92.323	143.88	61.039	24.818	52.818	96.45	161.22	99.921	140.78	134.53	235.28	124.92	338.25	198.86	49.394	17.504	117.6	114.55	107.54	99.996	153.01	168.52	100.07	102.63	148.75	138.63	90.484	58.361	129.24	74.91	125.69	98.72	60.576	83.051	80.21	97.663
90.863	76.02	120.41	114.68	206.41	110.12	103.68	115.64	130.42	53.277	87.565	109.11	70.823	134.52	98.529	139.95	75.462	51.658	51.376	89.365	146.33	69.678	150.6	136.11	203.6	102.3	329.85	175.77	55	42.855	88.201	95.982	88.758	73.761	171.53	162.6	95.787	89.846	135.91	98.589	73.385	54.499	100.07	47.981	119.14	88.766	48.702	62.385	80.929	106.79
87.193	88.982	118.48	104.01	236.01	87.027	98.046	100.14	159.81	46.669	80.871	101.13	61.383	112.43	88.244	82.843	97.551	83.94	36.651	78.666	159.58	67.523	132.5	125.44	175.36	99.13	351.76	171.68	74.334	62.806	52.974	75.124	58.938	52.147	174.04	124.12	110.48	87.925	112.58	62.642	73.538	51.353	106.88	74.529	110.87	82.621	92.145	89.272	115.09	122.78
80.249	101.38	98.763	87.792	185.79	50.699	72.224	80.494	69.621	6.9061	84.9	96.143	62.815	98.722	93.365	38.133	111.74	93.275	20.842	61.929	186.07	97.367	102.13	112.72	143.98	116.62	307.01	151.17	119.03	79.314	69.053	89.035	38.052	53.987	147.57	80.761	143.6	106.73	115.86	83.457	114.89	86.996	153.55	136.15	117.08	91.144	163.19	138.74	162.55	133.72
75.4	92.584	100.79	85.169	139.14	51.805	68.883	79.341	25.399	-28.2	92.065	97.548	87.124	108.51	132.12	29.761	104.23	87.166	32.345	58.012	193.32	124.76	100.16	112.33	140.1	127.28	267.75	143.72	143.32	80.067	121.78	115.29	55.955	79.297	128.16	95.409	159.13	126.68	128.76	118.75	149.78	113.18	167.96	161.73	116.18	111.46	173.2	156.36	167	138.15
77.759	88.77	108.07	99.623	107.68	98.343	77.355	97.91	3.568	-6.8276	112.25	103.75	108.9	117.84	171.11	73.801	82.677	55.675	71.591	68.405	161.83	134.6	125.49	129.26	176.46	152.36	230.37	171.05	141.37	72.698	191.19	142.51	88.187	107.37	138.42	155.31	142.48	113.69	138.56	139.81	165.89	114.35	148.01	125.85	116.68	118.54	128.29	118.31	134.89	121.59
89.999	79.121	133.09	121.95	166.89	177.93	114.79	119.16	128.07	85.644	111.03	107.3	109.19	112.11	175.04	111.43	54.055	40.248	114.55	91.236	126.27	122.34	150.24	139.96	235.65	172.8	264.65	226.6	92.728	60.478	196.22	128.63	121.64	120.17	178.76	229.73	94.149	66.739	118.63	97.753	135.39	54.488	90.136	57.85	108.95	118.9	57.689	64.816	87.007	105.96
94.603	74.292	127.49	119.07	173	191.72	124.55	120.07	150.65	146.08	110.45	118.46	101.87	109.36	139.87	121.16	52.915	57.518	110.94	98.565	116.68	116.87	141.11	126.03	232.73	175.44	211.07	196.13	75.564	89.721	172.06	119.75	130.97	119.91	190.83	237.95	80.432	55.64	127.42	82.441	148.19	59.624	69.089	41.775	123.27	125.69	50.93	62.161	81.438	102.47
87.253	75.949	84.791	96.873	114.12	149.51	100.56	99.538	73.738	176.22	105.95	120.2	86.901	94.114	76.584	109.6	67.483	77.264	75.271	90.36	113.86	116.47	82.873	87.372	156.39	165.33	93.419	116.18	86.127	114.96	102.54	108.16	110.61	108.69	150.07	179.36	91.592	61.227	136.89	87.244	152.5	85.279	122.23	101.08	164.42	150.17	122.64	112.46	130.04	117.12
71.059	73.066	31.075	69.303	7.5071	77.477	63.997	79.618	-43.25	139.03	112.2	101.54	90.638	75.226	35.841	81.422	91.32	80.12	43.002	77.072	85.165	110.75	20.932	43.795	29.148	117.9	-42.888	23.97	117.78	121.4	45.846	100.36	88.799	94.735	86.776	117.86	126.71	105.66	149.55	125.77	151.76	136.8	208.07	185.6	215.77	191.75	202.95	168.65	198.22	148.16
67.815	65.767	16.487	58.246	-39.802	57.169	54.968	89.254	-61.179	113.79	120.65	87.504	100.97	73.193	65.167	90.458	83.294	84.674	76.048	79.94	56.696	98.438	15.844	29.435	-71.699	50.126	-78.261	3.7419	112.09	106.69	18.963	81.384	102.14	87.867	55.944	129.12	124.07	126.44	133.3	145.01	110.67	144.2	207.42	189.7	222.3	218.05	178.91	157.42	199.33	165.6
85.783	83.02	73.098	86.032	83.977	130.74	88.067	116.7	93.982	151.69	128.26	87.956	115.06	92.873	128.82	142.76	49.533	98.84	133.23	92.956	51.185	77.037	103.32	90.161	21.694	71.018	98.248	115.35	60.677	78.879	45.526	79.608	107.98	75.77	76.159	168.7	69.457	82.41	70.989	108	27.299	72.091	119.83	117.22	162.67	173.53	68.269	97.993	115.96	134.77
110.71	100.65	137.5	115.77	204.23	185.56	129.19	138.5	260.23	165.86	120.93	91.378	115.2	115.33	173.53	148.93	36.775	123.48	171.78	113.22	86.331	80.356	182.55	133.63	129.7	92.466	250.09	206.37	29.354	96.908	100.39	88.01	115.04	73.043	127.6	192.69	47.556	93.964	68.944	102.19	44.427	84.644	-1.6666	29.908	63.565	92.891	-40.131	50.431	16.988	91.095
130.23	136.77	143.55	118.42	149.98	129.8	125.42	101.4	126.61	95.461	121.15	64.97	109.55	106.04	131.34	90.051	81.719	106.28	101.62	113.49	80.56	85.158	173.31	130.55	207.6	149.33	173.16	146.37	76	120.06	160.5	123.39	69.895	66.138	161.44	114.22	97.412	171.83	105.84	139.89	130.38	166.39	48.092	81.313	34.048	29.198	30.242	108.02	28.663	72.891
122.56	160.21	124.43	113.71	81.423	92.178	88.643	87.804	13.531	128.81	84.358	94.328	62.412	114.95	117.09	117.94	100.61	155.47	114.39	124.91	133.26	126.11	124.9	106.07	130.95	137.62	38.681	85.638	98.896	163.36	121.35	128.04	98.253	113.89	126.59	54.148	89.193	138	156.85	177.69	188.15	242.26	9.6154	71.476	1.0343	4.8146	48.614	104.01	-10.421	38.863
110.89	140.12	92.099	99.589	-13.467	35.4	72.27	62.673	-56.785	116.84	38.369	57.49	28.041	61.414	79.098	70.609	119.74	146	122.84	139.81	76.537	118.4	28.048	40.035	-7.2326	60.973	-116.23	-2.3239	96.087	120.92	24.558	67.431	141.55	141.1	117.04	56.336	90.189	116.28	142.85	153.69	142.63	201.24	70.608	119	46.951	74.262	119	122.45	38.359	77.432
89.735	99.074	61.409	84.603	-99.536	-0.99097	52.319	72.693	-130.64	67.457	30.004	39.87	30.282	33.526	100.96	59.766	115.92	119.11	162.39	136.86	36.145	116.05	-5.5965	12.371	-111.83	-23.737	-229.26	-59.447	97.53	95.757	20.517	36.916	195.85	157.84	124.29	123.91	99.592	100.4	133.76	148.31	110.29	161.69	102.92	116.65	124.22	163.05	132.66	94.77	93.264	117.44
95.406	69.411	82.947	91.849	-50.403	25.324	80.934	84.829	-74.939	44.773	46.764	30.512	67.108	31.023	118.21	62.913	84.188	69.987	162.36	125.64	15.125	89.648	41.192	53.264	-11.371	9.9778	-150.87	-32.044	68.717	43.055	68.186	38.334	187.27	131.1	162.78	186	86.989	72.965	61.282	75.33	21.512	16.647	152.28	128.23	172.33	196.33	143.04	99.468	139.11	145.32
107.14	49.688	126.61	100.33	51.941	64.553	120.95	110.91	71.191	29.543	75.062	79.434	118.97	98.511	147.08	93.681	57.851	82.472	146.97	112.32	100.42	96.605	131.74	115.3	104.58	62.254	-6.7173	6.8278	59.523	66.723	144.2	88.494	163.2	113.27	167.91	202.06	84.977	94.352	59.708	59.714	45.02	-1.1523	106.75	99.013	140.68	160.18	95.465	104.29	115.62	137.92
113.75	79.293	117.61	110.47	134.15	113.62	119.17	120.73	194.93	89.347	99.46	119.77	120.67	125.49	106.82	136.16	60.248	77.82	115.52	95.948	187.04	118.9	151.93	147.39	163.69	147.39	139.92	110.02	72.524	91.719	146.24	131.82	88.986	94.559	113.23	127.94	81.781	92.962	90.804	78.987	108.85	57.419	80.638	72.866	97.583	83.349	80.929	95.102	98.056	99.637
115.68	143.14	75.624	106.97	165.32	142.95	78.555	99.758	172.61	152.62	135.41	138.72	107.55	122.82	40.072	180.98	102.33	84.29	57.637	74.153	201.65	120.93	126.12	161.92	180.42	239.44	229.48	195.81	106.18	99.596	105.95	163.23	0.92706	74.756	23.205	2.3778	79.554	59.742	107.06	109.44	149.58	133.72	107.93	86.364	87.451	25.195	109.04	91.079	102.2	61.679
116.24	151.48	13.126	73.981	84.354	120.14	40.018	86.616	82.738	146.76	152.54	132.16	81.13	91.589	17.364	153.17	155.72	108.11	60.5	79.778	173.97	129.84	40.777	90.594	6.4504	162.48	175.95	198.75	138.91	120.14	38.64	121.06	8.2346	75.391	-21.171	-22.8	110.67	88.49	153.1	160.95	209.48	243.93	99.031	78.035	88.427	50.025	103.78	65.283	118.98	76.536
132.34	133.93	22.805	51.146	50.51	96.308	53.12	67.4	-13.909	94.969	174.87	135.75	106.92	98.733	40.116	117.74	190.18	144.43	49.881	96.152	125.63	114.44	25.728	68.236	-15.171	117.35	148.68	155.02	153.82	111.02	37.018	93.962	41.559	74.898	1.2835	4.8655	132.83	105.19	128.09	139.05	172.37	203.22	123.29	120.81	86.353	86.838	118.87	99.47	129.69	109.8
138.88	94.339	76.643	60.624	93.495	108.77	99.376	87.034	74.339	89.384	166.73	176.01	133.11	133.78	93.932	116.36	178.59	171.76	102.66	127.49	156.24	133.29	59.427	78.634	23.501	65.147	186.78	163.41	146.34	109.29	62.452	81.738	112.14	106.14	55.436	87.973	131.01	94.888	117.9	101.68	132.17	113.87	72.239	104.72	43.464	95.07	82.912	106.5	89.169	114.97
135.24	116.51	80.035	69.931	-11.891	52.345	89.962	81.767	-121.19	42.714	194.25	199.42	160.31	153.39	91.595	154.61	177.21	110.77	94.465	126.2	143.52	145.3	90.811	117.07	105.39	102.85	38.596	87.762	202.76	98.278	160.92	150.7	106.96	131.17	88.873	85.087	156.48	105.75	136.11	127.6	151.83	86.998	157.37	159.44	74.973	77.252	167.27	153.08	118.84	93.841
125.91	116.55	121.49	84.167	27.738	47.749	118.99	93.709	30.394	60.97	152.25	202.22	156.37	169.34	107.72	174.54	147.53	129.06	143.08	141.74	136.95	132.04	126.73	127	78.106	46.328	10.626	40.628	173.42	92.632	137.91	149.14	155.24	168.94	97.21	120.4	121.28	100.56	150.32	129.46	153.29	86.074	84.139	116.95	57.976	86.854	118.88	132.73	60.559	77.366
117.05	121.93	121.78	81.446	56.862	44.297	127.63	77.196	152.27	61.247	101.77	119.02	129.58	112.27	92.521	114.61	140.79	120.88	144.93	141.45	39.962	78.774	103.81	88.46	18.67	2.6662	-9.7394	1.7459	134.92	73.627	79.007	101.45	157.17	155.45	85.929	118.27	102.49	127.13	137.29	122.21	129.87	109.29	75.597	109.93	87.593	132.65	104.88	116.73	64.833	92.218
98.609	144.12	88.233	88.769	118.01	100.61	96.966	73.842	209.98	116.84	77.371	45.383	93.27	43.188	90.095	81.2	143.38	96.461	133.92	121.89	-21.152	57.391	75.062	71.116	52.244	63.373	62.578	87.236	123.5	92.739	74.393	77.491	108.52	113.99	32.351	61.101	90.211	104.22	115.7	116.42	90.028	135	93.352	97.349	119.89	140.02	103.11	73.245	91.336	76.741
93.489	142.42	87.758	103.71	176.31	160.44	94.897	94.268	220.03	166.27	87.106	57.462	99.556	55.728	120.96	80.804	147.02	112.11	111.76	112.08	13.77	76.827	84.612	86.279	143.44	151.96	142.48	158.63	140.56	151.58	128.35	95.992	77.973	90.56	-22.345	-3.6171	89.247	82.826	91.184	92.876	46.688	123.53	104.1	104.12	96.147	103.72	107.42	63.504	99.145	57.424
95.769	121.13	111.27	128.69	182.61	183.43	123.64	138.21	219.98	201.17	110.72	140.09	123.58	121.19	135.92	107.76	142.13	135.86	110.06	116.78	108.47	119.23	109.87	111.86	178.58	179.23	151.19	174.48	161.92	198.3	172.76	130.32	89.667	106.53	-49.011	-36.59	90.488	68.512	79.459	62.426	28.102	82.114	96.56	106.73	37.711	48.55	111.38	69.034	93.605	43.826
93.216	106.78	126.08	140.91	92.608	138.84	138.16	168.81	102.55	188.95	133.74	224.77	138.14	187.14	116.75	162.79	121.8	144.83	113.22	105.33	167.56	132.6	136.61	136.81	119.04	131.53	23.982	85.091	161.01	194.69	179.71	161.41	118.21	136.9	-37.233	-31.339	81.367	49.779	68.654	47.878	38.729	41.345	93.425	103.48	27.716	29.524	115.31	71.951	100.28	43.066
93.666	84.465	119.65	136.98	11.311	81.421	151.66	148.47	75.067	162.42	96.522	174.13	98.665	131.67	36.94	126.88	80.39	88.995	113.71	90.758	81.139	66.207	100.86	99.527	-3.8085	25.372	-93.418	-6.4239	73.7	80.431	62.317	86.269	125.37	117.27	47.753	42.404	53.816	43.083	8.9054	-10.36	-7.1276	-59.332	127.29	111.88	84.759	86.96	126.09	80.069	146.8	88.38
89.339	57.746	65.095	85.25	-149.96	6.1172	104.15	100.9	-121.33	96.266	53.43	84.406	43.335	63.208	34.011	106.65	34.718	57.866	126.01	70.119	-9.9162	14.916	46.803	25.488	-175.1	-83.479	-302.44	-147.15	6.2066	28.173	-14.477	6.0087	137.84	81.536	132.88	146.88	46.338	81.857	15.554	20.097	21.54	-21.092	121.23	96.659	170.69	181.07	101.43	72.079	166.47	128.74
83.379	52.723	28.984	62.171	-116.01	40.919	58.754	51.409	-100.53	101.8	21.773	-11.915	16.508	-12.288	58.273	90.893	24.814	20.281	116.99	65.357	-52.099	8.662	15.641	-0.25224	-102.91	-19.087	-235.19	-79.004	-9.0382	10.425	-23.571	-31.9	95.007	33.821	177.84	194.85	57.033	96.236	37.75	55.622	27.182	20.671	134.91	97.575	216.65	203.5	97.175	73.845	157.54	121.6
100.92	65.082	34.071	51.446	-3.8777	132.99	42.696	38.639	-40.372	198.22	30.867	29.104	28.188	21.814	140.75	186.43	26.312	60.328	135.07	92.124	56.301	80.765	20.057	25.649	54.89	119.13	-65.512	44.495	31.545	54.25	11.443	-7.0341	92.277	50.928	152.9	198.47	40.52	36.565	56.999	70.073	4.0874	15.177	102.83	85.226	184.27	163.12	82.103	69.775	87.042	78.218
113.58	78.372	70.744	72.784	142.83	183.18	79.066	77.223	213.1	206.29	76.08	113.38	86.218	86.687	160.69	176.62	107.65	127.13	157.49	143.03	171.99	169.72	41.316	53.552	126.51	139.45	150.35	182.53	127.86	130.22	68.048	51.453	133.86	113.71	97.702	168.82	95.848	79.761	153.18	132.35	106.31	119.81	44.273	62.171	78.932	92.323	60.523	69.779	27.216	52.7
130.12	136.82	85.503	84.069	142.24	132.89	93.133	91.055	117.32	123.88	160.8	181.43	141.52	141.72	89.873	147.76	190.57	150.23	97.111	141.03	176.9	179.39	64.404	102.7	173.56	157.96	196.71	182.26	208.74	141.63	133.52	139.37	117.88	143.52	34.023	61.17	146.7	106.47	173.02	161.02	182.52	156.08	123.25	126.34	49.358	49.188	136.88	122.96	73.578	60.096
120.32	151.18	87.372	95.534	150.58	92.683	100.48	114.05	114.46	65.762	168.85	177.06	125.47	132.18	9.5905	75.097	197.35	145.86	75.61	107.59	150.3	142.64	63.699	109.01	117.26	88.675	247.05	197.1	171.52	116.5	113.16	145.34	99.859	131.25	-0.53075	8.6808	147.77	103.56	158.51	152.55	220.97	153.97	129.57	121.86	42.631	57.608	131.04	118.95	122.29	88.251
101.45	127.97	78.295	96.043	110.36	59.791	94.691	117.06	64.5	22.032	139.88	114.64	93.102	95.253	-20.663	12.364	151.21	111.91	52.238	65.551	114.34	92.509	62.721	96.543	74.518	57.496	206.85	163.45	98.58	92.397	102.28	130.47	62.997	84.938	8.0735	-1.4656	131.99	116.4	133.69	144.58	222.17	150.76	136.64	126.46	65.358	85.322	118.4	124.7	159.53	118.98
91.003	95.763	76.567	98.773	49.894	62.697	94.23	118.07	29.904	46.488	112.91	73.059	81.964	80.286	25.727	29.358	95.783	83.372	63.149	60.626	130.39	87.493	78.607	90.895	71.008	93.538	93.187	106.75	63.493	98.508	127.18	132.5	54.515	68.309	51.946	38	110.66	132.18	126.11	150.11	199.93	161.08	124.97	128.17	83.472	95.568	103.95	128.86	144.78	125.28
95.423	104.04	78.597	99.109	-60.526	58.877	87.636	120.74	-104.04	90.36	134.85	108.33	114.04	121.89	116.57	142.1	85.39	92.146	96.384	88.102	187.1	130.91	119.49	112.5	80.089	159.17	-114.09	-7.5828	116.86	142.77	205.83	184.63	91.383	113.51	107.6	92.364	109	145.32	141.93	183.65	201.58	205.63	112.31	129.99	111.92	91.641	104.74	125.91	105.42	108.93
110.27	138.58	85.888	103.51	-109.29	62.15	94.793	122.7	-136.51	150.57	145.49	157.35	128.2	145.26	166.15	231.89	105.16	117.12	153.69	129.47	218.1	165.46	127.24	114.03	50.028	153.35	-224.71	-75.417	159.69	152.38	203.13	182.91	155.67	175.99	174.71	165.92	103.42	126.86	122.44	162.25	174.01	180.59	81.511	102.41	143.45	109.24	85.599	93.019	82.946	108.93
133.47	170.8	89.268	98.411	-103.66	35.71	111.29	88.427	-129.3	136.09	123.17	130.83	110.37	105.15	123.76	185.74	137.27	114.58	149.22	147.61	136.92	124.75	77.624	74.485	20.615	88.078	-208.11	-106.9	140.64	90.497	101.65	100.73	169.62	173.78	241.82	207.72	107.01	127.66	45.585	73.256	100.07	66.234	116.91	121.18	180.35	152.86	101.9	103.84	128.01	154.32
116.04	162.63	60.052	76.283	-91.497	5.0353	65.015	79.777	-154.33	66.119	85.05	116.66	66.701	94.289	119.86	143.98	139.3	138.22	151.86	115.35	126.56	113.73	31.483	34.706	-55.252	-22.379	-130.55	-74.725	111.03	114.71	38.269	41.088	165.31	146.25	219.42	208.78	122.59	142.2	80.121	99.46	150.03	117.19	52.6	60.937	176.45	166.59	37.29	61.921	127.81	153.81
113.08	123.16	58.618	66.535	-19.206	18.301	46.784	61.368	-110.22	33.436	51.4	77.763	39.224	81.692	108.95	101.79	103.34	126.43	113.99	85.406	100.64	86.61	4.5273	28.835	-16.894	-19.528	16.01	6.43	52.205	98.139	-16.126	2.2707	116.32	85.17	167.02	169.37	104.88	133.83	88.207	101.02	117.82	102.36	50.264	62.802	131.86	130.74	33.924	79.927	109.55	130.77
119.21	81.484	86.499	80.933	58.64	54.86	64.845	53.984	-8.8813	22.228	65.064	49.223	68.901	81.272	96.573	76.145	81.125	85.854	62.047	78.886	65.306	75.138	28.724	71.818	93.486	72.226	124.4	78.71	41.747	66.698	10.856	36.169	71.388	49.247	118.66	115.51	98.357	140.81	103.87	117.13	70.917	98.143	106.4	113.28	83.324	65.803	96.828	133.75	94.388	92.168
121.66	62.974	116.94	103.71	77.197	87.938	93.47	78.226	62.388	41.849	110.54	71.63	119.97	103.73	106.93	98.169	74.906	68.142	63.803	94.513	55.778	97.963	93.455	128.97	132.86	133.1	112.41	93.349	77.861	63.993	94.685	113.72	91.463	76.53	96.069	96.824	97.877	141.43	131.62	147.78	61.264	137.2	121.49	125.27	58.235	30.86	137.53	145.74	80.537	59.433
113.27	75.421	129.79	114.58	30.899	85.66	109.21	110.29	25.245	48.51	150.18	113.68	155.82	132.92	127.87	123.81	80.608	88.114	93.256	107.07	47.617	119.01	166.65	163.66	89.083	117.48	6.1439	39.295	122.78	96.796	181.4	180.91	144.04	126.65	103.71	102.55	104.18	142.65	143.92	164.56	90.061	194.81	92.972	103.19	68.32	55.223	134.09	124.02	85.325	62.886
101.95	97.476	125.01	118.22	25.162	85.368	121.18	119.11	19.036	73.501	132.73	105.26	138.07	113.08	116.5	96.74	73.372	92.234	110.39	108.31	7.5379	98.405	188.04	149.33	57.212	78.926	-26.583	27.557	110.4	102.26	171.46	162.25	153.49	132.48	132.51	108.6	91.956	120.44	88.977	101.87	65.536	151.3	84.262	93.655	94.888	114.34	122.92	107.6	115.82	107.03
88.175	111.2	116.5	115.07	77.443	107.66	114.95	124.16	55.444	128.53	86.748	100.17	94.224	107.29	126.88	100.06	45.152	112.17	134.03	102.63	12.539	76.746	189.42	127.76	60.137	62.901	15.207	72.804	67.001	123.53	116.36	111.97	132.4	113.09	128.44	103.64	54.506	65.759	41.486	41.254	39.076	88.727	47.04	67.991	88.795	143.25	78.063	81.754	89.963	126.39
87.879	109.16	105.27	102.56	86.876	97.132	103.72	113.1	41.778	123.16	70.902	82.29	79.88	105.85	128.53	86.979	43.374	102.47	123.31	103.41	11.214	56.265	166.5	103.33	76.772	79.485	-6.8999	74.031	62.895	135.41	95.409	82.52	88.31	81.985	111.98	82.243	57.269	70.496	42.529	37.38	56.153	66.994	84.872	97.371	85.006	136.32	96.265	101.54	69.981	126.99
100.76	94.227	125.01	103.96	134.22	108.18	119.07	108.81	141.51	136.94	69.422	71.311	84.096	99.872	122.88	73.652	46.982	87.779	134.37	126.89	21.645	44.159	146.56	94.292	92.859	101.62	-0.4027	82.303	59.769	110.93	84.396	62.28	72.772	70.079	106.41	87.715	56.667	64.253	46.14	26.475	49.893	10.231	119.31	113.95	74.385	104.7	115.16	114.54	43.183	103.13
109.02	87.5	148.88	110.44	156.51	115.36	131.26	111.73	208.15	150.73	80.196	74.656	91.011	91.83	118.82	65.251	53.508	84.625	164.36	152.45	42.892	44.496	141.32	97.215	77.476	102.26	-10.974	70.722	67.238	88.822	107.72	66.207	87.557	79.796	112.43	106.3	57.198	45.296	51.626	14.047	44.516	-38.582	126.45	97.631	75.585	72.029	114.27	103.93	33.722	68.046
[truncated: 66 more columns]
