# Supplementary material for: Constructing high-order functional connectivity network based on central moment features for diagnosis of autism spectrum disorder
Source: PeerJ. 2021 Jul 6;9:e11692. doi: 10.7717/peerj.11692 (PMC8269664; doi:10.7717/peerj.11692)
Supplement: Supplemental Information 2 [file peerj-09-11692-s002.zip › raw data/Subject_52.csv]

104.93	91.997	92.987	83.603	93.451	58.732	90.942	79.254	95.949	97.121	123.02	131.18	125.63	111.61	116.11	109.53	95.969	97.435	113.39	108.24	80.856	64.248	116.63	105.45	75.056	76.916	97.806	66.615	98.705	120.23	122.7	94.92	132.24	115.54	153.91	144.33	83.581	77.127	86.385	63.632	108.85	98.733	112.37	110.64	117.02	98.943	92.102	84.893	139.8	115.51
105.52	107.65	107.51	87.927	103.67	85.08	108.23	102.32	115.8	115.48	117.37	145.06	125.65	119.42	126.09	127.56	76.7	93.801	106.34	112.67	78.801	72.937	127.05	141.47	105.45	121.49	84.147	79.877	95.794	121.86	123.31	115.23	114.97	109.35	98.903	106.75	84.532	92.479	94.585	83.545	86.95	126.06	93.711	100.64	51.02	49.257	97.224	82.719	91.89	99.548
98.465	102.43	94.503	85.127	121.35	110.28	90.636	110.12	120.66	117.22	108.32	125.92	85.992	111.75	99.977	107.75	81.599	77.613	103.1	116.36	81.399	79.136	99.574	136.49	123.86	144	145.23	125.1	81.6	90.282	94.248	101.5	102.6	105.42	77.665	90.792	104.72	117.25	100.09	110.28	59.834	125.78	93.248	97.769	68.859	57.822	102.03	91.624	91.723	114.49
98.256	90.879	86.985	88.208	124.89	112.39	76.522	106.94	118.25	100.53	116.15	98.433	68.313	97.32	88.701	95.524	86.533	64.688	113.76	124.13	91.192	94.061	89.757	124.95	121.2	137.73	162.22	131.45	71.08	59.918	74.448	86.022	99.736	103.65	81.979	96.471	111.2	121.94	97.141	119.11	34.468	106.15	91.272	87.651	96.652	80.579	92.144	92.103	97.006	118.78
103.88	92.409	92.113	100.37	123.8	120.05	90.942	106.95	127.71	87.526	125.78	74.834	85.116	81.103	103.67	113.3	68.703	69.243	117.07	125.42	109.18	119.02	107.51	125.9	124.59	143.09	131.63	110.66	69.793	64.446	98.807	100.52	106.55	106.03	97.546	119.52	94.742	101.73	92.691	108.73	33.282	87.145	85.842	78.84	103.11	103.08	78.676	85.88	96.688	107.92
99.561	90.28	83.024	94.545	126.39	127.81	87.321	95.828	120.45	76.597	107.34	43.915	69.219	61.061	94.173	108.1	66.742	79.543	88.655	88.087	111.75	125.05	80.69	106.24	125.12	150.88	148.52	124.56	73.202	83.801	91.754	103.9	94.387	96.059	94.881	138.47	93.996	96.671	90.643	107.28	26.118	64.367	108.69	106.7	127.89	141.38	94.364	110.85	126.37	130.85
89.659	84.072	93.719	94.577	127.21	129.61	97.169	91.28	113.18	71.218	82.893	30.73	73.505	54.99	89.488	103.6	58.24	78.873	67.693	59.826	114.12	125.64	73.866	108.06	149.17	162.02	136.23	133.63	77.39	90.967	89.15	109.04	80.688	87.685	91.669	134.42	95.878	95.671	94.389	109.76	23.625	68.3	131.32	131.4	133.34	151.77	121.44	133.61	140.05	144.03
75.059	76.166	99.152	98.915	127.79	137.37	99.202	91.46	114.97	81.176	62.358	37.999	80.118	62.561	79.515	97.534	62.139	69.676	59.683	54.85	117.39	109.59	67.88	112.64	170.04	162.15	143.19	146.6	80.99	81.211	92.919	108.8	80.866	91.015	111.47	123.7	106.48	100.07	104.36	111.86	46.016	85.661	141.75	140.37	146.98	151.2	138.32	139.97	149.31	153.23
66.433	71.668	100.76	102.79	115.83	125.32	90.056	89.356	113.29	95.869	60.971	64.001	88.918	80.037	77.854	89.205	90.539	64.758	63.148	57.064	110.14	85.147	62.984	108.83	151.4	125.22	133.81	133.59	87.953	63.018	79.449	94.69	81.837	91.266	118.61	99.158	116.88	107.03	111.6	109.79	67.1	96.764	127.99	127.16	142.34	129.22	128.55	126.31	139.34	149.66
67.679	74.354	102.78	104.01	105.1	104.53	84.555	85.894	111.99	111.01	75.796	93.305	100.91	95.161	93.147	90.215	112.84	74.25	80.563	73.334	93.778	74.399	82.02	105.64	117.48	81.427	108.88	103.15	89.415	55.95	68.653	84.561	86.313	88.433	132.26	92.22	111.82	104.36	114.85	101.48	77.672	96.092	102.11	105.76	127.01	105.94	103.26	105.86	120.77	134.88
86.918	103.65	104.74	106.1	99.789	98.462	99.009	96.741	120.55	117.39	94.508	117.15	112.32	109.65	111.25	94.488	118.36	101.11	88.123	82.696	71.053	79.963	104.62	103.48	86.496	67.244	89.559	85.842	88.393	72.11	66.892	86.372	83.041	81.837	98.304	79.904	96.432	96.36	109.64	95.195	94.732	89.225	77.404	87.383	87.657	81.865	81.743	87.733	88.449	109.17
103.55	114.39	102.1	95.499	109.19	91.341	97.883	98.654	106.35	107.06	93.792	111.25	87.564	107.48	99.712	73.167	110.57	108.97	91.985	85.368	50.437	92.277	103.19	89.695	73.602	65.996	124.7	115.34	72.193	74.741	33.971	70.659	66.925	68.697	71.563	87.628	87.651	96.78	91.655	99.124	69.813	66.813	96.929	101.62	96.7	100.98	97.137	102.94	97.659	116.72
120.21	122.35	114.14	101.51	117.38	99.842	112.56	112.26	100.34	101.63	90.036	107.03	83.618	107.78	90.322	69.507	83.954	98.084	93.594	96.019	60.932	110.66	110.39	95.777	83.808	83.651	140.35	144.62	61.459	73.015	34.898	73.237	60.436	69.633	54.429	93.693	75.39	91.075	70.572	99.309	53.51	57.624	122.6	112.87	102.74	126.11	122.84	113.22	104.07	115.97
123.87	117.76	116.9	109.38	112.88	105.9	106.56	117.76	89.915	105.67	85.437	104.73	75.687	109.35	75.427	67.381	87.221	78.528	73.421	85.704	87.846	114.19	88.843	93.312	74.772	84.43	146	158.84	68.836	68.813	36.26	75.512	53.368	74.672	43.517	93.387	79.521	96.192	60.196	101.98	38.395	51.343	145.48	128.27	114.82	158.28	145.99	127.21	122.52	124.9
114.69	108.61	115.15	119.01	95.619	104.43	97.363	116.41	84.755	119.24	92.021	113.69	86.826	116.83	83.576	87.864	109.58	77.321	49.574	72.832	128.16	118.02	79.672	95.62	67.581	82.802	111.71	128.62	98.388	88.521	70.238	98.864	60.933	86.486	55.788	94.536	89.21	104.28	73.632	101.32	50.958	61.802	142.54	135.8	114.39	170.67	147.06	134.41	130.23	120.95
102.53	113.03	105.62	124.54	76.727	104.73	99.026	117.56	95.082	127.29	107.39	124.56	111.75	129.25	108.9	116.57	136.91	106.67	24.234	54.179	159.98	127.15	84.256	96.695	76.805	99.332	66.715	80.565	138.01	133.21	129.86	135.86	76.729	97.62	54.393	82.537	103.65	114.82	106.03	103.95	105.36	90.166	113.2	129.06	94.008	147.19	124.73	128.82	115.62	97.591
82.814	94.672	93.064	112.57	84.023	101.63	95.852	104.68	100.9	119.59	116.02	111.32	122.37	122.67	128.2	133.18	130.63	131.04	44.5	76.325	171.69	143.71	119.39	99.659	126.2	127.25	73.49	65.103	146.74	158.33	184.33	159.65	110.66	111.84	136.65	119.29	114.33	116.41	138.82	108.13	149.7	117.82	101.8	126.17	129.36	136.52	107.68	128.13	126.77	86.19
87.633	107.81	77.807	96.328	88.733	100.49	94.655	105.82	108.5	96.874	117.51	93.544	111.89	116.79	119.66	107.22	140.97	149.48	41.752	49.884	139.57	133.85	100.3	75.758	125.72	131.93	111.05	91.276	146.5	154	169.27	140.44	106.04	102.53	96.718	88.235	137.14	126.51	147.11	127.53	183.76	131.14	86.617	106.03	116.63	95.05	88.851	111.31	105.09	70.847
97.992	98.298	89.153	85.541	98.56	82.866	94.383	96.729	101.3	79.667	117.97	80.382	111.09	98.03	115.49	89.066	120.83	132.7	86.604	70.357	104.84	120.1	116.68	80.017	114.05	107.01	118.98	109.63	122.21	114.75	134.19	112.94	109.76	101.07	135.52	102.67	135.77	113	135.64	131.2	161.24	130.08	86.648	89.271	107.7	76.244	85.492	98.881	85.193	58.348
111.4	102.88	101.12	87.299	106.23	79.277	97.486	94.204	98.04	85.867	107.42	80.467	108.45	82.658	107.62	77.568	108.21	112.95	107.95	73.056	88.484	100.24	110.75	84.412	87.578	83.053	121.79	119.53	106	90.603	100.7	95.341	107.71	100.46	141.67	110.88	124.13	98.817	115.64	121.61	129.65	117.31	83.163	81.347	83.068	79.184	88.576	92.257	67.656	61.5
118.22	121.76	101.76	98.705	117.42	105.24	107.9	99.22	118.92	100.1	96.431	83.491	109.57	76.78	97.143	75.878	99.831	101.68	107.39	77.577	90.019	86.274	101.97	94.818	79.33	94.556	118.01	116.2	97.099	91.103	103.04	97.606	108.12	109.45	135.56	127.06	108.4	85.956	105.47	103.6	115.49	103.99	80.044	85.771	65.27	100.48	96.512	95.702	72.376	78.598
108.82	113.15	97.264	93.888	123.98	101.16	97.83	86.282	110.28	89.882	82.015	70.423	87.948	72.951	75.478	51.755	107.06	87.439	106.86	74.991	90.412	85.197	82.084	87.876	90.612	98.25	110.6	103.59	88.227	86.064	73.733	73.949	90.849	100.05	106.06	130.88	102.98	94.155	93.473	93.121	63.854	83.602	96.97	103.85	86.367	117.53	110.47	115.69	110.12	119.18
103.24	107.25	107.28	101.93	127.16	113.85	119.37	92.661	120.59	82.841	87.075	71.646	102.34	82.772	80.502	66.372	81.701	77.801	136.73	120.35	95.17	102.16	114.58	106.46	129.11	121.32	64.982	78.155	79.226	85.13	102.3	75.394	100.13	106.07	98.525	128.52	83.721	86.198	82.641	78.652	58.696	88.998	95.497	86.547	96.895	94.956	96.745	93.777	120.31	115.59
97.93	90.235	105.66	101.93	124.61	123.88	120.97	98.146	112.84	90.222	93.008	77.556	92.717	88.702	79.188	81.349	67.003	65.424	168.55	163.09	79.847	103.23	124.19	104.89	125.53	111.27	56.084	82.098	69.665	71.674	106.08	65.546	113.79	109.27	104.27	118.71	75.031	82.523	69.361	75.841	63.687	93.044	92.37	61.35	122.32	75.122	70.622	58.333	128.24	107
97.34	74.29	109.81	107.79	111.47	120.71	121.05	106.18	93.999	114.56	104.12	100.22	91.834	93.695	94.189	112.32	56.316	58.812	197.38	196.05	65.124	98.042	138.48	106.48	89.653	78.122	34.59	79.597	69.069	63.854	107.21	69.749	134.11	113.04	126.88	106.46	65.214	75.473	63.7	75.514	78.112	104.38	75.398	34.88	123.73	60.748	43.049	23.717	111.35	82.987
101.31	79.558	103.74	113.47	88.538	105.93	113.69	114.2	75.514	128.44	111.03	123.78	87.816	102.02	101.36	124.43	75.114	69.081	181.69	172.9	55.681	83.773	117.66	94.244	33.875	47.094	26.908	74.939	85.374	74.749	89.083	75.829	134.66	106.93	93.282	69.592	69.181	82.798	68.035	80.389	96.662	111.25	56.901	30.764	96.23	57.551	35.962	19.467	86.19	71.523
102.66	93.252	94.787	114.84	72.617	87.559	107.91	115.77	70.035	113.92	109.98	129.35	89.759	109.4	97.101	114.85	96.396	86.412	142.39	124.78	63.634	78.987	91.715	82.473	17.738	48.633	38.982	70.333	103.96	96.038	77.384	82.767	122.51	98.584	44.607	39.973	78.449	96.424	76.812	82.185	104.28	110.86	58.079	53.748	77.437	68.472	59.328	49.349	81.035	84.274
100.96	100.53	94.947	111.27	71.017	77.985	112.12	111.05	80.497	84.918	104.78	119.23	106.25	111.83	93.305	105.38	94.618	100.41	115.71	99.788	86.905	90.513	92.764	86.631	59.185	81.379	58.606	68.183	114.03	116.44	95.244	95.885	114.82	99.525	37.155	43.619	81.047	100.84	82.871	77.258	102.97	107.2	81.052	86.883	83.166	80.7	97.323	88.149	93.452	103.64
102.08	104.22	94.672	98.846	73.934	81.316	109.13	103.77	89.144	72.189	96.935	108.34	110.33	109.51	89.671	97.184	98.611	113.8	94.233	83.974	100.13	95.876	83.857	84.396	98.17	105.09	90.887	83.018	122.92	131.06	106.97	102.03	102.07	100.95	37.303	53.49	89.737	104.9	87.295	82.17	105.05	99.031	112.6	116.7	96.162	85.384	127.78	116.89	105.3	117.25
102.91	104.06	86.969	82.823	78.941	97.072	91.579	96.437	83.22	98.658	87.028	109.59	92.177	101.54	95.617	102.14	116.64	132.33	77.016	74.918	106.87	89.579	57.348	69.932	111.4	105.96	135.5	113.34	135.55	148.68	109.98	109.79	93.134	101.68	51.065	68.369	106.99	111.96	102.53	100.83	131.36	96.449	136.81	137.7	113.78	98.35	140.41	131.45	110.17	120.1
106.65	101.85	91.233	75.495	69.136	89.182	76.111	88.269	62.296	127.7	98.782	132.99	91.543	100.73	130.05	127.63	140.24	153.68	86.759	91.229	114.31	84.954	60.713	75.33	101.15	82.971	105.32	102.03	153.68	165.5	112.01	125.32	88.858	101.45	76.425	80.008	122.89	114.64	133.6	123.2	172.24	114.7	137.72	139.93	93.487	95.184	137.57	135.18	81.173	89.382
119.79	149.12	89.627	96.093	63.322	122.9	98.211	113.54	98.713	144.86	126.82	164.79	125.1	119.12	165.61	163.39	149.74	182.94	71.114	100.16	131.54	86.888	78.872	99.174	96.074	108.21	49.979	82.113	172.69	189.65	171.6	163.66	90.142	110.73	40.743	59.408	133.16	105.83	171.47	136.81	273.66	155.96	102.7	108.72	30.42	77.051	117.63	108.73	32.047	37.648
104.88	129.72	73.655	79.292	61.009	81.61	60.776	86.714	66.708	108.84	124.94	156.58	96.735	116.78	144.68	138.73	164.79	178.27	78.147	102.99	150.75	95.402	63.829	90.244	101.85	96.984	76.431	81.255	169.69	181	143.95	142.85	80.559	96.151	54.126	72.071	150.33	120.09	171.89	135.83	255.35	155.58	114.68	120.58	77.725	100.51	128.11	129.35	62.926	69.289
100.76	129.89	75.778	81.167	57.826	61.682	63.084	82.926	72.416	70.921	125.24	150.78	104.84	123.97	121.48	125.15	145.53	162.6	83.818	114.35	161.61	113.14	78.798	104.61	113.89	111.57	81.596	73.369	158.17	164.8	150.8	137.06	79.977	93.606	51.253	70.067	142.04	114.71	146.68	115.29	223.32	148.69	109.41	116.08	96.234	93.047	125.5	125.31	72.903	87.939
97.714	125.17	75.543	86.756	65.906	69.06	64.704	84.802	93.931	60.414	119.02	132.74	102.2	121.76	88.928	105.11	120.05	130.64	88.243	133.17	136.72	113.83	91.38	116.94	102.36	123.1	114.25	93.215	127.07	123.18	141.07	124.99	83.775	102.03	92.514	97.032	128.91	101.62	121.45	101.57	161.61	118.41	115.34	126.29	127.42	106.75	126.87	130.19	100.61	116.65
96.344	114.62	81.535	102.38	78.417	85.15	71.614	92.846	107.87	84.472	107.56	117.5	99.162	116.35	80.061	97.021	96.31	100.96	99.949	152.8	109.02	105.95	104.96	126.69	91.792	127.06	149.6	116.41	94.593	84.958	119.62	117.79	98.975	114.78	150.84	136.5	111.57	88.91	110.74	95.317	107.93	84.54	121.1	138.35	146.29	129.61	126	137.62	117.16	133.2
116.33	139.28	105.46	136.56	63.685	82.078	107.84	123.44	108.5	109.58	105.45	132.66	124.85	137.5	112.54	102.86	105.38	103.42	86.92	113.21	104.07	98.491	94.687	127.06	75.893	117.47	117.98	98.2	101.99	87.103	84.081	113.23	94.111	104.64	42.645	76.375	97.731	93.438	102.88	93.688	108.27	73.569	88.535	110.37	53.965	78.951	100.79	111.96	46.999	95.934
105.12	108.59	94.923	139.59	95.497	99.844	90.06	110.33	109.66	113.15	104.47	103.75	101	124.87	113.15	90.574	101.75	75.268	111.78	133.58	94.717	86.517	98.027	125.15	89.487	109.67	163.16	131.58	71.367	50.899	47.918	79.211	103.63	108.04	124.29	141.91	96.721	88.254	112.58	96.093	80.958	54.634	116.5	114.04	95.714	119.94	112.74	120.32	91.166	112.07
100.61	92.953	87.31	131.02	111.39	105.69	76.607	96.549	100.45	101.06	109.6	95.308	81.858	120.99	108.59	85.606	114.03	66.266	115.94	122.33	97.731	86.155	82.434	115.95	91.323	92.14	182.56	152.22	71.849	49.289	25.471	49.858	91.951	94.057	119.7	142.51	99.348	93.05	103.25	94.277	68.028	55.505	130.27	105.54	109.71	117.82	115.89	109.08	107.79	116.95
98.201	84.097	90.88	115.84	115.09	107.19	75.156	84.049	87.339	97.255	118.08	109.18	79.542	116.74	107.7	104.51	117.03	74.46	121.62	121.88	106.17	101.08	84.556	119.34	89.007	78.621	172.54	156.13	91.481	79.849	45.825	55.031	85.966	84.598	117.53	121.67	94.368	96.065	89.3	89.426	63.333	75.194	133.44	105.36	117.82	101.04	116.89	97.013	106.18	110.82
96.953	83.885	95.773	99.053	109.43	104.3	77.497	75.816	75.989	100.88	121.77	127.02	82.016	108.46	105.47	121.54	120.14	94.45	125.05	127.81	102.66	112.35	89.314	123.14	74.851	72.329	154.02	150.94	114.01	118.01	76.833	82.495	89.1	85.663	125.41	97.41	91.386	103.04	87.516	93.831	61.36	94.159	134.59	124.32	123.14	96.047	123.1	105.06	100.38	103.58
99.194	99.596	87.242	85.285	100.48	98.71	75.349	77.283	76.968	92.426	111.26	124.06	70.996	99.285	88.643	99.82	139.68	113.46	105.36	104.22	78.837	100.71	59.584	101.88	45.122	71.768	153.05	149.98	125.25	132.48	70.792	94.813	86.819	88.197	87.442	62.979	101.42	120.44	94.043	110.78	57.776	89.79	136.33	146.43	115.23	105.7	129.88	126.79	100.67	105.41
97.479	98.866	93.314	85.869	103.67	83.915	91.654	85.465	85.802	77.552	86.127	104.43	78.894	88.959	89.674	83.948	118.41	111.78	113.61	101.94	82.97	100.01	67.756	90.945	73.324	88.508	139.65	128.46	114.13	124.84	77.341	107.95	111.39	101.79	90.212	72.111	88.464	117.91	88.561	104.73	47.491	74.991	131.91	140.7	116.54	119.73	122.27	127.89	104.45	101.67
96.006	95.817	87.94	89.081	119.33	94.802	105	101.19	112.96	70.698	58.604	76.226	76.418	82.924	80.254	70.617	89.024	91.626	111.54	93.049	90.005	94.109	72.074	76.894	109.45	112.48	147.47	121.97	91.52	101.04	83.313	105.93	128.52	114.43	94.779	103.33	72.916	102.06	71.365	89.819	43.897	54.689	121.67	113.98	126.77	132.46	103.23	106.58	120.26	103.98
94.683	84.998	85.594	89.786	130.74	115.1	113.42	115.92	126.36	91.404	44.155	65.602	72.104	84.536	73.714	82.464	64.49	68.737	100.59	78.782	101.94	96.63	83.089	74.192	136.77	125.62	146.63	116.72	79.35	89.83	92.177	103.39	124.68	113.6	91.473	123.88	58.399	84.054	53.546	76.97	41.843	51.894	105.68	87.707	135.96	128.81	85.927	80.553	129.07	108.41
87.799	63.931	83.393	81.8	136.11	136.28	102.89	115.11	117.15	128.76	52.844	63.735	61.089	83.816	66.259	102.29	60.47	51.169	86.522	71.888	99.176	100.63	98.705	86.159	136.98	121.83	141.74	119.53	72.786	82.552	87.195	96.254	99.003	101.31	109.8	137.72	60.476	77.434	60.644	85.579	28.608	65.768	107.37	92.953	159.57	134.82	96.901	87.018	151.77	128.32
97.417	81.299	104.81	91.823	114.64	147.46	121.63	125.02	117.2	149.32	95.863	83.854	99.764	98.261	89.153	132.09	73.622	64.126	71.01	65.377	86.127	104.88	133.46	127.29	109.28	115.93	57.063	85.14	85.902	90.763	93.822	104.35	67.216	88.41	57.808	85.564	69.228	78.779	88.273	104.83	47.273	102.62	92.562	87.82	96.012	90.817	109.33	90.55	116.35	106.23
83.851	72.678	92.274	78.154	118.03	144.13	94.672	102.9	88.444	149.68	93.384	64.77	71.525	80.072	73.763	110.62	95.479	84.359	63.827	53.276	85.213	94.545	100.36	113.95	101.11	104.81	124.93	116.52	85.545	99.892	66.007	88.416	71.112	82.434	62.535	78.164	94.335	105	102.22	112.92	51.24	100.79	120.19	110.39	138.18	118.43	133.25	117.64	158.04	147.38
82.632	79.864	94.975	78.398	120.58	131.37	95.486	93.283	94.086	118.68	92.527	49.545	74.974	63.717	72.506	86.192	94.381	101.99	84.789	64.197	77.533	82.962	94.536	106.99	90.683	93.783	134.3	120.09	81.114	97.789	68.731	82.955	102.45	97.958	75.583	82.348	101.06	108.16	94.133	96.787	65.938	91.763	126.26	95.31	136.2	116.47	122.8	105.53	169.9	147
92.335	92.153	108.16	84.42	112.6	105.7	111.76	97.243	106.18	90.255	91.558	59.313	94.51	60.189	81.577	74.783	83.387	114.54	112.69	75.301	73.976	81.749	102.18	96.654	75.859	77.889	90.414	95.537	89.457	105.59	97.481	94.437	133.08	115.66	69.664	78.725	94.805	96.837	72.167	72.19	89.529	91.323	104.98	63.058	99.615	83.957	84.837	71.139	144.69	114.98
98.945	95.713	111.58	87.18	106.77	96.576	118	103.79	116.08	90.668	99.034	84.062	107.84	67.147	87.266	81.187	72.007	114.52	130.75	96.433	75.643	94.393	120.04	89.564	69.471	78.617	50.743	76.97	99.358	115.84	148.29	120.44	145.6	129.34	100.91	97.059	94.658	82.32	77.029	71.094	120.2	109.84	86.25	58.591	88.784	75.561	61.502	62.761	129.32	91.634
100.28	99.761	103.08	86.404	99.012	99.015	109.86	107.43	107.59	110.1	111.04	109.48	108.03	85.834	88.43	90.785	81.401	112.6	113.14	94.181	92.184	118.23	116.73	79.463	77.989	98.372	52.779	76.971	112.12	127.36	181.05	140.32	126.73	121.37	108.25	97.796	113.21	89.315	111.98	102.26	151.65	139.54	79.583	85.656	95.902	90.254	67.547	87.658	120.99	94.992
97.419	97.712	104.03	86.927	91.701	89.115	100.88	99.29	82.745	117.25	123.12	120.79	113.57	104.63	102.18	101.73	95.139	109.19	94.92	91.424	124.05	149.41	118.32	84.424	111.24	120.37	72.464	77.046	116.68	125.75	179.05	142.14	104.47	101.76	120.06	96.346	133.36	110.25	147.9	135.47	159.03	161.19	81.937	114.01	98.808	105.18	87.111	115.79	103.14	106.23
99.823	109.16	101.97	91.051	96.139	93.924	96.796	92.11	85.953	103.78	126.87	111.64	113.43	113.16	111.4	99.859	113.02	108.02	77.645	89.471	135.54	155.71	109.63	93.361	129.08	135.27	117.94	95.695	108.31	106.34	145.69	121.02	96.063	92.032	134.81	104.8	149.49	129.14	157.07	146.96	161.36	154.66	78.315	114.9	77.691	108.35	89.994	111.41	75.772	105.77
105.26	107.54	112.89	96.299	108.47	88.04	101.1	83.989	99.061	84.973	118.18	101.51	114.62	106.41	124.64	103.09	112.27	105.47	98.841	114.81	130.62	145.05	125.25	111.27	136.51	123.54	139.9	105.48	94.947	87.53	107.72	98.576	113.47	98.868	191.35	139.28	141.5	128.18	129.56	120.68	149.76	131.23	62.502	89.53	47.449	91.955	67.093	77.075	39.885	79.639
115.92	111.27	114.08	101.57	120.86	96.565	104.73	88.95	125.74	82.04	106.65	102.05	105.89	98.545	119.89	103.5	113.33	107.74	117.17	135.07	103.06	111.38	131.16	118.05	114.92	104.14	148.97	119.46	89.376	83.226	82.125	85.325	123.28	111.36	220.16	159.85	127.68	115.36	97.309	89.096	155.9	110.8	42.336	64.907	20.953	72.375	40.22	47.561	16.087	46.593
122.4	107.83	117.83	109.31	123.2	100.56	110.51	98.744	134.4	94.404	103.61	114.55	109.85	99.167	113.79	115.12	102.04	109.85	135.88	157.92	89.888	85.41	149.84	128.34	109.92	97.316	127.25	113.83	91.041	93.34	87.859	93.281	120.08	117.01	228.08	161.38	105.87	96.372	84.22	69.446	165.06	112.63	37.829	61.673	23.395	64.653	38.751	52.131	14.31	26.216
119.14	105.2	112.23	115.16	118.8	107.59	108.1	104.55	127.17	102.65	108.36	114.82	115.54	104.66	99.702	118.67	88.775	104.8	132.21	166.51	90.978	68.61	154.96	133.56	122.9	111.98	116.2	107.67	87.02	92.767	99.737	100.72	101.96	110.36	216.77	154.12	89.674	84.693	91.511	72.075	157.73	121.25	64.202	83.647	64.28	87.594	71.844	90.385	47.674	41.982
108.51	105.88	95.051	115.22	111.65	116.79	94.853	101.35	113.8	95.247	112.11	95.215	110.22	105.56	81.601	107.67	81.702	91.621	112.87	163.69	93.928	56.582	136.28	128.55	136.8	132.31	139.23	113.15	73.839	74.99	94.93	94.163	89.428	101.93	217.17	164.73	83.537	84.752	98.231	82.216	128.13	116.86	110.08	115.63	125.23	133.35	116.48	132.95	99.666	84.604
102.64	104.58	99.786	118.92	93.415	102.48	97.659	96.913	96.14	80.412	116.14	84.036	121.98	104.18	96.32	110.47	70.215	77.668	114.3	169.73	100.23	64.152	140.19	134.01	147.43	132.22	120.74	93.758	67.459	62.021	87.582	91.274	99.009	100.56	235.68	186.44	72.783	86.307	90.137	78.96	90.414	111.53	133.66	126.67	140.68	146.92	135.75	143.42	108.57	98.631
100.87	99.962	97.011	116.03	78.444	92.272	92.39	93.366	85.084	80.496	110.3	82.168	111.77	98.22	110.95	110.08	77.56	69.622	118.53	169.51	94.147	72.029	128.59	122.67	130.74	113.31	119.22	94.146	72.055	65.193	72.31	86.515	113.65	106.59	250.95	209.3	78.663	96.639	85.879	78.178	81.198	104.93	138.57	133.74	139.43	150.51	135.1	142.36	107.53	101.95
110.61	109.1	99.433	121.8	63.343	96.598	103.8	107.09	89.983	103.92	106.77	105.1	116.7	106.66	134.69	125.65	90.682	80.809	115.33	156.23	99.638	89.535	120.78	111.92	109.88	103.8	92.312	92.722	97.381	97.935	89.584	102.31	119.08	113.11	194.18	177.8	90.7	106.44	99.573	85.956	132.26	119.47	115.94	124.2	97.302	120.6	119.04	128.88	78.122	80.233
108.75	100.24	90.362	116.91	72.027	111.21	93.472	107.06	93.329	126.88	99.587	106.65	104.07	108.04	130.65	118.23	103.21	84.357	100.63	131.08	105.82	104.27	100.48	91.052	96.44	103.1	94.917	116.76	106.5	103.13	95.391	99.628	103.86	108.43	136.88	137.32	110.38	114.78	126.07	109.11	162.18	124.25	121.91	127.53	108.82	123.06	124.69	137.75	101.46	96.352
98.401	80.197	95.715	109.58	91.561	109.8	84.566	94.622	88.959	128.16	97.007	91.896	104.47	103.2	122.51	101.3	97.673	79.71	88.265	101.93	117.74	120.92	95.169	81.634	102.52	103.6	79.096	123.1	99.98	77.76	87.965	84.472	84.775	92.693	97.599	93.518	113.29	111.11	134.06	121.86	136.06	114.7	144.3	124.73	139.4	129.62	137.24	140.88	134.52	124.9
88.771	74.019	113.96	109.94	114.48	110.15	97.23	89.259	101.69	116.77	101.95	79.108	124.21	95.112	123.05	94.408	73.178	76.952	79.432	80.573	127.45	131.48	109.59	89.348	122.44	111.92	54.418	109.13	88.673	51.55	92.87	80.861	86.53	84.567	99.653	70.355	95.122	91.111	116.53	109.51	93.175	99.297	153.97	106.97	154.65	127.54	134.13	115.32	141.18	134.25
83.561	83.456	120.91	109.32	131.75	116.27	108.52	92.962	128.35	102.58	110.16	73.303	126.12	85.79	113.89	80.632	66.726	76.167	61.467	54.938	110.6	118.27	106.14	88.192	121.01	111.33	62.652	103.72	80.134	38.166	83.897	77.027	91.774	82.52	119.29	72.991	85.784	75.882	96.912	96.294	61.113	81.833	148.41	97.693	156.3	130.56	121.51	88.9	137.1	133.4
83.319	90.42	128.32	111.14	130.02	106.94	120.56	102.44	141.73	96.375	118.73	86.7	125.77	86.009	111.84	80.194	71.411	77.431	53.751	41.647	94.611	102.79	107.2	88.504	117.85	100.69	70.187	90.891	81.065	51.963	78.433	83.67	94.769	81.975	128.28	85.557	85.837	72.217	97.274	95.927	57.868	81.713	126.45	100.32	142.1	129.08	107.35	80.509	122.47	120.55
84.488	92.512	128.48	113.83	114.55	92.182	124.48	112.21	133.15	99.597	116.48	105.94	121.22	97.956	108.16	88.258	83.599	80.875	41.277	27.382	94.928	92.713	97.45	84.836	117	93.163	83.69	85.133	85.267	77.401	77.396	91.155	86.414	76.295	82.66	81.684	96.488	85.502	117.52	115.56	79.214	90.898	104.75	110.9	132.72	131.89	100.49	93.459	120.71	119.5
82.446	87.44	123.8	117.39	101.61	89.06	121.67	114.26	119.02	101.82	108.51	115.34	125.26	110.72	105.21	106.63	79.557	80.736	37.014	36.061	107.62	91.707	101.02	95.121	120.84	100.59	82.234	84.063	76.097	82.928	92.952	97.49	85.404	79.399	49.746	87.589	101.21	96.156	137.9	134.72	96.726	93.569	97.701	117.36	143.09	146.09	100.07	108.66	139.05	130
77.826	80.157	115.73	115.82	97.523	92.323	110.28	106.52	98.561	99.027	92.763	112.25	122.84	113.22	99.848	116.07	69.367	82.51	34.478	41.883	122.66	95.956	98.505	101.18	120.06	108.73	79.996	90.66	61.744	70.139	98.568	92.546	95.071	87.006	39.2	93.522	97.07	104.4	129.73	131.97	85.662	76.97	103.39	116.08	166.51	161.59	97.956	108.21	160.48	148.86
78.877	77.124	111.32	109.65	99.761	96.048	97.702	94.184	86.69	88.982	90.062	105.98	115.93	105.33	97.938	109.35	67.629	87.109	45.605	49.565	119.76	98.932	101.33	102.93	104.99	103.22	62.256	93.273	52.006	50.114	87.955	78.807	107.78	99.299	73.874	104.49	91.716	104.87	104.9	110.75	54.562	55.685	110.38	110.76	170.7	160.15	95.765	96.514	163.29	151.96
89.207	82.803	115.43	104.65	103.66	97.333	98.751	88.591	82.626	89.568	97.201	106.74	109.78	96.002	105.76	98.534	76.371	101.64	64.743	49.873	118.08	107.02	106.41	94.157	100.03	90.695	47.598	90.368	61.522	58.913	84.46	74.971	115.21	106.78	107.33	100.08	90.415	102.26	86.774	87.864	44.353	55.731	103.72	102.09	142.65	131.56	94.772	83.213	139.86	133.45
104.94	95.384	118.74	101.36	109.56	105.82	110.23	90.778	93.31	101.95	108.65	103.57	106.13	89.754	111.97	88.679	91.469	117.84	81.938	51.39	113.44	111.55	110.58	80.982	100.11	80.664	44.405	88.569	79.156	85.852	98.858	81.327	109.7	108.06	116.5	87.127	98.514	97.153	94.649	86.781	65.224	78.316	91.996	95.153	100.53	94.972	102.41	84.299	119.2	108.82
116.73	106.95	114.41	93.915	111.68	108.85	118.34	94.562	97.669	117.1	103.58	88.049	94.789	85.584	104.06	74.36	112.34	130.18	78.072	34.846	103.85	104.77	89.075	57.704	87.346	67.025	57.217	89.306	97.552	111.26	104.62	82.958	90.647	95.635	58.607	52.74	112.2	100.89	106.87	105.14	85.03	97.755	87.431	93.43	72.552	68.118	113.46	98.486	118.59	103
117	107.01	113.09	88.296	112.54	107.24	129.37	99.127	99.282	126.95	87.629	70.918	96.33	79.474	98.757	76.948	107.56	130.77	79.741	37.571	94.843	94.903	84.885	54.762	74.869	62.172	52.658	75.802	104.75	118.6	119.69	93.149	92.684	92.041	16.277	37.13	108.19	98.444	102.67	111.18	84.172	100.74	93.321	95.35	80.305	67.96	117.49	108.12	133.33	107.09
112.61	110.99	110.72	87.25	106.18	107.12	139.55	110.53	107.01	123.75	78.943	70.486	106.15	77.809	98.018	86.519	95.24	125.63	78.315	41.772	83.234	80.568	86.825	66.58	56.763	69.803	34.705	56.12	109.21	112.47	129.96	108.08	108.05	99.775	-16.06	25.976	95.174	94.307	83.794	98.499	75.493	87.776	99.216	100.26	97.168	84.707	110	104.32	138.71	107.41
103.92	104.87	112.71	88.503	97.813	98.744	139.39	116.27	109.25	110.21	89.318	89.389	117.13	79.383	108.3	100.72	80.095	113.6	93.302	57.23	88.573	79.123	106.5	91.094	68.372	88.614	23.659	41.565	111.43	103.98	137.52	126.5	127.7	114.98	7.5147	38.507	83.435	89.169	76.41	80.228	66.278	78.268	105.65	111.42	122.29	116	103.65	99.972	137.5	103.58
101.28	110.36	107.38	90.568	84.866	90.066	124.54	117.97	104.84	94.723	109.23	116.47	111.83	90.803	113.54	102.32	93.551	109.74	86.207	38.45	110.14	85.859	93.261	99.115	94.922	111.64	49.584	53.023	123.26	110.79	131.41	134.77	117.2	116.4	-8.4872	28.011	96.127	98.578	97.531	90.117	85.466	86.539	99.783	115.27	114.1	130.64	98.849	96.205	120.29	98.162
92.139	100.48	106.69	91.481	83.514	75.919	102.84	102.42	82.535	89.806	114.34	127.21	100.4	95.201	119.84	110.98	97.463	107.55	86.105	31.749	153.37	111.68	86.002	106.54	153.91	132.44	93.54	75.371	128.86	126.93	142.66	141.69	104.18	111.47	16.342	45.68	113.29	108	136.49	121.88	111.23	114.51	91.113	108	107.85	136.02	96.918	94.103	110.63	96.826
83.747	103.13	98.114	94.29	91.578	84.742	88.247	90.019	75.595	92.633	101.54	116.74	88.501	94.499	113.43	117.93	99.66	113.7	73.62	36.692	171.43	125.16	74.515	110.4	180.35	146.44	124.83	98.361	129.56	140.24	167.04	143.11	96.722	111.27	49.976	76.468	132.08	114.36	168.01	160.28	150.57	143.67	78.26	89.91	88.815	124.25	90.089	85.431	102.72	90.171
76.141	109.36	88.606	95.401	100.21	99.091	86.467	87.009	74.819	97.251	75.659	99.897	80.267	90.137	100.92	118.99	100.07	126.19	64.818	56.791	159.82	121.72	69.405	106.9	164.85	142.17	126.02	102.84	133.45	151.66	182.26	138.98	106.36	116.6	90.252	107.21	140.45	119.8	165.77	171.73	180.47	157.07	69.468	77.523	74.937	100.81	81.236	76.603	91.843	80.092
75.525	108.08	93.861	97.116	102.5	103.96	102.28	93.912	81.317	95.584	68.923	96.827	94.276	90.121	103.07	122.42	94.061	133.88	91.109	109.95	132.83	114.26	105.81	113.22	135.28	125.16	77.662	77.236	140.13	155.99	185.99	137.75	129.71	128.01	154.88	137.44	131.33	115.71	141.43	146.43	188.54	158.69	69.217	76.798	66.924	71.335	80.094	76.911	72.494	60.119
88.847	114.2	90.92	91.106	93.864	104.52	107.48	105.46	90.314	89.056	84.176	104.33	94.815	99.625	98.629	104.64	119.84	138.62	108.24	131.02	98.61	97.887	110.45	97.504	91.249	100.75	57.236	69.443	153.55	155.6	144.42	121.7	123.37	121.72	140.87	119.7	131.02	120.46	117.69	118.23	183.49	147.09	75.188	85.349	54.805	43.878	88.583	90.905	52.906	53.702
105.35	110.46	89.869	81.275	83.822	94.414	98.112	104.54	89.489	88.014	108.75	110.38	90.106	106.5	99.636	93.013	143.97	132.75	131.51	142.18	81.954	94.686	105.11	84.421	74.588	79.559	65.898	79.404	156.57	147.41	95.495	105.65	100	103.13	108.79	96.296	128.3	121.2	108.86	102.62	157.92	136.35	83.016	88.758	52.967	30.412	98.78	106.8	42.632	59.996
119.2	111.11	92.168	79.598	73.106	86.623	88.937	98.862	85.936	99.507	121.62	112.65	93.908	108.07	108.1	104.27	146.16	125.88	148.53	148.32	80.435	102.78	95.043	86.662	76.904	69.916	77.229	90.82	148.17	141.16	75.728	102.76	79.199	85.596	70.803	77.075	115.3	113.49	107.46	99.317	135.37	134.16	77.677	74.719	44.616	21.002	94.164	102.19	28.352	61.765
122.9	117.16	91.692	86.161	62.208	85.739	82.862	94.395	83.773	112.53	114.82	110.43	103.55	104.44	111.21	122.63	130.02	120.62	155.34	157.68	72.011	104.26	85.707	98.405	66.865	63.894	69.606	89.749	130.37	133.58	77.213	103.19	71.676	80.064	55.827	75.341	97.559	103.45	102.72	98.298	118.56	132.38	69.22	61.368	35.726	19.985	82.686	86.617	19.773	59.086
116.13	127.52	77.233	94.133	57.231	101.36	77.483	98.266	90.182	118.61	94.912	106.95	103.07	102.79	93.386	121.43	118.71	118.83	142.48	159.48	51.912	86.671	68.193	96.493	35.457	63.702	69.275	90.602	112.8	126.56	78.489	95.757	71.852	85.845	54.543	83.623	90.65	102.82	94.571	94.127	114.34	122.54	73.59	69.707	39.64	37.007	82.025	81.353	34.875	67.556
107.47	119.97	79.621	99.576	51.519	90.25	81.807	102.68	80.479	108.95	83.589	115.82	109.95	112.73	83.126	108.44	119.11	117.65	138.73	155.03	49.725	75.893	76.287	90.035	20.393	57.331	42.346	70.128	110.21	124.86	67.418	86.354	70.718	87.027	44.707	78.725	89.615	110.73	83.691	84.258	96.011	113.86	86.587	89.479	33.503	40.472	93.554	91.223	46.315	75.949
103.77	108.85	93.099	107.22	64.57	89.568	101.22	113.51	86.495	105.18	86.274	127.14	123.95	128.64	87.479	105.43	120.56	117.71	135.31	144.79	76.9	83.497	105.44	90.363	53.039	76.488	34.945	62.972	116.51	130.14	87.272	99.233	77.155	90.474	30.871	71.777	89.661	110.45	81.024	77.81	91.52	114.79	92.288	96.147	23.845	38.595	99.786	96.015	52.42	79.769
101.72	95.971	104.38	110.53	95.326	99.278	111.65	117.84	105.86	106.07	93.669	118.11	123.45	132.79	93.105	104.49	124.93	109.41	123.46	122.28	101.82	98.155	120.98	95.61	101.97	102.29	63.37	82.016	114.98	119.72	114.06	115.23	85.041	92.983	28.265	76.272	92.182	99.776	80.958	84.224	80.064	111.46	90.177	87.989	29.422	45.498	91.08	91.745	63.587	86.544
100.68	90.118	113.4	114.04	118.1	104.86	112.15	115.63	125.12	102.4	98.959	95.223	116.86	124.59	99.478	107.12	123.97	95.02	111.85	100.15	101.94	106.76	114.74	107.92	125.32	109.2	87.16	96.116	103.37	96.595	126.04	119.8	96.032	96.358	42.947	85.923	89.27	82.462	71.084	90.553	62.219	98.107	76.907	71.49	38.994	50.819	65.165	75.019	64.286	85.385
99.473	96.684	119.89	123.53	116.79	106.81	114.46	114.96	135.33	94.075	97.341	77.033	116.71	114.01	106.27	114.85	106.68	82.997	109.4	93.926	84.82	104.8	96.198	117.77	113.61	95.364	87.988	88.448	87.368	80.959	117.82	109.38	111.2	102.32	72.128	92.517	76.941	68.528	53.114	82.95	57.273	80.213	59.521	60.402	46.148	52.139	37.649	53.091	52.893	77.146
95.64	95.515	116.75	124.91	93.5	94.654	103.54	102.79	121.34	74.086	96.231	67.423	110.19	105.14	101.2	109.68	89.16	71.502	129.51	116.97	54.519	88.258	77.26	110.22	67.424	55.859	73.574	69.274	68.198	67.711	64.675	70.656	114.38	104.94	125.86	109.83	71.308	70.588	47.703	74.918	46.881	61.56	63.857	74.391	59.344	60.708	38.776	56.4	54.734	80.701
93.617	93.386	100.54	113.84	64.446	74.31	86.042	87.524	76.553	69.452	79.447	74.154	82.797	103.3	84.813	94.785	91.661	82.347	135.9	114.04	53.87	73.921	30.765	62.8	31.25	19.307	99.57	70.562	73.233	90.372	-3.8355	30.787	101.81	90.471	99.069	90.568	80.827	101.57	55.459	78.325	51.514	57.693	75.605	95.233	67.198	63.206	57.726	72.485	56.393	101.64
114.58	122.61	111.49	123.56	41.911	77.023	121.17	100.05	83.928	76.861	101.05	111.05	124.72	120.56	110.49	123.59	82.953	110.65	152.59	138.22	64.587	78.301	69.363	70.747	22.631	27.924	16.45	36.362	96.913	122.21	27.144	51.238	98.947	94.779	35.536	54.283	79.265	103.87	90.342	94.087	99.241	102.14	51.935	69.26	-17.241	9.1688	62.951	58.159	-3.9499	51.288
108.46	113.57	75.115	93.64	67.794	84.101	86.39	84.169	70.951	94.467	84.997	99.484	69.423	102.31	75.965	90.212	117.64	123.45	126.15	104.08	59.698	65.606	27.509	31.601	19.43	36.775	89.255	91.026	107.99	123.89	25.866	46.454	91.469	88.346	-2.1473	56.398	106.4	122.28	111.55	126.2	88.093	108.33	76.495	82.622	37.12	45.483	89.072	83.67	46.314	82.875
97.65	99.025	66.646	78.78	103.01	88.665	76.099	82.072	74.31	110.44	75.075	92.346	51.175	85.321	67.337	77.031	123.91	125.33	114.75	86.409	66.315	71.546	34.723	36.088	48.832	61.829	121.56	115.43	113.96	120.47	78.09	72.077	113.13	97.082	22.649	77.423	102.52	111.05	102.96	124.02	67.856	105.91	96.779	89.522	115.36	86.823	101.73	93.401	103.4	101.19
96.99	102.54	85.043	85.158	113.35	89.903	94.867	99.907	94.083	106	87.291	105.18	80.257	91.798	82.738	77.752	118.45	122.33	111.64	81.622	71.672	82.723	70.315	68.852	63.783	82.18	89.076	96.823	120.22	118.02	129.84	101.72	130.09	108.98	51.905	78.995	79.079	86.44	73.088	94.206	57.216	91.555	104.69	91.039	147.98	98.755	101.69	87.015	132.92	97.804
104.14	117.4	103.26	95.845	102.72	93.159	111.14	118.27	113.13	87.418	109.12	122.23	111.37	113.19	95.875	71.967	123.41	117.01	100.01	72.609	72.456	90.057	86.125	87.83	51.892	87.013	60.763	82.572	123.53	112.82	130.27	106.86	114.44	107.23	53.572	62.988	66.925	77.224	49.994	72.525	50.65	67.568	109.57	98.098	135.1	95.317	100.44	83.463	145.04	100.17
110.07	121.08	118.76	104.69	93.775	95.406	119.74	121.72	120.46	78.053	126.07	134.4	134.35	129.58	114.41	82.429	117.5	111.84	100.17	82.057	92.79	109.8	103.19	100.62	63.365	92.468	61.361	85.848	122.53	112.72	122.33	111.6	93.097	100.09	69.159	66.522	66.245	81.021	53.648	72.374	49.89	58.428	105.99	102.68	103.7	89.8	96.386	84.045	134.34	101.63
106.27	108.68	109.45	100.57	104.96	99.467	101.69	106.65	115.11	83.817	120.19	125.16	114.21	124.64	113.41	86.787	115.31	104.13	89.905	78.504	119.07	126.39	87.421	93.956	95.661	102.77	134.37	127.17	116.83	110.94	113.43	112.72	76.676	89.224	82.797	87.627	85.621	99.9	75.874	95.479	45.862	55.638	103.94	112.9	107.16	110.37	96.732	99.648	128.85	117.72
101.74	96.527	100.13	100.48	121.89	99.82	93.567	96.593	115.96	90.731	108.83	115.73	98.202	114.15	112.51	97.424	103.51	91.798	79.151	71.114	142.44	137.86	82.68	103.86	138.07	122.67	187.56	149.96	111.35	109.66	136.03	127.7	79.38	86.15	87.586	101.03	97.295	107.89	90.927	108.84	46.235	57.461	94.795	114.69	120.7	128.28	98.018	112.75	110.14	115.98
96.17	85	86.856	99.375	136.34	102.32	87.452	93.829	123.14	82.636	97.28	104.92	78.55	105.59	94.377	91.475	95.801	66.186	67.786	65.016	138.46	129.17	82.801	120.55	153.06	139.36	220.61	157.89	96.441	94.453	146.8	131.87	86.631	89.591	107.13	113.48	100.32	103.49	85.032	101.55	35.898	40.274	104.75	125.83	160.05	157.63	114.95	133.49	121.54	123.44
92.6	71.36	98.948	106.89	137.71	97.386	104.97	101.11	121.54	70.06	88.722	107.99	87.19	106.72	91.926	101.45	70.769	38.004	85.272	92.443	135.7	129.99	129.97	155.51	168.4	153.78	195.15	133.09	79.049	83.552	154.91	141.64	102.11	98.129	159.77	129.65	80.353	84.45	63.95	71.366	26.71	26.318	120.84	131.05	183.79	168.59	131.9	140.84	137.67	125.98
92.437	73.17	103.07	109.38	128	96.355	109.13	110.2	105.24	63.39	72.614	106.09	75.314	109.05	78.875	96.267	75.964	25.509	87.511	101.59	119.7	126.01	140.71	157.74	154.79	154.19	186.99	130.82	71.004	75.244	115.63	130.29	92.713	93.351	156.12	120.9	80.534	85.837	54.353	63.809	33.801	23.06	135.75	134.7	172.1	160.99	138.39	140.1	152.83	141.21
91.829	88.116	102.47	116.83	123.35	110.63	109.04	120.56	96.302	78.754	57.718	94.49	65.365	102.33	76.589	100.93	81.868	32.71	91.277	117.85	113.13	130.37	142.97	150.49	156.63	162.61	191.39	146.72	70.55	71.996	100.29	127.52	90.274	94.31	143.21	120.68	94.902	93.999	76.265	81.651	77.482	53.558	133.55	127.67	139.92	145.16	124.96	125.85	148.22	144.14
82.936	91.8	87.03	115.42	127.06	116.27	81.869	115.02	82.034	100.02	43.663	60.756	37.214	80.216	65.656	81.982	97.157	43.236	86.796	112.72	110.72	127.6	108.21	119.89	164.23	158.15	229.99	179.2	69.318	56.736	84.784	108.63	92.051	93.551	128.07	131.94	122.56	111.52	108.95	111.89	105.1	85.782	137.79	133.74	151.16	157.33	113.57	127.08	157.98	160.53
78.812	83.855	100.2	123.65	123.54	101.42	83.159	109.4	78.092	114.19	54.5	41.416	62.541	67.47	85.362	78.744	81.253	50.778	102.27	117.58	131.84	134.47	116.74	115.84	193.95	150.8	195.39	158.42	68.913	46.753	112.65	105.91	116.28	102.13	140.38	146.71	115.88	105.64	119.48	109.31	108.39	114.97	135.23	132.11	171.33	165.4	103.63	123.9	148.43	150.63
85.8	83.25	104.53	121.7	111.74	95.223	87.694	104.63	91.326	109.8	79.172	34.541	87.493	71.291	87.467	55.107	86.613	57.713	88.599	90.307	130.71	117.44	98.843	96.223	175.63	134.09	161.21	135.74	70.502	42.101	108.41	86.523	121.6	105.91	123.51	139.1	102.52	97.927	99.332	90.278	92.303	111.54	139.92	135.86	189.2	177.56	105.25	126.54	150.37	148.04
94.478	69.666	120.84	113.12	102.41	87.072	105.53	94.555	100.62	99.116	103.75	45.725	120.58	79.869	98.651	54.003	83.972	62.403	94.552	88.298	123.84	109.51	113.81	88.983	154.09	117.34	113.51	105.44	72.366	52.184	92.919	75.872	127.42	111.7	149.54	145.34	75.957	82.651	66.085	61.853	68.078	104.06	141.36	131.93	187.58	176.17	106.02	121.07	148.27	138.39
100.71	72.264	112.86	97.492	104.89	99.803	108.54	88.424	109.95	94.691	106.9	57.351	113.06	82.843	92.08	53.227	108.52	76.464	82.216	70.154	95.247	96.292	91.456	64.102	113.31	106.34	128.97	118.66	83.38	72.815	51.801	60.743	115	109.8	130.48	129.51	79.475	86.305	53.446	63.611	77.865	104.17	130.21	121.48	154.41	158.98	97.428	108.73	138.66	133.78
95.114	69.518	106.55	91.205	120.7	106.86	106.2	83.862	110.57	98.039	97.804	65.261	99.975	75.147	97.339	72.385	114.9	83.769	100.44	82.947	75.566	99.12	92.607	63.974	103.95	101.38	150.56	135.93	89.74	84.316	36.545	59.192	114.17	111.86	138.68	127.33	93.302	89.314	72.902	82.124	98.826	120.37	111.89	106.2	120.23	133.91	85.665	95.826	119.17	120.99
91.588	79.015	112.83	104.32	126.8	99.31	115.16	95.248	105.75	104.67	89.824	81.967	106.65	80.471	117.56	98.532	104.78	87.908	121.81	89.814	81.221	111.01	102.38	85.054	113.89	97.893	140.37	130.46	98.034	91.777	50.236	71.166	114.4	108.07	101.9	94.873	101.2	91.463	98.939	96.571	116.94	133.46	84.543	84.1	73.529	90.646	73.196	79.208	74.548	94.641
88.462	90.169	104.79	114.53	135.6	108.22	108.97	108.39	110.94	109.1	86.656	84.101	98.431	93.95	109.92	89.591	97.133	75.849	112.09	76.75	84.22	104.65	85.014	93.712	107.9	96.887	159.66	148.08	85.822	71.185	50.726	68.477	99.242	97.999	70.956	78.958	107.87	97.155	114.18	106.56	97.238	107.87	86.49	85.453	78.937	93.666	83.569	84.946	78.639	101.69
91.182	91.279	116.45	122.93	139.71	116.19	118.1	118.53	115.37	114.2	97.041	92.599	115.92	115.9	112.57	88.452	74.401	61.571	103.57	80.699	104.15	106.75	101.25	110.97	118.64	105.5	150.15	149.3	69.126	54.403	63.368	80.518	89.037	89.327	86.019	93.362	92.297	96.343	108.48	99.546	61.062	78.169	96.16	89.268	94.618	108.42	97.204	89.443	89.983	105.44
97.305	99.363	118.89	117.49	140.25	130.35	120.03	121.81	118.4	116.37	108.1	97.384	120.16	130.97	105.78	77.779	83.316	62.707	68.431	62.904	113.79	100.91	91.456	101.7	117.32	116.3	161.98	160.17	67.819	52.465	53.788	85.321	67.298	74.46	73.242	99.352	92.377	109.15	99.433	103.45	53.856	65.732	102.42	93.416	93.55	118.16	103.55	90.739	97.398	110.38
93.481	95.142	118.76	107.23	143.32	136.26	114.3	110.09	118.8	113.17	120.88	94.13	124.85	123.08	110.35	84.202	92.889	70.159	64.709	80.332	119.46	100.19	105.55	102.62	133.46	126.7	164.52	154.36	72.938	56.095	59.657	91.739	66.884	74.453	118.89	133.53	103.52	112.4	110.98	114.03	83.04	89.071	108.2	96.522	95.727	123.25	106.38	92.786	102.49	107.38
88.318	101.77	101.84	100.32	131.14	130.28	97.329	98.367	113	106.33	123.55	88.72	113.92	107.97	110.15	88.483	117.65	89.735	62.589	83.642	118.72	91.625	90.692	97.131	132.37	122.6	168.22	137.98	90.562	70.029	60.295	86.146	72.268	79.102	122.77	134.18	129.67	115.72	132.5	127.7	138.91	120.36	111.28	98.519	91.378	112	106.93	95.528	97.368	108.99
86.96	100.28	96.814	105.69	102.15	101.96	90.214	88.491	95.892	101.65	121.35	90.75	116.3	98.707	121.89	109.3	113.19	105.8	90.496	110.89	125.51	95.379	104.28	116.83	131.57	106.03	121.81	94.898	100.8	84.313	75.741	88.484	95.851	94.976	153.74	137.22	134.01	104.68	144.4	123.83	165.65	137.27	114.07	95.681	90.157	91.178	107.06	95.262	82.426	103.47
99.417	103.8	89.125	107.69	61.805	67.323	78.121	83.07	69.886	96.367	111.52	93.888	99.329	103.32	112.99	108.47	118.61	119.7	95.763	110.86	110.66	93.173	91.051	121.96	91.052	74.916	74.169	72.494	105.51	90.97	52.174	78.131	97.568	100.37	138.42	117.96	134.07	110.27	134.64	122.79	142.87	119.42	112.29	92.715	71.717	65.346	103.19	95.675	60.234	96.827
111.93	97.479	92.898	108.21	50.479	59.222	78.443	82.146	61.336	102.28	100.69	91.763	86.905	105.06	103.02	114.36	99.663	122.53	105.1	132.03	94.194	103.1	109.15	133.5	77.367	71.093	47.059	81.836	95.612	89.961	51.123	84.367	105.13	110.25	173.33	137.35	119.89	117.04	120.39	121.84	103.06	99.297	98.526	82.884	57.907	57.293	91.275	88.812	42.232	73.586
120.16	100.77	89.973	99.442	65.423	74.025	73.885	86.183	69.913	104.75	91.115	84.165	62.281	101.38	80.424	100.07	105.4	123.58	86.179	115.88	70.85	100.26	96.178	118.78	66.637	79.643	71.795	119.61	93.887	87.583	38.201	78.133	90.097	102.45	143.51	127.32	122.75	138.18	113.14	133.44	80.881	88.351	70.716	69.968	27.567	48.365	76.244	82.861	22.333	47.822
115.86	98.239	107.23	100.04	100.27	95.311	90.341	93.585	98.037	106.07	96.589	87.004	79.075	92.632	89.127	110.36	87.233	115.1	98.084	122.38	76.868	104	128.81	129.22	97.766	100.14	68.979	119.6	92.763	87.329	69.673	85.771	90.373	97.144	137.13	118.19	111.58	130.28	117.76	127.43	79.678	100.18	41.826	51.983	4.1655	37.028	69.914	77.535	7.2292	19.496
100.93	92.296	102.87	93.187	133.75	115.49	84.234	90.629	121.08	106.42	97.248	87.715	75.257	80.901	84.667	102.69	84.138	100.49	102.58	109.84	84.682	87.138	124.46	122.92	103.91	99.609	97.672	118.03	85.257	80.442	71.775	72.438	83.665	85.514	124.34	101.64	107.28	112.51	120.6	115.08	64.497	91.148	51.003	62.494	39.013	57.893	91.324	100.4	49.56	49.971
97.858	97.978	94.288	91.378	136.98	124.48	80.333	87.274	140.74	106.93	105.26	100.39	78.273	82.159	85.304	100.91	84.32	91.592	108.31	109.09	78.877	66.084	121.45	127.37	70.662	81.726	86.007	98.289	73.084	71.042	59.54	64.371	78.284	82.829	120.16	87.925	97.981	86.625	114.93	101.53	40.006	69.531	78.749	82.871	75.318	76.003	117.58	126.26	99.196	91.859
110.72	114.61	93.507	93.823	108.78	108.1	85.905	86.994	135.29	113.08	106.42	121.46	82.396	93.289	95.418	109.31	89.839	101.97	106.59	106.61	70.634	63.344	115.15	130.06	33.167	60.216	59.784	81.473	72.548	77.173	39.696	70.902	77.76	81.85	88.206	63.534	89.364	82.125	96.808	96.407	28.138	56.789	96.37	94.399	81.957	68.483	120.96	129.67	110.23	110.3
122.07	122.15	96.467	91.626	83.106	82.05	84.421	80.391	118.94	112.14	104.78	122.78	76.796	92.835	101.05	111.8	97.331	113.08	111.09	117.99	52.664	74.032	115.65	129.21	20.289	48.605	59.09	91.143	71.205	70.797	21.127	71.861	82.443	83.174	83.1	67.193	94.612	99.519	88.395	107.4	32.216	62.863	105.68	98.903	81.646	61.315	108.73	118.6	101	101.54
121.31	126.84	89.069	85.439	84.583	83.907	71.818	75.573	120.76	105.25	102.14	101.23	59.115	79.783	86.874	98.329	107.92	117.66	111.18	126.44	32.904	76.553	104.15	117.25	29.7	57.923	111.28	130.12	66.496	51.35	17.229	55.824	85.962	84.575	92.406	88.579	114.95	122.07	98.193	122.92	66.066	79.044	109.97	98.998	91.65	73.934	97.192	103.42	97.213	87.33
114.9	127.58	99.968	87.794	92.322	86.673	78.086	81.635	116.85	103.78	97.156	98.599	68.99	77.499	85.399	100.95	101.64	124.74	120.88	121.94	52.331	83.053	103.71	111.46	60.757	68.809	127.39	126.86	76.463	59.97	38.697	48.952	90.852	77.134	69.749	76.895	114.26	127.73	99.059	109.79	105.73	98.788	97.047	84.176	83.553	67.674	87.454	80.37	71.742	68.84
105.64	113.83	101.84	84.09	105.48	100.7	72.085	81.25	115.28	99.047	101.92	100.33	74.716	81.328	69.602	92.648	93.874	113.74	136.42	126.83	50.271	69.81	110.48	111.91	44.534	57.657	90.789	99.72	71.039	54.593	37.28	36.082	78.944	71.865	94.897	87.57	103.86	109.86	96.763	92.509	89.264	93.4	105.71	87.339	98.321	83.181	105.97	89.922	92.305	83.358
109.22	113.2	94.118	82.281	102.26	118.66	73.764	89.624	104.4	106.99	105.2	121.9	77.24	99.752	57.203	91.708	94.838	114.27	129.54	115.01	43.192	57.307	103.4	105.51	2.1111	44.525	29.256	66.155	79.142	78.762	37.781	52.62	61.823	71.029	85.445	78.637	89.833	94.344	84.89	82.168	69.466	87.886	108.07	92.068	99.177	85.412	121.61	104.15	113.83	102.8
113.68	106.52	84.391	79.599	94.178	125.37	78.793	94.025	82.537	119	107.9	139.04	77.764	110.47	62.112	101.85	93.011	119.01	125.26	117.19	44.066	65.697	108.86	99.715	-4.9706	47.987	-6.4905	52.098	94.726	115.55	68.302	97.396	65.265	83.939	103.33	94.115	81.613	90.089	81.314	86.359	64.983	102.77	108.55	98.246	114.25	91.173	127.62	116.23	138.89	112.21
119.45	114.69	80.142	81.521	80.754	120.09	93.508	103.76	72.205	119.44	116.43	143.66	88.609	114.69	84.665	106.04	108.03	130.74	103.77	97.045	57.032	85.85	103.89	86.233	24.444	69.776	-3.6771	59.114	124.71	149.87	119.23	138.77	72.075	94.017	64.064	83.492	91.468	102.63	92.386	104.48	99.387	137.88	93.48	90.083	100.56	79.07	116.2	108.51	132.11	94.713
109.5	109.93	74.63	77.962	88.027	118.31	94.064	102.08	84.015	107.98	123.88	120.32	93.115	101.46	99.74	92.002	124.71	127.82	91.061	88.347	76.38	99.862	96.422	70.83	77.117	98.437	61.143	95.12	136.29	149.02	163.97	146.09	85.422	103.91	73.044	103.39	111.6	110.92	115.61	119.61	130.79	157.85	95.321	91.732	120.6	101.69	113.28	106.88	145.45	92.234
95.797	101.93	82.346	77.583	105.63	119.07	98.738	101.5	106.05	101.03	119.35	97.95	102.53	90.016	107.87	75.494	130.36	118.08	81.555	78.246	103.41	107.9	89.123	59.769	119.21	116	119.38	123.16	133.07	133.21	179.15	130.03	91.722	102.2	83.808	111.41	119.82	108	122.77	115.41	139.44	151.3	99.969	94.321	140.21	129.22	112.99	104.68	153.62	104.4
89.678	95.225	102.6	84.807	125.03	128.7	116.03	108.18	130.83	107.26	107.71	93.441	120.64	88.136	111.16	77.897	109.9	104.36	84.795	88.691	119.9	112.61	105.29	69.199	133.27	121.04	121.7	124.92	116.24	115.79	173.57	119.89	93.917	99.085	110.83	113.85	107.7	91.644	108.79	95.101	130.32	131.33	100.34	94.066	146.07	144.35	110.7	100.68	151.44	116.26
96.387	95.824	120.98	90.593	126.62	124.26	130.39	118.74	130.23	113.99	93.952	103.15	124.97	94.949	103.56	82.108	94.75	93.163	78.494	78.491	110.04	109.6	109.03	75.507	109.4	102.16	82.208	106.62	106.66	105.57	130.45	111.13	74.46	83.511	72.011	74.046	96.696	89.181	79.265	80.35	111.69	113.04	95.999	91.133	126.53	128.35	104.57	96.694	136.71	122.32
94.508	85.871	112.21	84.607	133.07	128.78	119.76	118.74	121.48	119.08	83.815	94.253	98.367	86.899	79.511	81.178	79.411	74.57	72.346	72.076	84.068	98.261	104.72	74.835	95.3	92.431	89.143	111.79	92.029	89.106	102.27	105.15	61.743	77.403	69.309	71.186	96.551	92.945	66.165	79.72	99.06	101.17	115.15	102.98	161.18	145.6	112.38	105.83	171.3	144.34
89.004	79.326	109.23	82.692	126.58	118.9	118.97	119.36	108.91	119.22	87.292	86.275	94.541	79.403	82.147	95.548	62.426	67.244	71.408	61.331	85.661	100.97	117.44	83.253	120.28	101.98	83.83	96.588	93.635	90.606	128.75	116.55	66.316	78.688	62.303	72.237	88.784	90.489	70.936	80.879	102.83	106.26	128.59	105.29	188.19	156.7	118.07	102.9	191.96	147.07
81.554	84.566	95.833	76.973	112.57	103.97	108.94	116.9	95.804	113.64	88.929	76.075	85.773	76.495	84.949	93.365	76.184	78.873	51.471	27.772	104.25	103.73	97.32	72.779	142.85	120.81	101.32	88.322	107.15	105.8	159.37	120.01	72.471	80.298	40.979	71.91	89.091	92.328	88.23	92.768	106.54	102.09	135.7	112.33	202.77	173.44	122.72	103.43	200.66	154.84
77.32	97.302	85.706	76.646	105.17	97.121	104.01	115.16	88.456	110.28	83.072	73.602	83.725	78.947	91.759	90.913	91.391	102.62	37.215	15.89	136.77	118.41	79.687	63.689	165.38	151.15	114.85	84.634	117.95	129.98	193.79	130.95	91.089	91.027	60.474	91.469	88.514	90.955	106.95	105.74	112.76	94.941	123.05	117.54	192.87	184.66	116.61	104.16	185.68	156.48
81.13	106.92	85.529	79.575	103.89	88.057	100.9	110.18	75.873	98.718	77.798	80.016	84.529	82.734	97.16	86.367	99.465	120.25	44.889	35.845	156.05	138.2	78.726	64.585	172.01	167.44	102.58	79.316	119.56	142.22	200.8	139.7	107.37	102.2	104.89	117.34	93.627	92.799	115.41	115.07	114.18	92.372	95.771	117.22	151.18	170.19	102.59	107.43	151	145.51
90.565	115.88	83.551	81.776	108.63	90.847	96.085	107.29	68.05	82.746	79.647	87.154	76.881	83.108	89.327	74.595	103.04	121.22	55.179	55.632	145.56	142.56	76.411	66.615	155.61	163.47	95.632	86.165	114.53	133.54	179.39	135.71	106.36	104.66	114.35	123.07	110.32	100.68	110.44	115.39	123.79	95.025	74.931	111.47	104.02	141.82	93.571	109.91	127.8	135.25
95.146	111.41	82.734	82.061	116.2	105.56	94.831	105.44	74.256	75.154	94.136	90.856	74.556	78.092	79.823	72.678	91.517	103.71	73.197	79.713	116.5	128.87	93.432	81.031	135.26	144.96	90.934	92.708	103.47	108.14	163.94	127.19	100.07	105.5	122.16	130.94	121.68	98.208	100.27	100.56	133.39	101.2	84.483	107.96	96.553	132.17	104.86	112.89	141.37	134.88
94.572	101.97	82.951	80.164	108.92	111.41	98.69	107.88	79.127	86.036	102.92	95.749	75.553	78.84	72.791	76.913	90.81	90.877	68.665	70.19	90.839	104.33	93.795	85.342	108.31	112.64	87.903	89.171	104.87	95.83	145.87	115.19	85.089	97.253	81.413	110.49	122.13	96.04	85.997	84.699	132.8	104.6	115.1	111.46	120.36	140.24	127.54	114.53	165.99	147.44
88.335	80.491	100.32	86.096	92.071	94.733	117.05	109.45	75.089	110.94	99.964	103.21	100.96	86.347	90.007	105.83	80.358	87.7	74.859	81.926	94.455	101.8	117.37	99.39	110.59	87.226	54.537	58.749	110.34	103.88	150.88	121.85	91.532	99.467	88.537	106.38	98.549	87.425	80.619	77.239	119.13	117.58	141.55	118.1	158.86	156.31	141.92	112.44	170.29	148.31
86.696	78.702	96.256	90.769	75.457	79.393	114.8	107.67	72.065	119.76	85.235	94.222	102.6	97.043	89.393	106.75	103.23	93.741	55.276	81.233	91.449	98.406	89.834	84.84	94.826	71.03	56.842	54.097	112.81	107.53	123.86	110.82	89.28	103.87	82.482	93.614	94.971	99.217	93.644	104.68	111.25	126.66	146.8	129.55	171.27	163.11	137.21	115.33	153.92	144.13
90.534	89.95	93.94	103.29	72.802	73.547	113.61	103.51	75.617	107.89	76.685	80.301	112.95	104.02	99.11	111.47	107.91	98.529	58.171	107.82	107.29	112.19	77.331	79.672	110.43	82.726	71.23	58.328	105.32	105	120.39	106.68	103.62	119.1	104.38	93.266	94.419	108.13	116.34	128.76	128.11	141.67	120.45	123.74	143.29	138.02	109.13	105.02	111.93	114.52
94.796	102.91	82.021	103.91	81.995	75.95	93.181	88.27	77.299	76.394	78.438	59.926	103.6	99.365	96.649	94.953	112.41	95.798	66.845	115.36	120.16	115.7	53.413	67.307	124.3	97.065	117.62	83.908	90.874	84.872	106.47	84.227	107.65	123.52	102.9	88.464	107.49	116.29	131.45	134.76	136.4	134.56	98.199	116.55	108.78	104.47	87.34	99.451	89.805	97.888
94.799	104.48	75.291	97.192	98.685	93.309	77.928	71.682	87.104	57.927	89.923	52.703	98.805	87.777	97.179	90.681	97.907	94.678	92.163	125.61	139.18	114.27	63.151	73.789	149.41	122.41	156.35	107.87	78.826	73.29	126.65	78.878	121.72	129.38	129.39	108.52	112.04	105.41	135.5	112.42	135.68	113.2	98.376	115.34	106.59	92.683	88.216	101.49	98.506	96.606
95.448	97.364	84.448	92.57	105.49	107.2	83.032	64.474	98.721	63.387	103.87	71.001	113.18	83.741	108.9	109.31	81.401	107.1	123.27	145.15	159.22	116.81	110.41	103.95	173.91	150.35	143.58	107.03	85.81	90.876	174.22	105.67	145.79	140.23	180.48	142.73	106.43	86.685	135.49	89.283	130.87	100.39	109.89	119.52	119.7	94.287	105.16	110.72	103.93	91.73
101.25	97.64	91.2	90.952	96.37	105.45	91.269	68.637	96.141	79.418	103.83	100.18	117.82	93.492	111.68	120.84	102.36	132.35	121.59	141.4	165.63	118.27	125.23	119.91	170.16	163.36	127.02	104.55	118.12	133.92	189.84	136.87	157.12	143.36	184.41	146.51	113.96	94.965	136.19	100.03	135.11	104.86	109.38	123.84	113.64	86.87	116.9	121.81	81.17	81.385
108.25	103.5	93.133	95.847	90.388	97.173	95.696	76.801	88.849	87.329	98.653	116.52	113.98	107.38	109.15	120.24	137.61	143.2	105.56	137.72	153.55	120.02	114.83	125.18	148.4	158.84	130.17	112.74	146.7	162.09	166	150.75	156.76	141.13	173.22	136.85	129.7	121.51	140.13	135.06	144.54	122.31	86.356	114.49	75.508	61.725	110.25	121.58	40.656	62.914
111.77	105.31	100.26	106.13	99.544	93.284	102.31	82.681	90.833	85.229	105.05	117.44	120.67	117.01	118.73	124.27	143.62	124.92	115.98	162.16	132.04	121.78	122.77	140.31	127.48	139.92	135.91	118.95	146.21	152.52	131.13	144.88	156.88	138.34	189.98	138.7	128.25	133.5	135.73	149.34	144.64	133.11	50.635	86.304	18.076	23.287	88.361	101.94	6.1175	40.613
110.75	105.06	98.586	104.37	113.59	95.939	96.297	84.002	99.297	82.912	115.77	107.95	112.63	120.41	119.43	111.7	139.93	93.856	131.66	164.5	93.877	103.33	113.46	136.88	80.862	98.979	150.03	130.06	121.21	112.84	67.276	104.65	135.66	118.5	167.62	122.35	115.57	131.25	109.5	128.33	115.04	107.67	32.699	63.955	-21.259	-3.4351	72.641	84.212	8.7286	47.973
109.12	100.48	114.59	104.28	115.49	97.278	112.65	93.794	115.66	100.2	127.48	119.15	132.04	126.76	138.81	126.39	105.61	79.652	174.81	177.2	78.324	93.645	145.1	145.79	58.564	69.331	100.96	103.78	95.057	93.248	52.036	87.834	124.67	100.92	141.37	100.54	77.816	102.75	72.514	72.748	87.634	79.704	33.48	51.696	-27.426	-16.114	67.619	71.27	19.075	56.04
106.17	105.15	109.5	100.61	110.76	121.11	120.24	109.87	147.1	127.17	125.67	129.76	133.82	130.71	132.72	133.53	90.041	90.113	192.96	179.59	68.57	79.737	153.48	137.63	47.651	71.305	72.016	94.547	78.993	97.302	69.605	88.009	113.48	94.224	112.92	88.138	64.301	80.637	61.067	44.441	94.522	67.168	64.212	71.401	26.84	20.546	84.383	87.667	56.941	79.051
103.61	106.86	102.71	98.595	92.445	120.65	115	116.33	150.46	134.48	113.94	134.72	127.64	131.91	119.38	133.79	99.891	112.17	189.67	173.47	81.27	80.511	141.21	123.51	65.23	84.169	58.675	85.048	85.95	119.62	92.195	98.464	102.76	92.402	83.93	78.347	80.905	83.126	78.705	61.157	117.26	87.924	99.869	103.41	85.584	63.424	106.24	118.31	78.972	91.916
104.23	121.08	91.227	104.52	79.947	121.29	104.4	117.3	142.83	121.55	104.7	126.42	118.55	129.1	106.75	128.4	120.66	130.35	150.87	148.61	105.44	86.672	105.68	111.54	95.579	107.32	87.747	93.279	104.47	137.76	112.32	110.38	94.322	97.096	52.273	72.25	114.16	100.83	112.4	103.67	152.18	123.4	115.47	119.99	100.55	91.767	114.28	130.74	77.394	88.432
98.263	109.47	88.291	103.53	82.564	99.029	79.997	93.263	110.88	90.846	110.22	104.36	107.23	112.87	104.44	115.65	125.91	122.27	130.13	139.74	114.52	89.502	93.488	117.08	112.73	102.24	114.65	99.704	105.61	115.69	93.374	100.78	94.245	105.17	103.46	112.34	132.46	110.75	132.5	129.68	123.82	130.83	127.82	128.32	98.32	114.56	117.45	133.78	83.788	86.859
103.94	120.66	100.03	114.14	81.741	84.994	93.391	93.417	92.692	83.765	120.46	111.93	122.49	111.53	123.85	120.08	113.33	129.3	106.13	108.99	119.99	89.068	94.657	126.19	106.14	94.88	94.459	86.232	115.87	112.47	81.605	103.29	103.92	110.93	94.38	104.96	115.51	107.95	115.32	112.29	105.03	117.67	103.47	103.92	40.858	88.77	92.741	97.711	48.181	62.768
99.177	112.95	93.658	111.39	93.87	88.102	93.384	93.098	90.949	95.847	116.83	115.51	108.91	103.03	115.12	108.56	97.915	131.52	105.34	99.717	98.197	73.857	94.079	113.64	78.952	85.252	93.283	96.806	106.74	103.53	60.58	91.906	121.13	119.9	136.59	124.37	93.919	99.409	89.839	85.02	78.922	82.811	102.66	99.805	62.682	99.044	82.241	85.766	66.166	72.126
99.63	108.69	97.275	111.62	84.921	78.608	102.66	103.19	90.359	108.34	103.8	133.96	104.17	108.57	106.35	105.04	95.48	140.35	116.15	91.439	86.784	68.952	90.281	91.255	59.732	76.518	63.006	86.926	112.4	123.32	56.206	86.359	127.91	116.05	112.16	95.056	79.887	97.842	73.008	73.405	85.543	75.686	96.158	91.818	80.633	80.28	72.308	80.324	62.384	70.268
99.468	104.34	101.57	112.46	76.773	84.197	104.18	107.4	104.02	107.96	97.279	140.9	105.35	115.81	99.453	115.13	95.787	131.86	131.27	107.52	85.046	73.658	96.363	85.883	65.515	84.233	51.782	80.934	113.52	139.08	86.78	90.29	125.75	112.8	103.83	82.535	83.86	91.491	91.57	92.436	113.49	99.98	97.744	88.147	96.725	67.677	76.213	86.362	65.152	64.97
104.63	111.73	103.87	108.81	66.297	92.138	94.403	103.76	106.25	97.824	98.95	140.39	102.13	127.08	100.72	126.81	113.74	116.22	111.99	92.435	92.415	80.333	78.967	88.462	73.329	90.978	78.052	83.119	121.53	149.5	110.28	97.095	100.76	97.101	47.955	57.04	102.41	92.129	120.46	124.02	133.88	127.79	97.475	87.924	70.959	52.5	85.513	91.207	55.778	62.236
110.11	112.19	122.13	109.08	65.158	91.65	98.954	98.386	92.291	99.04	108.92	143.32	118.23	134.68	131.81	155.34	106.45	100.92	94.838	81.431	118.15	103.51	95.939	118.53	105.89	100.21	94.162	73.722	127.09	152.4	141.82	126.86	90.412	87.119	30.741	57.763	99.471	84.666	132.23	126.67	127.5	141.94	92.966	89.346	35.791	49.447	91.949	85.97	37.84	55.915
113	111.29	116.57	106.12	79.016	103.36	95.31	98.856	87.938	107.28	117.28	133.41	110.42	128.85	137.36	148.08	103.88	91.541	70.34	68.596	115.28	107.85	96.259	129.17	108.53	105.56	132.04	92.406	119.45	128.88	134.59	140.61	87.755	89.357	53.66	86.035	97.795	84.676	124.38	111.81	109.98	118.91	100.85	107.39	48.998	87.49	100.49	91.047	56.147	72.614
112.4	95.069	114.61	110.22	88.406	91.565	99.419	105.14	79.021	108.77	116.9	120.73	104.08	112.43	128.56	121.02	93.268	87.935	81.399	80.207	108.65	111.02	104.92	122.25	103.88	96.449	131.71	97.528	109.11	99.683	102.67	135.55	101	98.631	103.26	114.88	89.612	90.418	98.26	82.77	95.75	85.285	106.05	117.8	97.092	121.77	98.81	94.715	81.069	89.278
122.23	99.208	121.76	129.53	73.701	74.725	123.23	126.25	88.794	90.815	119.85	117.83	120.3	104.05	113.32	96.373	89.78	95.481	108.24	99.006	100.1	105.85	108.67	108.47	73.442	81.386	70.276	71.489	113.28	87.816	74.003	118.54	109.6	107.79	90.715	94.423	85.205	94.968	75.528	61.332	126.33	68.817	80.336	91.636	89.307	97.45	75.27	73.394	62.227	73.212
121.34	93.135	116.64	136.38	68.344	77.015	122.25	127.96	106.24	62.304	115.59	92.701	111.8	84.031	74.119	66.73	89.443	86.603	136.59	123.64	80.18	86.576	96.479	88.985	30.119	65.414	44.817	66.126	102.64	66.091	41.421	80.464	107.91	114.21	109.08	102.36	94.158	91.747	73.923	61.175	144.86	52.812	66.77	68.339	94.311	92.412	64.188	60.11	76.697	80.361
[truncated: 66 more columns]
