# Supplementary material for: Constructing high-order functional connectivity network based on central moment features for diagnosis of autism spectrum disorder
Source: PeerJ. 2021 Jul 6;9:e11692. doi: 10.7717/peerj.11692 (PMC8269664; doi:10.7717/peerj.11692)
Supplement: Supplemental Information 2 [file peerj-09-11692-s002.zip › raw data/Subject_53.csv]

78.009	78.641	96.281	77.485	217.02	94.995	164.74	107.09	374.69	89.222	76.65	92.232	119.98	61.722	47.631	29.807	52.614	59.322	93.866	117.51	58.218	93.115	64.316	47.401	124.04	100.79	91.777	98.848	62.22	68.689	62.999	58.954	104.86	90.864	115.68	109.47	90.523	67.237	84.017	86.644	86.417	58.62	101.36	98.368	115.35	134.32	95.962	110.28	92.014	137.81
77.848	94.136	102.26	81.369	204.24	107.21	140.37	98.99	319.31	76.927	51.971	127.3	112.03	87.496	39.183	43.344	46.639	78.95	60.935	101	89.987	115.93	76.434	61.919	198	147.25	137.84	122.42	53.206	57.655	123.25	99.255	80.211	84.748	131.22	123.56	96.178	93.231	126.03	148.55	106.34	73.974	97.512	92.996	127.77	134.76	86.01	104.27	114.12	159.54
85.121	106.94	99.851	88.653	136.58	118.57	91.412	87.124	147.6	69.881	39.143	135.41	81.762	96.077	56.778	71.235	56.746	109.9	52.658	86.055	111.89	124.79	95.796	78.612	225.87	161.52	147.34	128.12	54.359	53.971	140.38	107.14	86.334	89.159	142.52	149.98	108.43	121.63	150.36	175.12	123.54	95.577	79.92	88.202	110.5	119.63	65.243	80.628	120.49	150.68
94.764	111.21	99.81	87.719	65.111	120.52	56.434	70.47	-3.1915	72.909	63.838	119.19	66.727	86.542	87.189	91.139	77.969	134.93	67.597	76.448	107.27	122.24	107.72	81.751	208.63	149.54	114.74	110.34	60.004	58.479	111.45	80.856	110.41	93.544	132.46	159.37	119.7	138.9	140.01	155.47	122.72	116.54	87.171	113.29	99.078	119.14	72.698	83.835	130.1	129.67
95.133	106.11	111.97	77.679	50.735	105.48	65.409	57.154	-10.675	75.258	109.57	93.602	90.396	69.465	101.07	81.554	100.65	148.94	83.404	75.419	92.021	108.96	104.47	71.721	181.63	128.69	94.237	90.138	65.282	60	83.236	60.191	128.22	95.696	134.9	152.67	128.21	135.41	120.24	120.89	121.2	125.05	131.7	155.18	119.9	135.59	119.18	124.12	148.58	116.03
90.409	97.19	121.01	81.554	49.398	82.817	91.385	62.803	-15.453	52.627	103.59	60.245	89.837	43.667	72.929	49.317	96.026	129.55	79.534	74.719	73.446	90.025	105.54	71.15	177.15	130.68	94.128	88.586	53.296	52.697	101.74	80.778	127.89	103.94	166.19	145.63	112.84	114.72	98.421	88.366	98.706	114.57	190.61	195.05	163.28	153.63	172.85	182.76	169.94	126.64
78.578	98.334	101.95	68.335	52.139	63.192	91.787	56.211	28.538	44.812	66.264	51.403	68.384	34.126	51.176	1.353	79.179	101.87	59.7	63.628	73.054	88.76	75.688	55.814	143.36	115.62	95.353	87.08	48.388	36.038	86.255	67.691	105.95	96.403	175.25	143.82	113.41	106.9	111.38	111	89.428	129.59	259.8	212.13	239.5	203.96	217.01	212.47	258.11	191.53
73.847	95.253	71.144	58.752	70.615	75.002	50.379	58.015	27.521	59.729	0.90826	52.705	3.0954	30.642	64.627	26.381	52.061	86.6	60.024	59.117	94.669	93.653	72.62	54.629	129.92	112.24	85.205	97.154	43.24	54.826	56.159	46.109	74.593	80.381	162.3	141.28	125.84	108.19	146.32	138.18	95.949	155.76	246.27	185.65	235.47	213.18	184.62	177.12	280.91	222.02
89.912	95.68	89.311	73.078	87.41	101.96	31.627	83.408	23.371	84.032	6.3526	107.85	-9.0042	75.491	92.839	104.69	62.383	112.7	100.85	76.44	70.574	95.545	95.663	69.042	86.784	112.34	55.808	113.78	67.116	128.67	22.927	40.285	18.235	47.939	55.086	55.049	129.04	120.57	172.5	144.78	121.25	156.91	100.05	121.51	108.04	111.85	56.936	83.363	160.04	159.58
106.34	118.94	69.248	84.319	58.557	67.445	24.135	71.811	-29.538	39.665	52.091	122.78	17.599	71.969	66.023	41.581	114.33	137.07	121.93	122.73	73.254	88.85	74.541	47.9	77.16	79.673	99.738	108.53	95.32	93.747	26.66	32.894	81.189	94.309	104.43	97.722	134.6	118.76	144.72	144.64	163.91	124.55	68.739	83.625	69.708	64.175	57.109	64.846	81.614	91.678
112.31	132.75	67.822	74.425	93.378	74.701	29.582	69.448	54.708	48.977	85.328	126.38	53.713	69.599	71.177	72.426	102.33	134.23	134.68	143.34	83.563	91.935	55.83	34.025	63.732	70.331	82.441	68.114	89.587	102.5	33.405	40.688	80.137	94.386	43.204	40.391	132.42	125.27	144.03	135.06	156.25	131.77	80.49	103.07	80.888	85.84	85.928	103.31	91.116	100.02
112.17	155.25	59.838	67.594	61.8	68.426	48.458	59.519	83.953	51.395	107.96	115.33	91.703	73.399	60.956	43.783	80.988	101.32	110.05	130.17	68.256	104.01	18.751	19.594	32.565	61.785	56.645	23.78	81.081	73.442	45.621	49.521	88.086	103.16	0.2131	12.163	110.23	132.52	123.46	139.26	109.89	149.54	175.73	155.92	184.84	167.79	174.26	177.34	210.84	176.3
100.76	141.42	81.811	80.901	64.591	77.007	86.129	76.279	108.48	60.841	113.06	95.173	127.68	91.729	60.359	42.293	67.793	92.639	82.588	104.78	45.377	97.806	22.402	30.514	50.192	78.587	75.347	37.299	76.721	67.869	83.017	95.952	88.106	115	40.163	33.142	94.747	126.07	125.76	142.75	98.574	147.84	190.82	160.31	214.01	170.96	192.2	186.63	226.96	182.6
94.252	114.14	97.243	94.049	60.35	91.861	104.69	90.891	85.595	80.917	119.79	85.876	137.5	120.7	77.01	47.676	75.36	99.606	62.519	75.599	39.266	101.8	40.478	48.9	84.236	106.89	95.318	76.788	83.898	75.444	88.318	114.43	96.914	120.42	113.48	96.343	96.498	120.4	120.17	143.16	96.012	146.38	170.71	146.49	206.9	157.33	177.37	158.1	193.72	148.98
97.859	85.12	118.93	108.52	73.266	112.94	119.15	113.75	76.497	108.5	139.16	106.96	139.09	159.62	94.419	83.001	100.13	120.21	62.468	62.116	53.527	113.59	67.74	77.347	105.66	138.59	99.388	117.7	102.99	113.31	82.126	119.67	88.847	105.83	140.66	120.38	105.12	116.53	109.76	128.5	96.897	131.9	105.89	123.18	149.8	116.07	126.13	112.87	99.427	79.69
101.49	69.732	111.96	115.18	77.528	121.6	120.18	128.3	75.094	118.89	136.79	122.61	121.46	163.69	83.698	93.824	111.08	116.02	60.977	63.988	92.203	128.38	67.498	92.468	94.398	146.07	80.485	122.58	113.15	129.29	82.437	107.62	86.508	92.793	123.05	113.88	107.9	114.14	90.729	109.19	82.776	106.94	94.516	126.71	130.79	113.8	114.9	113.55	62.334	52.686
98.728	66.523	94.407	120.66	85.967	121.62	120.34	137.95	102.65	118.43	112.4	116.48	107.04	137.88	70.723	95.236	100.5	91.275	60.417	73.11	127.32	134.32	62.465	104.86	67.721	129.13	58.548	102.72	116.5	126.04	106.28	104.21	84.281	87.117	72.686	82.178	98.394	108.92	78.652	93.553	67.38	77.082	117.73	134.69	134.48	121.15	122.8	132.5	81.125	65.692
92.93	64.509	81.994	125.58	95.887	116.55	117.48	135.36	123.46	109.12	84.993	82.712	106.49	98.547	87.532	97.7	76.46	62.084	68.67	80.199	133.18	128.04	81.11	118.69	65.765	105.55	53.197	84.247	115.88	110.42	140.3	112.98	89.419	92.253	41.745	67.75	84.544	101.18	76.179	87.218	60.124	57.317	131.92	126.67	130.71	109.01	120.47	133.64	111.25	83.929
94.101	60.81	98.706	121.07	131.39	108.73	120.34	115.25	162.89	103.46	97.898	50.777	139.54	83.56	154.8	125.19	72.053	62.005	97.958	87.671	119.15	115.3	139.83	139.41	114.15	94.356	88.008	87.639	126.78	103.79	164.31	128.27	99.841	97.425	65.628	89.251	87.452	91.478	89.519	93.331	77.983	62.43	87.486	83.116	84.123	60.549	81.873	85.549	85.292	62.12
110	62.198	128.33	107.29	146.21	94.73	125.04	82.769	151.89	86.553	136.01	39.85	172.55	92.579	216.16	146.19	87.899	74.144	132.72	96.346	96.719	103.98	201.08	151.63	174.3	102.26	128.43	97.647	136.5	97.431	171.43	133.98	118.15	101.74	127.83	133.02	98.323	86.043	97.384	102.21	87.95	87.235	22.6	46.498	35.175	23.708	44.404	39.976	31.18	28.841
127.57	72.2	154.92	86.004	146.13	82.667	139.77	57.504	149.82	72.368	169.74	60.577	193.65	117.88	226.42	144.22	115.19	88.922	154.43	106	86.383	94.057	213.65	140.96	181.09	109.13	148.31	97.805	140.2	92.328	162.69	123.24	127.77	99.312	171.73	155.83	110.5	87.941	105.42	113.28	91.684	114.76	-14.738	40.075	18.854	28.664	34.488	31.439	4.6781	24.015
129.96	83.781	156.63	71.656	131.8	86.873	155.31	58.869	165.25	74.157	157.49	88.901	183.41	132.95	176.93	119	125.23	91.064	149.85	109.36	87.173	84.058	162.75	108.89	112.79	102.93	125.22	87.661	128.21	92.208	145.54	103.47	120.47	94.745	158.06	139.92	108.85	96.414	108.87	116.8	86.217	124.94	8.3812	72.235	47.947	73.781	57.608	69.887	46.657	66.764
111.8	88.708	135.34	73.442	133.26	108.07	162.48	84.674	215.35	99.907	112.04	98.964	157.99	128.71	119.6	96.736	115	93.266	128.06	106.33	96.906	76.677	92.377	80.299	28.059	85.251	90.854	88.198	111.75	103.06	128.44	92.236	105.92	96.616	117.07	115.55	98.252	103.24	107.32	110.21	90.153	113.32	67.184	107.23	89.621	115.46	88.027	110.69	120.2	114.51
90.342	84.622	103.87	93.238	135.51	132.45	148.52	116	221.96	127.15	65.405	80.439	122.98	106.3	94.096	98.098	83.738	90.369	103.87	98.184	95.681	79.574	60.165	78.907	-4.7104	75.836	58.566	102.59	93.081	120.33	116.52	97.748	94.608	104.68	82.575	104.82	80.823	104.65	91.318	91.524	84.597	93.286	116.66	127.05	116.02	128.33	103.89	126.77	168.93	129.94
84.564	82.042	90.49	118.46	136.4	138.24	130.6	132.95	189.78	137.97	64.228	57.539	107.62	89.807	106.17	120.95	60.523	86.039	91.977	94.461	77.983	91.74	85.105	108.43	29.898	76.938	50.771	115.51	85.695	129.2	113.06	114.42	91.344	110.51	77.6	108.17	70.398	98.168	75.516	76.965	75.668	81.464	117.87	114.44	111.72	107.23	95.091	102.66	150.95	98.556
95.682	82.333	96.532	137.76	125.2	126.29	121.66	135.26	128.37	125.76	87.326	40.183	102.17	76.672	112.05	139.08	50.202	66.269	90.794	97.705	48.276	98.139	129.71	140.28	89.693	84.563	54.261	104.93	77.648	113.2	120.04	127.64	96.456	111.1	98.325	114.32	70.009	87.179	76.66	75.412	68.522	80.892	83.917	89.751	92.119	79.48	76.671	71.697	88.029	54.358
109.55	88.444	107.44	145.25	104.93	113.21	127.41	131.3	90.01	113.55	102.22	33.138	99.965	66.473	90.163	127.04	61.111	39.791	94.168	102.33	24.317	91.429	143.64	146	121.56	91.031	59.833	74.122	70.091	75.36	125.78	122.69	111.89	110.8	126.64	123.55	79.516	79.523	95.532	89.61	81.815	87.756	61.201	73.772	81.267	69.674	70.086	61.182	37.807	33.455
112.8	95.859	124.02	143.66	103.58	124.88	144.85	134.97	136.7	135.29	104.2	50.005	110.03	77.383	70.262	116.74	90.917	39.039	103.82	98.039	13.835	81.21	121.67	128.85	108.52	104.86	57.511	54.022	75.764	65.419	114.61	107.44	111.76	99.681	111.54	108.06	94.607	87.642	124.44	112.65	120.09	102.5	53.73	72.327	67.717	61.407	60.045	63.955	16.94	33.676
100.89	100.93	118.06	133.75	119	140.36	144.04	129.32	199.44	156.13	87.08	61.332	111.32	80.729	67.753	96.9	123.43	70.207	105.21	89.239	47.415	79.546	88.239	103.37	119.32	130.28	81.593	67.719	89.224	67.753	102.96	98.201	130.56	107.37	134.66	134.89	113.34	105.67	135.54	133.59	162.89	120.17	96.704	88.661	78.788	69.001	83.058	88.894	36.625	41.992
90.194	105.8	109.43	121.38	139.2	142.53	123.98	112.23	217.65	149.9	76.251	75.577	101.91	83.536	90.918	104.23	138.11	115.73	100.96	83.261	105.6	94.907	88.975	102.86	173.88	166.32	117	103.32	104.59	88.849	106.05	111.45	144.64	119.73	168.19	161.19	121.33	125.74	124.99	139.13	168.62	139.76	143.03	110.44	95.399	77.776	116.44	114.78	62.61	47.297
92.51	114.69	117.48	109.47	150.13	117.76	106.24	87.625	186.69	108.3	89.909	97.537	94.548	89.917	115.44	132.34	135.75	145.2	96.559	91.321	153.87	114.26	126.65	129.71	235.91	184.73	146.9	127.44	116.13	104.82	128.44	138.49	139.45	124.2	183.08	150.29	112.21	132.13	105.56	125.12	137.02	145.9	150.11	115.02	98.67	74.963	135.54	118.66	69.15	49.969
103.72	122.55	125.75	98.384	145.48	81.78	96.784	64.987	122.07	55.543	99.55	100.26	78.496	77.928	116.48	151.3	117.18	130.71	95.961	115.21	176.62	117.24	167.25	153.97	266.4	166.66	154.7	118.83	107.35	86.747	158.09	152.21	130.02	125.93	183.9	122.16	90.993	114.19	85.357	90.17	96.091	125.57	132.58	103.65	95.201	75.716	142.28	109.29	70.32	64.879
113.79	123.44	130.53	90.112	149.36	71.019	101.35	60.188	106.46	46.554	104.25	88.603	73.493	65.112	116.4	168.25	102.1	95.19	109.07	141.22	164.87	102.8	185.89	156.41	238.59	122.83	136.36	95.652	90.195	63.983	166.71	140.47	110.84	117.31	144.65	80.906	72.638	82.229	72.884	48.396	85.091	86.869	94.468	79.669	73.709	69.106	118.6	83.674	61.808	79.671
120.36	124.78	128.57	90.731	153.78	85.836	115.81	71.097	141.07	84.716	127.93	86.224	100.45	79.024	136.94	170.57	116.96	78.945	129.93	154.22	127.54	90.545	179.91	142.3	173.61	81.236	121.08	92.194	91.324	59.118	147.33	115.61	97.226	108.98	89.843	57.75	67.078	55.958	58.723	26.333	109.16	51.14	61.943	55.614	50.857	52.808	80.576	52.586	45.365	76.138
125.34	126.58	132.83	95.071	180.85	122.27	125.73	91.899	219.42	154.52	171.16	113.46	144.84	131.28	197.55	210.35	139.34	98.315	151.31	143.83	98.724	99.546	180.14	143.16	125.15	77.126	116.2	116.69	110	105.21	111.26	103.03	71.1	88.709	22.713	32.626	79.43	50.545	63.25	37.618	131.38	55.82	31.48	43.015	28.028	37.214	33.703	23.205	22.302	58.76
127.14	123.44	119.91	103.96	191.6	136.81	113.54	104.07	204.55	171.75	177.1	123.13	146.64	152.75	225.71	223.12	135.38	114.85	149.62	125.76	109.47	112.32	184.31	154.69	148.27	105.72	143.15	147.54	110.49	130.37	104.29	115.23	83.705	96.771	64.248	73.236	98.483	53.075	80.369	67.838	120.04	84.765	46.507	55.68	42.525	53.116	38.46	36.544	18.759	49.383
128.05	122.92	116.39	110.51	176.75	123.5	107.64	104.08	159.87	147.31	161.51	124.67	132.25	148.85	200.13	188.02	121.75	118.75	139.6	111.35	126.93	115.55	172.07	159.73	172.18	125.94	167.03	151.99	107.88	123.03	106.5	124.69	105.69	108.23	136.09	113.57	113.71	58.199	109.05	99.837	91.789	116.31	72.26	69.645	69.736	74.321	67.935	59.718	40.1	57.95
124.39	118.37	120.01	109.69	149.74	111.51	113.08	97.305	142.65	123.82	118.66	99.959	107.57	109.83	137.72	124.39	110.09	108.24	140.72	106.15	129.64	102.29	135.43	136.49	153.77	119.29	149.38	123.88	110.1	101.63	101.04	112.45	118.53	107.99	169.09	121.53	120.18	62.777	131.73	108.35	77.725	131.88	89.703	78.217	85.096	83.904	92.202	75.374	75.831	77.376
120.39	106.45	133.08	117.12	119.03	121.37	131.86	100.48	137.97	119.73	68.595	55.69	85.369	54.688	76.42	82.249	123.07	105.58	161.98	110.55	102.04	81.282	108.09	102.21	102.85	104.55	95.066	97.362	134.08	109.96	110.58	110.24	116	101.26	136.78	90.596	108.99	68.274	123.78	84.255	97.335	119.61	67.717	76.052	54.606	46.477	75.179	70.027	60.697	62.256
107.49	99.36	111.28	101.18	105.22	124.25	134.16	75.831	196.36	126.25	49.96	10.561	83.129	-5.441	54.49	39.906	165.23	123.24	170.24	114.24	96.18	83.568	67.12	49.16	44.086	65.982	55.621	73.677	181.23	114.44	108.77	89.627	137.4	107.8	108.5	97.629	118.04	88.523	106.33	91.708	162.15	124.77	104.33	90.568	81.488	62.239	98.96	84.647	91.222	60.238
98.745	88.15	106.9	93.547	132.77	129.13	131.45	67.869	244.91	128.52	59.948	8.1907	88.062	-24.683	77.435	96.892	191.61	152.32	165.44	112.79	98.859	102.07	82.093	48.511	32.817	60.981	40.38	74.912	214.09	159.99	135.5	113.66	129.13	106.79	61.559	72.206	124.58	115.89	113.31	116.96	220.11	143.82	104.83	105.77	84.099	68.994	92.514	94.513	74.367	41.157
92.209	81.964	89.545	85.102	148.63	109.33	103.25	58.591	197.44	99.291	61.271	24.762	65.812	-29.602	96.997	152.02	168.27	144.3	127.8	104.49	119.76	123.63	108.3	76.852	77.456	78.15	55.766	73.156	187.93	157.92	153.45	131.98	127.94	113.36	73.23	76.21	127	136.86	136.07	150.84	226.32	168.46	142.92	140.89	126.37	122.66	123.34	134.68	105.4	65.066
92.322	88.581	92.368	91.258	131.95	68.853	89.482	62.171	88.753	57.863	74.576	62.224	61.318	1.475	89.469	139.97	139.19	117.78	86.792	103.41	116.93	123.88	127.48	117.54	139.61	103.57	112.4	80.737	134.09	100.55	147.32	134.86	128.93	121.22	132.7	97.041	114.28	134.64	145.52	158.79	200.89	152.8	165.72	150.45	149	135.69	149.78	151.9	124.75	82.428
92.083	94.767	102.29	95.107	109.41	51.621	83.898	75.419	17.763	55.289	85.806	89.54	72.188	46.914	80.03	85.14	113.32	91.618	69.612	108.89	94.094	106.84	119.72	134.99	177.82	125.63	161.57	95.815	81.528	39.307	96.997	104.46	114.91	110.65	172.49	108.53	99.322	118.53	132.41	131.26	160.29	111.79	168.66	140.67	143.97	108.11	156.66	139.84	132.47	87.744
85.147	89.857	89.862	85.933	104.75	67.441	73.166	85.595	23.782	86.346	84.299	76.76	81.257	66.942	84.399	24.664	101.49	85.325	77.998	123.18	85.39	86.402	86.523	116.28	182.17	128.48	189.86	116.08	59.495	11.102	39.201	62.193	109.77	102.04	196.84	134	99.57	101.09	104.31	93.815	130.54	76.318	179.34	128.97	139.28	82.963	164.52	122.85	135.82	81.884
79.362	74.379	74.503	77.653	117.67	110.83	65.993	102.57	81.276	126.43	80.761	52.043	83.083	71.019	108.85	35.196	97.795	99.894	106.36	137.83	81.28	75.68	63.304	94.526	129.64	113.81	164.8	128.52	76.308	60.598	16.292	51.366	91.705	92.224	144.06	115.16	105.77	95.578	86.656	69.687	105.29	70.428	168.29	125.36	123.31	73.158	148.21	109.41	120.76	72.632
78.618	72.561	65.843	80.308	106.36	122.49	80.634	110.14	133.24	122.94	104.58	43.946	104.93	73.63	120.78	42.272	125.83	126.3	127.82	149.69	68.531	70.873	44.228	78.965	21.669	60.164	129.21	118.31	127.51	113.7	32.599	67.303	95.938	105.69	81.941	94.765	113.11	93.315	78.771	77.055	99.244	75.359	163.4	117.5	126.66	92.678	140.03	104.74	120.75	73.401
78.651	76.742	57.612	93.585	76.967	106.58	95.205	109.6	110.43	78.736	102.73	29.851	105.8	54.613	108.51	29.932	139.08	130.2	129.26	148.97	56.103	58.113	39.748	70.32	-62.544	4.214	93.297	87.098	149.05	122.41	68.913	91.428	123.88	134.99	73.37	106.09	113.54	80.358	74.234	80.814	89.378	69.791	176.38	112.51	144.99	137.29	150.15	121.05	146.27	93.613
77.915	79.629	64.646	104.68	72.768	100.53	102.45	109.89	83.452	56.57	75.738	23.786	92.476	43.069	103.32	32.186	121.33	120.37	121.11	128.07	46.938	44.723	54.681	66.938	-84.229	-14.743	54.317	58.064	128.61	113.43	85.088	101.33	128.19	135.66	76.421	108.07	110.02	63.878	74.447	64.308	68.904	57.79	168.63	102.57	139.67	158.96	143.22	127.82	163.92	113.63
84.106	94.543	89.144	110.15	85.159	106.33	111.35	110.33	95.122	79.812	74.285	54.503	98.238	76.68	117.69	45.366	111.72	125.38	110.5	98.008	46.508	52.444	78.247	72.825	-56.056	7.0606	37.471	57.141	112.21	111.67	78.755	95.498	106.72	106.14	62.961	87.703	102.91	58.837	65.727	47.879	48.231	52.748	126.83	75.101	104.62	126.74	111.61	96.43	142.58	106.04
92.101	109.52	102.2	110.54	111.25	111.69	115.94	112.23	134.4	114.89	91.758	99.98	108.09	122.49	123.51	66.815	110.96	143.12	94.187	83.576	80.063	77.814	89.488	81.767	6.537	47.889	65.353	86.186	108.79	118.01	85.613	94.256	96.696	87.359	73.699	81.399	98.791	70.896	64.189	59.705	46.658	65.296	76.417	44.137	65.031	69.63	82.066	53.981	84.271	72.844
101.29	120.1	95.239	111.38	120.62	110.76	111.3	120.84	148.14	135.52	108.68	145.75	100.89	158.38	108.14	111.84	101.78	147.41	77.94	90.323	129.07	109.27	81.221	95.702	47.582	81.428	97.428	114.38	106.48	136.61	103.31	100.63	97.547	89.199	70.724	68.932	90.605	96.717	76.855	95.408	49.977	96.735	40.317	36.526	43.218	40.036	64.285	35.347	39.131	55.94
103.59	122.54	76.815	112.63	108.46	96.653	102.07	131.66	120.01	127.2	108.17	170.11	83.081	168.3	77.095	150.35	85.666	131.57	69.722	111.97	166.91	121.3	59.295	104.46	54.02	86.838	123.09	123.4	92.542	142.01	111.28	105.05	108.41	108.33	72.525	66.255	83.415	114.32	96.814	126.66	64.184	116.11	37.301	53.295	46.634	56.954	65.861	54.129	38.24	71.527
97.128	116.57	67.504	113.54	75.097	80.426	92.366	139.84	38.789	101.4	88.835	170.15	67.932	162.18	55.202	156.67	73.145	106.57	73.119	125.19	164.91	107.67	50.004	104.04	48.057	78.227	128.6	119.18	70.722	129.87	95.989	101.75	108.35	118.63	81.979	73.19	78.192	110.62	100.35	122.74	76.863	98.281	57.531	83.576	61.132	93.813	75.418	95.657	67.092	106.67
83.443	103.26	69.569	106.43	41.667	72.228	80.597	134.81	-58.006	75.396	66.544	155.74	63.436	150.23	58.685	117.49	74.399	91.764	78.017	114.03	137.66	86.376	64.504	91.787	66.205	76.253	121.24	118.14	60.041	105.82	71.254	89.476	97.331	109.34	117.14	102.54	83.381	93.565	84.725	96.982	82.288	56.916	93.916	113.15	86.058	126.57	94.709	137.07	99.949	141.44
73.029	88.084	78.456	92.814	31.945	76.536	68.23	118.55	-117.13	63.238	63.072	149.15	65.773	143.18	83.186	68.269	86.248	94.245	76.515	84.046	117.93	81.578	98.117	81.267	112.94	92.886	106.76	126.54	74.757	94.35	66.361	78.7	83.709	88.228	160.73	138.08	97.269	82.823	70.922	83.504	77.755	32.268	120.49	126.85	109.26	138.97	111.12	152.3	108.03	160.36
78.014	82.428	88.454	86.447	45.285	79.468	65.02	102.17	-118.93	59.306	88.38	161.11	71.863	142.51	100.92	40.464	104.07	106.92	71.488	62.121	120.62	94.911	129.11	85.572	156.79	114.59	99.264	136.48	108.74	101.03	94.119	79.546	87.721	81.899	194.65	162.23	106.2	85.322	72.657	95.432	72.351	41.495	114.13	112.63	112.66	124.19	109.41	130.85	79.319	154.12
93.5	84.832	82.897	83.096	75.551	76.268	63.48	88.2	-57.592	61.65	110.08	169.17	67.785	126.86	95.73	46.422	101.12	109.38	69.077	64.405	138.81	107.77	122.21	86.278	156.77	112.96	89.961	125.33	121.23	111.21	111.69	71.136	107.88	94.441	196	160.59	106.25	96.457	92.495	115.56	68.948	77.011	96.64	94.492	110.58	119.46	100.11	107.95	66.418	152.63
113.91	99.396	92.999	86.326	117.7	73.081	81.031	87.89	62.987	83.08	131.54	177.44	82.939	126.15	96.497	101.62	101.08	120.32	84.75	87.043	137.64	105.06	102.76	92.821	105.85	84.173	90.036	106.14	116.89	135.86	94.335	63.814	106.05	99.145	135.09	104.44	94.095	99.384	109.14	107.66	75.34	99.696	50.234	67.837	72.944	99.808	60.531	76.438	51.699	140.19
121.73	113.08	97.354	81.69	136.7	73.491	95.353	85.956	156.87	106.57	127.48	161.15	97.249	121.86	106.92	143.18	104.67	128.42	96.009	103.22	119.21	92.997	77.669	85.921	43.007	40.203	96.974	88.943	95.594	140.39	46.676	50.577	91.065	91.838	68.542	53.588	82.725	93.903	102.03	77.051	75.741	96.614	49.776	72.545	62.977	111.87	54.225	82.59	85.523	148.12
111.82	114.3	102.63	73.112	137.3	79.571	109.88	84.439	202.51	121.3	121.53	134.71	116.5	122.84	124.97	142.25	130.34	136.68	88.942	97.532	103.92	86.81	73.134	80.167	17.783	11.868	125.76	96.613	90.984	122.32	26.549	58.022	78.223	80.827	49.053	49.858	83.697	86.263	82.46	56.917	82.107	74.353	92.92	96.405	82.275	137.62	89.339	108.79	130.33	156.9
99.203	96.021	120.22	77.957	127.14	109.31	121.26	104.22	175.67	136.52	120.16	121.59	118.84	134.89	140.12	146	148.76	121.94	73.716	68.594	96.631	98.181	108.07	102.51	38.939	40.443	127.3	123.52	103.66	122.91	69.696	103.91	56.574	63.664	28.969	48.785	84.466	89.946	71.528	57.272	76.72	62.809	121.61	128.43	91.897	148.48	117.56	129.37	142.71	158.23
88.264	69.846	126.92	87.381	125.56	130.99	125.8	125.05	141.58	140.05	127.22	111.54	115.75	130.75	125.42	115.12	152.76	84.159	59.571	44.308	114.54	111.33	133.24	125.4	87.121	91.689	122.55	143.84	120.23	109.05	145.52	150.9	67.029	68.725	56.997	82.614	96.75	98.856	82.268	84.05	93.208	68.332	139.4	144.78	104.3	153.56	142.5	139.62	143.78	154.61
90.682	61.347	122.09	97.247	116.46	134.72	118.2	134.71	96.422	139.13	124.99	98.739	104.57	111.38	96.426	77.336	133.95	36.377	64.861	38.429	132.29	115.28	140.87	143.12	125.96	137.51	98.981	137.33	120.66	90.259	192.8	168.44	88.216	80.477	84.584	104.88	106.11	102.56	90.644	96.744	107.35	81.338	135.11	140.35	109.35	153.97	141.74	138.4	150.94	156.14
97.909	74.718	115.45	98.963	104.34	117.94	106.38	123.97	67.377	131.46	105.23	79.386	99.265	86.431	75.684	48.09	109.24	15.353	85.659	51.662	132.56	103.94	137.79	147.49	143.81	148.25	83.396	114.87	104.93	72.2	183.32	152.97	94.995	82.138	103.56	101.41	113.27	96.119	89.964	84.978	114.16	81.737	114.86	116.83	105.09	143.32	116.94	128.66	158.61	155.7
97.433	96.931	102.56	91.097	81.848	89.823	89.351	92.347	31.539	107.5	65.587	49.035	87.151	58.237	73.785	28.498	93.779	27.902	96.407	68.541	130.67	91.759	140.11	142.68	163.81	128.5	95.871	97.668	82.659	48.144	143	122.59	95.194	79.283	137.18	108.49	118.89	86.448	79.73	68.31	100.37	70.29	122.32	97.809	118.91	144.93	108.91	126.67	176.14	157.12
88.996	102.81	112.66	87.477	78.494	86.609	85.348	74.355	35.317	94.786	42.502	44.154	79.599	61.932	101.19	71.134	90.461	64.646	95.967	72.833	128.53	94.937	168.02	151.22	183.83	118.27	107.92	102.37	73.109	64.338	113.34	113.33	66.579	60.021	117.76	87.751	117.66	89.938	84.804	68.456	67.887	67.262	119.51	90.077	117.05	134.47	91.934	112.01	164.59	143.97
76.92	87.911	116.5	91.965	86.971	94.628	88.629	72.168	62.5	82.016	47.719	51.943	75.375	72.773	119.17	107.87	98.351	91.837	81.275	71.891	145.95	107.82	184.26	154.08	207.66	126.35	123.81	118.58	75.619	79.964	118.15	122.12	73.507	67.857	111.41	108.6	113.41	100.22	94.445	88.95	42.856	76.087	137.42	98.885	128.76	134.63	104.08	103.56	149.89	122.67
77.726	70.816	105.82	112.83	67.195	98.21	97.681	89.358	50.695	63.076	75.743	69.25	79.691	82.25	95.789	94.536	106.54	89.922	68.507	76.426	142.06	114.72	162.74	138.74	193.59	144.42	116.23	126.33	82.777	83.49	142.49	137.23	120.63	107.53	106.63	146.39	91.855	105.13	76.941	96.86	23.366	79.564	155.23	119.75	145.59	130.98	130.09	112.48	135.43	100.97
91.916	75.445	93.052	131.7	63.33	102.35	108.9	113.54	68.826	74.49	109.19	91.539	102.04	98.062	75.676	83.81	109.09	87.19	77.801	91.878	118.87	111.49	123.98	121.05	141.2	149.69	98.624	120.13	96.572	97.321	150.44	144.04	159.97	139.91	83.316	150.4	68.452	92.199	46.403	75.496	22.569	79.078	141.98	120.1	135.43	114.28	131.94	112.41	112.48	84.189
105.18	100.61	81.925	135.3	78.465	113.67	111.14	127.7	119.67	114.24	116.54	108.39	123.83	111.77	73.947	93.564	91.74	93.111	96.578	107.64	79.102	105.71	80.878	104.33	63.133	127.63	77.529	104.72	103.48	116.48	120.08	128.03	150.72	134.9	34.882	100.18	56.184	75.638	32.143	50.022	32.822	79.612	114.9	109.86	112.36	102.54	112.22	112.03	101.68	93.224
109.54	132.86	67.801	139.85	72.659	121.13	98.627	124.96	93.087	130.95	80.482	97.468	108.78	101.07	68.377	89.633	65.823	94.331	98.502	116.6	51.736	102.81	59.568	101.97	33.81	104.73	90.049	104.69	91.935	97.464	94.365	111.15	130.86	124.58	46.703	78.98	50.509	65.798	32.936	42.601	44.555	69.741	118.22	104.92	104.09	104.96	107.97	124.74	98.685	110.27
103.34	151.6	80.326	142.94	95.15	136.57	91.343	113.92	100.01	140.35	52.724	89.148	90.375	98.006	83.745	108.12	55.449	102.02	89.926	110.3	65.58	106.83	73.147	119.22	76.905	111.84	135.95	127.85	77.969	70.357	83.337	105.48	98.322	104.31	86.204	86.972	63.742	73.429	71.964	68.683	78.58	66.074	123.24	94.825	92.089	100.21	97.767	114.42	81.819	103.51
96.041	148.59	104.47	142.4	123.17	146.18	91.173	98.434	122.01	128.23	50.209	87.435	79.442	98.287	97.938	113.65	63.744	103.54	75.457	90.761	108.82	107.34	94.757	128.13	161.61	150.89	179.72	153.57	64.064	41.037	91.412	107.77	84.654	94.208	138.29	133.19	86.41	90.904	115.42	103.79	118.32	67.372	129.27	91.518	93.054	92.849	94.363	95.19	68.798	77.769
96.92	134.52	128.5	134.44	141.64	140.08	102.34	86.077	146.59	104.4	73.254	98.217	89.549	105.74	106.07	102.68	87.099	106.18	69.074	70.257	147.64	98.784	110.4	120.27	222.62	189.76	192.55	162.07	64.688	34.989	113.2	115.4	88.369	93.473	164.07	175.17	105.17	99.945	131.29	115.97	141.88	70.491	112.75	85.042	93.709	76.958	87.783	69.694	57.902	49.37
106	122.56	139.13	121.27	131	122.94	115.95	82.97	129.91	86.037	93.629	115.66	103.7	114.96	108.88	90.953	102.31	108.98	76.057	60.214	154.75	92.743	120.88	108.88	215.69	196.03	162.12	148.14	80.645	61.979	135.82	121.52	90.199	91.437	135.84	168.45	107.11	95.356	112.02	99.782	125.08	80.27	75.848	75.447	86.447	65.521	76.522	51.52	55.896	49.931
109.15	107.75	135.11	111.58	113.24	100.75	126.26	90.516	77.062	72.285	89.192	119.23	107.11	107.73	100.05	79.176	96.865	111.66	91.345	73.696	144.76	94.724	133.65	108.58	180.92	166.44	143.22	137.05	97.867	91.278	160.13	130.69	94.38	96.624	119.94	145.18	99.975	81.993	89.128	82.635	100.48	89.704	36.414	56.726	63.793	55.757	67.755	46.384	39.631	65.91
106.52	93.554	126.09	105.77	99.605	89.657	120.62	99.623	11.293	73.807	69.916	110.88	88.913	91.706	100.13	88.74	68.539	100.84	111.3	98.694	144.3	117.78	157.21	128.13	173.9	141.18	146.64	138.33	101.49	107.57	163.1	131.26	96.524	100.79	121.15	126.36	92.784	79.279	84.088	83.854	85.164	108.79	24.693	46.946	46.387	65.763	68.741	55.603	31.67	91.701
102.17	81.487	123.64	97.441	110.23	84.415	107.5	98.632	-9.6815	76.779	66.132	97.695	73.922	76.65	114.04	108.17	45.697	86.466	129.9	123.02	169.95	145.04	184.72	148.55	229.93	145.87	184.43	151.12	94.828	103.21	149.54	127.08	111.77	110.56	168.08	149.18	99.795	88.071	100.55	99.775	110.23	122.15	40.227	45.083	45.494	80.718	78.079	65.694	29.47	94.912
108.46	80.256	137.9	84.561	122.72	86.34	104.01	91.79	17.059	79.936	97.564	105.21	84.27	88.161	142.14	146.79	47.602	80.475	144.21	128.58	183.48	160.89	207.38	155.59	285.15	172.95	195.34	152	97.007	117.63	131.61	125.47	116.09	109.2	180.74	156.08	109.48	102.19	114.58	103.23	145.37	119.19	43.716	50.913	49.97	78.085	68.657	61.228	32.668	76.907
117.32	86.425	146.62	69.116	128.03	85.742	120.26	84.079	79.711	75.566	145.45	120.17	122.05	109.79	159.98	172.57	80.427	94.317	143.85	121.79	169.36	150.94	203.01	137.11	276.19	171.81	172.12	131.6	119.83	145.53	138.03	131.98	122.02	111.37	173.09	148.1	118.11	104.04	114.69	91.012	174.55	92.863	32.365	51.189	57.121	57.986	53.57	46.212	39.816	52.216
120.77	93.016	137.21	65.81	117.56	94.704	146.22	90.165	135.73	84.744	177.52	128.33	157.71	129.31	161.9	192.63	116.98	112.66	132.78	111.74	127.1	129.69	172.35	114.44	176.51	126.69	110	98.07	150.73	179.37	162.19	140.05	118.52	113.59	123.71	104.6	113.15	93.702	102.47	74.416	167.26	65.395	15.791	47.856	57.706	38.557	41.088	33.704	53.506	47.69
113.55	92.446	111.19	85.105	101.04	111.82	163.01	111.06	162.58	111.02	178.24	115.28	168.73	132.85	145.81	194.33	133.09	115.11	120.64	110.16	87.938	113.35	124.21	104.41	47.443	66.185	54.772	76.385	161.88	182.85	174.86	138.11	113.41	119.82	70.777	60.016	96.354	81.298	90.423	73.351	134.2	55.377	20.219	48.661	58.156	35.702	47.738	40.703	68.76	61.973
99.383	87.078	87.311	113.75	109.36	123.84	158.16	130.39	196.63	144.41	160.12	88.291	160.33	123.05	127.57	175.72	124.21	101.16	116.25	116.91	89.077	108.08	76.544	107.04	-18.001	36.229	52.323	79.422	139.43	142.21	146.19	119	111.27	124.14	55.538	53.768	85.452	76.801	93.407	92.763	110.77	68.869	51.676	56.412	68.15	52.968	72.32	64.282	78.941	76.421
93.121	89.848	78.269	135.81	123.17	118.46	130.34	135.1	199.27	156.42	128.71	65.83	131.01	106.84	112.12	146.29	95.03	75.816	116.35	119.3	122.55	110.35	55.585	116.66	18.403	62.669	83.868	93.284	90.937	83.614	90.271	95.906	111.16	120.8	75.281	86.073	80.058	81.389	96.539	105.16	92.482	90.618	91.834	78.257	90.292	85.101	97.42	95.174	84.405	86.735
97.197	104.51	91.294	136.16	136.92	101.78	104.87	126.65	202.68	147.66	103.22	74.88	107.41	102.7	103.4	128.31	67.093	65.525	115.14	110.32	148.44	114.29	65.731	123.6	96.137	109.94	104.57	96.063	54.221	58.19	41.523	83.617	99.253	102.07	85.981	111.71	83.381	91.986	101.9	101.16	80.578	107.46	101.61	100.03	103.89	112.92	94.029	105.29	84.047	97.211
105.37	122.87	111.51	135.07	116.98	72.498	110.46	119.97	161.94	104.39	92.783	101.49	105.29	103.27	68.902	84.997	73.895	82.754	106.01	106.51	129.35	108.25	93.78	127	150.18	126.31	121.66	94.805	58.525	54.383	55.281	104.52	112.35	107.89	130.58	148.74	85.246	94.124	96.93	87.074	87.038	92.863	76.819	96.516	89.724	103.56	70.482	86.02	51.119	85.635
103.38	123.37	105.75	118.13	101.08	72.865	114.88	111.46	154.26	89.482	80.777	112.73	98.262	93.217	45.282	64.161	76.263	100.35	96.706	102.66	93.395	108.66	102.5	115.32	138.48	99.253	98.402	77.803	75.157	67.431	71.033	106.35	130.29	117.11	151.2	166.07	100.16	100.95	113.19	95.93	99.691	102.42	77.207	96.726	89.651	121.74	65.755	74.26	66.564	102.26
105.58	109.02	113.09	117.89	85.502	99.951	125.58	119.48	148.55	101.55	92.927	117.7	102.7	105.12	41.918	86.757	83.129	114.2	107.74	101.63	34.264	108.85	109.3	114.58	83.944	75.585	61.105	74.981	93.251	94.751	71.548	105.77	124.71	117.35	114.36	128.28	105.92	112.22	140.11	120.9	117.44	126.97	60.817	89.624	64.326	103.23	46.477	60.373	55.644	93.374
114.14	100.86	119.25	124.73	63.787	100.85	125.91	112.65	111.97	86.438	120.18	99.328	114.95	116.03	43.169	78.925	104.84	121.62	120.79	104.86	2.7797	95.031	103.7	108.17	61.979	71.222	75.479	87.358	98.875	71.894	55.125	97.598	139.63	133.89	131.04	134.06	109.05	115.85	154.8	153.36	150.29	142.49	72.837	80.781	63.409	71.255	60.231	65.071	32.005	54.733
126.58	104.2	122.32	114.7	56.765	95.534	98.554	90.87	69.052	63.573	119.98	78.741	101.3	120.8	65.901	100.41	93.794	111.36	125.59	93.876	8.0593	76.575	101.57	97.351	74.653	97.026	67.428	82.836	74.525	53.932	20.069	79.031	124.95	124.25	118.13	127.69	107.15	119.58	160.15	162.73	143.78	156.46	91.617	99.841	85.715	68.275	80.915	90.26	36.241	44.349
126.31	127.6	115.06	87.828	74.975	61.348	85.475	54.436	99.083	30.115	123.79	78.082	113.67	120.16	80.654	72.691	105.15	121.26	111.49	94.053	48.196	55.649	90.012	78.324	101.2	90.787	93.144	69.365	70.426	20.177	13.49	64.087	134.47	127.27	167.78	178.47	117.14	110.69	150.31	158.02	145.55	137.27	115.51	103.13	119.41	84.586	116.18	97.951	59.565	49.952
121.59	144.97	105.01	77.413	76.987	66.335	83.07	54.274	106.98	41.038	105.91	105.46	104.45	121.82	87.952	82.881	93.504	114.68	101.45	99.187	61.742	56.689	97.918	84.77	91.648	79.058	51.044	50.052	68.985	43.654	37.574	67.723	116.96	113.73	136.5	166.74	104.04	106.09	115.36	115.71	91.293	110.49	101.36	114.9	114.14	105.34	111.17	94.733	90.93	90.108
106.16	136.06	85.995	82.032	95.291	94.753	95.146	79.619	165.67	92.772	100.43	133.42	105.22	114.86	86.13	88.362	87.094	106.37	103.67	119.24	69.96	70.756	96.035	93.226	65.052	50.569	24.663	47.885	77.358	77.245	69.784	74.839	114.11	110.07	112.5	148.11	99.291	103.24	88.268	82.265	59.76	94.234	84.153	109.27	92.627	115.33	97.802	86.065	117.57	126.11
102.4	114.11	75.178	105.57	92.43	120.33	108.55	114.78	184.21	145.95	117.66	153	107.62	112.45	87.021	96.754	91.525	91.803	117.47	133.68	70.992	88.921	95.997	105.04	45.859	40.268	27.626	62.655	92.07	106.8	94.514	85.329	117.7	110.05	83.396	109.2	92.783	100.8	66.095	64.559	47.364	97.658	71.121	90.191	72.139	97.506	80.864	79.907	120.68	137.4
112.71	96.526	83.376	127.41	75.367	117.18	116.08	134.24	154.11	158.26	144.01	163.15	110.28	117.57	96.777	112.19	101.01	81.069	124.13	125.69	78.474	96.037	100.18	108.74	51.64	53.457	58.313	76.302	109.07	124.53	115.44	98.25	111.28	102.43	52.28	57.177	86.4	94.594	60.368	64.486	49.948	108.16	60.861	66.725	65.156	60.132	64.254	74.488	97.955	125.26
121.84	95.906	106.94	126.53	86.921	95.292	118.08	128.76	140.72	137.91	155.78	168.62	113.3	129.32	124.3	151.49	104.74	86.42	113.66	100.42	112.72	93.919	112.17	105.93	88.774	75.82	97.032	75.721	125.04	138.92	145.14	111.88	86.698	82.076	28.656	16.052	87.191	82.963	78.403	72.959	58.944	112.12	51.496	49.029	64.879	36.299	49.493	59.637	67.903	107.98
118.77	108.89	114.42	113.54	91.83	77.819	107.56	110.16	91.301	95.709	123.18	159.78	93.293	125.76	130.19	169.5	84.74	81.322	85.285	78.058	149.47	95.184	114.08	93.418	135.77	97.431	103.62	62.996	116.19	132.25	182.25	116.58	68.852	70.547	30.506	19.956	79.424	75.224	84.349	73.318	39.415	96.064	71.918	73.131	85.56	63.482	63.13	70.462	73.944	115.07
106.74	127.01	123.89	108.74	113.35	83.214	110.04	103.88	91.372	76.97	96.713	159.4	95.462	135.7	120.46	167.38	76.73	84.543	70.465	82.437	165.8	105.62	112.04	90.249	175.29	116.79	110.55	71.661	101.27	121.12	207.67	121.33	61.706	72.022	56.06	52.764	68.735	76.424	76.232	71.645	29.484	69.294	81.449	102	83.464	88.587	73.556	79.222	72.218	109.68
95.656	133.82	118.85	107.22	144.54	107.8	103.73	104.12	137.15	88.546	77.472	149.39	99.546	138.27	106.33	149.48	71.382	83.125	75.004	103	169.25	119.79	99.445	87.041	204.9	139.2	127	97.712	71.516	103.28	187.63	109.9	69.902	81.491	97.714	96.603	66.732	90.165	66.031	81.03	37.378	69.379	98.472	129.41	84.777	116.66	90.858	100.48	86.295	110.69
96.195	130.99	104.51	101.2	164.84	121.15	85.337	96.512	195.89	104.31	73.059	130.45	100.28	128.13	102.06	119.89	75.918	84.085	87.827	117.5	167.31	123.87	84.423	81.316	215.07	156.57	160.63	121.01	47.538	82.437	130.51	85.258	85.643	89.615	132.57	123.98	77.757	107.72	67.18	106.61	65.592	104.47	119.85	136.65	99.6	137.19	107.62	117.63	113.63	125.53
102.99	118.23	97.621	85.594	172.84	117.97	63.24	82	239.8	109.63	71.039	112.81	93.486	108.4	116.2	109.99	78.714	94.276	97.103	111.06	160.6	111.08	83.255	77.922	197.76	163.07	179.08	120.31	42.586	83.812	73.685	64.733	78.559	79.02	112.61	98.882	95.711	120.52	90.699	131.83	94.085	152.49	121.6	127.82	108.34	144.2	98.89	113.05	136.36	152.68
99.326	103.37	93.985	67.13	165.78	86.369	53.711	60.512	230.11	81.734	66.475	88.536	92.624	74.903	125.24	79.198	95.067	120.1	93.041	101.98	164.47	83.1	96.361	77.245	190.46	149.32	208.49	106.52	63.86	75.037	68.789	67.665	88.345	84.691	127.73	104.93	117.24	113.69	114.5	138.7	128.44	162.04	126.37	111.16	113.18	145.45	93.552	94.87	138.78	158.94
90.954	97.609	92.436	55.763	109.86	59.576	49.053	46.268	114.29	50.772	59.995	76.14	87.677	57.908	127.83	53.971	103.59	130.38	84.603	90.153	150.26	72.121	118.81	85.061	182.28	141.94	187.37	85.409	89.439	74.318	91.148	80.027	96.363	92.915	120.21	115.16	121.71	107.73	109.09	117.65	120.59	140.82	152.06	134.12	134.65	171.74	108.6	105.6	162.93	164.59
82.137	97.298	101.62	50.39	64.468	47.392	56.812	44.551	9.9556	39.132	74.956	83.478	103.25	76.645	133.15	58.189	114.22	134.9	80.921	82.813	126.51	77.752	142.74	98.036	188.99	146.67	160.91	83.678	112.35	88.303	118.37	100.76	102.57	102	125.67	135.58	125.56	109.34	100.6	99.362	116.56	109.77	175.3	164.35	158.74	192.02	137.96	136.16	182.76	149.04
80.484	96.176	109.76	41.022	64.839	52.684	63.845	48.492	-2.4687	56.497	100.14	103.52	121.22	115.08	149.61	108.45	113.88	131.04	76.602	71.011	108.84	90.552	152.7	105.35	194.47	154.43	140.11	94.05	121.1	120.47	123.46	113.91	97.446	100.24	135	143.03	139.81	122.58	120.47	113.17	133.23	107.24	186.52	174.39	186.21	202.69	172.12	169.54	208.81	141.32
91.808	95.824	114.66	45.899	78.344	59.151	76.501	62.367	27.161	75.385	121.55	130.04	126.15	148.6	150.29	159.67	113.05	122.92	67.758	61.032	85.716	92.412	147.47	111.16	170.34	149.87	128.39	106.83	124.74	153.07	126.43	130.1	87.318	97.965	140.19	125.44	143.95	133.44	151.71	145.49	158.25	117.94	160.23	140.33	185.24	170.22	179.95	168.2	204.07	136.95
103.39	96.028	97.462	62.006	92.313	72.758	80.208	81.404	65.715	100.64	112.45	141.4	96.619	144.15	134.17	184.81	102.34	109.33	62.95	67.178	76.254	87.12	124.01	113.32	116.94	126.13	99.287	101.28	118.52	167.2	123.69	132.86	80.335	97.448	127.84	96.821	131.81	130.81	167.62	161.06	157.25	133.51	127.45	92.993	163.34	134.82	166.23	134.52	191.66	147.52
101.95	95.603	62.069	89.463	90.843	84.959	79.798	103.97	80.905	117.61	86.07	131.24	60.914	102.09	89.159	142.75	95.973	101.51	73.955	107.53	73.706	78.402	79.814	101.41	52.609	84.538	62.091	83.473	104.61	141.89	114.22	117.7	94.115	110.94	128.29	93.835	107.35	111.55	143.74	138.42	131.37	128.61	110.18	66.632	133.59	107.34	147.87	97.853	163.86	140.07
95.784	104.03	49.526	119.48	89.965	101.36	87.149	132.1	103.19	143.97	87.557	131.75	61.412	83.177	62.15	108.99	106.85	116.58	112.23	165.74	62.912	80.6	52.351	96.567	-6.3813	48.312	20.956	68.583	99.797	126.51	86.371	92.987	96.116	111.48	96.492	75.597	82.094	88.431	94.89	85.604	95.151	117.1	81.817	62.064	86.028	73.784	108.81	63.556	104.21	92.65
90.214	114.6	38.634	134.06	75.271	102.25	81.08	142.99	76.901	143.5	94.75	119.99	68.386	73.253	51.883	90.151	112.48	128.62	139.02	205.65	55.989	86.373	42.082	87.878	-30.676	21.249	1.6337	58.985	88.122	108.55	55.829	62.84	113.76	117.21	101.51	89.698	72.872	72.95	50.354	44.066	69.334	114.05	87.701	81.226	77.052	70.185	104.52	76.384	65.949	46.144
97.323	123.92	57.543	134.61	54.981	100.56	78.667	144.68	42.897	137.28	121.62	132.06	86.391	108.24	77.103	139.76	110.15	134.32	140.86	192.69	29.688	91.914	61.491	96.713	-61.862	7.7978	-16.441	56.767	88.069	136.1	32.681	50.029	97.074	98.81	55.787	53.396	73.784	78.367	45.872	42.427	61.436	126.2	72.731	87.056	68.674	60.456	90.122	91.937	42.572	26.236
96.707	112.93	68.073	114.25	55.673	91.258	74.984	126.36	48.397	119.68	137.3	133.95	100.06	132.25	96.823	170.29	100.47	127.78	107.75	143.55	21.336	81.323	62.659	92.505	-88.267	-11.233	-1.9543	60.655	89.776	150.33	26.598	50.439	85.392	87.561	47.865	39.475	97.596	94.843	89.816	89.343	94.937	130.53	76.548	77.792	82.632	66.257	99.323	108.47	62.4	47.199
91.418	92.741	63.221	96.322	44.71	85.534	67.838	103.68	19.864	98.339	127.48	116.48	92.264	128.85	86.753	142.23	93.976	103.11	72.956	93.768	28.552	65.687	46.832	83.148	-92.282	-10.049	19.959	70.164	86.43	131.73	33.764	64.992	84.137	89.443	66.412	49.095	114.27	109.27	124.34	129.27	115.88	107.31	99.131	81.386	104.64	82.394	121.78	123.94	104.68	85.787
90.478	86.182	70.115	88.101	44.043	92.924	68.595	89.833	6.7374	98.045	120.09	102.37	91.621	127.96	77.05	96.66	110.88	87.283	77.945	72.708	47.37	65.672	41.885	84.559	-59.294	27.116	39.183	83.374	90.061	109.13	31.05	82.105	69.406	81.081	61.224	42.515	116.75	115.89	127.5	130.06	103.49	76.264	103.88	99.794	104.28	86.237	121.88	119.68	124.23	102.86
90.993	91.488	71.526	80.259	63.418	91.66	66.81	73.115	18.062	81.713	98.65	72.39	90.468	104.5	63.489	27.435	131.66	80.304	105.73	85.259	84.474	77.483	43.879	72.802	26.617	76.475	78.566	90.222	83.768	65.84	22.51	80.119	73.193	80.531	95.731	68.184	118.87	114.37	111.32	110.71	76.871	60.46	117.84	133.19	115.24	98.256	132.51	129.65	130.56	103.66
102.1	107.82	89.973	77.856	102.14	89.924	73.096	64.871	71.367	63.556	78.932	62.293	93.388	94.615	78.203	10.55	137.84	83.794	134.08	103.24	111.33	101.29	75.986	70.492	116.98	121.35	113.65	89.738	79.55	55.458	21.323	68.408	66.77	70.848	97.975	69.579	115.33	115.15	98.277	95.319	48.499	79.237	106.4	148.83	111.54	100.82	121.44	131.16	116.42	105.47
107.47	110.53	104.29	76.103	161.94	86.18	84.943	63.464	175.1	48.82	59.398	67.167	98.313	84.011	100.42	17.988	120.34	92.537	130.66	112.07	133	115.71	101.18	63.806	176.89	131.21	156.35	92.253	76.983	59.955	40.532	57.061	73.771	75.331	114.11	87.475	118.94	118.61	107.81	109.98	62.333	109.57	98.041	134.18	109.29	107	111.37	128.11	108.37	121.76
111.64	102.76	114.68	85.149	187.93	98.697	94.477	82.249	227.94	69.266	54.558	99.371	95.467	93.212	119.7	54.946	90.748	96.109	107.1	102.29	129.61	121.32	109.91	71.021	169.66	126.66	156.61	104.1	84.16	91.509	64.823	62.333	72.785	81.708	84.177	81.019	110.07	124.37	111.19	124.38	86.009	126.09	89.767	112.28	99.896	114.96	88.849	116.24	113.64	148.01
113.72	95.626	111.19	100.24	154.48	108.05	96.167	109.88	173.74	101.98	75.078	134.66	94.38	109.47	106.64	65.432	85.962	103.52	84.296	89.536	107.7	111.68	86.249	78.883	115.58	114.79	134.69	124.95	107.12	112.03	82.932	83.292	85.396	100.68	63.596	83.312	95.599	122.92	96.523	121.06	119.57	109.81	94.542	102.87	98.216	119.58	74.922	108.09	120.02	151.81
121.45	106.01	107.34	107.28	88.28	109.84	87.734	130.27	52.801	131.78	117.27	157.4	98.215	131.9	89.349	79.854	112.95	123.98	86.261	78.584	78.494	98.883	63.099	91.449	51.778	106.34	98.25	135.13	145.74	131.6	84.246	104.2	93.147	108.42	35.72	68.563	87.59	115.74	85.343	99.501	150.88	93.549	90.112	106.25	93.48	114.71	60.015	96.131	112.78	127.53
129.12	119.42	94.638	103.74	23.715	92.018	68.107	126.31	-100.58	104.45	130.46	127.59	84.884	112.91	63.09	73.441	139.03	141.41	100.65	77.879	57.413	81.217	62.027	93.026	36.013	96.209	87.585	125.68	167.65	122.9	99.162	118.04	118.68	122.67	67.061	80.979	95.399	105.92	100.11	82.804	185.76	92.904	87.989	116.96	93.179	103.9	66.774	101	89.548	89.054
137.4	133.96	107.18	90.776	9.0122	77.652	64.437	101.15	-128.73	68.366	142.64	100.34	92.29	101.13	79.5	82.921	156.5	160.23	126.38	82.236	37.758	83.159	98.039	100.71	43.511	82.617	95.702	102.16	183.64	122.41	106.47	113.66	116.2	112.87	61.357	59.769	116.73	109.91	145.41	96.498	220.87	126.83	69.617	111.88	78.763	82.097	66.462	89.602	69.618	63.954
131.7	120.03	113.77	78.221	52.042	84.782	60.642	71.076	-65.964	42.793	111.92	63.183	82.858	67.951	109.98	87.17	130.18	152.24	142.6	97.153	47.255	95.064	142.35	105.35	100.58	86.395	122.05	89.813	156.09	106.69	109.46	105.94	110.64	107.75	84.895	68.554	139.88	120.16	187.01	122.47	234.5	160.69	82.58	114.76	78.085	80.84	88.629	98.088	76.194	65.035
121.37	102.31	126.84	78.945	90.879	102.73	76.654	57.662	44.553	58.007	104.38	74.573	100.27	74.022	129.51	63.46	111.91	135.03	148.41	115.47	51.419	115.15	150.21	108.01	130.03	103.36	138.96	100.26	126.13	84.049	76.023	95.584	91.879	100.85	91.856	79.809	143.93	132.27	180.08	142.59	209.32	160.68	111.85	122.9	93.443	80.347	114.22	107.7	101.45	76.378
104.76	83.627	120.17	85.98	114.69	128.85	88.092	71.074	121.2	99.981	89.401	93.817	101.98	85.807	116.77	46.275	90.213	106.98	137.1	124.39	66.048	122.01	111.14	99.569	134.47	129.75	125.36	117.54	88.301	63.251	25.757	84.53	76.681	97.332	116.11	112.28	131.51	131.8	138.25	133.37	140.11	128.34	147.36	139.48	119.96	91.59	138.26	125.38	128.94	95.386
91.258	78.005	110.74	105.06	107.48	147.88	103.52	111.67	122.41	131.48	74.018	102.09	88.936	97.736	80.372	60.947	78.721	83.891	115.78	115.94	70.845	108.98	63.69	93.946	104.97	145.58	86.312	125.22	70.244	69.28	11.13	84.833	65.956	93.084	128.38	131.38	102.41	115.04	89.614	96.295	54.944	81.571	134.32	130.84	108.08	76.483	122.34	116.23	108.38	100.47
76.882	87.998	98.127	115.25	87.93	139.1	122.44	138.65	122.36	133.76	78.696	86.507	86.869	96.165	56.118	67.062	90.619	77.436	90.92	97.441	80.379	94.199	24.993	81.812	51.061	116.22	64.944	110.8	92.606	81.412	44.732	75.46	80.515	93.193	127.54	145.16	86.205	93.877	67.13	76.468	15.235	59.984	110.56	90.292	86.982	65.801	100.26	80.93	90.007	107.71
63.295	88.065	96.656	118.41	79.783	120.23	134.72	145.83	113	118.39	90.091	51.818	87.751	78.236	68.238	81.942	105.1	76.296	81.725	84.297	99.211	93.271	35.501	79.558	24.902	79.548	68.879	98.479	130.81	108.61	128	83.585	100.27	93.283	96.266	128.33	83.385	79.001	71.886	76.832	28.719	70.369	83.701	47.443	57.611	58.002	76.19	46.235	71.755	101.57
56.389	68.886	100.55	114.05	74.183	102.97	126.39	133.28	57.385	106.01	99.544	22.806	82.432	55.952	104.29	102.05	111.17	64.997	88.895	81.591	124.85	114.16	82.335	85.709	48.471	76.027	81.059	105.9	153.1	136.8	210.94	114.56	112.32	93.106	51.236	87.465	87.531	79.181	82.16	92.137	66.066	100.28	82.076	47.875	58.387	68.118	76.076	56.757	73.8	83.855
62.725	48.743	107.99	102.77	78.9	99.328	106.11	114.65	2.423	124.23	115.39	32.261	82.328	61.533	148.97	147.5	114.93	52.568	98.627	77.212	148.46	149.42	132.23	100.32	99.869	114.48	80.453	127.73	152.38	163.92	238.13	151.71	101.86	83.496	7.8061	35.75	94.974	94.363	92.442	114.2	97.787	135.98	90.456	84.674	89.4	87.686	91.128	100.3	88.003	62.635
79.921	55.857	105.06	97.858	78.78	95.776	100.5	98.81	-4.2964	145.6	141.49	73.202	105.32	94.057	158.45	159.63	132.63	54.238	83.742	64.806	153.39	173.31	141.83	110.28	138.94	152.54	87.437	142.99	140.73	150.37	208.84	166.65	104.59	87.589	31.685	42.085	100.46	113.19	93.831	139.28	119.96	150.43	101.77	110.29	136.08	99.286	120.17	137.77	99.524	49.508
95.127	83.349	93.835	106.48	114.14	115.65	114.88	101.6	105.74	166.68	145.47	105.75	132.3	126.26	143.13	162.12	130.81	72.17	52.501	49.999	148.65	168.26	126.86	123.37	163.11	168.33	104.85	136.99	113.88	116.43	161.43	154.71	114.73	98.966	99.736	100.06	102.27	124.53	99.433	147.05	129.05	145.11	92.143	91.461	143.88	94.353	127.89	128.81	87.837	54.835
101.17	109.4	82.33	122.87	184	163.19	129.23	119.85	283.78	186.06	111.27	102.16	136.43	134.83	132.95	174.16	88.408	92.314	39.303	53.268	149.02	140.82	121.44	146.63	183.01	163.4	126.75	115.22	74.703	91.544	127.99	129.59	116.83	105.44	148.34	159.37	98.053	122.41	103.65	121.94	118.05	132.65	77.509	50.05	106.45	92.387	109.02	83.54	70.228	79.656
117.38	124.77	151.52	166.39	174.42	188.14	184.79	165.04	379.43	175.4	146.34	155.58	202.24	201.04	105.86	153.53	82.473	127.96	83.61	89.565	44.321	104.31	129.72	174.5	92.778	137.1	122.79	112.77	90.578	124.72	111.51	136.37	46.719	76.633	16.555	51.829	59.433	122.02	83.739	82.862	101.13	82.921	-24.674	7.6432	-5.78	-9.6046	4.1335	3.7027	-23.229	49.19
106.56	106.53	108.97	135.59	140.72	145.32	130.07	129.57	269.37	115.99	99.026	89.338	152.46	127.37	86.06	62.725	55.933	108.96	122.97	150.01	80.702	77.928	102.23	134.95	100.81	88.742	168.9	101.74	81.339	65.468	99.815	111.39	101.1	117.37	102.34	122.07	75.976	96.018	67.324	65.108	101.88	67.024	87.698	55.746	68.097	73.989	80.621	56.536	57.43	76.638
107.36	83.566	109.13	88.25	95.051	93.223	82.251	98.146	100.2	95.635	106.57	77.977	122.48	104.17	121.56	85.008	71.147	97.257	174.49	177.87	104.11	83.373	98.159	103.29	70.519	61.116	151.57	98.713	122.17	91.345	80.904	108.33	101.01	114.81	78.179	77.523	99.664	80.988	85.239	70.476	108.77	81.559	119.63	104.15	113.85	117.26	100.8	92.8	100.75	77.401
109.13	68.809	99.458	54.465	39.964	51.045	53.949	75.077	-90.298	80.188	114.34	66.719	86.804	79.824	156.52	125.68	97.347	78.387	178.78	151.56	127.71	108.05	94.252	71.478	53.105	55.194	100.88	90.086	165.74	118.7	92.455	109.72	121.55	120.76	80.49	64.911	118.53	78.318	107.91	91.603	109.23	107.16	122.87	133.82	152.71	145.74	113.46	121.73	129.75	86.546
109.7	70.715	105.91	72.556	22.268	50.758	85.692	87.851	-166.62	70.924	126.24	58.964	81.813	75.788	173.7	147.29	127.78	79.324	142.89	91.749	134.64	132.5	118.45	74.924	77.488	82.556	70.191	94.883	196.28	136.56	163.64	136.55	150.49	135.79	108.46	93.45	111.71	80.976	105.4	98.161	104.39	109.9	75.183	107.23	124.31	110.54	86.374	97.264	89.411	74.41
99.725	74.233	122.49	107.85	96.863	96.95	143.97	117.5	-24.551	89.71	129.27	51.146	103.65	85.91	187.56	153.31	131.58	102.51	100.79	37.957	154.19	145.46	160.14	103.27	147.12	129.71	82.111	111.01	188.34	145	236.68	162.25	152.35	131.65	129.2	131.06	101.34	83.827	95.361	91.227	99.781	102.07	36.777	60.961	67.974	67.746	51.785	46.751	41.725	60.785
93.619	80.27	144.29	131.55	188.05	134.16	185.47	137.8	174.23	112.95	135.03	63.497	135.86	113.67	187.18	139.56	125.1	129.89	81.463	23.682	169.15	141.84	196.1	136.72	210.09	168.51	125.52	132.87	157.54	143.61	255.71	171.39	118.97	105.64	122.19	136.29	93.773	79.628	84.826	82.308	93.987	83.658	35.902	34.639	30.758	42.408	39.705	11.956	19.286	44.142
99.602	87.023	132.75	129.62	198.87	117.05	164.24	128.94	190.51	98.447	115.05	73.157	122.85	114.95	149.16	102.14	107.96	121.05	77.12	51.186	171.01	121.26	192.07	140.79	235.05	173.14	164.12	140.86	109.21	112.86	210.21	150.62	98.8	94.559	145.47	145.58	93.781	68.489	84.65	84.532	84.686	61.021	86.594	53.098	53.106	60.547	82.873	41.318	42.808	40.608
118.22	107.11	109.76	113.97	132.24	73.013	108.2	107.2	70.525	81.298	102.93	102.59	94.362	119.17	114.86	99.634	97.728	90.656	84.743	90.337	138.49	105.59	150.76	121.79	180.42	138.43	151.15	123.24	80.81	97.344	115.48	101.89	81.199	87.75	132.15	120.28	101	69.935	107.18	102.68	81.772	59.246	105.73	76.343	77.781	79.674	114.59	83.728	72.811	52.262
132.34	142.82	85.17	106.98	52.577	47.533	61.058	91.55	-40.319	85.071	108.81	133.2	81.398	129.17	107.62	122.19	103.23	72.39	95.34	122.44	98.532	105.38	96.375	97.917	93.391	85.66	113.77	94.091	80.7	96.513	35.33	52.309	86.018	94.975	103.47	99.785	111.23	88.269	125.62	117.49	93.004	82.739	79.198	73.651	73.1	80.571	110.44	98.613	84.826	72.988
133.49	171.58	64.387	128.98	-17.38	78.045	37.024	106.94	-138.19	102.7	93.429	137.68	56.703	128.83	102.9	154.3	91.458	64.563	105.54	138.11	57.511	114.9	66.432	91.436	28.346	68.761	48.591	74.868	70.717	114.67	21.244	43.285	92.886	104.69	42.053	68.905	91.641	116.78	93.079	87.744	63.366	113.46	36.523	83.038	44.14	67.899	74.563	106.34	79.8	102.99
94.815	179.94	64.04	112.79	93.68	117.85	66.374	110.63	139.12	165.6	128.88	139.11	120.09	141.92	132.9	164.23	131.59	144.37	119.16	160.68	104.33	116.85	35.945	81.962	12.507	34.542	103.37	88.439	97.165	123.76	29.327	49.525	104.36	101.84	56.513	85.603	119.2	125.07	89.932	82.856	119.71	147.21	35.343	57.093	33.724	62.752	59.652	65.807	84.204	102.65
69.962	167.67	49.436	107.7	112.45	135.24	79.21	122.2	173.49	179.48	106.58	116.34	103.83	121.21	100.98	143.36	145.37	173.33	111.14	166.52	132.07	113.41	30.215	91.489	11.168	43.002	123.53	110.26	98.451	121.68	64.796	81.859	110.65	99.919	70.948	90.893	97.589	110.45	40.766	51.552	94.146	140.24	103.92	92.688	79.479	91.425	98.093	82.867	126.66	114.11
58.025	134.37	37.497	100.02	95.619	122.98	78.627	132.49	93.246	169.64	60.144	94.845	53.597	85.116	51.161	139.37	138.4	157.87	83.95	154.75	146.03	103.59	33.972	106.53	8.492	59.216	124.27	126.95	98.956	126.81	93.402	112.09	101.75	94.502	93.562	90.084	73.705	81.094	29.028	39.738	66.813	101.46	170.25	126.71	128.88	121.5	149.21	112.5	161.64	115.38
58.003	104.78	36.658	95.033	71.052	105.07	70.174	135.35	20.113	161.88	31.234	94.361	19.012	64.026	35.305	158.33	115.06	114.53	51.199	123.24	149.14	102.33	40.683	119.13	1.8363	67.75	103.2	121.36	111.54	142.28	103.82	119.72	82.024	88.331	95.972	89.184	73.355	64.615	67.229	58.36	68.278	65.404	192.95	129.01	153.23	147.63	176.74	124.93	181.65	118.92
73.956	100.63	70.524	118.71	34.67	99.985	77.162	145.05	-26.145	143.8	55.814	131.17	38.407	94.146	54.474	173.82	100.81	80.971	40.385	86.947	118.75	105.03	72.139	140.26	2.6746	81.788	72.415	107.33	136.91	169.46	130.15	138.83	52.99	88.115	51.148	65.617	78.232	73.657	102.02	73.802	82.241	41.296	133.4	102.06	117.22	125.13	136.69	103.44	136.69	103.1
94.704	118.38	103.49	141.18	15.326	97.054	81.177	141.11	-31.048	102.84	111.4	168.06	84.087	142.06	84.629	148.98	106.2	78.337	56.766	66.079	95.297	98.866	111.44	149.19	38.792	95.222	65.703	91.926	149.85	170.94	165.77	162.3	50.06	104.25	29.002	61.391	90.024	96.036	105.42	76.838	95.153	50.438	73.023	87.916	83.149	101.64	86.937	84.763	80.914	87.367
111.98	132.64	107.46	123.23	32.208	93.158	62.45	113.46	9.5422	66.696	154.88	180.59	106.28	169.41	104.03	113.49	112.88	91.676	87.98	60.749	87.921	84.861	122.79	125.86	74.635	100.07	54.224	70.692	130.1	152.44	154.99	150.95	58.487	107.28	16.494	51.583	105.64	119.7	97.493	82.379	89.955	104.91	66.11	117.6	96.171	118.29	71.23	97.518	81.851	104.69
123.09	128.35	93.418	84.61	73.422	69.322	53.11	79.374	62.212	41.196	173.63	155.47	108.72	154.75	84.317	60.093	138.81	111.39	111.84	79.899	83.313	63.59	100.93	86.539	104.28	94.549	79.467	70.966	103.27	104.37	112.7	115.5	99.043	114.98	82.109	79.55	114.64	119.72	93.827	100.99	108.38	145.21	87.837	132.37	117.52	117	89.804	109.46	84.489	103
130.36	108.18	87.962	59.37	108.17	67.556	65.862	67.579	108.99	69.445	154.53	108.34	90.975	115.64	63.589	48.736	143.1	105.37	121.8	102.17	62.263	65.533	74.343	68.851	113.58	108.13	89.929	86.854	79.632	71.118	49.487	66.555	125.33	104.5	128.22	97.049	103.35	108.46	97.787	117.64	126.09	153.25	96.603	113.56	111.55	90.236	103.8	100.59	84.232	93.802
127.95	85.156	103.41	76.403	111.72	93.422	106.64	86.337	125.85	118.16	107.67	51.513	79.352	68.552	53.346	50.884	116.61	79.645	120.03	124.02	36.047	86.068	72.062	85.149	131.51	143.32	101.87	114.26	65.136	45.981	24.9	46.848	142.91	100.79	168.01	130.1	79.589	95.636	94.061	114.34	140.05	113.07	89.043	70.394	83.903	49.769	105.61	80.062	69.556	75.905
107.9	73.276	132.78	95.424	142.76	140.16	147.93	106.35	225.49	177.79	71.764	19.411	101.18	48.911	98.383	90.072	70.932	74.627	124.15	136.06	54.811	110.7	99.483	117.13	159.93	165.66	118.05	124.72	65.231	46.887	31.09	52.793	133.71	90.689	175.67	158.12	86.353	93.113	109.62	104.17	156.39	81.195	92.635	41.25	77.039	61.302	102.74	59.811	87.785	84.381
94.98	76.965	156.19	128.61	109.84	151.08	169.77	124.64	151.82	148.46	51.043	21.375	118.6	54.426	116.62	104.72	46.354	86.847	129.91	140.64	69.218	102.7	156.23	151.58	187.29	168.14	131.42	124.38	71.398	53.602	102.44	114.05	136.16	112.9	199.56	187.79	85.627	89.25	98.09	70.779	137.84	45.735	97.578	58.248	82.817	82.698	98.443	69.933	77.206	84.089
97.809	98.575	151.39	131.61	48.063	118.84	157.34	111.99	18.536	84.238	81.423	77.418	137.91	98.413	121.75	99.746	71.539	114.14	127.87	122.84	72.799	88.428	182.13	157.68	159.28	132.35	117.81	102.3	99.766	71.155	143.22	149.48	140.05	131.97	183.98	183.89	89.042	94.843	84.042	64.426	103.03	58.61	120.8	106.11	116.83	126.21	110.93	97.295	91.455	101.23
99.392	98.246	113.78	95.013	63.239	94.832	112.71	80.824	10.78	63.582	117.49	136.3	141.58	134.07	129	112.57	99.618	133.3	108.82	84.946	88.952	90.287	151.55	125.67	118.54	95.743	89.537	79.905	120.02	102.97	118.55	128.94	127.89	122.28	141.19	154.8	112.58	114.59	111.91	106.22	94.894	126.87	139.89	140.85	143.29	164.65	127.95	126.12	119.43	125.99
100.51	76.211	88.789	72.605	135.21	107.27	78.33	71.31	108.1	96.219	129.92	163.24	132.57	149.25	132.01	134.51	108.35	131.75	84.59	48.201	99.998	114.44	113.01	100.93	117.87	109.35	78.447	90.382	122.37	135.57	81.787	102.6	93.995	92.122	90.879	109.6	128.39	138.54	149.43	156.62	109.61	191.93	111.21	124.93	113.52	134.54	111.35	128.31	97.268	116.38
102.47	67.949	91.088	80.334	178.44	122.33	74.656	75.815	219.76	130.5	124.97	148.61	126.77	144.73	120.75	100.02	110.11	117.58	68.89	34.294	101.78	143.18	91.467	95.423	146.32	142.43	103.96	115.98	115.57	118.25	62.224	86.997	70.584	71.4	77.174	91.765	130.48	151.52	155.98	186.97	127.04	212.67	87.474	82.462	85.606	80.808	93.594	112.07	73.333	94.737
107.51	74.243	126.76	108.84	162.55	118.2	94.877	94.307	236.36	112.7	93.263	103.79	107.59	119.75	88.159	56.42	95.168	103.52	84.697	53.049	77.976	128.49	113.52	104.91	164.08	152.18	119.79	124.42	87.446	79.596	73.742	99.208	51.07	65.011	85.116	72.961	115.91	137.29	141.32	166.57	118.38	172.84	58.881	60.785	58.497	29.181	58.483	89.043	40.543	71.779
115.23	95.726	141.12	120.03	69.795	62.84	107.74	89.007	110.74	19.168	53.294	48.2	69.922	64.817	25.949	-16.442	81.975	89.042	116.95	96.341	34.751	63.889	124.35	83.082	121.32	87.539	97.177	84.289	46.854	14.053	73.792	87.851	77.629	91.493	135.68	91.074	98.94	97.987	114.27	119.2	85.325	97.373	84.027	95.853	84.388	46.378	62.569	96.746	63.319	85.117
118.53	120.02	106.98	75.328	17.172	12.746	86.435	45.001	51.732	-36.02	31.899	17.728	30.182	10.629	17.064	-25.417	65.529	77.874	149.63	131.48	28.691	11.348	92.406	29.284	35.431	-15.634	22.616	3.602	15.528	-13.938	4.2492	8.6213	116.81	105.26	144.92	112.44	108.45	63.249	113.17	87.111	49.901	69.148	165.18	163.64	156.04	162.09	110.07	125.51	182.47	160.48
118.18	112.54	74.99	62.052	-4.5503	-6.9355	87.539	31.12	-5.0918	-73.073	33.789	24.753	29.186	-20.944	-11.23	-36.614	67.477	71.327	156.36	159.33	7.7315	-13.942	42.714	-15.908	-14.899	-56.501	-11.939	-17.052	8.736	-2.2958	-13.634	-19.598	159.68	133.81	159.41	134.15	98.249	46.68	101.38	66.855	45.831	28.958	174.76	189.65	155.33	180.41	127.54	153.29	191.37	164.09
103.66	82.804	53.084	69.769	40.98	33.916	99.195	44.539	57.796	-35.971	48.489	58.787	63.693	-14.955	-13.736	-36.624	66.587	64.964	126.01	156.01	24.83	25.082	-6.2427	-28.691	7.3747	-4.4839	14.536	27.111	25.785	36.287	17.264	2.5553	168.54	143.28	144.77	136.58	89.846	68.2	91.485	82.02	67.01	25.289	155.05	175.54	136.92	150.36	136.28	181.03	166.99	144.73
81.066	60.926	63.179	72.573	161.92	124.48	108.59	71.943	271.96	91.578	74.344	109.86	112.17	43.901	65.709	48.54	57.925	70.837	86.138	114.32	106.4	110.68	0.29029	18.546	82.857	100.51	72.133	95.345	63.974	107.11	67.056	53.894	109.3	99.456	58.575	80.924	101.52	111.45	105.55	119.67	90.08	82.553	127.24	137.49	126.46	133.5	126.29	173.79	167.77	148.34
67.831	55.719	96.952	88.604	219.96	176.65	123.97	104.8	367.38	171.57	99.352	144.89	147.82	106.76	126.15	114.16	62.711	76.64	52.495	65.953	161.79	160.43	52.725	85.179	136.89	169.36	125.95	148.82	99.707	141.96	137.15	119.59	48.304	60.464	-2.6894	24.394	104.54	138.45	110.6	144.29	98.37	114.89	97.977	112.79	126.07	112.64	107.31	149.24	155.11	149.76
64.33	58.693	110.84	93.006	206.08	165.93	124.95	113.59	319.06	171.17	107.82	136.5	151.21	120.94	144.25	129.76	67.871	69.387	36.517	33.487	171.94	147.36	99.145	112.91	133.09	149.17	132.1	148.41	106.87	120.62	168.02	136.33	30.834	48.045	2.6955	17.087	107.02	135.89	109.65	147.65	95.843	104.16	104.54	129.31	154.19	128.07	110.46	139.12	159.37	161.79
71.939	63.753	110.4	95.033	159.84	122.53	124.39	106.44	202.9	125.61	113.95	107.66	148.7	101.56	136.19	114.41	78.397	59.794	45.322	29.978	137.76	101.18	127.02	106.76	97.686	82.798	103.1	119.24	100.6	82.337	160.45	116.93	50.979	58.506	44.775	43.914	103.13	113.73	94.196	126.9	94.951	54.649	111.74	155.84	167.19	137.07	111.61	136.62	138.81	150.84
[truncated: 66 more columns]
