# Supplementary material for: Constructing high-order functional connectivity network based on central moment features for diagnosis of autism spectrum disorder
Source: PeerJ. 2021 Jul 6;9:e11692. doi: 10.7717/peerj.11692 (PMC8269664; doi:10.7717/peerj.11692)
Supplement: Supplemental Information 2 [file peerj-09-11692-s002.zip › raw data/Subject_54.csv]

123.06	117.09	79.715	89.112	87.901	72.995	99.655	73.31	44.545	52.235	107.46	111.13	101.34	112.98	89.623	88.725	138.21	120.33	107.03	101.1	126.21	125.22	97.934	88.787	96.577	99.454	127.38	115.81	137.42	125.92	115	103.74	111.18	112.53	109.6	107.85	120.53	101.47	101.04	88.235	141.22	112.16	119.16	114.19	112.94	106.86	108.47	103.31	99.861	96.4
124.48	102.1	99.07	93.246	76.65	63.021	97.457	63.947	94.778	36.607	138	117.93	152.51	126.3	123.76	121.87	157.07	142.65	110.16	111.29	141.88	120.6	111.11	115.62	97.129	93.708	99.327	92.511	157.05	148.49	123.87	111.37	100.04	107.45	77.575	83.805	118.05	109.03	126.59	97.272	135.26	89.753	93.048	100.35	109.13	103.46	91.052	91.787	93.403	91.452
125.27	93.991	91.891	84.847	20.748	40.434	80.066	60.303	44.834	40.284	154.04	111.51	154.25	115.56	129.63	133.35	159.88	154.4	133.22	126.76	155.03	108.46	102.13	107.79	92.456	75.239	50.839	31.944	174.65	147.58	119.55	114.59	108.55	119.91	83.966	101.89	132.69	114.5	142.18	114.65	175.52	108.72	103.56	121.25	128.54	133.95	125.55	128.75	102.86	102.01
100.16	98.372	92.64	83.343	49.827	58.252	61.611	66.27	79.377	30.093	136.2	106.22	156.73	99.301	144.59	117.56	145.44	150.12	127.44	114.93	159.68	98.567	113.59	119.73	122.05	101.94	105.14	70.641	160.77	133	133.09	137.54	106.41	112.18	83.098	84.892	139.09	130.51	149.55	137.47	156.02	107.98	120.49	132.19	158.81	170.91	154.46	145.41	124.96	138.95
93.272	110	98.873	87.84	123.63	102.07	74.298	80.908	132.8	35.26	115	96.903	138.67	89.866	150.47	97.497	114.29	113.66	111.43	92.351	172.55	110.4	132.24	124.52	177.97	155.85	180.05	132.81	123.33	105.85	154.81	152.81	104.56	101.49	115.67	98.19	125.84	132.01	135.95	134.77	126.44	115.96	130.33	129.71	168.13	170.63	153.28	139.79	137.45	143.68
94.327	111.82	123.35	116.88	226.06	159.25	115.34	97.168	252.76	46.763	106.95	95.885	141.32	106.65	176.06	99.241	98.156	73.831	82.8	65.33	143.89	113.9	159.52	150.74	192.06	190.52	231.81	205	90.03	87.675	155.45	154.4	95.404	88.435	119.74	93.788	106.8	127.58	126.75	115.88	77.864	102.75	120.87	111.03	137.98	128.91	116.39	113.3	125.85	118.83
114.48	98.976	152.17	137.62	287.36	203.67	157.17	111.38	335.89	71.937	106.76	82.976	154.21	123.29	169.74	99.022	83.786	54.128	64.374	52.312	127.03	122.05	168.14	168.09	212.11	217.89	292.38	242.68	53.53	57.731	113.3	120.71	75.386	71.845	126.37	101.93	96.855	109.98	103.22	70.566	66.383	93.91	121.38	103.76	103.57	98.403	71.323	95.079	100.74	89.533
96.367	71.882	147.11	148.95	283.56	221.64	157.37	132.22	349.75	107.6	92.619	81.826	125.86	131.46	143.68	109.4	72.835	53.504	46.13	48.861	107.55	117.2	158.9	176.93	204.37	199.98	254.26	227.35	46.485	55.709	100.41	106.15	68.831	67.723	137.24	117.53	80.713	92.098	88.509	47.288	32.736	65.618	139.45	113.72	105.04	99.862	96.416	117.84	112.15	103.78
81.868	61.035	114.95	126.34	211.68	177.92	116.46	125.44	237.45	125.03	81.853	74.637	86.159	117.33	97.946	120.69	73.443	78.697	54.739	67.181	129.81	114.55	119.16	138.45	205.03	169.19	197.62	161.61	57.705	70.892	101.09	99.736	82.86	83.523	159.53	143.53	100.21	89.329	105.52	71.109	82.379	84.538	156.55	133.44	124.34	124.3	138.6	148.11	121.96	127
68.045	78.372	72.265	89.836	102.47	97.356	50.824	98.462	52.65	111.95	71.425	85.313	44.007	97.397	48.911	122.66	87.947	116.53	77.878	94.659	148.52	104.74	74.319	86.988	182.84	131.67	126.58	95.768	76.6	104.31	120.31	107.88	99.526	100.71	161.47	139.73	120.58	105.82	141.83	127.84	131.47	107.42	163.95	145.91	147.4	145.13	170.77	158.27	136.32	152.63
65.701	103.93	48.513	64.256	21.986	41.413	9.0841	75.008	-85.246	92.774	64.135	93.904	19.87	74.644	18.798	111.27	104.27	137.09	94.881	113.69	151.38	99.448	46.54	50.395	148.13	110.53	78.102	72.048	84.089	125.2	132.96	111.95	109.62	110.51	158.39	124.93	128.09	123.07	171.04	172.72	154.41	122.77	143.69	137.11	157.6	147.96	159.95	134.25	138.08	154.96
76.255	114.33	25.768	40.158	-79.222	5.7695	-13.927	56.351	-233.93	81.325	51.901	93.162	-9.7607	51.061	-23.439	72.9	117.39	134.54	105.49	112.21	153.69	113.08	36.601	37.832	112.74	95.963	52.082	51.421	89.67	109.62	121.73	100.7	113.02	119.02	185.36	138.73	150.99	132.38	172.55	168.44	200.86	134.99	169.19	166.51	191.64	184.91	179	156.23	151.1	159.38
73.41	108.26	29.549	47.295	-93.397	24.165	-1.9284	61.67	-221.25	85.978	65.066	104.78	5.0171	62.501	-13.164	60.973	120.11	118.81	95.778	102.79	125.94	118.41	53.694	67.698	63.65	79.509	29.869	57.959	105.7	101.8	114.67	102.91	113.67	119.07	186.94	150.83	142.36	122.49	151.89	138.91	168.75	114.25	180.51	175.67	196.56	195.25	194.51	168.01	151.55	152.4
91.532	100.28	56.015	57.624	-32.414	57.441	41.951	70.49	-118.43	103.27	112.41	99.997	64.245	88.998	30.319	82.164	109.31	98.675	96.301	103.87	130.58	127.68	74.89	83.065	65.419	83.278	53.658	54.408	118.87	94.262	103.01	100.59	121.96	121.95	187.04	187.4	134	95.982	123.26	103.98	160.11	121.77	155.06	154.94	150.19	162.27	167.76	151.03	107.73	106.93
88.843	96.47	86.959	78.293	71.587	91.083	83.426	87.602	45.148	113.08	145.36	103.12	119.8	118.18	95.8	120.79	100.09	81.353	94.278	101.3	122.82	117.18	111.74	104.48	80.466	85.037	70.443	68.949	128.75	106.12	119.61	117.11	125.25	117.08	150.52	179.81	106.62	78.521	101.65	89.426	92.466	97.754	102.63	106.06	81.867	94.152	125.29	112.81	69.407	72.09
82.075	88.614	95.575	81.63	118.92	103.4	104.45	107.51	116.2	122.8	118.65	80.929	104.46	99.546	112.13	121.74	89.947	57.571	95.838	86.311	139.99	121.16	143.77	105.66	137.13	99.67	91.857	80.066	114.75	92.183	141.91	121.88	120.8	110.66	148.07	166.48	93.722	73.95	75.753	72.407	56.883	76.244	74.639	78.276	55.623	55.399	102.35	101.59	69.099	68.408
94.943	93.194	99.664	86.354	95.219	74.679	112.3	111.56	105.4	126.25	91.45	68.704	76.472	78.037	114.19	115.59	102.93	61.241	116.38	98.468	125.98	120.08	140.96	88.83	129.49	83.352	61.582	54.107	111.88	94.25	136.18	111.81	116.2	111.25	116.05	122.91	85.679	77.971	64.882	74.433	64.894	86.868	57.211	59.514	30.221	14.943	73.077	80.734	70.49	54.95
120.01	100.62	95.783	84.637	26.33	32.361	105.18	99.985	35.178	128.08	80.307	69.161	53.326	68.009	104.49	110.15	122.25	84.426	139.5	126.71	114.15	130.79	109.43	64.964	91.807	56.345	11.08	1.0611	123.26	111.81	118.84	97.721	116.73	117.34	82.096	86.956	88.925	82.485	67.876	84.687	124.38	135.23	63.434	59.852	22.199	1.1837	66.117	66.544	73.259	39.096
108.57	96.537	90.933	87.773	10.412	28.748	83.828	85.913	42.155	115.33	74.894	88.088	61.307	81.366	121.78	121.36	136.49	107.35	126.49	130.5	108.38	140.36	98.35	81.136	67.484	45.712	-6.1811	2.3127	142.63	147.56	133.87	115.87	118.08	115.71	38.728	41.368	102.88	98.301	98.482	108.79	153.99	159.15	75.815	64.975	39.615	24.688	92.256	62.774	85.559	52.795
104.01	93.779	85.917	77.581	26.134	47.757	73.504	76.354	43.577	108.01	85.967	100.52	78.565	101.27	124.87	137.47	121.53	111.04	116.27	126.81	147.07	154.25	100.73	92.73	112.2	76.624	26.249	17.218	141.95	162.57	158.68	133.68	123.49	112.83	42.461	52.034	115.56	104.54	116.56	115.59	187.27	182.41	87.04	75.877	61.524	59.515	109.01	67.086	87.465	58.09
90.522	91.413	95.967	90.183	91.494	86.792	89.503	86.638	117.79	104.1	98.496	111.49	104.81	122.92	148.24	161.9	101.36	96.85	108.21	118.05	149.92	134.11	125.35	119.96	145.1	109.95	55.939	64.596	130.77	163.36	177.02	155.08	130.18	113.13	47.058	63.59	112.91	110.01	125.72	121.87	163.51	166.06	73.724	75.082	66.912	69.984	91.138	62.906	80.8	55.108
94.993	88.627	105.69	108.46	113.94	108.7	120.44	114.14	142.44	113.64	91.808	105.13	94.91	116.54	133.47	153.23	78.435	72.098	120.51	117.99	130.08	105.79	136.82	131.93	156.37	133.73	72.293	88.347	105.16	125.77	156.62	148.38	132.26	120.42	87.417	97.268	105.87	106.1	97.765	104.84	149.79	144.78	81.865	93.904	83.188	82.923	67.211	77.42	84.925	52.533
107.2	89.779	121.6	141.37	108.57	107.13	149.81	142.46	165.92	119.83	86.332	108.48	87.553	110.63	114.59	135.35	76.133	65.174	137.93	133.04	67.488	70.324	123.77	140.99	93.729	118.16	53.886	84.147	94.339	99.887	110.38	131.1	128.77	129.44	96.954	100.55	95.41	101.23	66.88	94.45	136.2	124.55	92.502	106.26	85.319	81.402	45.731	79.148	88.119	52.646
110.63	83.664	123.72	160.67	93.146	106.26	157.72	163.23	168.53	126.75	70.925	107.17	66.407	99.574	81.002	112.93	77.118	61.535	135.3	135.29	43	67.235	99.278	139.44	45.027	96.326	30.943	59.382	91.769	90.318	89.622	117.92	125.82	134.92	110.27	108.22	93.333	93.787	51.271	86.095	143.06	118.09	100.58	108.3	92.717	90.602	62.61	82.06	99.242	70.116
107.8	92.744	120.98	158.73	83.521	96.148	134.25	152.81	147.61	112.13	71.256	123.46	74.749	115.36	54.736	106.71	87.85	83.974	125.57	133.91	56.372	76.928	79.554	135.56	22.446	79.389	32.006	34.014	99.608	117.97	98.35	117.09	116.53	125.64	71.651	83.182	88.94	92.967	68.258	91.89	139.73	111.9	96.419	92.202	78.101	88.178	85.64	66.162	99.084	90.929
85.545	96.631	110.87	142.43	111.79	108.1	102.27	130.28	149.25	99.838	58.183	113.36	80.049	118.65	54.605	110.73	96.815	94.961	101.71	109.27	114.05	96.433	88.228	130.05	70.76	93.625	69.08	47.978	102.3	139.11	135.6	127.01	116.21	118.66	47.342	70.529	97.546	97.25	110.99	103.5	141.68	106.98	80.424	76.224	73.676	90.368	107.26	63.855	96.628	109.82
79.418	112.42	102.75	118.59	118.37	114.61	76.328	110.86	109.88	99.813	47.925	96.856	72.238	109.69	46.87	98.861	93.496	104.26	102.79	102.56	161.43	106.14	98.321	112.9	143.5	130.52	127.64	73.944	90.583	131.21	147.97	119.53	110.2	108.97	49.652	78.289	81.905	90.989	116.3	94.116	127.91	103.27	98.099	85.245	87.353	91.941	107.97	76.345	102.64	113.99
78.838	114.42	95.477	117.69	120.96	120	77.296	109.13	105.28	120.27	45.627	71.482	47.673	82.963	71.472	95.172	95.752	89.546	109.52	103.53	145.3	95.248	101.9	93.427	156.9	137.07	126.52	94.687	93.901	107	133.48	109.57	120.16	122.34	87.708	112.54	81.085	84.078	111.33	93.427	137.48	116.36	127.31	111.32	114.4	91.498	110.25	112.17	111.51	101.42
101.33	122.21	110.36	129.47	120.44	115.74	95.505	118.43	129.83	127.99	73.599	79.851	64.215	75.275	92.183	86.362	93.222	83.938	122.45	124.1	67.609	69.267	88.296	85.188	104.08	122.44	127.98	118.57	91.083	88.049	82.309	88.727	105.97	114.05	89.915	109.67	63.732	77.416	77.484	88.005	105.07	114.57	148.49	116.95	119.03	77.928	82.28	106.11	109.53	85.003
122.23	107.06	108.51	133.43	101.39	105.63	118.86	126.74	124.6	133.21	97.888	84.106	70.97	66.135	98.497	86.208	89.735	59.772	118.59	122.46	8.3917	61.77	70.973	71.391	27.977	72.191	73.297	104.12	94.792	76.54	48.185	74.338	100.68	112.34	102.98	121.38	84.854	79.592	66.743	89.545	110.78	119.77	140.57	114.14	118.49	82.248	85.778	109.34	106.24	79.593
142.19	95.933	104.97	118.25	74.371	92.214	134.13	120.8	80.408	124.18	116.14	94.78	93.184	73.443	75.398	81.511	79.55	54.529	113.92	116.63	-0.88713	70.294	55.797	57.723	-23.31	27.018	31.811	77.756	85.599	76.751	30.493	57.838	84.629	93.212	83.056	110.48	91.398	80.759	57.178	79.345	86.606	102.06	105.53	96.308	99.729	87.345	81.296	89.923	100.19	83.31
139.23	97.113	112.87	109.6	84.801	91.68	143.94	104.98	88.731	108.81	131.43	115.36	137.3	102.57	76.372	89.948	80	79.577	109.76	119.02	5.8546	69.138	52.304	62.085	-63.016	-3.7956	2.3931	73.265	82.383	101.54	33.236	53.327	70.909	70.285	18.139	63.285	56.821	77.635	51.307	72.727	-1.9456	51.831	50.857	65.064	62.771	67.899	53.981	45.14	92.359	83.594
122.97	91.045	100.92	87.156	72.737	89.288	135.19	80.674	55.497	104.91	117.27	101.62	133.12	99.644	70.968	81.947	93.041	100.78	108.49	109.14	66.629	86.665	54.908	61.355	-31.744	7.75	22.338	68.735	88.659	98.433	43.65	48.217	79.975	76.118	30.659	68.533	57.114	76.926	47.114	59.853	7.2275	34.406	61.541	91.378	82.275	95.125	73.235	71.463	107.71	97.463
98.104	94.699	105.99	87.53	103.3	107.05	126.2	73.459	106.36	104.9	123.48	107.51	140.28	109.5	103.46	89.034	114.37	121.08	101.17	105.2	90.039	86.943	70.009	84.335	-4.0166	45.259	70.224	98.487	106.16	109.17	60.824	60.253	88.817	84.037	38.61	63.7	41.16	79.732	42.26	62.098	-4.7884	17.694	82.902	103.71	93.722	101.55	82.621	85.862	116.25	105.54
90.064	93.058	108.33	88.336	127.88	123.46	121.01	77.069	145.76	109.8	142.89	104.7	141.35	111.18	139.28	105.33	132.17	114.99	88.478	90.887	107.97	94.465	90.62	97.884	27.729	86.851	115.04	118.32	124.51	113.71	79.483	77.919	102.12	101.28	68.613	82.633	67.902	94.624	62.618	83.141	49.646	44.759	95.711	104.73	94.763	108.24	95.276	106.65	102.85	103.64
97.448	105.21	112.54	88.595	121.03	124.72	112.45	87.762	140.32	102.92	168.1	127.68	154.15	130.66	150.74	118.31	132.74	115.18	82.469	86.707	93.443	94.801	108.91	108.58	22.376	101.52	117.65	125.55	130.81	131.47	98.771	99.384	93.052	95.475	43.774	61.41	77.085	113.7	84.457	110.54	45.531	59.529	88.401	82.944	69.658	96.412	93.186	98.018	83.496	105.11
100.12	101.54	100.65	81.254	100.37	121.89	110.32	95.098	111.77	99.547	149.29	111.98	140.55	117.33	146.11	118.51	120.96	104.31	70.834	70.071	100.62	112.52	119.54	96.784	32.276	93.381	83.731	122.93	126.34	128.05	120.61	116.04	96.026	98.784	44.176	58.413	115.2	129.96	119.93	136.9	72.92	89.515	68.322	76.771	67.361	105.03	102.42	105.9	73.312	111.78
101.91	109.62	86.717	70.11	59.326	103.29	103.92	95.551	51.734	92.689	105.53	101.36	110.66	98.675	108.55	93.596	100.58	117.3	76.218	74.788	103.63	128.22	105.83	77.177	55	81.68	53.538	109.65	110.72	115.15	123.85	115.14	95.622	94.621	57.83	60.317	115.5	123.67	112.17	130.37	66.264	98.81	85.209	99.761	93.234	121.86	114.66	114.19	93.03	125.2
79.956	104.75	91.586	86.934	105.41	113.32	115.38	101.97	130.47	92.391	61.335	81.653	93.499	76.244	119.05	88.538	94.716	120.68	64.722	73.705	83.386	126.03	97.951	79.749	89.086	84.17	51.236	129.15	100.47	103.27	120.44	116.87	113.33	103.99	100.12	83.271	111.37	106.43	105.3	119.73	60.402	95.082	86.949	109.13	119.99	124.95	109.72	104.81	108.21	124.5
90.125	106.37	91.483	90.805	94.533	86.271	115.26	98.467	93.693	96.828	59.856	79.362	69.819	68.437	94.94	83.405	94.849	120.07	82.101	90.056	65.402	113.72	80.901	73.238	123.8	97.963	59.64	86.014	92.017	83.432	88.891	96.295	127.05	117.9	171.44	152.73	109.72	81.985	83.492	88.517	116.09	110.78	124.07	129.54	137.37	130.11	112.86	112.28	114.05	106.04
80.53	83.986	101.51	110.14	134.02	98.181	113.87	109.35	137.93	108.18	75.558	74.01	74.291	67.166	107.47	95.356	93.768	92.411	70.772	77.953	37.922	85.748	105.71	102.07	143.54	122.19	76.147	87.792	77.746	65.267	79.866	93.734	121.35	115.98	204.39	188.17	110.65	75.956	95.678	79.031	120.36	93.958	111.26	103.51	129.83	125.11	104.24	104.49	104.26	97.78
86.029	66.993	97.995	111.6	111.2	92.408	91.898	107.91	91.996	119.15	108.89	75.802	91.055	73.787	100.66	95.517	86.292	78.967	76.665	75.527	27.257	62.054	127.58	118.07	127.95	125.7	61.653	74.879	66.636	50.696	77.694	88.465	91.745	96.018	183.16	178.66	102.75	82.063	114.33	84.503	95.011	75.834	102.08	82.526	115.64	121.14	104.07	108.93	96.226	100.62
103.33	63.331	93.639	99.556	88.698	95.771	72.584	96.887	53.464	133	138.67	66.978	122.33	74.312	92.058	80.919	71.355	87.542	91.7	85.744	54.043	64.68	125.04	106.18	120.85	126.63	62.252	83.053	55.346	39.301	77.521	74.314	56.833	65.844	138.63	136.66	81.805	86.174	117.91	95.458	53.119	74.704	87.718	69.488	104.77	109.77	88.519	103.84	88.672	102.25
116.67	71.065	74.654	78.853	57.807	89.482	56.42	74.138	10.531	140.65	144.58	56.648	126.56	69.049	84.101	64.989	77.155	107.51	106.18	93.679	99.78	93.552	92.481	71.656	122.08	109.76	58.57	84.657	69.498	42.937	77.596	61.655	54.147	61.842	124.84	108.04	95.086	93.766	119.21	110.25	80.887	107.01	102.32	97.394	120.99	115.28	102.14	130.12	95.633	108.53
124.65	98.565	82.74	76.082	90.492	99.643	66.98	67.62	62.365	136.42	147.82	78.163	141.43	92.851	94.092	70.507	95.286	131.24	107.09	105	116.99	120.4	57.071	53.363	132.64	106.8	93.352	109.99	86.124	75.975	70.029	57.278	68.678	66.325	109.48	81.607	98.08	95.935	107.94	115.73	96.289	131.87	92.508	99.702	109.43	94.516	77.413	109.19	87.088	97.59
113.18	120.11	86.048	77.898	97.136	98.989	74.45	81.118	71.604	121.72	125.76	126.75	116.81	128.55	79.735	80.482	114.35	135.54	92.761	100.39	107.44	136.28	48.546	64.617	140.16	105.65	112.86	117.04	100.49	112.12	75.206	70.982	88.834	81.267	113.34	81.251	109.91	103.76	101.32	108.37	107.66	128.97	100.16	107.01	107.04	97.381	80.279	104.19	95.534	104.02
105.41	124.14	96.307	87.604	101.2	95.014	92.993	103.72	75.589	113.43	111.3	162.24	98.048	157.32	76.323	106.05	119.86	122.63	78.728	97.811	91.412	135.09	66.387	81.296	131.79	103.88	102.6	101.61	105.65	133.7	88.067	90.37	106.08	102.28	113.18	102.52	122.76	109.67	117.29	110.39	119.38	130.06	80.982	93.219	83.243	89.07	66.728	84.411	84.69	88.997
83.662	104.01	94.086	94.079	92.203	94.062	95.87	118.83	77.528	106.78	87.676	166.28	81.497	150.29	84.011	116.57	111.57	107.58	60.934	83.79	85.107	123.93	103.1	102.59	115.4	95.441	74.696	93.685	103.28	125.61	118.01	113.06	106.77	112.89	109.68	112.34	136.66	120.29	144.48	123.24	110.92	119.41	80.995	95.786	89.265	99.631	85.596	91.873	93.486	92.731
96.326	100.03	96.612	86.939	74.151	79.658	95.201	108.78	61.069	101.36	101.87	152.14	104.97	129.06	93.038	110.47	97.097	122.61	73.695	94.809	92.12	110.95	109.67	94.172	97.661	86.261	69.987	72.051	91.904	102.91	114.47	103.95	92.269	104.61	93.499	109.42	127.39	117.91	140.84	127.79	109.78	131.71	93.599	102.17	88.988	88.196	86.096	85.56	92.019	78.705
109.21	101.82	96.817	77.476	81.208	84.649	98.67	101.15	73.285	108.67	117.21	123.42	122.39	97.301	104.31	94.972	85.181	133.4	80.449	94.358	103.1	109	99.726	81.034	100.88	81.928	81.587	63.414	75.616	77.832	93.943	82.831	85.862	92.377	105.78	118.18	110.74	107.57	108.01	112.74	113.27	141.16	100.3	101.99	99.047	77.63	92.726	85.085	98.001	74.486
108.61	114.36	103.28	79.17	99.572	90.091	101.5	99.646	108.47	107.42	124.49	117.43	140.83	93.696	120.92	88.272	95.74	143.7	75.03	83.943	78.169	101.29	90.748	95.397	82.137	69.348	101.98	76.376	70.911	80.663	57.728	73.177	86.988	83.177	92.078	98.812	99.952	107.78	76.513	94.202	102.64	119.16	88.054	85.254	99.448	75.63	93.336	80.115	101.42	90.41
104.1	128.46	108.16	86.271	96.606	88.653	107.63	114.76	107.04	112.84	119.96	132.35	131.28	115.36	115.77	91.385	103.11	139.31	73.934	84.422	52.864	99.946	86.806	116.39	58.398	59.893	97.437	82.736	76.034	103.69	39.884	81.281	93.716	83.814	70.048	86.254	72.829	104.55	45.609	70.996	62.682	78.202	64.802	61.312	92.978	81.65	87.969	71.641	104.06	109.1
110.24	135.07	111.35	93.326	77.948	65.864	114.94	120.62	80.653	110.87	121.7	146.11	122.51	143.2	107.83	106.79	110.16	131.96	95.15	108.11	60.207	105.05	85.351	119.8	38.518	57.578	85.771	80.221	99.713	134.64	52.294	102.63	104.68	98.71	35.564	76.525	57.081	102.51	45.366	70.587	43.816	60.876	53.189	56.272	83.253	89.652	75.028	64.485	91.53	107.33
100.41	115.13	108.42	98.827	99.818	66.668	116.74	122.08	111.84	98.243	105.88	129.51	109.85	137.32	107.73	110.47	106.76	110.34	108.58	116.13	119.89	122.42	103.34	117.84	76.965	89.442	117.45	122.89	119.2	142.99	113.02	134.42	111.25	109.02	30.909	71.12	62.081	105.42	69.648	87.439	28.26	54.761	74.773	82.51	111.44	117.76	85.626	78.503	94.809	114.81
99.201	100.85	104.21	103.6	128.22	66.22	114.96	114.96	139.21	78.376	112.71	114.75	107.4	126.32	110.94	113.64	103.05	97.485	131.16	128.82	166.28	124.81	112.11	101.95	106.96	114.18	128.92	147.38	136.33	148	170.38	151.69	117.94	110.77	41.006	75.895	60.417	102.9	91.996	111.82	11.286	68.826	114.26	115.36	134.29	119.9	98.673	89.553	101.99	108.23
101.71	87.424	91.946	97.852	135.01	71.499	110.72	109.94	117.81	69.493	109.41	83.631	87.871	97.486	99.644	104.67	98.253	77.345	138.81	119.46	187.77	123.01	111.56	80.174	131.24	126.59	125.87	141.5	134.83	125.85	181.69	138.54	131.82	113.94	105.53	123.13	85.172	99.71	104.69	122.91	52.572	105.49	148.36	144.73	160.86	130.35	118.57	116.86	115.74	106.99
100.48	91.103	90.423	99.594	124.14	82.105	107.56	112.58	91.134	72.923	105.42	78.323	81.824	91.247	97.592	103.44	97.92	70.771	129.15	109.85	133.33	98.296	102.38	77.462	83.243	102.08	84.496	117.66	127.44	110.56	136.9	110	137.48	112.99	139.73	152.02	97.707	97.896	104.62	126.58	76.508	122.47	139.58	136.53	153.83	125.49	112.66	118.04	121.67	109.19
104.29	110.62	97.971	97.375	91.458	91.693	102.23	114.44	58.126	83.831	102.51	100.32	92.41	103.2	88.744	97.974	92.863	83.053	117.52	113.92	60.349	75.14	83.996	81.853	10.252	69.697	56.135	93.751	114.77	98.921	65.025	74.589	119.75	102.89	127.66	146.6	89.1	94.824	83.552	113.38	78.15	118.15	116.3	112.7	127.77	117.87	89.177	96.42	119.15	113.38
97.502	112.8	98.826	97.935	90.079	112.7	104.02	110.81	92.551	98.474	97.362	111.68	102.04	102.3	104.34	101.6	95.589	84.554	98.315	106.85	36.223	75.083	77.401	84.38	-26.581	47.258	44.177	91.808	117.06	89.806	34.135	63.751	107.26	108.37	106.17	130.17	107.63	100.16	86.871	107.65	113.3	121.08	97.538	104.17	112.8	120.45	94.264	95.693	110.19	114.58
99.611	116.99	103.52	102.67	116.66	124.42	111.32	103.68	158.17	95.225	118.84	134.91	127.38	110.26	118.73	104.89	101	94.34	98.379	109.85	52.828	83.512	79.768	87.019	-13.742	52.568	61.303	104.02	121.02	95.914	49.861	73.812	90.512	104.11	55.253	87.62	105.33	102.42	88.729	99.227	113.75	118.98	102.86	105.07	94.214	104.16	104.65	90.605	97.907	103.39
111.99	111.01	99.267	102.15	132.92	119	122.46	103.08	168.39	84.882	137.86	134.43	130.14	105.62	104.97	93.643	100.87	94.101	110.93	106.64	105.01	103.33	89.224	82.951	60.56	86.552	89.471	104.4	111.96	89.164	89.623	86.827	88.127	99.856	48.5	80.304	105.57	97.799	86.091	82.003	129.6	133.93	131.32	121.94	95.755	99.441	123.57	108.67	97.388	91.388
118.2	96.215	103.27	112.86	156.92	112.54	141.06	113.68	177.95	75.733	143.75	111.57	134.61	101.64	103.05	87.259	98.665	90.283	113.8	99.984	118.91	106.89	100.89	87.858	117.74	117.17	99.982	111.09	96.34	80.62	115.13	94.96	98.178	96.197	59.661	86.961	98.967	89.117	87.661	76.094	128.15	148.38	126.78	115.77	91.425	91.137	105.99	110.67	96.297	78.136
119.79	79.392	93.193	112.64	114.5	84.716	141.25	114.68	98.6	75.188	126.33	79.032	114.71	94.258	92.34	78.43	98.781	90.695	113.43	97.348	92.321	101.01	92.401	81.746	116.49	111.35	67.38	88.647	94.728	70.184	106.23	84.937	111.54	103.38	92.811	110.44	104.84	83.921	88.388	78.356	155.11	167.46	128.17	124.59	102.63	107.62	97.904	133.18	109.61	80.052
105.02	70.231	91.854	112.2	96.802	86.393	134.81	114.77	84.836	84.58	106.38	63.08	105.05	92.343	102.26	78.454	93.116	95.002	98.412	99.911	40.774	90.805	76.737	77.648	78.226	92.928	41.646	96.221	100.42	77.161	89.782	71.799	106.08	100.65	102.55	105.58	82.6	80.114	76.092	80.642	120.67	152.98	111.2	115.85	104.9	109.33	83.261	125.64	120.47	87.827
97.651	75.955	84.757	94.748	70.497	82.015	115.95	95.995	63.663	86.305	103.12	67.543	97.583	89.26	104.52	80.587	95.669	105.68	95.252	105.35	18.457	92.458	57.523	63.368	41.939	69.353	38.545	92.913	117.17	96.398	75.567	61.446	94.156	99.901	99.79	88.314	77.679	88.254	68.426	78.854	110.31	137.73	119.19	124.58	107.1	110.27	99.003	127.02	119.33	94.762
81.417	82.865	78.884	82.277	80.56	88.401	101.01	82.694	90.905	79.637	105.06	83.445	91.184	82.445	115.15	90.823	101.45	108.23	89.637	95.253	21.154	97.981	63.912	68.468	29.448	53.279	42.085	97.939	132.32	120.64	90.271	78.01	94.243	102.97	96.063	70.044	88.65	105.71	80.663	80.819	95.106	108.71	124.09	127.72	110.07	108.75	131.15	132.59	109.95	104.87
83.105	93.753	73.605	69.381	67.277	73.569	90.718	75.141	59.579	68.817	107.94	101.44	83.259	76.726	103.79	93.677	98.66	113.63	102.02	90.015	38.504	101.61	78.441	79.298	36.311	45.214	41.684	74.801	134.17	124.22	102.44	97.51	108.4	109.74	112.15	81.33	110.5	116.05	93.995	80.052	108.67	91.052	133.22	133.72	117.57	119.62	149.33	145.08	99.783	111.55
92.626	103.06	83.976	75.893	62.612	63.504	94.261	82.381	44.434	67.578	113.3	124.51	96.342	88.291	104.81	101.52	84.69	121.86	119.93	101.38	26.547	85.865	91.49	97.48	22.776	35.081	22.93	54.067	127.72	114.31	101.91	110.42	123.03	111.61	118.87	97.395	107.61	107.22	95.465	85.569	93.353	71.147	115.89	119.3	111.85	119.16	119.68	130.2	92.364	106.93
99.069	95.773	97.474	92.727	73.113	76.368	105	95.391	70.99	83.573	109.49	130.33	113.7	99.742	123.31	110.14	72.642	112.66	127.77	111.14	13.197	70.092	98.189	106.62	7.2789	27.1	13.167	53.552	120.64	87.426	88.761	106.7	127.87	113.47	125.95	111.14	108.98	89.333	90.472	95.14	91.255	65.103	90.174	106.8	109.59	121.14	82.399	116.22	94.091	98.881
101.5	82.22	99.574	104.52	75.108	104.89	110.86	111.68	95.346	114.01	100.06	127.73	105.93	108.05	126.23	109.21	68.989	82.87	129.73	115.03	27.486	72.668	98.04	100.09	10.754	27.624	15.373	55.777	112.06	61.692	75.25	90.297	113.2	110.7	128.4	112.69	106.19	70.899	69.136	90.755	92.998	70.615	87.447	109.77	116.4	122.54	83.488	122.82	110.23	95.382
94.756	82.958	108.1	123.87	98.572	133.49	114.46	126.9	161.02	132.4	100.98	137.13	108.68	130.94	134.91	115.91	88.145	62.973	124.57	118.3	35.462	75.367	103.62	107.42	3.2421	30.192	26.977	71.227	106.6	75.901	65.194	86.489	84.247	98.588	68.04	56.346	87.078	68.946	57.863	90.428	53.673	67.542	76.829	92.141	95.853	91.329	90.31	108.55	110.54	89.863
92.024	91.816	104.46	133.84	91.157	123.23	112.59	128.47	160.1	137.5	94.626	129.97	96.141	138.5	129.9	124.35	121.22	61.526	120.61	117.06	46.693	84.711	105.8	112.61	-5.5883	27.183	18.539	55.447	110.22	107.75	57.944	95.194	77.381	104.95	14.917	16.545	96.37	85.317	79.784	100.99	72.185	88.872	67.332	76.963	71.892	65.711	104.01	105.43	93.035	83.287
96.91	102.64	99.906	132.68	78.773	100.68	112.15	125.11	122.32	137.47	74.044	104.08	81.5	120.11	110.39	121.61	133.37	81.147	112.87	114.22	53.155	95.804	99.891	112.31	11.324	42.348	25.797	44.811	105.2	125.72	57.436	102.94	86.99	115.11	6.5603	25.99	106.08	99.459	105.81	106.24	108.35	107.92	51.51	60.216	56.803	58.076	87.996	90.976	71.745	82.08
84.206	100.4	87.563	130.62	74.055	90.224	102.7	119.44	101.78	131.88	42.674	86.033	63.416	88.112	101.39	114.39	129.86	103.74	90.718	98.292	28.671	89.816	94.36	117.16	24.782	51.718	24.305	64.855	107.76	128.31	82.239	115.15	102.61	122.46	30.566	60.93	110.96	111.56	131.03	110.41	109.99	84.274	54.038	64.908	67.425	76.414	85.756	92.441	81.398	109.59
116.69	105.29	84.644	109.68	56.51	73.116	103.66	99.153	53.059	127.48	60.298	75.741	73.85	63.602	82.616	105.85	116.27	118.78	103.12	107.86	33.637	85.238	66.567	79.866	63.501	69.962	64.797	63.506	102.88	104.07	79.705	89.143	110.51	122.77	74.631	122.84	114.11	105.51	128.58	96.404	146.18	88.342	73.263	86.595	57.697	79.29	67.034	88.809	77.396	106.03
126.74	99.397	91.831	101	79.691	82.482	110.45	91.547	101.72	118.3	86.327	77.581	94.289	55.774	96.951	110.14	114.91	100.22	106.15	105.4	50.759	74.826	67.313	65.689	101.22	79.484	110.98	86.392	96.4	82.541	84.568	76.321	109.99	113.53	90.418	132.04	116.07	105.99	129.72	92.936	132.62	79.117	83.413	95.808	41.941	66.255	75.733	93.88	81.541	108.91
140.59	111.72	105.44	89.055	62.922	62.88	111.7	88.189	102.37	100.99	112.96	98.611	108.88	74.956	92.233	108.79	117.71	85.826	128.32	123.23	80.18	65.747	74.938	66.44	119.19	76.373	140.18	70.687	83.726	75.267	71.394	70.085	97.896	92.774	65.901	87.041	94.457	105.68	112.84	91.556	90.073	82.578	94.336	86.764	17.732	36.146	87.825	93.593	87.323	107.63
137.32	116.62	112.11	83.255	37.454	27.183	111.93	81.493	90.035	88.208	103.86	92.604	99.48	83.661	101.32	112.98	127.03	74.577	138.53	132.03	104.69	62.21	87.103	78.409	106.81	53.289	119.54	31.722	87.827	78.105	60.729	84.355	107.66	94.407	48.541	40.151	103.47	111.72	121.42	114.05	104.12	114.99	76.96	62.277	6.5385	15.568	96.488	98.963	86.544	101.09
130.44	129.22	124.66	86.373	31.072	4.8485	105.89	70.526	86.731	78.506	81.813	89.734	97.62	93.355	106.72	106.61	122.32	92.135	140.17	141.99	90.295	52.779	89.619	98.726	71.631	40.632	102.16	16.046	96.252	91.22	54.068	100.9	106.83	88.072	14.865	-8.6545	91.359	108.41	114.58	125.48	93.007	117.5	45.803	26.896	-2.4232	-3.7909	69.288	69.316	82.543	92.508
114.56	124.75	119.06	93.827	44.049	22.689	91.202	60.7	87.569	84.955	53.125	73.391	75.871	81.161	103.07	88.786	109.98	95.389	125.89	123.85	71.822	54.874	94.32	113.68	58.715	49.199	95.282	31.224	109.44	90.65	70.168	114.2	104.79	89.767	22.907	-0.45214	98.777	100.8	105.38	113.09	101.87	90.468	38.396	29.276	18.628	12.83	71.89	66.838	89.734	96.247
117.42	123.51	123.65	108.17	89.417	73.358	83.722	56.985	124.16	95.252	64.184	62.406	90.52	77.296	100.62	72.754	98.083	87.089	119.75	106.63	70.958	66.828	108.18	126.63	88.355	95.506	155.37	79.804	105.22	81.421	76.242	110.61	86.957	83.05	31.94	29.463	102.52	89.964	89.805	82.429	97.379	52.672	38.863	44.16	23.361	28.669	64.66	53.746	75.041	89.08
119.74	127.51	132.94	132.38	131.77	124.03	84.163	71.63	175.32	106.83	101.2	73.061	122.12	96.731	113.94	77.052	92.867	69.993	121.59	103.31	81.494	79.106	138.52	151.94	128.36	141.57	204.83	123.7	94.443	85.127	82.187	111.79	70.356	76.286	38.197	57.692	83.762	82.723	81.309	66.224	47.06	22.626	39.327	52.384	13.738	32.071	63.18	39.788	56.618	81.379
119.63	128.74	129.56	139.61	114.97	131.02	83.501	88.952	152.67	113.46	120.87	87.056	132.62	116.51	119.78	85.46	89.803	62.543	128.16	109.23	120.21	97.212	165.86	169.47	178.69	168.61	221.63	124.15	86.114	89.787	85.416	113.68	69.236	80.056	80.447	94.188	73.94	84.72	84.613	73.728	30.829	40.454	57.807	66.298	24.528	51.642	80.353	53.682	57.363	87.663
112.21	111.59	119.4	128.14	89.078	108.37	90.009	93.397	116.94	110.55	109.99	83.125	129.74	116.34	135.49	97.487	93.055	74.8	120.37	103.38	167.28	111.45	176.2	163.94	223.71	172.3	219.56	106.65	92.571	91.572	90.355	113.22	89.974	99.455	155.47	136.14	107.32	98.378	112.83	103.96	98.946	105.12	71.222	76.868	54.84	82.239	94.691	81.488	66.96	97.259
110.32	100.72	121.16	111.82	79.424	77.386	97.378	85.884	91.77	91.109	110.98	108.8	142.89	129.92	141.24	106.55	101.08	126	114.52	103.95	162.54	94.503	159.49	144.36	212.53	152.2	202.49	90.884	109.74	113.84	94.669	106.92	97.57	101.79	174.13	135.12	118.59	107.92	124.55	120.53	131.42	136.81	82.322	72.874	66.777	78.917	85.29	78.454	78.481	98.627
118.2	85.178	116.57	92.053	69.842	56.316	100.55	74.487	41.517	75.954	125.48	127.94	139.14	132.29	119.9	107.85	118.4	166	116.76	96.652	144.83	74.838	131.86	111.19	178.91	122.1	171.43	66.021	128.24	129.48	101.15	96.78	103.95	105.94	174.69	141.74	138.88	110.75	129.47	110.98	171.77	138.13	106.01	86.676	77.679	69.694	96.421	92.464	86.106	91.418
115.6	72.742	133.03	95.626	127.88	87.068	107.6	82.487	101.71	69.072	145.02	129.91	159.19	127.92	117.83	111.55	134.91	174.55	108.71	84.651	122.86	62.109	131.25	115.91	162.22	120.31	194.9	107.7	119.49	133.34	108.61	98.931	96.526	93.645	133.14	114.97	133.53	108.68	133.66	96.41	126.57	84.771	95.167	75.628	71.664	47.474	81.654	74.816	73.766	84.068
126.37	76.426	115.4	84.894	79.031	75.057	90.015	83.588	11.69	82.361	152.12	115.75	127.3	108.7	86.719	109.41	145.28	155.48	126.04	94.678	133.73	77.13	123.36	112.04	158.05	104.75	173.52	86.01	111.97	116.87	105.88	96.725	102.09	98.29	131.96	125.28	134.02	102.45	138.25	93.01	127.82	65.073	123.47	104.13	88.286	59.838	105.75	105.21	74.846	83.777
112.61	80.597	100.96	85.954	72.938	84.282	78.293	89.58	15.793	106.17	125.95	87.484	98.689	81.304	100.69	114.48	136.29	119.17	113.5	96.582	150.28	98.502	125.85	121.82	183.68	103.78	175.07	108.54	98.515	93.696	109.65	98.909	105.91	95.658	143.04	118.31	129.39	102.3	154.18	116.81	111.6	59.988	121.65	108.08	102.69	78.35	104.8	109.85	81.046	93.701
105.1	90.154	82.086	78.912	62.726	82.905	71.437	82.331	6.7575	124.94	91.673	70.591	66.175	64.111	104.11	107.1	112.72	94.514	97.59	95.367	167.66	114.08	107.71	102.68	212.37	104.8	183.78	117.92	89.474	72.229	101.53	81.607	99.73	86.038	160.95	114.28	136.42	106.92	159.86	133.1	138.09	88.572	132.79	118.47	111.42	100.85	104.83	113.02	95.793	101.52
96.621	92.844	75.704	81.381	97.084	102.35	82.04	78.322	47.753	131.13	67.37	67.186	46.628	67.797	95.981	91.7	88.68	79.694	76.876	79.259	171.19	114.25	85.887	72.353	222.04	111.12	196.46	132.27	81.331	64.405	89.827	60.391	84.405	72.628	159.12	111.67	150.72	114.83	157.23	126.83	167.05	116.14	135.91	121.72	105.81	109.65	111.85	112.09	105.94	101.82
97.474	102.92	96.001	96.283	153.65	130.86	100.38	81.703	114.66	114.35	72.064	84.558	66.204	102.14	70.43	72.583	77.218	90.978	74.327	73.074	156.89	102.16	72.653	60.25	201.8	126.9	223.21	151.38	67.013	75.675	67.26	46.842	58.968	55.269	111.15	95.607	143.6	119.17	140.43	102.32	148.2	118.2	122.46	107.74	82.302	95.617	105.55	91.5	96.298	93.104
99.549	111.62	109.85	105.52	158.75	133.62	102.64	80.95	117.17	87.621	80.717	95.87	84.894	130.26	42.776	61.886	90.388	115.62	90.299	75.997	152.24	102.17	74.758	70.294	171.67	133.51	218.27	145.24	67.474	90.056	54.391	53.492	57.679	67.168	84.552	104.92	150.16	123.68	138.35	94.021	154	124.55	111.73	107.38	84.351	99.516	117.79	99.627	82.848	91.804
99.297	129.36	115.93	103.79	122.76	111.77	85.891	73.998	79.385	63.833	93.6	119.33	107.36	150.03	41.896	69.434	111.42	157.78	111	97.086	143.89	109.1	86.037	98.196	147.54	133.5	180.9	133.75	83.569	111.85	66.656	74.86	71.998	89.493	76.825	113.34	133.64	120.91	137.6	110.8	140.13	126.42	95.646	102.2	97.501	102.12	115.29	97.516	75.032	95.526
100.2	133.91	97.126	77.824	62.467	76.193	60.14	54.324	-2.8049	57.515	94.826	123.91	103.93	133.05	59.636	81.08	128.73	183.98	115.37	103.86	166.43	132.95	96.437	104.36	171.42	137.87	140.95	116.23	108.01	113.35	99.789	89.64	102.51	121.84	129.87	145.16	151.29	120.03	149.28	137.42	207.21	159.15	97.947	119.77	131.38	129.06	124.46	118.64	80.486	102.51
95.871	137.2	91.051	65.394	58.549	63.944	45.736	43.349	-9.7029	56.68	109.62	147.34	116.21	130.22	94.011	94.293	132.76	195.99	99.706	104.96	163.21	132.66	105.99	107.97	181.6	142.91	117.11	128.2	120.71	125.26	133.42	101.28	108.51	120.88	133.36	120.89	142.42	120.24	151.48	151.96	213.03	158.54	99.542	122.01	133.08	128.25	118.19	110.79	90.381	105.37
90.206	116.37	84.555	61.587	81.725	76.195	46.902	48.126	2.8751	67.425	102.65	130.44	98.137	111.39	94.084	83.821	122.19	157.06	74.528	82.81	189.7	137.02	113.66	98.236	205.99	156.38	129.98	140.07	107.26	110.43	146.46	104.77	104.78	111.13	150.12	109.92	161.4	125.2	154.19	139.8	242.43	155.18	123.33	143.56	147.45	149.55	146.43	141.73	109.28	116.27
99.685	115.18	110.47	83.197	122.27	86.951	63.318	62.604	60.994	68.154	111.3	122.83	114.14	126.4	79.78	74.136	108.33	122.32	78.271	95.235	182.48	119.24	105.94	100.85	176.41	156.99	162.44	146.13	81.159	110.81	117.12	103.91	79.845	82.588	96.893	63.696	128.87	121.9	136.87	120.5	173.1	121.27	126.38	131.4	124.37	127.47	132.28	128	106.38	110.52
106.54	111.34	127.93	101.83	141.04	90.228	83.402	77.25	117.03	74.113	98.749	93.28	115.09	122.99	70.165	70.742	97.956	84.539	93.08	109.54	178.2	114.31	92.865	102.25	158.08	149.48	185.1	140.01	67.44	100.9	87.91	101.55	73.993	77.058	82.223	59.957	102.71	114.8	119.67	109.52	112.25	100.37	112.33	110	117.05	108.1	111.89	114.75	100.72	103.65
110.22	104.38	117.44	98.959	124.25	79.877	100.78	82.356	134.7	86.503	79.421	62.986	98.179	95.886	81.416	78.693	94.403	62.547	106.52	111.56	175.47	126.51	81.064	86.657	172.82	138	174.03	119.27	80.691	84.252	86.468	93.875	95.452	99.725	122.5	103.37	103.03	108.54	105.19	105.51	112.32	111.06	92.447	93.464	126.46	100.63	97.418	107.72	99.899	94.201
112.02	113.77	97.165	87.974	90.628	56.077	109.69	81.182	121.4	84.129	94.534	89.859	105.78	94.623	112.08	97.119	97.978	86.827	117.04	115.96	129.05	124.64	79.442	71.889	164.65	116.88	121.12	97.618	113.23	94.177	108.95	89.063	113.92	115.1	123.88	112.25	92.176	108.87	83.655	101.23	104.12	114.89	84.333	80.601	118.83	86.836	84.191	82.905	106.46	85.043
101.96	103.82	74.623	77.914	89.103	60.47	119.98	89.695	116.31	79.575	106.5	103.3	111.22	87.651	139.61	106.4	94.495	101.22	99.022	92.823	107.77	132.51	104.8	64.972	171.57	114.54	83.144	99.655	128.74	91.607	142.12	93.634	131.39	124.72	134.68	118.21	120.39	120.75	81.803	94.665	156.79	128.96	94.749	95.603	129.92	117.82	104.6	92.747	123.08	94.275
86.834	97.051	78.417	90.698	114.38	81.113	122.68	105.64	133.68	65.599	120.38	122.45	132.29	109.82	149.46	114.05	84.814	110.11	76.189	84.217	78.62	120.7	135.22	90.196	120.76	104.98	54.5	114.82	124.04	101.46	151.91	113.71	125.35	109.08	93.761	80.056	123.78	131.6	90.281	100.59	158.72	114.95	117.26	117.62	135.81	153.01	128.34	106.37	142.03	119.26
68.38	77.161	86.3	105.88	135.09	115.79	113.36	118.82	141.04	68.296	94.871	100.14	113.74	112.1	127.62	114.37	68.6	80.079	49.664	73.302	87.85	112.3	149.96	122.65	72.403	96.426	51.028	123.61	105.58	91.794	138.11	133.91	114.01	95.184	93.745	74.897	132.77	131.95	111.19	116.6	167.63	104.45	150.75	155.77	167.32	201.07	167.62	151.57	166.1	157.43
72.884	77.14	94.097	109	109.37	124.17	89.502	106.65	97.112	78.351	74.164	87.742	88.783	116.16	87.847	116.96	64.12	58.98	49.679	83.412	91.019	88.594	124.19	138.12	19.251	80.397	62.45	98.414	97.947	88.492	93.064	132.61	91.081	83.325	92.061	79.087	123.54	118.92	120.03	130.5	158.38	102.74	187	187.77	177.5	205.23	181.41	176.57	172.05	171.89
64.696	75.876	94.799	110.21	110.97	156.2	72.886	98.994	116.02	100.66	55.075	83.186	66.468	105.91	76.563	119.88	66.091	41.668	37.555	71.702	81.219	63.067	101.38	149.22	17.913	88.887	91.569	102.69	93.602	87.858	70.612	126.68	67.076	76.044	99.659	85.684	106.27	104.51	112.96	123.74	102.98	88.126	195.15	190.57	173.67	175.79	178.7	170.12	169.73	169.22
43.721	75.031	86.795	113.46	120.58	187.06	60.853	97.068	158.3	105.06	52.093	95.681	72.02	98.565	92.789	113.29	80.314	49.181	20.488	43.783	48.195	42.254	104.9	168.19	36.882	108.1	117.7	133.38	90.129	94.228	74.785	128.03	46.181	71.974	80.211	59.181	104.12	109.6	98.897	99.973	34.701	56.606	200.99	189.09	170.44	158.18	184.2	158.66	169.61	167.73
67.403	91.414	87.928	115.76	105.95	183.67	75.115	102.62	132.79	105.59	99.186	109.86	108.3	111.7	103.45	110	83.067	75.4	47.775	61.515	25.396	45.071	107.4	156.72	38.505	116.2	91.705	114.85	77.619	103.16	76.361	117.64	44.999	77.762	51.227	51.561	86.751	106.78	61.568	65.346	7.6921	57.825	192.15	179.89	143.71	140.31	157.22	128.54	147.13	128.68
74.208	83.894	100.13	128.56	132.73	191.63	97.533	119.94	171.81	98.809	110.22	88.216	139.11	108.61	132.13	110.38	79.246	73.677	62.321	69.866	27.414	71.713	136.88	163.73	27.743	109.99	66.172	135.6	58.396	93.742	97.891	123.26	62.497	87.714	34.995	41.028	91.355	114.12	49.82	57.754	6.736	44.672	163.72	168.07	145.16	168.04	128.9	115.86	135.26	122.98
98.803	80.576	103.05	122.23	100.02	161.65	107.99	130.17	114.29	106.51	103.51	73.549	116.2	101.72	116.64	112.77	67.039	56.042	102.35	99.496	54.208	105.9	136.69	142.72	-14.941	71.194	5.973	104.24	54.238	79.532	114.77	116.19	88.408	99.848	41.062	61.948	77.429	103.61	33.94	59.874	30.68	42.754	151.65	163.88	146.46	187.1	103.03	117.79	131.6	124.33
105.84	72.498	95.095	111.08	65.926	125.9	108.38	132.55	72.122	126.8	81.069	74.256	61.649	87.507	104.62	126.89	71.349	32.269	129.18	110.56	81.641	123.34	118.65	112.02	-69.791	22.365	-48.871	66.199	81.102	80.04	133.32	112.19	118.27	117.3	43.548	78.629	76.17	92.222	48.598	81.675	67.916	53.392	135.1	148.7	127.45	166.98	86.925	121.24	119.46	123.59
97.963	83.22	83.766	100.19	27.064	89.183	96.496	132.52	32.011	140.69	75.323	117.02	21.45	91.346	84.387	129.58	86.765	46.104	144.75	115.27	90.6	116.99	89.6	88.507	-108.54	0.9554	-62.519	35.242	119.12	109.3	143.51	112.7	125.97	117.63	9.7913	56.548	59.145	84.181	63.392	97.495	57.731	63.435	134.93	125.52	88.333	109.87	83.965	110.02	104.79	115.29
75.634	93.484	69.77	96.097	6.8358	67.908	85.289	128.71	13.755	139.86	79.833	145.88	13.269	93.442	75.656	119.05	110.4	83.209	136.24	104.07	107.79	113.18	71.901	80.193	-90.382	18.188	-36.021	26.962	152.45	142.86	149.06	123.36	130.69	119.23	-5.2834	35.736	77.457	93.667	95.741	116.18	75.601	94.215	148.02	119.75	75.275	80.921	114.73	122.29	95.957	105.72
72.249	105.67	72.258	92.958	12.05	62.018	84.157	114.57	8.5286	122.03	96.219	140.8	52.473	95.073	71.126	100.59	124.45	129.67	120.96	101.27	143.28	125.17	63.205	80.103	-6.5469	68.654	33.31	44.006	157.25	156.93	138.12	124.91	128.69	114.55	15.1	40.057	112.47	109.98	121.78	132.06	125.18	133.34	156.91	126.25	93.461	97.454	136.94	138.58	91.496	94.034
59.45	102.39	78.051	102.85	47.141	79.307	84.021	101.89	49.768	104.32	97.09	127.4	85.258	101.73	93.779	107.35	133.44	148.39	88.407	93.56	146.29	127.71	72.995	101.54	65.943	89.269	34.839	80.699	157.44	165.24	150.42	138.42	129.7	112.19	51.623	61.017	132.88	127.77	146.93	157.52	134.11	122.45	142.3	128.25	133.53	135.63	164.63	160.95	112.98	105.09
84.456	107.32	88.489	95.289	57.05	83.932	82.25	87.25	33.811	96.909	100.33	128.34	102.42	114.91	86.592	117.5	125.13	153.32	84.393	105.48	141.49	121.93	70.249	101.81	131.44	101.73	36.619	93.027	136.62	151.02	144.14	125.83	114.13	100.61	85.287	96.369	113.27	122.99	130.01	152.25	129.13	96.189	116.24	112.96	144.29	147.64	144.63	146.85	121.54	106.77
97.75	101.23	99.563	99.781	102.19	103.02	89.021	89.853	86.242	103.57	94.969	130.25	108.13	120.57	107.28	142.82	120.34	139.47	79.821	103.02	113.18	96.146	78.965	104.57	151.18	103.96	42.025	113.8	117.21	134.34	134.11	120.75	103.86	102.25	96.055	109.83	93.45	111.55	121.61	144.28	119.37	76.729	52.877	63.688	108.28	111.53	91.441	97.705	96.301	94.52
100.49	101.68	93.215	103.92	99.309	102.66	83.555	103.81	78.751	108.2	83.694	136.17	89.694	117.05	101.84	140	115.1	135.57	94.277	101.54	80.016	68.216	88.622	108.51	123.08	101.71	57.76	108.31	100.87	118.24	108.93	118.28	95.617	112.11	104.41	103.42	79.889	98.996	105.36	123.59	116	82.581	31.924	39.977	74.236	75.859	66.896	69.052	75.12	90.682
105.73	109.09	99.876	118.46	115.91	114.28	96.298	124.97	101.05	113.29	88.614	115.64	90.81	104.05	98.861	121.09	100.92	133.14	117.04	113.36	61.737	57.788	95.865	107.69	82.92	109.91	98.01	106.97	79.7	104.8	71.267	106.57	97.64	122.63	128.57	103.71	67.5	82.063	86.472	104.91	106.65	118.41	16.702	26.225	45.037	41.722	37.644	36.672	52.725	73.789
95.723	111.42	109.38	130.84	130.61	125.5	100.36	126.33	132.51	94.395	86.053	86.7	100.61	87.735	96.811	87.798	98.416	125.86	123.92	113.53	47.94	62.742	108.05	119.34	43.394	104.35	142.21	132.54	69.392	95.691	49.497	93.299	100.56	122.1	146.71	92.557	82.855	87.463	88.201	102.25	83.307	123.64	43.287	55.783	68.009	62.788	54.838	49.45	74.097	94.594
99.664	111.78	123.38	127.07	143.96	133.17	109.18	112.22	146.68	76.913	96.247	71.349	107.72	82.075	85.928	62.578	95.531	105.03	125.63	114.55	58.721	84.443	106.89	109.43	45.791	96.303	162.28	150.26	64.44	89.032	56.802	71.394	102.72	110.65	154.92	107.96	89.124	92.466	90.594	96.148	52.229	103.21	77.438	90.859	102.98	94.952	78.881	71.248	110.14	113.93
107.74	105.59	122.84	103.79	130.92	120.84	110.27	88.859	111.79	62.025	105.9	79.606	97.88	84.661	65.118	48.433	98.871	84.133	123.35	105.46	97.647	112.15	96.766	82.787	93.398	94.767	159.7	141.53	69.872	81.968	92.19	62.234	106.27	104.16	149.01	138.83	103.72	98.594	102.34	85.271	67.439	80.79	122.36	127.24	139.56	134.47	117.66	110.75	139.31	128.18
86.492	92.715	118.03	97.212	148.48	119.14	109.97	81.828	145.28	48.919	106.36	106.63	100.28	97.182	81.858	58.606	109.51	79.824	102.24	82.531	119.99	118.62	100.85	83.506	138.92	105.18	142.95	147.32	86.013	90.165	144.65	96.058	112.65	107.58	113.83	134.72	114.88	106.31	129.76	88.539	84.266	58.436	140.93	133.89	156.84	155.93	147.78	135.07	142.4	135.72
66.518	89.023	110.06	98.377	153.02	120.41	108.83	91.669	164	46.1	100.56	123.3	109.64	102.95	91.151	66.877	108.29	95.073	89.477	70.851	131.96	114.39	105.39	98.464	174.94	136.67	141.93	146.13	92.073	90.649	163.69	135.08	116.41	114.82	108.87	124.98	115.86	101.81	131.72	86.02	114.4	65.564	158.91	138.76	171.39	173.57	162.7	149.68	131.77	134.92
61.179	95.498	109.16	106.95	151.35	135.16	113.16	113.11	166.58	63.47	94.58	117.19	119.08	99.426	84.327	73.309	91.768	105.32	84.986	76.267	119.6	103.34	106.54	117.72	181.64	171.22	148.42	144.9	81.66	79.622	137.46	147.22	112.93	112.84	144.26	125.81	95.464	84.908	98.226	73.847	109.23	78.783	172.63	146.5	184.71	180.52	156.48	148.82	127.61	129.32
70.809	102.83	115.95	115.99	151.25	153.05	120.27	128.85	156.84	96.164	93.391	95.812	120.46	93.419	71.329	87.058	78.023	92.257	80.614	87.981	89.986	92.869	105.15	127.57	158.73	187.71	152.48	146.32	66.425	65.869	89.268	125.17	104.98	101.65	186.47	140.22	72.769	72.68	62.687	63.708	69.337	78.086	178	154.57	188.15	170.7	137.36	138.38	131.7	119.8
82.359	103.12	120.48	117.62	154.17	154.96	121.37	128.92	137.53	128.05	94.117	75.532	107.73	91.333	65.065	107.45	81.871	65.223	72.105	93.705	77.075	95.937	105.07	122.01	137.94	186.75	156.07	145.51	60.628	62.337	63.003	94.467	101.14	93.397	203.19	163.78	70.037	79.278	63.08	69.17	38.063	71.396	175.55	155.39	175.06	147.62	121.07	128.51	129.69	104.93
89.732	108.56	104.87	101.69	110.05	110.02	97.954	111.3	44.928	135.86	94.654	85.432	74.885	102.17	44.99	111.32	100.19	65.266	78.962	103.59	98.733	115.09	99.034	104.33	137.4	172.38	146.03	111.64	72.346	79.9	80.334	84.143	102	94.313	188	183.84	77.561	99.612	89.487	85.085	44.166	76.186	196.96	162.14	156.93	130.85	133.47	136.26	124.39	94.425
61.131	96.612	84.407	92.761	113.19	82.568	74.268	97.93	53.78	116.88	71.62	86.619	54.431	97.106	64.135	101.26	124.2	82.381	67.655	86.53	143.95	142.1	113.05	109.13	181.37	167.72	154.76	118.84	90.508	101.43	140.61	117.01	118.28	109.72	179.91	185.72	115.84	128.59	145.2	118.79	90.906	94.746	193.52	154.6	150.96	139.67	155.4	146.69	111.8	101.15
69.59	106.96	68.976	75.926	71.292	39.404	58.319	82.623	7.5012	86.344	79.936	105.71	61.924	102.68	58.952	74.563	133.37	130.08	95.2	101.14	165.33	152.06	103.56	100.93	207.46	151.56	140.5	89.533	101.3	118.04	160.81	134.93	128.47	118.27	178.91	179.89	126.62	130.3	148.58	126.35	143.66	132.98	189.65	150.57	137.71	146.79	152.3	137.62	99.444	98.311
77.751	95.793	65.77	77.518	77.384	58.181	73.314	95.563	49.029	85.855	87.842	99.855	74.792	92.057	74.586	64.907	123.78	130.41	100.78	95.975	143.25	141.26	106.41	101.53	206.62	128.79	98.015	94.158	94.708	106.63	150.62	136.17	137.82	120.56	208.42	180.85	126.72	112.98	121.33	111.83	145.11	141.55	142.42	130.51	139.16	153.88	133.72	120.68	107.57	103.2
125.46	98.813	75.559	84.865	50.382	60.527	97.158	103.29	29.817	103.73	139.26	112.2	109.77	109.7	84.172	90.438	117.55	117.39	126.05	118.21	72.626	102.47	91.412	84.883	117.55	80.947	28.511	64.625	90.755	96.013	82.23	100.12	130.16	113.83	184.29	165.51	103.67	87.899	77.691	87.229	115.41	134.44	88.044	100.07	111.39	121.24	81.981	86.49	102.16	78.238
137.21	91.052	83.516	99.895	55.824	99.773	106.09	132.86	40.437	138.46	150.2	121.59	111.02	118.39	81.883	114.5	95.789	82.065	117.18	116.38	34.084	81.138	101.36	94.515	58.857	78.557	23.848	90.904	71.002	75.902	48.941	75.599	96.912	88.774	148.92	140.88	51.142	70.928	32.258	53.547	7.5674	72.313	48.231	57.493	108.6	97.971	49.943	64.888	114.03	78.419
126.45	84.143	74.846	111.63	56.732	117.95	93.016	144.49	28.559	163.25	133	113.99	83.625	111.21	84.984	142.12	92.181	67.69	104.81	107.54	56.757	87.763	112.46	103.65	35.321	92.771	45.629	106.81	78.499	72.175	61.618	79.714	80.154	90.232	129.24	137.4	38.098	73.75	34.85	53.78	-12.564	50.571	27.93	27.925	104.29	84.683	48.326	73.445	101.61	70.888
99.011	81.184	71.377	121.48	96.867	145.03	76.615	144.97	76.825	170.26	93.349	87.83	57.248	85.831	99.566	155.74	96.114	82.244	87.57	91.817	119.92	113.17	126.53	118.93	77.346	128.9	105.37	140.71	94.675	81.735	111.02	107.84	79.17	101.23	135.45	140.54	50.27	83.263	57.322	74.418	16.615	62.449	-0.52644	1.0851	85.455	75.465	47.876	71.892	71.906	63.534
89.981	97.81	71.133	119.89	88.363	132.86	52.004	120.14	76.244	148.7	76.59	90.517	52.325	82.235	102.59	157.12	117.34	131.14	95.848	96.008	138.09	115.4	122.82	128.11	89.845	121.28	115.43	129.99	124.88	113.81	141.19	132.23	84.844	107.5	109.93	110.55	74.572	96.169	74.975	100.71	57.355	83.424	-4.8433	5.6006	47.834	62.891	59.226	66.244	54.692	67.531
111.29	108.89	81.917	105.83	68.778	114.13	49.569	94.254	66.203	129.88	88.614	88.904	75.21	86.283	103.18	153.87	129.44	156.75	111.69	106.12	129.67	108.57	111	114.86	97.588	97.204	110.25	97.727	133.34	125.95	129.35	125.46	94.369	103.92	78.675	81.825	108.56	101.74	80.98	110.38	104.81	108.51	-9.5526	19.832	13.685	49.328	56.034	50.556	49.2	72.435
108.17	92.995	86.465	95.647	71.457	119.08	56.78	90.351	100.41	118.08	86.969	78.89	93.405	84.546	120.81	146.04	124.42	133.57	96.661	88.291	108.5	102.28	122.8	114.74	103.46	76.195	105.32	101.06	120.2	113.1	121.58	114.82	97.347	89.44	49.875	48.431	135.88	111.66	94.337	110.29	100.46	85.37	4.1967	39.928	38.31	67.098	80.856	64.886	83.487	114.89
123.96	97.749	89.267	86.61	59.84	99.906	75.617	89.726	86.528	109.98	116.69	85.702	116.01	98.251	137.09	145.56	106.05	113.95	107.84	104.41	94.093	98.609	115.68	91.13	85.28	59.053	79.186	74.556	110.64	109.5	112.55	89.726	93.43	76.539	21.458	42.94	104.48	102.03	96.46	104.86	71.737	66.069	31.083	47.162	62.527	60.448	83.965	70.718	101.19	124.22
122.9	96.658	85.857	82.006	96.582	99.676	103.61	89.366	118.97	101.4	119.68	57.515	112.06	73.811	166.62	139.29	92.528	90.612	108.67	103.85	125.11	113.59	109.29	60.76	113.16	71.406	79.947	79.095	113.72	100.32	131.33	73.221	100.09	84.232	63.253	88.661	83.338	87.467	116.64	108.26	90.071	72.109	48.193	54.653	96.71	68.311	86.648	91.093	97.56	117.89
122.53	111.3	90.589	74.431	136.25	99.43	120.65	81.095	143.08	76.677	109.88	42.338	99.26	45.019	166.68	112.26	91.444	97.87	114.73	106.82	152	119.22	92.203	36.009	160.2	99.216	110.87	104.8	123.44	101.8	146.93	62.697	94.837	83.567	113.7	124.33	52.518	69.863	118.15	104.32	87.891	76.701	68.122	71.551	105.36	76.159	78.192	94.542	87.391	108.78
121.91	112.34	95.848	61.65	158.23	97.11	124.66	66.717	148.05	49.871	85.72	25.192	79.836	16.313	146.52	80.601	107.29	102.85	108.42	95.455	169.72	116.64	74.92	19.117	212.16	124.82	159.33	135.2	134.85	97.55	141.74	63.04	96.642	87.673	164.73	145.9	75.355	69.367	128.35	104.63	123.1	98.158	85.439	107.11	98.458	97.851	79.688	104.05	80.829	105.84
126.23	112.21	102.95	52.902	133.3	78.133	110.91	56.666	107.28	27.061	80.686	47.102	83.091	33.907	112.66	61.058	121.54	108.84	102.78	98.511	152.86	98.135	58.869	22.749	212.17	132.37	196.08	143.3	140.88	103.66	114.03	75.697	94.284	83.199	152.83	118.98	102.7	85.274	133.04	109.29	128.63	111.01	107.17	134.96	74.541	101.98	82.33	101.44	85.37	105.83
119.72	101.16	101.26	60.182	101.33	65.008	96.882	58.359	79.089	23.271	89.615	76.647	101.24	74.655	106.2	66.864	126.06	96.616	91.75	103.16	134.01	85.67	57.7	45.5	168.54	123.11	196.89	131.75	148.91	114.27	97.876	103.04	105.97	92.909	119.31	87.043	138.63	113.63	152.22	129.77	146.52	133.2	114.11	136.55	58.641	88.689	95.2	104.33	90.423	100.22
107.4	92.179	100.3	77.675	105.33	82.935	98.118	71.504	101.74	35.887	98.909	89.058	125.46	100.53	116.81	68.856	111.07	77.063	83.036	102.96	146.28	96.329	72.885	76.99	139.61	127.81	200.36	130.66	144.32	112.72	103.88	123.24	116.85	106.41	104.8	77.199	155.14	132.07	158.67	140.77	170.22	161.67	98.923	108.64	60.903	68.387	102.08	100.97	89.283	91.413
106.69	102.37	108.02	95.407	127.68	105.87	112.41	77.535	134.94	47.769	112.53	92.569	147.81	103.42	124.47	56.147	97.523	77.012	94.684	107.44	165.28	113.24	89.063	99.648	119.91	129.95	188.65	127.16	136.34	107.22	111.96	123.17	117.1	117.46	95.989	79.51	149.03	130.72	145.51	136.17	196.57	193.38	75.816	80.516	65.364	49.723	102.27	88.681	81.945	82.207
109.52	117.14	124.92	105.61	157.32	122.29	127.61	78.144	163.79	52.407	114.18	90.381	153.38	85.107	116.53	31.969	90.444	88.516	109.43	108.3	171.85	124.58	105.74	112.95	120.63	129.88	173.97	133.9	119.87	95.195	111.27	112.02	102.71	116.98	84.753	78.416	133.62	115	122.05	119.23	200.73	205.91	63.321	77.392	77.816	56.411	107.26	77.028	86.851	89.788
106.3	119.04	139.18	106.45	168	115.6	127.74	78.225	165.35	50.178	101.13	91.393	141.82	70.132	99.405	20.86	86.147	95.853	111.61	105.39	157.47	124.46	120.69	121.46	131.95	126.76	167.83	145.52	98.684	82.154	100.03	106.08	82.58	107.43	67.156	68.483	126.2	101.64	108.75	106.82	182.43	189.74	79.398	104.38	103.33	92.756	122.82	80.56	109.24	112.68
105.07	106.73	130.21	92.616	122.09	77.564	108.12	80.613	90.362	52.124	83.266	95.446	110.19	72.636	68.48	32.494	74.565	88.953	109.48	105.4	144.16	123.19	122.35	115.92	150.42	124.94	171.62	129.91	81.134	68.446	83.706	102.12	72.305	101.15	77.506	83.929	132.8	96.871	102.26	97.094	182.13	164.65	134.43	152.02	141.98	144.09	147.58	114.63	137.2	129.01
88.865	88.974	101.39	95.098	78.936	60.262	94.365	106.26	48.437	80.232	75.545	111.51	65.128	99.967	64.503	79.446	57.828	63.036	97.912	104.13	107.8	109.14	117.34	111.59	131.07	105.33	108.73	93.065	86.51	81.845	98.393	111.83	85.23	105.34	110.5	126.38	107.35	90.742	89.422	88.915	133.06	118.81	165.77	161.6	155.32	145.81	162.95	144.27	154.21	118.05
103.27	90.864	93.161	106.48	82.497	57.874	110.69	115.2	91.357	103.34	105.31	107.07	91.047	127.59	100.88	131.58	73.362	58.871	102.05	106.93	71.881	88.758	97.623	94.484	87.301	87.414	80.186	61.146	107.59	103.5	84.698	101.41	112.26	120.29	123.04	154.7	110.43	91.252	90.457	87.977	153.13	124.28	127.4	118.51	99.825	88.18	101.76	118.73	97.015	55.494
100.61	105.08	96.009	111.04	109.54	96.346	119.22	130.22	169.37	112.16	100.38	102.34	119.31	124.83	99.637	111.23	93.311	74.7	91.659	83.927	51.456	81.097	95.181	106.32	78.789	102.88	113.66	92.629	102.14	103.95	79.66	93.651	105.53	101.32	112.33	124.01	93.89	93.27	60.901	59.168	104.71	99.851	92.425	74.036	70.88	59.942	59.593	83.017	73.168	54.776
108.15	119.71	94.266	107.78	106.38	109.6	126.82	130.92	172.3	126.12	99.302	91.757	121.39	104.82	87.245	82.339	121.9	93.279	92.724	76.249	51.955	88.99	82.931	94.802	57.085	94.162	75.468	74.952	107.17	105.28	80.743	98.737	110.86	102.81	99.632	104.59	94.484	89.561	59.572	57.538	110.01	126.29	63.093	56.074	57.43	48.463	59.622	67.965	65.941	62.327
109.08	123.08	102.53	102.59	112.49	105.33	121.44	116.39	166.28	121.44	94.818	86.965	131.85	90.149	90.015	66.304	136.89	114.55	87.694	82.519	69.128	104.31	80.14	90.346	57.249	96.005	71.255	75.178	105.84	108.07	86.824	117.32	107.07	103.66	71.686	71.517	107.8	94.842	94.515	91.737	129.42	150.9	56.632	59.609	72.085	66.405	73.219	61.54	72.846	82.27
106.34	113.82	103.51	94.859	105.34	92.597	103.67	96.591	124.43	111.01	88.718	92.249	125.2	89.849	96.72	73.339	123.62	126.29	85.522	96.885	97.853	117.44	85.148	88.949	89.268	108.9	91.47	77.014	102.62	111.85	101.66	127.82	98.625	105.55	75.204	73.432	120.04	103.44	129.84	126.48	152.99	145.77	87.887	85.731	107.47	100.63	98.37	82.034	89.77	96.341
98.509	103.88	101.84	101.32	111.29	111.24	94.003	95.882	109.82	114.73	89.256	112.25	99.917	107.35	107.82	97.673	89.8	126.72	87.074	106.66	106.26	108.62	100.77	98.095	130.03	124.44	98.727	84.39	99.567	123.18	124.32	120.57	86.937	101.02	102.46	108.93	95.959	101.69	120.88	122.5	110.66	87.6	118.06	101.41	122.06	108.62	110.99	101.62	105.06	93.087
104.49	107.07	119.48	124.23	154.91	153.81	107.59	101.49	175.13	120.66	112.48	123.8	112.02	131.01	137.93	125.88	76.669	134.92	95.292	107.88	89.628	77.339	118.3	112.15	151.42	137.32	121.49	103.56	97.942	133.69	113.48	94.483	76.994	93.567	98.439	126.86	77.158	96.924	89.605	93.363	59.408	36.219	102.41	87.809	79.883	78.498	70.951	82.481	81.033	63.578
100.18	108.26	133.3	141.01	197.43	208.54	118.64	120.63	251.61	130.37	111	109.65	116.49	126.2	142.16	117.7	76.207	132.86	86.673	82.515	90.576	64.291	138.57	132.15	183.31	159.44	160	135.48	80.89	114.15	93.925	78.026	65.359	79.194	88.885	121.15	72.463	91.713	48.134	52.607	8.1249	13.236	82.643	78.375	58.424	78.219	47.752	69.972	76.002	70.053
104.65	116.75	128.35	139.73	167.14	197.9	110.22	122.89	218.17	131.14	116.94	101.74	117.07	121.36	125.41	106.74	94.179	134.96	89.977	77.525	91.153	69.105	128.4	130.29	155.14	141.39	130.3	104.35	82.018	99.158	69.694	81.738	66.79	78.263	55.327	96.509	78.697	89.27	38.663	53.283	8.1076	55.597	86.421	88.716	60.675	95.223	57.966	77.737	86.774	89.802
97.95	113.41	105.73	121.81	104.78	148.73	85.767	113.42	128.87	121.76	111.53	102.11	106.08	113.24	105.57	102.57	107.3	127.53	89.575	80.688	89.926	90.803	105.49	120.49	101.69	103.5	66.141	61.897	95.771	93.271	71.03	100.81	77	84.7	36.252	75.496	84.14	93.237	61.342	88.722	28.038	106.75	113.07	109.83	102.19	129.5	97.925	107.97	116.26	122.98
89.324	96.529	84.42	97.719	64.057	102.84	73.504	102.11	58.806	114.47	100.81	102.89	91.759	101.03	98.144	109.18	105.63	111.37	89.018	84.301	86.35	114.15	86.357	104.77	61.704	71.587	7.7888	43.27	111.1	97.27	94.707	109.39	95.304	95.749	54.517	86.163	83.977	95.969	87.766	117.26	53.76	127.89	125.72	118.29	141.44	145.31	122.78	130.14	130.15	135.73
87.515	83.125	80.76	80.266	56.72	77.381	81.782	97.031	34.859	111.36	94.039	110.34	85.457	94.557	98.602	114.59	98.88	107.04	96.387	87.979	79.076	122.39	84.918	95.672	47.397	59.575	-16.62	57.047	117.6	110.63	121.36	103.66	114.03	105.04	83.108	107.91	78.937	94.77	92.871	109.02	65.277	104.48	112.95	111.63	144.24	127.12	114.49	122.72	115.39	121.76
93.982	87.124	80.606	72.107	30.534	52.022	91.289	100.37	-15.885	116.58	93.544	132.03	63.234	102.54	83.027	112.08	95.448	118.03	117.02	99.581	84.234	119.75	96.253	93.85	48.02	54.787	-41.12	52.635	116.75	126.67	142.4	104.27	132.93	117.81	107.38	128.45	74.633	88.935	79.486	76.904	75.212	70.247	108.28	117.51	123.72	96.399	115.08	112.9	99.302	100.96
84.034	97.907	110.18	95.703	88.287	66.371	105.45	115.22	79.137	114	95.5	148.64	86.685	125.99	110.44	122.44	96.786	126.57	109.49	104.09	98.792	110.03	132.57	130.31	76.035	81.335	18.141	105.3	93.693	132.75	148.75	131.98	135.34	116.1	86.598	88.661	77.103	92.307	92.936	77.665	52.766	39.917	74.797	95.627	83.909	59.886	86.219	62.704	75.366	87.799
89.45	100.42	125.59	108.52	129.72	82.54	112.31	122.94	134.54	118.93	93.754	130.01	96.816	132.54	119.38	130.85	85.703	98.253	97.48	104.29	154.51	122.73	150.55	144.86	147.63	123.2	121.33	130.29	55.94	93.271	122.86	141.77	129.49	114.33	113.95	84.982	108.5	95.039	122.56	102.96	106.27	71.967	71.496	91.294	75.2	63.512	74.942	49.375	65.103	80.959
96.022	101.03	128.45	115.73	145.24	105.95	109.69	129.03	157.36	123.84	95.261	126.42	97.751	143.85	104.96	131.14	62.245	55.716	88.723	107.74	153.74	116.43	142.2	150.27	177.7	139.9	192.48	140.21	24.149	51.373	78.407	118.69	94.528	85.269	128.98	78.203	91.845	91.478	121.61	121.04	82.615	76.085	95.622	84.582	80.354	74.358	75.861	55.381	84.947	93.44
106.69	87.001	128.42	121.11	165.99	137.39	126.87	128.42	198.77	135.5	104.9	107.73	105.02	136.66	104.59	131.03	51.712	15.718	86.06	106.06	93.437	89.03	112.58	128.52	143.2	116.63	194.51	139.42	22.192	29.105	29.009	64.217	67.794	61.146	128.06	85.294	70.216	86.021	104.9	119.39	45.659	71.691	87.74	61.599	66.729	67.507	60.668	62.355	91.094	92.214
120.04	76.252	125.77	117.6	154.74	141.72	148.5	118.25	198.3	141.25	118.17	87.833	116.67	113.97	100.35	113.11	61.86	20.711	99.774	113	16.929	59.299	73.462	86.166	56.8	65.541	133.94	118.47	48.818	43.973	3.4322	14.342	60.997	52.713	91.307	81.003	52.979	83.713	72.647	91.733	17.497	68.103	62.632	44.412	44.154	53.475	42.739	64.763	89.707	87.572
119.4	74.299	116.62	108.67	116.07	112.89	156.74	105.58	153.44	136.11	121.23	71.055	120.87	80.908	94.146	84.958	82.305	67.181	114.24	127.59	-11.215	57.234	46.916	44.813	-28.254	15.04	45.775	87.42	87.5	89.031	35.404	14.319	81.536	68.402	41.57	59.058	50.976	90.645	54.449	69.19	21.48	82.944	39.572	46.151	42.909	53.318	45.304	68.329	99.329	95.117
101.78	80.935	113.9	108.07	105.68	79.017	154.54	97.187	143.73	119.26	120.33	61.995	137.2	55.462	109.68	73.322	97.84	122.7	112.34	144.47	17.06	82.108	44.654	26.548	-73.849	-10.877	-9.3508	79.706	115.34	143.18	109.73	63.597	115.19	95.905	-5.2671	17.053	56.736	106.56	72.836	83.127	42.16	112.53	13.389	45.86	57.452	57.3	46.716	55.198	112.17	106.34
[truncated: 66 more columns]
