# Supplementary material for: Constructing high-order functional connectivity network based on central moment features for diagnosis of autism spectrum disorder
Source: PeerJ. 2021 Jul 6;9:e11692. doi: 10.7717/peerj.11692 (PMC8269664; doi:10.7717/peerj.11692)
Supplement: Supplemental Information 2 [file peerj-09-11692-s002.zip › raw data/Subject_55.csv]

71.162	92.232	125.07	127.14	388.97	294.77	138.7	134.25	515.64	302.25	97.243	93.401	134.29	142.95	220.26	159.13	129.96	119.52	106.99	109.74	109.72	127.26	157.02	138.4	259.58	231.77	299.58	292.34	120.7	138.3	153.03	120.56	105.1	108.09	99.132	97.075	107.1	94.144	91.705	82.722	146.55	129.44	76.455	82.282	20.182	48.174	85.792	75.439	9.1252	32.001
94.063	104.6	106.62	94.438	295.63	249.6	118.12	88.009	362.28	207.07	97.526	73.093	111.2	122.27	215.49	170.6	132.55	141.21	132.77	113.98	105.19	128.88	103.34	117.38	168.94	158.86	259.41	226.43	119.22	121.75	88.053	69.828	96.617	100.3	120.33	104.14	123.21	102.95	113.88	98.283	165.18	164.22	80.809	104.1	48.881	65.269	84.427	70.866	32.865	60.654
99.207	111.47	92.051	85.213	166.1	168.76	97.082	70.22	142.83	81.866	113.18	44.743	79.945	86.281	163.62	139.14	121.33	139.48	143.57	100.98	111.03	124.15	94.018	123.33	99.477	95.805	195.53	125.53	105.04	85.359	67.785	67.703	97.268	96.32	159.99	131.56	136	103.98	134.39	108.32	184.76	169.29	94.628	107.15	87.347	86.986	98.415	77.91	55.587	73.904
96.416	97.632	98.046	88.925	56.702	88.307	101.25	71.832	-58.162	-19.226	142.72	48.223	85.313	65.248	109.5	101.78	111.61	115.07	125.87	78.993	152.63	142.15	122.32	147.93	103.15	92.605	156.22	62.915	93.061	73.135	110.73	115.93	96.405	93.588	167.13	137.21	134.34	102.04	122.85	100.46	177.58	156.19	117.49	106.63	112.74	96.964	114.27	99.147	76.729	74.568
90.708	86.295	103	93.301	1.0988	32.416	109.98	85.547	-137.19	-38.994	158.6	91.476	115.06	66.817	79.27	79.856	117.35	104.91	126.96	75.055	169.28	153.51	137.67	142.49	136.11	119.61	128.63	62.771	92.658	104.51	149.51	157.58	105.54	100.37	132.79	115.59	122.3	103.28	90.923	77.638	165.9	129.99	131.68	99.088	105.74	89.837	116.01	120.02	92.588	69.581
105.43	96.007	124.88	116.31	90.975	77.645	129.3	114.17	17.241	44.68	156.5	136.53	141.71	93.121	97.28	84.024	116.43	92.253	145.3	101.23	145.36	142.99	147.4	141.45	183.81	156.92	176.54	146.44	82.785	124.97	127.36	144.73	104.99	105.27	104.97	102	92.965	92.626	45.258	45.922	101.8	79.676	109.34	78.576	65.699	62.105	86.64	104.84	92.624	67.907
119.56	109.12	112.23	115.58	113.45	91.36	109.64	115.85	108.52	118.28	116.99	141.73	119.08	101.72	86.986	82.875	104.04	95.162	176.82	121.58	96.372	116.33	110.42	104.62	156.37	115.11	140.86	138.41	71.674	118.78	51.146	85.252	112.83	108.05	123.07	127.53	79.817	90.931	41.888	48.944	69.337	47.099	93.428	80.815	65.067	76.529	64.508	99.135	122.73	109.52
123.99	112.75	85.878	105.77	83.56	75.728	74.432	100.95	89.34	121.71	82.617	108.72	75.996	93.837	53.024	71.538	84.864	87.502	177.37	117.3	65.026	88.235	75.338	83.402	89.61	37.959	93.871	68.264	59.551	75.244	-21.997	26.261	108.68	97.779	168.66	172.34	85.081	91.623	66.47	75.306	47.884	34.683	100.09	107.42	97.546	119.48	76.836	124.28	158.23	169.74
118.42	100.14	71.69	96.184	52.856	61.003	55.182	84.307	23.264	71.033	81.703	71.217	55.688	86.244	21.969	65.056	75.316	69.692	131.93	90.942	73.76	71.679	68.701	94.736	56.747	3.2825	87.422	10.45	52.636	27.598	-41.048	10.064	90.299	76.966	190.9	187.22	103.39	98.846	97.445	108.86	40.728	40.816	124.34	136.49	129.29	147.61	111.44	165.03	168.28	202.71
99.742	88.481	66.848	83.438	36.066	45.892	51.163	73.31	-22.729	1.9893	111.64	73.992	78.44	86.753	20.721	69.668	91.349	81.242	93.352	71.623	89.162	57.155	78.631	102.3	49.869	18.867	89.932	10.303	67.34	29.134	-15.096	30.733	76.101	62.827	153.05	145.53	122.82	108.9	113.53	127.57	70.631	63.807	155.23	145.84	137.85	149.86	142.73	197.91	153.5	194.6
96.463	90.139	88.801	85.763	93.714	75.771	76.136	78.761	56.317	-7.6174	149.87	99.648	122.3	95.391	60.269	90.02	105.51	103.21	82.764	82.683	83.497	38.685	99.845	109.5	83.03	72.757	115	80	75.767	50.145	7.4273	49.884	70.828	60.391	100.32	86.634	121.49	108.83	106.56	124.95	94.674	68.164	147.73	113.7	113.88	111.05	124.28	168.25	118.61	146.07
113.12	98.306	127.36	103.62	178.63	122.9	117.11	90.715	179.14	28.084	168.97	111.26	146.87	97.584	105.98	102.61	94.346	105.67	90.746	111.08	65.143	27.084	126.6	123.73	120.16	107.41	143.56	151.67	64.166	48.168	6.3911	47.697	69.754	65.332	92.472	68.279	98.557	93.664	85.333	110.27	75.065	43.915	105.79	66.962	91.082	68.38	71.375	96.245	94.962	98.641
127.14	97.992	142.58	117.53	178.68	111.76	135.91	89.83	174.57	40.552	151.61	88.2	121.52	79.071	103.34	81.426	71.257	86.659	99.141	125.02	51.848	30.148	138.88	131.89	110.63	71.553	141.57	143.94	47.96	19.234	-2.9712	36.013	76.554	75.002	145.53	111.88	86.472	84.949	84.855	108.61	46.859	24.077	67.727	43.76	92.626	57.416	42.252	54.656	93.398	78.317
124.51	85.703	130.62	121.86	120.32	68.006	127.86	80.834	72.299	27.191	118.81	53.886	77.32	57.266	68.56	45.539	67.761	56.351	93.348	111.93	64.636	54.996	141.12	137.26	85.572	20.837	151.13	98.267	50.092	-3.799	12.565	42.215	85.729	84.087	206.71	170.59	100.2	96.871	108.98	121.07	35.485	38.588	55.199	50.992	92.255	62.911	61.76	73.469	84.22	71.582
102.97	73.768	100.59	108.51	54.567	33.515	98.763	71.199	-27.007	18.542	98.157	54.874	67.207	52.427	49.971	31.439	104.62	52.137	96.916	88.871	100.07	96.708	131.8	121.59	74.532	17.073	159.42	72.767	89.689	30.869	63.542	76.464	101.23	94.558	205.24	179.45	129.57	126.05	138.74	133.75	70.534	103.61	75.26	75.093	71.668	70.907	108.85	131.67	59.884	68.406
84.558	92.993	83.361	112.72	96.107	80.807	72.614	93.105	71.314	77.369	93.55	77.348	84.162	69.207	69.126	47.01	151.94	79.023	125.71	95.175	99.291	102.67	126.7	105.14	107.84	73.335	182.16	118.85	127.62	89.593	104.69	113.89	127.98	111.71	156.23	145.62	150.07	150.26	163.39	137	137.81	164.7	79.503	62.415	11.501	39.771	126.61	147.89	5.0992	30.532
102	96.385	136.5	112.06	244.1	223.22	122.12	114.27	275.34	214.57	147.26	140.33	215.2	109.23	181.55	128.2	150.76	46.597	131.07	109.9	162.03	158.13	145.52	105.86	235.11	247.26	224.82	229.65	134.55	131.79	164.97	140.51	106.84	99.233	32.788	38.015	79.947	106.59	74.794	72.858	34.058	149.37	93.135	79.268	13.423	43.89	82.911	104.18	29.295	65.319
113.61	153.17	149.3	163.66	335.59	282.85	124.78	158.02	455.89	251.64	125.15	102.8	174.21	109.04	159.84	108.04	111.29	59.852	145.87	163.21	73.143	66.197	149.35	132.58	222.09	211.59	228.03	273.49	81.622	81.34	122.86	116.29	116.15	112.2	36.425	53.042	63.153	80.181	77.302	67.92	29.79	92.979	55.257	27.104	7.7001	15.242	54.317	39.293	19.959	20.436
108.76	145.01	124.11	136.25	200.78	195.66	120.79	131.76	273.94	220.42	96.805	82.37	159.99	78.412	103.49	86.85	59.95	39.629	139.33	155.98	46.772	44.638	87.24	81.305	150.93	152.49	97.623	185.55	36.457	37.256	99.441	74.626	101.83	101.92	6.8109	37.449	31.644	45.132	43.418	43.837	-34.668	14.901	88.515	71.65	121.94	100.17	59.873	49.702	130.8	97.689
92.626	117.6	91.292	110.22	91.993	123.29	105.62	106.14	121.1	181.78	44.355	49.583	92.846	53.818	25.644	48.865	32.195	25.971	108.13	116.82	29.732	31.96	37.139	53.011	98.006	104.36	21.195	106.64	3.2121	-4.3565	73.898	39.784	81.681	87.6	15.434	47.148	39.4	42.194	43.078	41.181	-67.813	-40.095	118.65	114.7	208.7	169.42	87.762	87.114	207.73	155.33
83.461	99.569	79.318	105.58	125.46	133.24	95.328	109.68	150.12	188.49	20.238	49.096	43.584	60.875	19.502	46.64	50.512	33.894	86.115	82.13	18.014	32.147	30.245	63.68	92.079	120.71	69.018	119.1	5.6835	-2.0296	41.049	20.88	59.512	74.293	27.488	53.835	62.642	52.153	50.16	34.403	-65.987	-43.34	115.79	123.1	201.52	176.6	104.95	107.33	205.63	164.22
78.467	92.469	92.573	106.65	219.62	179.47	87.719	127.05	272.09	206.8	27.348	84.153	33.6	95.732	71.786	71.626	91.599	75.146	64.874	55.315	51.868	66.516	71.389	99.875	128.08	174.52	125.14	154.59	50.471	55.757	53.495	57.536	47.731	69.904	40.385	58.488	76.881	62.831	53.19	33.936	-24.46	8.3386	110.06	119	160.96	163.79	108.31	103.37	184.32	159.39
75.202	103.05	105.65	104.29	250.88	186.41	77.699	140.06	307.45	203.36	54.035	124.73	56.393	129.47	126.26	102.99	125.41	128.59	38.221	41.654	105.75	116.59	115.45	127	159.62	208.19	132.59	164.81	108.69	131.79	113.33	137.86	55.813	79.928	55.365	68.37	76.34	70.173	63.772	52.84	49.763	74.146	107.92	115.6	128.43	145.08	113.02	86.575	168.43	149.29
69.422	123.92	104.45	97.374	202.15	158.02	68.798	134.94	209.59	169.46	82.038	145.48	86.263	144.46	142.38	117.57	137.32	165.49	5.7283	39.618	153.96	164.44	135.22	137.45	171.24	208.86	132.76	180.35	152.1	185.73	196.46	219.28	73.849	98.686	71.024	83.992	74.262	79.999	86.848	91.501	123.46	123.51	113.11	121.46	113.45	123.42	134.93	85.137	149.52	131.81
72.691	144.97	121.43	111.68	231.22	213.17	91.126	131.42	189.35	154.95	104.42	139.26	106.39	152.65	149.78	118.16	125.21	157.36	-23.302	53.868	182.29	196.51	161.54	176.12	211.15	238.41	232.65	291.37	161.14	188.41	255.05	251.17	74.233	109.97	88.073	98.92	76.111	91.022	101.14	124.84	133.22	142.11	108.03	123.58	81.773	79.531	152.37	92.857	94.625	94.879
82.465	156.12	117.22	120.5	252.95	265.55	106.45	125.88	206.58	154.1	93.235	109.75	85.659	134.36	140.2	110.14	111.51	145.86	16.697	86.969	130.45	174.62	145.16	173.76	204.89	240.7	281.43	363.14	149.84	167.37	212.35	189.83	88.733	120.8	111.04	117.82	107.95	122.55	136.72	153.96	171.68	163.18	89.569	112.74	32.047	32.547	144.81	111.78	23.402	51.101
104.93	139.26	113.88	114.18	221.33	255.09	122.84	116.8	217.64	116.3	53.235	75.305	40.876	108.13	131.53	103.83	90.585	138.38	86.379	118.34	67.269	130.59	118.69	148.21	155.42	195.85	186.11	287.66	138.3	145.25	117.56	90.206	106.33	123.62	141.82	141.68	147.35	159.34	169.61	174.64	219.25	200.44	81.512	115.88	16.959	29.068	111.14	129.32	3.3726	45.627
127.08	116.72	85.8	91.252	34.337	82.009	114.33	102.85	70.562	-10.782	-5.7196	44.054	-23.527	80.342	93.474	94.743	71.919	160.66	144.32	138.55	5.5386	64.514	70.476	91.665	26.957	42.937	-68.207	24.619	139.58	139.51	29.655	22.072	139.26	131.08	183.55	181.32	192.64	196.24	221.32	208.29	313.29	249.95	84.31	129.01	47.775	64.793	90.061	142.02	39.44	62.708
132.22	101.76	31.977	49.603	-276.68	-201.15	79.677	73.242	-259.01	-187.75	-48.831	40.91	-63.868	68.408	26.416	90.574	67.761	207.93	146.87	130.56	-1.0764	27.2	5.7537	19.055	-118.39	-153.72	-350.21	-289.45	160.27	162.58	28.58	40.641	175.73	143.77	205.68	208.85	227.79	221.52	278.06	254.8	418.28	294.79	104.83	154.44	117.22	121.2	108.19	153.45	108.82	90.597
138.12	123.85	37.078	65.305	-305.92	-266.91	89.881	83.757	-321.4	-223.01	-3.271	79.148	-12.459	107.58	36.707	121.64	76.448	208.03	89.793	122.11	48.104	37.352	17.437	45.65	-108.23	-185.71	-273.47	-284.95	162.78	160.65	97.58	111.97	162.85	141.67	183.26	191.46	207.71	190.53	263.55	247.19	365.58	266.12	86.52	139.47	116.13	100.14	123.31	114.73	98.996	69.804
104.82	115.63	36.845	23.721	-294.06	-247.25	85.607	42.835	-411.57	-183.81	110.51	195.91	148.41	139.14	96.56	159.02	118.47	203.91	81.649	87.682	180.5	149.84	28.361	28.358	-60.986	-100.72	-123.8	-128.59	200.81	207.59	200.34	167.57	123.94	121.16	64.217	90.037	143.46	120.78	155.05	167.03	223.05	244.04	144.08	175.78	158.13	153.52	141.71	137.82	144.37	141.15
109.44	144.78	64.39	75.18	-103.19	-54.12	80.703	61.75	-163.65	-25.27	130.3	152.7	127.61	127.65	68.612	135.77	131.93	190.32	98.116	98.623	154.51	134.02	53.809	86.156	21.934	-39.563	79.899	69.91	147.59	130.41	143.98	131.14	117.42	114.96	100.24	102.6	144.53	121.21	175.09	167.79	213.41	216.03	71.416	72.75	71.132	38.403	70.331	58.448	42.962	44.954
104.32	152.6	122.74	137.39	180.55	167.42	111.58	116.01	207.89	142.2	161.93	118.92	150.07	98.132	120.94	113.52	123.56	109	167.96	123.34	74.788	83.277	117.85	131.15	69.915	67.037	240.22	243.09	89.045	41.152	27.053	30.996	75.087	83.429	93.25	83.774	93.004	74.651	98.794	75.905	82.974	118.79	37.889	13.153	6.6316	-15.306	9.6764	23.802	-6.7111	18.197
105.63	113.82	165.37	155.88	271.16	237.68	143.86	138.24	349.25	186.79	132.8	68.484	135.16	67.414	139.89	97.221	82.62	13.961	178.74	120.4	38.643	45.814	148.43	135.7	72.718	111.04	188.78	198.84	46.482	-14.802	-34.925	-25.931	32.166	46.537	99.627	76.143	53.786	57.196	45.199	26.766	-10.344	46.194	51.83	24.178	25.791	5.4833	-1.4885	27.725	24.324	46.236
104.31	72.628	142.83	121.55	144.3	142.2	133.66	115.78	193.63	119.66	83.26	53.665	107.56	57.185	122.87	103.9	56.57	-24.025	145.85	104.38	38.021	30.854	106.8	79.387	13.208	78.668	34.647	48.024	51.582	11.272	-20.72	-13.354	20.694	31.993	94.105	66.916	56.049	74.675	50.051	39.961	8.9255	39.81	86.849	73.525	73.846	62.364	53.632	64.9	74.714	85.121
116.6	72.209	111.69	103	76.984	93.514	112.52	97.364	83.533	73.153	81.194	84.583	103.46	88.595	124.07	125.85	63.74	-6.2884	93.934	108.45	61.179	35.99	73.228	62.832	-4.3379	64.426	33.396	28.423	82.001	69.318	33.457	40.74	31.44	44.693	78.625	55.48	81.888	94.632	78.393	74.352	63.237	69.043	83.573	90.675	65.304	73.434	109.71	75.724	64.617	77.938
130.14	88.078	71.362	80.204	0.1278	57.433	78.279	75.971	-18.71	90.869	121.13	134.91	136.23	106.53	121.05	131.69	103.63	54.196	87.834	121.58	79.502	60.26	28.954	35.166	2.508	63.599	34.576	37.205	119.41	124.84	69.171	77.689	79.225	80.509	38.451	26.734	109.54	110.34	106.86	96.428	138.4	100.82	63.731	83.526	45.937	69.01	113.15	66.981	56.139	73.027
140.13	114.97	100.05	118.98	69.046	117.84	89.357	103	115.7	133.52	159.05	137.27	151.54	109.19	118.21	80.629	130.45	93.357	85.535	140.45	89.492	66.315	81.161	101.34	71.402	86.077	77.703	89.093	123.35	106.74	89.771	99.489	111.62	113.11	26.122	22.805	110.79	105.36	98.751	88.335	120.87	78.765	34.864	50.869	25.008	43.34	72.775	35.459	48.616	57.183
125.23	122.47	123.66	138.96	43.966	80.213	105.3	113.77	117.36	75.674	160.39	114.44	152.76	76.338	103.29	22.482	143.53	112.94	101.14	145.06	87.781	65.693	127.35	137.82	63.773	48.642	32.802	64.356	124.13	88.856	101.56	101.29	124.93	129.49	18.127	31.681	97.733	96.56	73.106	70.247	74.343	58.204	49.236	55.367	46.695	61.27	66.8	56.598	76.603	76.035
107.13	107.48	148.96	139.08	62.193	80.838	135.68	108.03	126.51	22.725	128.42	79.662	135.06	61.623	105.05	29.02	121.88	88.881	80.79	124.79	116.86	88.063	159.1	160.15	97.716	67.512	40.53	84.49	111.01	87.31	143.64	122.29	110.84	121.96	49.078	62.971	77.234	97.373	56.328	76.566	9.0586	50.653	74.519	84.792	72.191	81.094	97.111	89.687	80.701	91.856
98.163	83.462	126.05	92.433	93.579	116.69	132.89	70.411	87.593	53.535	119.52	85.706	131.89	75.985	126.84	118.63	96.442	67.048	84.97	100.93	148.19	128.75	120	112.29	143.17	140.5	111.45	161.74	105.79	132.27	166.09	133.41	112.17	112.16	98.845	100.19	73.236	110.77	72.101	104.9	16.269	87.88	92.56	119.26	77.663	97.813	134.32	124.33	52.298	104.34
113.22	73.633	111.31	73.322	246.59	268.94	120.34	68.03	231.47	233.44	151.81	102.96	120.44	125.14	140.16	203.36	69.471	55.261	111.31	94.511	156.63	142.6	99.422	94.878	255.34	265.72	229.36	265.84	86.381	146.97	149.19	135.56	141.07	117.12	177.07	149.22	83.535	125.78	109.88	133.99	72.802	107.72	74.772	110.66	58.203	79.326	110.31	103.96	8.386	88.534
132.12	92.06	143.11	124.15	409.64	405.33	121.45	128.92	453.65	379.69	206.79	119.41	98.623	183.38	125.76	184.9	60.475	71.473	148.22	117.25	138.04	104.32	175.77	178.64	324	313.36	272.41	279.35	75.152	113.89	120.54	142.3	166.65	136.01	223.55	180.98	93.805	120.34	119.86	126.62	114.8	91.689	60.493	77.41	55.608	64.484	50.047	61.688	15.359	71.228
160.15	193	178.88	222.83	216.26	265.36	155.87	228.91	209.27	277.46	241.32	157.33	154.4	203.84	150.33	161.95	114.97	130.96	204.35	187.79	25.068	27.336	233.42	277.23	103.65	191.03	79.112	147.43	118.47	132.83	65.423	127.45	143.1	151.59	89.576	83.047	88.132	104.95	104.43	86.225	172.52	117.11	9.4014	41.524	3.7479	3.0564	4.5237	4.0714	27.591	39.767
132.67	110.44	157.2	169.61	-117.67	-58.981	127.67	190.69	-160.67	141.92	179.9	148.36	112.4	158.76	41.033	61.256	131.44	148.62	185.06	153.28	66.415	48.121	215.9	218.73	49.649	-0.52144	-253.57	-279.1	134.09	127.54	153.85	177.07	169.93	155.55	16.627	40.296	102.22	113.16	103.43	82.002	206.96	93.834	108.82	93.597	157.63	110.53	28.156	62.929	205.59	110.36
86.718	88.438	190.86	176.18	-116.09	-109.82	145.58	188.79	-135.72	2.4705	86.584	151.71	71.78	163.52	57.422	31.513	135.15	156.06	86.189	117.14	150.21	103.4	287.68	261.68	105	-10.281	-280.59	-319.41	161.03	165.14	320.35	280.55	120.24	131.67	-40.62	2.5638	89.426	100.79	69.225	81.214	125.74	98.064	165.2	127.71	193.83	153.47	116.88	105.11	235.15	117.37
69.14	84.422	145.25	122	-93.914	-88.39	119.64	128.76	-143.17	-31.506	31.558	175.86	67.224	148.9	120.41	116.17	138.26	174.84	52.203	93.411	181.11	157.11	217.4	171.65	120.94	46.713	-189.69	-200.23	182.87	238.01	366.81	292.65	105.17	112.66	-53.031	-3.7178	97.827	108.48	89.855	111.37	142.17	167.58	150.02	136.39	142.53	144.29	178.09	132.14	159.17	100.48
82.965	77.281	94.681	65.899	20.397	36.494	91.795	72.33	-12.203	72.541	51.654	193.84	88.512	133.26	172.28	198.85	118.08	172.07	73.355	80.186	181.66	171.38	124.48	61.835	150.23	146.68	-53.969	-39.216	173.35	249.2	300.33	229.7	120.71	106.27	-1.6882	37.319	103.59	109.99	108.26	125.04	171.19	197.66	107.68	127.58	93.978	130.02	159.63	132.95	88.082	104.73
111.89	74.018	83.674	61.165	120.35	137.96	96.172	70.411	157.69	195.31	110.14	180.72	116.96	122.63	171.7	204.94	86.908	140.88	113.28	81.814	148.12	125.87	81.801	19.841	152.38	191.59	8.4508	25.255	135.05	174.81	180.35	143.42	138.01	111.52	63.105	90.547	96.115	97.268	96.699	104.78	167.78	143.67	70.455	106.44	88.245	120.38	83.749	108.71	82.179	126.6
123.47	81.053	119.15	113.61	181.37	167.6	135.48	125.39	303.38	237.03	143.86	142.96	133.86	130.25	140.12	146.57	64.496	91.163	118.58	88.096	114.07	67.056	114.8	74.773	147.22	175.27	19.017	21.542	91.344	70.157	109.69	104.52	122.67	113.46	94.554	116.51	72.84	70.264	50.115	62.753	100.24	36.32	61.234	84.197	109.8	115.03	27.017	79.718	122.21	141.55
100.09	82.544	125.63	134.45	112.07	85.353	147.29	156.52	243.63	181.88	118.74	115.93	136.96	136.61	101.19	100.79	69.685	64.675	96.548	77.874	109.03	67.226	121.32	103.21	130.66	127.62	-28.649	-18.73	77.378	36.88	119.8	120.69	97.046	106.57	78.087	97.743	57.516	55.166	18.922	44.245	48.369	-19.873	92.118	89.239	142.83	137.47	44.436	86.272	175.22	158.23
75.681	75.085	114.04	116.73	99.083	67.684	132.9	146.5	194.18	147.35	71.195	100.14	121.97	143.83	89.169	105.62	75.935	50.624	41.668	53.664	146.27	130.54	101.33	101.29	188.98	149.89	10.85	26.185	73.958	59.729	172.7	159.96	76.287	89.528	72.967	75.534	54.39	56.058	25.448	62.848	6.0197	-6.5613	119.58	106.33	149.26	156.31	101.64	100.06	182.36	158.16
62.171	75.175	81.489	79.795	145.08	109.15	86.411	112.34	195.55	139.76	51.137	96.277	87.814	132.87	77.304	110.71	78.188	69.251	11.424	40.753	157.8	169.91	69.105	68.523	228.28	180.3	102.02	111.18	77.607	99.12	184.85	168.15	86.381	83.921	102.36	87.57	72.562	66.564	68.703	91.975	5.9056	48.923	134.71	123.15	136.88	173.07	163.97	125.26	154.52	147.82
83.838	78.395	99.584	78.81	276.27	213.93	85.914	102.74	305.02	170.23	89.941	93.401	82.698	120.11	80.452	100.27	61.542	67.405	-10.067	48.062	153.19	162.54	92.571	89.175	260.75	220.34	237.81	201.58	64.466	90.16	159.62	147.66	91.6	84.027	140.33	118.01	75.087	60.776	83.774	83.205	-39.485	65.566	129.39	132.62	126.37	162.23	176.81	120.94	127.44	134.01
82.218	77.894	83.787	64.129	153.03	135.34	70.396	94.281	170.94	142.46	89.918	73.8	62.239	76.88	10.078	53.379	61.07	107.43	17.114	49.349	102.76	111.91	79.079	57.684	180.13	150.75	107.31	85.705	64.804	85.783	133.68	135.25	128.08	107.53	161.83	148.54	95.934	82.299	121.7	83.599	34.325	71.331	151.85	148.24	169.88	164.52	169.75	125.92	161.42	135.14
79.651	90.602	126.37	109.38	184.01	136.74	116.9	133.29	210.17	129.81	87.57	52.324	75.423	76.213	17.299	43.813	65.264	104.73	23.774	65.215	82.105	84.556	141.08	122.92	175.98	132.31	138.41	105.58	54.041	57.115	147.17	148.64	109.88	111.29	169.59	165.18	86.283	75.569	97.913	56.187	24.713	41.11	150.08	131.33	160.92	109.9	144.33	96.134	148.31	95.734
55.496	86.766	129.44	109.43	187.5	125.02	137.47	141.37	197.24	147.03	66.446	52.766	113.06	84.64	64.414	87.218	86.185	98.518	52.221	64.968	100.83	124.11	148.19	117.61	216.51	160.07	163.31	146.96	62.744	71.067	182.16	164.17	94.654	101.58	153.49	145.17	71.448	72.153	67.437	45.212	37.148	32.304	163.39	129.92	150.66	85.575	126.11	90.71	138.42	85.992
48.874	74.089	136.31	102.61	298.31	204.64	147.81	134.67	310.48	209.96	61.923	56.894	137.03	110.21	128.72	132.91	91.672	73.941	66.437	64.871	153.3	183.06	154.72	113.94	324.31	234.6	268.28	233.97	69.194	77.328	202.32	162.06	84.715	83.945	159.94	127.04	60.083	72.065	47.948	58.864	26.139	30.593	161.12	127.33	129.82	78.115	102.37	86.145	111.55	86.244
57.598	70.214	118.58	90.251	325.06	224.69	123.1	119.15	344.28	236.58	75.256	66.163	127.25	119.31	137.92	125.47	89.711	75.398	102.62	80.734	155.3	179.9	134.31	83.035	343.21	231.87	282.07	217.83	83.325	82.553	167.73	127.41	111.03	87.896	170.89	120.92	76.402	87.478	73.22	90.845	65.356	37.887	149.43	119.42	119.84	92.981	89.449	94.265	94.673	91.57
80.953	75.001	116.68	96.707	264.15	181.15	110.13	117.46	279.34	208.02	99.338	84.188	119.53	122.18	118.64	91.535	79.059	86.404	129.2	105.61	132.87	138.76	128.18	80.174	291.29	179.88	214.79	133.77	98.525	88.872	132.58	102.91	137.35	107.3	162.67	117.93	97.762	100.6	105.57	111.03	102.57	46.468	129.98	103.43	116.12	97.453	86.774	88.916	88.353	85.802
103.58	80.297	145.16	119.43	204.4	145.93	132.62	133.14	205.44	171.42	112.56	103.53	140.1	131.02	126	92.131	64.822	85.441	119.34	117.21	136.52	127.8	149.72	119.78	266.59	170.4	156.25	97.637	104.72	102.64	150.13	123.02	134.5	122.16	143.01	116.62	103.25	98.802	114.49	110.06	100.44	61.462	104.95	81.209	97.567	66.807	89.968	58.272	71.71	58.591
107.3	84.723	172.59	136.94	230.85	174.06	161.63	153.4	237.09	178.14	107.5	106.86	167.93	137.67	168.41	133.71	58.066	75.483	91.491	106.78	158.92	156.62	174.73	157.56	311.3	230.1	172.95	162.57	97.065	113.61	197.1	164.95	117.17	123.26	144.36	130.55	98.462	85.791	107.02	99.489	82.346	79.362	82.882	61.395	57.927	19.343	98.839	30.377	35.673	21.601
101.81	79.217	165.66	116.63	273.22	209.44	166.34	143.69	286.22	205.05	106.28	96.677	188.07	124.17	205.98	178.05	65.61	67.04	77.895	83.056	176.11	195.02	160.02	135.55	354.14	287.97	208.01	228.71	88.069	113.63	212.28	172.42	110.54	110.77	156.29	143.44	95.269	75.201	97.341	92.342	82.579	99.418	84.719	77.224	42.454	16.096	109.28	45.575	28.057	29.008
94.138	77.693	131.79	88.445	284.14	209.71	141.43	122.96	331.84	212.27	107.59	70.594	159.03	94.535	178.24	157.6	81.027	74.856	90.869	70.746	137.25	169.5	127.48	83.008	325.82	265.8	188.87	201.29	82.239	85.838	165.03	131.12	126.4	100.12	166.78	148.97	104.79	77.794	102.25	94.686	115.94	95.611	109.33	117.08	73.156	70.092	122.82	99.195	67.483	79.434
97.348	79.848	122.65	90.279	275.07	196.92	131.54	116.04	361.54	186.31	108.78	51.823	110.6	83.763	116	98.046	88.335	77.246	96.484	77.314	86.641	107.49	131.17	83.102	261.05	202.53	143.13	121.88	80.973	45.003	108.02	83.914	127.71	90.253	150.06	130.79	106.9	81.282	96.219	94.424	115.51	73.492	140.37	157.62	134.99	142.5	133.23	143.54	134.68	143.12
83.518	82.673	88.235	88.76	133.39	99.79	102.65	111.42	221.49	137.3	77.213	55.476	64.321	81.188	44.548	61.49	99.543	97.827	119.73	86.625	28.545	54.854	107.14	69.408	158.44	120.04	15.383	7.4177	94.445	49.336	69.493	60.017	132.54	94.672	112.94	103.57	114.88	95.402	110.17	105.69	149	79.845	167.16	171.66	189.43	193.01	150.03	169.09	186.76	176.6
73.888	70.132	88.034	95.515	101.42	96.375	107.87	118.12	168.34	144.44	53.235	77.824	73.217	113.29	68.155	103.53	93.372	77.123	97.35	77.021	66.164	93.549	109.36	101.99	183.84	160.24	31.717	47.294	98.634	73.89	97.194	84.193	103.13	90.044	97.551	93.164	99.992	93.365	100.1	110.76	96.959	102.89	168.22	159.04	195.45	181.13	146.52	149.82	178.43	159.78
58.014	61.652	72.864	89.514	139.07	130.24	97.345	127.16	213.47	186.36	40.418	87.634	80.739	138.13	122.92	150.91	86.112	58.663	69.486	53.007	115.55	144.3	93.046	105.83	251.01	226.6	112.23	145.12	93.421	96.864	125.93	113.97	91.28	92.976	133.56	127.89	97.583	97.58	112.13	125.27	56.634	118.11	154.13	133.61	167.19	141.41	134.6	133.84	130.81	108.84
64.691	65.936	45.52	63.105	152.1	111.8	79.193	113.23	206.52	180.41	77.574	101.85	100.66	134.11	172.28	162.04	91.198	50.895	63.444	46.254	122.79	149.76	45.075	64.05	217.52	206.78	194.12	192.31	91.132	106.85	91.758	89.671	89.045	94.841	149.74	155.19	101.57	99.992	118.99	119.78	25.944	112.12	139.18	133.19	144.76	128.64	121.6	152.55	108.82	91.464
66.868	73.327	14.114	24.636	30.123	17.596	41.866	75.529	91.02	98.484	72.773	96.006	52.274	102.2	104.47	85.531	95.915	90.399	61.518	39.161	95.762	104.42	-2.5597	4.7083	93.334	86.642	55.701	56.79	98.345	110.57	54.396	66.9	99.187	98.08	137.54	156.87	119.86	128.5	141.69	129.35	67.721	94.758	163.99	170.24	204.09	194.76	124.64	200.47	186.37	148.38
99.302	111.04	50.246	65.962	86.139	51.815	64.197	80.686	137.88	60.632	74.978	93.005	28.015	89.924	73.885	50.489	88.594	85.528	56.817	81.574	24.091	35.938	24.18	52.253	1.7882	22.089	98.236	69.839	72.877	69.846	-15.327	23.375	52.115	75.696	83.989	119.3	101.18	117.29	107.58	91.948	19.66	47.513	123.42	148.02	183.72	185.68	111.55	178.77	200.12	168.86
83.763	134.92	42.825	95.031	76.315	79.775	44.076	88.051	143.8	75.081	2.8443	74.32	-22.875	65.868	7.2385	47.99	80.329	102.46	80.227	100.62	-42.525	8.0454	25.469	57.575	-26.146	19.738	50.118	80.827	47.723	50.768	-43.107	23.183	37.814	64.297	63.16	92.763	98.031	121.99	113.08	90.554	64.283	32.868	86.833	91.665	145.28	153.6	106.68	136.1	181.76	160.72
65.918	110.33	63.597	104.67	155.06	171.86	55.784	87.573	204.19	120.71	-12.458	84.958	18.675	70.83	35.491	99.017	63.376	70.274	72.536	85.504	39.012	97.349	63.691	84.87	77.581	138.48	141.78	199.69	38.172	45.259	14.932	66.027	19.064	48.489	69.893	72.413	73.521	99.621	77.354	81.295	21.228	38.83	76.351	60.431	101.24	116.99	90.377	88.554	136.95	152.03
71.385	78.934	90.134	109.55	232.39	213.86	79.11	94.418	260.33	136.8	49.141	91.986	83.612	84.319	86.668	112.51	57.512	36.122	61.523	72.814	143.42	169.06	105.51	112.59	163.6	205.15	288.6	277.79	42.53	32.995	75.969	104.26	46.659	62.453	121.91	91.027	72.367	83.328	66.951	85.902	-8.8756	34.617	71.757	47.822	55.267	72.097	64.918	51.675	70.842	112.71
107.04	62.798	114.2	110.48	195.61	139.38	104.67	97.136	183.37	87.334	143.71	87.077	121.86	90.288	96.509	62.064	68.939	34.611	62.7	83.62	188.04	163.4	126.8	129.35	132.35	136.41	339.42	207.47	58.795	26.488	99.415	113.35	107.56	101.48	167.12	121.02	95.682	86.28	88.063	98.664	19.656	20.52	75.519	61.579	50.445	55.104	46.635	38.368	47.329	79.177
147.78	68.169	162.86	137.64	191.5	110.96	145.3	108.14	151.87	51.269	185.26	58.9	108.33	96.146	82.353	3.4562	72.721	40.652	50.28	109.62	173.81	117.72	168.39	186.57	93.751	61.077	342.74	138.14	57.365	15.369	101.05	107.49	127.43	122.41	181.66	140.94	103.9	86.453	92.036	96.006	31.718	-1.6385	73.656	72.91	75.506	57.056	48.021	29.321	67.24	64.109
108.59	65.626	98.888	93.01	30.88	15.472	87.301	63.867	-44.581	35.621	90.109	22.029	39.173	36.083	15.065	-14.253	85.174	89.06	99.978	105.47	77.514	82.397	88.831	87.944	12.099	-7.2152	142.23	41.724	57.4	50.639	59.317	65.906	134.13	117.08	155.26	142.29	115.07	97.491	109.08	95.221	134	23.131	109.15	87.112	142.35	123.71	110.28	94.905	143.53	105.56
50.882	43.981	56.999	55.816	145.09	117.9	50.567	11.839	62.423	73.705	-24.452	-10.221	12.8	-23.853	50.818	43.588	69.328	54.054	100.92	76.539	51.044	122.91	37.083	16.198	83.775	79.972	224.3	228.76	28.947	40.193	18.452	2.8735	53.345	53.265	136.25	143.82	85.721	65.514	55.409	61.656	63.001	45.167	128.92	83.191	151.51	156.82	180.66	166.42	155.44	137.96
13.907	3.094	49.97	23.39	375.79	283.5	47.485	-34.896	372.03	101.45	-104.95	-50.48	4.4097	-67.571	104.66	79.677	34.192	-28.464	29.383	20.397	115.67	187.51	11.842	-25.867	251.81	205.26	433.57	462.31	-7.9861	-23.598	17.801	-35.449	-26.759	-13.325	168.88	165.24	62.999	44.314	13.871	56.992	-82.503	34.294	141.86	86.141	137.57	153.57	215.03	208.03	118.07	140.37
59.596	29.285	39.695	7.4554	325.53	221.27	74.231	-55.536	343.74	10.526	-81.529	-51.987	55.481	-89.991	137.62	100.02	47.755	-56.417	-15.16	22.429	110.8	164.55	-72.323	-80.312	191.38	154.55	515.32	496.16	-3.2551	-49.486	-27.733	-82.054	-34.481	-21.552	158.9	143.79	81.22	69.207	56.127	92.833	-103.42	40.155	89.318	83.103	57.326	66.67	185.47	169.75	18.59	80.512
65.617	59.372	-4.161	-42.672	9.1832	-74.855	42.175	-70.834	18.392	-184.75	17.601	50.254	101.52	-65.389	66.922	-1.6033	117.61	59.502	37.611	45.945	99.046	91.092	-108.38	-151.7	-51.868	-68.6	279.71	218.92	93.689	43.052	10.328	-41.268	54.084	43.684	94.898	101.82	119.25	93.853	90.633	94.895	-8.6992	52.424	175.86	163.35	121.84	155.08	202.73	213.03	81.105	133.17
114.89	84.091	79.307	10.68	-18.002	-75.152	92.9	0.94992	35.5	-126.84	108.23	113.15	107.54	53.233	9.8313	-46.841	136.64	133.17	19.449	80.481	147.71	62.91	14.391	-11.568	-24.227	-80.684	138.04	22.7	124.98	92.106	124.59	89.413	112.93	103.89	81.292	85.228	113.91	106.18	99.478	96.012	9.922	32.267	203.12	184.65	181.98	182.1	145.81	134.9	145.05	149.8
135.93	142.84	99.498	77.476	-66.019	-34.836	92.279	81.368	-76.075	-3.6873	140.49	159.62	111.37	147.76	15.071	31.153	163.12	217.24	68.162	136.03	109.76	58.704	77.788	97.101	-40.661	-30.33	22.975	-35.577	144.26	172.71	146.88	159.91	136.03	141.5	42.752	61.812	110.66	115.13	126.7	107.31	113.77	116.01	153.91	137.84	144.69	141	102.64	60.956	138.19	120.58
116.5	149.98	88.832	115.3	24.124	109.18	64.605	131.07	-13.248	174.16	110.07	149.47	89.914	191	58.961	136.46	147.54	219.5	89.606	137.25	112.49	115.6	102.17	150.64	74.665	123.61	28.505	38.83	124.02	190.79	148.09	185.69	123.33	137.45	48.769	66.864	109.92	125.01	156.6	142.77	183.27	204.09	93.432	79.447	88.25	88.943	72.901	29.773	102.52	83.048
88.175	119.77	69.796	113.86	141.58	208.26	42.419	136.13	113.95	247.27	82.611	123.49	76.082	184.72	111.67	181.76	112.78	157.64	81.062	104.16	153.4	177.83	95.051	147.53	192.25	232.25	120.02	136.72	99.762	157.81	145.61	171.24	101.5	117.1	73.617	82.971	120.17	135.34	178.27	180.97	200.1	252.83	57.392	54.946	43.804	59.038	62.177	46.847	61.094	58.858
80.52	95.154	64.861	96.434	169.6	182.16	46.5	119.4	158.77	180.73	91.018	118.71	79.661	162.89	129.61	147.52	89.918	97.764	72.233	81.275	183.51	193	86.399	128.84	214.73	213.33	189.37	156.84	95.543	122.52	153.97	152.56	101.72	114	97.688	102.6	136.7	143.61	185.14	195.5	197.21	250.27	53.415	65.188	31.591	59.831	62.384	74.391	39.664	56.238
96.163	98.313	81.371	92.658	119.79	103.82	73.824	112.77	105.17	86.564	120.38	135.8	94.985	157.26	112.96	98.072	87.484	78.846	83.725	89.762	173.45	166.05	103.09	136.77	174.78	133.31	190.51	117.48	104.14	114.91	170.63	155.06	121.08	130.83	124.12	130.66	140.27	141.75	166.64	173.24	187.74	215.08	61.295	77.317	45.584	71.935	60.293	75.554	42.911	69.395
115.71	115.88	113.74	116.82	114.87	107.16	108.77	132.51	87.973	87.107	144.92	148.93	113.88	172.54	107.24	98.906	89.774	82.22	105.39	115.66	138.32	133.35	152.39	182.63	170.77	113.2	181.24	116.27	104.75	118.25	178.03	168.95	129.44	142.54	161.24	166.52	118.09	124.05	118.78	124.96	143.78	167.33	58.486	66.54	59.939	70.435	51.983	51.177	51.145	82.978
116.39	118.3	128.21	140.21	154.07	171.77	120.88	153.48	124.7	159.81	152.39	143.84	126.37	178.44	129.45	140.09	85.743	83.927	128.18	132.49	101.95	111.1	187.48	208.76	196.71	151.56	166.33	149.22	99.992	113.87	155.94	162.18	120.33	134.6	191.34	187.97	89.388	104.92	72.252	86.274	83.689	129.32	51.626	48.943	66.46	64.07	50.202	42.281	57.34	92.7
106.12	97.373	127.58	147.95	191.55	218.68	117.98	156.36	183.43	209.86	155.02	128.37	131.07	162.48	165.64	166.64	71.073	67.069	137.19	133.93	87.806	94.698	189.24	197.67	203.28	180.73	139.6	163.35	99.095	93.222	116.44	130.96	104.07	113.84	188.66	170.33	73.904	97.008	55.242	79.565	32.238	103.23	51.162	49.868	66.958	63.611	55.347	57.733	61.686	94.285
104.92	72.951	135.67	148.67	189.43	207.87	125.35	145.35	208.68	188.58	165.54	122.09	134.92	141.41	187.08	150.1	52.921	40.551	131.75	133.78	99.796	82.15	177.41	181.03	162.33	159.11	97.609	133.61	105.55	72.702	91.642	104.6	94.214	98.554	146.3	115.73	71.742	95.811	65.238	90.99	6.9237	84.584	58.878	71.515	68.022	71.048	57.468	71.644	70.044	88.607
110.12	68.491	131.88	139.17	84.743	125.73	125.23	127.21	100.92	130.92	165.9	125.79	127.88	122.97	154.42	111.42	51.06	45.136	143.98	140.5	101.64	72.455	144.9	152.6	68.332	83.603	-4.6285	46.57	117.4	83.537	85.479	101.3	113.63	106.07	93.029	63.738	84.512	101.05	100.55	103.44	60.434	83.758	70.468	90.513	80.254	86.014	55.611	73.784	91.308	83.632
123.03	83.164	141.2	139.9	33.475	111.6	135.88	124.08	14.845	131.59	168.57	132.73	135.97	128.03	125.15	107.58	62.576	58.091	155.47	148.1	113.18	91.843	138.9	158.15	28.36	62.347	-37.398	29.752	120.17	110.32	100.51	117.07	124.96	115.84	57.072	40.636	83.705	89.407	103.64	83.068	97.793	83.889	69.786	88.291	91.581	90.148	46.318	60.539	110.28	88.213
130.44	106.53	148.27	147.87	81.563	174.15	139.61	134.88	40.752	188.91	170.82	124.59	141.41	139	124.5	133.98	83.028	72.208	160.25	147.98	117.14	111.52	150.64	176.52	49.949	92.689	19.849	91.787	114.71	127.13	105.44	118.87	119.33	116.55	56.642	54.45	80.589	72.897	83.196	49.365	103.69	79.707	50.824	62.902	85.567	74.899	42.778	55.146	104.59	91.062
126.4	123.32	140.7	145.01	147.8	210	126.57	138.37	128.4	215.36	171.34	107.46	129.03	133.14	143.87	146.53	103.34	88.544	158.34	137.76	107.33	101.37	154.1	171.42	69.406	103	74.982	135.39	116.08	127.74	91.68	95.416	108.37	110.04	73.743	76.982	91.35	71.879	72.601	37.812	105.95	79.75	32.931	43.692	70.893	60.015	54.957	72.325	82.468	90.495
124.89	121.83	136.64	123.9	148.62	153.75	119.94	119.34	166.2	163.43	177.77	106.26	120.92	113.27	170.05	133.28	109.54	94.066	146.35	123.23	109.87	79.249	146.12	146.69	60.648	72.96	55.59	94.039	127.27	121.89	84.007	71.493	98.135	99.8	76.195	72.926	101.69	82.783	75.642	52.682	105.18	90.66	34.5	57.674	70.242	63.91	67.901	89.244	73.314	96.391
121.17	123.93	124.18	102.2	46.235	13.52	107.12	94.435	82.233	55.35	169.33	117	101.13	88.053	155.96	96.732	108.34	111.86	151.13	120.61	93.414	43.292	128.57	116.76	7.5915	-1.8116	-52.703	-19.061	139.98	123.05	80.777	71.037	109.51	102.77	80.392	68.78	112.35	100.88	108.45	87.801	152.73	119.5	49.494	77.747	78.888	74.476	77.703	88.952	75.286	87.267
120.76	129.97	130.62	107.1	-12.458	-43.521	108.33	91.642	10.818	2.0305	152.56	124.85	89.609	86.535	123.46	78.56	99.67	115.52	148.92	122.45	89.523	34.117	143.56	134.84	12.508	-14.183	-108.6	-64.694	137.23	118.05	97.176	103.67	115.81	107.9	102.22	86.495	102.72	105.43	129.66	110.26	179.14	137.94	59.383	78.873	86.284	67.874	72.197	61.204	78.14	62.889
127.72	129.29	149.4	124.08	20.86	24.534	121.7	101.75	-17.267	29.241	158.35	135.97	119.1	108.36	117.86	105.12	98.47	91.571	138.63	121.94	111.38	64.69	176.21	178.8	69.541	50.508	-34.529	14.455	132.06	111.86	113.06	126.32	95.683	101.65	112.51	106.41	76.722	92.302	110.73	100.51	142.99	138.71	58.94	69.385	80.077	47.252	61.131	40.521	75.193	49.302
130.43	118.79	151.04	131.85	72.929	131.42	118.99	111.7	5.9309	105	164.24	130.24	134.95	125.25	103.6	128.99	103.89	68.497	132	112.66	118.29	83.316	183.69	189.45	121.44	112.96	34.863	98.145	131.01	102.73	110.64	117.65	81.025	95.557	110.98	114.44	74.865	98.489	104.34	99.136	123.9	120.04	54.198	60.766	63.594	26.945	55.686	45.631	65.781	48.647
130.75	111.47	131.71	124.08	29.707	144.92	100.46	103.45	-33.39	121.78	162.13	120.38	118.72	121.88	64.4	122.68	108.27	78.8	146.15	113.16	92.908	65.015	157.31	159.99	75.773	80.078	-16.56	83.922	141.31	107.88	87.806	84.354	85.662	97.841	87.56	93.307	109.45	131.27	134.7	126.71	173.86	126.64	59.683	72.596	45.827	28.421	65.569	74.906	58.682	62.338
136.29	108.24	135.39	130.02	-2.3032	121.96	108.02	98.395	-31.513	120.45	162.07	110.73	95.182	115.14	27.46	107.2	87.036	91.34	164.58	130.12	62.974	35.021	153.44	153.81	28.186	28.13	-100.19	27.344	128.34	100.4	69.703	64.291	94.869	100.12	68.654	61.232	136.02	149.84	158.04	148.02	211.46	136.43	74.471	94.893	39.148	44.09	70.795	89.477	59.324	78.483
126.39	103.59	132.89	130.22	-56.461	64.511	118.48	92.6	-73.461	121.23	150.36	103.7	85.314	102.14	-4.7546	110.09	59.321	113.23	191.44	142.48	44.098	28.524	153.05	145.17	10.295	4.5346	-196.53	-47.951	98.062	95.6	64.875	73.942	109.45	100.75	72.719	48.958	136.7	140.47	156.95	145.23	233.24	152.04	108.19	120.76	72.125	83.208	76.118	101.58	90.595	102.92
108.37	95.548	152.81	148.04	34.827	118.32	144.65	110.57	31.545	160.48	135.55	87.876	93.251	109.81	15.271	136.83	42.012	113.64	170.9	131.44	73.959	59.833	194.28	187.34	102.47	80.712	-126.71	-6.7008	60.453	73.462	84.459	109.47	93.322	86.976	118.34	81.108	106.48	102.58	112.03	114.11	168.2	142.24	127.23	124.01	108.61	100.72	76.718	99.129	110.62	105.81
72.472	87.028	123	134.17	84.539	147.22	118.12	119.68	106.1	167.02	97.991	70.583	77.143	107.54	41.635	146.28	72.787	139.06	140.15	93.927	86.493	75.736	177.12	169.97	151.83	128.63	-54.118	27.331	61.904	75.41	82.776	120.96	85.793	79.437	170.89	135.07	103.47	92.325	99.984	104.62	156.19	132.68	127.8	110.37	123.83	101.23	93.516	114.9	106.01	88.6
67.535	81.876	93.983	110.78	112.6	158.3	84.547	113.97	170.85	119.45	64.066	60.341	41.692	107.23	80.154	135.82	121.42	156.79	82.833	61.531	87.628	65.501	123.01	140.97	129.94	115.1	21.032	51.138	88.841	85.274	51.461	90.564	70.218	72.473	197.18	168.1	129.46	117.87	128.63	131.87	174.31	136.95	87.933	86.148	78.772	60.283	102.32	108.95	51.215	47.302
72.822	72.175	57.751	58.544	-15.313	69.344	42.103	71.476	62.707	5.8818	26.822	74.037	-0.16655	95.363	70.188	94.033	154.04	185.53	44.043	40.286	90.564	53.103	40.047	75.568	12.694	28.676	-86.326	-30.385	132.53	125.72	30.664	56.367	66.489	72.231	168.59	147.86	166.35	164.9	178.86	181.3	238.94	176.65	85.977	103.51	58.83	68.101	118.22	115.11	39.681	57.919
109.99	89.546	62.004	56.601	-59.04	22.616	50.488	47.265	-22.765	-61.969	45.415	92.149	10.562	84.798	70.912	80.384	143.29	168.89	46.787	79.543	56.035	24.484	4.5772	64.799	-104.9	-43.129	-68.893	-8.541	126.83	127.85	-21.923	3.9737	46.877	66.35	112.13	103.61	166.82	164.8	180.13	178.65	220.38	198.63	75.997	104.71	19.149	58.462	119.33	99.536	18.559	65.282
105.61	96.614	44.072	53.463	-134.63	-11.502	44.449	31.857	-117.89	-25.705	30.611	62.152	3.4836	50.547	-10.499	53.948	100.89	161.81	85.797	100.48	20.837	11.024	-17.067	22.055	-122.57	-54.496	-138.41	-32.229	86.087	110.25	-24.783	7.07	70.029	75.167	92.763	82.441	155.73	157.52	179.52	167.35	226.52	177.05	119.98	111.89	81.555	101.77	124.05	107.45	82.158	104.46
70.468	94.925	32.211	52.959	-135.55	1.1704	46.608	31.551	-147.55	45.096	36.006	39.66	40.654	24.881	-43.442	42.089	74.911	153.53	131.01	99.076	32.214	39.025	4.6659	-13.092	-68.452	0.76215	-121.29	-0.68083	64.725	106.24	27.439	44.579	88.138	82.871	70.521	61.678	124.17	123.41	130.13	117.05	179.53	119.63	186.56	129.48	186.98	170.28	144.38	142.41	178.97	161.77
69.143	94.484	84.387	93.883	51.6	111.66	99.823	67.725	45.992	126.4	72.335	25.776	94.32	43.938	31.84	60.845	68.034	109.69	113.34	94.695	90.368	85.975	85.661	41.642	60.611	99.281	86.489	112.82	54.567	86.561	98.912	87.908	76.567	81.872	70.243	54.985	90.144	86.023	73.346	68.124	69.472	40.567	177.2	113.19	210.77	153.16	138.21	117.48	189.62	150.84
76.857	82.024	100.98	76.611	2.2001	22.514	119.93	61.455	-45.577	53.113	106.59	75.639	150.86	70.94	127.78	90.29	101.36	111.51	94.076	81.493	166.17	152.34	98.178	40.741	36.844	76.542	96.91	48.799	106.53	140.64	165.95	120.35	79.139	87.94	39.372	32.002	85.134	80.268	60.289	58.858	55.086	49.532	167.35	132.92	208.63	154.94	146.17	108.39	192.17	156.96
84.822	85.058	72.313	38.641	-243.46	-207.56	95.313	42.563	-333.3	-114.44	107.86	136.18	154.73	93.702	157.38	103.07	140.96	164.59	87.226	79.79	182.5	176.36	53.794	4.3125	-108.23	-55.429	-90.884	-152.42	167.76	215.01	191.88	142.06	111.49	108.49	27.507	37.896	112	106.17	110.79	99.46	153.09	127.29	156.75	154.22	181.22	164.1	165.71	114.45	177.78	155
93.653	113.71	73.248	60.215	-323.74	-272.2	87.68	74.261	-366.49	-186.6	86.087	140.81	109.05	128.86	131.15	93.707	143.35	200.98	50.725	88.792	147.66	146.83	63.687	43.603	-144.58	-110.09	-193.58	-235.54	173.85	218.36	200.74	175.59	134.56	125.92	72.832	91.757	128.47	126.46	159.57	148.63	206.85	167.29	125.95	135.08	134.87	141.84	167.56	102.01	133.1	117.7
84.948	124.21	47.01	48.019	-380.86	-266.56	68.657	75.9	-425.58	-169.57	80.195	138.51	114.32	131.77	92.964	98.576	148.18	224.6	47.439	85.617	101.35	128.68	39.273	22.603	-140.44	-93.238	-234.47	-219.05	177.78	224.57	194.69	182.69	148.41	131.83	71.401	106.26	123.22	129.14	157.15	162.99	217.92	184.65	123.88	135.33	142.08	163.87	165.28	133.25	144.1	136.38
80.343	125.13	52.106	48.542	-222	-97.737	74.227	73.14	-279.26	-53.173	100.76	131.91	153.99	124.39	109.3	108.38	160.65	212.73	55.121	85.34	70.678	122.31	48.843	26.662	-60.254	5.0209	-63.926	-21.831	180.41	220.18	181.71	164.29	132.47	123.83	35.127	78.713	101.78	111.85	103.38	137.32	157.46	165.23	104.91	127.49	136.8	168.43	145.95	155.04	146.89	155.4
81.118	126.3	78.517	71.083	46.911	128.93	85.08	83.055	32.893	120.22	95.418	108.49	149.58	109.11	132.8	96.567	172.8	192.03	70.751	88.098	38.607	104.59	76.969	53.064	53.473	113.66	124.2	181.35	170.75	201.41	159.84	142.24	126.58	121.46	13.848	42.72	96.431	111.96	79.272	120.56	138.76	128.51	61.005	100.82	97.655	130	109.3	132.87	118.95	133.52
91.062	122.96	102.27	86.081	203.11	229.29	93.381	82.383	205.67	201.35	85.485	113.22	136.64	95.624	153.04	81.569	179.25	178.44	96.746	97.153	41.755	102.52	95.091	77.677	88.838	147.46	189.28	253.85	163.63	192.01	132.3	120.64	126.04	120.76	-2.3461	9.9308	101.1	118.52	77.541	108.49	161.45	134.16	49.421	103.28	69.031	106.32	89.315	113.76	106.28	116.75
98.583	126.32	97.367	93.216	176.36	174.59	86.91	84.971	181.86	169.91	71.812	126.25	114.31	84.881	131.9	61.279	171.49	178.91	125.42	105.71	53.103	91.285	83.616	79.86	46.035	103.59	107.83	176.97	150.59	172.64	96.804	104.13	136.02	124.01	9.6204	14.028	115.85	128.91	104.35	108.19	215.1	165.39	85.37	129.81	81.189	113.82	97.128	121.6	122.78	111.04
107.5	142.61	87.07	110.75	123.44	104.91	88.112	105.23	125.17	91.171	84.378	135.53	114.16	86.573	111.75	50.28	153.81	164.11	136.22	114.81	61.723	65.707	70.672	89.986	-2.9309	58.945	77.384	120.28	133.12	129.09	59.121	83.148	124.7	119.74	33.596	44.113	121.75	120.77	117.83	97.153	206.37	177.06	131.03	151.46	108.43	127.36	114.19	140.65	137.99	107.53
113.34	154.24	69.052	115.88	90.453	86.259	84.216	120.08	87.309	55.032	98.831	129.84	119.61	84.488	92.981	51.151	140.51	135.03	133.64	113.14	60.718	43.298	40.25	81.702	-14.755	55.439	106.5	121.93	122.62	88.027	32.455	58.765	100.9	110.47	44.634	65.345	122.63	109.89	125.12	88.85	161.33	159.11	149.88	151.82	129.68	131.96	110.3	141.85	142.48	108.36
118.62	150.53	61.145	105.84	106.58	122.24	75.198	113.34	74.561	74.267	102.19	127.55	116.63	78.463	83.618	61.955	137.96	101.21	127.18	110.58	70.011	48.896	18.362	75.858	0.038276	82.52	175.22	176.88	123.68	75.6	24.06	38.703	66.94	96.865	23.375	55.435	114.75	98.369	114.79	80.363	96.573	137.15	135.95	135.66	122.11	126.02	81.874	117.19	132.64	116.93
126.71	138.98	53.351	86.666	81.567	117.1	57.387	91.293	-5.2372	114.91	83.583	132.59	92.315	66.398	56.282	82.075	141.86	85.553	135.42	119.59	73.942	68.351	-3.4468	62.943	-8.8433	85.877	172.61	179.84	119.7	89.08	10.356	23.905	50.344	88.645	-14.783	29.484	104.29	97.21	102.72	78.746	68.516	130.47	106.76	112.77	91.688	109.3	44.664	81.998	116.38	122.63
132.9	147.57	55.955	99.577	45.551	63.96	50.334	98.93	-58.782	119.66	64.096	137.73	53.27	68.751	15.786	91.195	142.2	97.448	151.85	145.71	55.268	57.108	10.819	76.98	-45.655	48.215	125.29	129.2	98.27	92.544	-17.3	20.393	55.76	90.774	-27.209	29.525	93.312	98.027	84.023	75.259	62.221	116.91	90.555	89.081	58.729	87.148	32.376	66.31	93.598	107.4
135.57	172.88	47.661	117.38	-52.393	-63.099	59.263	121.23	-154.45	39.652	86.054	160.5	67.884	81.776	9.845	106.05	148.39	127.68	182.39	171.86	17.733	19.517	18.493	66.855	-138.87	-26.323	63.172	43.269	86.455	97.07	-62.007	6.4122	74.516	97.435	-29.655	41.053	81.569	90.307	49.083	55.973	58.92	95.278	107.41	94.056	57.813	92.411	60.091	99.523	89.485	105.12
137.05	214.16	46.587	158.16	-51.922	-104.98	86.071	169.01	-61.118	-33.229	117.39	150.15	88.288	100.45	43.426	109.21	148.28	145.14	191.43	182.61	-52.086	-53.202	28.869	62.9	-190.26	-66.408	88.829	30.358	73.431	73.018	-110.58	-11.055	97.056	107.13	21.788	79.737	86.076	87.227	45.133	51.063	63.253	42.909	96.877	83.669	43.503	74.232	92.708	117.9	53.224	74.109
134.26	182.52	12.893	95.42	-205.58	-174.26	86.505	115.09	-196.25	-102.83	113.44	133.75	127.21	83.76	71.279	127.8	143.04	144	165.61	129.25	-22.986	-18.849	-50.741	-34.458	-215.88	-70.401	-20.753	-50.636	96.61	100.07	-93.68	-10.313	116.17	103.91	58.616	78.408	105	112.12	84.708	91.097	118.48	56.892	106.26	129.99	97.61	121.4	109.03	136.37	94.024	125.98
115.62	148.14	14.143	61.683	-142.85	-70.692	76.573	69.743	-108.86	-80.11	71.268	95.192	107.98	68.4	93.065	111.82	125.86	118.91	109.18	79.87	34.728	38.397	-59.49	-46.374	-145.85	3.8667	-4.6598	22.865	109.02	113.68	-32.865	23.725	103.33	93.199	104.91	81.904	119.61	123.63	128.18	127.96	129.14	74.773	87.494	141.62	98.366	141.31	117.97	119.58	97.667	153
84.3	167.03	33.293	100.94	115.83	112.29	51.445	84.189	152.76	-8.8904	42.77	68.723	55.5	64.24	111.69	67.882	123.81	105.31	91.571	94.7	29.59	36.724	13.352	34.103	-82.23	75.882	197.83	253.79	102.77	105.18	-2.8716	48.885	73.141	88.915	122.76	97.968	121.78	98.749	135.74	114.53	87.461	71.885	42.597	87.506	8.0072	101.89	143.06	99.499	24.781	110.3
88.363	102.02	35.688	37.957	28.385	93.548	33.769	14.579	-47.647	45.212	16.973	64.984	53.048	52.234	57.688	74.504	112.02	92.68	48.827	63.803	173.06	149.13	-2.9926	20.629	23.084	137.49	125.2	200.18	100.33	126.96	94.038	100.3	69.43	77.974	83.714	74.856	109.16	111.99	126.31	134.26	74.221	111.31	80.292	113.29	78.166	141.4	126.73	101.84	99.647	162.91
91.413	87.092	37.664	21.855	-61.169	34.27	26.573	6.0028	-164.75	41.619	26.729	73.676	53.603	60.358	13.857	61.689	121.23	124.87	56.169	58.866	230.14	175.09	3.7643	21.004	71.886	130.01	61.994	119.09	108.03	137.84	145.05	130.41	96.364	89.822	58.757	80.236	108.09	127.25	106.46	142.88	100.67	121.03	118.7	115.44	144.29	160.43	112.93	112.68	147.43	172.83
102.18	106.68	53.747	50.819	-49.647	20.738	48.73	46.837	-97.959	34.123	74.26	89.341	80.657	77.56	40.57	57.342	136.59	145.34	102.62	73.557	186.08	136.24	25.304	34.272	78.182	99.672	88.016	93.825	114.38	126.55	121.1	114.25	128.77	108.94	63.804	99.986	106.95	125.29	78.76	125.41	126.7	97.642	115.09	92.971	156.64	139.26	86.015	102.7	136.63	143.21
108.71	118.2	80.711	87.135	31.447	64.075	83.934	87.531	53.497	46.14	110.62	98.953	112.25	86.115	103.11	61.895	137.37	128.8	142.79	83.268	117.07	105.7	53.585	54.535	68.508	81.426	137.33	111.67	112.72	104.39	67.859	81.34	139.56	117.71	95.806	117.75	98.351	106.96	55.787	95.468	127.5	77.994	94.683	82.372	139.12	118.91	62.908	89.78	112.19	121.56
96.927	108.24	91.721	101.97	82.153	98.721	96.258	99.668	128.31	69.22	101.07	92.908	112.73	77.386	126.18	61.029	124.44	101.01	154.46	82.533	74.351	107.23	71.474	62.317	48.857	66.21	127.56	113.47	102.64	86.438	32.187	64.161	131.21	115.99	134.03	129.74	90.01	88.675	55.681	75.55	118.58	80.246	99.052	100.11	132.96	132.43	74.829	110.78	118.51	128.49
77.187	89.496	76.384	87.545	40.54	68.221	80.095	83.636	41.548	80.164	70.918	85.311	95.37	65.163	96.886	63.808	115.57	93.998	141.7	80.547	76.909	130.37	66.813	45.663	28.273	46.943	62.421	72.422	96.481	88.53	39.033	71.378	119.01	110.75	143.03	126.64	86.653	82.881	72.64	74.376	113.01	94.197	139.36	137.96	159.33	175.52	121.88	168.93	163.49	156.09
75.518	88.21	81.438	85.894	31.029	56.541	80.021	78.669	-21.942	82.939	68.325	89.301	91.27	83.836	81.249	84.957	115.03	102.52	101.99	88.314	122.56	156.08	89.393	66.876	64.105	66.919	71.044	72.812	99.326	101.67	96.284	104.43	101.34	104.3	122.61	111.03	80.414	84.558	79.062	84.578	82.001	92.709	173.52	161.17	183.48	195.15	162.77	205.95	195.05	164.48
84.166	107.52	89.782	95.923	48.24	59.522	84.525	88.985	-20.683	82.022	90.867	104.05	96.539	113.32	94.32	114.7	125.27	127.94	81.432	102.75	144.98	158.15	115.33	95.697	115.63	98.135	122.58	97.644	112.99	127.25	155.86	137.66	107.21	108.67	98.244	98.612	84.554	98.649	93.008	107.2	89.105	84.025	168.62	148.86	172.27	168.51	167.86	193.36	177.25	135.79
90.373	117.03	104.45	105.29	88.585	89.626	95.036	96.795	31.734	85.209	115.38	123.39	112.84	131.11	128.27	138.54	127.54	139.47	76.67	106.02	156.46	167.13	144.48	126.68	165.97	138	168.48	130.89	126.52	154.24	203.13	166.5	122.9	115.23	87.491	95.077	90.006	113.21	102.92	128.21	112.82	91.303	138.11	125.28	136.81	121.4	136.36	144.1	129.47	100.25
87.905	108.32	127.21	120.4	166.32	153.94	111.56	104.72	131.3	109.27	122.33	128.16	126.26	127.22	151.09	139.01	111.75	121.02	70.388	99.838	162.36	181.29	182.44	166.7	210.15	178.25	208.58	173.73	119.35	153.73	223.02	185.7	128.33	116.47	101.52	110.85	90.998	116.5	100.52	133.04	110.62	107.74	103.91	101.63	93.474	73.067	95.543	91.727	72.555	67.721
79.564	88.031	128.62	118.76	177.59	170.83	115.15	101.56	137.62	131.97	113.37	119	135.8	100.53	134.35	120.75	96.438	100.57	69.715	89.928	160.48	185.07	186.3	167.42	213.69	182.28	191.14	167.18	100.8	134.2	207.29	182.27	129.09	114.15	120.35	134.25	95.847	115.54	95.104	125.02	102.44	125.08	95.279	90.787	83.418	56.816	75.749	75.969	50.023	56.857
84.469	82.056	121.92	113.35	150.98	156.04	117.83	101.26	95.346	137.59	112.32	104.24	144.9	80.722	110.77	105.01	96.224	95.538	70.969	88.305	150.73	163.86	165.7	147.6	197.53	162.21	171.82	142.7	84.853	104.3	164.94	155.43	123.39	108.17	136.37	153.71	105.59	113.23	88.227	111.31	93.274	125.96	97.394	78.627	100.25	60.86	74.28	78.991	58.191	54.997
102.38	98.186	106.55	105.15	106.39	122.52	114.82	104.11	50.595	122.94	122.77	92.913	146.82	75.836	105.46	103.93	113.26	109.79	88.218	95.899	116.18	118.95	121.21	109	166.99	128.68	160.18	114.88	81.499	80.949	100.85	108.28	123.55	102.48	148.1	159.8	120.27	113.82	92.555	102.05	114.64	111.49	87.893	55.264	116.32	67.75	74.545	74.259	79.576	52.508
118.63	114.69	95.111	93.423	77.101	101.1	109.55	100.32	40.121	95.603	128.76	89.691	139.69	80.68	118.19	110.75	127.81	120.63	108.39	101.19	85.097	90.227	78.362	75.068	140.05	107.9	148.28	99.768	89.013	72.898	49.89	67.896	123.59	95.762	147.76	145.48	126.15	113.02	101.06	98.899	144.58	100.71	72.592	39.468	119.67	76.555	71.093	58.344	108.68	59.1
119.77	112.79	92.23	82.618	82.758	101.9	105.13	89.375	67.343	78.492	116.89	89.489	125.64	81.815	123	108.23	124.29	111.9	115.4	102.27	77.893	95.589	55.035	59.851	123.91	107.62	136.66	104.54	96.834	74.539	38.994	55.53	118.36	92.156	123.45	115.4	115.26	106.03	104.5	96.737	146.35	101.48	68.746	46.003	110.07	85.042	75.652	50.046	134.73	72.791
104.27	95.758	87.425	71.856	81.931	91.071	97.675	75.891	69.974	68.332	88.631	88.92	108.73	72.67	98.05	85.595	110.95	104.79	109.39	103.29	95.742	119.77	46.861	52.609	101.4	103.9	103.33	104.87	109.15	88.773	78.107	76.749	116.2	101.8	71.819	82.344	99.168	98.84	106.54	98.164	129.92	118.64	93.066	77.077	108.78	101.47	103.87	71.699	155.39	88.747
97.724	83.901	93.312	76.405	102.37	89.723	105.45	78.596	81.205	76.751	70.774	84.332	101.7	68.085	77.805	65.364	99.567	106.39	91.633	110.97	121.82	134.48	58.481	65.219	94.315	103.61	100.69	121.77	121.45	101.16	143.55	113.51	118.28	122.47	20.99	63.154	87.023	92.051	106.89	100.02	105.35	135.95	118.44	104.54	113.47	108.34	136.33	97.23	151.64	87.943
107.39	83.312	99.619	83.675	111.1	82.283	120.25	89.523	74.887	89.179	71.594	79.329	104.5	69.767	87.636	68.257	98.974	118.13	82.734	115.52	129.03	128.53	67.527	74.279	93.915	99.416	109.97	132.89	131.02	108.72	190.25	136.7	129.63	142.38	5.1496	63.655	85.981	88.01	111.36	99.663	111.61	150	125.55	115.09	127.59	113.7	149.42	107.86	136.29	81.754
120.33	86.638	105.21	89.75	119.76	81.215	131	99.126	81.382	95.348	76.542	74.109	101.39	75.511	120.33	89.054	100.56	120.82	85.499	107.13	110.55	112.02	75.496	81.952	100.92	96.052	126.15	138	125.32	101.56	191.89	135.36	139.1	145.46	44.415	82.524	89.795	83.64	115.46	91.907	138.3	156.24	113.61	111.76	144.44	125.71	137.06	103.34	127.02	84.042
114.22	78.732	105.9	85.605	117.25	78.954	124	93.63	89.064	84.221	66.73	76.002	85.663	80.052	134.16	102.34	96.009	107.2	91.571	84.82	94.603	111.34	85.936	87.24	107.6	93.875	123.11	125.51	107.15	89.368	168.31	123.39	135.17	128.08	109.41	101.83	88.151	79.086	108.28	77.729	147.01	155.12	113.77	119.32	170.5	159.93	120.9	112.42	147.85	111.43
104.52	72.199	118.43	93.382	165.02	108.55	119.96	90.886	142.25	89.436	66.942	94.49	88.457	92.84	136.59	115.08	87.726	71.319	93.442	80.683	92.165	127.73	109.5	113.08	123.98	114.47	181.46	152.68	82.561	77.617	137.64	105.23	109.41	101.3	146.09	102.1	70.14	68.03	76.254	53.68	84.346	131.3	112.59	126.22	165.96	169.94	107.68	124.45	156.53	129.5
91.53	75.789	120.25	100.82	168.95	120.07	100.73	89.363	155.47	88.091	60.774	116.9	81.85	110.06	96.261	106.95	88.461	70.459	95.325	93.818	111.52	149.61	127.81	135.32	131.4	121.97	186.11	145.09	83.081	96.085	143.16	112.01	99.958	96.378	153.11	101.87	67.282	80.762	66.361	65.773	47.064	112.54	119.65	127.93	152.45	159.64	106.73	136.21	150.92	126.73
95.577	95.422	109.33	108.31	131.87	110.24	81.553	95.293	112.13	87.164	74.63	141.01	88.033	126.64	72.053	109.78	102.45	96.981	111.39	122.78	122.78	158.92	127.74	142.35	121.46	115.34	159.58	117.67	106.23	132.61	156.73	124.02	114.18	115.27	140.35	109.26	81.212	106.01	80.951	100.84	65.909	103.29	105.27	106.9	114.38	114.27	98.102	121.65	108.21	96.887
110.65	112.26	99.482	118.33	99.369	107.95	78.817	108.33	74.534	88.028	97.756	147.62	96.199	134.05	86.86	125.99	110.6	113.47	121.24	139.63	119.4	152.8	125.97	149.43	119	108.71	128.44	92.096	122.52	145.25	157.02	134.51	130.81	135.82	143.04	133.55	98.963	124.85	104.3	132.92	114.26	97.888	71.451	72.429	66.893	54.926	74.865	82.867	47.573	60.284
109.3	103.33	87.523	117.16	73.883	100.21	86.508	114.74	53.505	86.299	108.76	133.98	97.181	118.53	114.3	137.67	103.04	99.609	117.1	125.53	103.53	135.61	121.85	143.31	120.33	99.806	93.008	65.944	114.81	119.67	135.86	137.45	128.25	136.41	155.43	155.82	103.81	121.66	112.3	132.98	141.53	87.802	57.198	59.785	45.797	30.534	60.417	66.271	17.439	53.074
83.695	74.43	86.862	110.58	92.316	101.27	104.21	115.05	87.911	83.2	108.21	114.23	94.284	92.101	130.11	129.06	87.38	69.275	97.432	96.71	98.189	116	134.12	140.47	128.05	95.784	95.837	69.199	96.27	79.499	118.47	138.75	94.676	113.81	147.4	152.03	87.818	92.166	86.603	94.696	98.786	71.7	85.097	85.619	61.181	57.618	78.46	98.381	32.471	78.387
52.608	53.457	81.409	95.619	102.98	83.686	110.76	110.73	118.02	100.09	101.55	94.976	84.535	63.447	112.49	107.15	86.919	69.242	95.691	82.762	90.483	89.574	131.6	114.56	126.6	87.815	91.056	63.524	95.03	71.596	114.29	135.38	72.845	94.986	110.03	121.32	75.596	66.305	68.087	59.612	61.361	63.186	128.77	124.7	92.445	103.93	117.24	153.43	67.207	103.67
54	62.226	97.656	97.465	152.35	98.768	121.69	114.77	182.96	132.84	109.19	75.847	72.684	59.487	99.413	88.928	102.14	100.39	105.53	97.935	101.25	72.568	144.1	115.12	148.12	98.355	113.3	75.815	119.01	99.209	134.32	134.19	77.652	93.767	80.686	95.409	81.565	60.403	74.646	61.092	63.097	77.738	142.2	141.01	102.9	118.95	140.89	173.29	78.56	97.526
95.447	89.75	133.22	115.78	221.91	143.07	140.82	121.57	255.77	157.4	125.95	48.214	60.477	75.41	111.16	83.007	115.67	125.48	112.39	121.99	125.1	73.268	168.31	146.54	193.93	123.46	148.09	94.729	142.38	124.06	152.35	128.46	106.39	105.45	97.638	101.57	106.92	79.6	108.46	102.09	113.83	111.86	111.17	124.76	83.628	86.611	126.06	137.49	59.823	65.182
133.71	108.59	132.65	109.85	175.91	102.07	133.74	101.28	176.3	112.51	129.1	26.166	53.89	73.869	118.76	76.443	123.4	130.74	133.44	128.18	120.88	75.977	149.91	134.12	173.03	92.704	113.5	58.99	148.24	127.07	125.44	98.922	147.53	118.7	139.92	129.39	144.83	114.95	153.54	149.26	209.34	157.53	86.86	110.88	69.389	60.392	104.54	110.46	55.257	54.278
142.79	102.73	118.2	91.292	102.03	32.663	121.65	69.096	73.122	35.326	115.97	19.329	63.292	60.917	113.96	64.21	111.82	96.458	140.52	111.01	102.09	75.702	122.47	105.58	128.42	40.78	80.721	28.526	120.79	87.161	78.707	65.397	156.68	114.44	170.95	151.95	161.25	135.3	161.47	157.58	236.84	168.29	102.19	119.86	78.844	66.642	99.419	119.3	80.135	77.463
124.52	87.668	113.17	84.034	93.338	13.503	118.11	56.868	80.467	9.7781	100.04	29.814	84.055	56.729	95.346	58.905	88.91	52.33	134.6	93.879	73.155	62.076	115.54	93.439	118.01	19.591	94.838	45.544	77.129	30.872	51.739	52.64	132.25	98.363	169.3	154.29	147.58	127.73	133.08	124.01	177.06	125.29	137.41	131.63	94.962	88.619	109.42	141.56	107.34	101.86
106.47	80.736	129.31	93.563	156.67	70.798	127.58	72.227	174.4	62.047	112.42	64.541	123.97	80.333	93.115	87.041	73.111	34.769	128.95	96.527	62.686	58.07	138.99	115.41	155.23	59.169	141.19	104.41	58.516	14.676	72.694	70.757	94.535	82.863	133.65	133.18	115.19	95.055	91.468	74.934	84.304	69.791	150.58	124	93.173	100.84	114.58	138.27	110.74	105.31
110.16	85.205	149.76	110.1	220.64	158.6	136.34	101.89	245.85	154.97	150.83	104.79	162.91	123.95	113.17	144.64	70.359	49.246	127.66	112.28	77.013	76.352	165.95	152.52	209.17	134.12	157.99	146.34	74.318	50.806	117.5	102.86	73.639	77.714	101.17	110.01	93.412	64.539	80.851	53.869	47.577	51.555	111.98	85.024	60.248	79.051	97.096	90.313	81.872	80.168
125.57	88.806	147.81	115.34	208.86	194.14	128.44	120.08	204.88	198.8	183.68	133.94	177.51	161.45	134.73	189.49	73.332	72.437	119.59	117.32	106.82	108.75	162.73	167.16	218.13	177.19	116.14	132.44	102.54	105.49	138.42	119.07	71.602	79.139	93.676	97.741	98.12	59.244	108.81	73.923	81.654	87.273	50.228	40.432	18.147	39.352	73.343	34.532	47.845	52.516
128.84	83.224	118.8	104.97	130.09	149.24	105.38	116.55	95.03	151.98	177.58	146.4	156.89	173.68	130.93	181.57	69.965	80.863	93.245	100.92	132.99	129.04	122.32	142.13	162.84	148.83	58.908	86.813	110.68	131.3	110.76	103.79	69.6	78.77	103.91	93.206	119.8	82.564	145.53	114.53	122.31	142.7	18.862	25.919	2.1163	16.791	71.553	18.06	39.173	50.45
112.43	76.39	81.9	91	58.191	68.767	81.675	101.89	26.455	62.381	133.24	147.6	113.52	160.82	100.58	127.89	58.035	75.741	60.838	81.555	132.97	114.93	66.538	92.717	76.328	68.148	54.728	65.404	88.272	113.33	47.993	63.816	56.961	75.087	112.25	89.792	136.18	115.81	157.59	143.26	109.72	169.47	35.804	47.725	21.783	27.734	95.973	46.448	54.98	73.786
90.553	86.361	68.042	98.97	78.773	44.435	72.344	104.01	97.324	27.183	82.854	138.2	65.959	141.8	69.951	72.404	44.588	73.855	45.239	85.711	96.177	66.777	42.408	67.494	25.565	5.1649	127.94	104.34	51.627	71.882	-7.223	29.291	43.916	74.132	120.01	96.047	133.17	133.28	140.01	143.35	49.984	142.45	66.128	73.293	50.475	52.84	120.6	78.768	64.204	91.859
80.007	98.738	71.193	100.2	87.363	41.511	68.968	98.761	104.51	34.78	75.25	143.68	63.709	126.98	72.922	67.19	48.842	90.857	64.127	109.15	69.554	44.827	49.164	63.275	-10.347	-18.439	176.44	136.21	50.495	72.125	-12.514	21.082	40.255	73.549	106.24	100.13	111.9	119.01	97.922	113.61	0.7197	114.08	96.367	103.01	89.099	104.2	131.64	109.76	83.998	122.73
86.189	92.008	86.526	90.406	32.666	58.864	64.266	85.05	20.34	82.24	81.668	125.77	64.289	121.95	71.58	96.252	57.892	111.73	69.252	112.91	86.484	72.478	77.205	84.108	8.1787	13.753	92.819	78.64	74.655	101.57	48.604	62.489	57.36	72.028	110.63	119.48	98.727	104.75	87.189	103.94	26.425	105.14	107.6	118.13	136.04	149.55	112.78	115.34	118.31	147.17
104.59	92.82	114.8	108.52	32.491	117.62	69.394	95.449	-7.0107	123.51	110.14	94.943	67.556	135.25	92.458	129.86	71.116	108.83	51.909	111.99	95.611	96.962	130.36	148.04	36.623	65.923	47.906	51.165	95.225	117.46	99.245	103.9	63.048	63.608	121.64	145.36	95.981	84.481	91.774	94.372	59.666	98.189	81.069	91.683	125.1	134.42	87.616	99.162	108.88	124.8
[truncated: 66 more columns]
