# Supplementary material for: Constructing high-order functional connectivity network based on central moment features for diagnosis of autism spectrum disorder
Source: PeerJ. 2021 Jul 6;9:e11692. doi: 10.7717/peerj.11692 (PMC8269664; doi:10.7717/peerj.11692)
Supplement: Supplemental Information 2 [file peerj-09-11692-s002.zip › raw data/Subject_56.csv]

124.42	118.8	97.906	89.53	69.985	65.535	106.5	85.409	88.521	61.227	117.1	117.79	148.95	135.4	117.58	84.456	115.56	99.069	94.288	109.42	54.256	119.44	60.16	75.61	43.77	43.091	68.289	75.26	82.621	102.7	13.986	54.56	90.36	90.553	35.348	52.822	77.832	99.582	49.532	66.216	25.185	25.648	98.869	84.431	78.795	80.087	132.9	109.28	128.82	124.41
120.59	113.78	88.88	95.006	51.729	93.64	104.61	105.18	59.988	87.425	106.69	143.43	140.13	140.67	103.04	102.94	109.48	111.95	102.1	115.49	59.356	116.9	62.293	77.8	33.88	30.378	2.6628	56.497	89.41	108.61	55.342	83.243	98.218	97.926	22.582	56.021	56.642	80.156	48.136	54.54	41.964	42.769	81.347	69.73	94.458	91.942	114.46	92.222	123.06	124.94
119.34	111.46	83.102	103.53	24.865	86.166	99.606	116.2	19.336	83.393	107.21	155.26	116.89	130.91	83.381	100.73	107.37	110.1	100.93	109.43	74.715	92.555	70.1	91.293	54.931	32.173	-11.415	33.879	90.593	97.146	97.611	102.57	101.89	105.54	50.263	85.712	55.061	70.436	65.789	61.4	85.407	86.119	79.559	74.046	103.09	105.82	108.97	85.51	104.8	113.68
111.67	108.18	79.795	104.71	49.085	81.513	84.483	104.4	33.557	66.925	114.41	130.42	101.49	114.49	91.227	95.98	108.51	100.53	97.502	89.917	104.36	65.584	74.856	101.94	104.68	62.582	61.742	56.696	89.474	91.492	138.46	104.95	104.24	108.43	92.912	123.58	76.267	77.848	85.989	79.166	120.03	123.37	97.76	90.095	120.36	118.26	114.14	102.5	88.167	100
105.89	105.81	107.63	113.32	64.794	82.258	98.013	98.24	43.234	60.139	116.56	97.162	112.61	94.625	118.94	109.79	100.82	104.58	115.79	86.161	121.46	52.648	126.59	135.67	130.08	84.601	56.401	43.471	103.07	89.451	189.63	124.46	106.28	109.69	121.99	131.59	83.518	76.406	73.734	70.638	142.35	118.3	113.88	95.249	113.83	106.79	108.51	112.11	81.854	86.51
94.504	100.51	127.71	117.96	84.558	76.361	114.99	95.182	69.948	49.644	100.92	51.768	111.36	70.471	142.25	97.009	79.748	88.915	123.46	90.886	108.03	53.138	160.55	138.52	132.37	94.799	64.953	51.538	101.96	78.127	200.09	132.2	107.79	102.32	149.01	138.15	92.988	73.231	73.233	71.451	124.12	79.431	125.16	97.995	117.9	94.84	104.99	117.52	84.074	81.434
89.511	94.351	132.63	111.69	88.409	71.749	130.18	93.455	86.989	54.387	80.692	32.377	100.56	59.217	153.1	85.316	68.147	78.729	125.28	104.03	92.065	65.516	166.27	114.01	99.883	77.509	45.473	51.247	103.07	76.808	186.79	133.71	120.36	100.18	154.25	129.47	94.399	65.695	80.415	70.586	111.47	52.866	112.22	89.412	118.86	82.84	91.182	106.3	85.264	83.776
98.905	92.638	128.89	101.24	57.504	60.745	142.96	92.202	69.392	61.492	72.884	51.757	91.158	64.552	145.24	88.309	75.41	89.193	125.02	119	85.454	76.524	151.66	92.771	52.6	38.029	-16.946	16.554	109.83	81.518	164.98	126.89	139.58	109.7	139.64	101.78	92.089	57.278	87.784	61.593	145.27	64.274	83.151	73.875	97.962	67.704	76.823	81.257	82.443	87.172
104.87	91.751	103.79	85.722	45.296	53.897	131.71	83.334	81.541	59.371	81.529	76.06	83.115	83.176	129.46	88.589	95.271	96.747	111.12	116.65	85.579	82.837	94.168	67.737	35.169	19.927	-7.491	20.49	107.86	93.511	122.83	91.058	148.19	116.32	117.48	79.319	109.5	68.968	106.62	70.752	183.36	102.43	67.638	70.738	92.626	73.79	82.593	71.864	85.454	98.728
115.24	99.09	94.996	84.474	29.149	67.806	125.9	88.653	77.464	66.379	98.127	106.23	101.56	104.31	113.72	115.19	119.91	121.46	116.11	119.79	78.732	85.013	67.238	76.596	8.4127	9.2684	-54.235	4.4191	123.49	115.5	103.05	70.942	144.18	122.54	76.979	45.31	110.62	82.083	97.881	66.29	216.11	127.17	63.873	68.211	76.619	80.4	88.187	70.516	93.967	112.32
116.19	105.13	88.704	91.017	24.652	83.308	118.6	104.55	86.965	75.386	107.92	115.36	116.26	112.84	104.1	119.79	132.14	121.88	120.69	122.12	53.901	88.753	57.256	81.079	-13.992	19.324	-78.954	12.174	133.87	131.59	87.884	64.677	130.97	117.83	52.724	42.68	106.39	99.418	89.654	76.035	179.02	110.96	80.769	79.524	79.572	98.562	101.68	86.865	101.93	122.6
117.87	110.89	83.167	96.411	17.539	93.501	110.29	120.29	69.481	87.708	94.342	110.53	111.66	99.085	87.818	105.93	137.15	118.41	131.12	133.09	30.525	92.383	61.209	69.255	-55.533	17.38	-107.33	15.266	141.67	134.99	79.245	73.148	130.69	117.56	45.484	63.321	94.837	108.74	94.364	92.474	127.1	77.961	93.418	89.899	76.876	108.38	102.28	104.86	97.399	119.93
118.95	111.59	73.355	93.776	2.4378	88.681	99.32	123.77	26.344	97.785	67.664	105.76	88.54	76.506	63.939	80.576	137.76	122.77	140.62	144.24	29.845	95.09	60.558	49.255	-85.611	5.601	-110.76	8.3422	141.45	125.16	72.038	80.77	148.79	127.92	54.529	92.433	91.05	108.66	119.88	110.04	106.74	59.989	92.295	93.873	61.766	104.57	93.707	112.88	83.114	104.08
112.2	107.94	52.592	84.265	6.9144	79.151	76.231	110.45	-2.3413	94.466	48.155	100.35	61.854	64.674	38.786	53.692	134.6	131.13	135.24	141.37	46.768	88.912	32.351	32.286	-68.062	7.919	-28.483	28.462	127.21	110.21	52.998	66.916	169.12	141.08	73.303	117.68	110.69	108.31	165.32	130.59	126.38	67.613	89.001	95.204	53.78	97.838	96.254	116.82	72.735	87.395
88.172	88.438	59.966	79.946	40.202	110.17	75.278	98.515	58.209	133.26	78.61	111.76	81.495	95.905	87.425	76.22	123.99	139.19	120.51	114.01	90.209	99.408	48.723	65.361	26.93	77.539	45.051	69.321	131.09	128.9	96.555	89.997	172.96	142.53	90.477	124.76	116.58	100.79	163.4	115.45	99.285	64.272	98.416	98.193	72.454	99.795	110.61	107.97	77.816	75.774
82.751	94.806	48.099	79.708	42.186	109.78	59.302	98.127	35.808	129.62	90.071	125.64	88.727	108.27	54.098	87.097	133.11	154.31	118.68	108.98	75.715	79.832	30.514	75.504	36.704	71.944	73.13	76.594	148.01	149.31	66.964	74.545	156.35	138.09	75.407	102.08	136.16	110.84	178.03	134.18	161.72	105.09	90.832	90.293	82.596	106.53	109.87	102.4	92.936	88.643
87.935	104.14	50.835	84.227	52.179	111.3	51.469	99.207	35.993	119.16	106	124.14	96.789	107.32	47.226	94.36	143.22	148.7	109.56	101.78	49.812	59.773	43.188	78.621	37.291	71.727	69.661	90.076	162.83	165.91	66.779	82.658	129.51	122.81	73.837	93.691	141.8	125.03	173.42	157.38	183.31	133.03	93.537	90.603	93.026	109.81	111.71	104.89	96.556	93.981
105.18	108.78	70.459	90.463	34.61	95.874	63.357	101.64	21.713	110.39	117.49	131.82	104.48	98.661	56.884	102.18	151.83	142.03	109.12	100.91	41.761	55.294	87.107	87.558	33.127	66.125	9.8609	61.579	172.33	171.87	104.23	114.84	109.54	109.6	74.702	85.863	131.61	133.98	148.69	167.02	188.1	157.03	88.731	89.377	74.654	95.137	102.58	100.38	86.314	84.549
115.78	107.79	69.182	88.878	64.447	85.422	55.625	85.985	47.684	80.792	101.51	113.25	83.942	77.424	64.621	82.478	143.5	123.9	93.955	92.707	55.754	60.828	82.204	71.395	61.459	81.163	72.981	96.5	140.8	144.63	123.65	115.19	99.782	100.29	92.793	100.1	143.29	143.53	156.31	183.85	183.18	178.42	91.801	96.561	65.668	83.204	101.28	106.36	76.765	72.51
120.5	105.47	71.756	92.637	77.979	91.689	61.798	83.891	53.094	74.267	82.152	122.82	79.029	77.647	65.33	89.551	124	130.1	98.428	97.244	79.693	80.762	74.261	81.705	79.371	89.905	88.571	98.194	118.74	118.92	139.95	113.31	100.52	102.6	86.629	88.728	142.02	131.02	150.98	158.05	193.39	184.18	85.041	90.968	49.929	69.63	88.795	94.957	82.747	71.366
106.76	102.4	53.761	92.177	96.585	103.82	59.711	92.565	81.712	80.656	75.215	136.49	77.124	98.9	60.837	86.526	100.29	116.63	95.937	98.903	78.153	98.143	30.213	75.486	88.015	99.595	135.21	123.83	101.1	106.13	109.09	86.564	101.5	99.321	76.053	86.749	145.87	116.58	157.6	133.91	171.25	164.8	87.796	90.897	77.343	84.847	90.898	90.712	102.5	90.461
98.905	106.96	49.935	91.556	98.716	128.47	67.272	110.18	91.556	107.87	78.952	145.51	86.566	112.45	62.768	96.989	90.969	106.95	104.16	110.04	58.077	101.62	18.401	68.361	52.873	83.419	93.996	118.93	111.45	107.55	78.927	72.192	108.7	98.871	64.063	81.226	128.55	95.343	151.62	107.73	156.53	134	88.697	87.031	102.02	99.798	87.11	85.976	115.1	109.55
101.62	114.51	57.256	85.995	96.066	135.74	74.067	116.89	87.322	120.86	85.718	126.94	91.582	98.502	65.595	95.812	99.389	93.561	111.25	121.17	34.358	84.145	31.872	53.739	14.385	55.229	53.786	105.67	120.89	104.86	55.002	60.759	118.14	97.972	66.197	81.027	110.66	86.288	150.77	110.87	159.7	115.28	90.513	85.57	106.68	99.909	89.023	92.199	108.06	111.85
99.858	109.44	70.232	72.304	142.64	151.36	71.266	98.761	133.41	132.78	83.81	75.314	85.786	64.763	83.821	93.234	112.72	85.771	110.72	118.09	53.362	77.138	55.525	43.728	38.906	70.66	111.08	146.15	114.86	100.79	61.121	57.164	123.51	95.385	79.839	84.443	106.46	97.938	157.82	142.05	159.97	123.45	96.18	91.065	104.34	92.578	90.8	106.85	96.168	99.251
96.641	100.12	96.198	75.361	159.23	142.71	83.173	86.995	139.33	126.36	70.194	38.688	74.672	29.502	75.206	92.702	111.4	100.63	114.49	118.27	85.906	85.354	99.935	82.26	101.82	105.78	164.51	159.55	99.891	78.997	82.881	73.646	115	96.378	96.005	78.028	109.41	111.83	158.59	165.25	178.28	144.95	102.47	98.06	76.049	72.884	92.269	107.65	95.735	78.391
61.966	74.838	95.899	76.228	207.77	146.33	82.213	76.484	226.39	139.78	80.727	28.588	67.544	47.486	98.781	90.443	95.822	95.82	90.103	91.618	136.31	125.31	106.21	119.08	227.85	207.19	316.01	240.71	80.894	89.059	111.32	101.52	94.838	85.38	117.33	106.59	128.41	137.16	155.36	180.81	96.187	146.71	129.38	123.67	116	92.815	115.55	117.66	111.08	69.568
62.285	90.926	87.751	94.319	172.03	127.58	80.194	90.704	138.5	116.44	64.643	60.68	53.989	57.943	42.09	96.507	94.589	135.16	92.243	106.81	134.34	129.45	102.47	150.39	212.84	192.61	280.92	206.92	91.69	87.408	95.064	118.54	85.857	98.166	117.19	122.3	135.51	141.51	156.05	170.56	131.18	162.13	128.8	126.14	115.27	96.163	110.79	113.83	117.85	67.064
58.208	101.96	75.034	100.95	156.24	122.6	73.479	98.958	111.68	113.53	83.061	96.604	58.808	92.674	50.774	99.468	100.38	139.96	77.602	104.03	138.17	128.44	97.286	148.09	204.59	189.97	250.46	192.57	104.95	108.29	102.73	137.38	87.153	102.91	133.66	167.39	136.73	142.45	147.21	153.45	101.47	149.44	131.21	133.2	145.74	114.41	113.02	117.94	106.37	62.265
72.193	112.48	89.675	105.72	131.25	121.74	83.988	103.97	71.763	120.1	107.49	125.86	84.701	111.89	82.791	120.12	113.61	146.86	85.226	109.83	151.32	116.3	133.84	149.75	177.78	162.27	144.7	131.11	124.2	125.4	142.88	157.9	98.901	110.21	141.82	177.86	119.71	129.79	121.36	122.33	107.17	136.61	111.1	120.65	130.27	105.64	91.845	106.01	80.975	50.484
82.47	110.23	103.28	106.03	129.6	96.788	89.435	94.999	66.924	95.046	116.85	108.06	89.72	97.188	101.85	103.62	106.95	118.22	86.036	106.49	153.98	100.86	153.77	137.86	188.56	148.69	139.23	111.33	104.4	104.79	153.02	140.58	99.074	102.58	162.84	172.02	126.35	124.38	123.51	122.86	117.21	126.51	97.166	111.93	99.497	90.151	81.612	96.053	62.51	42.425
85.037	95.889	121.37	102.73	159.33	94.468	96.122	78.23	111.27	84.088	116.29	72.355	90.62	78.42	126.81	100.84	85.498	90.663	89.726	97.231	165.83	106.86	170.47	133.2	219.67	161.87	168	130.69	82.927	84.218	164.93	124.81	93.556	90.263	168.7	140.32	132.83	117.81	119.98	119.62	114.94	118.05	95.437	104.98	72.471	76.091	77.501	88.118	60.488	46.054
85.807	84.414	131.12	98.013	147.67	84.667	107.43	72.388	124.09	86.795	111.66	67.687	90.657	78.978	127.59	110.1	68.241	80.642	98.855	95.121	165.56	124.96	170.12	130.89	211.64	153.67	141.56	116.89	83.39	80.707	151.73	115.33	87.799	82.928	143.48	96.553	131.73	110.19	104.6	107.56	119.66	123.43	97.82	99.734	56.814	72.636	80.404	84.829	69.657	64.049
84.28	85.815	118.17	90.522	131.97	73.665	101.81	69.364	125.87	79.728	98.99	70.14	78.482	87.745	114.59	101.82	61.751	70.443	86.345	90.075	149.04	128.19	128.4	104.15	174.89	131.45	144.95	119.81	80.88	75.335	102.78	93.889	83.16	81.356	121.14	90.332	135.54	108.98	104.7	108.85	118.84	137.96	111.8	108.33	74.174	87.093	101.4	104.01	75.771	83.501
84.765	93.053	115.7	90.802	92.013	69.292	110.18	85.365	98.757	96.82	95.935	104.83	88.21	111.2	109.64	111.66	72.227	78.541	81.183	92.225	142.45	124.95	110.64	100.55	123.4	102.2	94.7	81.139	93.383	82.948	76.216	94.188	78.896	87.494	90.346	91.689	119.85	104.77	88.307	96.727	119.15	156.62	107.56	111.44	86.555	98.6	104.54	113.49	77.972	93.545
80.894	100.4	111.29	99.287	97.691	72.232	108.65	102.15	97.424	95.569	96.087	115.15	96.324	121.53	112.55	107.73	79.027	71.471	65.66	86.838	134.44	104.14	96.469	105.14	109.93	101.83	140.8	94.92	79.698	74.038	59.205	88.813	64.848	86.267	89.393	117	114.91	108.34	92.166	99.809	99.134	158.56	103.03	117.48	101.2	104.01	108.53	124.26	75.949	89.524
76.484	98.35	120.11	112.76	129.37	92.768	112.2	118	113.27	104.71	103.81	115.2	108.76	123.51	129.9	126.6	77.413	69.133	65.485	80.805	139.79	95.259	121.16	134.3	125.48	125.03	180.27	122.72	70.365	71.548	79.976	104.39	47.916	78.62	100.64	129.61	107.06	109.53	88.309	94.424	70.381	143.33	93.301	115.41	99.271	96.891	96.026	118.31	75.032	79.782
77.566	91.017	127.59	122.53	126.82	83.797	117.91	127.67	97.447	98.964	114.1	117.39	107.97	119.42	129.88	142.54	67.997	64.821	76.547	77.897	134.58	97.163	157.27	161.63	142.65	133.86	167.63	118.1	67.294	69.523	94.499	120.97	35.932	66.69	120.74	130.63	106.6	109.79	83.633	93.092	56.907	124.3	89.124	111.89	85.397	87.533	86.851	104.74	74.385	76.185
82.538	83.779	121.22	114.12	144.93	83.697	104.88	110.34	110.18	86.769	116.5	103.01	92.907	113.34	137.52	151.43	61.108	58.374	78.652	68.102	138.67	104.54	166.96	151.24	167.23	143.09	167.62	138.24	63.899	70.601	100.62	122.19	41.603	60.64	146.78	140.68	112.74	111.92	84.248	102.17	49.751	112.91	103.79	116.04	95.737	93.543	92.105	106.65	73.145	84.44
99.588	87.12	118.73	105.27	114.6	64.286	102.29	95.803	74.951	66.62	107.57	106.26	83.048	107.15	118.84	147.33	65.329	66.137	88.103	73.767	136.77	103.32	166.91	136.28	159.63	118.11	97.619	96.448	67.158	61.571	90.455	111.49	58.931	71.689	154.62	138.77	107.72	107.73	77.579	105.66	84.774	117.9	112.36	115.86	97.39	101.33	94.508	104.19	78.904	100.52
103.88	88.855	109.22	96.901	123.82	65.702	94.734	83.868	101.25	57.582	97.987	98.967	78.843	105.71	109.8	119.71	73.25	59.757	81.334	74.326	144.73	101.08	136.16	111.47	166.99	121.62	117.19	106.74	57.373	50.031	74.904	87.64	70.931	85.589	157.5	149.11	104.84	110.37	81.184	115.2	82.234	115.68	120.99	122.21	122.96	121.74	98.876	106.51	95.605	115.47
105.73	91.635	116.16	105.23	101.76	65.602	110.28	99.535	99.07	67.127	96.668	111.17	90.04	106.91	90.093	98.595	83.489	66.223	89.513	90.275	146.95	102.64	129.41	118.99	137.21	110.9	85.395	78.798	62.953	45.586	71.678	84.102	72.045	100.56	140.01	134.85	90.427	106.39	74.412	103.22	78.312	99.729	107.68	117.25	115.2	122.67	84.458	89.009	113.2	116.27
96.82	89.436	115.06	110.26	110.97	78.263	113.61	111.5	131.39	83.416	106.11	106.48	93.686	109.64	90.628	81.168	88.877	64.937	87.123	96.35	148.48	110.2	116.78	115.1	105.86	110.35	110.75	99.29	67.089	57.707	73.767	86.565	68.786	102.12	127.75	123.29	90.83	106.48	80.983	95.549	45.808	69.777	99.677	115.74	108.33	116.59	80.673	83.525	114.57	104.08
95.779	90.823	120.37	108.69	111.08	95.215	115.81	113.57	132.96	102.87	111.65	99.654	94.249	108.89	102.43	95.168	91.326	84.82	93.544	103.56	149.43	119.65	127.11	109.19	60.386	89.127	78.113	95.268	83.498	82.402	92.542	102.81	78.656	101.61	111.93	94.842	89.713	96.834	80.926	79.185	50.317	55.091	93.19	106.83	83.72	97.012	78.438	84.12	97.599	89.459
95.341	92.814	121.76	101.33	93.338	86.119	117.27	106.28	114.17	101.64	104.05	89.077	82.603	102.51	109.64	101.25	80.133	96.211	94.174	103.2	134.67	124.14	137.25	96.978	50.026	71.367	43.13	73.22	85.459	92.144	97.293	108.51	95.758	97.054	111.08	76.217	95.47	85.989	84.997	76.589	72.726	66.532	98.209	102.01	73.582	89.336	89.418	91.24	82.804	87.778
90.03	94.648	116.13	94.561	104.23	85.508	114.68	94.585	123.19	94.359	80.824	71.11	66.319	90.94	117.33	97.417	61.357	97.055	91.07	95.407	116.3	124.69	136.12	85.983	84.327	85.432	53.111	78.13	75.44	88.877	94.485	103.21	112.58	95.558	122.14	79.345	100.45	81.032	90.629	85.007	83.666	97.454	107.58	99.909	97.209	103.46	96.189	96.923	88.247	100.96
87.308	98.927	113.84	104.68	87.229	74.018	126.37	103.1	104.69	86.147	62.798	79.019	61.132	83.357	106.11	87.074	50.637	99.714	103.56	98.216	86.176	119.73	142.84	103.5	105.59	96.455	27.676	50.292	77.806	83.923	85.478	104.13	117.15	100.9	126.17	86.13	94.233	81.027	83.285	85.95	84.929	125.49	100.74	91.287	114.73	116.94	84.899	83.1	108.75	111.24
84.513	103.12	100.14	121.13	98.295	76.618	121.27	110.94	113.07	74.006	57.901	78.915	53.366	76.281	98.326	63.476	55.524	92.255	106.41	97.802	61.546	108.93	128.23	112.11	108.61	110.73	68.251	72.613	79.649	82.073	64.982	100.07	106.64	104.04	135	110.21	98.742	93.795	89.671	97.766	57.237	129.02	94.757	91.218	127.14	123.59	77.091	77.157	120.2	101.94
95.013	106.07	107.38	140.82	91.195	98.13	122.65	119.11	100.3	87.264	73.715	93.537	69.662	82.096	108.85	77.922	80.04	107.64	115.66	103.83	64.291	103.03	144.4	134.44	77.522	103.79	46.017	66.117	99.302	95.468	77.274	122.19	94.064	107.94	121.46	104.06	88.92	95.417	76.577	86.955	49.398	110.92	82.867	87.924	91.018	99.995	65.284	70.715	108.11	73.516
96.384	95.928	110.41	144.33	106.97	125.09	111	111.95	133.33	113.5	95.58	93.963	88.308	99.359	134.18	95.397	101.72	103.46	98.276	92.122	89.269	107.83	143.27	133.04	93.182	122.33	101.8	100.77	93.912	106.04	89.598	133.81	81.07	97.169	107	94.644	90.122	96.412	75.194	90.159	34.171	88.291	86.916	98.112	67.205	85.73	72.295	81.4	89.428	57.274
99.351	87.426	124.61	142.3	130.56	161.29	105.63	102.29	158.37	139.32	100.61	84.078	112.38	107.83	148.7	130.49	110.47	106.26	81.081	82.729	113.42	109.39	153.19	136.8	135.73	148.69	138.22	124.76	76.106	97.479	115.47	142.8	79.607	89.185	95.073	77.573	79.764	82.427	68.6	80.253	59.102	76.769	93.546	100.73	54.266	76.666	74.517	87.68	81.196	66.943
90.985	77.371	128.3	136.75	125.28	156.07	109.81	103.22	163.28	141.5	95.935	76.247	117.49	102.86	131.57	135.77	102.33	92.93	70.444	76.439	107.88	110.4	151.4	137.89	189.51	171.37	156.01	123.25	55.37	75.514	113.64	132.7	80.028	79.984	109.12	86.88	76.607	73.034	69.225	76.057	81.486	78.406	95.599	99.679	81.521	94.139	71.811	80.464	93.452	99.963
80.656	72.279	119.65	125.52	125.75	140.84	110.87	101.95	168.07	127.61	90.628	63.538	101.79	82.776	116.97	125.12	97.171	84.938	77.725	75.675	94.353	111.02	139.07	124.41	204.85	172.21	146.85	122.83	59.266	69.493	100.18	111.79	85.001	76.705	147.02	122.34	81.636	75.225	73.539	73.304	87.687	85.888	91.05	94.668	137.27	125.29	61.543	70.638	106.13	126.85
88.11	79.747	111.64	116.13	81.973	92.207	116.28	100.66	107.67	88.762	88.408	63.22	76.204	54.229	93.568	102.18	107.29	97.132	107.75	90.901	71.683	102.54	128.97	104.94	139.22	109.6	60.664	68.406	88.943	75.763	68.737	84.653	88.817	78.915	179.05	140.71	92.026	82.876	78.339	71.833	113.25	97.193	78.842	87.111	160.2	140.19	53.639	64.298	102.69	126
99.755	85.103	106.22	100.73	84.807	70.547	110.42	81.417	100.8	62.384	90.678	48.742	60.638	40.235	108.82	81.886	121.94	104.98	120.88	93.134	74.765	99.895	109.97	72.309	84.535	66.829	46.467	67.171	106.82	89.97	53.783	62.444	88.555	74.405	188.31	132.45	105.27	92.969	86.947	79.53	107.18	97.968	87.7	94.517	166.67	145.84	67.615	82.577	92.759	105.84
113.8	87.951	113.36	90.279	91.577	67.755	112.25	66.939	102.35	59.834	87.704	43.227	73.753	48.751	120.1	75.777	130.6	110.25	119.72	92.489	84.259	103.82	99.177	60.636	63.556	51.269	53.062	68.247	104.27	91.772	60.652	61.243	85.699	68.071	147.48	78.661	103.25	92.062	87.912	82.432	105.89	95.841	104.56	102.83	138.62	134.98	84.298	101.33	99.619	91.621
115.21	85.354	116.46	84.56	89.996	69.6	117.81	66.593	114.29	73.012	87.847	51.192	106.69	78.552	112.57	69.76	129.81	99.783	103.21	88.538	83.591	114.16	84.591	69.273	93.5	71.739	87.412	73.514	85.463	82.636	77.514	76.357	85.234	64.431	81.295	26.09	94.545	88.227	88.141	86.13	96.47	91.323	119.16	106.14	110.73	122.05	96.714	108.34	128.36	96.901
105.32	85.425	99.358	77.289	94.449	76.822	106.79	69.42	130.53	80.956	92.647	56.882	131.4	104.86	92.362	58.821	133.01	86.809	85.635	87.168	76.965	121.9	51.247	70.625	129.63	94.613	141.42	97.409	74.129	78.165	84.932	85.49	94.798	73.678	33.611	21.74	96.68	92.974	102.42	101.06	91.056	93.013	117.98	100.44	107.07	115.02	97.528	105.95	153.52	110.5
103.79	93.603	90.511	74.306	68.492	84.225	99.628	78.15	100.78	94.655	110.84	81.353	153.29	120.18	84.465	76.912	151.86	107.63	103.85	104.41	84.567	128.08	47.277	79.306	110.91	73.329	85.835	66.706	107.2	101.02	102.41	98.651	113.2	100.89	14.033	40.382	93.242	95.181	101.68	101.88	114	104.43	85.568	78.728	97.277	101.92	75.754	85.096	147.83	111
105.18	100.74	87.42	76.211	67.214	89.408	87.807	81.677	95.314	101.8	129.42	91.722	154	117.76	104.69	89.913	160.79	117.52	124.12	115.43	99.191	127.93	49.799	72.865	87.484	52.968	63.39	61.488	134.42	121.71	106.36	90.6	116.76	119.18	46.05	78.5	99.897	98.176	107.85	112.47	112.84	111.3	60.429	72.078	100.88	102.56	68.735	73.6	116.12	98.372
112.33	103.02	111.1	92.082	127.78	134.07	88.917	86.101	146.73	130.63	130.61	84.643	155.29	107.33	155.59	120.62	140	114.61	136.61	114.52	114.11	121.86	84.266	80.357	94.386	77.042	78.491	102.32	134.72	121.17	136.7	92.562	101.19	120.56	94.149	93.017	88.84	84.754	99.91	104.21	84.71	101.27	63.002	80.325	102.8	107.54	73.213	72.94	88.034	87.717
109.44	92.757	133.27	118.02	154.27	141.81	112.69	112.53	189.19	162.93	119.1	99.92	154.68	112.92	162.84	125.57	90.523	75.36	133.3	105.46	83.505	111.75	116.36	107.3	135.8	126.18	112.53	123.4	100.1	95.442	144.88	99.828	65.057	96.036	113.98	79.046	74.684	70.844	88.792	94.652	42.078	85.7	84.977	97.702	101.3	120.02	86.214	73.821	96.266	103.52
89.916	77.061	124.73	131.05	177.17	135.35	123.54	132.56	240.25	180.28	102.66	114.25	142.83	131.26	137.57	105.21	44.545	23.377	110.03	87.301	34.325	97.384	108.39	122.92	193.95	182.9	202.84	167.14	52.219	71.21	130.07	104.1	36.772	63.864	100.59	77.833	77.123	74.901	92.908	99.335	2.5029	73.948	117.11	115.56	118.86	134.68	101.67	89.362	130.21	137.81
68.447	64.546	121.86	123.55	232.42	192.98	122.88	122.27	317.96	215.27	90.087	107.33	134.55	141.38	158.27	128	32.365	28.874	98.182	71.475	54.029	106.59	120.76	141.07	233.03	232.99	233.37	227.09	50.624	82.995	169.12	142.11	45.709	57.397	70.295	94.784	71.615	81.003	80.817	86.268	-13.689	67.67	137.52	121.09	139.01	133.53	88.098	103.35	159.33	157.09
71.453	77.835	115.04	111.22	175.27	170.6	118.04	105.47	243.85	168.78	82.206	104.38	112.24	124.04	131.67	123.32	56.74	71.904	107.45	81.582	73.445	100.25	115.96	145.45	179.11	176.87	169.71	176.43	72.737	89.381	148.39	142.45	73.426	73.818	43.283	110.4	83.014	92.286	87.638	94.109	47.159	79.751	130.83	118.04	125.33	115.38	82.616	111.63	162.04	152.58
77.403	96.099	68.129	77.573	101.63	95.312	83.291	81.084	150.85	92.796	82.327	103.94	81.615	113.01	71.812	79.967	104.8	96.636	116.1	87.654	91.898	95.758	18.948	79.339	81.782	80.042	198.04	132.03	92.654	121.41	38.07	67.148	100.34	86.664	5.4812	107.61	122.17	126.71	129.24	150.22	95.614	119.74	107.23	119.92	152.66	139.98	96.741	131.68	157.23	161.88
100.07	112.14	83.315	75.026	93.036	106.73	87.473	78.62	120.19	78.577	73.806	85.636	82.419	87.802	70.386	82.686	110.31	115.17	124.43	88.17	121.05	109.06	8.7067	58.412	20.993	52.644	151.07	113.14	108.16	121.49	19.963	48.578	114.61	103.69	6.6657	78.355	106.24	117.41	122.38	145.58	96.204	117.37	107.81	126.66	165.51	162.74	108.1	128.38	158.46	164.84
115.12	119.07	95.357	86.302	140.86	146.99	93.333	91.843	154.36	92.155	60.351	58.047	85.312	71.391	74.999	70.626	78.544	88.059	106.8	75.248	110.89	113.19	-3.9957	35.108	11.774	79.329	165.01	159.65	91.903	96.938	20.024	40.335	108.9	106	34.18	65.829	87.313	103.05	113.8	129.82	57.39	90.176	139.76	142.98	197.57	195.81	134.13	135.09	173.31	184.2
122.07	118.63	103.85	102.88	143.35	161.22	110.65	120.05	151.52	121.91	59.037	69.531	93.407	80.17	64.134	59.451	45.134	61.624	93.105	73.175	80.281	110.05	0.8868	33.969	15.273	92.047	126.04	157.33	82.425	80.802	31.234	51.399	93.212	101.4	49.589	62.901	72.541	93.285	90.539	101.43	47.312	65.636	168.04	151.28	206.21	210.1	148.18	141.56	191.91	211.34
110.51	110.16	90.631	104.13	132.24	134.25	108	127.82	151.06	124.84	69.757	83.707	79.465	97.784	55.406	25.132	30.352	35.449	66.605	67.909	68.935	107.13	-14.505	22.777	55.148	97.147	163.85	165.67	66.858	76.1	21.033	45.795	73.685	86.609	69.104	97.567	93.503	106.87	89.125	104.72	46.12	58.15	191.87	168.18	217.2	218.47	163.13	164.3	204.77	234.25
102.4	103.97	90.28	96.878	118.1	103.75	102.2	114.54	136.66	112.09	83.563	96.213	67.579	107.77	62.907	18.151	42.526	45.093	51.537	66.852	100.14	114.19	-6.7778	26.975	95.543	91.808	192.21	154.26	66.755	85.131	30.531	46.955	63.326	77.145	76.432	120.72	110.85	118.81	83.217	107.38	67.336	69.491	191.63	177.79	205.58	208.66	158.25	176.63	209.32	243.23
101.93	98.584	104.04	89.426	125.31	91.807	99.242	91.297	138.56	93.719	91.094	92.529	65.416	100.65	82.629	34.769	60.153	63.121	42.583	59.553	139.37	128.08	19.162	39.931	126.59	100.83	205.65	149.03	71.608	91.257	65.78	59.981	62.736	73.116	83.148	122.06	108.65	117.19	72.441	99.559	76.612	82.517	174.33	175.98	187.68	192.51	141.25	166.74	210.6	242.35
98.216	86.478	105.23	84.153	135.33	81.089	96.723	76.444	161.31	78.438	84.667	76.973	58.177	78.175	83.323	34.042	62.041	50.152	32.221	43.767	137.78	141.55	27.02	37.392	138.94	121.4	211.5	162	70.002	83.746	85.855	68.756	66.033	69.883	104.54	123.73	104.22	110.66	78.612	100.83	60.616	91.408	149.39	164.9	186.15	189	122.75	136.9	212.75	242.03
103.97	80.406	106.03	89.352	120.52	88.754	104.05	83.497	146.19	87.943	79.82	87.713	73.683	67.602	75.139	55.329	60.467	46.465	46.508	47.268	104.43	135.68	48.234	48.468	104.91	116.5	123.96	139.02	88.418	87.11	114.64	92.109	81.117	84.004	117.23	116.09	83.201	92.352	74.528	81.621	69.524	86.66	114.43	129.14	164.68	165.08	101.23	96.933	196.39	229.95
97.332	73.622	85.143	89.895	121.88	104.08	95.736	96.165	157.24	113.59	88.676	112.81	89.579	85.667	82.669	67.006	59.848	34.14	58.514	57.092	82.328	121.17	43.312	47.133	95.717	117.78	120.28	158.46	100.96	109.2	115.9	95.758	97.023	99.958	131.22	135.24	81.268	87.987	86.358	81.645	55.989	69.104	93.41	100.73	161.5	145.86	102.02	82.789	163.78	208.51
96.57	75.327	92.852	97.648	122.11	142.8	103.61	119.43	149.85	165.37	102.69	158.48	116.09	116.88	111.46	112.04	64.765	59.537	88.544	86.789	114.39	118.06	85.989	82.549	107.23	119.93	93.612	155.62	124.09	135.98	138.04	114.76	112.83	122.18	125.03	136.17	63.86	76.3	74.61	61.797	54.97	47.824	76.467	77.981	130.87	114.08	93.737	71.311	128.12	175.09
89.478	79.436	91.319	98.556	162.06	168.06	97.273	133.32	176.92	191.58	113.26	177.56	118.91	141.98	127.44	127.36	68.754	66.224	93.504	100.72	167.35	123.56	101.77	98.995	166.44	151.48	204.26	206.89	114.4	139.61	131.09	105.06	116.75	124.79	115.34	139.4	66.515	82.394	82.393	69.08	29.106	36.848	79.226	80.705	124.19	105.47	99.503	77.37	107.98	150.41
90.082	85.46	104.07	104.36	196.04	183.28	104.63	144.97	190.56	197	115.69	169.2	114.48	141.06	120.28	134.23	69.075	69.626	91	101.57	204.15	133.03	134.64	122	218.43	189.13	271.12	232.52	98.789	111.76	143.9	108.84	115.26	116.34	106.62	126.98	64.992	87.498	81.08	69.863	22.955	36.927	86.084	85.89	111.42	98.569	97.688	70.772	103.31	132.36
86.904	88.26	88.919	101.1	212.01	166.52	98.947	143.17	191.33	168.16	106.56	129.29	90.309	116.39	70.358	101.47	76.543	57.494	78.241	87.736	189.22	128.67	117.94	107.72	228.1	203.11	325.3	249.45	81.783	75.702	127.54	94.822	111.12	99.514	108.96	127.29	90.133	108.6	104.34	100.54	52.085	61.194	89.072	87.883	118.08	103.58	96.745	67.06	104.31	127.54
79.384	86.571	69.516	94.79	212.95	157.42	91.651	130.89	193.59	145.49	97.919	83.629	71.911	89.628	35.965	71.783	92.772	60.589	72.008	74.805	158.25	117.02	93.518	89.912	208.23	203.71	320.03	252.61	86.078	63.594	120.68	94.555	109.29	91.152	126.88	143.07	116.65	125.55	124.83	131.62	91.219	84.298	88.404	84.47	127.07	102.84	94.886	67.817	96.749	117.64
79.446	92.283	63.336	94.234	174.12	154.01	93.161	125.38	149.65	144.43	89.693	78.252	70.804	80.379	15.344	72.377	119.06	102.46	91.644	89.415	138.4	106.44	88.254	97.089	159.75	175.87	231.47	207.64	118.18	86.28	115.59	111.73	110.48	102.16	132.29	145.21	120.69	124.28	126.63	142.22	138.82	102.97	76.383	75.646	106.87	86.195	83.63	68.791	82.767	98.995
74.913	102.09	43.191	86.782	195.52	171.2	65.711	110.85	162.9	152.47	79.236	81.881	61.93	92.718	22.497	73.089	137.17	125.23	93.954	103.45	147.55	109.38	52.853	85.197	158.54	180.44	283.27	249.69	126.83	122.55	84.109	107.91	108.08	112.97	133.61	158.78	125.4	125.81	143.06	162.95	118.07	112.45	81.727	88.48	108.93	87.071	88.031	95.111	73.488	81.489
86.262	115.95	56.713	92.291	186.46	181.14	62.827	114.34	147	176.03	84.233	126.19	78.756	125.83	50.635	106.74	137.35	136.91	105.65	126.27	168.89	131.99	77.248	111.13	173.15	188.53	255.11	235.19	131.57	146.85	89.796	129.08	106.63	123.43	112.48	142.85	99.679	114.51	121.79	144.16	76.365	110.6	87.312	100.12	82.973	78.803	87.353	104.79	69.761	61.195
96.83	123.66	62.981	94.738	184.93	167.14	52.229	111.6	152.98	171.74	91.751	146.32	88.324	147.23	78.404	114.73	118.84	99.683	99.601	131.09	170.02	153.07	89.793	113.67	198.1	197.63	255.63	228.92	103.7	131.69	88.355	124.7	104.27	118.41	105.26	142.72	99.162	122.75	116.4	144.7	39.976	115.8	100.62	116.14	78.589	85.52	96.99	115.61	68.071	50.499
110	125.39	75.128	98.973	140.76	129.36	56.075	108.19	127.81	144.57	98.389	146.04	103.6	143.79	93.972	112.87	102.17	67.253	106.25	134.42	143.44	152.79	108.38	111.81	170	162.9	158.78	155.45	79.639	94.289	91.501	109.3	109.96	111.81	110.21	143.35	114.03	138.64	112.77	150.41	73.615	134.26	99.166	115.96	74.139	90.974	98.046	114	61.787	49.787
107.84	115.15	76.124	99.27	88.416	85.127	62.737	100.51	119.4	108.6	100.85	121.29	108.79	121.14	100	87.051	95.064	52.115	112.93	130.15	105.62	130.52	99.538	93.21	112.44	113.22	68.658	82.218	62.675	63.644	75.41	79.033	118.81	103.63	134.61	157.23	143.16	157.62	123.08	169.38	122.86	152.72	91.427	112.48	92.956	109.42	99.879	113.08	57.32	61.808
105.92	103.12	100.79	107.76	26.686	83.867	97.429	108.02	95.103	122.4	105.68	124.72	130.26	106.43	111.01	107.59	105.23	106.38	144.09	138.85	95.873	107.02	130.43	112.26	25.088	59.634	-107.52	-19.958	96.08	81.177	100.98	97.071	135.8	111.75	131.11	132.5	123.29	143.34	90.766	132.91	166.5	154.87	68.885	93.204	87.36	112.94	77.65	93.475	60.003	75.588
87.078	89.004	91.217	107.11	32.921	96.187	100.99	110.35	128.81	138.62	107.56	121.24	117.62	105.12	107.91	100.52	111.04	138	136.73	127.96	95.016	87.715	108.97	101.54	-7.1803	52.067	-83.641	5.1994	115.34	120.1	92.851	104.47	138.93	110.96	118.24	119.84	105.37	128.62	80.404	105.73	124.26	138.09	70.403	94.077	110.51	131.63	79.119	95.445	73.27	91.346
85.998	91.467	92.184	116.42	22.324	100.47	108.45	125.89	95.956	146.88	106.71	139.16	102.88	112.15	82.438	108.04	109.14	162.57	128.06	127.98	86.729	75.953	115.68	115.19	-29.438	35.601	-75.855	18.603	137.8	149.79	92.62	130.39	129.33	115.62	76.962	82.268	70.647	100.31	59.34	59.084	94.193	114.22	76.511	92.013	91.048	120.45	81.217	91.712	84.413	91.226
79.766	90.884	81.855	109.88	46.604	108.4	99.535	129.66	111.37	160.35	121.76	152.5	100.88	143.72	96.387	121.27	106.23	142.48	107.91	114.5	91.166	90.717	107.59	112.97	-1.4151	50.613	5.8181	76.159	147.74	185.4	97.75	144.22	109.66	112.17	26.439	52.743	58.532	93.193	47.991	39.928	40.915	96.413	89.409	96.143	95.551	113.14	92.423	101.44	89.556	85.472
88.442	101.86	81.398	101.84	37.312	95.688	99.555	130.53	79.977	141.55	119.26	150.18	103.92	149.11	105.73	125.44	107.65	123.14	107.92	117.57	77.469	101.57	104.58	108.9	-5.6885	33.625	3.6871	72.742	149.35	182.55	86.484	135	95.972	117.43	-2.5243	26.375	68.217	94.703	57.31	49.917	65.815	102.67	89.249	93.637	85.641	95.696	92.786	107.47	87.241	74.959
89.835	110.29	60.451	79.218	50.051	74.418	86.109	113.36	84.181	93.851	100.61	114.34	88.91	128.24	111.5	85.976	115.59	98.192	102.6	115.03	54.45	99.308	54.58	62.821	-14.67	23.444	46.577	92.479	128.97	156.05	38.379	84.231	97.712	119.84	13.558	35.936	111.62	114.41	109.42	105.29	104.07	127.68	89.061	97.935	108.8	100.45	101.03	126.85	84.068	71.584
100.87	112.68	74.165	64.777	-24.034	49.951	120.6	117.18	2.0766	93.439	84.005	137.19	94.466	109.5	92.766	85.658	139.14	144.36	146.93	138.72	51.841	106.08	71.926	60.686	-79.245	-22.434	-150.37	-30.51	164.58	154.28	39.291	81.197	123.26	133.05	7.0744	4.8189	113.15	111.23	114.82	110.99	193.01	173.71	49.75	73.23	81.815	92.741	64.537	101.98	86.863	72.583
99.612	112.34	56.264	48.007	-39.129	16.958	113.4	98.467	-46.477	50.96	63.081	122.57	60.969	80.001	47.752	36.321	150.6	166.08	149.15	139.35	39.754	84.245	38.104	20.109	-100.22	-45.041	-164.33	-48.297	164.77	134.26	15.839	48.879	142.92	127.95	29.862	22.861	139.9	118.72	158.8	138.73	249.23	209.07	38.381	65.87	79.619	97.679	67.428	102.4	83.107	71.738
99.549	111.73	53.214	43.979	-64.31	-15.681	104.91	83.884	-116.86	19.37	60.605	122.88	44.503	71.755	8.2924	17.897	156.76	192.13	151.07	139.22	40.004	64.876	32.838	9.597	-99.603	-69.072	-170.9	-71.484	172.56	129.54	23.714	38.361	144.34	116.82	29.814	31.677	150.59	118.18	176.07	137.98	294.85	225.83	30.91	57.743	58.246	88.273	73.439	96.126	73.754	65.888
88.584	105.16	59.11	41.247	-37.729	-7.2791	86.768	64.41	-93.731	22.177	80.11	110.24	54.797	87.745	36.201	35.392	157.01	198.25	140.44	122.13	68.04	69.795	35.72	11.521	-46.009	-47.106	-92.832	-28.489	172.9	147.76	59.726	41.598	126.7	101.55	27.492	46.988	153.42	119.34	171.12	126.09	265.2	208.99	41.73	65.895	67.104	88.009	84.847	97.491	66.485	61.954
91.583	106.12	99.684	54.579	-67.656	9.1288	107.35	71.234	-94.685	54.042	96.914	115.58	89.686	94.851	79.424	86.409	154.01	220.09	155.13	122.67	88.515	92.475	92.876	57.625	-28.711	-43.422	-165.15	-68.058	186.19	157.5	106.24	74.998	109.1	104.09	27.69	32.54	124.39	100.88	127.33	83.857	234.14	174.01	44.193	71.363	50.149	78.036	68.082	73.21	70.405	59.967
94.04	113.97	94.046	53.049	-46.912	23.404	97.908	67.069	-41.999	55.739	105.91	92.774	102.93	91.173	105.24	92.491	156.09	207.56	144.3	111.4	72.905	89.521	74.002	46.981	-28.071	-38.325	-110.36	-34.959	164.48	154.13	85.239	61.492	110.69	109.03	52.59	42.371	121.07	101.91	122.11	83.515	176.26	140.44	62.121	84.69	80.079	91.622	76.732	82.529	78.341	71.114
99.665	112.2	90.611	54.763	-46.245	20.902	109.5	71.684	-12.078	60.131	120.1	84.98	112.01	86.377	114.29	86.921	150.13	182.43	135.05	101.89	43.352	79.733	75.56	45.387	-38.605	-38.766	-107.54	-35.924	146.04	139.62	73.162	64.569	130.52	112.15	83.262	50.528	110.79	97.38	108.66	80.39	125.09	114.26	75.54	85.267	105.08	105.22	87.64	87.078	90.037	83.098
103.94	98.756	90.935	62.127	-23.475	9.7752	122.55	71.753	6.3149	53.409	129.96	68.647	109.21	76.252	111.27	72.829	131.24	139.07	120.64	92.047	20.365	66.766	86.758	50.415	-25.8	-29.885	-66.605	-19.423	123.81	110.74	77.21	73.905	149.55	104.57	115.31	70.424	108.15	90.918	106.19	87.66	99.941	101.95	87.897	79.152	129.07	115.64	103.07	94.247	101.49	93.254
97.235	66.825	116.14	74.283	29.69	23.133	144.91	69.47	68.402	83.315	144.29	54.394	118.54	77.209	150.24	90.855	106.1	94.145	111.93	79.835	49.143	90.093	128.86	82.316	44.827	26.649	-5.4651	17.957	117.07	101.57	132.69	111.66	152.2	88.245	137.2	91.891	97.291	78.036	88.86	83.146	55.37	88.475	95.094	76.152	155.23	123.72	103.29	89.777	116.53	99.751
97.419	45.214	152.13	89.604	51.997	35.392	169.36	71.301	109.59	115.55	149.48	51.777	134.71	75.052	191.7	123.96	96.157	79.383	119.71	82.922	91.689	122.39	169.66	122.1	101.56	75.74	6.7347	17.996	124.55	107.4	184.57	146.56	147.14	83.115	147.93	100.19	78.902	61.604	64.734	63.042	20.955	69.833	91.84	76.259	156.55	114.57	91.76	75.844	125.96	97.876
102.73	47.416	153.83	88	68.834	53.709	160.97	60.843	157.6	124.78	132.93	36.095	126.27	57.219	209.46	126.16	109.54	92.139	122.79	90.197	117.77	132.21	145.9	107.81	107.02	98.831	26.889	35.485	125.44	120.14	176.97	134.74	154.87	96.135	164.78	113.98	77.063	62.574	65.826	55.13	-11.158	51.446	91.944	86.331	156.21	104.71	91.38	79.018	120.81	87.003
124.44	82.679	109.56	72.179	3.6023	20.808	129.36	52.375	96.302	77.713	103.7	39.017	94.646	36.807	138.86	76.854	146.83	136.99	135.26	116.49	77.061	81.098	59.242	40.669	-8.3667	18.734	-27.79	-11.822	125.13	130.2	80.484	64.005	186.38	127.03	157.69	108.81	96.372	86.086	92.673	66.848	32.515	58.359	81.374	85.202	133.29	91.246	111.88	101.91	94.726	72.832
150.89	132.65	52.702	61.58	-71.236	-37.285	88.568	45.476	-18.384	-25.382	66.717	21.733	42.576	7.9028	25.303	-18.385	162.87	169.84	134.11	142.71	-16.901	-18.315	-34.639	-40.653	-164.38	-105.83	-70.009	-48.146	98.812	95.774	-46.256	-29.095	219.16	154.85	156.05	113.45	134.19	116.51	144.76	101.09	129.96	74.639	86.58	86.218	110.05	84.444	164.15	147.59	57.386	55.551
100.07	79.663	72.531	38.298	-188.37	-38.23	160.75	86.099	38.099	134.83	89.674	111.35	54.906	70.324	53.547	-5.8576	146.42	191.82	186.62	140.41	36.277	74.693	30.993	-24.701	-208.12	-114.6	-356.71	-159.96	182.89	178.9	-5.9288	32.922	225.43	144.04	73.388	58.515	109.14	130.34	74.811	80.857	83.209	129.24	41.24	85.323	155.27	173.93	93.926	98.967	95.633	97.874
120.83	116.08	81.537	66.571	-73.768	-6.9609	131.95	86.271	22.15	48.423	85.215	61.304	68.894	71.679	52.324	-6.1509	111.86	172.09	151.36	137.67	-12.032	4.5295	29.296	-10.119	-211.05	-120.87	-185.69	-45.991	131.58	118.31	9.1325	27.548	202.26	139.36	64.592	72.329	109.4	117.66	101.83	83.351	157.19	113.77	85.831	96.84	158.51	154.08	150.73	156.51	79.685	100.68
97.025	96.002	104.45	78.8	14.73	32.538	142.07	106.09	101.85	100.04	102.18	81.477	100.38	105.45	106.26	46.381	88.492	133.3	129.59	116.12	36.386	67.323	57.706	38.749	-107.5	-39.377	-70.257	31.302	134.19	132.44	67.594	80.778	151.34	110.27	30.737	66.001	92.012	102.24	89.839	77.2	125.16	124.77	95.666	111.11	186.82	170.38	127.57	148.71	120.23	146.8
91.352	92.507	133.63	100.16	104.13	91.317	141.17	113.87	140.68	130.59	96.189	87.787	112.86	95.546	145.28	109.86	78.625	111.07	96.002	101.88	97.132	122.23	106.43	105.84	22.029	56.883	15.831	94.174	127.77	112.96	132.11	136.79	101.28	94.66	50.112	75.98	73.58	74.913	85.899	65.4	111.74	121.08	111.86	118.42	150.7	132	106.22	123.45	150.02	164.75
80.956	91.745	119.51	99.934	172.07	128.85	106.16	94.776	167.47	136.39	88.056	86.477	98.827	83.31	152.33	140.18	91.783	88.698	57.026	84.63	150.99	148.66	105.73	127.21	135.37	134.98	129.78	158.08	112.27	101.59	145.31	142.93	68.904	81.455	87.967	105.11	89.451	78.566	105.6	90.721	95.281	127.36	121.56	117.26	116.24	93.438	106.69	108.44	158.14	165.57
76.457	93.52	103.05	99.213	189.91	140.76	75.032	72.608	151.74	124.63	82.074	84.722	82.42	77.193	135.84	157.99	102.49	77.178	41.115	78.266	183.18	144.45	115.24	142.86	198.91	174.15	181.58	173.34	97.169	86.471	139.87	132.96	52.156	74.678	121.13	127.99	110.82	94.794	115.69	121.08	102.17	133.87	117.65	107.28	75.886	61.071	112.65	95.314	141.7	144.28
86.471	101.32	98.316	108.98	187.41	129.6	57.888	57.441	114.95	80.26	76.165	66.419	72.956	69.816	112.22	162.15	96.305	69.208	45.245	81.033	174.83	108.81	129.78	154.83	211.16	176.68	213.52	166.87	71.61	53.319	121.99	116.14	47.319	74.651	143.53	144.01	124.36	107.63	116.14	137.38	129.48	125.58	111.8	100.53	45.178	41.609	119.1	93.781	107.71	109.92
95.065	95.674	106.09	118.53	185.06	123.07	66.272	56.884	127.95	66.624	77.828	52.802	75.746	69.25	117.73	166.71	80.522	62.607	62.715	80.739	163.45	94.517	142.79	160.88	215.09	183.58	227.2	162.12	57.882	36.717	113.95	116.44	51.383	76.607	143.5	147.37	119.39	110.69	97.539	126.69	121.96	106.25	103.13	102.64	41.753	49.221	98.915	87.679	82.764	82.864
112.73	95.81	106.09	125.07	156.94	108.09	81.365	69.542	110.05	57.624	78.376	58.818	81.4	65.518	105.77	160.52	80.708	74.289	85.538	91.871	133.98	77.874	125.62	152.94	183.99	157.95	209.22	134.99	59.708	34.721	85.292	107.84	64.783	86.85	117.08	130.7	108.51	105.48	86.112	105.02	131.07	91.314	89.347	96.703	28.797	51.579	68.697	78.984	67.058	65.652
117.38	94.664	90.167	120.87	156.13	119.88	81.659	78.904	122.9	70.528	82.121	65.111	80.523	65.965	105.14	140.71	94.475	84.204	88.067	97.921	116.78	69.79	83.133	128.02	171.52	153.69	235.31	158.68	67.907	51.615	56.287	89.619	76.692	94.269	93.55	123.44	109.19	103.19	97.869	102.73	113.66	79.801	87.814	89.544	30.295	56.49	57.48	77.051	63.768	58.083
119.92	103.79	81.97	123.4	127.17	125.59	82.894	99.103	80.055	86.699	88.462	90.71	85.688	76.449	86.456	127.68	114.63	99.808	92.294	116.29	99.272	63.794	66.768	125.47	147.44	141.89	214.96	150.4	86.312	73.282	37.855	78.535	76.139	99.998	67.684	106.89	109.59	96.852	114.69	113.41	121.84	79.945	84.447	73.758	14.696	48.364	64.579	71.168	66.657	57.353
115.25	115.69	87.44	132.05	142.99	141.12	75.699	111.33	75.778	93.295	94.106	91.133	90.799	87.623	89.469	122.59	117.25	92.018	83.474	122.06	92.463	70.635	78.949	132.37	157.74	166.59	245.82	179.88	84.516	80.202	50.06	83.294	61.551	96.434	72.329	110.63	111.23	89.058	131.3	132.3	114.7	76.639	96.97	74.379	19.74	45.695	90.997	77.545	70.1	61.311
114.82	122.08	122.48	148.15	151.05	140.13	89.585	121.22	83.053	97.136	101.6	89.346	106.26	94.238	110.23	139.92	99.983	76.255	84.431	119.22	96.715	100.31	140.65	162.96	189.02	198.7	223.52	166.59	74.479	71.568	101.59	122.28	44.466	88.963	96.039	111.73	94.79	71.957	111.65	120.27	105.15	69.292	107.64	86.358	20.802	39.95	99.462	73.803	73.138	66.129
112.79	117.53	142.66	147.4	192.57	134.89	91.758	104.08	139.77	88.22	102.75	67.425	111.59	88.243	137.13	149.86	78.791	52.649	80.879	99.256	112.43	131.91	171.33	163.99	238.78	225.78	251.67	179.61	48.292	57.403	141.73	144.53	39.025	77.446	132.23	122.2	88.27	68.078	89.074	103.22	84.561	67.239	116.85	104.92	41.542	42.377	90.142	74.706	75.481	73.36
112.99	105.49	152.01	137.13	181.06	110.09	102.96	85.43	144.05	81.976	103.5	72.258	117.09	81.233	136	154.51	69.452	52.056	93.282	90.157	127.17	150.22	188.29	167.72	255.17	206.46	209.58	139.16	40.726	51.399	155.2	149.73	43.741	69.887	149.39	112.72	84.322	72.943	63.106	81.855	85.109	75.203	104.57	104.32	41.681	37.637	60.265	57.325	81.342	76.547
103.48	93.181	136.28	118.64	183.41	107.63	95.223	66.271	146.47	82.314	106.11	80.285	115.74	83.578	128.88	146.1	74.439	60.291	96.948	85.382	143.43	147.36	172.34	162.04	251.68	187.58	216.55	145.21	46.854	62.69	142.11	130.32	49.428	65.057	155.73	109.55	95.837	91.665	69.705	88.935	75.521	83.133	92.775	94.505	53.455	41.259	48.384	49.46	88.308	74.925
102.87	99.559	126.18	115.01	155.87	112.14	89.564	73.086	79.14	81.426	108.05	106.08	118.22	93.146	104.26	149.06	92.163	90.88	107.48	101.23	144.56	126.67	174.53	177.75	196.47	155.5	173.58	124.65	78.009	82.305	131.22	122.76	52.927	74.38	144.36	93.994	99.581	101.45	91.781	100.01	106.79	91.654	79.486	77.355	41.597	36.629	54.916	50.195	88.536	68.945
92.777	105.08	115.35	115.91	162.69	120.86	76.612	86.906	75.533	82.996	119.7	114.3	111.6	111.64	112.17	143.22	101.87	87.081	91.203	97.128	148.98	120.96	174.67	178.26	192.27	181.57	217.97	155.27	93.525	102.63	139.47	131.69	51.662	80.169	153.23	105.13	111.85	110.97	126.16	120.71	99.85	88.84	94.829	90.467	58.956	53.771	94.199	81.973	83.946	70.208
96.918	110.74	134.22	124.59	164.78	134.42	87.313	101.65	78.513	95.166	128.32	117.32	114.66	121.89	137.94	165.72	103.33	86.202	85.006	91.126	162.93	128.55	210.76	185.92	216.68	212.11	198.01	142.52	103.19	110.41	192.78	171.61	61.426	92.644	162.32	102.85	105.89	102.8	122.54	102.77	115.76	84.722	114.26	111.15	58.309	63.325	117	112.25	79.056	81.508
94.112	99.838	139.25	119.66	196.91	139.06	92.992	92.274	140.81	98.765	129.09	92.249	107.22	122.76	163.33	161.86	88.494	51.854	67.276	68.738	172.07	136.49	201.58	157.71	294.06	247.67	263.53	171.74	73.406	96.092	215.74	176.51	72.718	90.673	178.18	117.06	116.98	104.26	114.11	94.379	94.66	77.729	138.63	139.17	88.048	91.244	130.35	139.43	91.25	110.81
99.904	87.958	146.72	115.39	211.57	151.56	108.82	80.284	167.58	105.6	114.67	71.608	109.18	113.34	162.13	159.22	68.066	35.406	70.461	64.051	161.09	132.33	183.81	141.22	328.53	238.8	272.83	181.25	45.877	68.732	206.7	159.66	83.439	89.391	168.57	118.97	113.46	97.656	88.041	77.43	75.774	66.116	138.19	139.49	104.04	109.73	111.71	128.03	122.41	141.07
108.3	87.169	132.43	115.78	202.88	152.71	110.7	80.239	152.11	96.579	95.977	64.981	110.24	104.43	127.04	133.68	53.152	27.687	74.915	72.156	110.73	114.5	135.28	128.49	289.5	196.88	280.83	195.82	28.026	44.763	140.85	117.75	84.72	89.658	138.95	129.9	104.64	90.134	78.083	76.232	44.968	47.241	121.31	119.93	114.48	120.74	95.691	98.276	154.43	156.25
119.23	99.524	112.92	125.68	185.39	166.74	101.36	99.189	129.03	102.25	88.829	82.688	117.88	105.43	102.55	120.13	55.046	41.616	77.372	81.948	63.256	110.13	101.85	131.18	203.33	162.61	251.13	203.63	41.768	50.599	91.338	102.62	85.743	101.46	100.5	145.37	78.587	75.57	69.769	67.488	16.523	27.341	101.92	94.519	107.46	115.03	91.028	71.51	161.54	143.97
125.67	111.58	97.876	140.28	148.89	175.55	92.001	131.63	114	131.32	106.51	130.48	133.47	125.66	100.24	125.82	72.241	61.153	76.396	82.136	51.734	127.05	99.87	144.25	139.11	155.47	188.78	176.27	74.174	85.405	94.799	125.01	90.042	117.25	66.865	153.37	49.106	63.992	52.984	49.097	8.0746	19.734	93.019	80.137	84.091	96.37	102.55	66.116	135.92	115.63
116.36	110.99	76.188	142.58	168.63	196.64	66.264	143.93	161.14	158.87	121.42	148.21	128.93	139.41	108.91	120.85	84.128	54.812	59.395	64.4	84.036	140.98	84.912	124.99	155.6	186.26	232.54	205.93	75.81	104.63	124.07	133.76	95.028	121.26	69.751	170.25	53.236	74.161	62.394	61.142	16.857	30.726	111.39	91.8	87.94	90.941	127.39	96.607	98.37	97.558
107.3	101.35	80.12	137.74	179.99	221.02	65.412	150.66	170.72	187.96	124.32	162.05	129.97	147.03	99.267	131.11	85.521	57.778	71.244	65.809	131.99	135.77	95.99	114.82	185.91	192.93	224.61	203.65	72.003	99.652	171.23	133.56	99.971	118.18	76.742	152.54	60.671	86.373	68.786	77.781	64.507	52.786	121.8	98.52	89.39	86.133	123.05	112.22	76.928	99.571
85.008	82.832	73.965	110.96	214.23	233.01	62.186	144.26	203.59	196.96	126.22	158.8	127.9	162.78	89.786	117.22	78.348	44.258	80.735	68.785	157.92	116.9	74.708	82.235	221.29	197.52	287.19	249.7	59.437	93.416	179.12	100.91	98.382	99.13	90.102	137.58	83.186	109.16	98.474	122.11	54.79	64.47	128.11	106.54	133.95	104.64	114.35	116.29	79.122	113.11
92.599	94.62	80.808	94.053	143.67	178.58	79.715	157.53	88.477	153.06	110.57	180.08	123.85	159.19	27.954	95.007	84.35	79.609	113.27	108.63	117.73	84.838	78.798	78.174	149.96	117.26	181.32	171.7	85.1	85.589	139.47	75.937	100.18	98.819	86.229	91.571	87.843	109.6	128.06	146.25	107.31	85.145	103.67	92.377	114.41	90.777	90.013	86.32	81.688	101.72
95.094	112.43	68.066	68.652	134.09	139.75	66.813	147.66	76.879	113.48	125.58	191.03	133.51	181.71	45.067	87.233	115.97	121.41	107.71	117.63	94.4	75.89	68.314	63.861	118.43	93.519	171.66	151.17	128.45	143.13	123.19	77.033	112.22	105.64	79.676	66.121	93.674	114.01	145.7	150.54	99.846	100.48	99.771	89.151	113.69	77.157	108.36	92.868	61.907	59.707
101.48	127.52	80.886	66.74	109.24	113.28	72.352	138.69	79.018	108.54	150.4	211.05	157.65	203.99	98.659	117.6	150.71	177.02	99.196	118.2	111.12	93.891	113.56	96.935	125.13	100.46	95.963	78.087	182.84	216.41	162	127.73	123.3	122.81	69.861	32.973	84.764	108.91	117.49	114	111.78	124.16	109.01	93.2	83.299	55.845	136.1	112.02	37.742	8.5823
91.062	125.37	80.436	73.434	158.64	120.94	60.358	109.06	155.28	105.34	147.83	169.24	146.65	190.22	145.53	119.34	153.2	176.49	67.796	97.146	149.28	104.58	117.93	105.88	179.78	146.75	170.13	109.27	173.93	232.38	178.54	141.05	117.61	125.26	94.47	47.429	106.65	122.02	113.01	111.8	104.71	145.16	150.22	124.95	102.77	76.844	175.26	160.63	41.411	-3.2885
86.324	109.46	110.16	95.521	137.54	126.93	94.81	104.27	148.15	116.57	127.42	135.07	134.57	148.09	151.45	120.48	120.88	158.15	77.324	96.487	166.89	105.38	150.54	137.74	162.79	145.45	100.91	78.468	150.34	182.32	188.62	148.54	103.47	121.78	118.71	61.87	105.38	119.79	89.226	97.187	100.88	139.12	170.82	145.05	113.61	107.67	169.17	164.13	82.574	29.441
92.98	106.97	91.016	99.02	51.559	58.399	104.34	106.46	25.21	40.258	70.868	84.622	69.845	62.512	49.741	33.773	83.583	109.5	93.344	111.25	90.893	66.689	83.891	89.81	22.576	40.675	46.897	47.011	97.648	69.367	67.839	66.695	92.952	111.58	147.25	102.76	134.04	126.47	137.95	138.11	134.82	131.17	158.67	150.35	123.73	139.94	144.18	145.28	127.92	87.23
127.09	127.56	67.841	86.223	-76.097	-11.75	105.84	116.12	-174.7	-33.827	29.364	82.889	33.777	1.161	-55.443	-8.2526	95.537	124.31	137.6	147.23	5.1138	33.473	28.519	33.867	-180.79	-119.86	-131.98	-57.738	106.08	13.147	-31.454	3.6591	114.05	122.85	121.88	93.838	136.22	115.18	172.36	147.97	240.11	138.38	94.179	107.76	69.492	114.35	88.115	97.201	129.36	114.46
133.42	130.53	35.65	51.725	-27.887	19.575	66.328	96.035	-115.28	-6.4314	118.13	134.42	111.51	99.081	39.251	68.656	164.71	137.92	130.14	126.69	30.187	42.137	-1.7278	4.5836	-140.38	-85.972	-42.751	-15.924	148.75	130.17	33.743	20.3	147.16	123.85	52.428	68.362	118.91	116.64	140.37	116.57	188.49	111.62	58.867	60.232	65.952	63.853	107.74	102.31	65.477	84.181
138.54	129.35	86.979	81.118	-16.077	58.518	88.532	92.092	-92.957	15.089	96.495	102.4	98.308	68.641	78.88	103.09	165.74	166.03	118.96	130.66	68.698	83.607	102.9	68.204	-20.215	-16.93	-120.09	-30.92	162.31	107.9	119.01	90.469	145.22	131.63	93.445	62.359	110.22	78.26	130.95	97.213	254.64	127.37	49.917	46.893	6.3224	26.509	84.003	62.839	32.565	29.576
111.03	105.85	87.933	95.196	42.538	102.88	85.074	88.553	-16.489	98.148	87.008	116.11	99.21	103.89	73.377	157.21	179.61	171.5	123.15	133.87	137.65	132.77	118.71	109.9	106.24	68.076	-40.212	2.861	173.68	153.63	140.65	117.88	119.05	120.6	62.674	37.553	123.06	87.833	129	123.32	287.84	193.08	32.711	41.324	42.148	68.927	44.394	50.252	48.8	39.909
83.712	90.544	76.817	124.46	111.85	90.826	71.047	87.392	53.193	63.221	97.814	88.258	87.787	122.21	64.207	122.42	135.15	90.388	78.149	110.1	116.13	105.68	92.064	137.69	213.18	157.21	204.43	109.75	89.819	100.79	102.64	100.31	68.976	90.86	114.64	106.66	148.01	104.87	155.53	160.95	196.15	160.37	87.264	82.281	118.58	116.98	92.911	82.431	71.842	52.869
72.127	66.597	120.46	119.99	119.59	153.15	113.07	91.412	93.355	120.95	97.693	94.027	110.56	111.68	127.73	166.86	103.67	118.31	119.6	102.7	140.44	129.28	155.54	166.55	125.42	146.4	24.784	80.41	114.7	97.656	161.93	152.84	74.384	94.49	111.52	115.35	87.518	84.184	89.222	87.366	117.69	129.05	81.029	82.306	143.39	144.8	26.716	52.52	105.6	86.612
61.707	67.051	81.265	83.085	80.402	69.654	88.194	76.014	77.518	24.65	103.51	70.81	84.021	82.284	123.19	61.087	88.341	85.729	102.12	73.259	70.984	91.836	76.065	77.773	30.001	64.381	77.767	91.162	80.218	67.903	75.559	84.932	88.161	80.557	135.88	158.95	108.42	106.03	118.89	98.659	47.192	102.5	91.37	98.459	163.21	151.53	49.297	82.181	97.144	109.1
100.06	105.74	95.453	72.894	9.9814	33.947	90.559	78.146	-70.492	-25.454	64.942	72.685	79.323	28.65	59.874	41.462	112.45	155.99	142.4	108.08	35.113	49.889	86.094	50.876	-94.212	-76.16	-71.133	-15.201	109.49	58.805	50.074	56.388	121.28	102.55	99.517	90.92	98.161	97.003	121.57	81.525	188.03	143.69	53.279	65.643	64.117	88.254	21.93	82.948	74.48	116.28
86.044	90.784	145.99	90.398	43.655	65.011	131.1	91.557	45.695	57.543	90.037	75.69	107.19	53.029	116.18	53.788	99.226	129.38	125.23	97.989	79.394	74.501	162.71	100.84	69.408	31.925	-2.7717	28.446	109.82	80.577	138.28	106.74	112.67	85.469	113.48	68.567	90.295	91.475	90.173	82.545	114.43	129.76	76.789	82.634	65.518	82.638	59.703	89.067	83.142	117.61
95.57	97.83	168.94	125.13	126.84	131.54	146.06	110.33	129.75	143.52	76.667	70.435	109.14	68.515	88.5	92.149	86.04	103.5	113.52	113.72	106.1	78.044	185.97	147.95	181.82	137.12	120.82	120.37	95.611	78.033	171.91	132.45	93.183	83.875	114.2	61.706	89.367	88.577	91.512	110.32	112.98	126.04	102.08	100.24	83.063	91.082	93.924	99.923	115.35	131.46
101.26	94.57	147.81	126.26	158.43	179.06	148.17	127.32	194.69	241.77	61.054	98.785	93.153	90.199	53.509	133.71	81.656	95.66	123.91	124.15	133.87	120.08	151.33	144.62	170.46	181.41	116.63	160.78	114.31	104.09	150.55	141.62	90.031	94.491	82.399	69.243	82.973	94.436	85.383	121.47	106.65	127.61	97.94	110.83	118.86	127.12	83.235	88.955	158.63	157.63
111.94	108.53	71.684	93.804	153.91	143.02	96.685	116.85	203.14	202.74	75.792	119.16	74.381	113.98	47.881	112.35	88.633	81.118	104	107.06	112.64	124.46	40.389	67.719	93.789	141.71	163.47	181.45	104.35	122.76	57.876	87.594	104.64	107.41	63.558	107.32	99.706	115.4	99.851	122.04	83.857	95.694	104.14	119.39	133.6	127.29	115.58	114.1	146.86	146.94
125.17	122.99	64.437	78.793	93.694	90.551	87.607	113.51	158.47	129.8	120.49	146.95	102.63	133.81	130.5	107.72	85.24	96.153	93.766	89.864	105.93	127.56	57.479	59.871	63.447	87.307	66.123	97.34	102.54	126.8	52.564	87.219	118.75	120.1	69.801	108.83	79.224	103.61	56.856	54.828	43.275	33.931	112.42	113.33	69.408	67.206	141.43	119.38	96.298	88.021
122.81	140.02	54.69	75.814	114.47	46.509	57.342	99.801	139.48	35.193	135.76	122.27	112.17	132.69	171.66	67.95	83.671	83.668	72.267	80.807	86.87	92.859	50.69	42.95	106.32	56.247	177.05	110.06	60.102	106.52	14.336	45.579	107.87	109.97	92.895	102.89	94.671	108.05	70.429	53.236	17.454	17.141	125.97	110.25	37.126	27.582	164.49	145.26	54.02	46.69
114.78	137.64	80.207	88.323	99.177	47.093	83.703	118.73	88.154	80.857	111.88	136.63	123.76	128.06	126.26	91.288	102.87	112.92	126.74	119.84	88.48	85.863	87.344	73.994	96.553	18.988	120.4	53.545	82.478	120.81	2.3751	45.54	90.636	99.408	55.54	35.719	85.48	105.17	69.356	64.516	65.986	83.856	78.363	78.932	24.101	37.036	86.295	113.62	70.781	67.776
85.918	106.68	105.35	106.44	105.17	56.681	128.15	136.2	169.18	159.98	145.45	142.02	149.96	161.06	136.04	102.64	103.42	76.196	135.57	116.46	67.578	69.718	117.92	120.47	159.22	102.25	162.62	79.359	80.132	130.95	49.533	85.265	72.491	70.375	72.098	55.754	76.341	103.78	58.565	74.282	-29.478	75.016	81.465	81.697	92.872	78.819	89.352	102.7	91.646	90.3
98.16	107.24	125.77	129.15	20.455	44.898	166.67	146.26	93.984	152.43	88.341	95.223	93.77	75.857	48.627	65.216	89.113	99.137	151.87	137.34	-2.3057	34.719	137.24	142.32	57.755	72.423	-27.674	16.742	85.087	44.383	44.996	105.9	87.006	84.185	127.72	104.98	76.134	79.524	90.393	80.457	71.2	81.666	77.387	82.227	83.087	91.342	76.972	74.203	103.41	99.497
99.253	106.99	90.318	111.23	-62.293	23.23	149.53	128.89	25.326	115.86	42.147	71.668	37.514	19.845	-15.047	20.493	98.888	143.05	153.17	140.2	-28.569	29.456	79.369	102.11	-60.376	6.8154	-171.74	-38.924	112.45	26.076	3.7717	86.632	124.68	108.9	127.63	135.09	99.546	84.861	132.11	100.38	199.91	114.71	62.697	77.683	82.254	113.14	72.252	70.621	97.92	112.42
92.923	102.41	79.897	91.331	-46.465	86.387	119.01	105.07	37.466	137.93	68.389	113.81	79.178	69.546	51.428	88.991	129.04	206.05	156.51	133.2	51.188	62.523	75.562	109.27	-66.108	10.923	-226.59	-56.96	173.77	125.13	70.361	118.38	160.02	135.55	50.929	97.892	83.07	93.149	100.28	73.763	244.36	134.36	52.567	58.961	85.083	115.95	67.864	81.927	78.245	113.86
85.549	107.87	85.829	112.35	35.083	113.98	79.61	90.897	63.632	83.862	89.245	116.59	94.106	106.15	96.041	98.391	111.16	172.67	108.52	119.51	94.78	67.327	77.43	137.04	58.299	81.988	-20.397	29.759	142.5	142.15	90.714	122.47	138.49	132.64	50.083	106.74	100.21	106.43	118.42	104.27	203.88	125.32	98.11	83.496	100.08	118.39	108.81	112.51	70.463	101.28
87.08	105.56	140.09	148.6	134.94	171.48	86.117	90.824	121.69	88.231	101.3	111.21	109.55	124.2	149	141.87	75.466	130.18	81.806	111.6	139.78	88.084	146.82	197.22	192.11	185.97	113.64	115.34	111.22	124.44	153.02	165.33	97.913	120.38	82.09	122.37	93.903	96.28	110.23	109.75	119.8	103.17	142.43	114.36	103.43	114.08	112.66	110.17	85.349	88.702
98.285	107.94	147.79	149.77	141.32	148	92.449	91.39	102.71	79.804	85.069	106.08	87.666	108.43	105.67	140.29	63.317	102.41	83.425	112.83	124.28	93.403	139.44	183.6	193.54	185.97	147.33	125.77	89.611	84.638	115.58	142.9	65.979	103.74	103.06	132.34	113.69	98.777	127.48	131.32	112.3	114.79	145.26	131.36	92.34	110.96	95.388	98.986	107.45	97.171
97.015	106.34	101.47	102.46	116.05	90.545	78.112	72.461	102.34	61.362	70.303	82.277	59.373	87.027	65.054	101.82	73.699	92.533	85.98	96.65	93.849	91.713	59.869	94.534	125.35	129.38	158.1	127.92	79.564	62.94	35.228	69.79	57.928	84.164	110.01	135.26	147.8	117.44	146.74	148.65	118.75	128.88	128.58	136.32	102.18	116.52	94.889	107.44	119.32	115.76
99.717	112.54	75.569	59.522	78.523	64.939	79.852	62.912	81.525	61.264	74.64	74.598	78.372	84.913	77.608	103.44	92.484	125.39	106.27	91.131	89.838	88.053	36.947	43.611	41.899	57.284	69.211	83.155	101.2	76.615	25.035	35.611	69.724	81.687	88.949	91.176	134.82	118.55	111.72	111.78	130.27	123.13	103.87	117.15	94.204	101.93	98.578	115.04	118.97	124.95
87.792	108.71	71.887	49.449	67.835	53.104	93.828	73.961	96.132	75.968	93.391	77.615	100.8	100.24	118.74	96.485	88.753	117.18	109.18	86.087	104.68	101.72	58.288	40.93	44.353	50.041	60.347	77.358	107.98	99.907	54.681	43.329	71.862	78.03	86.144	63.217	107.38	116.86	73.048	87.878	62.337	103.74	102.33	111.54	116.9	110.74	111.63	117.95	128.35	131.98
92.412	111.12	91.184	77.164	110.17	74.396	103.86	92.516	110.01	90.116	107.41	85.79	112.75	112.89	142.97	106.67	81.82	90.497	104.48	93.286	118.94	107.19	103.21	75.133	86.094	83.694	125.28	113.77	98.646	116.44	113.52	84.045	76.5	87.762	97.294	66.662	76.227	107.6	53.125	79.475	0.78433	88.5	115.94	110.22	134.74	112.81	119.24	117.43	130.38	127.87
104.18	102.58	120.13	113.81	154.12	97.182	115.47	105.1	142.89	107.52	120.57	96.012	107.25	115.4	153.65	116.77	78.418	54.297	89.77	92.201	127.82	119.54	146.66	115.88	155.72	145.28	196.26	154.59	79.603	116.38	177.01	136.12	88.91	99.952	128.31	109.91	64.001	95.409	51.4	79.91	-33.195	75.394	132.8	116.64	137.03	106.76	125.03	108.99	118.54	111.03
116.88	89.148	131.95	127.39	185.76	118.83	112.1	97.899	179.43	114.95	119.38	90.392	93.338	100.82	144.84	121.24	89.822	42.737	72.324	80.822	132.84	129.4	149.99	126.06	203.51	184.95	237.91	184.68	63.048	101.27	203.21	154.46	110.37	109.57	152.54	152.33	77.992	86.939	66.662	81.693	10.616	72.086	134.05	119.41	119.75	92.304	128.37	104.29	95.509	93.012
119.19	76.437	130.06	121.06	196.73	136.62	104.22	88.386	209.85	117.63	125.22	82.727	104.7	98.944	142.78	124.71	104.11	47.49	53.918	63.841	138.25	132.19	134.81	126.32	236.96	206.51	257.84	197.73	53.574	86.278	197.97	144.91	122.48	107.17	156.89	159.97	95.378	82.87	74.1	74.273	68.84	57.731	127.64	119.71	104.19	80.781	143.42	109.25	79.443	82.948
107.8	70.758	114.23	110	207.6	150.51	92.168	92.223	227.51	124.19	138.46	83.216	132.63	118.89	140.66	121.8	107.29	40.057	36.599	52.554	142.65	130.27	108.99	122.64	253.92	219.28	310.3	221.7	47.427	82.742	159.88	118.84	109.91	91.791	141.6	136.22	105.12	89.436	80.31	79.439	76.391	39.509	124.47	123.82	116.66	90.565	161.15	121.84	89.05	89.339
105.43	80.683	118.46	121.1	204.3	160.73	97.677	116.39	192.63	129.53	153.11	98.019	162.11	140.02	138.51	127.23	92.114	26.508	33.035	61.388	136.64	120.48	125.73	143.33	235.23	215.89	320.04	220.36	47.992	76.944	139.4	118.48	82.804	81.683	126.92	103.84	90.377	89.685	77.223	83.232	42.394	19.326	133.1	127.45	119.76	93.535	170.36	125.78	110.17	90.904
102.32	88.924	117.34	136.32	209.51	153.91	97.708	135.4	169.96	128.05	161.27	109.92	157.21	150.46	135.78	114.16	69.794	-5.5627	25.301	67.909	127.94	120.14	134.5	141.99	215.2	213.01	368.2	238.76	41.513	75.56	123.02	120.15	56.304	74.314	124.18	103.95	90.554	99.933	95.75	114.22	-17.667	20.239	154.11	137.44	123.91	97.354	178.85	130.98	124.14	84.57
109.63	95.443	127.26	147.78	216.26	160.2	98.877	138.27	148.83	130.67	157.4	118.9	144.53	146.51	144.6	126.3	62.183	-0.43798	30.314	75.636	136.8	127.85	156.2	135.93	184.6	193.01	358.97	233.54	50.119	86.814	147.16	133.48	51.447	80.395	107.56	102.03	91.292	102.9	104.99	127.23	-13.674	44.852	163.63	131.99	91.063	76.263	175.64	131.6	113.08	66.464
[truncated: 66 more columns]
