# Supplementary material for: Constructing high-order functional connectivity network based on central moment features for diagnosis of autism spectrum disorder
Source: PeerJ. 2021 Jul 6;9:e11692. doi: 10.7717/peerj.11692 (PMC8269664; doi:10.7717/peerj.11692)
Supplement: Supplemental Information 2 [file peerj-09-11692-s002.zip › raw data/Subject_57.csv]

113.32	120.15	89.145	85.594	81.547	68.457	87.278	90.587	82.103	67.33	143.41	150.09	121.33	130.57	133.85	136	117.88	111.44	118.73	131.96	95.231	116.07	69.008	79.949	36.529	63.218	102.88	105.93	140.15	126.18	70.153	90.499	99.706	100.47	13.418	15.025	99.454	101.2	80.431	97.956	111.84	101.05	43.245	92.183	33.086	79.619	81.999	91.476	100.17	117.18
112.71	107.99	85.037	85.213	57.418	39.822	76.929	83.172	20.37	44.766	112.46	130.36	111.2	131.19	111.78	143.37	89.127	98.707	103	108.39	103.36	111.61	87.513	109.64	124.31	86.361	113.4	117.3	102.32	107.62	80.862	89.38	85.26	93.445	48.918	65.971	95.668	114.25	92.259	116.44	101.51	104.56	57.304	92.495	44.748	72.655	86.756	76.63	74.097	98.241
113.87	103.16	83.962	89.468	65.992	59.261	86.299	92.244	34.563	70.806	82.448	113.19	98.784	115.64	86.112	120.61	92.084	96.238	91.958	91.227	87.408	102.57	89.918	119.1	152.66	106.18	123.39	136.97	69.856	80.462	88.434	88.388	87.056	100.69	99.755	129.21	87.237	110.18	101.8	112.83	65.316	83.531	94.558	86.708	83.465	80.897	99.684	76.537	64.237	80.949
114.02	103.3	89.189	89.444	81.363	83.79	103.47	98.176	81.921	96.653	69.424	93.224	95.729	89.845	69.415	82.026	117.82	98.176	82.549	83.346	58.804	93.912	86.066	113.49	108.65	100.99	98.043	138.47	63.176	53.432	84.706	81.875	93.507	105.88	132.4	159.02	90.821	98.541	112.14	98.887	47.729	67.56	127.28	74.059	110.81	92.333	106.08	87.465	76.422	79.87
94.958	100.61	101.9	90.121	85.871	88.229	111.08	97.375	98.627	95.415	54.036	51.329	86.313	64.49	42.465	37.609	108.82	85.179	59.252	66.469	40.336	87.667	93.394	113.31	94.413	95.574	29.372	102.66	61.707	22.253	92.817	80.783	82.433	96.822	172.77	191.25	109.81	91.604	122.63	88.953	44.572	64.095	157.06	81.601	146.87	113.61	112.29	104.04	93.545	100.68
80.864	102.1	109.15	83.263	108.1	94.868	100.48	90.888	94.37	94.705	49.93	38.84	82.621	71.474	55.303	44.474	99.689	94.428	62.083	67.396	80.269	96.83	106.11	104.83	135.18	105.44	55.838	89.361	82.453	44.101	117.21	86.2	70.511	84.145	175.22	186.68	133.67	105.1	147.36	118.15	88.947	94.299	151.78	87.23	158.22	126.56	102.45	101.43	92.888	107.05
72.056	100.93	109.42	80.072	125.86	101.24	82.601	79.761	79.277	94.064	53.737	33.38	80.43	89.848	83.01	83.454	78.039	105.68	68.848	68.238	143.54	108.01	126.46	106.68	220.67	131.92	130.53	90.58	93.909	84.623	147.13	97.603	62.612	72.286	164.08	168.03	140.42	125.86	165.7	161.06	127.36	130.7	136.52	101.43	150.45	133.89	96.646	94.699	84.868	104.51
78.179	94.077	100.22	70.349	123.63	104.49	66.287	62.332	74.634	103.05	72.236	56.661	88.327	116.16	114.65	130.43	73.081	116.56	72.196	68.349	191.57	109.61	125.19	112.63	255.26	147	211.33	110.83	97.952	125.7	146.14	100.75	63.257	70.819	146.85	152.9	126.8	132.02	168.62	177.83	152.02	152.72	139.21	126.24	143.56	144.15	114.51	104.84	98.98	106.41
91.055	95.865	92.9	74.361	111.36	116	72.542	62.484	103.67	124.54	98.886	80.689	97.695	126.19	129.47	148.37	84.675	118.96	68.727	75.219	185.01	99.905	104.98	115.95	203.57	142.25	223.77	125.32	91.732	136.27	114.95	99.863	83.621	84.969	130.04	132.52	102.82	118.77	150.1	155.08	140.17	145.54	143.55	139.93	136.18	147.76	121.5	122.06	117.77	112.87
109.36	98.974	91.129	86.859	88.47	111.28	94.846	75.357	126.92	124.65	133.45	113.33	116.63	130.33	137.06	142.01	107.8	119.33	69.332	92.762	140.9	91.118	74.129	111.04	82.421	109.8	167.9	128.64	95.857	125.87	65.446	94.685	106.69	104.28	105.42	97.585	90.879	99.741	121.83	111.86	139.92	135.26	133.67	130.36	119.42	133.87	103.98	127.23	129.22	114.24
111.64	102.94	100.29	99.005	98.696	118.96	125.99	98.118	163.93	128.58	147.23	111.47	127.25	119.13	139.2	106.54	128.29	120.74	89.901	109.71	89.771	88.858	68.162	86.879	10.727	84.287	65.57	89.077	112.25	110.32	59.158	98.795	125.9	118.24	109.13	67.529	96.95	88.552	100.38	81.371	146.79	123.23	128.28	117.27	129.03	110.66	82.258	118.27	116.3	98.492
105	95.081	109.72	111.46	109.82	115.82	142.56	113.74	158.6	117.54	145.71	100.75	131.98	110.95	136.38	83.751	117.65	116.48	104.39	108.54	57.894	95.773	82.81	76.856	21.036	78.257	-8.1563	49.288	123.33	97.74	81.152	107.12	120.25	116.28	130.11	63.533	108.34	89.848	86.404	75.345	156.22	123.45	120.68	109.11	134.53	95.017	68.453	102.7	90.959	79.424
101.05	83.27	113.79	106.28	117.57	102.85	138.67	104.67	130.25	97.42	136.38	86.49	131.03	98.951	137.2	82.115	110.47	115.28	113.7	97.458	51.636	100.65	109.58	76.259	69.563	79.475	-25.566	21.494	130.53	101.58	107.22	106.89	105.95	102.28	142.17	59.372	115.24	95.953	88.947	92.256	167.27	132.39	119.3	109.99	119.04	89.941	82.697	100.7	79.137	68.973
110.07	89.834	111.92	94.458	138.78	108.87	124.91	90.312	120.08	103.93	125.12	92.392	123.57	89.171	150.55	106.39	137.15	131.12	131.01	105.79	70.274	100.71	125.64	76.271	91.176	85.496	49.203	41.829	138.79	129.11	109.53	97.434	108.25	94.091	110.71	29.884	113.47	104.11	109.87	124.73	167.61	141.38	98.474	96.236	69.747	83.703	91.083	103.01	70.218	63.163
107.87	91.141	113.91	91.304	115.36	81.234	109.28	71.935	77.667	71.9	94.576	72.432	96.127	62.815	109.57	91.413	131.61	117.94	110.38	98.581	68.912	85.364	133.59	96.858	89.523	83.634	43.886	44.302	119.98	112.26	93.682	88.166	101.71	87.674	107.89	47.84	109	101.82	118.19	124.28	130.92	127	110.53	107.56	49.03	89.872	116.99	124.34	74.238	84.468
112.24	103.42	116.03	101.59	114.51	82.75	105.21	76.775	82.609	66.074	70.876	72.527	71.282	51.452	78.958	72.425	140.2	121.5	113.11	116.08	78.443	82.416	125.07	96.689	61.117	84.539	55.334	65.113	120.4	109.13	92.25	92.974	114.54	101.77	95.671	58.641	106.82	104.49	119.3	118.21	106.51	112.8	111.39	104.03	41.08	90.529	108.79	124.41	58.779	86.459
119.01	113.82	116.67	121.41	133.82	113	111.46	92.887	142.26	92.19	69.673	79.465	70.413	55.873	79.029	67.618	147.4	130.32	139.36	140.75	97.78	94.286	117.78	87.193	42.733	91.938	79.062	86.924	136.61	121.46	115.86	110.56	134.11	119.92	74.312	48.814	104.68	115.98	105.45	118.09	101.71	116.43	100.26	90.278	35.919	85.475	78.864	103.37	44.348	73.782
113.32	106.06	110.61	123.38	134.07	137.6	110.16	97.428	200.71	122.14	79.801	79.114	81.929	66.466	72.116	56.923	126.33	117.97	143.43	131.77	100.05	100.93	105.44	79.383	59.379	98.699	56.654	72.426	137.73	122.99	149.04	125.34	132.78	127.54	92.714	82.651	101.02	114.78	79.246	103.09	98.955	119.95	138.55	119.61	90.174	118.56	102.21	110.86	85.324	92.795
102.53	98.437	95.265	105.74	115.83	150.17	100.04	98.701	221.97	142.42	98.526	86.853	93.018	78.357	57.464	50.447	102.19	99.78	117.96	105.96	82.477	95.655	78.742	67.916	78.735	99.376	24.179	46.797	118.96	118.62	158	125.87	121.36	128.42	115.54	131.41	96.252	99.307	61.778	84.549	90.077	114.71	196.16	168.87	173.2	178.96	159.87	145.79	166.73	144.3
87.52	89.527	78.126	70.493	74.706	123.62	84.079	92.594	167.75	121.58	110.51	99.625	100.72	89.109	37.971	47.648	90.07	83.601	72.867	76.942	61.178	77.577	51.135	60.086	80.437	87.197	-15.472	19.686	93.232	107.03	127.77	108.4	96.864	117.66	125.18	171.6	97.642	80.272	65.463	69.417	83.819	99.634	250.89	213.36	256.25	225.95	228.53	188.17	250.14	205.25
81.242	93.33	69.334	67.998	48.282	93.051	82.608	108.74	78.072	91.318	116.99	122.55	108.57	104.86	44.96	78.451	91.409	87.807	44.905	77.967	63.421	71.368	42.085	70.74	67.587	86.681	12.264	43.651	79.093	103.08	80.955	95.627	83.148	106.35	87.148	152.78	98.207	82.842	79.299	77.578	69.833	87.028	216.64	186.39	252.22	208.35	206.81	175.43	245.71	214.75
79.524	86.065	74.268	79.625	31.043	50.001	90.455	116.61	-5.5063	47.873	108.32	124.28	112.83	109.93	60.12	101.57	91.957	97.208	40.748	84.313	78.811	75.232	60.863	92.298	60.484	87.211	28.529	64.416	86.009	98.554	63.018	92.744	75.35	94.55	75.223	128.45	98.312	93.557	84.189	78.043	68.371	76.06	161.86	138.38	209.17	157.37	151.56	135.12	180.67	174.14
77.986	82.265	92.34	98.517	64.242	55.917	107.74	117.97	17.91	63.766	83.459	88.313	104.81	90.774	81.396	100.16	94.028	103.85	73.996	93.1	89.04	81.732	100.72	105.94	85.067	102.21	36.595	63.442	101.65	96.154	96.315	102.75	91.613	92.601	113.88	122.29	92.551	98.829	77.215	67.849	60.678	63.39	118.64	102.49	170.06	115.36	99.003	94.889	96.887	106.45
86.323	85.266	111.39	119.77	102.52	77.162	122.28	105.67	96.722	91.349	71.034	42.619	96.558	52.723	102.2	90.127	88.555	93.505	113.37	102.14	73.746	81.915	137.63	119.43	97.478	107.64	32.68	54.627	103.43	83.171	123.33	106.38	120.23	95.353	145.28	107.7	83.968	94.878	63.937	57.925	58.291	70.023	77.061	81.719	108.93	95.262	64.26	72.103	52.414	59.484
109.12	100.68	114.62	129.33	121.55	93.005	120.83	97.513	146.2	96.042	78.678	52.628	83.772	33.708	113.83	88.099	91.279	87.075	135.07	120.05	46.599	81.259	129.87	110.43	67.484	94.485	56.356	71.175	95.381	77.418	108.58	96.069	147.43	111.72	131.13	91.09	80.633	82.775	65.518	58.056	79.884	88.699	43.28	75.29	55.682	108.1	53.538	73.554	60.648	54.584
118.5	104.52	106.96	103.28	110.11	77.259	103.28	77.889	126.81	63.291	81.683	81.173	74.238	38.901	110.64	81.251	104.91	80.607	136	123.99	38.486	77.12	106.65	82.038	37.559	67.449	51.306	64.195	93.724	80.298	74.577	76.254	143.82	118.04	99.599	83.236	91.272	74.302	87.525	70.366	121.28	102.43	65.081	100.55	65.175	123.52	101.18	101.07	114.41	87.049
118.56	105.05	94.046	90.444	77.9	55.181	87.282	81.661	49.198	24.724	83.965	121.57	66.021	72.443	93.028	90.934	106.36	85.666	112.13	120.04	59.912	90.902	79.259	60.661	31.421	57.018	52.96	68.578	98.474	94.521	58.175	75.016	125.8	122.68	65.03	81.725	99.465	79.628	102.47	87.64	139.17	99.733	86.532	113.36	85.338	124.31	124.21	114.45	135.15	115.52
114.95	122.79	88.592	98.018	95.902	95.388	90.485	112.76	47.007	68.602	85.669	136.55	61.786	105.18	91.306	111.14	123.95	117.33	110.18	129.43	104.97	119.73	71.048	39.837	63.627	80.664	96.684	83.691	120.18	134.23	97.786	100.16	133.95	133.41	49.538	64.081	96.905	94.752	104.51	108.77	119.26	81.933	84.271	96.748	94.562	107.44	97.548	101.79	97.644	105.75
118.34	121.37	90.619	95.021	96.661	109.47	89.755	109.02	65.391	109.33	102.39	137.15	88.915	126.11	100.92	130.3	132.49	136.42	108.76	128.08	139.55	135.11	75.77	56.972	78.241	89.669	128.15	101.42	140.38	158.53	124.18	111.29	129.21	124.56	58.495	58.588	93.246	102.33	90.8	107.56	115.96	86.035	86.016	85.479	79.507	90.717	85.599	94.528	80.521	94.09
114.51	125.46	104.99	98.841	121.88	137.78	97.44	104.11	138.03	156.98	110.63	102.21	109.96	110.74	103.19	114.17	124.19	133.69	106.07	126.06	129.68	126.54	96.371	88.564	104.07	102.4	132.6	107.02	130.1	138.99	136.42	109.74	128.56	113.03	96.356	77.499	87.903	96.138	78.764	94.939	93.424	86.38	88.559	85.223	76.493	91.561	82.851	96.905	77.94	87.405
103.32	120.28	119.59	100.6	143.1	147.49	101.67	102.98	180.27	163.86	106.25	83.389	118.84	97.219	96.426	80.834	98.293	113.33	87.048	114.96	97.923	106.29	110.9	118.25	132.37	111.84	125.73	114.15	99.849	89.29	119.81	93.863	110.36	103.53	141.62	134.48	86.756	80.896	82.271	77.311	82.117	77.434	105.3	102.04	112.04	113.15	99.988	108.42	92.825	92.376
83.385	95.711	131.85	97.017	149.45	129.47	105.92	98.164	174.93	133.1	93.444	70.309	128.37	99.837	99.933	60.823	71.147	83.514	64.371	87.936	82.949	91.102	136.59	140.68	170.76	117.47	101.19	104.65	78.4	43.169	102.24	78.845	76.161	88.152	168.43	178.97	90.826	73.899	97.324	71.773	92.701	65.176	130.24	120.73	161.15	119.46	126	112.19	106.32	95.422
78.23	72.912	135.48	104.16	154.99	120.42	115.09	105.19	157.88	126.3	94.847	87.108	146.19	131.69	132.56	94.74	67.435	75.571	60.985	69.694	103.2	99.481	155.93	150.99	193.18	126.54	128.83	120.23	87.216	46.531	101.9	83.273	59.09	80.998	147.71	169.03	93.095	82.818	108.89	84.969	118.15	63.967	114.72	104.73	161.79	99.193	108.78	85.886	84.804	76.718
75.472	65.26	138.93	122.02	162.05	135.07	132.61	119.22	170.75	163.39	92.751	70.379	148.98	142.74	144.61	123.67	63.937	69.908	66.902	54.674	108.88	108.67	173.78	155.71	219.08	141.09	119.32	112.16	95.321	60.719	129.9	108.85	68.945	80.809	140.98	147.4	92.375	92.241	99.864	91.626	104.47	59.28	92.842	86.687	143.72	75.99	80.105	59.03	47.814	58.406
84.171	74.262	137.5	131.75	157.92	147.18	143.04	123.51	185.65	198.89	92.516	53.526	141.47	129.79	137.22	132.62	67.922	70.51	84.653	61.269	87.248	107.05	170.7	155.25	208.92	139.46	93.121	103.78	96.727	72.052	135.24	125.41	88.64	83.074	130.71	121.02	95.311	98.038	82.773	90.603	81.67	68.635	67.774	70.793	104.1	56.473	60.261	46.047	32.257	53.989
98.49	90.982	126.14	128.35	126.52	127.3	134.68	119.18	142.42	169.46	87.708	69.133	116.54	105.85	106.58	113	69.84	77.64	96.571	86.696	51.98	100.12	138.86	145.71	163.25	118.86	67.652	109.63	86.702	68.418	100.87	116.99	93.151	88.002	112.92	111.63	101.81	99.579	73.303	84.037	72.994	85.326	53.522	63.376	67.324	51.933	58.424	55.151	50.035	69.018
87.147	107.92	112.73	119.24	105.59	112.5	115	117.6	78.767	123.38	52.595	80.867	69.108	77.349	63.344	70.657	59.738	80.643	103.29	104.3	45.527	96.218	113.02	128.06	161.8	119.94	58.864	107.35	65.724	56.034	79.599	100.29	76.786	89.642	115.99	133.86	104.65	103.14	81.367	86.293	50.284	83.636	70.949	74.454	83.334	58.545	77.258	81.38	77.796	93.491
82.998	111.49	93.075	98.579	77.033	76.622	84.998	101.56	-5.8497	55.049	38.196	120.42	42.98	73.422	56.463	67.032	74.72	101.86	113.22	113.18	101.75	111.49	92.649	100.88	146.76	115.99	110.34	120.88	76.015	85.591	80.17	82.389	60.126	90.199	91.166	117.26	106.09	112.6	106.55	108.98	80.325	98.591	85.067	76.69	79.291	59.603	91.634	103.72	103.71	106.63
68.096	108.21	87.787	89.244	68.302	64.169	70.999	84.01	-17.842	39.695	32.775	89.018	30.902	52.927	50.826	64.467	81.001	105.2	113.42	89.549	160.33	118.73	110.14	84.986	168.41	125.13	113.36	85.948	85.473	113.27	132.85	88.966	66.165	85.327	103.02	93.938	104.13	117.58	124.26	133.95	80.878	106.43	111.18	94.969	82.61	61.84	111.56	125.09	109.89	114.06
82.784	111.23	82.753	103.53	79.547	93.256	65.744	95.151	23.409	103.18	64.438	106.79	44.895	72.646	58.358	98.843	85.15	117.31	105.63	73.745	188.27	118.93	91.664	84.011	149.93	135.46	181.81	113.62	94.651	148.33	157.5	109.02	92.718	95.806	111.65	101.31	100.6	115.05	126.71	144.14	67.897	119.44	101.01	104.12	71.859	86.641	98.288	125.74	87.788	109.92
111.65	108.83	85.899	100.6	96.693	116.14	74.306	95.652	102.52	152.61	114.59	111.96	83.017	87.476	75.839	104.56	111.98	126.47	107.65	73.177	151.76	94.288	76.309	77.435	83.063	105.59	175.85	112.26	112.21	155.98	136.31	112.84	120.25	97.861	110.73	92.324	107.74	110.24	119.79	137.05	71.697	131.02	105.48	121.89	68.665	101.88	107.84	126.33	87.025	100.91
137.48	106.36	89.369	101.66	106.54	128.28	89.987	102.55	157.55	161.65	158.86	128.35	124.14	110.64	100.54	99.759	136.97	129.13	110.75	91.042	89.014	70.388	64.593	80.095	5.4424	65.646	151.21	118.96	123.98	134.33	72.396	99.727	125.1	91.234	74.627	64.811	113.21	115.94	103.3	121.77	76.733	129.11	100.02	121.89	61.784	99.177	102.67	114.22	96.167	90.836
133.22	104.28	87.748	102.2	109.18	137.47	98.349	117.29	168.02	152.92	160.9	145	131.93	138.49	103.05	81.669	141.31	120.93	101.03	99.72	50.736	63.699	55.473	85.314	-14.287	54.57	125.39	122.9	120.19	103	32.032	88.021	103.77	87.013	58.675	75.407	110.12	120.22	85.574	93.86	67.859	95.022	122.58	130.85	108.68	113.75	105.85	113.22	115.26	97.597
126.5	100.41	78.481	96.925	84.138	107.67	92.227	112.65	122	108.48	161.23	173.19	136.07	165.3	116.62	101.54	150.09	116.76	92.205	105.73	72.031	81.266	54.354	98.844	-23.605	52.098	136.98	142	123.69	104.77	22.55	81.733	81.658	87.109	18.13	51.893	105.26	123.31	78.223	81.581	101.47	86.741	120.67	118.4	110.2	120.29	97.121	109.33	137.77	111.88
109.16	112.24	78.087	98.966	89.06	103.74	91.993	112.55	117.85	104.07	145.92	150.16	115.81	151.19	113.25	114.74	153.02	111.56	90.975	107.54	102.59	97.167	74.476	103.12	13.385	75.064	124.25	126.13	116.61	118.66	74.674	100.96	94.54	103.52	22.059	36.895	100.31	111.71	81.284	82.602	112.11	83.807	108.53	108.83	105.47	130.73	87.891	109.32	132.03	122.11
101.91	120.21	85.171	102.3	101	105.15	94.75	110.7	125.66	110.56	134.66	122.6	97.382	123.54	102.03	121.51	142.89	105.92	92.621	109.83	106.53	97.877	91.142	103.68	40.45	89.079	83.78	95.975	105.17	125.97	118.89	122.6	117.49	123.42	59.06	52.297	100.28	89.942	87.467	82.786	113.76	91.504	93.246	109.76	92.733	139.58	90.086	110.78	111.5	123.76
110.45	109.79	94.217	101.22	91.119	86.529	98.287	97.883	106.1	81.507	135.55	115.22	98.936	104.93	100.44	123.91	123.26	99.964	95.832	114.22	81.878	88.904	98.354	103.38	26.602	70.954	25.069	67.227	100.62	115.82	110.2	122.25	120.82	127.07	88.392	72.758	103.22	75.216	90.593	77.435	125.51	103.82	87.153	116.6	68.037	133.5	104.64	110.56	102.14	119.59
104.77	104.56	103.59	115.74	98.761	106.74	110	103.28	108.34	82.254	116.16	92.326	92.133	91.006	102.37	115.16	89.763	88.231	104.09	115.99	57.791	85.901	108.21	99.573	47.003	72.589	2.0518	52.488	87.437	88.181	91.178	114.83	111.08	116.72	109.54	95.51	97.193	79.517	92.154	77.191	94.221	86.211	95.514	122.98	73.171	122.99	108.89	104.08	93.85	116.9
102.59	96.711	96.631	107.61	88.233	105.24	103.41	90.179	86.065	68.864	102.01	97.619	94.179	99.656	126.26	126.61	86.678	89.84	119	116.22	84.179	101.37	100.63	85.653	57.18	72.594	70.486	83.957	94.289	90.366	66.979	93.316	91.161	97.939	85.099	85.988	94.427	97.353	110.85	92.551	111.06	82.096	118.72	123.62	85.895	118.65	123.65	102.15	122.14	128.64
84.373	93.454	84.977	93.295	71.105	90.136	85.273	75.016	62.484	60.344	75.093	79.371	78.385	97.802	118.57	121.93	77.051	78.758	110.2	96.867	128.43	118.12	92.109	80.219	109.2	96.174	145.13	117.58	84.924	88.806	77.805	84.259	78.332	85.892	90.07	107.91	95.292	107.37	136.46	110.77	120.99	80.312	160.35	137.1	138.14	139.82	155.87	114.69	160.39	158.77
68.22	95.414	78.271	80.025	63.386	68.871	68.399	69.09	51.638	53.597	53.581	61.316	58.275	89.07	89.322	104.86	66.888	66.075	86.123	78.921	157.74	126.22	84.948	82.642	165.54	124.27	189.52	141.74	67.372	81.696	106.54	89.05	86.188	91.567	126.49	155.01	99.882	102.83	156.32	125.03	122.87	87.865	180.84	142.42	191.36	163.16	177.96	124.44	172.57	172.51
74.606	105.11	84.696	76.181	83.89	63.116	72.148	77.607	73.564	50.306	59.136	66.483	62.034	84.22	86.849	99.847	80.93	73.067	83.459	93.135	160.89	127.68	91.966	83.92	177.41	131.2	205.36	153.44	68.352	83.534	123.06	95.054	118.23	108.91	139.03	152.07	101.96	98.112	157.91	140.76	126.18	108.53	133.46	101.34	175.72	139.22	145.36	103.38	135.45	132.84
80.219	103.76	102.68	82.15	91.509	61.065	89.161	93.236	73.192	39.471	61.884	76.63	71.564	86.041	70.913	80.291	67.412	69.927	73.577	98.951	126.34	117.38	103.48	95.585	181.48	123.49	134.91	123.37	63.617	62.591	124.26	96.695	128.77	120.72	173.24	172.27	94.946	88.691	125.58	121.1	96.37	104.4	92.588	70.84	161.99	104.74	107.63	85.775	87.648	82.507
102.06	98.887	116.94	74.722	88.179	52.5	105.41	85.5	55.522	24.412	85.87	105.03	112.13	101.72	102.08	95.209	87.087	84.94	101.43	115.68	113.54	109.67	115.82	100.55	147.52	94.79	95.122	99.648	89.569	75.696	101.66	82.073	122.27	114.99	135.34	116.29	90.825	94.913	96.76	110.98	111.58	121.4	44.365	32.361	97.751	42.94	69.171	65.053	66.723	37.83
114.93	107.69	121.76	75.585	94.489	67.261	113.53	82.92	44.07	45.936	100.15	112.07	136	111.29	129.46	116.57	104.65	100.67	134.62	124.55	117.63	104.43	119.13	102.48	150.84	98.179	105.52	96.007	105.78	98.778	93.787	78.331	110.56	106.49	86.16	68.417	90.973	106.02	89.449	115.22	117.33	136.82	15.13	15.195	50.782	6.6386	44.682	55.112	62.002	29.412
121.86	110.47	113.45	77.618	75.468	52.268	101	75.514	-0.070427	39.388	109.97	110.05	139.03	116.11	125.9	126.96	99.402	103.5	130.13	112.32	118.92	100.19	104.99	112.6	166.48	112.63	117.94	106.92	102.23	104.94	85.843	82.477	89.231	97.887	65.798	79.127	101.13	108.5	103.45	120.12	127.83	152.26	19.008	31.345	34.46	15.119	55.023	64.324	76.669	60.529
125.37	107.1	105.09	78.426	69.716	34.046	86.875	64.201	-6.6741	24.664	121.13	95.561	143.2	115.5	131.18	133.65	97.535	100.97	112.87	101.5	117.41	100.34	105.7	125.6	167.12	117.94	122.87	112.93	99.616	99.26	72.31	85.341	77.744	84.374	56.608	88.396	115.25	111.8	127.64	135.69	140.43	164.53	19.047	41.703	14.256	21.716	67.879	66.095	84.592	84.177
119.43	105.12	100.22	83.329	100.9	63.907	80.928	75.187	49.746	60.035	117.21	102.96	139.05	131.52	140.72	135.49	93.233	99.555	90.514	96.919	113.33	110.08	103.95	127.55	158.02	120.12	144.12	122.93	97.893	90.043	61.366	86.164	77.603	79.368	77.417	122.98	117.89	111.35	137.7	136.89	123.26	138.88	21.249	46.298	31.597	39.525	68.636	61.151	73.473	83.313
97.798	91.558	100.91	80.162	113.39	91.766	81.606	83.65	102.37	91.822	98.164	99.392	128.63	140.71	125.94	110.11	71.669	79.818	57.081	76.03	94.665	113.91	105.69	124.77	145.07	101.66	96.898	91.837	89.491	64.107	59.361	78.763	69.074	73.071	127.19	168.94	110.9	102.55	119.16	107.27	91.502	84.156	65.327	75.561	94.092	71.224	97.024	76.557	85.812	86.039
90.922	86.941	97.154	83.212	116.75	120.35	86.258	95.148	133.24	132.54	101.78	122.82	138.43	155.8	138.29	123.84	76.476	75.514	60.428	76.748	95.81	115.72	99.726	122.6	110.45	82.081	114.21	99.565	96.221	72.747	50.262	69.426	66.278	71.4	98.432	131.98	101.72	104.9	96.27	95.76	93.03	63.512	72.101	78.081	99.723	77.142	99.707	78.292	105.14	83.878
90.893	91.477	91.374	99.136	105.52	130.84	92.75	115.29	122.86	146.67	114.64	129.16	138.72	149.6	135.22	136.03	89.246	77.288	76.327	84.632	85.609	105.13	93.692	120.42	96.001	81.258	115.66	104.6	99.418	87.606	59.811	76.305	73.276	80.963	47.663	68.346	97.1	104.88	79.834	93.869	104.47	65.226	69.372	81.147	75.335	74.97	98.986	81.081	117.42	89.352
93.97	89.316	85.797	118.73	79.951	113.42	92.055	134.63	74.432	127.12	122.76	130.95	125.79	139.42	111.73	138.83	94.096	77.682	80.631	85.994	62.779	89.181	87.348	127.01	100.68	96.509	82.056	98.014	96.99	93.334	77.394	95.423	75.198	93.49	25.129	44.603	98.436	96.116	72.273	84.238	114.2	71.008	75.15	96.266	47.726	74.535	108.84	88.295	114.2	99.893
99.03	88.875	87.832	141.99	78.598	108.31	94.995	153.46	62.527	119.49	120.89	130.69	109.69	133.96	103.22	145.82	101.18	81.647	84.469	93.269	48.823	88.4	95.955	136.38	103.99	117.07	54.958	89.264	99.107	97.323	96.128	116.75	83.233	100.99	19.699	33.137	98.83	90.765	70.722	76.54	107.85	68.557	58.508	90.535	-1.6742	57.705	93.451	78.909	78.898	92.274
95.185	77.099	96.81	149.46	74.585	96.477	95.411	148.2	70.252	113.65	102.73	123.46	98.731	132.83	98.79	145.61	88.424	67.951	74.334	86.224	53.346	101.42	113.34	151.73	96.778	119.2	23.188	73.901	96.832	87.152	100.38	122.44	75.043	90.15	40.554	52.296	98.248	89.095	66.579	62.808	94.325	58.865	50.153	83.801	-35.096	41.667	82.945	70.844	53.314	87.387
83.593	75.185	106.68	143.58	95.591	114.96	97.319	140.48	111.98	144.4	74.583	115.01	86.233	131.32	96.621	136.92	72.561	53.41	76.066	81.589	81.244	119.97	120.98	147.4	101.94	121.05	45.238	80.13	91.009	83.819	105.07	119.47	68.288	81.32	69.223	92.548	96.943	91.351	70.873	62.295	80.783	51.87	50.828	79.271	-18.907	44.16	75.825	68.723	43.612	87.192
82.954	86.415	112.52	137.74	126	137.89	103.79	136.37	142.51	162.07	70.704	109.72	86.709	122.15	107.28	136.43	72.977	53.194	103.8	96.826	117.02	129.89	121.92	126.55	110.96	123.61	117.08	114.6	91.461	96.814	104.61	113.93	76.816	83.464	56.711	93.776	97.824	100.92	88.324	92.706	95.815	77.752	30.054	59.087	-4.0771	42.301	53.29	60.904	42.658	81.457
78.051	82.985	118.48	130.38	117.45	113.8	107.66	123.59	101.26	105.24	73.626	74.491	81.972	93.267	77.748	101.25	52.82	40.054	109.97	91.305	111.46	109.85	129.66	113.1	151.61	124.99	83.007	94.863	79.478	79.962	112.86	112.5	79.155	89.087	82.989	125.61	100.97	97.329	100.55	105.8	108.97	101.71	55.517	77.391	56.734	56.796	71.942	78.647	62.435	88.97
92.924	76.324	116.91	118.12	104.36	81.464	103.02	109.45	38.594	42.707	91.433	93.185	85.541	96.036	67.552	91.108	61.606	55.173	117.85	94.27	98.203	87.463	123.8	101.36	164.86	120.46	61.461	78.933	91.324	84.634	115.91	110.67	87.962	103.77	105.76	150.11	103.78	89.119	111.55	101.57	139.32	119.8	83.342	95.119	109.12	75.446	92.154	94.471	77.099	83.937
104.45	75.001	121.26	119.64	88.777	51.258	105.83	87.953	13.61	-0.12504	102.44	84.382	90.975	88.316	74.035	93.469	72.304	64.444	115.76	94.162	74.036	72.668	150.42	118.1	162.08	106.71	0.73396	32.74	101.86	75.873	124.74	109.98	102.69	102.26	114.43	114.89	101.98	91.271	105.98	91.916	132.71	121.73	85.151	90.449	94.043	67.545	89.025	92.226	76.067	75.818
105.84	87.05	118.72	124.13	90.651	61.615	101.89	78.836	39.058	40.256	89.751	95.152	81.831	95.206	83.572	111.42	75.535	72.887	107.52	95.104	70.125	76.932	156.95	141.29	154.24	104.14	12.984	32.09	100.57	72.857	132.56	110.94	107.95	97.806	121.32	97.52	96.872	98.238	95.643	81.526	92.692	106.04	77.574	81.303	73.5	77.294	77.62	84.199	69.771	84.314
94.64	104.07	112.83	121.52	100.82	85.649	97.816	72.698	94.749	102.54	70.705	79.404	70.162	84.332	90.53	120.07	76.642	72.745	109.12	101.6	84.293	86.548	158.27	151.34	151.87	105.92	51.065	53.299	88.83	70.685	137.86	110.43	105.4	87.349	108.39	72.053	93.876	109.14	90.518	92.473	53.748	98.745	68.242	73.686	48.064	84.057	74.554	79.689	75.099	107.83
82.834	106.12	99.784	104.36	93.503	93.008	85.085	71.985	107.23	125.71	64.083	80.865	63.254	82.639	78.806	112.6	70.935	71.713	106.22	105.45	107.38	92.967	127.73	135.6	149.39	110.47	92.926	94.689	75.109	74.489	127.47	107.03	88.495	85.87	104.17	101.44	92.706	106.15	91.54	99.068	50.31	97.414	91.588	95.437	71.564	109.81	104.66	99.813	104.16	139.68
79.87	105.05	92.724	89.142	95.937	103.44	83.984	81.773	113.86	112.23	82.826	79.657	71.48	82.857	76.988	94.729	84.842	85.079	110.59	114.97	125.99	97.269	101.53	93.867	141.17	116.71	104.73	112.74	78.845	91.446	120.61	107.8	92.574	98.235	98.056	123.84	90.628	96.185	97.633	102.7	74.003	95.611	121.18	119.65	110.53	124.25	131.91	125.9	129.81	144.69
90.032	102.98	93.128	93.887	92.001	108.56	92.985	95.182	107.47	83.46	123.39	93.399	101.76	99.453	98.103	96.415	100.27	103.97	101.53	116.63	136.32	107.43	89.605	72.223	111.74	119.02	108.32	121.63	94.641	110	107.1	112.19	109.45	113.04	81.31	122.2	89.036	92.663	100.28	99.567	101.57	99.474	124.73	123.11	119.42	120.4	126.33	135.01	139.36	125.55
101.05	103.96	96.541	98.115	90.479	112.15	103.31	98.252	114.78	79.416	156.05	106.63	135.88	118.29	133.86	105.47	119	121.83	84.624	103.03	138.61	120.15	93.9	73.651	75.509	111.54	111.05	117.25	118.51	124.42	103.4	116.81	125.42	120.72	75.024	106.06	97.293	98.271	107.57	95.908	123.05	108.6	122.53	117.75	116.68	112.92	115.32	129.65	142.2	103.67
97.024	103.87	97.734	96.771	87.821	110.51	107.69	96.144	125.86	105.21	155.27	99.502	149.82	120.04	149.15	102.7	116.65	121.27	62.935	74.295	127.27	124.7	105.96	97.452	69.169	104.78	106	109.34	126.45	116.06	113.95	120.6	118.81	115.48	100.05	112.85	112.82	105.33	115.9	94.055	116.79	114.51	129.99	120.77	126.65	115.86	118.9	118.2	140.28	102.67
83.872	104.41	97.965	99.561	95.238	111.83	111.65	103.39	139.59	143.8	131.27	73.545	145.61	100.14	145.56	98.001	100.79	107.5	62.198	59.82	109.35	118.63	123.31	126.06	96.072	106.91	107.51	114.03	115.33	93.976	126.88	120.2	98.6	101.15	120.71	115.62	121.99	108.73	117.74	102.19	87.392	112.78	119.76	115.55	123.69	109.62	114.38	95.368	120.96	111.26
78.611	91.682	97.323	97.551	84.844	88.769	107.25	109.37	108.71	140.04	105.58	72.369	134.37	84.941	117.86	94.22	79.532	90.121	70.751	61.255	87.862	104.59	121.14	140.16	114.59	100.17	94.336	124.09	94.723	71.451	116.68	105.24	68.815	87.378	132.32	134.3	117.1	94.33	104.05	92.477	72.938	94.121	115.75	119.34	126.49	109.7	119.66	86.288	107.33	125.1
92.958	92.201	104.41	102.2	100.93	91.083	108.96	119.11	103.25	139.11	96.637	98.126	129.32	83.282	109.52	106.54	91.431	95.597	104.54	92.952	77.477	96.583	112.14	124.91	103.83	92.069	107.81	135.7	87.25	77.631	93.169	85.71	71.342	87.581	103.4	113.82	99.834	79.98	87.556	85.169	78.806	70.385	94.881	107.26	114.08	103.68	104.07	81.127	88.979	116.07
104.31	95.936	120.83	105.03	104.44	84.604	111.09	107.25	101.3	113.29	90.132	95.865	118.55	73.479	89.279	89.405	95.693	92.717	112.42	102.6	55.423	87.933	114.53	107.32	87.034	77.445	52.833	93.851	76.686	70.107	75.544	72.11	86.896	91.047	101.67	105.39	86.882	72.313	73.233	72.495	83.36	51.213	114.7	119.64	129.12	116.52	116	103.25	94.692	111.98
111.57	102.56	129.76	103.77	91.57	71.328	103.92	81.621	90.935	84.284	89.457	92.347	104.96	72.043	75.779	67.798	85.376	87.976	95.896	90.468	42.093	85.351	114.51	105.4	68.354	67.78	11.851	60.504	70.266	59.602	61.473	71.3	96.592	95.481	123.56	118.51	89.236	83.735	74.834	74.294	90.468	66.42	151.55	141.12	149.56	144.71	138.52	130.78	114.49	117.94
114.41	118.13	121.62	88.442	108.12	91.494	91.937	64.121	116.68	100.26	92.539	101.56	91.024	83.241	101.65	68.227	98.154	105.99	107.11	92.767	66.531	91.203	110.68	96.064	58.396	75.631	67.78	75.252	89.658	83.152	63.57	82.169	107.81	102.08	139.6	112.1	104.16	111.62	100.52	105.55	107.67	110.79	168.11	144.39	152.14	157.58	143.96	136.63	122.88	115.94
96.915	108.15	103.32	69.676	81.887	75.715	73.915	50.278	88.668	75.764	83.805	91.661	67.446	86.977	94.91	60.076	74.107	98.349	99.137	80.124	89.759	89.397	108.21	105.41	70.475	81.291	79.367	81.425	91.691	83.356	67.595	91.409	89.801	93.325	183.76	133.87	115.69	124.28	108.99	109.17	103.82	134.47	193.28	164.84	156.96	162.96	161.49	144.01	137.84	136.67
86.858	102.4	83.64	59.052	73.939	80.189	64.32	59.992	76.237	73.51	77.205	106.19	49.165	99.042	92.525	75.374	78.625	105.7	113.82	95.891	122.19	92.922	94.534	97.063	66.112	81.286	129.11	101.85	98.242	105.16	68.6	92.356	87.212	88.766	180.55	116.29	113.58	123.03	105.62	100.36	100.27	127.42	179.72	164.3	140.73	150.09	150.67	136.79	137.11	146.98
87.3	102.54	75.561	65.027	67.134	82.5	65.275	73.56	69.493	75.418	72.219	120.23	43.015	104.71	78.089	91.442	95.26	110.36	121.6	113.8	133.76	96.665	77.907	86.557	44.173	66.598	153.61	101.19	94.917	118.28	59.941	84.367	96.331	85.494	135.47	76.8	102.08	116.39	91.75	88.046	91.526	104.09	147.93	154.14	120.39	134.91	132.25	129.24	134.27	152.3
105.83	112.19	76.047	81.649	61.021	77.87	71.242	79.416	64.669	78.058	78.124	140.06	55.21	108.06	68.447	106.65	119.51	117.67	117.31	124.34	123.79	102.15	53.082	78.072	4.9223	43.774	168.97	100.87	92.481	123.89	41.185	74.174	109.93	88.714	63.018	38.193	92.482	119.26	85.478	97.683	92.505	103.09	107.3	131.59	100.05	128.75	111.1	120.8	130.26	145.63
120.45	128.92	82.893	99.412	76.025	89.781	85.857	83.702	89.184	94.8	80.785	123.38	68.011	92.861	64.621	98.501	132.83	121.25	111.3	122.03	97.759	101.56	39.713	67.171	-1.2215	40.698	150.86	91.4	92.893	117.41	44.634	76.168	123.9	98.558	27.479	32.445	88.494	128.91	91.912	128.22	77.897	119.12	85.38	110.79	107.3	130.22	96.673	113.72	117.01	123.71
120.18	126.09	84.019	103.52	79.923	95.271	95.07	87.203	91.269	97.444	78.846	101.88	75.041	84.095	55.167	78.767	110.96	112.55	96.411	103.96	76.748	92.776	25.433	63.877	23.605	57.019	108.22	95.123	93.245	103.93	58.836	84.753	114.41	108.5	64.834	97.737	88.107	123.91	96.314	135.17	57.108	128.63	102.75	113.27	152.38	144.35	104.07	116.04	109.83	104.74
115.53	115.11	80.408	95.85	102.36	117.28	107.19	98.404	111.88	108.19	90.994	96.605	90.614	90.469	79.294	85.792	108.96	117.75	114.09	111.07	91.099	86.635	25.57	55.936	41.797	78.606	111.57	125	112.91	122.07	76.534	92.089	110.85	115.65	98.15	123.93	89.841	108.1	99.656	125.37	62.942	127.79	105.12	101.12	164.79	130.18	95.576	103.32	99.682	76.431
98.682	104.4	81.672	102.17	129.54	148.52	124.25	125.79	139.64	125.16	101.99	85.995	97.311	96.362	92.612	96.162	106.72	117.81	128.93	124.39	112.63	84.56	45.953	61.068	70.035	103.99	120.78	143.85	116.76	134.16	100.34	103.38	114.2	116.87	124.27	122.47	90.536	86.363	93.336	97.63	62.445	101.38	92.894	84.338	155.82	107.42	74.242	83.998	83.99	59.213
82.788	91.549	86.802	111.96	135.05	155.48	130.14	145.56	138.42	129.16	107.52	89.383	99.952	106.52	84.127	99.976	102.96	111.01	119.49	121.78	130.92	89.975	65.643	81.182	97.577	119.36	132.43	146.36	103.64	128.65	116.85	112.79	106.43	109.75	137.95	128.79	95.273	73.021	89.352	73.887	73.776	78.38	86.292	76.786	151.32	104.11	68.662	74.228	79.813	63.359
83.172	88.83	95.322	118.18	136.45	149.47	128.02	148.25	135.17	130.73	110.81	99.642	108.96	111.32	87.485	105.1	113.19	111.27	112.04	114.88	153.06	107.36	84.789	97.857	119.53	129.01	167.64	146.4	95.008	122.22	130.48	119.74	98.326	99.165	120.32	117.39	100.73	83.509	99.752	89.956	100.92	87.023	67.666	58.275	132.91	105.68	60.667	65.088	76.883	66.63
82.857	92.762	106.15	119.91	138.33	150.36	123.75	143.59	141.38	144.52	89.454	86.674	104.04	98.814	82.869	90.579	99.141	101.88	105.16	97.037	167.75	124.83	101.18	103.63	167.74	153.84	179.59	136.64	79.98	104.37	156.91	129.12	90.017	92.332	133.52	139.8	95.871	98.469	109.33	116.35	93.181	92.322	68.759	55.562	146.98	118.75	59.69	69.276	72.953	71.534
90.431	93.226	109.77	112.43	122.1	139.83	118.53	132.1	131.92	139.82	69.451	80.934	95.992	85.637	81.046	79.209	70.492	91.454	104.77	87.847	175.22	136.53	103.14	97.683	188.65	169.78	174.53	141.06	71.486	95.267	170.62	130.37	88.34	93.872	154.69	158.59	82.343	101.16	106.64	123.22	77.603	87.22	79.088	63.664	157.35	122.46	57.633	80.474	76.721	78.024
106.55	96.679	104.42	90.064	121.01	139.8	117.27	120.7	143.24	140.26	70.645	96.661	93.009	83.529	100.07	80.794	79.55	104.67	129.99	106.85	175.75	136.32	93.972	69.906	160.44	162.96	184.63	155.24	88.4	120.3	169.72	122.69	108.97	107.01	152.35	127.75	74.12	92.37	104.19	114.13	85.673	77.123	92.984	73.707	153.11	102.92	59.958	89.269	86.471	78.299
125.27	99.935	95.939	76.094	116.51	127.16	118.93	111.02	145.12	121.09	103.93	119.84	102.68	90.899	124.51	93.468	114.77	128.67	147.88	132.86	152.73	122.91	87.548	57.382	102.68	132.47	188.89	160.91	113.03	147.28	147.15	113.37	133.06	117.78	116.32	56.743	80.065	89.712	104.38	107.56	112.24	87.702	92.559	72.435	110.24	64.535	61.482	85.735	92.748	77.599
137.46	103.29	91.48	71.962	108.32	101.34	118.48	100.67	132.04	84.263	149.43	129.21	118.03	98.989	140.39	99.505	158.33	152.62	142.72	142.4	112.39	103.61	90.321	63.139	63.372	96.501	168.35	137.25	134.73	155.04	124.46	109.68	144.94	119.61	82.707	3.702	98.301	100.96	112.86	116.1	141.61	122.39	88.504	64.617	60.198	37.779	71.798	78.585	92.598	75.667
129.79	103.73	93.213	73.075	100.51	83.685	109.12	95.881	104.78	66.459	163.6	126.1	119.68	110.08	128.9	89.165	165.62	157.16	109.8	119.93	80.394	89.317	89.563	78.222	88.401	89.084	134.91	100.94	135.29	134.84	120.48	113.91	131.84	115.85	110.26	57.781	113.32	111.4	121.47	118.02	138.45	144.07	105.26	74.607	69.88	61.634	100.66	86.451	92.401	80.343
117.26	103.2	101.69	78.164	98.079	74.28	101.92	87.388	87.392	68.99	154.52	112.53	129.63	113.99	135.81	99.676	149.75	144.39	92.872	100.19	89.844	91.439	105.55	96.591	129.4	99.324	130.91	89.18	129.43	114.71	118.58	111.64	115.1	102.35	124.89	107.09	116.13	120.7	124.34	121.76	129.53	153.91	89.106	66.427	60.339	79.051	103.69	86.372	94.473	77.67
103.63	112.15	111.11	95.113	125.45	102.93	106.7	98.386	111.99	119.95	123.76	101.52	130.69	108.44	153.69	125.13	126.21	127.64	105.5	105.16	125.21	107.3	129.46	103.33	161.05	125.67	174.11	117.63	117.12	109.56	121.5	107.47	118.5	97.833	108.65	113.65	106.74	119.19	120.35	120.11	112.51	131.89	41.715	44.565	36.093	75.042	69.394	73.918	85.395	65.992
81.941	98.79	115.63	105.69	115.58	94.985	108.09	104.14	98.191	130.61	80.63	80.188	109.7	87.53	118.47	109.44	77.502	90.312	92.256	91.036	125.58	109.51	148.28	117.67	172.39	131.19	129.1	116.83	86.096	80.529	120.12	99.745	106.51	94.938	119.79	137.37	101.7	97.102	105.14	87.726	100.31	86.74	53.546	72.622	57.648	74.423	78.009	87.85	95.766	79.92
85.094	89.759	111.58	117.15	113.48	87.467	109.34	110.1	94.039	134.36	77.615	90.18	105.32	81.728	110.71	113.76	79.631	87.617	98.421	96.417	114.03	106.61	155.12	134.1	135.16	116.64	124.73	133.61	82.865	81.579	99.807	93.111	99.325	94.626	71.773	85.205	107.52	93.798	103.34	90.543	124.1	88.405	42.001	75.165	30.095	36.208	64.782	80.187	82.027	75.106
105.84	90.749	104.22	120.42	111.1	79.755	105.21	108.08	92.932	118.81	104.65	106.77	111	86.822	117.36	118.56	117.99	114.99	108.08	104.42	90.173	97.525	143.26	139.03	85.453	91.837	122.82	135.43	104.06	100.96	80.039	90.627	94.815	95.549	21.068	20.7	118.24	105.13	111.06	115.42	154.53	125.84	29.589	64.913	-9.578	3.1524	49.061	70.166	54.017	58.21
115.37	93.349	100.25	114.82	88.637	68.663	91.074	93.028	73.866	90.968	119.68	100.6	112.36	95.843	101.25	103.48	126.3	128.23	90.935	87.048	61.917	81.736	114.64	140.41	74.066	80.187	81.374	108.95	113.04	101.99	68.394	89.158	77.325	90.09	35.652	38.543	121.31	110.99	108.37	118.39	137.96	147.92	52.766	79.647	5.0748	22.205	65.622	86.484	46.562	62.916
124.01	112.34	96.465	101.34	92.982	90.182	78.883	78.07	88.166	96.895	127.01	104.22	121.64	113.52	111.41	107.16	142.98	146.84	91.858	89.085	66.563	79.03	79.875	114.93	63.461	82.271	103.13	111.14	128.23	122.7	59.031	80.932	80.142	89.107	39.351	52.91	114.53	113.97	105.05	115.68	111.67	147.59	61.763	83.246	26.691	62.11	78.063	104.49	60.316	73.199
122.2	129.42	93.493	92.954	108.01	117.03	76.612	70.556	112.45	109.92	123.41	104.26	127.44	119.33	123.49	112.5	149.23	151.74	92.563	99.943	81.848	86.769	62.808	87.198	51.692	89.645	139.22	128.4	132.1	135.09	52.45	70.052	93.718	89.674	28.973	52.295	102.63	113.54	97.04	108.54	85.63	123.84	68.914	87.667	48.567	98.03	91.133	120.54	92.407	94.086
102.18	123.28	95.414	94.183	115.08	124.05	84.498	69.889	124.33	113.61	108.25	85.923	123.29	104.86	118.62	104.5	127.83	130.13	78.31	95.427	89.096	93.784	79.106	90.597	63.529	101.77	140.22	134.25	115.12	116.47	54.571	66.171	92.478	82.389	34.835	64.504	92.507	114.2	85.857	104.49	61.831	97.039	96.191	108.66	80.703	109.88	115.13	132.36	125.9	120.73
82.586	108.74	99.212	96.941	135.78	140.51	96.795	90.942	142.46	142.64	88.244	90.542	101.72	95.289	110.55	93.925	105.35	117.58	69.825	88.268	99.352	102.81	93.929	101.09	98.545	125.74	163.12	151.42	99.362	102.3	78.03	79.448	86.597	86.798	77.818	121.67	86.057	111.23	85.01	104.53	53.237	77.035	134.57	137.15	137.19	114.93	130.13	135.35	128.43	127.02
76.32	90.447	110.4	94.72	138.89	133.16	111.27	104.05	151.41	152.94	78.65	89.028	90.56	83.655	115.96	89.659	84.612	107.15	76.632	82.71	112.55	106.14	116.65	120.03	131.12	136.64	167.07	156.62	94.306	93.81	103.72	97.318	79.785	89.285	127.28	168.12	86.335	104.66	91.256	105.02	69.958	77.351	152.88	151.72	160	99.454	126.85	128.11	114.5	114.28
83.743	86.744	124.74	101.79	135.13	124.6	127.48	113.07	165.39	160.35	78.861	74.686	99.185	75.732	136.6	100.61	66.048	93.27	100.42	91.026	121.59	103.04	142.42	139.9	148.24	137.18	166.39	160.51	94.623	90.811	113.63	111.88	83.158	88.674	138.13	160.77	90.781	96.938	99.582	104.54	84.892	80.751	120.33	132.65	123.46	67.09	90.245	106.78	92.305	93.355
92.556	98.292	129.08	114.32	150.14	147.99	135.63	129.03	195.06	196.75	75.616	69.913	112.96	86.526	149.25	111.19	61.531	80.99	127.89	108.33	115.28	94.058	150.48	141.82	153.24	138.22	174.46	165.27	98.043	95.02	109.19	118.1	90.801	90.654	114.4	127.71	98.689	88.418	111.22	99.925	80.831	64.587	81.008	106.85	91.12	49.58	58.323	91.67	81.404	83.601
92.451	93.086	117.6	126.76	137.26	152.9	125.21	139.17	170.91	195.97	72.909	79.683	119.51	108.16	115.21	99.167	48.316	57.196	111.81	101.02	77.743	80.138	137.39	144.47	142.74	128.43	124.01	144.56	91.706	77.667	90.042	111.44	72.834	85.594	92.489	118.19	106.68	81.923	112.73	84.513	62.946	41.522	93.172	112.32	98.284	63.751	74.351	105.28	102.18	105.07
89.677	78.606	102.47	141.64	127.16	158.95	112.98	144.27	141.04	182.17	87.819	97.188	129.39	125.01	90.677	101.2	52.042	44.538	90.325	90.779	53.218	76.495	130.17	152.18	123.36	121.12	86.688	122.59	91.62	65.473	74.215	100.28	52.116	71.832	51.378	82.76	106.31	96.958	109.41	96.51	47.975	52.657	110.54	111.83	92.391	66.087	90.706	113.47	118.71	120.35
85.871	64.42	94.989	141.91	122.3	165.43	103.5	142.57	120.28	168.66	107.28	123.26	128.57	132.12	83.508	112.79	63.24	50.883	78.644	83.481	65.671	87.248	121.11	148.58	112.69	122.45	89.116	112.67	96.094	70.372	82.736	94.948	46.962	67.021	49.263	82.213	95.948	113.57	105.44	113.19	49.713	85.314	140.91	120.88	111.86	82.443	110.4	121.49	124.4	121.78
75.715	60.467	101.97	128.39	115.75	163.36	100.9	130.24	115.31	162.19	112.18	130.23	115.6	124.34	87.433	120.91	56.362	56.394	79.315	77.868	102.06	100.41	117.17	138.62	126.86	131.82	111.54	111.71	89.06	76.834	107.67	99.545	60.306	73.544	102.14	135.42	82.468	116.22	100.54	112.23	56.307	109.47	171.01	142.4	161.59	117.11	131.45	127.71	123.11	118.34
69.285	68.407	114.32	104.69	101.47	134.65	103.96	98.356	122.08	140.76	112.08	107.09	112.36	106.43	110.51	124.18	52.276	55.489	98.003	81.511	129.03	102.74	128.88	126.28	132.27	122.88	115.62	103.11	82.015	81.144	117.2	102.36	84.481	79.608	142.22	161.31	80.423	111.9	98.894	104.44	81.611	121.47	171.36	151.12	180.82	132.85	143.25	120.54	127.67	114.44
77.673	90.439	108.1	92.868	95.28	115.35	100.09	83.95	126.21	134.24	111.71	117.04	109.29	117.67	131.29	132.51	64.561	65.61	116.45	97.416	122.61	98.289	112.63	108.25	110.75	106.35	139.51	118.94	81.962	94.727	95.909	101.01	102.69	92.693	134.31	159.22	87.905	108.71	98.471	97.821	102.28	112.9	134.94	134.99	161.76	135.14	123.76	97.842	124.5	111.91
85.495	100.71	87.328	91.709	75.039	88.177	88.415	76.77	106.37	109.83	106.75	118.36	101.57	130.19	116.52	120.14	75.392	65.175	109.54	96.694	74.756	82.082	86.733	100.9	82.342	81.81	87.413	97.06	81.289	91.027	63.348	89.865	93.305	91.589	103.38	130.76	98.677	112.46	87.896	94.004	93.823	96.988	111.16	123.15	119	117.31	109.19	85.431	130.78	124.7
96.646	107.29	63.329	96.272	68.24	85.725	76.317	85.272	93.981	103.48	103.93	131.66	90.942	142.03	94.815	114.32	94.635	73.427	102.61	99.29	40.775	74.542	50.092	90.999	54.477	68.969	50.782	76.742	89.433	98.619	45.388	76.017	81.896	89.533	57.018	82.366	102.4	122.78	77.881	100.84	72.975	94.998	95.184	112.87	67.019	93.551	93.376	84.04	132.2	136.74
112.59	114.1	52.932	90.739	72.748	91.27	71.394	91.957	92.185	101.5	111.41	153.13	90.867	145.33	96.439	126.89	121.79	92.647	113.37	116.88	56.075	84.685	22.539	72.986	26.848	63.067	71.629	78.736	108.9	124.86	49.2	66.435	89.986	96.411	10.855	27.067	102.28	130.6	82.839	112.05	85.387	117.26	86.19	106.79	25.166	82.116	90.75	94.189	131.91	141.09
105.41	113.29	70.363	85.336	60.646	70.323	80.216	84.108	75.211	67.501	108.59	114.25	93.217	117.27	88.817	118	104.29	79.327	106.96	114.36	81.605	93.926	44.929	77.775	51.1	67.111	48.675	55.445	101.27	110.34	74.696	74.42	101.12	101.85	27.194	26.274	104.31	126.15	93.826	105.76	98.357	130.93	108.06	125.55	38.668	98.624	124.58	119.43	133.4	153.92
95.85	119.02	95.706	81.072	71.355	61.016	95.182	77.895	68.009	44.99	108.17	79.457	103.19	102.26	106.61	117.39	97.997	74.914	106.49	113.01	109.66	103.73	88.304	83.407	96.01	80.528	64.279	51.802	96.256	96.6	97.997	96.406	115.62	113.01	63.951	53.814	113.48	119.72	117.47	102.83	123.96	131.13	118.42	124.86	81.851	126.13	145.98	125.76	115.67	147.92
92.594	113.86	109.29	66.177	87.16	52.74	99.377	66.005	47.553	28.152	108.99	80.631	116.15	116.13	133.7	123.33	116.58	86.978	103.84	100.61	124.39	105.24	117.26	84.769	132.58	88.995	91.581	57.971	105.8	95.348	101.09	111.07	105.72	115.32	117.63	111.01	127.58	112.15	137.53	99.943	152.47	119.95	132.29	111.32	146.16	152.24	157.36	117.95	102.69	130.07
89.388	107.73	116.37	78.944	100.24	57.007	111.44	69.858	37.076	18.707	106.2	60.652	114.84	108.49	141.15	123.9	121.58	92.103	92.849	82.17	110.71	99.036	143.1	96.732	168.49	103.27	76.303	51.255	102.31	80.63	101.92	117.4	90.113	102.15	163.18	135.83	127.8	108.57	126.65	104.35	117.24	102.1	110.13	71.765	158.52	142.31	114.01	87.476	81.426	105.16
88.191	91.406	113.75	82.382	92.49	52.955	116	72.186	23.833	18.371	95.344	56.501	100.82	89.133	119.08	111.62	106.58	89.312	82.759	63.572	97.885	89.429	132.54	99.075	178.35	107.73	49.257	47.787	92.73	69.669	102.67	104.98	71.763	87.531	209.77	167.63	118.02	90.736	99.41	90.992	73.14	87.008	109.69	64.69	174.83	137.82	92.327	78.811	94.962	100.37
97.256	90.282	109.47	79.585	96.404	57.043	123.41	74.262	54.357	42.6	98.703	60.682	99.721	60.071	117.68	110.13	105.5	94.5	112.06	81.889	106.28	87.381	115.8	84.474	145.65	96.782	69.584	63.6	96.039	84.016	103.43	85.691	87.034	85.215	182.94	120.36	106.73	75.709	85.956	91.325	72.425	97.688	88.836	60.557	144.38	116.88	78.761	75.456	117.43	96.733
94.948	99.52	105.85	85.824	94.984	62.823	123.23	82.149	86.647	78.018	96.098	53.141	97.83	41.758	99.695	97.002	82.912	84.894	133.25	100.31	104.42	83.921	104.49	83.558	122.65	88.638	75.622	67.263	85.402	83.574	100.08	79.751	106.79	92.934	139.22	82.078	99.581	68.206	86.712	91.289	81.388	104.79	82.024	80.545	125.61	111.46	93.721	87.735	129.26	106.89
105.41	108.46	93.346	87.646	67.793	41.843	102.19	75.084	72.038	70.324	107.36	67.283	110.85	61.24	92.37	99.387	87.808	88.765	140.47	116.14	96.739	82.803	90.653	92.482	68.447	61.42	68.455	62.095	91.62	92.435	66.221	76.529	113.94	98.349	61.271	26.685	104.3	83.151	102.45	105.52	133.31	127.17	69.696	88.101	76.73	101.93	109.43	97.206	127.32	111.55
119.61	123.41	76.944	99.432	47.735	45.859	72.98	78.468	44.978	66.408	102.95	86.869	106.93	100.24	78.098	107.89	113.22	108.71	129.32	122.95	87.842	86.258	66.835	101.15	31.973	55.142	64.46	59.668	100.82	107.95	33.523	81.607	112.35	102.57	11.368	5.031	108.86	112.36	115.75	128.23	153.54	139.31	53.515	80.19	35.893	99.006	98.122	98.251	101.3	105.77
123.79	124.16	65.106	102.9	21.329	53.757	45.3	80.229	4.0767	53.705	67.846	90.467	75.853	121.23	34.067	93.261	126.69	119.42	92.986	105.8	83.693	90.791	35.131	102.78	35.375	71.202	36.571	55.385	98.229	109.42	26.353	86.665	96.414	101.71	44.931	66.139	109.4	126.56	114.29	130.28	130.75	130.13	80.898	98.342	58.392	122.94	108.49	116.95	95.395	113.05
127.38	127.65	64.951	108.76	32.887	88.036	44.499	93.338	16.723	70.615	40.105	91.372	50.696	112.86	22.811	91.616	145.67	132.46	82.202	108.44	108.24	109.74	22.736	92.314	59.852	107.74	83.019	98.763	100.38	119.77	49.576	95.352	101.13	105.62	75.203	107.62	103.83	127.54	111.04	138.22	102.57	124.77	88.697	100.52	74.16	134.27	105.86	123.02	95.661	112.93
108.67	120.06	75.932	102.57	60.289	115.5	60.405	108.66	54.899	92.909	19.581	76.735	25.736	80.202	6.5257	59.298	135.04	125.87	69.491	100.57	123.19	126.52	36.549	74.814	122.24	145.37	101.87	121.94	92.818	108.12	109	113.29	105.77	115.47	144.17	183.44	97.508	99.46	107.53	119.54	79.705	96.007	142.86	136.6	149.58	164.59	152.15	148.35	114.97	126.64
88.173	106.02	92.101	98.948	89.214	117.58	83.324	112.68	94.936	101.57	42.288	66.143	40.018	57.148	31.041	51.188	117.74	114.48	70.949	95.838	130.78	136.29	85.746	79.456	166.44	157.24	107.43	123.6	92.497	95.412	152.16	130.04	103.09	111.88	157.98	183.63	93.425	79.392	105.23	108.34	87.179	83.452	161.89	142.56	165.98	153.13	176.84	148.69	121.24	128.49
80.903	97.98	102.18	91.575	127.93	123.99	97.266	114.7	129.7	120.82	84.773	92.716	67.84	70.512	79.237	68.606	119.44	127.33	90.946	101.29	133.89	134.23	117.54	78.125	165.38	145.16	125.57	114.43	108.01	112	170.03	138.34	100.66	108.1	143.92	143.49	91.442	74.135	105.29	99.659	109.84	79.746	149.02	121.67	154.32	127.69	160.94	127.12	103.59	110.13
75.253	79.637	112.42	88.718	125.53	101.54	104.58	103.26	115.67	103.09	106.06	95.938	84.754	81.35	90.929	71.102	93.013	121.62	93.786	88.613	113.69	108.06	129.51	90.078	138.92	114.94	71.85	73.51	105.82	110.9	164.02	132.63	87.398	95.233	163.53	125.43	90.168	77.735	89.185	74.692	99.55	78.154	140	113.31	152.42	111.9	135.07	108.99	91.233	100.53
84.75	73.142	120.51	95.232	135.13	105.85	121.8	103.49	125.37	106.03	108.82	98.79	94.756	85.991	104.16	79.777	83.935	120.8	119.55	97.553	103.04	82.374	118.67	87.393	89.205	92.401	74.683	76.153	110.86	125.48	153.57	122.64	100.05	96.883	171.66	102.33	89.34	89.422	77.465	63.117	79.822	88.957	109.05	97.003	151.02	104.32	88.913	85.246	76.625	82.198
99.833	70.161	125.69	103.68	146	117.18	148.49	110.02	156.19	108.55	108.08	92.124	107.92	76.742	118.27	81.648	93.457	114.93	152.18	115.22	99.883	70.271	112.12	76.421	41.671	77.713	98.031	99.392	127.69	139.92	153.17	118.61	127.21	109.47	157.85	79.776	92.125	97.477	76.997	66.87	81.328	107.01	89.816	88.593	154.72	104.24	66.878	74.342	75.534	65.608
97.34	61.603	126.93	117.65	133.95	118.27	166.05	120.05	170.02	103.81	105.25	70.814	118.85	65.947	106.41	69.245	82.901	87.136	147.25	104.8	94.314	73.75	124.56	88.036	45.113	82.087	74.824	96.1	129.9	123.31	162.31	128.71	129.94	114.17	145.8	98.368	94.075	94.969	77.936	72.32	82.204	110.28	107.37	102.37	170.51	110.82	86.063	85.361	84.008	68.222
94.779	64.049	117.53	121.34	119.72	124.74	156.53	130.59	165.8	110.58	113.33	85.45	124.43	79.906	95.425	71.921	89.859	85.172	123.68	89.204	107.77	97.32	128.44	95.122	62.887	94.102	59.364	78.649	132.24	118.69	167.93	141.28	117.04	113.67	113.87	113.15	94.391	88.633	86.212	86.26	104.1	106.95	127.69	108.88	161.4	111.62	105.54	98.009	84.36	72.553
94.106	78.028	104.91	121.17	99.586	129.83	122.43	135.74	130.12	121.69	115.39	122.99	113.44	104.84	77.511	88.389	92.691	105.37	87.103	76.691	131.91	124	113.98	102.79	82.125	110.12	63.284	67.167	115.78	119.12	157.88	143.93	96.463	106.76	88.684	119.31	90.533	85.528	91.439	100.57	116	104.71	129.46	105.67	125.36	109.35	100.19	100.47	75.884	82.72
92.845	94.422	100.53	111.85	87.724	126.1	87.879	121.52	97.668	122.43	100.05	133.06	91.965	104.72	63.876	95.582	94.23	128.92	67.253	78.309	147.25	133.3	103.92	104.44	95.434	117.42	74.949	64.925	88.58	116.24	142.87	131.09	90.55	97.24	88.256	98.032	87.892	90.304	95.099	114.4	114.9	113.06	122.06	104.35	88.104	104.12	88.415	95.399	75.837	96.62
97.295	106.9	100.8	107.74	87.734	116.07	71.246	105.47	80.984	107.92	84.383	130.33	73.822	89.803	65.584	96.477	94.223	143.16	69.219	97.821	138.97	129.54	99.13	103.86	95.75	115.29	116.49	102.52	68.678	111.23	129.1	116.08	108.37	102.18	102.18	71.911	87.419	100.5	97.647	121.99	111.46	128.2	107.84	104.41	67.009	111.13	75.442	86.914	81.956	106.87
93.699	110.31	102.41	105.35	108.85	118.97	75.14	95.66	107.51	105.83	73.695	105.8	66.994	73.933	80.827	84.243	96.075	135.13	87.115	112	112.87	119.03	111.5	102.89	116.14	115.14	141.29	130.59	68.174	104.45	135.44	114.12	134.11	115.68	131.54	75.658	90.906	109.6	101.5	119.45	102.06	127.15	116.42	116.68	91.59	126.58	86.819	89.568	92.309	108.62
92.432	96.355	96.367	96.33	96.364	94.075	77.615	81.199	108.15	76.473	87.238	94.638	80.477	80.44	93.814	75.249	93.124	110.41	88.591	101.32	92.436	115.17	118.93	110.85	126.34	100.88	103.39	116.65	84.647	98.051	136.8	116.58	136.03	121.05	148.35	110.46	100.04	111	101.57	101.36	113.9	116.28	141.99	134.47	117.61	135.65	118.79	107.49	114.06	108.6
103.08	93.284	84.444	88.003	82.652	86.632	74.797	81.218	106.57	75.867	114.22	119.93	99.572	110.99	110.66	90.266	102.88	104.16	89.451	92.729	110.08	127.4	100.03	108.17	115.69	92.849	80.198	91.406	107.64	112.98	127.68	117.13	129.19	122.11	124.05	134.42	109.38	108.52	105.45	90.531	134.84	103.69	134.59	126.44	104.65	120.9	120.43	114.08	118.5	94.34
120.5	106.33	80.665	91.038	81.791	99.478	78.197	91.955	116.67	105.19	135.19	142.01	115.75	128.27	127.61	116.55	118.41	114.23	98.067	100.39	149.11	140.87	78.254	100.71	89.42	96.325	87.567	74.798	117.76	128.38	107.59	107.91	127.54	115.79	63.876	102.85	114.27	108.65	111.73	102.18	143.48	104.35	80.492	88.379	38.048	74.479	80.573	95.96	101.61	71.775
126.31	106.75	88.819	95.326	64.609	87.623	84.81	93.593	96.592	109.78	130.43	135.82	115.62	116.39	106.71	108.92	107.6	109.49	82.689	95.698	153.37	131.05	66.889	102.26	69.199	97.192	63.542	59.242	102.3	105.14	84.702	88.977	114.91	104.45	46.92	87.157	113.42	98.184	109.05	102.71	131.56	103.51	63.081	80.213	5.9528	51.024	70.48	89.718	98.234	74.073
121.06	100.72	102.34	103.74	65.81	81.852	96.584	97.088	85.179	114.34	114.7	122.25	106.6	98.837	81.835	87.791	97.254	100.52	62.829	88.119	116.32	103.32	72.886	106.15	67.665	99.064	56.27	66.657	88.83	73.739	75.686	77.352	105.18	101.25	66.135	89.978	104.69	83.682	100.58	94.65	105.46	93.148	85.74	93.908	26.048	62.989	85.125	94.479	98.307	87.567
113.05	97.031	112.3	112.27	95.233	96.223	107.46	101.57	103.55	128.61	111.46	116.3	106.64	96.328	91.697	88.223	111.24	99.687	61.217	87.695	72.289	75.454	94.069	106.19	74.794	97.668	83.308	85.586	99.524	71.19	81.461	80.745	104.75	102.55	77.185	79.808	93.727	77.952	92.226	91.327	85.798	81.501	111.89	99.453	57.085	81.717	96.297	97.081	92.873	90.68
94	85.463	115.87	115.62	101.61	96.029	105.25	99.052	100.38	115.97	106.7	95.591	103.08	97.884	90.045	84.865	99.624	82.082	47.548	69.328	38.456	54.038	111.44	111.42	98.041	92.223	54.041	64.79	101.05	67.747	96.749	94.809	91.675	97.156	113.9	113.21	88.066	73.313	77.96	72.292	59.944	60.462	149.7	118.46	111.54	107.88	119.69	111.67	97.351	98.541
89.369	75.2	109.6	107.76	94.18	88.555	94.508	94.481	83.454	94.266	109.39	97.026	107.85	107.17	96.682	93.449	87.123	75.418	51.073	66.732	50.973	53.786	100.58	103.49	89.566	81.766	43.957	52.498	101.95	82.117	99.938	102.13	81.619	94.003	132.72	146.64	93.422	74.78	74.449	57.815	68.46	59.42	149.96	121.56	145.09	119.61	126.5	116.14	105.11	94.865
99.608	78.293	105.69	109.75	106.87	101.22	102.29	103.93	99.73	96.911	116.19	92.487	120.95	98.881	115.3	101.89	85.738	81.913	86.049	94.727	88.102	69.587	92.556	87.073	64.15	82.189	71.577	66.408	100.56	97.468	98.969	101.81	97.43	99.426	120.3	129.89	101.18	86.866	81.75	66.396	90.664	80.267	91.692	88.538	131.96	100.21	92.002	92.297	93.739	70.572
101.6	78.171	110.6	120.62	120.89	114.28	125.33	118.64	122.22	112.17	107.72	64.16	123.47	71.943	100.37	75.525	70.329	74.05	108.1	108.55	96.715	79.184	104.97	84.404	72.909	96.204	63.124	73.178	85.532	79.404	106.76	99.167	114.75	108.43	143	133.22	101.65	91.869	81.498	66.193	87.894	87.165	58.758	71.66	141.44	90.422	71.344	75.115	81.825	57.852
110.89	77.903	115.82	121.2	128.37	109.86	142.78	118.41	129.06	117.51	109.08	66.405	126.71	61.332	88.46	57.933	84.888	78.24	121.46	111.66	86.142	84.664	125.16	85.785	82.947	96.143	59.781	82.631	92.991	75.635	111.53	93.236	129.02	117.65	152.8	119.85	97.099	91.02	77.467	63.45	100.17	89.674	55.808	63.862	137.14	84.845	65.941	68.337	80.289	54.747
120.85	96.854	119.36	119.6	149.36	119.85	145.16	115.45	143.34	138.13	111.13	95.826	116.36	71.147	93.278	69.849	124.79	101.62	134.7	115.07	78.816	90.721	139.79	82.805	103.62	94.932	91.293	90.79	114.08	103.43	121.81	97.242	144.38	125.7	131.38	84.607	91.394	90.771	77.04	72.882	103.02	84.524	57.725	57.416	104.69	71.963	54.958	64.381	73.588	54.548
119.34	109.99	120.37	115.85	128.92	93.569	124.73	94.979	110.95	111.23	103.28	112.67	95.027	79.737	88.041	88.311	129.65	106.45	123.49	104.24	73.714	89.792	142.1	98.006	116.38	81.582	81.027	71.011	113.36	115.58	116.82	102.82	131.3	114.64	102.55	60.96	94.92	91.043	78.112	84.365	92.807	85.13	69.08	74.133	53.688	50.19	66.027	73.673	83.601	75.726
114.72	128.64	115.32	121.24	120.83	90.302	103.74	93.445	99.431	98.249	91.54	123.95	70.724	86.174	93.615	107.65	118.94	111.76	124.84	116.49	76.313	89.96	121.4	106.09	98.541	76.031	96.315	70.282	100.28	119.26	100.72	109	118.47	106.91	65.35	37.607	104.61	96.306	92.564	107.7	75.346	94.313	56.474	86.87	5.1871	28.405	70.63	78.099	84.113	93.233
111.27	137	105.6	131.85	122.09	101.22	95.889	105.36	110.61	101.82	94.641	128.68	70.975	93.58	112.46	120.48	104.28	112.01	140.4	143.16	71.888	87.286	95.667	115.82	43.451	72.917	120.53	95	91.018	108.2	64.067	104.35	105.49	101.24	31.553	10.802	112.28	105.78	108.56	129.33	66.064	112.7	31.188	87.371	-22.74	16.39	72.393	78.024	83.929	106.01
113.45	131.23	96.376	131.11	113.87	95.301	102.5	106.91	122.19	88.144	124.76	116.72	101.02	93.602	132.52	116.93	108.88	110.98	155.93	160.6	50.191	80.06	87.645	120.92	-33.395	53.711	96.287	106.25	103.62	93.292	20.488	85.579	98.613	94.335	8.9798	-33.084	112	113.34	110.92	134.57	79.446	130.53	20.737	78.468	-30.813	18.65	78.897	83.826	97.498	116.45
113.83	132.06	88.484	114.42	119.8	108.84	107.99	110.46	137.04	104.16	146.99	119.4	118.53	102.26	128.93	101.35	129.99	125.34	157.72	154.76	35.73	77.792	72.92	101.44	-62.628	49.944	80.113	113.44	126.45	101.96	7.1496	72.728	102.67	101.83	32.678	-15.982	101.57	108.69	102.02	115.65	84.53	118.15	51.164	85.221	31.629	64.42	92.897	105.42	112.96	125.64
111.15	131.39	88.433	90.666	98.468	91.436	104.83	94.879	108.87	78.534	148.4	106.85	115.5	94.41	101.32	82.513	134.86	134.66	130.57	121.92	40.405	82.654	69.288	82.846	-37.306	51.676	47.14	99.685	133.69	112.14	24.72	70.936	104.51	106.17	71.275	32.455	92.331	101.4	87.544	95.067	88.227	104.04	94.407	103.83	90.64	110.04	107.86	130.56	128.39	132.92
115.81	136.59	90.854	65.236	101.92	91.593	97.896	80.725	101.38	62.724	127.87	109.29	98.431	87.472	104.67	89.946	153.17	158.4	124.36	110.39	86.814	102	68.517	53.983	13.3	68.673	105.24	116	140.59	146.28	71.765	82.123	116.35	115.65	81.058	68.588	93.031	102.11	97.351	106.44	120.86	111.99	108.64	107.1	112.85	127.51	104.86	134.24	119.99	111.74
101.14	124.47	97.747	67.689	112.29	109	98.088	87.671	109.68	66.872	76.178	87.538	66.607	78.827	99.867	90.19	122.57	141.51	109.73	97.695	120.38	114.16	84.439	61.414	103.2	110.53	155.63	132.49	114.1	136.34	131.91	105.78	109.46	117.74	120.45	143.73	96.212	101.58	110.63	117.17	125.5	114.09	123.12	118.32	140.14	135.56	106.5	128.78	92.085	91.171
92.379	90.786	99.168	83.185	103.64	107.21	103.95	100.35	105.78	57.877	50.779	81.038	61.187	90.662	107.17	100.68	86.469	100.05	96.933	94.715	125.04	115.72	106.37	96.776	143.74	127.81	165.88	146.2	94.79	105.21	156.2	116.34	89.082	109.42	142.69	181.69	99.866	98.173	115.98	113.12	148.89	119.1	125.98	113.67	131.49	130.22	104.78	113.25	71.886	80.377
85.518	68.468	98.966	101	112.43	123.59	117.41	122.11	129.88	85.835	54.467	77.062	75.301	111.88	118.41	111.26	75.58	60.187	100.27	100.64	108.01	107.05	130.11	123.83	156.22	129.18	133.13	134.13	93.762	81.817	154.68	115.35	82.176	99.552	146.1	164.57	99.357	92.711	110.07	96.663	155.71	103.17	121.2	95.795	116.64	119.31	92.69	92.489	62.987	82.353
80.806	64.659	95.786	108.48	101.26	121.95	118.69	137.95	115.91	104.16	71.556	84.594	84.072	130.22	92.636	104.24	65.074	35.065	83.45	91.995	80.485	97.26	125.21	127.74	159.42	117.84	57.688	101.42	90.473	64.752	132.65	107.14	81.676	97.091	154.31	157.9	97.285	81.313	93.109	63.539	132.84	64.96	132.7	100.34	131.75	132.62	93.383	90.202	80.042	110.35
92.841	84.21	90.106	88.826	89.656	103.53	104.07	128.6	85.455	99.41	98.021	109.1	94.61	136.17	80.61	102.16	91.112	59.418	77.98	93.118	82.144	102.11	98.074	91.256	143.1	96.687	37.737	86.614	102.91	84.623	105.78	92.99	96.844	103.04	121.97	123.11	102.26	81.942	95.309	60.665	129.45	50.584	132.89	108.64	137.15	140.37	101.7	96.88	110.49	128.8
106.45	116.8	87.73	70.098	96.004	98.021	85.442	112.15	71.202	96.856	109.58	120.52	98.249	126.47	90.19	106.28	123.65	110.62	80.927	102.86	104.57	120.19	75.565	50.445	148.36	98.255	95.79	104.68	110.32	112.25	97.604	86.379	114.56	109.45	76.18	92.505	107.44	99.121	117.55	95.512	121.25	63.642	115.8	110.67	132.4	137.99	106.2	106.27	121.63	121.72
118.96	126.71	85.836	56.497	73.183	62.319	62.191	80.821	24.932	50.621	115.1	122.78	106.29	119.37	105.63	113.16	135.37	148.93	65.598	101.56	119.98	138.11	66.136	43.815	153.43	99.331	152.98	132.59	108.83	117.03	91.125	78.088	103.45	98.961	48.723	92.127	110.76	118.37	139.64	129.51	130.15	98.789	110.34	111.5	115.76	137.86	125.73	127.93	128.6	106.57
116	128.62	87.538	53.379	72.664	59.204	48.282	64.964	13.087	41.445	104.94	106.67	104.35	120.48	113.38	109.17	137.37	165.34	49.828	93.164	121.59	145.96	72.056	52.78	187	114.98	183.91	140.82	102.11	108.02	105.06	76.041	82.429	80.344	68.949	127.75	108.5	126.94	151.87	141.24	121.51	111.63	130.03	112.04	129.87	151.47	152.06	154.26	122.15	90.174
[truncated: 66 more columns]
