# Supplementary material for: Constructing high-order functional connectivity network based on central moment features for diagnosis of autism spectrum disorder
Source: PeerJ. 2021 Jul 6;9:e11692. doi: 10.7717/peerj.11692 (PMC8269664; doi:10.7717/peerj.11692)
Supplement: Supplemental Information 2 [file peerj-09-11692-s002.zip › raw data/Subject_58.csv]

79.816	68.836	100.75	100.51	120.43	112.11	110.5	102.4	113	117.85	82.719	82.824	69.132	60.987	92.058	74.457	94.317	85.172	91.88	70.63	114.9	128.84	91.171	76.858	71.746	82.915	97.712	123.66	118.72	112.77	102.16	87.067	151.97	123.83	163.55	153.66	127.15	109.84	125.32	103.24	122.21	85.996	79.601	103.94	67.061	88.2	77.078	82.322	95.487	115.06
82.933	81.04	79.07	101.35	131.74	132.25	82.669	93.012	124.25	129.82	92.842	99.944	75.591	82.409	121.98	88.915	99.284	93.365	93.771	94.446	165.24	130.94	89.508	86.484	92.613	104.64	176.39	153.1	106.93	119.47	93.022	80.127	112.81	102.6	128.94	123.09	127.53	113.76	134.68	109.85	74.12	97.181	71.592	114.16	47.915	68.709	83.778	95.992	97.023	112
97.292	94.499	70.95	98.489	130.37	122.57	64.164	78.058	93.768	126.47	111.34	113.37	84.526	99.487	130.9	105.2	111.21	105.2	85.76	121.27	187.74	120.46	80.696	87.89	119.2	109.1	222.52	156.5	87.211	110.29	63.95	73.423	75.173	78.661	101.51	101.63	128.42	118.17	144.22	116.51	60.623	136.01	77.334	122.95	55.131	72.926	97.082	109.64	119.74	117.41
114.1	106.06	81.135	97.239	116.26	109.61	64.614	66.374	51.884	106.49	112.54	111.51	93.095	96.266	115.25	105.8	120.4	105.8	75.29	132.5	155.15	109.94	68.954	84.938	142.3	101.66	219.61	140.18	69.63	79.036	21.801	64.122	52.87	64.545	97.591	93.007	129.05	117.45	143.33	119.72	111.46	170.85	93.241	119.17	84.951	87.746	101.14	103.48	154.84	134.87
119.23	117.25	92.749	99.481	132.49	121.15	78.116	68.154	92.559	101.48	117.24	112.68	102.47	109.41	125.83	105.56	121.36	111.33	64.081	131.57	135.01	97.897	63.673	91.209	139.04	98.277	222.08	131.74	46.357	66.25	-5.3441	61.761	37.16	57.827	76.379	63.341	117.5	109.44	136.14	124.03	129.74	167.61	99.716	110.25	93.432	84.666	98.173	102.24	137.55	121.45
117.45	115.25	100.78	100.42	148.18	132.08	86.923	71.746	167.95	97.557	108.95	110.42	110.38	103.74	126.82	80.041	117.03	105.81	76.353	123.25	103.07	101.41	58.422	83.674	124.8	96.228	177.47	119.04	47.804	56.215	-14.206	57.459	33.785	61.644	72.15	50.134	105.53	105.6	117.67	119.33	145.81	127.11	105.58	97.173	100.8	79.446	93.352	96.113	130.46	130.03
110.65	123.65	97.259	100.69	193.34	139.36	83.752	78.05	270.13	96.737	119.38	133.49	129.94	122.09	143.47	70.567	121.58	114.06	94.169	129.42	110.19	102.05	76.16	95.416	132.96	111.22	196.1	131.59	58.75	68.685	19.107	78.106	40.84	77.664	53.269	38.823	99.545	106.44	105.68	120.67	128.49	92.806	106.76	92.2	92.324	69.144	108.4	114.42	92.06	111.48
111.06	118.01	99.924	96.93	201.46	118.26	84.795	82.679	278.43	98.145	128.81	144.51	134.18	130.14	129.88	75.085	115.5	112.64	102.29	129.2	103.33	100.98	88.485	96.055	134.49	112.25	172.75	117.32	70.939	75.367	43.334	96.779	60.783	92.085	65.344	58.521	109.46	118.81	105.85	118.36	118.67	97.174	100.86	85.611	84.915	71.882	115.61	119.6	87.883	107.61
111.02	110.95	107.13	98.521	183.48	104.99	93.456	91.239	210.43	106.37	128.32	140.33	127.6	140.56	111.06	101.45	94.303	105.15	84.412	115.78	94.187	95.143	100.48	108.82	143.11	113.66	166.82	100.99	66.296	73.556	53.892	113.16	74.568	94.477	83.949	73.014	127.62	130.8	116.88	121.05	118.35	134.29	83.334	79.136	68.41	71.918	105.6	108.8	88.279	95.947
105.92	110.16	106.18	107.37	165.01	100.55	91.519	91.876	109.44	102.29	115.78	127.52	109.04	139.68	100.87	124.62	78.242	97.592	54.582	89.437	103.07	102.16	102.9	126.41	170.27	125.66	204.03	109.05	56.038	66.895	64.628	119.24	73.75	84.497	101.6	72.786	141.37	136.64	123.71	123.79	138.21	164.01	58.148	74.031	39.337	61.809	74.733	79.582	88.131	94.753
101.08	103.39	90.953	115.42	141.19	91.534	73.419	83.944	29.163	96.164	90.891	107.48	76.187	124.6	98.867	115.25	70.749	91.219	37.456	61.703	135.66	122.88	69.71	114.07	167.4	129.16	218.8	115.24	46.589	58.782	47.941	91.823	44.947	54.527	99.493	58.014	135.5	134.9	119.6	118.64	135.35	152.22	37.808	78.411	9.9856	52.798	39.52	52.277	108.16	128.57
101.62	118.77	75.264	126.64	135.31	116.14	55.221	87.101	38.71	88.87	65.187	93.61	75.897	95.965	108.07	93.619	85.209	99.864	52.743	68.102	155.74	134.98	57.241	109.85	156.26	133	245.87	151.18	58.432	65.628	48.117	73.15	8.4095	34.979	67.658	37.567	112.18	117.97	100.66	108.41	114.92	107.14	32.339	84.145	7.7615	47.849	41.515	58.663	110.94	147.36
109.37	113.61	57.413	123.32	112.61	94.285	35.199	85.868	33.19	88.787	57.66	91.685	53.024	83.318	101.1	71.238	105.15	102.6	66.022	75.321	177.89	143.06	15.403	72.561	102.11	112.9	193.66	133.3	67.093	73.935	22.077	47.478	-15.025	22.17	33.483	41.138	92.172	109.43	97.667	103.71	79.676	76.756	55.756	110.3	33.078	77.651	72.613	88.36	148	183.55
110.32	128.93	57.454	121.09	113.94	104.12	38.049	99.185	57.491	87.692	68.677	103.93	66.41	99.012	111.63	94.581	118	104.02	71.318	96.762	170.65	129.13	43.814	96.517	95.476	114.68	206.88	138.52	76.271	91.461	53.924	78.723	1.163	48.501	8.8265	51.938	87.734	99.172	103.84	117.15	76.064	84.869	87.79	129.42	72.855	102.08	125.57	131.18	128.76	147.88
102.77	114.22	76.082	110.97	84.405	94.125	60.23	106.28	23.955	83.617	76.831	92.153	69.501	103.58	102.48	122.1	92.353	71.445	67.614	92.232	121.54	121.05	82.361	118.3	90.193	108.71	146.95	106.44	79.159	86.993	85.004	111.08	50.586	86.709	53.67	98.104	95.603	102.42	107.21	121.36	102.06	107.35	113.94	128.55	115.44	125.55	140.63	129.09	132.03	126.1
80.586	90.672	86.647	101.96	72.042	79.689	76.028	106.75	5.4289	77.667	90.267	85.552	71.222	124.44	107.92	138.98	51.358	34.251	57.91	75.788	107.11	121.9	114.98	144.89	101.84	117.9	120.71	86.383	64.598	70.723	109.58	133.77	92.72	115.69	108.91	136.73	94.374	108.66	97.859	114.59	91.908	104.53	130.84	123.22	141.35	137.64	129.42	109.7	129.13	112.56
58.654	73.887	91.594	104.96	65.591	105.84	91.35	121.62	43.439	86.559	89.611	78.038	91.986	139.85	115.29	129.89	11.583	8.8635	61.734	69.056	100.96	119.05	134.57	168.88	105.83	136.13	110.74	92.894	46.657	44.951	101.88	135.89	95.098	120.93	135.09	152.06	72.719	103.41	69.311	90.387	22.608	55.013	142.13	116.09	172.94	146.38	119.66	99.633	133.07	108.64
59.461	76.123	87.691	108.17	93.444	108.09	90.529	122.64	69.503	67.543	114.33	90.199	100.78	134.06	113.59	115.97	31.555	18.762	74.562	70.917	123.61	123.56	131.85	168.61	113.56	158.08	134.06	129.12	52.824	45.563	116.29	137.96	98.569	125.69	155.05	180.84	54.263	99.476	45.372	59.795	-34.748	1.976	138.76	106.44	185.27	154.27	107.52	92.393	135.43	111.55
79.005	80.224	91.919	111.82	97.604	134.57	101.46	136.13	80.721	78.066	123.55	95.348	105.94	138.68	112.68	110.11	53.326	35.875	84.49	72.721	130.81	112.07	114.69	157.51	91.705	170.3	136.03	136.63	60.033	53.056	106.54	131.82	83.432	113.43	134.24	176.67	50.973	91.41	52.688	57.027	-69.796	-14.016	132.65	108.77	185.45	154.51	105.76	102.75	135.27	93.835
100.16	86.538	99.907	112.19	98.558	144.39	107.21	137.12	47.089	83.653	130.37	99.757	99.503	137.68	108.05	117.92	81.029	51.505	88.155	66.091	133.3	107.06	107.92	149.62	90.387	177.17	144.54	131.94	80.33	72.471	131.97	141.03	93.21	113.05	124.24	163.59	72.726	91.308	82.701	78.907	-18.796	19.647	126.9	112.9	165.13	141.47	102	104.68	119.54	67.145
108.43	77.979	111.39	107.16	74.789	136.79	114.3	130.82	13.183	96.127	117.5	85.608	90.316	124.14	90.832	115.12	81.508	52.139	96.354	59.091	119.44	104.27	109.6	137.37	74.898	157.59	100.01	96.285	99.283	87.407	154.59	142.04	117.62	117.54	133.08	144	96.157	97.033	106.1	99.735	56.248	64.664	124.53	110.03	139.97	122.24	92.652	94.603	104.52	56.279
101.74	66.152	113.55	98.966	44.219	110.11	112.69	118.23	24.503	96.904	86.159	69.77	90.12	103.35	58.033	85.591	73.806	50.529	114.99	69.465	99.726	100.72	115.42	124.38	57.757	124.09	34.16	54.755	114.43	88.095	159.21	129.53	141.3	126.84	143.24	128.02	104.16	102.27	99.811	102.63	113.37	86.65	135.87	105.94	133.81	116.93	95.755	89.33	104.77	76.888
93.215	63.46	116.64	95.641	13.948	112.19	124.51	123.5	109.45	104.68	49.658	51.949	113.7	84.096	28.116	55.733	65.996	64.771	139.42	104.46	58.144	76.107	135.56	124.12	25.534	90.835	-43.795	26.565	122.23	89.559	140.76	115.96	145.03	132.21	124.36	108.55	89.316	96.052	67.733	85.595	101.47	78.12	148.98	100.35	152.85	127.7	121.16	108.93	105.5	92.228
93.943	93.751	113.08	94.359	41.688	106.83	124.11	117.59	190.18	69.698	55.767	70.354	141.79	76.04	29.999	61.376	111.4	111.7	155.53	143.78	40.032	57.36	176.48	148.32	61.404	101.1	-14.219	57.147	146.58	117.95	184.73	141.92	160.03	152.91	96.463	104.06	79.364	87.901	38.983	73.195	113.34	79.234	152.4	97.842	162.41	139.76	151.38	136.2	80.47	82.848
105.81	96.891	118.72	89.926	30.476	92.709	131.17	113.22	179.37	61.98	70.564	78.354	137.5	76.49	46.392	85.035	134.73	141	157.89	141.78	15.018	52.171	172.78	136.13	66.122	104.99	-62.475	38.075	164.01	144.27	191.16	148.4	156.46	143.16	72.476	95.705	76.237	85.284	39.936	71.668	124.03	99.314	146.54	104.26	160.39	152.88	154.41	143.87	97.136	94.721
117.12	95.19	134.21	88.555	-9.5607	106.68	146.59	120.9	136.17	88.503	73.202	78.066	142.72	90.314	83.923	114.37	118.18	145.39	166.95	122.04	-19.278	53.427	160.58	119.99	51.622	98.26	-122.92	-0.6372	176.52	162.29	171.32	139.52	136.96	116.79	48.469	64.09	75.216	78.833	58.958	84.946	139.58	128.38	133.31	105.31	145.09	140.66	136.54	133.16	109.41	97.279
119.38	119.19	125.27	84.9	9.7002	68.97	126.22	102.35	77.796	77.889	116.71	118.62	142.27	107.4	122.09	143.86	137.41	160.88	175.32	108.24	19.341	77.061	147.92	105.59	63.554	86.328	-72.218	14.322	197.91	202.67	200.36	141.89	154.34	122.22	56.666	60.267	78.777	80.567	76.706	94.063	171.71	152.53	115.47	94.693	99.95	109.94	108.59	105.56	72.661	88.12
121.16	130.85	124.58	83.883	-25.109	76.078	132.69	114.03	65.746	105.47	108.07	118.16	164.19	106.92	113.78	130.01	113.4	146.18	194.86	116.96	-3.2066	72.62	132.33	81.153	-0.10625	34.874	-103.1	4.6052	200.1	200.09	144.48	103.51	153.33	125.01	67.018	68.149	75.898	73.228	76.755	87.877	153.74	144.31	110.33	73.643	93.364	87.912	94.926	84.387	60.087	80.957
119.95	129.15	102.88	76.236	-15.892	35.244	123.57	109.42	49.753	115.13	131.33	126.48	141.89	120.96	94.611	114.54	116.84	139.73	175.23	121.61	37.12	67.524	94.869	46.054	-60.626	-4.3403	-94.977	9.6142	173.56	195.18	94.814	69.191	163.61	134.93	78.715	102.98	83.209	78.273	84.935	78.854	100.98	129.28	113.74	75.529	82.228	89.984	96.765	83.949	48.256	71.128
111.54	116.39	94.633	80.988	-3.2355	46.546	123.13	115.87	41.587	119.88	117.65	107.28	124.65	120.52	72.753	93.411	105	108.58	141.74	115.26	38.654	65.285	88.472	49.611	-35.143	12.959	-55.262	35.857	139.92	143.19	66.849	60.762	154.53	134.95	85.747	125.55	103.14	79.469	94.828	81.984	104.13	110.65	138.67	99.385	114.69	112.39	125.97	100.23	75.846	68.537
99.371	83.289	100.6	85.401	43.234	45.004	125.36	109.65	24.135	115.69	121.6	80.418	83.315	116.37	81.793	100.36	88.295	79.608	100.46	85.829	75.152	79.186	95.111	66.135	36.72	60.438	-1.9962	59.815	100.77	107.75	95.325	79.226	146.35	118.71	104.1	132.78	116.03	88.121	114.52	86.709	103.23	93.046	141.21	125.31	121.7	125.95	135.3	110.35	97.096	67.398
80.51	72.033	115.55	101.67	112.97	72.014	125.38	105.9	48.57	101.3	112.81	70.195	70.317	104.47	104.91	123.86	82.344	69.641	84.366	67.287	112.98	97.55	142.14	124.92	164.42	127.76	106.98	111.34	85.151	95.618	175.79	126.96	136.86	106.79	116.33	115.66	109.7	88.28	120.09	92.143	115.03	70.115	129.76	134.77	120.42	117.72	141.61	118.17	85.842	56.228
72.879	63.956	127.99	112.72	135.66	77.481	125.61	100.35	64.428	92.199	82.452	66.839	59.599	81.655	93.54	130.74	89.956	78.451	97.692	62.923	125.25	105.69	166.96	156.19	224.99	147.65	124.96	115.73	94.844	105.7	213.88	145.52	130.96	100.49	133.12	112.89	89.415	86.848	110.1	87.899	112.34	52.463	108.08	120.36	107.21	100.19	127.9	109.2	83.786	69.996
78.252	82.448	124.63	120.65	128.01	81.997	121.93	100.1	83.058	87.329	51.751	81.69	65.691	74.641	68.369	128.28	127.45	117.77	123.2	84.119	116.89	90.041	181.88	176.11	225.33	136.97	119.66	109.9	126.53	140.4	220.08	152.57	132.96	115.92	125.75	118.04	76.311	80.018	93.17	89.564	114.69	61.247	90.805	95.78	83.131	74.127	117.42	106.16	59.591	65.416
95.81	90.547	108.69	117.02	76.405	52.892	111.6	93.542	36.017	83.936	41.076	89.768	54.183	75.79	36.618	107.49	166.77	153.69	139.32	95.804	94.386	74.317	150.36	146.16	155.06	98.669	33.971	66.811	160.39	170.9	181.52	136.1	140.79	132.98	116.66	136.02	86.135	81.953	86.595	95.049	141.29	100	85.188	79.125	54.147	61.379	98.112	94.461	64.542	78.162
112.49	105.25	104.44	117.51	29.886	58.698	110.94	97.967	-5.0052	76.335	51.617	83.133	71.756	72.035	34.319	90.078	179.33	169.21	154.71	105	48.684	66.941	135.29	124.39	95.489	76.945	-28.982	53.768	187.56	182.35	162.28	135.81	149.93	150.11	109.83	136.85	108.49	84.055	83.189	101.29	197.82	140.65	80.382	62.645	37.197	52.992	80.318	77.251	64.09	75.924
113.94	109.77	94.575	119.34	25.636	55.899	95.381	96.979	-26.454	65.7	88.924	95.614	82.416	91.384	60.414	80.377	166.71	161.39	147.82	95.685	66.318	86.092	97.376	101.66	71.871	80.431	-18.843	61.47	172.35	166.35	143.69	131.94	145.1	146.58	95.036	110.56	123.19	94.964	91.527	110.39	221.69	156.65	78.033	69.432	25.966	65.901	67.661	63.411	71.381	92.036
110.25	109.86	101.24	124.4	43.92	91.305	103.22	113.09	33.302	86.058	115.56	102.12	106.26	108.03	89.377	91.429	123.82	142.84	134.96	91.462	91.505	93.912	72.868	95.502	47.322	83.027	11.529	78.224	122.53	141.48	110.4	116.33	129.73	130.57	84.648	79.172	112.84	102.53	94.554	108.47	162.01	131.83	54.346	66.088	19.608	77.539	54.526	55.163	55.353	90.785
107.67	101.3	95.731	118.88	58.138	91.401	93.983	110.35	77.08	97.56	98.714	115.99	101.56	118.68	80.771	85.158	99.765	115.84	110.55	79.139	118.44	102.28	27.262	77.039	61.485	86.695	48.464	70.07	71.739	88.614	47.253	70.752	113.29	114.51	94.16	86.569	105.06	112.88	96.174	111.25	131.22	102.49	51.2	74.015	32.229	100.95	51.026	49.835	77.948	126.13
109.86	96.864	91.112	109.09	68.552	91.939	92.341	108.98	114.14	117.73	69.651	112.69	87.602	115.09	69.134	88.364	97.128	107.91	79.578	69.684	120.88	88.468	6.9898	65.57	77.175	80.445	64.991	56.574	44.527	61.736	3.2923	37.316	103.14	106.63	108.72	116.56	101.87	114.51	94.099	107.93	108.31	87.203	60.534	77.684	50.306	109	64.526	64.251	81.945	130.12
110.52	103.78	87.064	103.65	70.513	95.57	87.867	110.58	115.1	117.1	40.362	96.352	83.895	95.703	66.981	84.425	109.52	110.08	58.888	63.748	88.226	73.807	21.332	69.043	112.33	76.28	76.048	55.461	58.005	52.925	3.2718	40.132	92.204	104.09	114.07	137.97	108.14	105.38	88.227	99.866	134.99	91.661	97.273	85.764	91.308	111.5	103.01	93.896	86.804	118.23
114.77	109.79	84.84	92.406	76.973	60.576	81.714	102.17	78.341	78.435	50.003	83.842	81.594	81.901	85.048	75.193	123.53	118.87	59.372	63.906	68.771	72.381	43.154	63.225	111.51	59.184	73.822	49.609	88.947	72.091	37.375	66.681	88.784	99.25	108.49	137.06	112.69	98.336	89.122	87.311	152.91	105.95	119.17	88.799	107.85	106.83	119.96	108.76	82.334	101.65
116.26	126.92	82.839	93.879	101.23	36.338	73.996	95.937	50.525	20.913	85.145	97.024	97.476	69.275	95.356	70.686	141.17	130.47	79.968	79.356	63.508	88.782	76.32	75.741	108.94	55.079	107.47	81.526	122.09	99.569	96.391	116.15	96.964	105.15	94.389	118.14	109.51	95.09	89.857	78.84	155.91	107.47	115.01	84.513	107.71	110.05	116.42	101.27	69.238	91.296
118.84	119.93	80.793	98.416	106.64	38.942	79.871	99.775	58.76	23.34	113.14	115.34	101.12	87.668	96.328	74.913	127.13	129.03	97.767	94.829	86.613	99.85	73.799	78.207	53.756	53.186	105.17	88.87	112.73	112.26	89.379	128.87	96.409	99.892	63.197	88.018	97.868	99.911	102.44	90.537	92.215	100.05	81.767	85.959	74.184	119.6	82.425	82.163	64.59	95.62
118.01	103.36	78.009	105	111.92	74.099	86.61	103.82	98.635	74.587	120.83	125.05	94.349	109.14	96.098	91.116	105.57	116.65	105.16	103.79	119.01	106.17	62.348	85.162	27.746	76.595	106.93	100.49	89.229	107.36	65.651	119.09	102.78	102.59	50.856	81.323	95.637	109.55	114.15	117.43	58.53	101.78	53.434	93.856	36.653	126.23	48.36	67.386	66.243	108.53
102.85	96.683	76.389	119.12	138.02	140.4	86.324	112.15	160.93	145.16	125.38	119.12	90.305	109.19	111.79	123.15	95.073	106.23	96.914	104.56	147.79	111.08	73.999	110.31	70.82	123.73	138.38	145.57	80.619	107.13	82.24	120.81	113.36	115.87	65.21	93.078	102.86	116.07	112.62	134.6	79.456	113.79	66.997	110.32	42.933	129.26	61.918	86.531	64.894	111.56
84.287	95.005	83.026	124.77	147.13	180.43	82.429	115.31	187.98	175.82	119.92	90.415	92.974	82.358	125.93	134.42	89.796	88.084	93.185	101.41	137.28	118.08	97.664	121.95	129.79	150.18	139.28	168.94	98.469	103.28	112.35	118.88	115.52	122.61	105.4	112.04	115.52	119.82	100.05	128.62	145.16	131.76	121.1	125.61	106.1	129.96	110.79	122.63	94.191	124.75
68.498	101.87	81.585	117.23	151.04	164.56	74.003	111.88	187.29	158.91	130.65	84.078	96.033	97.848	150.12	133.52	94.052	83.648	81.392	104.4	150.81	115.8	110.02	120.72	142.2	142.06	161.53	154.04	102.24	110.75	116.36	108.31	90.764	105.67	102.75	90.04	118.86	120.78	101.1	120.08	139.69	143.63	176.04	147.45	167.04	121.98	168.83	174.21	111.61	114.54
69.641	99.119	77.299	103.18	120.48	92.785	68.624	96.201	114.99	107.38	142.42	94.565	83.381	120.77	133.61	116.86	108.98	81.7	67.236	103.47	155.86	114.99	93.759	94.588	97.23	100.2	139.35	99.268	92.08	108.56	74.541	80.971	64.653	78.576	92.903	69.451	115.89	124.93	112.34	109.03	85.741	133.41	194.8	156.66	192.92	117.11	186.26	187.93	145.32	117.27
92.017	97.791	90.144	94.765	71.347	40.954	85.489	81.435	34.85	60.305	132.41	95.074	87.032	117.07	94.208	104.88	120.8	76.239	72.182	109.07	110.73	106.77	98.975	84.854	55.433	63.178	95.938	59.359	85.514	90.503	38.373	62.406	66.146	71.965	103.7	77.089	112.1	121.13	114.67	98.581	59.132	104.02	158.35	128.98	164.02	96.757	147.43	147.42	156.82	109.26
106.46	104.85	104.73	109.52	47.825	66.292	105.63	89.408	28.723	75.062	103.82	94.73	110.95	114.86	84.939	116.3	114.13	72.203	77.041	114.56	70.908	92.182	126.36	120.9	82.057	73.325	104.02	78.127	73.293	62.892	33.666	71.536	71.393	80.14	92.211	74.198	104.14	101.36	106.9	97.611	67	68.721	121.17	106.59	121.07	79.406	120.84	116.85	130.15	83.354
115.48	113.9	115.81	117.95	80.64	74.521	115.08	89.045	67.657	101.18	106.73	94.503	118.52	108.16	118.5	148.39	110.56	86.51	86.722	118.41	80.636	81.88	151.56	149.74	130.92	91.895	126.46	118.55	75.594	76.733	97.051	99.261	106.59	106.55	94.953	84.799	99.378	88.091	98.767	90.664	107.78	61.188	86.287	85.207	61.919	62.283	100.33	100.87	63.196	52.523
117.89	88.511	128.94	116.83	38.471	83.888	131.27	106.79	92.846	157.51	59.537	58.245	106.97	93.073	118.39	131.72	56.788	76.068	109.83	113.01	38.43	67.591	118.27	117.43	92.506	59.859	-19.683	62.546	81.893	70.257	70.147	71.618	103.25	96.924	85.851	73.025	99.203	85.249	101.86	85.391	144.64	80.444	96.988	88.149	78.111	83.791	109.47	109.67	88.884	89.377
120.79	118.36	131.29	108.83	60.18	81.827	134.25	108.02	133.78	131.69	49.133	60.717	122.2	75.059	113.78	124.41	67.551	111.86	148.68	143.47	1.059	52.961	136.18	111.22	75.89	31.42	-32.392	67.818	128.24	116.81	124.15	87.568	130.46	118.25	82.998	62.841	115.41	92.277	110.75	93.339	208.04	129.28	93.342	73.168	94.228	83.306	120.55	122.12	53.881	73.902
118.92	139.9	115.28	102.89	54.163	81.422	124.38	106.8	132.69	105.81	27.888	80.302	127.47	78.989	80.775	98.619	87.35	140.32	172.09	164.1	-33.009	46.873	126.8	94.205	38.44	5.7816	-27.647	59.409	156.04	133.7	109.6	84.79	126.32	115.5	57.254	37.147	132.99	100.57	127.41	118.41	234.52	168.08	98.32	77.459	117.57	91.05	126.01	126.98	57.422	75.179
115.22	155.79	96.269	102.24	71.951	85.29	109.05	99.229	126.42	90.217	35.651	109.2	131.04	90.073	72.022	93.282	118.5	158.3	179.79	170.94	-27.073	54.429	127.03	93.874	38.072	15.975	44.269	87.139	163.27	135.12	100.13	95.65	121.69	111.89	43.706	29.861	136.53	97.845	127.45	133.39	227.83	171.8	88.618	77.882	102.12	82.127	106.3	106.44	42.426	63.297
113.69	144.2	100.02	102.88	103.23	96.293	120.06	104.04	146.94	124.45	87.63	110.59	125.93	92.75	109.44	125.9	122.09	157.04	173.63	159.37	14.873	60.548	136.79	94.24	25.381	36.34	72.854	113.96	143.07	145.46	104.57	111.65	123.55	105.19	60.972	50.861	109.9	83.291	104.49	108.87	135.77	133.13	53.575	58.294	45.199	53.602	62.018	69.438	-3.0376	31.751
105.97	122.55	105.35	104.96	111.29	93.357	116.57	105.73	132.98	143.76	108.76	106.25	115.37	83.207	129.73	126.38	113.33	116.39	163.05	130.61	41.572	86.032	134.08	93.652	83.953	83.913	79.038	119.08	131.53	106.4	108.74	113.82	118.88	102.41	99.414	90.648	89.47	70.306	73.242	81.488	122.76	91.218	60.559	55.065	36.145	50.166	47.101	37.19	23.817	63.773
101.64	108.99	116.31	101.79	114.58	91.875	126.63	111.78	122.34	155.91	131.74	100.08	103.53	80.758	134.31	125.36	102.32	93.071	142.26	110.71	59.257	94.461	137.58	93.906	111.71	114.85	57.445	104.93	124.63	96.29	128.51	114.08	120.12	103.57	127.77	114.82	80.896	73.034	64.619	68.138	94.902	72.433	59.368	49.037	35.961	45.627	46.987	32.217	43.973	78.37
104.9	105.06	125.13	91.784	93.003	89.672	137.84	106.69	84.183	137.23	124.18	91.562	94.235	71.218	92.984	98.12	98.276	87.515	123.21	100.63	32.281	94.594	135.8	85.067	107.68	120.87	13.765	78.937	132.12	92.48	137.07	103.99	125.26	104.3	148.16	123.19	97.133	93.397	79.739	81.231	107.9	84.037	51.829	41.921	50.144	47.084	45.989	34.988	87.216	98.057
105.03	116.44	120.11	85.286	100.95	98.306	135.21	93.396	73.969	106.9	117.78	103.36	92.575	79.967	61.22	79.215	107.71	109.46	99.144	99.203	29.696	93.531	131.84	88.848	101.6	124.21	46.106	95.59	130.17	103.99	147.48	107.26	126.5	102.29	134.45	101.86	115.69	112.67	102.81	107.06	115.77	102.55	42.724	46.212	55.563	52.908	49.069	52.177	104.07	95.961
108.1	107.76	115.84	74.215	105.77	87.514	128.13	76.9	78.993	86.529	106.1	106.91	82.644	96.117	56.769	65.639	96.41	117.2	88.679	93.28	48.184	97.603	100.71	72.062	67.664	107.83	57.92	95.233	107.63	102.5	117.05	93.638	118.93	89.025	115.53	83.481	116.58	118.49	113.04	113.84	101.16	108.38	40.111	56.758	50.952	67.609	37.541	57.244	124.72	108.84
105.49	107.31	114.81	77.369	127.71	88.157	115.36	75.746	109.17	73.099	99.103	115.78	85.268	108.8	81.524	76.075	85.268	111.43	95.021	94.621	79.895	106.51	90.556	79.926	81.08	106.54	105.7	113.25	89.09	94.024	106.93	98.558	115.16	92.602	100.51	80.443	101.17	103.56	100.82	98.825	92.918	100.04	60.301	70.834	62.808	86.865	47.623	65.143	122.94	114.77
103.48	116.81	126.46	94.528	130.82	118.97	119.95	99.969	136.21	84.251	91.038	111.65	102.56	109.99	106.21	105.39	72.144	100.03	115.56	109.34	80.358	100.94	119.62	113.05	109.07	110.07	128.88	118.88	89.835	92.823	121.49	117.91	118.54	111.65	95.938	89.314	84.727	81.166	84.218	80.315	83.097	93.993	81.642	74.312	84.706	89.819	74.778	79.904	93.211	92.005
104.89	115.75	127.22	107.28	107.44	106.6	116.2	108.8	79.77	96.449	95.997	106.57	87.897	107.26	97.619	123.6	81.256	95.858	124.48	113.58	79.479	100.17	132.67	121.97	128.31	107.99	97.314	84.784	109.26	101.57	145.4	128.08	131.87	126.45	114.26	113.47	88.83	82.245	89.309	80.17	94.231	108.53	92.547	80.332	88.135	82.407	92.514	87.896	80.881	85.98
108.55	110.99	122.85	109.11	79.334	86.217	113.25	103.23	20.382	104.82	101.5	95.787	78.188	109.25	82.045	124.77	96.932	103.04	126.36	116.09	66.509	97.453	142.29	120	135.8	104.59	58.23	48.992	133.72	115.13	172.71	134.04	136.85	122.95	134.84	122.82	103.91	97.752	104.56	97.233	119.81	130.82	79.142	81.119	62.265	55.811	87.256	86.158	69.126	79.794
109.54	110.53	122.85	102.06	82.691	89.786	117.23	96.597	46.638	100.43	103.55	84.899	104	117.24	92.577	121.7	103.69	113.04	129.36	124.39	48.597	93.867	163.69	128.81	148.1	106.61	64.257	53.174	145.42	126.3	201.04	146.92	123.89	106.05	146.99	110.31	109.21	108.38	107.52	109.05	140.71	138.89	49.285	73.17	25.247	23.522	65.357	76.506	45.724	65.172
101.61	103.43	114.37	88.892	127.56	79.017	106.16	85.787	124.79	75.06	111.48	98.456	126.47	143.37	126.16	120.86	105.83	111.7	118.88	122	79.935	106.88	162.41	135.8	175.14	114.05	123.76	78.552	125.41	122.65	203.76	152.61	95.226	85.479	148.41	95.158	102.53	113.8	105.54	109.82	140.05	133.61	33.732	80.595	2.9838	21.419	46.363	69.572	42.331	73.062
92.112	99.237	110.5	83.563	187.85	74.18	97.213	84.75	201.7	46.513	125.21	119.35	135.67	161.12	158.35	135.42	103.77	101.41	101.57	116.21	132.11	122.91	167.59	154.31	202.29	119	203.6	110.11	90.062	115.14	195.21	154.96	76.216	84.619	156.57	101.52	95.719	114.95	108.83	104.06	113.62	126.35	26.762	88.6	4.0292	38.762	38.592	72.314	40.677	72.104
84.538	106.21	112.14	98.884	215.18	98.177	93.023	95.866	214.24	33.747	118.31	125.71	133.44	150.53	156.92	142.77	96.294	82.498	85.611	111.12	155.42	132.33	190.51	188.96	234.7	126.68	277.48	136.55	64.069	88.354	176.51	149.96	69.787	101.94	170.41	125.43	104.44	113.4	120.83	109.07	106.33	125.29	34.48	94.354	35.982	59.671	52.925	88.165	47.882	58.109
80.282	95.624	104.13	122.78	179.9	100.61	78.977	99.064	123.54	49.997	96.02	110.93	92.031	122.09	114.26	114.95	80.391	55.532	63.685	89.205	164.64	142.95	167.57	184.85	230.79	122.55	270.31	119.74	43.38	38.379	113.48	110.98	60.843	102.01	181.57	152.03	121.13	118.11	136.73	118.51	109.65	122.2	61.826	111.15	77.575	87.706	75.23	102.96	101.36	81.722
86.956	103.98	101.55	137.5	174.09	93.45	76.133	92.454	75.022	57.4	115.95	93.286	73.366	88.611	100.75	102.45	87.073	64.326	59.666	88.725	176.53	135.48	161.28	176.42	203.37	118.3	277.96	140.74	44.524	42.406	115.98	100.51	80.311	107.83	190.55	169.67	120.51	116.84	125.7	104.08	96.771	106.63	57.446	95.645	64.827	76.645	73.617	97.605	80.993	67.076
96.968	77.879	106.94	130.57	110.83	95.881	94.464	103.1	86.849	96.804	101.16	58.711	73.98	83.549	91.507	70.63	55.668	56.139	73.144	87.695	144.71	110.86	106.37	124.79	103.75	91.855	149.58	97.235	34.275	37.349	45.754	60.723	62.598	75.797	160.79	143.19	93.714	105.52	96.132	72.915	43.965	76.884	65.596	87.696	60.45	79.204	64.018	80.427	107.81	99.942
91.12	101.29	101.74	127.21	127.09	131.84	89.356	113.38	165.24	75.41	99.33	84.417	123.23	82.051	89.354	74.181	91.081	76.949	95.269	107.13	115.81	103.8	115.02	139.76	147.17	128.61	176.46	156.95	67.791	63.345	94.207	102.77	72.979	92.483	128.83	113.44	75.613	89.409	57.261	49.256	79.383	59.555	99.237	89.611	93.392	99.72	95.75	80.655	108.53	120.72
88.059	92.92	91.922	98.148	127.91	118.98	85.746	108.42	191.18	67.656	104.1	111.09	122.94	114.91	88.365	90.346	115.32	97.815	101.01	107.81	128.68	98.029	96.281	121.55	138.74	137.68	147.5	137.12	81.358	101.55	109.76	118.05	82.638	99.729	95.47	89.401	76.154	93.139	68.123	58.161	65.771	78.161	124.03	116.25	112.82	129.01	117.25	106.98	127.05	139.22
81.402	96.022	82.771	78.068	125.85	123.34	80.703	99.381	175.85	67.021	92.503	121.73	116.48	133.33	85.597	100.83	125.64	114.6	98.231	106.08	135.57	93.052	104.79	122.16	150.7	144.18	168.59	121.19	93.088	119.44	128.63	128.08	85.559	106.15	67.93	75.395	96.527	98.873	101.73	96.751	66.16	110.77	152.82	154.4	155.63	152.45	160.81	169.33	137.06	123.08
77.89	88.148	73.956	70.212	97.472	104.26	71.674	82.911	104.56	73.035	73.725	100.74	87.76	106.59	65.812	79.143	110.73	109.14	84.005	87.595	126.42	97.385	80.221	89.206	128.79	118.2	143.54	92.266	92.441	103.16	102.81	100.73	72.258	89.523	67.673	90.376	110.84	104.19	121.91	118.96	64.093	121.55	186.84	187.89	219.84	180.56	204.7	221.82	178.39	129.76
77.965	101.5	62.457	75.716	85.943	92.97	56.306	73.191	80.874	60.121	53.842	89.194	90.647	74.953	63.943	41.505	96.523	92.113	71.864	80.175	110.03	98.409	45.976	63.745	120.8	98.497	170.13	102.9	84.311	67.379	62.77	68.125	43.665	68.699	55.377	99.918	104.36	94.451	104.8	119.54	82.429	104.59	221.86	200.78	281.54	194.5	243.16	240.05	203.9	138.75
88.62	110.13	57.989	80.016	76.939	81.706	52.548	76.756	95.784	48.391	53.112	90.579	107.11	57.667	70.863	19.553	92.457	75.012	64.771	79.285	95.991	90.829	-2.6808	33.401	80.592	76.163	156.19	108.94	72.774	51.955	10.67	37.299	24.178	56.068	41.019	103.27	82.828	84.921	71.707	98.494	81.399	75.826	228.7	179.42	299.26	189.96	240.28	201.77	213.07	152.62
104.9	105.18	62.313	76.472	68.812	79.057	60.488	85.324	105.32	51.071	71.37	100.51	118.09	65.479	79.752	29.686	104.43	71.573	64.464	80.185	99.201	82.243	-33.96	15.897	32.774	65.624	111.35	96.961	70.765	68.63	-17.834	25.506	33.695	64.091	38.565	101.71	73.884	89.206	60.524	85.6	66.964	62.249	198.35	136.94	259.48	165.06	195.19	132.73	200.99	153.6
114.65	94.442	74.007	70.53	66.043	105.45	73.124	90.976	92.403	69.807	86.672	100.86	123.36	85.74	91.96	57.726	115.78	81.795	73.277	82.32	112.49	82.658	-13.371	33.063	27.731	80.076	97.543	87.813	82.524	92.476	2.3579	39.552	63.666	86.147	58.307	99.292	90.5	101.81	80.852	97.29	58.972	67.717	149.65	99.366	194.87	128.42	141.38	81.872	168.04	126.93
113.01	81.408	79.469	61.533	86.862	107.95	68.731	72.194	45.42	68.832	103.63	93.486	105.24	94.884	104.55	74.855	123.89	96.989	82.074	76.578	147.08	109.16	31.286	56.351	81.768	108.55	139.82	96.718	99.121	102.67	67.421	62.885	102.64	106.36	119.03	124.69	120.2	115.77	110.9	113.77	71.065	78.861	110.51	87.445	141.62	104.9	101.36	63.901	138.85	105.29
108.27	63.026	91.052	53.376	95.532	99.344	73.475	56.182	20.442	61.604	103.7	64.428	85.716	76.415	108.19	65.779	98.153	94.928	93.526	68.591	146.02	135.96	68.222	56.82	123.24	116.9	139.76	98.009	103.7	90.954	109.18	65.917	121.02	103.56	198.3	169.57	130.62	115.32	117.66	105.82	69.567	75.78	91.116	88.702	132.23	102.92	78.985	63.315	137.22	106.87
107.03	64.314	110.18	50.84	103.44	114.51	100.98	67.288	84.193	61.812	96.159	45.051	100.36	68.554	123.9	57.465	56.345	87.861	105.73	78.028	116.42	129.01	104.05	59.857	132.4	117.03	126.06	101.22	93.944	87.497	122.12	64.536	114.88	89.286	227.19	184.25	112.42	96.9	102.34	87.583	42.72	68.683	81.995	87.141	143.14	98.035	72.758	71.217	120.19	91.947
102.08	84.178	100.88	55.151	133.76	85.197	92.842	67.67	119.14	39.34	110.57	89.837	99.44	86.914	124.36	55.846	73.482	92.816	95.289	79.003	142.43	125.96	98.59	59.557	174.96	141.75	155.29	114.05	96.255	99.872	142.99	78.082	116.01	89.006	196.43	167.82	98.366	93.287	97.657	88.44	74.71	80.94	102.21	103.61	153.55	108.2	85.727	74.797	126.29	110.62
102.9	100.01	106.23	66.038	123.65	102.55	105.94	88.097	140.19	65.468	106.77	118.85	112.8	108.13	118.79	67.032	86.415	98.77	92.217	83.792	149.04	101.05	99.293	71.184	173.39	158.27	132.03	97.98	111.45	116.41	143.77	93.279	113.96	89.676	116.44	106.12	92.072	98.741	111.62	107.76	101.56	97.394	112.89	106.6	149.02	102.9	96.408	79.298	133.24	112.84
110.73	108.21	121.11	69.512	113.1	114.4	123.9	94.916	125.3	94.601	108.76	124.11	120.13	115.95	124.7	87.755	102.52	113.06	98.853	90.424	160.91	82.018	113.37	82.955	147.94	156.23	113.35	78.461	136.58	135.24	163.31	108.99	128.54	97.656	57.399	59.124	97.677	113.13	133.38	126.03	116.44	109.23	96.364	92.747	109	79.89	86.427	79.279	115.09	94.12
111.06	105.49	127.25	75.32	102.78	122.73	126.82	95.278	96.032	113.85	98.925	121.34	117.74	112.48	128.33	95.596	108.34	117.48	97.552	90.286	159.79	87.404	113.55	87.437	131.74	142.91	115.56	76.53	146.67	121.91	159.48	108.95	127.68	97.883	41.435	51.679	101.99	119.27	137.94	127.35	112.98	101.48	89.989	91.537	88.976	76.143	85.835	85.179	111.71	93.968
112.28	98.493	128.61	77.486	100.16	125.81	132.18	101.09	102.47	124.8	98.113	124.16	114.09	116.52	138.2	106.86	102.28	118.43	88.127	95.106	135.85	93.135	101.8	79.606	88.748	112.75	108.87	83.626	131.42	113.23	124.99	94.798	117.51	94.542	67.314	83.851	92.719	110.64	121.31	109.25	62.993	87.145	73.208	86.398	67.703	72.004	72.496	82.358	92.89	86.247
109.04	97.484	110.88	83.634	98.413	116.75	117.33	106.33	104.26	121.94	100.74	159.52	102.83	134.37	126.94	110.83	113.08	115.02	69.818	96.734	105.68	103.35	68.8	67.572	73.413	101.21	105.09	98.262	116.95	108.6	77.954	83.145	107.15	97.171	100.38	122.15	85.888	98.598	101.96	98.846	54.967	84.965	73.813	91.038	61.71	77.565	62.408	70.489	101	104.24
109.28	108.66	104.45	92.917	91.32	142.27	121.99	124.28	129.54	142.91	110.37	183.89	109.85	151.52	118.17	126.01	120.31	119.95	68.307	109.78	70.003	87.699	65.484	74.801	52.285	101.18	83.648	110.89	121.09	134.35	63.176	94.232	109.39	105.48	101.87	117.31	82.488	86.709	95.346	100.78	62.566	89.323	62.732	78.735	45.407	61.817	48.49	62.105	88.19	91.076
111.04	122.9	110.81	99.349	85.062	172.13	136.55	134.04	143.9	165.78	119.31	175.3	122.05	144.4	114.13	134.24	119.48	125.98	87.291	123.51	56.074	67.664	87.899	90.871	47.055	106.32	65.332	118.06	144.43	159.56	96.615	117.44	123.55	111.46	79.906	78.145	88.401	82.848	101.83	105.98	96.412	88.215	53.787	62.465	34.415	46.111	43.887	65.054	74.402	71.523
112.12	120.24	116.2	92.255	82.279	147.95	140.91	117.09	121.8	161.54	122.39	141.01	110.33	123.37	114.78	119.64	106.31	120.57	105.96	121.81	87.528	68.113	93.86	84.684	50.995	98.539	53.466	99.051	151.69	149.29	130.16	115.23	132.44	101.81	62.727	45.617	100.92	90.195	114.99	105.67	127.75	84.617	62.715	67.971	38.669	58.712	52	77.029	84.805	81.94
108.55	132.28	128.02	91.029	92.217	148.09	148.79	108.93	142.23	133.56	101	99.939	129.47	97.173	125.45	107.12	84.031	109.61	121.78	131.31	92.025	72.604	134.97	111.2	87.822	95.708	102.05	109.53	134.98	108.63	155.57	110.63	126.91	98.557	64.028	36.447	110.55	87.264	111.72	103.85	147.95	88.369	84.633	81.825	72.595	81.51	85.181	99.942	69.824	69.748
105.47	129.65	118.73	84.147	107.36	76.319	125.17	80.403	111.15	77.107	99.091	93.962	109.53	90.545	119.56	104.37	93.249	102.7	110.09	126.08	113.62	99.401	137.5	112.91	110.8	86.057	132.29	102.42	96.953	77.588	142.5	90.286	133.12	107.86	114.84	85.371	122.38	97.512	111.79	108.93	157.61	122.87	106.53	106.63	87.718	111.55	101.95	103.78	66.529	81.412
105.98	121.78	119.77	88.015	84.391	60.892	120.69	82.592	106.66	68.904	81.744	81.417	109.02	95.178	108.53	119.28	89.701	95.988	107.64	133.2	71.964	101.69	153.95	126.81	80.564	72.923	91.786	79.938	67.468	75.237	93.06	78.541	135.26	122.25	160.07	126.01	121.94	100.75	109.64	122.17	132.54	158.58	106.39	107.63	87.484	108.8	101.69	102.42	50.907	62.738
101.59	111.04	107.57	99.108	77.017	52.911	100.9	83.2	92.149	74.843	84.347	83.469	95.672	100.25	98.942	136.37	104.64	97.969	110.52	135.35	56.346	109.15	157.68	134.89	67.838	80.365	64.363	78.108	73.362	103.8	80.869	95.025	145.93	139.08	178.08	146.78	114.41	106.47	107.62	129.74	114.64	165.41	102.62	102.96	77.301	96.103	98.507	102.91	47.784	55.779
98.547	82.133	97.94	104.68	72.291	56.517	91.994	85.937	86.18	94.682	88.162	67.638	75.718	92.81	99.711	128.98	96.348	86.662	127.16	128.23	62.698	116.95	138.15	113.55	57.325	86.61	21.933	69.374	96.153	121.59	80.484	103.49	141.35	132.3	160.65	144.34	98.4	109.14	99.881	115.09	88.293	128.03	97.981	96.935	75.007	89.135	89.32	100.69	77.928	79.08
95.897	71.351	97.573	107.28	110.78	93.854	100.49	94.988	133.74	99.545	99.255	56.344	88.43	85.253	131.46	114	77.914	74.952	149.14	129.2	90.784	117.06	142.83	108.9	99.764	109.18	74.567	102.43	115.57	116.47	113.19	113.68	123.98	119.72	118.14	129.14	85.563	100.83	84.476	92.593	81.663	77.835	90.561	89.963	78.456	80.547	83.154	98.568	82.595	87.023
93.657	67.809	106.22	111.53	147.66	139.65	119.59	111.02	177.14	109.41	114.54	57.659	114.03	85.718	161.25	101.67	55.362	64.831	154.13	126.17	117.67	109.28	148.72	112.14	141.69	126.48	136.49	134.54	107.41	86.574	112.41	102.95	96.79	102.68	83.92	118.44	85.758	92.059	77.929	80.432	92.299	54.841	85.849	89.747	84.851	80.826	75.755	92.225	81.278	93.249
92.949	57.603	110.4	115.14	146.53	134.02	123.09	115.25	144.35	131.07	140.17	76.116	109.82	99.163	160.25	98.914	50.305	65.304	132.05	106.37	145.81	102.21	119.35	98.993	123.55	117.52	126.02	121.34	76.68	59.996	54.359	68.534	79.646	85.316	77.429	117.9	100.39	97.151	94.542	86.805	109.6	72.96	83.143	97.867	76.065	93.552	58.378	81.208	94.296	117.47
92.963	72.106	113.32	127.45	116.73	135	116.37	122.38	106.84	157.63	146.89	94.817	115.14	113.71	141.05	111.25	64.57	83.157	112.55	98.459	131.59	84.592	108.78	113.44	77.675	102.55	103.51	110.15	60.579	59.939	7.5921	59.556	78.837	83.807	68.683	98.234	115.04	98.384	112.45	103.44	129.37	99.641	79.708	96.115	67.382	99.71	54.654	85.568	80.156	113.21
99.75	85.555	108.46	132.63	63.955	115.36	100.97	122.01	64.492	166.56	125.5	91.888	102.56	107.58	98.497	112.84	85.047	97.72	105.49	91.795	84.232	75.602	88.173	110.6	15.624	74.738	36.61	86.16	70.63	79.099	-7.9281	66.315	90.39	87.189	61.359	80.654	118.73	98.049	116.17	102.91	125.6	101.74	76.643	86.098	70.456	112.5	57.083	89.311	77.59	118.67
113.77	99.913	95.007	123.63	38.325	79.58	78.492	106.33	31.306	121.98	83.89	79.882	81.772	72.687	45.472	91.941	117.7	97.678	113.83	86.114	26.727	92.082	72.265	91.296	24.525	64.207	3.834	86.757	110.16	93.092	42.749	90.513	114.15	103.76	73.828	96.513	119.84	98.654	98.67	86.147	145.53	87.253	76.92	71.824	88.072	128.39	59.586	72.931	94.256	144.83
123.76	103.04	77.919	105.32	59.152	70.899	69.873	99.624	54.863	96.433	54.029	79.06	64.937	80.647	39.366	76.846	127.79	91.822	109.26	80.53	31.638	104.85	56.648	72.36	64.33	75.641	39.011	95.967	116.18	97.195	84.647	104.36	106.98	103.73	57.068	98.183	114.21	99.822	91.176	87.24	109.81	86.518	74.674	78.093	85.402	126.65	64.288	68.351	93.082	144.34
128.53	98.711	85.489	95.118	103.61	104.72	92.237	108.64	99.094	112.53	65.258	72.991	69.801	84.097	64.456	91.885	117.81	92.7	99.854	79.049	59.874	101.43	68.18	69.582	78.466	84.832	67.241	117.06	99.92	108.78	106.88	112.7	93.771	98.684	65.135	103.07	103.82	105.76	93.77	93.394	46.759	104.39	55.865	76.408	63.618	100.39	59.56	68.037	71.543	108.42
114.9	98.881	83.577	99.006	135.64	125.49	84.166	104.65	100.53	127.37	78.118	92.85	82.554	104.32	95.56	93.738	109.73	87.983	84.348	73.401	117.03	103.95	63.404	85.665	105.34	109.18	140.66	132.95	72.038	79.843	73.788	100.46	62.296	82.925	68.767	86.747	102.63	113.98	110.46	122.77	58.467	133.3	79.345	107.05	71.119	92.677	82.701	92.549	98.305	106
102.66	104.65	96.149	111.45	127.73	138.99	86.71	102.43	92.009	131.25	95.439	87.147	106.88	81.195	110.67	97.947	96.002	88.469	86.645	79.199	121.14	97.401	72.266	105.67	70.229	102.87	146.73	138.1	62.892	67.105	43.593	90.326	51.107	73.896	95.028	81.268	94.044	113.49	110.86	120.26	72.115	126.63	96.543	113.67	99.511	94.806	102.01	112.52	124.01	102.58
92.478	106.57	84.525	114.8	112.44	90.793	68.948	85.063	67.465	99.606	116.18	95.656	97.957	75.007	113.72	89.202	98.957	95.731	81.187	81.462	141.78	106.72	53.401	102.56	37.936	92.553	154.6	124.91	58.668	69.52	34.307	80.183	53.402	69.502	97.072	84.282	87.665	110.02	107.71	106.28	65.003	95.887	115	127.69	121.76	117.96	114.25	124.08	143.24	117.13
92.168	98.238	75.263	110.87	93.118	47.04	68.768	79.942	54.108	72.755	125.53	98.04	80.266	77.091	100.27	76.602	101.6	102.57	78.547	85.643	136.92	122.42	47.818	87.265	33.833	86.833	129.77	102.61	65.252	84.859	54.841	80.822	69.242	77.714	88.008	102.66	88.059	103.96	101.7	92.668	39.851	67.505	110.29	125.91	115.78	131.75	99.867	108.67	136.61	124.04
91.996	98.724	82.262	116.23	105.68	68.523	90.043	99.595	78.615	83.264	131.15	105.02	89.974	92.82	92.837	83.862	107.62	115.34	82.615	100.02	118.96	132.9	94.781	104.78	95.344	109.31	139.08	118.55	83.838	106.15	111.06	114.03	90.357	103.25	70.328	109.64	95.86	95.841	99.124	100.52	40.191	69.544	88.894	108.78	79.279	114.38	81.601	89.913	86.246	95.031
86.811	81.915	97.069	127.33	117.5	99.42	108.39	120.28	75.816	135.93	138.56	109.48	88.935	108.22	80.424	99.834	106.25	116.42	84.375	98.799	117.18	141.95	121.29	111.3	141.13	121.78	105.55	122.26	96.651	110.53	125.33	134.72	99.149	114.76	69.836	102.3	102.38	98.513	106.08	115.63	71.741	95.848	80.264	100.02	43.003	96.898	77.552	83.95	73.015	92.675
78.368	71.622	107.98	138.36	121.39	130.64	113.77	131.95	80.26	184.83	137.32	107.57	90.931	113.08	77.543	120.68	95.255	104.72	90.013	94.906	119.72	133.84	120.54	114.79	139.49	111.19	78.101	122.65	98.6	99.765	100.29	134.51	89.511	107.4	80.65	77.071	98.317	100.39	106.99	117.85	119.31	116.36	94.012	102.27	42.124	88.48	108.56	105.83	87.107	99.602
77.692	66.948	99.007	130.45	99.943	118.29	102.8	121.94	84.479	183.36	124.2	96.132	78.497	105.23	75.888	128.99	77.767	81.756	93.967	89.103	117.84	110.5	72.096	88.741	73.336	65.749	50.084	96.36	82.866	85.922	45.706	96.886	70.688	83.932	104.61	65.762	88.493	100.85	98.189	96.35	137.02	114.98	116.25	111.7	74.166	93.855	150.5	132.08	118.76	111.53
85.11	82.924	63.306	102.24	87.523	63.063	72.508	91.439	93.223	115.58	112.7	101.1	61.918	111.29	82.485	121.65	79.384	70.249	89.192	91.209	130.81	84.599	11.736	55.246	22.87	25.206	102.71	73.825	56.967	84.595	15.824	49.932	60.275	69.475	122.78	79.431	89.439	101.54	90.766	78.401	120.14	108.18	128.51	123.93	101.78	94.821	177.01	144.9	120.04	99.047
98.439	92.235	30.826	66.344	63.242	-12.906	45.353	58.123	63.018	35.081	99.257	104.48	45.173	117.41	71.406	86.996	88.27	66.622	83.698	91.965	129.47	71.577	-40.486	10.55	-2.0863	-5.1531	134.72	35.006	38.956	81.198	-5.8067	1.4864	63.913	67.536	147.17	120.64	105.29	110.32	93.438	76.25	88.109	109.96	122.42	126.07	108.01	90.671	159.88	123.89	124.53	95.283
97.433	99.773	33.426	66.02	43.64	-3.1721	46.03	66.152	41.086	21.763	90.155	97.677	67.143	99.178	45.04	56.277	91.294	75.098	82.048	95.202	91.175	71.882	-32.478	8.0676	13.945	-3.6908	123.79	40.224	47.656	74.467	-7.5488	-0.97602	68.632	77.248	159.41	143.96	113.58	115.48	93.457	78.678	46.201	100.52	119.17	117.7	133	99.012	144.69	105.97	140.74	100.65
100.15	131.44	76.619	76.587	75.964	57.657	78.911	86.569	90.541	29.389	100.63	91.5	143.92	90.038	68.831	56.379	97.296	101.77	115.12	129.23	46.739	63.376	65.064	66.173	47.615	25.517	158.14	96.232	90.348	85.961	54.854	52.703	94.815	107.31	144.94	130.6	108.59	108.91	86.634	87.79	42.575	96.915	93.175	82.676	125.96	80.23	117.53	97.703	95.443	63.18
97.209	133.59	99.73	83.858	110.99	87.936	94.262	95.581	137.98	68.202	123.6	111.92	172.08	129.33	118.2	70.614	93.138	114.51	127.02	140.1	78.743	69.274	105.66	100.6	43.773	60.651	165.2	121.22	109.5	89.965	77.352	90.392	94.514	102.87	72.488	74.245	89.164	102.77	90.754	99.281	22.734	92.345	102.01	96.043	127.47	96.604	119.41	123.83	87.779	70.279
100.01	125.74	117.43	91.535	112.9	148.24	116.33	108.63	182.85	107.54	128.17	119.13	185.34	127.39	143.55	98.368	80.385	103.13	138.02	142.33	70.27	80.547	137.75	124.14	38.846	95.867	116.17	148.51	134.94	95.811	109.87	123.91	93.192	93.571	19.318	40.349	71.245	89.739	78.717	88.265	32.696	78.972	127.98	113	168.99	126.96	141.51	146.7	105.68	93.358
105.79	107.62	106.2	83.978	103.33	167.15	115.86	102.12	191.26	127.4	133.05	138.3	161.25	137.37	161.02	127.48	77.215	89.226	129.59	132.59	95.721	94.118	130.77	119.16	46.959	124.86	85.853	147.12	138.09	110.78	133.27	131.61	85.806	79.048	-21.784	28.486	70.844	83.232	79.087	86.371	42.777	83.307	156.16	144.46	190.96	148.57	158.56	166.22	122.38	116.86
108.58	92.107	88.28	73.421	94.416	145.66	99.48	83.312	165.16	123.71	133.81	153.58	129.95	142.55	164.52	144.16	85.342	84.113	115.22	121.5	128.87	102.78	113.11	103.74	73.617	135.15	83.784	126.78	130.9	124.19	147.47	124.53	76.323	72.211	-27.094	38.911	83.786	84.514	87.693	90.501	63.003	96.154	172.6	167.79	189.85	156.97	160.39	176.81	137.92	139.81
103.43	96.473	94.436	79.164	96.377	148.69	100.18	85.07	180.09	123.6	115.36	141.99	139.76	135.85	169.86	153.54	79.894	88.022	110.6	127.77	121.6	85.988	131.42	118.62	95.134	125.23	108.07	115.87	118.79	125.86	151.6	124.09	55.519	73.715	-12.481	41.465	87.522	80.199	89.422	88.117	68.447	92.114	167.07	163.93	188.56	153.45	161.58	189.44	133.79	134.59
93.393	105.34	109.27	93.269	118.86	133.02	101.94	87.279	196.55	110.47	95.234	121.68	149.55	117.61	166.12	150.61	76.174	88.996	104.13	131.66	102.58	73.753	151.32	137.13	114.33	109.9	132.38	114.04	107.07	110.8	155.42	127.24	42.723	81.02	30.327	56.801	83.219	81.713	86.057	74.285	82.198	74.304	148.94	146.29	193.91	159.43	161.19	184.71	141.56	139.82
86.024	98.792	122.21	103.18	136.5	119.16	111.19	92.695	206.26	113.06	76.026	98.582	141.37	107.56	158.33	139.27	62.562	75.44	92.577	126.69	86.719	73.626	157.42	143.26	121.14	107.47	120.91	104.25	89.236	86.172	145.81	120.91	39.547	80.597	76.021	78.234	78.617	89.835	88.517	66.018	86.329	62.087	120.75	126.07	189.74	158.83	150.96	155.3	153.98	143.48
79.874	87.137	123.7	110.48	153.01	131.73	118.82	101.8	205.34	132.5	72.041	91.962	126.9	108.22	152.15	130.73	59.924	63.933	82.208	120.16	93.65	90.409	168.7	153.55	158.2	139.97	123.37	115.22	80.699	74.271	150.9	122.81	55.337	82.435	108.54	95.19	85.962	99.422	98.611	78.091	97.814	70.804	94.33	108.71	160.35	131.16	134.63	112.91	140.21	120.83
75.284	72.723	117.08	114.95	161.53	151.05	120.85	111.18	191.93	157.4	90.352	98.01	112.99	113.43	151.99	125.37	73.852	71.15	82.672	116.16	130.5	112.53	179.46	160.12	195.84	176.31	138.12	132.93	85.594	88.31	155.2	127.45	82.522	86.406	122.06	93.952	100.39	104.95	111.91	101.48	99.09	90.407	76.25	95.274	100.72	80.891	108.46	77.861	101.11	78.657
76.225	69.54	116.7	120.84	155.02	165.11	125.42	123.17	190.22	157.59	107.91	94.303	118.04	99.215	152.07	115.8	94.644	96.368	104.82	120.72	149.05	119.03	193.44	163.35	196.75	176.55	152.44	147.06	105	115.27	144.89	129.38	106.98	95.336	124	75.744	107.3	97.253	110.48	111.05	91.153	93.823	67.71	77.692	44.961	35.035	78.397	62.8	56.14	35.867
90.745	61.592	113.85	116.78	129.63	103.44	119.95	114.52	152.34	107.9	115.27	75.942	95.331	63.281	129.34	86.844	115.51	117.12	127.12	109.48	148.27	120.04	157.98	120.84	134.53	119.68	114.81	115.93	116.62	127.48	97.352	100.91	124.58	100.45	139.51	80.458	104.11	92.222	99.819	96.146	82.12	78.69	67.388	67.65	17.037	34.856	40.366	52.221	61.716	51.191
111.59	92.564	112.54	116.93	140.89	80.03	119.56	112.98	171.65	44.299	101.34	60.48	98.741	43.39	122.01	71.033	126.13	132.73	140.08	111.2	122.08	100.61	152.21	118.19	108.03	81.272	176.5	124.59	106.55	121.8	81.817	92.208	128.74	115.02	129.22	87.874	93.829	80.687	87.332	91.398	80.184	64.583	60.24	60.723	20.895	46.595	28.182	62.586	31.172	34.133
125.84	124.59	94.908	117.31	179.45	72.909	94.589	101.22	158.36	5.0836	79.168	70.35	83.893	56.075	106.19	56.25	132.79	124.88	120.45	101.11	128.4	102.33	132.29	128.86	165.46	99.488	300.27	153.23	69.978	80.197	80.97	91.519	121.77	124.82	110.44	114.3	95.715	85.445	98.287	120.52	113.28	79.131	65.748	80.326	45.634	72.106	44.811	78.092	16.804	33.246
150.42	76.008	108.77	96.387	143.74	39.357	97.511	80.424	33.011	40.248	67.104	27.827	17.239	25.94	40.621	34.462	95.849	78.758	99.829	65.227	110.01	123.54	59.485	57.839	128.08	81.733	152.86	80.709	31.149	36.239	22.902	46.525	129.03	108.82	177.13	202.7	102.79	120.44	125.57	130.33	112.41	107.24	41.302	71.633	46.914	90.9	10.296	39.029	81.07	96.795
138.02	83.417	121.98	106.7	153.29	143.49	95.55	98.353	53.605	105.84	38.32	35.462	54.992	56.325	42.499	40.752	70.654	59.887	92.38	81.03	110.27	124.14	78.162	103.18	200.65	141.87	212.84	111.84	15.216	0.3136	10.155	63.427	98.136	101.25	158.63	188.63	109.06	120.92	142.48	166.43	135.26	129.7	55.486	79.047	66.598	81.076	44.396	62.464	79.031	86.613
116.7	89.905	124.22	113.75	156.62	180.84	80.514	99.452	74.079	124.52	45.271	68.849	83.425	73.59	55.489	57.248	88.639	72.783	90.712	95.79	130.02	131.46	80.463	121.42	221.79	169.15	229.83	137.9	40.134	16.161	18.74	83.141	81.826	101.08	154.94	163.42	111.06	115.18	137.93	161.51	159.15	127.56	79.871	82.262	78.463	86.368	66.241	77.456	99.579	108.85
105.65	102.47	117.97	109.54	138.36	162.69	79.024	97.255	115.88	112.7	79.481	108.48	99.914	92.073	92.242	88.581	123.62	114.19	92.188	108.03	143.02	123.61	74.146	107.73	145.85	147.35	183.65	137.3	80.465	88.495	43.727	93.335	79.08	101.34	136.08	124.44	102.49	100.91	118.02	128.18	138.28	111.52	86.135	75.368	67.954	91.886	61.273	81.174	99.468	115.65
114.86	116.72	113.92	94.134	73.08	129.88	92.917	94.942	121.37	91.17	89.089	125.31	113.92	91.289	111.79	97.225	145.5	138.68	107.02	111.2	92.844	115.97	72.936	73.096	45.745	108.9	73.121	104.24	130.71	146.72	72.994	86.826	90.833	101.25	114.03	100.87	99.252	87.476	93.007	102.61	152.85	109.28	82.453	61.617	62.999	91.289	39.292	61.342	108.04	119.84
128.58	125.61	117.84	81.941	10.995	139.75	117.44	106.36	108.17	114.32	85.499	119.61	134.82	91.046	122.03	96.351	136.64	139.54	117.75	107.63	33.399	111.84	90.126	55.963	-20.018	90.175	-17.539	75.723	160.55	169.65	100.91	85.931	101.84	94.126	69.577	76.339	97.063	79.722	80.971	106.13	158.16	123.33	79.483	60.344	68.147	79.914	39.997	59.563	100.44	96.971
132.04	104.67	113.89	68.839	7.4994	114.84	114.6	96.037	42.589	141.99	104.93	114.68	118.03	91.88	115.27	86.633	127.93	122.15	103.28	81.625	51.939	134.47	78.108	33.064	-25.695	89.047	-46.598	56.593	162.81	156.33	119.51	88.61	118.28	84.859	42.619	75.312	98.695	91.944	89.779	120.89	149.22	141.79	94.987	90.872	80.522	88.593	68.134	83.409	116.31	106.48
120.79	96.736	125.81	71.355	70.516	150.43	125.11	100.47	73.825	152.66	113.1	97.039	141.9	81.406	122.49	91.137	110.91	103.43	93.187	78.151	69.018	135.72	116.99	68.91	33.988	106.52	45.405	102.05	157.14	127.52	153.81	122.2	125.52	95.072	29.135	69.625	94.451	89.556	89.739	123.26	125.1	136.65	115.16	116.23	120.51	99.445	124.83	136.9	103.56	89.29
101.14	69.478	119.34	70.434	138.95	127.29	122.52	88.909	106.9	127.32	121.1	90.736	121.19	78.42	119.54	91.448	102.59	85.996	65.366	60.075	119.15	135.41	105.38	72.323	81.826	106.6	117.75	124.18	133.19	100.2	146.9	127.71	119.92	102.95	46.398	82.666	91.445	89.688	93.724	105.64	84.509	117.72	140.85	147.31	164.83	139.38	160.59	172.53	136.76	124.13
86.771	68.246	116.34	74.621	168.71	129.12	139.02	93.65	168.73	101.57	108.22	86.649	115.21	77.435	116.64	99.806	94.4	82.764	54.697	59.149	119.82	113.85	112.27	83.964	113.95	105.93	150.53	142.95	117.68	98.072	142.08	128.13	111.34	117.02	72.484	95.54	90.173	79.893	90.648	86.703	64.685	101.02	139.06	139.96	187.6	151.8	153.35	164.61	146.48	132.44
78.677	82.17	104.36	81.761	150.35	116.72	142.13	100.49	165.72	106.83	103.07	106.74	93.523	97.423	104.29	109.52	99.998	96.872	50.295	58.81	124.85	102.85	96.175	79.756	121.75	111.04	119.89	133.52	107.7	118.03	131.9	119.29	105.78	120.02	85.17	99.136	93.294	80.387	96.517	87.422	67.002	100.81	121.17	117.46	164.48	135.11	113.74	121.8	144.73	132.09
78.045	122.37	104.18	99.207	120.09	137.57	138.48	118.13	136.24	139.26	107.64	134.96	101.36	116.56	95.443	126.89	117.53	127.55	66.558	77.632	113.47	98.568	103.52	99.177	127.39	127.11	93.768	137.66	117.7	147.38	147.8	132.43	111.48	122.99	78.051	80.573	96.557	85.349	98.888	101.51	92.613	102.72	92.723	81.818	111.88	83.858	79.577	80.472	101.44	92.859
83.987	137.44	105.91	113.64	81.169	134.93	117.63	125.35	65.501	168.63	112.82	150.76	97.205	122.29	76.893	125.8	132	147.16	81.658	86.458	101.48	109.57	78.309	93.889	102.82	119.5	34.612	113.05	127.57	147.44	130.18	129.17	114.72	112.01	70.672	57.752	100.97	100.79	100.8	108.2	113.06	93.118	82.593	70.731	71.521	53.512	70.632	61.901	95.85	89.125
94.682	139.03	108.44	122.35	72.631	138.61	101.84	128.32	49.432	168.23	110.19	147.67	103.11	121.76	80.575	119.01	135.11	157.07	90.627	96.082	82.046	110.32	64.386	92.341	83.478	97.605	27.489	99.064	127.13	126.08	104.41	120.08	112.19	102.81	62.932	34.108	105.74	109.98	98.364	105.78	113.54	78.176	83.981	79.957	60.317	47.742	90.01	76.649	92.648	87.056
105.21	132.83	101.5	120.35	91.921	129.63	91.778	120.17	71.237	135.64	105.63	137.91	102.48	122.73	101.73	110.7	132.09	157.67	86.72	99.777	75.01	104.81	63.108	88.959	95.449	76.901	69.726	98.732	114.2	101.54	87.234	105.26	110.2	101.05	70.889	32.911	112.91	114.02	98.093	105.45	111.45	80.678	87.336	95.682	67.747	62.601	109.23	95.681	87.879	88.587
107.45	133.93	90.115	114.77	114.45	118.41	88.969	111.14	92.548	104.85	105.12	134.03	98.162	131.56	124.07	111.27	124.06	153.7	76.397	100.99	87.959	98.736	77.622	93.35	133.94	73.334	123.15	107.68	96.1	93.884	86.814	97.42	109.24	103.8	92.802	53.84	116.49	115.19	101.59	117.18	112.85	107.57	83.948	98.345	72.267	76.914	109.97	97.738	69.198	82.747
98.598	137.93	83.199	111.21	110.85	96.257	87.704	105.39	62.795	95.088	111.48	135.95	83.371	137.07	119.66	119.37	112.7	144.83	66.305	97.407	113.47	100.91	82.225	94.546	150.9	76.485	115.5	98.721	82.596	104.01	84.392	96.363	108.18	102.59	130.23	92.586	112.41	120.15	105.89	128.97	110.18	139.39	76.004	84.903	62.699	84.442	90.198	77.13	57.627	86.855
79.973	152.46	81.873	116.44	101.96	86.775	83.963	108.25	24.54	93.656	119.65	144.27	76.471	137.32	98.412	133.55	105.94	139.52	58.071	98.867	135.92	102.39	82.855	109.3	142.26	86.851	98.298	93.658	77.451	119.9	85.497	111.79	102.91	102.3	158.17	122.79	104.51	122.08	106.33	128.66	96.487	150.22	73.304	71.278	47.392	83.033	79.213	62.583	43.832	85.992
66.197	154.44	82.02	120.42	88.68	79.484	79.37	109.41	0.7871	82.519	112.8	138.77	67.246	122.02	65.943	125.23	97.244	127.66	51.257	97.849	129.68	99.635	63.53	109.44	109.12	88.998	72.769	80.682	74.584	110.01	68.68	115.41	93.887	101.18	175.13	143.86	104.84	119.61	108.08	110.74	84.375	135.77	84.774	75.546	47.61	87.933	85.124	62.861	61.333	101.86
67.414	143.2	82.5	116.45	80.956	75.769	75.197	99.024	1.4686	48.607	83.594	112.34	62.375	79.63	29.722	77.419	91.577	103.18	55.45	94.39	78.454	98.91	45.061	90.634	113.45	92.702	72.658	81.135	83.174	61.198	57.543	103.16	96.205	109.45	192.91	167.9	121.46	111.16	111.97	88.911	130.02	115.28	111.12	91.789	81.985	104.35	103.07	67.05	117.26	139.25
84.412	113.93	93.147	97.933	108.21	75.773	101.97	94.274	67.434	66.263	110.3	74.53	51.63	64.934	50.958	60.651	75.536	101.53	56.494	94.802	76.85	78.467	41.147	54.654	75.754	75.52	71.493	85.163	68.238	64.268	67.95	88.523	114.18	111.13	182.23	168.16	121.32	101.29	131.33	72.965	74.382	102.33	97.232	93.527	79.128	101.4	99.593	83.039	106.46	113.74
97.443	94.454	103.83	81.2	118.65	79.331	112.93	86.492	99.476	79.445	117.48	54.664	64.158	60.023	66.448	39.703	69.999	83.33	79.981	98.604	68.045	79.657	59.461	40.297	109.93	82.426	91.232	98.622	77.562	53.65	94.755	83.492	132.89	116.36	168.22	159.82	118.82	91.599	138.89	86.773	104.88	105.52	100.49	90.511	104.81	109.91	98.132	86.494	120.99	112.15
100.38	72.136	112.17	69.589	96.445	63.667	112.96	82.716	76.594	94.25	124	53.891	74.019	75.72	72.569	50.706	68.219	59.094	108.05	97.81	74.036	93.02	74.427	40.614	116.42	82.977	52.772	79.111	94.171	61.046	109.22	83.749	141.55	113.64	158.92	145.39	105.45	90.88	130.68	105.74	132.19	108.92	102.38	83.877	121.81	123.2	85.438	78.561	144.78	129
90.877	73.215	117.48	80.068	72.395	91.114	117.47	102.04	77.327	101.72	121.72	63.608	107.51	101.69	85.408	106.22	69.691	49.309	131.92	108.99	67.449	93.475	127.71	97.575	105.51	92.285	32.734	76.742	112.23	88.652	137.58	111.75	134.91	116.9	141.83	115.55	88.954	86.433	101.96	111.95	131.68	100.29	96.052	76.062	123.67	117.73	82.864	82.031	122.05	109.27
83.205	76.948	106.94	97.942	61.183	103.79	113.75	112.33	69.352	84.215	117.79	70.426	117.2	115.22	90.741	155.75	82.523	54.082	137.46	113.37	67.64	96.14	172.83	151.31	96.837	106.21	31.475	79.091	121.62	108.76	166.53	134.54	127.76	124.08	137.84	104.28	87.828	88.963	76.511	99.464	131.55	93.688	87.195	80.688	103.19	100.28	78.924	84.735	89.594	90.789
87.071	70.076	90.345	111.44	59.656	91.968	106.13	106.39	48.927	72.585	110.97	58.978	93.708	107.42	83.433	156.67	93.148	64.83	127.67	105.76	81.451	107.81	180.48	159.71	105.23	120.17	32.335	73.432	116.35	102.85	171.19	129.88	118.69	121.07	135.77	110.21	98.826	99.061	74.037	81.819	138.52	98.328	82.952	96.453	74.495	81.082	70.417	83.115	77.049	91.904
100.5	68.547	87.746	119.3	77.362	85.879	103.03	97.667	47.085	88.003	107.79	39.507	73.437	84.359	75.373	120.36	99.838	81.004	118.57	101.54	105.09	124.53	169.64	139.98	142.79	137.29	56.012	79.67	110.29	92.159	169.07	120.73	107.99	109.74	117.43	111.93	106.42	108.97	91.401	76.129	145.97	109.3	82.042	106.69	55.502	65.231	65.893	83.101	70.236	91.437
108.63	80.378	91.468	123	116.6	89.77	90.182	94.152	70.581	118.39	112	48.281	72.728	79.521	79.746	84.23	111.79	99.929	107.99	102.34	152.04	143.43	144.94	121.61	199.75	160.26	126.22	102.84	108.48	98.967	167.62	127.28	88.265	94.388	68.359	87.73	104.8	114.7	117.27	95.015	138.6	117.79	92.622	119.91	57.007	66.783	82.419	98.204	64.913	84.714
114.62	82.996	102.16	114.99	131.08	84.58	79.469	94.402	82.74	131.92	108.11	66.371	82.207	73.457	80.282	66.605	117.96	103.53	106.74	99.024	166.54	154.58	112.93	97.451	209.41	157.37	139.45	101.96	118.74	122.56	155.17	132.86	76.767	85.44	45.295	73.128	103.4	118.21	130.91	115.76	124.22	119	98.365	122.37	70.915	81.49	95.11	102.59	82.752	91.291
114.79	86.403	105.58	103.42	135.44	87.406	74.986	98.92	104.09	112.97	95.784	89.664	103.4	72.266	92.228	75.157	121.6	100.37	112.27	96.232	148.97	146.4	110.08	96.182	195.6	146.28	151.92	107.51	130.91	147.65	155.57	139.67	85.355	96.274	56.187	75.109	110.37	112.35	124.9	127.86	119.04	117.95	98.264	118.24	83.624	89.925	109.3	104.26	89.605	86.99
110.12	76.612	96.685	92.48	123.6	77.819	78.175	99.364	104.82	86.706	83.808	99.305	101.24	70.217	100.87	82.645	117.05	92.28	113.27	82.75	128.29	127.98	111.04	90.249	160.29	126.83	136.3	106.7	125.91	146.81	145.2	123.56	110.87	111.16	96.862	99.573	118.5	102.9	108.88	119.24	116.6	113.53	104.49	118.1	94.953	100.2	123.64	105.93	104.31	96.503
100.13	75.428	90.794	92.373	109.9	90.189	95.763	105.43	116.95	83.388	72.614	93.473	97.178	72.119	106.78	80.973	104.51	88.565	112.62	75.491	113.81	100.7	124.69	96.52	134.71	116.06	130.68	119.97	106.38	118.41	131.02	101.15	132.42	119.39	122.94	115.53	111.21	88.013	88.553	98.858	109.93	96.198	125.42	121.2	119.33	115.25	150.02	122.94	110.15	102.06
88.548	76.456	93.22	96.492	87.721	99.545	114.89	110.06	118.89	106.79	70.257	86.082	83.54	83.222	97.755	77.513	91.64	89.118	104.31	71.596	114.87	78.583	114.33	94.911	96.718	102.15	92.083	116.27	82.304	87.477	101.43	77.298	130.82	108.41	117.86	113.36	85.751	81.974	73.881	77.914	77.089	62.91	156.38	131.03	156.87	148.83	176.5	148.01	128.35	120.41
79.023	74.774	89.834	95.256	59.039	78.971	108.39	100.8	91.766	125.6	74.23	104.46	59.444	115.1	77.413	83.836	91.921	90.319	85.826	66.812	130.03	74.412	63.533	80.346	53.428	86.552	30.27	80.652	66.194	72.244	59.428	57.059	100.79	83.55	86.854	98.069	64.121	94.371	72.496	75.342	37.317	33.285	188.89	155.25	194.9	196.27	191.36	167.84	172.37	161.02
77.624	87.157	87.989	96.078	39.877	86.214	94.709	97.79	89.865	128.26	78.098	135.39	70.624	142.49	69.429	118.12	98.762	97.868	77.928	79.115	106.42	70.43	42.601	92.929	27.356	78.561	-5.3732	60.909	72.441	87.894	48.021	65.012	66.011	72.138	58.557	82.882	62.491	108.96	72.566	85.352	11.132	25.316	191.66	162.76	214.02	211.87	188.1	171.38	185.39	164.85
83.996	96.726	72.009	95.712	42.779	76.94	64.362	87.867	80.085	107.02	92.151	172.11	83.475	164.71	79.285	148.49	111.58	105.92	75.772	90.253	91.791	76.817	33.103	105.74	31.537	80.2	13.277	55.803	82.562	106.32	48.858	75.098	48.315	72.909	53.239	85.728	85.08	121.76	82.064	99.118	19.413	53.331	170.08	158.68	194.39	190.52	163.44	152.67	178.23	154.59
94.74	101.72	64.659	104.14	55.417	78.315	51.096	90.201	80.157	90.921	103.91	175.13	101.67	159.81	98.192	149.39	108.16	104.85	86.872	98.95	78.734	80.889	45.723	117.59	46.091	82.635	62.568	68.59	87.986	103.43	42.798	78.102	51.23	76.87	67.289	97.058	106.85	118.3	92.431	95.332	47.384	90.088	132.38	131.58	152.6	140.63	127.88	120.15	150.87	130.41
103.38	102.95	72.389	119.88	84.103	63.635	56.698	95.869	75.527	74.357	124.73	147.78	104.82	127.55	112.24	122.34	104.49	98.069	99.977	97.397	96.762	86.735	59.627	118.74	54.149	78.851	124.54	92.574	92.289	91.299	41.349	80.61	74.624	80.012	91.511	111.34	110.1	106.47	101.44	67.841	76.533	104.12	92.568	92.539	102.94	94.596	89.659	84.869	116.11	112.07
102.52	101.47	90.839	140.75	111.59	48.661	75.599	107.13	78.411	65.016	140.62	109.04	97.44	92.149	117.22	89.137	101.9	87.416	103.12	86.806	134.27	88.454	63.463	118.7	41.645	68.595	171.98	111.42	96.008	84.639	41.579	89.074	89.543	75.372	96.016	106.35	95.052	94.944	108.57	34.693	78.848	81.775	67.647	67.595	71.188	76.53	67.836	69.415	89.67	102.61
[truncated: 66 more columns]
