# Supplementary material for: Constructing high-order functional connectivity network based on central moment features for diagnosis of autism spectrum disorder
Source: PeerJ. 2021 Jul 6;9:e11692. doi: 10.7717/peerj.11692 (PMC8269664; doi:10.7717/peerj.11692)
Supplement: Supplemental Information 2 [file peerj-09-11692-s002.zip › raw data/Subject_59.csv]

76.188	93.129	88.08	119.7	146.37	131.01	105.36	89.432	140.03	126.06	92.109	93.627	125.1	99.289	149.76	190.81	94.81	91.077	111.18	168.13	131.83	137.79	122.22	121.48	198.07	139.97	138.04	138.48	126.61	151.15	155.01	150.33	169.6	146.33	85.621	106.42	114.24	107.75	128.75	141.7	175.33	144.7	108.5	104.39	103.52	85.5	95.866	96.832	81.481	61.518
80.125	87.63	77.751	105.1	131.76	95.205	92.914	84.436	120.23	108.31	93.779	80.046	131.05	89.752	138.09	160.97	88.307	80.667	119.61	157.17	106.33	118.22	114.7	111.62	147.14	95.662	101.07	113.22	120.2	131.41	124.17	136.23	167.52	144.66	91.974	103.35	98.956	88.625	107.99	121.59	155.37	132.01	143.87	146.84	163.44	158.34	130.14	129.07	108.79	96.057
85.829	84.45	74.484	83.279	127.09	76.512	77.418	77.6	112.48	120.24	103.2	70.098	135.21	92.067	141.2	149.92	110.29	102.75	120.82	134.75	101.99	107.7	108.79	97.771	114.57	80.851	76.925	95.32	122.12	116.83	122.46	120.89	179.17	138.86	113.68	103.83	96.612	80.109	110.22	109.48	163.09	143.11	144.45	147.31	207.47	197.42	139.05	142.58	129.05	109.68
90.175	74.171	74.207	65.666	115.92	75.779	76.36	73.033	93.31	111.82	96.601	66.336	112.62	89.259	136.61	148.17	123.7	123.76	108.15	110.8	114.19	113.38	96.595	85.399	120.6	101.41	66.173	93.313	111.57	100.13	132.76	104	176.35	128.18	147.19	133.55	105.99	98.288	115.45	113.32	175.12	166.33	132.66	124.32	231.16	215.01	121.43	139.2	188.93	148.57
92.057	73.356	70.809	57.338	105.91	87.162	70.369	56.351	80.735	94.391	63.471	50.947	66.117	76.219	110.17	137.01	130.76	142.17	82.429	92.961	120.99	118.74	65.139	71.934	152.63	139.81	94.352	106.71	89.532	86.881	124.01	82.628	145.41	110.21	188.32	172.01	130.29	128.71	121.11	123.46	175.38	176.88	117.96	95.826	215.29	198.87	97.069	122.24	228.12	177.17
94.238	75.041	85.362	77.015	96.055	101.19	94.912	64.153	78.251	62.85	30.51	36.425	27.896	58.641	79.36	117.2	97.872	111.12	74.89	96.867	106.78	111.74	61.892	91.13	197.34	181.42	126.17	124.24	59.644	65.533	105.27	76.539	97.355	94.894	211.66	216.68	129.62	145.86	96.746	120.95	137.52	141.64	131.06	102.36	186.95	193.09	86.798	118.04	259.94	211.89
97.779	95.901	86.145	91.474	86.981	98.124	75.846	51.11	49.307	54.785	16.404	21.341	9.9101	50.363	61.972	100.66	106.13	115.21	84.824	97.644	88.234	100.68	62.627	112.03	172.27	163.39	151.54	123.21	59.081	71.307	57.397	63.725	57.87	76.085	197.06	210.8	119.14	137.6	61.177	91.365	58.002	91.391	131.29	111.64	112.39	132.68	93.752	106.54	197.26	164.4
94.585	111.81	91.493	99.525	87.646	92.226	70.602	57.41	67.092	87.455	41.89	33.424	50.644	65.631	85.924	107.75	132.45	138.82	96.967	88.559	67.364	87.081	84.627	124.43	117.11	123.78	139.43	113.52	90.191	100.92	43.847	78.047	60.146	74.583	160.21	171.72	106.21	113.95	56.004	71.765	46.945	73.379	134.74	128.21	74.514	87.492	117.63	115.98	98.115	87.491
107.33	117.23	109.98	110.17	107.83	109.37	98.53	90.786	91.265	134.8	75.45	63.627	92.111	83.847	128.41	133.88	133.07	132.95	134.46	93.697	70.468	80.702	125.82	135.55	77.598	99.588	108.47	107.55	107.74	110.2	68.72	102.06	87.927	84.363	108.71	147.21	80.924	93.294	66.606	69.943	62.699	93.342	134.56	140.87	64.056	79.597	117.74	128.5	71.152	68.842
102.47	120.17	98.487	88.022	111.45	109.33	89.944	83.172	123.52	157.37	91.609	78.808	117.04	88.717	144.47	135.31	149.01	161.79	120.86	78.359	81.299	77.219	104.32	89.626	54.144	77.981	96.733	108.09	118.39	121.6	80.382	107.85	106.34	95.26	85.596	103.93	104.33	97.842	124.07	99.57	138.25	145.8	141.42	152.69	76.717	78.916	138.95	149.46	52.779	60.643
109.53	122.64	97.077	79.57	118.78	120.17	88.729	75.003	116.5	140.68	88.18	78.512	94.676	76.18	126.41	119.27	120.92	136.86	127.06	91.482	108.27	81.224	85.805	66.012	89.646	98.888	123.31	121.13	93.537	93.666	85.502	96.272	101.94	102.71	78.594	95.728	115.7	111.91	147.5	123	151.52	157.29	147.33	159.4	76.388	97.113	136.21	152.41	106.99	109.06
107.73	119.59	105.05	82.002	118.76	123.51	93.769	72.084	115.86	111.01	94.757	79.371	81.535	72.516	100.87	101.1	88.28	97.03	125.37	104.71	120.6	88.51	80.628	69.097	148.76	140.55	150.26	127.18	80.483	70.409	95.401	92.311	86.481	107.27	88.463	91.532	122.11	120.36	139.69	130.55	147.02	123.3	153.46	158.25	87.662	125.31	132.45	146.52	151.04	146.36
107.92	118.39	110.67	93.827	115.39	126.83	90.51	80.39	95.751	103.02	111.89	102.67	82.199	94.541	91.647	113.02	83.861	75.831	136.03	114.54	128.73	102.98	93.921	102.28	171.19	161.99	156.41	115.35	89.892	72.826	101.81	89.641	80.782	105.69	97.434	99.316	109.58	115.1	99.528	107.49	106.99	77.071	128.3	125	82.167	127.18	105.19	113.59	154.69	143.65
99.613	111.46	101.99	102.81	93.887	119.1	88.071	101.63	79.005	103.66	123.26	144.14	100.43	129.46	96.206	140.9	102.68	82.22	129.42	107.39	117.74	109.19	99.863	129.26	139.49	143.98	114.15	86.619	112.24	98.687	102.81	92.925	86.616	102.74	102.37	114	95.354	106.61	68.819	80.863	91.398	62.579	109.07	99.388	93.113	129.53	89.616	95.449	133.46	126.7
91.008	109.05	86.183	108.6	68.382	108.24	87.51	121.51	75.341	101.72	109.53	168.92	111.74	149.49	94.133	150.38	120.56	97.959	110.16	99.983	94.558	97.219	85.728	130.68	91.241	110.31	65.16	63.894	119.05	117.27	99.988	96.56	95.378	100.82	102.11	128.97	91.832	101.8	74.385	73.691	111.57	85.943	111.54	103.93	110.5	136.37	96.959	108.05	105.76	114.94
90.04	114.85	78.513	114.41	49.296	97.453	85.951	122.87	58.544	72.224	78.261	154.42	97.961	135.09	73.516	119.94	114.58	99.818	98.674	108.37	83.966	81.322	66.92	117.07	71.427	93.139	55.603	67.739	98.622	107.69	96.41	94.609	95.6	100.72	96.43	139.28	96.148	104.43	97.863	86.851	125.14	112.99	131.24	135.49	110.71	137.19	118.74	137.68	92.555	114.1
98.81	123.46	98.965	123.16	55.846	93.529	95.228	110.06	47.258	35.17	57.574	106.63	75.719	94.117	44.42	59.659	86.305	78.643	108.02	128.86	92.826	72.011	71.575	106.92	99.335	115.38	101.45	97.973	68.82	75.319	109.7	93.649	97.152	105.13	99.473	141.86	100.33	105.5	116.73	108.12	118.72	110.59	146.92	162.57	98.976	128.08	130.96	157.44	81.527	105.97
113.85	120.42	137	126.71	71.582	89.991	115.52	95.202	32.075	7.6309	69.98	66.849	68.729	55.112	34.935	12.095	61.592	59.318	132.09	137.52	121.32	83.631	105.07	108.59	131.93	142.77	151.55	123.26	59.7	51.728	133.4	95.156	104.42	107.59	118.43	141.42	97.597	101.5	104.88	113.22	79.52	84.313	129.72	147.15	91.251	106.46	109.77	135.47	73.988	87.544
123.42	103.46	166.39	115.68	82.919	81.807	142.21	89.987	47.012	14.68	102.37	57.456	89.27	39.261	49.685	-0.15572	62.221	66.325	140.36	117.03	137.36	96.18	134.07	102.77	126.15	137.01	160.71	118.26	78.393	53.919	148.83	97.362	120.42	106.34	156.5	137.23	98.024	91.42	85.834	100.42	56.242	64.601	87.819	94.644	111.39	87.148	70.632	86.026	57.236	63.36
127.03	86.851	163.72	94.727	82.525	71.142	156.65	92.17	71.25	41.003	119.23	70.871	106.3	43.57	65.237	15.402	79.376	90.643	130	85.975	126.77	92.492	129.41	85.279	71.789	85.052	128.71	86.791	95.454	64.462	127.36	85.823	131.04	99.791	184.58	132.54	99.688	80.545	75.362	76.093	49.038	63.002	49.132	44.016	130.68	70.967	40.667	41.227	48.253	55.349
123.22	82.062	136.11	80.309	72.093	64.023	158.15	101.34	92.419	56.693	116.38	95.594	112.54	62.595	71.672	39.452	87.798	108.08	110.73	72.055	98.922	77.971	102.34	73.438	14.667	27.157	87.044	61.628	92.22	69.08	82.427	71.987	124.63	94.209	170.9	122.02	99.522	75.906	80.889	61.377	65.077	72.603	41.348	33.114	123.96	61.677	45.312	34.548	61.96	71.45
118.28	93.019	111.96	83.577	70.385	70.396	151.07	111.64	116.61	64.163	113.82	116.78	119.17	89.244	77.455	56.838	85.564	109.19	98.089	83.707	75.447	70.356	84.566	83.075	-0.49275	14.921	71.747	67.349	80.274	70.396	53.047	75.211	102.33	90.852	109.11	92.638	98.718	76.307	95.829	68.205	100.39	80.544	58.601	55.969	80.968	49.861	76.034	62.649	82.195	86.947
120.1	108.79	105.84	99.708	81.406	92.314	139.55	120.38	129.19	76.901	126.97	135.73	131.66	115.11	99.902	77.101	85.692	106.4	105.02	108.72	84.323	88.026	95.454	113.86	27.801	54.939	87.465	101.52	80.241	82.129	58.98	96.847	79.588	88.698	31.221	61.416	95.628	83.075	97.919	86.689	119.89	88.217	68.254	72.664	16.39	28.86	93.791	86.019	104.85	90.471
124.88	115.35	114.33	111.46	96.288	113.64	133.13	127.91	152.77	107.95	142.76	139.26	146.39	122.72	127.5	91.658	100.71	112.21	111.93	120.21	101.5	106.11	113.67	130.16	66.495	106.37	103.95	128.15	100.33	101.16	92.043	123	73.526	87.179	-10.946	37.009	101.16	91.295	93.978	105.36	128.06	100.02	67.24	71.28	-17.019	17.62	89.457	89.879	114.52	83.578
127.08	110.85	116.73	110.43	94.966	118.33	130.62	135.95	162.61	132.74	137.06	126.56	140.5	106.64	134.25	95.842	117.44	122.94	115.21	117.89	111.11	103.95	115.16	116.32	84.053	117.33	104.57	124.88	116.14	106.73	114.53	125.31	91.187	90.603	4.1386	39.649	109.5	100.19	88.715	110.81	111.07	111.41	59.888	61.16	-8.1172	23.454	68.683	72.88	119.99	85.511
123.3	101.54	111.48	105.87	79.192	107.53	135.74	146.18	150.05	125.96	108.16	102.73	112.29	82.305	110.13	86.79	110.91	112.69	119.38	115.27	105.06	82.398	106.05	91.669	87.56	90.137	89.947	97.253	108.1	82.366	115.13	104.62	119.35	98.502	45.363	57.855	109.91	105.02	88.108	106.49	82.693	108.47	62.669	68.304	25.16	48.045	55.484	58.06	128.27	104.24
113.91	102.41	108.96	104.64	75.763	100.1	136.52	147.49	151.11	113.23	88.772	89.013	102.54	89.304	84.333	78.663	95.594	95.872	121.86	112.31	99.756	69.126	103.06	79.95	102.4	74.76	92.611	78.576	93.969	55.548	112.91	88.605	142.21	104.89	78.545	61.089	110.17	101.16	109.69	109.5	96.396	101.55	61.628	82.31	52.448	67.701	61.698	56.196	98.968	98.404
116.22	113.32	118.02	110.64	100.95	114.51	126.16	135.56	140.67	106.12	92.221	101.52	110.13	131.07	79.369	87.304	78.701	70.671	137.81	109.04	124	91.176	121.49	103.46	132.01	108.32	123.11	92.081	83.886	42.664	112.36	85.528	138.51	97.4	81.873	66.501	98.273	93.257	122.88	116.96	111.93	97.849	48.665	89.045	46.62	74.241	68.61	60.735	68.787	85.977
121.45	118.51	125.41	105.9	127.4	130.08	105.39	109.31	125.88	97.999	110.04	132.83	132.14	175.76	90.817	100.03	77.747	63.051	132.84	83.463	156.32	131.43	130.33	126.92	152.9	169.2	147.51	124.37	93.469	58.535	106.53	93.798	103.99	78.328	83.458	89.788	91.414	93.275	121.74	128.72	126.53	109.82	51.451	100.07	50.145	91.365	86.52	83.194	64.939	92.147
123.27	116.91	118.77	86.682	136.85	134.77	82.385	80.348	112.87	92.262	113.1	151.91	140.78	183.62	91.399	100.64	93.836	83.265	104.16	50.087	164.39	149.45	105.32	119.41	151.27	210.46	154.26	150	111.36	85.587	91.195	96.663	66.323	65.745	112.16	144.39	97.285	102.21	112.78	135.43	128.51	129.52	77.848	117.6	80.984	118.89	106.13	113.72	86.499	118.88
120.04	118.52	104.09	70.537	134.78	136.01	69.462	64.108	108.01	102.11	91.498	135.23	122.88	149.36	71.118	89.992	114.84	118.81	79.932	44.233	137.61	129.96	64.317	90.218	137.34	206.26	153.27	151.39	121.84	100.35	83.546	91.441	57.669	74.659	156.29	207.11	110.76	108.57	106.4	128.68	118.27	136.3	105.67	127.63	116.19	128.02	107.67	126.55	98.709	130.64
109.29	118.34	99.657	80.117	117.4	134.87	88.382	80.213	85.953	97.78	68.734	105.61	93.668	104.05	47.2	81.926	106.87	128.57	87.673	80.843	101.05	101.29	59.307	84.595	127.08	164.61	138.72	129.15	112.95	92.534	98.842	91.252	79.569	102.96	176.24	250.23	108.5	106.94	90.586	108.22	93.191	114.13	123.82	130.17	137.75	119.11	90.606	116.63	110.75	127.07
92.21	117.63	109.69	106.96	101.73	129.49	117.99	108.45	66.334	89.508	66.226	85.207	81.298	85.338	40.066	80.317	85.312	115.32	110.36	123.64	77.266	85.974	93.421	107.1	116.29	117.63	124.55	98.183	97.779	80.777	126.08	101.07	109.92	126.11	159.56	233.56	97.654	95.833	80.462	87.113	86.307	81.637	127.29	123.52	141.53	100.53	79.156	100.18	92.115	92.389
83.576	113.24	122.31	129.9	92.222	118.61	132.61	127.52	35.18	77.955	83.797	93.392	83.981	100.76	59.75	91.598	64.446	89.939	130.53	135.09	86.545	93.299	139.73	143.14	98.376	91.286	109.49	76.051	85.834	77.784	135.4	109.95	116.45	120.24	117.14	171.64	82.088	88.062	68.969	71.522	77.837	68.002	124.6	115.16	134.78	104.33	85.933	94.69	79.738	71.433
89.289	112.81	108.52	120.84	78.995	90.967	97.963	109.81	-18.162	58.143	95.602	111.84	74.183	118.78	75.312	94.252	70.81	89.205	123.25	96.965	109.37	97.507	136.71	145.27	57.946	69.252	94.066	64.754	80.101	83.223	93.033	90.336	86.537	84.438	76.58	90.636	80.675	94.862	60.885	62.193	46.353	82.221	130.74	118.34	119.1	132.65	118.61	110.45	86.385	85.229
101.59	109.88	92.091	100.14	70.692	66.277	79.219	99.176	-21.578	39.103	97.829	124.53	64.472	115.6	74.925	82.3	67.423	81.193	93.991	47.068	102.5	71.807	101.33	117.1	50.243	72.327	64.599	68.88	75.317	75.56	56.831	73.889	49.651	56.765	47.616	29.567	90.551	111.24	67.718	73.87	43.658	101.54	172.46	156.5	137.24	214.67	165.79	161.28	141.6	158.35
106.42	117	67.855	77.246	61.216	51.527	62.228	88.605	8.9011	32.283	100.84	132.35	65.869	103.82	66.958	71.816	77.127	105.28	60.948	19.172	84.447	44.291	49.836	72.734	60.171	67.764	47.137	85.096	78.492	77.117	41.502	63.73	34.532	58.139	24.826	-7.2712	115.94	129.1	92.124	95.593	74.105	116.64	189.68	178.4	141.76	256.73	186.41	189.24	176.78	204.17
124.59	141.3	61.706	80.937	80.966	76.889	51.199	86.06	34.471	70.015	110.53	139.49	68.689	107.24	76.442	87.291	95.946	134.63	81.414	47.04	97.511	50.611	39.158	66.129	68.887	59.662	71.059	105.33	78.765	83.062	53.438	59.865	46.235	75.371	-7.7368	-10.183	124.15	127.93	101.72	100.63	76.153	117.41	120.39	130.1	77.528	194.58	123.95	134.99	169.34	182.65
119.65	144.83	73.369	93.256	100.45	96.879	67.248	93.851	109.38	114.29	130.54	146.35	107.98	126.34	103.41	99.558	112.75	149.68	76.799	70.688	101	72.214	55.469	70.948	59.887	56.571	83.045	112.13	91.315	103.32	79.282	81.695	62.026	95.156	-13.672	-10.808	136.01	116.32	122.92	114.5	134.55	119.12	59.095	86.814	55.337	120.84	77.688	86.68	123.72	125.97
118.04	130.22	82.742	105.13	104.37	103.22	80.532	103.11	113.79	121.51	138.07	155.23	121.88	141.36	128.28	110.78	113.1	133.25	81.162	87.156	122.22	102.69	85.185	91.97	23.948	51.092	87.283	109.3	90.769	112.04	67.89	85.399	63.997	98.878	12.21	22.802	122.04	109.48	112.94	116.23	129.33	122.46	20.089	62.119	45.195	62.634	50.161	52.007	113.08	103.63
108.2	109.36	81.385	98.621	97.704	90.702	80.031	100.25	115.38	112.17	134.74	141.53	125.18	137.18	136.27	105.18	120.29	120.65	64.021	77.488	119.53	105.02	88.279	85.848	3.0227	56.96	82.319	103.03	100.98	116.68	49.969	83.541	67.228	98.271	69.624	41.998	119.63	110.71	119.35	127.59	139.84	132.69	36.01	78.938	72.88	54.213	79.654	69.564	93.367	94.681
106.88	99.074	78.731	92.319	84.76	80.477	74.081	96.313	66.929	77.126	127.24	116.68	100.08	110.3	125.92	97.472	117.12	102.87	81.339	82.717	119.36	96.251	87.735	81.329	22.393	67.185	79.746	103.58	105.79	104.67	53.769	73.977	86.885	106.52	108.64	64.001	106.19	115.09	111.14	128.81	109.3	123.65	67.59	105.45	81.597	68.877	108.82	95.24	102.42	108.9
104.81	106.67	98.507	94	99.534	91.32	81.01	91.541	97.126	94.367	139.35	86.19	111.44	93.764	133.91	95.727	128.23	107.76	107.05	97.351	110.45	84.96	94.006	74.968	88.351	94.992	87.964	106.65	131.25	105.18	126.42	97.664	129.46	122.78	117.48	48.664	112.98	101.58	125.97	127.98	140.48	107.71	72.971	99.292	91.288	79.995	113.91	100.56	65.297	76.656
104.31	110	126.82	106.54	112.57	100.2	107.72	96.888	120.04	98.507	149.21	80.877	127.59	87.502	146.18	93.886	111.5	95.057	138.71	118.94	116.79	87.226	114.88	88.227	138.94	106.56	95.169	106.88	131.36	97.089	189.54	118.34	158.49	131.84	108.6	63.574	105.44	82.489	112.4	105.55	140.84	77.756	62.913	75.508	105.39	93.924	87.981	80.341	76.449	73.523
99.247	100.33	138.92	110.47	120.34	91.878	129.41	98.061	146.66	93.546	139.56	91.282	142.77	92.66	149.81	83.321	84.8	82.506	128.97	114.51	114.49	86.427	118.68	94.595	137.54	97.129	99.888	100.12	110.8	87.112	184.7	117.65	147.84	119.7	120.73	99.167	102.86	71.732	92.613	79.183	129.74	59.481	62.604	58.51	145.7	112.57	71.992	64.317	111.6	97.067
101.05	85.379	128.99	107.56	132.26	88.157	134.9	100.69	157.55	95.709	114.69	107.14	141.8	107.67	141.85	83.638	61.253	76.114	98.09	94.898	100.81	81.186	109.94	98.698	106.06	88.346	109.55	98.241	83.435	78.263	116.64	94.525	106.19	94.999	153.43	142.57	102.88	77.6	77.314	64.959	104.39	64.087	66.796	50.297	181.31	122.95	66.13	57.833	148.82	133.88
102.16	70.31	104.42	104.91	136.94	100.05	132.93	114.45	139.78	93.493	96.572	123.9	126.4	122.43	121.51	103.92	47.847	74.672	74.299	81.739	79.084	82.174	104.24	107.56	81.906	90.571	111.54	109.78	67.819	80.514	41.009	69.001	67.66	85.627	175.82	173.69	99.102	98.518	73.839	74.798	86.456	80.507	80.235	61.337	191.97	127.76	71.543	69.947	173.05	165.62
100.06	70.996	85.112	105	145.22	136.09	120.36	123.1	139.81	128.5	106.8	128.6	123.6	138.39	115.31	143.18	79.223	100.37	73.519	84.722	63.403	101.69	107.5	114.79	78.702	102.22	106.67	123.87	91.004	114.48	26.602	70.13	62.637	96.778	159.64	154.62	101.17	109.09	94.302	98.827	111.91	103.96	69.8	62.111	165.83	107.48	67.888	75.619	125.39	130.92
96.005	76.909	78.949	106.97	132.9	159.21	114.22	125.12	128.52	148.63	128.35	123.38	121.52	135.75	117.93	166.1	120.88	116.85	96.017	101.64	64.943	131.38	118.11	118.81	68.943	92.809	76.92	119.29	120.11	150.59	59.009	85.439	80.532	113.72	111	124.46	86.89	100.56	98.397	107.84	120.83	110.72	60.206	72.207	137.3	100.12	60.503	79.664	80.743	89.22
86.823	80.628	76.371	93.69	105.99	137.26	108.73	105.04	142.8	144.17	129.82	90.596	120.31	105.36	116.12	139.89	156.79	122.41	93.68	102.3	54.636	134.85	102.01	89.271	34.202	57.741	30.213	87.863	138.05	166.73	92.419	98.653	97.133	114.73	71.495	89.423	76.252	79.961	97.063	104.21	124.13	104.35	89.464	114.49	156.75	131.7	88.215	108.99	54.58	65.817
91.352	83.644	65.802	72.84	74.028	83.978	98.719	79.306	116.7	93.758	100.23	51.692	94.883	60.967	101.97	90.473	152.38	107.94	91.986	100.63	49.729	117.59	70.487	52.317	-10.739	13.176	0.62411	57.403	120.4	144.33	81.25	84.144	101.15	100.33	58.762	91.718	58.115	73.006	73.738	92.336	66.878	91.231	139.1	167.77	188.67	178.75	127.54	142.75	96.205	97.569
102.09	93.536	54.145	54.752	66.812	43.884	84.971	62.621	104.89	56.192	72.191	24.537	82.015	40.772	93.304	61.151	131.46	107.4	91.607	99.53	45.781	97.65	40.41	21.477	-18.378	2.6964	12.479	56.514	104.12	120.72	65.12	73.266	112.12	94.127	70.949	94.213	64.039	87.173	77.776	106.73	45.597	97.741	169.66	191.87	208.8	202.3	159.33	163.28	131	122.27
117.28	108.62	61.206	59.882	94.721	58.027	81.603	72.068	114.22	70.33	76.328	31.116	94.211	64.722	110.08	84.24	109.71	115.09	117.65	112.39	64.293	107.79	47.385	28.837	31.348	42.654	57.22	87.453	109.06	120.57	95.024	95.316	141.3	109.9	81.378	86.964	87.338	107.96	106.3	142.2	78.94	124.76	141.5	155.92	188.43	183.69	141.93	141.84	135.14	115.74
117.37	110.69	78.322	78.297	121.16	93.695	86.051	94.301	121.92	97.637	96.808	64.521	107.79	102.12	126	120.75	92.144	110.18	137.98	117.02	96.013	137.36	73.864	58.612	92.882	90.193	95.135	118.73	118.98	135.82	150.76	136.58	167.46	136.55	89.674	82.812	112.2	120.42	132.34	169.99	130.77	146.34	100.13	107.52	156.25	159.49	105.6	110.42	130.37	108.13
95.145	92.733	86.238	86.655	126.72	105.31	82.503	102.39	136.48	114.31	100.05	93.573	104.41	117.66	118.66	124.53	86.784	94.904	104.46	84.876	111.56	149.61	81.132	72.257	124.09	110.75	106.97	124.26	117.47	147.06	183.05	168.66	158.96	144.55	111.95	85.233	133.92	118.31	143.66	169.09	168.34	145.91	100.7	98.093	151.13	161.63	103.29	111.46	118.31	114.83
79.6	66.39	81.524	88.474	116.17	88.92	75.172	104.36	113.18	98.324	71.567	107.54	64.076	100.12	87.219	97.502	69.905	60.512	51.177	41.285	113.57	136.37	77.742	79.614	127.08	105.48	104.59	113.86	84.583	125.67	154.83	161.28	103.95	118.34	137.26	120.73	123.39	112.17	112.9	131.7	117.75	113.64	143.24	129.8	150.98	182.5	128.65	138.22	138.5	159.25
78.862	56.317	74.333	90.615	117.14	77	71.811	112.58	107.86	98.971	47.052	112.08	39.547	84.569	67.825	78.115	60.647	53.909	9.3084	15.291	105.05	115.31	76.982	83.121	141.59	110.22	117.91	120.01	58.76	103.32	102.57	135.36	42.112	81.401	154.41	159.64	103.94	112.75	89.808	97.598	66.754	83.856	176.53	153.52	140.37	184.33	157.06	160.75	131.21	174.97
97.175	70.777	88.672	108.63	145.58	105.3	88.784	136.78	138.8	147.3	57.711	109.55	55.153	91.647	83.954	89.264	68.813	73.934	21.283	35.247	98.06	113.13	101.5	98.743	182.85	143.12	137.51	142.33	69.915	101.16	86.764	123.6	13.316	61.178	139.44	173.67	89.493	113.45	94.307	88.589	68.684	76.104	158.02	132.79	111.82	153.86	146.12	145.18	89.88	139.91
111.44	92.719	108.42	130.42	164.35	149.4	108.82	157.03	151.17	195.66	91.975	107.98	84.189	108.12	113.96	112.27	90.959	103.48	74.958	87.832	109.93	134.02	130.51	116.1	209.26	165.71	141.2	155.74	101.65	119.75	104.47	122.46	32.811	73.815	113.37	180.96	83.763	111.74	110.23	94.313	100.5	90.663	102.08	84.696	85.018	114.26	97.583	97.14	61.526	94.545
91.523	91.716	111.32	127.26	146.87	149.5	114.24	140.42	156.07	188.49	100.91	76.291	90.089	90.686	104.8	84.667	113.82	109.81	82.909	110.58	91.531	127.68	116.36	93.861	182.61	147.74	94.39	119.54	124.64	129.98	124.63	124.34	68.093	99.655	112.18	162.05	103.56	104.41	131.31	105.73	150.54	102.16	106.31	93.161	117.92	121.55	91.684	93.103	66.932	85.136
56.539	73.566	89.54	102.25	109.97	107.39	95.123	95.983	137.6	129.7	71.465	39.178	62.523	53.079	63.312	34.031	116.58	95.249	45.864	94.193	62.222	93.76	73.936	54.964	129.36	109.77	47.581	61.84	110.95	118.6	120.02	116.33	92.435	113.9	145.18	136.45	128.1	101.34	136.44	107.79	153.91	102.21	152.09	137.04	157.21	140.07	120.79	122.5	90.655	105.05
43.377	60.493	69.691	89.473	90.025	75.319	82.198	75.069	103.83	64.513	43.253	48.607	40.772	46.224	41.885	34.308	82.969	75.069	24.228	74.363	61.797	76.49	64.945	58.715	117.77	107.23	54.586	45.767	71.326	101.32	107.48	111.22	97.764	110.3	172.72	117.88	128.61	114.43	120.42	106.75	99.06	98.565	167.54	149.16	128.96	116.24	132.76	135.23	104.11	118.58
81.285	80.678	105.18	126.33	132.48	122.79	121.62	123.42	143.29	100.56	82.211	127.33	100.27	122.39	107.38	132.16	42.262	75.579	78.669	94.735	106.71	112.74	141.1	137.91	198.97	187.05	130.96	100.24	62.552	114.18	156.68	152.21	103.21	99.223	152.77	86.835	105.92	123.53	114.2	117.36	77.403	116.54	67.211	54.335	25.532	31.82	62.72	73.189	48.212	65.123
156.95	134.36	188.45	200.45	213.03	237.64	197.02	216.65	239.12	241.17	185.34	241.24	225.13	253.99	239.14	279.04	34.166	105.73	205.35	161.59	187.42	189.86	265.22	253.14	317.61	298.26	237.47	188.85	101.56	158.67	259.63	224.78	125.64	96.806	96.038	62.588	72.441	108.28	121.82	127.79	115.35	158.21	-134.6	-126.32	-87.759	-63.999	-86.294	-59.673	-49.371	-32.909
188.75	159.57	218.26	222.89	218.09	263.99	218.09	236.84	242.03	268.64	216.94	250.03	249.55	271.94	251	282.01	58.201	110.66	251.23	187.8	188.64	205.07	276.08	267.28	304.37	289.54	238.5	204.09	129.76	158.41	268.16	230.41	120.92	97.179	44.965	49.98	60.403	85.323	114.49	122.22	135.12	150.19	-173.41	-151.3	-72.672	-35.212	-118.49	-86.271	-45.032	-29.928
111.67	110.81	104.11	129.77	87.53	120.03	115.97	116.86	76.202	66.76	107.91	122.54	110.87	116.61	88.789	116.03	97.53	103.45	110.96	113.74	94.83	137.57	98.712	120.87	119.81	118.59	98.377	134.04	112.92	110.03	110.58	133.76	83.543	106.87	53.947	73.767	98.747	104.51	92.021	112.45	108.64	89.072	68.875	76.656	111.36	145.84	74.209	78.137	113.45	117.98
161.52	134.69	145.59	150.42	122.36	148.07	185.45	179.25	180.11	175.08	122.92	92.439	131.97	104.7	104.7	66.453	77.86	49.2	191.66	173.86	92.598	67.956	147.52	114.4	145.63	122.93	103.91	92.379	80.876	41.829	193.76	157.98	166.84	142.3	171.46	225.81	64.222	33.139	79.852	72.885	141.02	74.585	-5.1984	11.595	266.07	262.99	-32.181	24.453	181.05	176.89
119.08	98.864	32.635	64.566	45.085	28.51	81.526	79.343	22.562	7.6606	7.1405	-28.755	-18.996	-35.657	-28.129	-51.471	66.893	27.802	109.27	120	33.07	15.111	33.302	12.806	12.255	-0.19531	14.054	31.041	18.17	-17.692	56.118	56.793	145.52	136	211.81	268.65	79.882	65.109	49.787	53.812	15.091	9.0031	155.24	147.41	319.86	299.3	94.938	119.27	279.58	245.38
105.05	92.885	-3.5551	33.008	44.304	-0.2731	31.107	35.111	-4.7771	-31.317	-19.347	-65.357	-51.795	-63.128	-44.342	-54.392	64.634	42.06	83.473	93.322	11.994	33.643	2.5692	-8.9807	-33.742	-23.927	-11.328	28.37	14.419	-3.5067	-4.5825	19.522	114.69	112.79	176.11	204.84	97.901	90.997	66	60.999	-34.266	-5.5531	188.74	163.58	241.39	202.05	152.83	135.81	220.45	173.46
115.21	105.87	39.026	64.966	74.857	46.438	49.86	60.502	11.803	10.535	41.307	9.9525	9.5416	14.808	38.576	30.061	58.352	60.105	124.47	110.63	46.684	101.69	50.871	53.406	-16.256	15.148	13.88	67.269	48.148	53.359	-12.945	28.04	73.792	85.524	85.047	111.97	83.096	93.916	74.207	62.727	-52.447	25.817	117.21	96.594	99.486	69.094	128.91	87.051	126.98	79.201
104.81	116.77	97.416	103.45	95.724	93.759	82.158	91.639	59.578	74.817	116.23	113.3	100.33	115.92	125.89	99.696	77.514	90.841	129.45	120.28	67.126	131.63	87.082	103.07	15.356	58.633	53.334	98.75	99.731	112.12	-12.131	51.418	33.9	66.412	17.257	20.789	76.429	76.535	88.754	64.313	1.9849	82.745	65.451	58.761	28.584	10.732	117.79	69.688	47.177	27.125
74.683	111.28	117.95	114	88.513	101.65	87.335	92.69	51.839	85.078	134.57	167.71	125.42	157.33	142.57	108.38	101.93	107.59	88.322	110.67	55.276	101.91	84.641	108.72	36.468	72.922	73.393	99.568	125.26	125.44	-29.991	54.55	5.8508	58.353	1.832	-14.676	80.09	67.53	86.136	67.818	48.536	121.97	97.11	100.55	42.382	43.566	146.86	112.31	56.481	65.732
37.838	96.212	99.327	91.641	77.444	83.047	68.37	66.196	47.73	70.374	103.42	147.61	103.96	135.28	106.06	80.947	130.95	125.92	23.008	83.181	16.334	50.389	59.676	74.286	64.834	78.424	67.541	83.768	138.56	118.4	-24.411	59.532	11.321	64.49	28.878	-17.299	115.47	86.275	105.67	101.08	117.1	140.65	177.47	176.75	101.75	103.19	200.78	183.47	87.415	116.19
21.81	88.737	67.628	63.589	66.31	66.877	47.919	46.431	42.03	55.496	74.044	111.46	80.275	101.44	74.013	73.69	150.75	154.47	7.7055	71.64	13.044	43.434	51.997	50.847	97.329	79.455	62.234	80.796	144.06	125.13	16.072	70.686	56.553	85.793	67.354	15.454	154.14	128.42	141.91	148.99	168.01	147.51	204.94	195.51	122.43	108.26	210.09	200.91	96.491	121.91
42.797	88.093	75.438	65.319	71.13	77.807	71.345	64.968	73.079	78.572	85.888	98.113	97.869	98.947	91.368	99.826	145.45	154.77	58.736	88.926	45.961	81.025	89.579	74.316	134.99	95.03	51.195	82.336	152.53	140.41	103.29	107.56	111.58	105.78	83.17	45.454	166.59	151.53	170.6	180.03	194.85	142.56	160.19	146.12	110.31	80.454	157.79	153.31	87.116	96.856
80.159	92.691	105.97	87.951	79.514	94.177	106.58	98.571	99.676	113.63	118.15	118.66	132.12	127.22	124.05	127.27	124.75	125.96	125.01	115.84	93.295	112.96	131.8	119.25	147.74	105.32	62.324	82.206	143.39	137.67	167.45	131.38	149.32	116.26	92.059	69.747	143.78	135.01	170.21	167.04	177.62	124.07	90.104	79.389	87.602	55.943	88.685	87.391	77.194	77.86
88.755	84.111	109.73	94.641	70.13	80.282	107.37	103.3	86.349	98.788	122.74	141.26	139.57	142.91	117.03	123.06	101.98	85.546	118.27	109.7	111.43	102.49	124.65	132.27	122.34	97.482	84.153	80.386	110.6	106.14	150.35	114.72	149.14	116.34	108.85	84.027	116.01	106.36	148.09	130.56	142.95	97.386	95.796	86.579	94.837	75.039	93.671	89.803	95.614	99.908
84.905	70.594	103.15	90.934	74.104	73.839	91.664	89.605	78.044	82.81	112.35	144.32	138.69	142.75	108.36	120.09	92.095	56.299	68.276	82.534	105.68	80.189	108.97	127.38	106.27	108.47	97.763	78.673	90.444	72.002	113.64	96.461	120.12	100.44	115.84	80.893	106.88	87.982	120.63	102.82	128.35	91.835	135.22	126.32	112.84	104.25	134.4	129.16	123.5	129.13
81.868	66.542	94.412	81.51	90.472	85.965	77.411	73.091	81.384	80.249	99.991	125.37	135.58	123.11	115.15	130.55	96.575	61.242	37.373	64.176	104.11	79.673	105.24	120	105.96	130.39	109.73	86.319	90.166	62.471	86.453	82.15	93.96	83.551	116.17	96.063	116.88	102.31	104	101.27	131.22	118.23	151.34	145.12	105.54	99.393	156.76	153.62	138.88	134.65
91.84	73.362	105.48	81.679	101.35	107.45	97.386	77.861	99.962	94.178	108.23	103.55	147.12	100.75	152.21	146.77	101.05	91.061	66.607	76.156	117.93	103.36	130.54	132.19	115.44	144.96	109.27	90.219	106.94	82.371	93.694	83.542	86.93	76.568	117.4	141.72	123.66	134.29	87.089	110.83	133.05	160.56	117.11	117.63	82.573	70.138	125.43	130.21	146.97	123.89
106.02	98.167	114.88	76.524	107.24	108.87	99.268	62.923	127.63	133.03	111	63.566	146	79.783	171.42	127.57	135.46	157.11	110.66	93.75	117.66	102.56	128.18	128.46	94.397	122.85	124.66	75.55	126.88	115.06	95.003	74.154	95.213	75.318	133.76	162.46	131.71	148.24	78.917	105.7	124.48	184.03	67.904	72.501	48.444	17.96	82.388	82.824	93.036	68.483
110.55	105.33	119.37	79.353	97.733	90.238	108.64	59.058	126.17	139.67	100.3	44.378	121.6	69.415	156.87	93.088	137.25	179.19	130.93	106.01	103.02	75.486	116.35	127.62	78.501	98.972	131.41	64.166	119.31	121.69	86.454	68.187	102.24	85.486	152.24	168.3	110.61	137.43	48.289	81.327	87.998	155.83	83.596	80.599	48.648	22.617	77.59	73.184	82.831	61.215
104.55	94.823	112.12	85.565	100.4	81.051	106.08	59.166	118.24	138.49	83.46	47.771	89.795	75.696	127.4	82.443	124.98	162.06	103.1	95.831	89.82	58.979	99.454	121.57	89.742	105.18	127.96	75.138	108.07	115.49	83.258	82.46	96.76	93.255	146.85	128.92	89.446	113.26	24.097	61.534	62.293	101.31	151.66	132.34	62.949	56.435	120.99	106.24	95.145	73.973
105.07	89.384	104.32	95.221	136.57	110.7	90.19	66.526	128.45	170	87.225	71.949	78.489	98.826	122.93	121.32	127.42	138.67	71.383	80.606	114.7	93.105	97.529	115.44	130.73	143.49	135.94	112.51	117.18	120.71	108.53	117.03	91.308	91.588	115.1	70.521	89.764	94.941	35.271	64.564	68.107	71.793	178.38	151.64	44.919	53.637	146.97	123.78	85.955	59.838
97.57	85.741	116.36	105.43	160.47	137.04	115.34	108.62	195.7	191.59	136.58	119.93	129.5	123.69	147.53	160.91	128.08	118.94	50.496	70.469	149.48	145.65	121.58	105.39	186.02	178.45	136.96	145.77	143.94	139.36	173.53	168.02	105.89	99.31	104.45	49.831	113.13	95.655	92.218	102.75	157.54	90.696	153.45	133.5	57.367	52.178	138.38	127.04	64.883	46.518
118.15	108.5	132.9	111.61	148.63	133.37	124.57	136.31	165.54	176.93	192.94	160.34	160.36	132.33	168.36	165.24	147.96	133.15	105.14	94.86	201.38	180.64	158.32	111.68	177.89	138.52	154.53	128.06	154.7	147.75	207.48	164.78	127.93	98.082	111.35	84.176	116.73	99.584	107.81	107.85	152.66	131.59	30.213	40.356	17.956	-8.3601	39.243	50.264	44.112	33.545
111.45	123.65	129.21	92.313	61.085	36.762	124.93	134.64	93.171	63.291	202.25	161.3	156.38	100.78	103.68	63.697	156.91	162.09	123.73	104.76	163.42	113.24	145.79	82.917	92.97	21.305	149.95	54.889	125.46	127.99	166.81	105.76	149.49	109.79	164.96	124.4	111.56	98.942	97.654	93.055	133.6	138.11	-10.683	17.61	41.611	-15.665	7.452	31.529	30.597	53.714
115.84	133.5	146.41	94.067	85.689	5.2866	142.2	116.83	121.38	50.62	95.575	51.977	61.093	24.384	-25.552	-47.203	113.72	90.551	141.03	144.19	41.052	-37.743	115.35	62.681	57.609	7.3484	182.09	12.648	49.695	42.188	124.43	49.186	188.34	133.38	191.42	134.14	79.924	71.436	90.236	80.605	122.27	74.211	92.797	107.22	89.307	62.355	60.925	112.67	32.509	100.99
145.52	136.23	150.48	111.62	19.043	-9.3132	144.87	127.13	50.912	42.328	95.693	77.952	78.609	67.021	-0.17398	-24.123	98.854	116.55	189.37	173.5	46.897	-34.777	138.38	98.723	25.048	-23.565	115.9	-21.182	51.474	65.673	109.38	61.764	179.18	127.8	175.37	113.66	40.798	42.357	13.658	28.22	35.332	49.053	54.212	67.9	100.48	74.292	58.875	74.84	53.303	97.391
125.2	123.52	95.334	97.317	25.621	17.228	93.982	94.113	49.451	73.739	27.273	45.719	37.441	52.646	-14.001	16.994	85.037	106.27	164.91	171.68	62.82	1.3809	66.323	70.801	21.13	4.4127	103.92	38.39	39.923	76.258	48.789	54.34	177.01	138.31	153.9	113.9	45.494	53.987	36.144	36.683	13.193	14.772	140.57	133.88	118.37	119.47	165.96	144.38	69.321	95.67
120.59	106.44	77.381	95.879	88.792	87.653	72.878	79	127.68	169.13	23.214	13.102	49.622	47.991	46.627	75.885	94.784	72.651	140.07	151.4	97.042	82.521	32.934	57.184	71.504	74.698	76.1	90.188	75.131	79.583	67.934	93.7	143.21	116.36	107.45	89.257	78.026	61.286	90.888	67.892	31.538	10.845	174	154.55	138.21	148.84	206.3	173.44	83.882	89.035
113.31	84.97	72.391	96.703	125.23	123.5	73.032	83.602	150.11	190.74	65.621	23.202	76.243	52.518	103.22	98.057	98.79	37.519	112.17	117.9	130.42	142.02	40.755	65.019	124.92	116.69	75.144	119.05	89.251	56.356	90.966	108.57	97.15	90.206	91.792	103.97	96.264	73.223	121.34	92.551	26.658	19.867	162.16	137.71	147.81	153.45	172.18	156.15	134.45	118.87
97.994	69.356	80.555	96.393	128.9	116.1	84.27	92.139	158.36	161.54	118.41	57.397	114.61	77.908	121.12	77.593	106.92	37.427	56.982	69.22	118.76	136.95	73.912	78.344	158.29	131.77	101.93	118.5	85.209	38.29	104.38	102.35	58.555	71.623	114.23	105.34	108.01	75.785	131.87	103.25	48.316	33.301	133.75	102.97	154.42	128.12	119.69	117.48	148.56	125.72
96.544	65.529	99.253	108.44	114.9	107.72	104.18	109.69	121.59	116.99	140.91	101.28	126	114.76	109.66	69.16	92.881	47.49	32.055	48.638	107.89	108.79	128.82	113.68	162.71	137.2	133.13	112.52	61.954	41.975	98.918	83.652	44.161	66.114	137.56	115.82	88.471	71.723	99.005	83.535	37.401	39.734	98.385	66.223	127.78	82.291	71.444	66.025	156.09	117.08
92.858	69.773	112.84	111.43	106	110.77	114.75	113.05	124.07	116.98	130.91	114.06	134.19	140.02	105.24	88.557	88.926	80.518	17.635	44.132	105.32	89.87	151.69	124.65	139.82	140.34	126.24	104.37	71.089	89.249	100.68	87.386	60.206	70.755	147.48	108.46	84.947	69.371	85.421	62.334	70.228	60.73	88.084	60.309	113.98	53.869	80.053	49.917	117.06	69.897
77.678	67.188	106.8	91.685	88.488	95.622	112.47	98.865	126.27	105.02	100.49	88.777	126.65	120.25	101.64	98.7	90.476	101.48	10.082	43.185	108.14	80.888	122.54	97.243	91.03	115.3	67.42	81.857	100.43	128.2	101.94	97.022	87.877	79.862	143.56	108.94	99.477	78.969	95.229	53.606	116.76	85.077	134.49	115.26	139.68	82.044	140.98	95.697	92.779	52.909
52.997	58.596	74.271	49.672	53.283	52.041	81.775	65.964	85.356	55.84	85.464	68.662	117.33	84.543	109.03	99.409	113.9	129.43	5.7329	33.331	126.52	84.518	63.726	51.983	43.065	60.244	12.019	55.925	130.64	138.21	97.407	93.423	111.06	89.992	138.17	120.17	127.09	102.36	117.94	63.983	149.33	118.14	187.94	175.82	174.23	125.52	193.21	154.32	92.657	69.563
54.378	54.901	74.325	35.68	50.274	31.896	83.197	65.206	70.751	24.445	93.174	68.412	113.36	66.695	115.22	89.055	120.97	109.24	31.41	36.942	129.88	73.362	49.879	43.337	56.6	44.525	18.229	46.393	121.52	88.483	116.02	87.585	121.48	98.923	132.95	130.17	131.59	106.76	134.22	90.23	159.11	127.71	214.27	197.88	193.09	162.17	183.81	183.08	119.33	113.11
82.956	70.31	95.013	55.021	71.413	55.676	88.997	81.909	80.624	48.89	109.29	94.206	110.96	88.475	119.62	97.324	125.94	88.941	78.569	56.221	141.88	76.579	75.683	71.671	103.49	67.387	95.151	70.943	83.544	42.229	123.81	75.522	114.56	101.6	129.68	124.05	114.97	91.877	136.04	112.65	128.77	119.56	169.56	143.5	150.75	126.17	123.77	141.67	119.06	110.1
105.54	81.518	118.78	95.989	79.21	94.383	113.97	115.95	107.8	79.934	105.26	117.15	95.116	106.51	100.04	103.13	94.144	49.074	111.96	83.552	147.14	95.692	109.53	107.94	141.37	102.07	150.95	110.79	35.592	26.054	102.14	69.571	90.509	103.34	128.68	123.92	80.899	75.626	119.87	122.83	76.424	84.969	132.92	98.099	109.06	84.336	98.181	99.454	129.29	99.114
116.78	90.872	134.39	139.21	80.443	132.51	140.16	148.34	133.09	120.08	90.082	116.16	72.592	103.37	80.863	104.03	49.687	12.759	138.79	118.29	152.12	127.21	134.57	133.85	148.71	121.13	144.21	130.83	21.612	47.862	81.046	84.041	68.115	98.915	120.33	131.5	46.059	63.205	93.399	107.89	23.288	48.943	96.01	68.068	78.652	52.142	95.718	64.7	128.85	79.815
108.05	98.781	119.1	152.77	70.297	132.55	126.77	144.94	106.75	128.37	72.087	91.758	41.184	74.797	57.984	84.331	34.735	14.663	145.24	137.29	145.52	146.99	127.13	128.89	109.74	91.421	90.107	111.26	50.912	84.927	63.989	97.581	58.26	88.911	97.385	126.12	32.328	64.29	69.195	74.379	-13.006	30.13	67.214	58.974	49.863	24.843	99.808	46.876	101.18	57.58
80.857	98.2	83.363	136.31	45.251	91.154	90.945	121.73	43.224	83.104	64.448	83.324	20.564	48.803	30.944	55.375	46.518	47.121	126.78	131.72	122.2	141.61	103.19	105.77	58.197	34.714	42.239	80.481	89.539	109.69	56.138	97.466	69.691	91.316	68.399	108.25	38.153	81.496	57.959	48.874	-4.49	31.172	64.612	71.655	33.142	16.865	101.13	53.333	74.422	58.544
60.33	93.537	63.751	111.1	33.197	53.748	62.339	96.582	32.855	55.861	69.698	91.056	31.139	51.218	21.265	43.907	83.242	90.533	93.846	107.92	85.938	121.6	84.182	81.477	29.484	3.0258	31.636	64.153	119.88	122.8	69.851	96.003	89.695	101.94	34.947	53.457	63.554	94.792	70.133	47.814	57.815	44.705	81.685	88.366	35.196	22.371	104.36	70.731	46.749	60.969
62.85	87.453	71.194	97.545	43.711	56.986	60.311	86.72	81.961	82.441	76.195	104.2	55.629	74.783	43.271	71.819	111.49	111.74	79.894	95.25	75.649	115.21	80.653	74.14	34.148	20.1	54.659	79.82	122.96	130.34	90.302	96.547	108.45	115.81	12.066	9.3709	82.929	96.669	85.248	60.402	108.46	55.641	104.75	102.78	53.082	43.825	114.59	86.715	52.06	71.812
80.714	80.56	88.881	94.463	71.476	89.224	75.681	85.46	137.78	134.54	74.013	96.675	66.437	86.129	83.212	116.36	112.65	98.99	89.612	103.28	95.762	122.82	81.719	77.52	57.715	66.53	72.227	106.4	107.72	131.01	106.44	101.94	119.25	123.15	9.418	6.6701	85.435	90.777	88.743	71.933	104.84	54.914	135.61	129.54	83.581	86.646	139.16	111.63	91.445	97.093
87.416	74.796	86.132	83.535	95.057	104.14	76.611	72.178	142.38	145.99	71.064	70.785	64.949	74.144	111.6	140.06	105.1	88.568	88.785	109.88	116.66	125.76	68.223	69.334	79.356	99.801	63.744	115.84	103.16	129.77	117.8	113.72	124.24	121.3	25.446	23.055	88.569	89.663	93.575	83.26	83.023	55.39	168.11	166.82	111.93	131.79	170.99	151.24	108	111.47
82.69	77.092	62.052	68.266	98.609	81.698	55.545	51.783	58.779	73.034	74.964	59.126	56.279	56.602	99.434	129.22	102.32	97.151	75.382	107.16	118.91	115.94	50.412	56.445	88.843	94.714	52.555	104.57	111.33	121.38	123.7	121.62	126.8	114.54	36.563	28.696	95.294	98.881	101.95	96.508	67.331	64.398	179.89	188.41	102.24	147.08	175.56	180.86	79.727	105.5
79.602	92.019	50.4	67.897	93.767	50.106	42.375	48.944	-20.974	-24.19	85.547	76.465	64.401	60.792	51.028	99.12	109.45	114.87	60.251	100.92	96.327	95.777	43.831	49.705	96.374	71.928	76.383	93.122	122.73	109.86	133.74	127.61	132.1	111.77	32.934	3.3859	109.53	106.81	129.4	118.5	103.94	81.642	159.65	173.43	66.094	131.2	145.34	180.93	9.2853	74.131
89.421	109.05	68.219	95.732	76.718	48.958	60.938	81.92	-58.829	-75.994	101.93	130.56	92.242	99.198	19.877	105.23	108.81	122.78	81.46	115.6	105.89	105.09	65.951	75.512	109.49	55.622	134.14	106.69	122.39	111.73	141.06	130.93	138.48	117.69	19.665	-2.6243	110.95	111.75	146.7	133.92	144.91	104.79	97.048	113.13	30.711	106.78	85.777	132.28	-17.251	60.117
120.4	106.03	150.38	167.73	55.246	104.63	174.06	188.81	-2.4839	-30.109	158.98	217.73	173.14	174.72	87.466	177.53	58.037	76.777	168.67	168.89	168.35	155.32	168.27	169.41	171.71	93.072	152.76	130.05	121.1	123.42	201.99	178.25	140.04	126.62	11.557	54.673	73.393	100.17	115.81	128.57	165.02	127.51	-1.3284	20.188	67.839	143.3	-2.6035	46.333	84.829	126.41
86.168	119.83	129.3	139.14	71.631	103.05	110.79	121.2	89.404	64.72	79.704	114.91	108.15	122.97	25.297	125.17	109.68	100.43	131.5	145.25	135	99.941	76.271	113.04	110.24	76.366	212.91	134	97.741	111.24	109.97	105.58	131.36	120.46	49.997	51.754	112.09	97.909	161	128.93	182.29	109.81	59.097	67.874	98.356	144.62	90.402	92.838	56.974	110.46
53.513	97.545	130.75	130.22	89.951	121.3	121.77	106.88	149.33	134.13	56.188	65.381	80.968	88.164	55.281	125.61	86.871	71.704	120.19	136.71	120.32	68.886	80.011	128.79	131.4	134.59	183.26	139.7	87.639	86.887	100.45	98.217	123.16	121.8	78.123	102.66	105.22	110.67	144.09	127.79	170.32	104.77	131.91	131.52	157.57	208.16	147.42	151.13	141.47	184.4
38.416	95.339	105.39	101.78	92.436	118.9	74.412	53.812	140.48	174.77	80.629	59.657	91.639	87.98	121.26	135.8	129.61	140.02	85.425	95.381	109.43	71.979	88.102	135.55	128.15	165.27	121.81	118.28	135.3	112.21	106.64	108.97	96.962	101.23	78.485	70.706	128.19	130.97	121.12	121.6	152.1	143.54	126.82	128.93	123.36	159.18	151.3	146.82	112.67	147.66
53.63	100.56	103.95	103.84	99.703	129.78	78.882	56.705	137.67	174.15	117.23	107.42	121.04	104.63	166.71	146.47	132.09	168.19	76.12	80.235	103.97	92.862	128.76	157.47	146.08	199.9	82.912	116.56	163.27	133.19	134.76	135.39	88.498	100.08	71.74	59.635	130.4	151.16	98.784	125.55	148.63	178.7	102.18	112.01	63.766	101.99	111.93	119.31	88.496	107.29
85.097	114.28	112.94	116.53	110.4	144.74	98.509	81.119	169.9	176.08	140.28	150.57	149.06	118.39	179.7	147.76	130.53	176.34	80.745	83.619	111.67	124.88	150.98	156.46	146.76	198.66	75.802	119.7	175.05	161.53	156.34	156.34	93.643	106.19	72.442	61.022	134.79	159	98.336	130.86	165	196.08	64.7	86.236	15.047	43.006	71.429	77.315	55.641	49.737
106.89	120.89	116.1	120.56	120.4	150.61	113.37	103.88	198.34	179.89	143.01	158.75	153.45	115.94	172.76	147.12	125.34	164.71	95.185	97.404	133.06	151.92	148.38	135.77	132.95	161.89	83.664	121.18	166.6	181.1	165.97	162.27	109.75	112.57	85.948	88.708	135.02	154.79	109.82	129.9	178.23	185.83	38.415	69.397	5.9824	13.607	53.184	47.686	50.402	17.734
91.72	106.78	107.22	100.45	118.79	127.76	119.3	106.6	224.48	169.21	144.29	135.33	158.39	105.49	166.44	142.51	127.76	156.35	76.11	87.95	122.76	152.53	128.95	99.254	122.66	117.52	65.063	112.94	163.47	189.65	181.99	172.24	123.85	114.2	100.43	91.971	145.41	144.64	141.62	137.3	231.26	163.97	58.755	83.941	61.048	34.854	84.113	68.016	54.511	17.825
84.09	96.776	102.64	86.808	120.25	115.56	121.53	105.2	187.6	154.79	152.3	125.79	149.81	109.08	174.75	160.01	126.38	144.51	85.415	88.956	107.89	147.17	136.86	99.787	123.79	96.19	51.289	112.73	152.98	173.09	193.52	170.71	130.42	109.21	86.945	86.544	127.92	128.44	145.41	129.54	229.15	141.63	63.271	76.513	88.262	48.99	83.248	75.013	76.866	45.641
83.58	100.86	102.11	82.187	112.39	109.33	123.39	100.58	172.13	151.9	160.67	133.57	152.35	121.17	176.19	167.48	137.4	150.57	86.775	88.231	69.68	131.19	137.7	101.74	108.78	88.448	44.848	115.64	150.77	158.19	176.36	154.86	123.7	105.77	64.614	54.319	110.64	109.66	142.09	114.93	222.14	129	66.159	63.58	105.47	48.917	77.853	75.634	67.821	53.896
112.63	119.53	117.74	105.66	115.9	136.89	141.79	116.26	180.99	183.23	154.71	145.36	143.16	126.83	171.63	172.49	134.43	134.71	122.73	118.51	55.164	121.58	142.14	117.05	82.308	95.215	57.651	119.46	142.74	141.55	134.65	124.04	110.97	106.04	45.045	54.678	76.252	87.836	103.43	79.418	163.83	112.53	50.092	41.405	103.86	40.805	43.168	45.996	77.662	63.715
122.89	128.58	120.59	118.81	115.56	156.74	148.71	125.87	232.23	221.54	136.9	132.86	141.22	118.48	162.51	163.53	138.1	129.93	129.34	136.97	57.875	109.55	116.73	101.83	51.721	97.262	65.76	112.42	150.73	149.22	91.937	102.26	103.69	112.43	60.314	69.128	71.11	75.924	77.824	54.955	150.27	104.41	53.543	44.504	134.71	52.881	42.612	34.475	76.315	58.675
104.12	109.96	107.62	112.8	102.65	147.91	144.88	131.17	221.7	190.61	110.09	103.64	123.34	97.483	143.65	147.21	118.48	106.12	117.01	137.19	78.726	94.929	92.671	82.215	49.81	100.14	58.971	102.72	148.38	149.05	74.066	98.12	108.56	123.72	95.554	104.39	78.708	81.729	64.338	57.024	158.37	99.713	96.361	89.909	178.94	102.82	80.287	65.643	112.35	91.554
86.188	94.007	85.43	92.325	95.9	131.29	101	112.7	101.28	119.76	91.37	85.235	91.878	98.935	135.38	154.16	108.37	100.11	121.76	128.25	128.01	99.221	91.634	83.958	83.407	110.69	78.783	106.99	136.79	142.14	90.132	106.57	128.51	127.35	116.8	121.3	94.386	94.279	74.217	80.188	150.85	122.21	103	107.63	151.25	113.28	102.32	86.231	125.89	108.06
64.646	81.979	78.273	68.998	85.871	96.299	67.983	87.804	7.9415	29.494	83.497	76.094	85.523	109.99	111.52	135.53	102.34	94.597	94.38	95.376	120.51	89.698	93.074	78.393	132.95	126.26	89.245	109.94	125.07	123.37	130.69	133.51	144.56	126.94	118.25	77.581	131.91	100.52	134.32	133.39	198.97	154.93	140.47	151.12	136.62	137.39	162.64	149.33	98.698	106.13
72.895	86.376	88.431	73.129	71.331	77.215	67.729	87.125	-66.11	-38.897	89.214	105.12	88.863	127.83	89.061	117.91	79.497	73.329	95.363	88.265	104.63	92.83	109	93.461	158.91	121.46	93.329	108.73	99.315	95.292	147.82	141.4	143.15	121.74	94.553	56.924	140.02	98.008	163.24	158.97	184.81	168.16	160.94	179.95	125.31	164.65	190.92	189.62	107.02	119.65
90.53	101.17	81.043	84.795	55.159	64.466	67.285	88.087	-103.19	-65.721	86.53	136.79	78.586	126.8	56.27	92.288	61.793	60.429	99.409	96.823	85.254	92.615	95.154	95.304	115.97	66.427	85.62	90.215	67.856	70.92	95.398	99.351	116.43	108.82	66.237	77.867	125.22	94.217	141.43	136.63	101.14	136.42	179.16	199.94	133.83	193.37	192.32	202.8	150.17	145.81
93.711	102.06	55.083	88.516	41.073	48.674	65.934	87.21	-95.654	-63.026	80.136	148.09	68.184	111.16	35.39	69.928	53.778	58.599	79.392	96.445	57.957	80.905	60.795	80.597	35.092	-8.7903	42.56	55.489	52.46	56.301	11.363	42.408	68.263	87.506	40.84	106.77	105.8	94.031	86.373	89.367	13.889	69.235	208.17	213.29	176.96	238.41	179.38	199.63	219.53	193.34
78.053	88.555	23.913	77.626	34.519	30.504	55.783	79.372	-67.517	-49.918	73.581	139	68.253	101.16	36.593	64.585	61.075	74.922	39.542	78.942	33.003	62.182	25.934	59.567	-27.144	-54.295	4.0785	37.389	55.053	50.251	-58.034	4.2592	28.505	70.422	31.497	110.56	99.447	98.659	51.919	58.546	-15.147	12.095	222.9	198.92	214.71	270.38	158.33	178.98	263.26	236.28
77.894	77.737	19.62	72.256	41.267	30.904	44.671	71.752	-71.502	-36.562	71.393	123.28	70.046	107.09	63.613	86.377	73.79	89.678	34.919	71.122	39.102	62.463	26.995	67.358	-32.65	-39.553	7.2618	50.396	64.99	42.25	-78.404	1.1177	13.748	60.791	29.576	90.565	95.413	100.94	47.209	55.494	-19.765	3.9161	175.12	131.63	185.99	243.37	109.49	117.2	270.89	257.17
89.713	71.661	56.453	83.242	56.726	43.949	67.342	82.484	-58.402	-35.403	73.019	105.25	81.603	109.36	86.986	102.25	69.349	75.523	57.464	80.622	51.117	69.2	59.996	95.465	24.806	31.569	44.597	81.304	73.84	29.778	-38.708	35.927	31.808	70.447	49.964	75.484	94.878	101.9	80.054	89.389	26.261	46.712	113.52	70.002	142.2	195.31	77.394	69.049	254.73	261.4
102.01	82.287	97.276	94.415	78.721	58.366	87.735	87.23	-25.169	-30.989	77.323	86.386	93.677	98.623	91.84	101.4	79.174	76.056	86.799	98.499	68.517	78.929	86.088	115.05	89.972	100.99	104.32	102.52	88.417	39.496	21.976	71.693	70.109	88.439	94.868	84.717	106.58	109.32	123.87	131.76	94.073	119.44	53.102	30.385	94.365	118.64	67.69	44.832	197.08	215.64
110.32	106.61	113.6	94.066	106.42	72.833	81.062	71.883	2.5044	-9.7003	87.533	70.684	97.843	83.96	94.606	100.06	120.75	113.7	111.61	112.67	94.06	97.194	93.949	121.04	123.02	132.64	148.29	99	115.18	80.838	75.871	89.054	100.39	93.439	133.6	105.6	126.38	125.87	136.28	150.99	131.87	182.64	3.8214	9.1889	40.46	24.752	58.12	32.336	116.36	125.74
105.82	121.36	114.06	88.284	126.28	82.965	85.482	64.396	40.99	11.189	100.05	65.128	102.6	74.111	101.73	97.147	152.49	142	116.5	116.21	101.78	111.55	95.98	120.22	138.1	145.84	147.07	92.873	134.88	119.53	117.28	100.04	111.74	92.078	150.47	125.14	140.6	146.45	118.49	153.45	146.8	198.67	15.678	33.216	26.076	-8.6618	60.835	54.649	70.593	61.555
105.86	132.24	112.9	87.06	133.89	97.561	98.174	66.925	85.824	48.656	109.15	69.085	109.1	82.017	118.48	93.73	167.74	152.09	120.45	118.09	99.863	126.34	96.075	119.31	144.73	160.2	136.2	109.8	137.74	131.68	132.24	106.04	109.12	91.207	145.23	125.91	145.48	153.97	98.541	146.08	129.25	176.69	47.674	61.245	30.517	3.2146	60.381	75.007	48.817	25.468
121.3	143.31	120.47	99.102	135.79	122.1	111.31	75.443	131.59	105.23	105.8	70.98	107.18	96.632	129.37	80.521	161.42	136.61	137.81	127.27	96.654	139.89	93.895	122.65	147.72	186.07	147.88	147.49	122.07	106.05	114.45	103.73	99.853	95.768	131.72	119.62	140.31	140.82	96.12	137.16	84.206	143.57	64.803	70.113	38.106	28.762	54.243	73.086	43.745	13.485
140.35	146.69	131.2	121.95	136.82	146.91	122.87	90.96	157.77	143.19	89.383	70.198	87.886	98.446	112.19	52.588	126.78	95.211	161.36	139.39	93.14	141.89	92.768	133.97	145.58	214.13	174.69	177.4	91.46	55.426	72.92	89.764	86.519	103.82	126.28	139.63	122.98	119.7	101.23	130.8	35.502	118.89	71.414	73.097	52.193	55.427	50.774	64.159	71.716	36.131
140.21	141.15	128.75	134.11	137.49	158.26	116.56	101.22	175.6	154.61	86.979	82.12	87.639	102.81	88.598	31.889	103.85	87.52	155.66	127.1	88.462	132.9	89.85	140.81	134.98	225.14	185.56	170.83	81.978	39.258	44.108	82.682	69.693	102.08	137.91	164.89	119.21	106.67	112.32	129.25	49.828	125.65	61.595	64.233	75.683	62.763	52.075	56.844	84.492	48.375
125.81	129.76	114.57	131.54	141.17	158.28	102.12	109.64	157.72	129.52	91.046	104.72	92.386	107.79	64.308	29.208	88.439	98.526	132.79	100.13	84.414	112.48	91.859	147.01	122.83	216.05	172.05	138.79	78.492	55.811	40.266	80.201	55.906	88.607	153.72	192.71	116.23	108.18	106.32	122.42	87.558	135.82	63.367	65.501	92.501	68.769	55.328	65.656	98.507	64.993
116.21	125.12	107.2	120.54	147.7	157.65	93.61	116.72	135.57	115.42	100.16	123.81	108.76	119.38	63.715	44.876	85.57	115.95	114.19	78.717	83.053	91.542	99.11	146.03	123.55	197.43	152.78	110.56	78.611	89.566	69.557	88.68	59.095	73.509	164.85	198.22	113.34	110.41	93.604	108.39	113.76	130.68	71.727	70.227	100.45	81.705	58.26	78.953	95.208	71.132
120.71	126.37	116.89	112.36	152.74	158.13	102.14	121.9	132.72	134.8	100.57	115.46	119.7	119.84	80.248	56.704	79.392	106.32	114.43	79.977	80.206	75.653	104.9	131.96	136.29	175.33	149.69	105.72	72.336	100.61	106.69	95.253	81.815	72.212	166.87	188.47	103.38	101.97	82.931	90.885	90.383	97.067	89.322	83.487	108.7	106.41	68.605	91.283	89.095	77.937
129.45	119.8	136.23	114.75	153.28	157.24	126.79	127.25	146.16	171.56	95.147	85.676	117.03	103.27	106.98	65.389	59.935	64.918	128.57	98.828	79.726	75.449	115.66	117.34	151.3	152.81	158.2	118.75	65.789	79.086	128.11	92.456	107.43	86.359	152.59	183.45	83.699	89.04	70.765	78.175	27.434	53.323	105.25	98.192	117.03	127.96	79.905	94.312	105.92	100.3
118.8	98.674	141.77	118.6	135.84	137.58	146.37	129.42	158.27	178.04	101.8	69.522	116.94	88.35	133.99	79.231	48.147	41.696	122.27	101.31	79.18	89.906	129.99	109.37	143.74	118.18	153.42	125.64	74.181	59.644	117.65	81.255	110	100.59	126.72	176.87	70.023	86.619	60.229	76.862	-7.7068	34.429	103.81	98.664	113.36	118.75	86.405	85.959	126.94	121.6
101.91	85.819	136.82	122.97	137.12	125.63	142.09	121.47	182.16	183.45	120.23	73.453	125.97	98.36	161.05	114.04	75.723	71.747	98.118	81.259	76.752	105.75	149.79	119.39	119.12	95.872	143.59	119.28	101	70.947	95.751	77.402	84.772	93.358	90.622	135.01	75.523	89.934	64.322	81.521	26.216	55.542	63.189	62.203	61.301	56.586	68.193	56.707	94.855	96.546
90.866	89.437	126.04	125.65	137.68	116.77	124.95	111.78	185.41	165.7	135.44	99.505	134.22	125.47	168.92	146.36	118.67	130.44	70.593	54.454	72.912	110.83	164.32	142.3	85.255	85.934	127.25	110.49	114.63	103.27	63.911	80.539	46.596	72.996	67.52	76.458	87.613	96.51	74.554	81.172	82.876	87.705	23.356	26.622	-11.816	-7.8403	52.302	33.869	39.241	54.125
106.25	105.35	139	138.63	149.92	130.13	135.06	119.3	200.54	168.56	139.97	119.65	141.72	148.28	165.45	154.87	131.63	147.49	71.916	53.901	62.713	101.31	183.62	173.23	79.972	109.89	106.8	108.4	104.19	119.03	59.974	104.08	22.736	58.371	68.425	31.875	88.618	90.879	82.537	74.678	109.84	95.901	17.719	23.714	-42.049	-11.483	52.822	35.421	10.186	36.08
130.47	125.14	149.55	143.66	166.55	151.2	143.86	124.13	218.3	202.73	130.48	122.61	140.82	150.19	147.23	132.71	115.59	128.88	96.38	77.69	57.749	86.12	181.58	177.95	86.138	134.67	112.03	117.51	79.247	110.81	63.484	115.1	33.171	67.147	104.87	39.464	82.738	80.564	93.511	70.863	87.693	82.58	38.685	45.873	-15.038	25.836	70.087	54.128	7.7455	39.589
139.34	132.2	133.81	127.15	171.66	158	124.92	112.56	211.93	235.45	122.49	122.41	137.67	138.33	129.05	106.74	95.88	110.6	118.64	98	63.678	83.518	155.88	148.05	72.683	124.71	123.23	118.09	72.928	101.73	60.231	100.63	57.353	86.303	141.85	80.982	81.388	80.42	101.87	79.791	50.271	77.938	60.099	66.676	38.824	56.773	84.207	71.404	25.79	58.098
133.8	123.47	104.32	102.86	147.76	141.64	96.22	106.22	158.81	217.48	133.95	148.79	142.95	136.66	128.28	108.36	84.936	109.68	137.69	106	83.071	100.22	136.31	113.7	36.243	77.814	107.89	97.065	94.346	111.68	58.443	78.711	68.145	94.466	135.54	113.89	77.358	91.452	92.559	96.188	33.698	99.644	55.618	63.768	70.309	61.062	67.727	70.952	67.626	98.348
123.45	119.03	80.404	81.267	101.66	101.45	68.961	104.91	95.853	150.74	144.21	177.99	145.46	142.32	122.03	116.77	102.22	135.14	142.11	104.67	92.229	106.52	111.4	75.664	-6.2569	19.595	79.793	66.301	124.47	140.49	61.53	67.195	69.233	88.94	87.816	84.902	79.151	99.341	90.445	112.85	69.851	131.24	46.89	60.698	62.056	51.834	53.896	77.213	82.788	128.06
125.85	132.12	71.981	74.268	58.351	63.251	50.218	104.08	34.174	79.744	130.48	184.27	120.87	142.31	99.234	116.9	132.62	166.54	152.25	120.8	107.51	99.151	77.241	44.835	-16	-11.877	84.605	61.728	128.73	165.93	71.6	69.076	89.983	90.026	38.498	28.571	76.811	96.227	96.887	112.93	100.08	141.55	44.213	71.429	23.443	49.648	60.799	92.652	67.305	131.27
155.76	140.11	112.73	100.68	58.786	67.378	90.034	125.78	43.17	80.369	124.44	158.72	109.4	141.06	105.64	110.61	136.53	149.64	179.94	155.73	124.9	96.565	83.761	50.009	52.339	24.582	87.693	71.304	125.28	164.59	146.04	120.3	125.8	97.975	10.916	-17.962	65.995	71.233	91.881	95.21	100.61	119.31	41.847	84.502	29.883	89.678	68.486	98.842	61.992	121.91
152.33	110.22	127.46	107.8	78.587	69.944	124.89	121.04	83.439	92.666	107.69	103.99	95.491	110.87	99.951	80.348	115.19	106.13	149.31	148.71	124	97.85	72.93	41.062	119.4	63.557	77.845	87.785	115.2	137.52	192.57	151.08	151.48	114.89	38.683	-1.2454	75.091	67.475	91.549	87.138	90.729	84.071	96.771	136.6	112.02	157.81	119.77	132.34	85.223	117.9
127.31	62.742	109.66	94.921	116.47	79.818	132.92	99.583	126.15	114.95	102.22	67.215	97.131	85.462	103.78	71.322	90.489	67.533	95.371	104.73	124.27	112.75	64.055	35.456	135.9	73.208	68.968	98.882	109.61	102.65	180.84	133.39	144.42	117.93	97.158	80.005	96.084	86.908	94.064	89.039	87.032	80.024	130.92	152.67	193.27	183.12	135.61	136.39	118.66	110.67
105.52	27.319	80.31	76.826	130.4	77.428	122.97	81.729	125.33	91.936	98.39	55.996	96.121	64.027	98.947	78.044	70.487	33.415	56.485	56.838	115.11	121.05	62.367	44.076	77.578	37.052	44.72	88.472	98.474	62.805	101.34	72.298	91.746	93.507	129.06	159.51	108.26	113.44	89.353	90.938	81.54	99.242	142.97	142.32	217.38	165.69	112.48	119.33	169.17	126.56
87.4	38.856	54.735	57.719	107.65	51.847	94.122	65.528	139.86	50.19	78.881	42.85	93.792	43.799	63.118	68.855	85.628	43.197	26.723	33.374	79.173	90.984	33.569	33.566	-8.7898	-9.4821	45.912	79.014	84.359	44.041	-1.0948	11.875	46.769	71.522	131.52	157.75	127.6	124.69	125.26	101.55	135.26	119.07	156.16	139.49	193.72	134.36	112.4	125.7	148.41	114.29
105.81	91.829	57.495	72.159	65.413	49.339	74.514	79.194	95.09	23.349	62.701	50.728	74.196	45.366	41.366	79.158	96.968	70.902	78.589	83.364	93.062	78.562	35.28	58.342	-35.847	-11.769	85.875	95.276	60.505	47.843	-45.301	-2.5514	48.851	73.313	91.702	122.62	106.41	112.35	131.31	89.523	116.5	107.04	116.9	109.31	108.33	97.951	86.784	102.86	119.44	98.613
117.53	128.85	76.6	96.488	36.184	60.79	71.683	96.445	63.349	23.363	53.138	46.795	57.44	52.092	28.902	72.278	97.019	95.683	116.32	128.38	101.26	81.107	47.803	79.485	8.3744	36.886	101.88	110.62	59.77	70.596	1.293	46.822	78.043	93.019	37.188	49.183	85.21	88.509	119.82	80.148	79.082	55.659	105.8	110.92	67.507	105.38	99.823	103.3	87.372	84.71
110.31	124.44	95.189	114	53.618	94.596	75.276	101.16	66.492	62.114	62.904	47.079	64.663	75.39	44.81	71.617	94.126	112.17	110.14	121.19	99.153	107.23	69.451	93.026	81.378	105.23	86.126	114.04	91.666	103.92	99.27	120.25	99.882	106.89	4.8885	-7.7752	81.357	70.11	98.222	78.714	49.939	9.5129	107.91	115.38	79.281	127.72	119.92	103.28	60.596	71.841
96.771	92.318	103.7	121.61	82.283	119.66	85.006	101.28	49.29	69.378	81.216	72.571	76.457	100.03	62.831	76.332	81.419	98.041	89.217	78.945	93.024	133.12	92.288	107.57	109.57	127.56	58.624	103.57	112.02	111.63	148.4	145	91.668	103.94	22.275	16.389	74.522	66.731	62.644	70.674	6.3942	-5.8643	115.58	114.8	105.82	143.61	120.86	93.648	84.482	97.328
87.086	70.374	113.63	118.5	88.364	107.25	101.15	95.2	61.954	49.709	100.92	95.059	101.77	107.89	71.049	68.848	90.936	78.727	60.649	37.591	64.578	121.56	96.051	106.42	85.369	97.143	35.426	76.491	121.78	98.613	135.45	129.66	67.709	90.084	83.165	61.614	82.824	66.705	56.909	63.758	19.844	21.283	134.97	121.55	141.46	151.29	131.59	99.539	103.55	120.25
102.11	81.778	133.46	125.45	68.584	78.021	127.64	104.25	54.95	20.655	108.51	106.08	99.568	90.9	66.291	60.737	97.214	47.883	85.475	61.595	60.004	87.376	108.8	120.33	71.196	64.011	50.171	57.42	99.688	65.519	103.5	103.36	67.849	88.022	143.36	119.82	75.351	67.097	55.423	54.057	30.066	58.536	143.02	128.81	142.37	146.78	131.31	109.17	135	145.13
107.91	107.72	134.29	125.35	55.575	64.306	128.48	109.74	57.004	43.81	108.31	109.03	83.862	78.524	75.705	79.119	109.31	61.482	116.19	112.95	99.348	74.421	123.26	132.58	120.83	83.126	100.64	65.605	83.637	69.251	118.6	113.39	105.76	104.94	172.99	148.05	83.102	83.961	73.976	71.335	73.534	103.88	129.05	124.44	115.43	119.89	129.15	118.08	124.98	127.43
79.234	97.789	107.74	103.68	72.115	77.027	102.56	99.222	87.661	108.03	102.61	100.58	72.167	83.532	107.53	111.99	112.5	102.85	81.87	106.61	138.12	101.73	131.57	125.36	206.84	149.6	98.53	69.218	104.15	116.68	192.37	169.12	119.88	105.33	143.44	110.77	125.94	121.26	99.455	124.36	150.32	141.35	138.19	138.95	106.81	104.34	147.8	142.38	98.71	100.89
35.171	59.195	61.276	71.084	112.95	113.99	65.029	91.326	110.96	166.34	92.342	116.77	68.377	116.88	142.53	149.78	88.539	137.62	18.201	44.711	173.17	149.65	128.18	107.34	258.04	205.73	77.566	79.505	119.06	164.69	241.91	198.45	99.276	87.501	106.53	97.95	165.62	164.04	118.44	177.08	196.85	164.38	147.42	148.29	104.66	101.61	150.2	153.13	94.666	105.89
12.433	51.541	18.346	47.117	158.31	143.78	32.964	98.679	121.28	184.33	59.962	146.88	51.858	145	114.16	143.46	49.838	139.06	1.093	4.1367	187.67	140.16	88.258	73.743	221.49	196.27	150.5	123.6	63.949	147.74	175.43	122.71	101.64	90.993	146.04	189.49	160.49	178.08	153.02	189.88	185.46	155.59	141.69	141.28	89.653	101.55	127.54	149.07	90.451	128.63
21.363	51.023	21.814	36.345	122.88	88.313	46.855	92.334	106.27	80.775	24.468	103.5	30.643	93.903	29.882	42.056	29.771	75.267	-8.3265	-9.0108	99.359	59.767	27.048	24.922	89.563	96.869	125.91	100.25	17.087	65.985	49.811	26.062	78.276	87.756	172.5	209.73	136.12	145.29	155.88	153.25	132.16	91.517	225.16	212.96	146.06	161.85	180.49	200.02	141.98	187.1
83.324	66.565	55.359	41.042	13.04	4.6343	43.537	37.995	-21.968	-34.482	58.11	37.891	42.478	36.087	41.699	-0.49505	108.28	78.896	35.358	31.177	49.755	52.584	19.109	26.801	-49.427	-33.354	-25.184	5.5305	84.979	48.142	-9.822	13.041	34.403	55.25	96.884	78.765	118.85	91.641	70.009	64.446	5.3496	57.033	215.77	203.63	160.16	137.33	194.38	160.47	195.06	169.65
167.68	187.76	143.2	118.62	78.448	39.615	138.42	128.74	54.271	46.183	60.349	30.209	23.498	7.9947	-49.168	-49.436	97.647	20.855	246.92	242.96	51.726	-64.327	82.345	71.282	27.739	20.068	229.36	85.891	-11.317	-45.095	7.0265	-21.492	234.81	171.49	199.26	206.83	15.295	10.179	91.969	23.535	21.454	10.989	86.112	81.005	111.18	81.14	61.415	91.235	107.19	89.884
191.67	217.25	174.63	143.65	112.84	81.617	164.4	143.11	86.58	133.26	100.08	37.959	51.289	23.614	-4.5574	7.1025	142.1	64.148	311.8	321.08	86.016	-31.614	156.55	112.46	133.58	102.4	240.95	90.695	46.905	9.6712	126.65	73.79	301.39	195.92	157.52	148.17	11.881	-3.8079	67.225	30.233	90.84	49.649	-20.747	-21.196	76.864	9.3086	-22.567	19.519	47.707	6.8546
[truncated: 66 more columns]
