# Supplementary material for: Constructing high-order functional connectivity network based on central moment features for diagnosis of autism spectrum disorder
Source: PeerJ. 2021 Jul 6;9:e11692. doi: 10.7717/peerj.11692 (PMC8269664; doi:10.7717/peerj.11692)
Supplement: Supplemental Information 2 [file peerj-09-11692-s002.zip › raw data/Subject_6.csv]

69.778	71.945	102.66	114.56	85.907	98.387	113.77	130.79	88.533	76.115	83.195	78.418	77.696	95.898	102.99	114.3	94.343	78.052	81.322	113.92	152.85	120.65	134.38	129.37	130.98	124.24	72.629	87.766	119.42	124.17	167.41	164.14	108.59	113.58	99.907	106.24	98.923	97.684	104.46	84.846	115.4	67.544	164.78	148.92	173.19	150.79	153.86	159.69	125.23	88.627
60.025	75.037	93.519	105.81	94.994	102.81	110.7	123.54	92.698	81.739	87.897	83.611	73.437	90.481	101.86	105.79	92.539	96.696	89.792	112.59	153.14	131.84	146.04	131.49	140.83	123.56	68.825	90.498	113.8	140.24	158.35	153.86	101.67	106.47	103.09	104.13	103.59	107.53	121.35	96.887	111.64	84.522	126.28	109.98	137.79	121.87	120.36	125.92	102.14	82.878
61.245	88.242	87.855	98.882	97.132	108.14	99.791	113.56	102.48	100.16	89.223	84.968	73.758	84.116	92.806	91.321	91.979	102.52	101.44	106.74	137.94	129.32	138.38	120.32	114.36	106.61	58.416	93.197	94.978	110.8	127.7	122.94	99.474	104.94	114.91	117.1	98.843	114.45	118.98	105.81	120.42	120.04	107.44	100.36	115.81	108.88	99.105	102.29	96.761	87.747
79.994	104.99	86.989	98.887	95.496	110.72	92.32	114.49	106.59	111.95	94.971	97.278	86.287	95.718	84.94	88.031	96.682	97.243	104.51	100.57	94.911	110.97	128.79	112.86	68.495	86.112	43.607	92.458	81.368	76.201	104.52	106.26	108.44	114.19	122.06	123.98	88.871	113.57	106.31	106.26	131.37	137.17	102.4	107.33	114.29	110.36	94.845	90.836	104.56	90.83
86.591	101.16	88.749	90.089	99.181	92.425	91.614	104.19	95.399	102.51	93.589	83.182	103.28	92.703	81.552	75.288	103.86	93.553	92.322	92.976	66.385	84.688	106.3	96.659	68.252	76.826	85.574	97.173	73.314	47.741	79.712	78.73	115.14	114.9	135.55	137.4	79.268	115.67	86.215	97.199	96.079	102.78	107.66	116.79	116.06	105.8	110.65	105.76	97.114	91.884
97.47	108.12	97.338	97.019	112.86	93.738	105.46	106.87	97.807	100.04	97.987	96.383	113.57	112.15	91.752	91.608	107.44	98.637	81.603	95.809	57.313	75.779	111.93	103.8	109.93	98.638	128.95	100.42	83.927	79.543	104.32	97.442	116.12	112.17	109.73	105.41	87.111	108.52	93.636	96.255	80.132	67.694	92.06	91.73	93.295	75.7	103.49	92.679	81.252	85.763
94.29	114.93	113.45	105.26	135.09	107.01	116.72	89.314	122.59	110.43	81.305	81.056	102.4	103.94	93.057	82.45	99.927	99.944	85.134	99.873	125.38	88.576	106.45	106.55	192.84	147.35	218.1	124.9	77.864	82.761	128.65	101.6	111.48	103.95	121.83	115.03	101.27	104.16	102.42	91.868	96.851	58.44	107.81	89.243	77.475	46.875	101.14	94.304	65.84	90.319
89.523	116.33	109.87	112.9	148.4	119.7	125.68	97.256	154.71	136.42	82.094	87.572	88.817	96.946	98.523	89.459	94.153	106.34	104.06	110.99	139.3	99.329	99.298	94.578	176.71	143.38	202.46	120.49	91.072	110.86	117.18	101.24	94.592	86.295	86.319	97.381	100.01	96.322	95.955	92.886	69.117	54.778	81.56	65.963	49.484	33.722	72.664	69.564	64.21	97.758
97.276	115.42	102.79	116.17	149.16	125.7	126.9	108.5	173.42	149.35	93.103	96.501	84.578	90.532	97.075	86.711	90.966	102.11	125.08	119.11	124.99	106.75	95.714	89.541	112.08	119.25	143.6	115.19	98.508	109.62	95.946	101.97	95.306	89.847	90.251	111.38	87.964	89.65	79.326	84.218	71.368	65.847	74.362	76.227	62.982	65.603	63.853	67.127	87.268	106.83
110.56	116.1	98.906	112.87	131.03	117	117.8	113.02	167.39	135.67	105.81	97.435	91.885	89.786	96.002	81.977	100.69	98.699	134.53	121.41	109.77	104.2	84.951	96.64	36.65	91.634	84.334	112.98	101.08	99.724	81.244	106.7	110.4	111.53	117.58	127.83	81.008	85.658	67.92	80.165	91.585	71.085	99.514	110.63	102.08	112.69	79.835	83.192	110.77	102.21
110.85	105.14	90.439	94.291	110.19	88.59	107.86	110.43	132.56	107.07	120.33	97.601	106.92	91.67	106.5	89.265	114.92	105.27	121.36	115.87	76	95.222	73.4	92.696	6.6913	61.733	46.208	101.34	110.14	109.59	73.787	99.409	122.27	121.15	128.85	123.63	83.012	91.802	69.246	87.647	80.802	70.127	105.91	122.64	122.82	140.07	101.02	103.39	118.73	102.39
111.27	108.31	97.259	85.746	98.149	80.84	100.86	100.2	104.53	89.243	124.67	110.65	114.74	107.68	119.45	109.62	122.06	111.75	103.13	107.61	70.243	93.692	74.689	96.949	55.472	69.056	59.799	98.197	112.92	124.62	104.3	103.01	129.95	123.01	130.07	107.82	104.2	96.913	99.472	105.61	117.18	104.18	115.62	122.39	129.4	135.77	114.36	113	118.41	104.08
103.33	107.2	109.48	81.532	94.35	82.017	94.86	81.541	97.13	89.965	113.3	108.98	113.3	110.94	125.72	117.17	118.68	113.8	89.717	93.654	92.971	89.537	62.028	86.277	118.6	82.322	113.54	101.73	103.89	115.63	110.69	79.253	121.53	108.81	124.08	107.23	122.47	100.81	123.48	120.35	135.26	136.35	124.05	118.1	122.81	113.46	119.34	117.5	108.81	106.96
100.74	99.247	112.13	83.051	98.632	90.425	97.005	80.984	108.64	107.89	108.81	113.81	112.09	113.21	122.58	117.55	103.57	110.79	83.783	82.868	79.382	77.958	59.851	73.422	129.82	76.412	130.85	98.747	93.171	97.981	83.741	51.902	105.19	91.403	101.21	114.57	119.11	100.39	123.9	116.59	118.8	144.08	98.358	98.118	108.1	99.621	105.09	109.74	105.65	115.95
111.85	98.777	106.12	94.105	100.3	104.3	104.86	102.8	136.93	134.17	112.79	122.12	114.6	122.58	115.38	116.38	90.446	108.69	85.134	80.245	58.502	64.767	65.51	75.785	65.305	58.233	95.604	92.957	83.883	86.43	44.216	48.029	93.573	91.499	66.525	108.12	103.47	92.208	107.08	103.57	87.048	119.46	65.806	75.538	89.746	96.843	81.298	87.259	106.51	116.86
125.59	109.17	95.088	107.82	100.89	119.72	114.85	133.85	161.86	158.54	120.09	128.88	115.84	130.61	108.71	116.72	85.973	112.96	90.781	89.845	47.496	60.583	76.887	87.396	-15.463	44.35	34.601	86.565	80.118	88.211	22.728	69.695	92.03	104.96	32.981	82.834	89.859	83.49	89.287	92.249	68.271	91.739	44.709	59.366	70.254	95.999	59.832	63.07	107.67	115.51
131.53	123.84	85.888	116.89	103.04	131.11	121.72	155.09	167.84	173.89	120.47	134.45	110.25	131.8	106.79	121.34	89.937	120.33	97.582	103.57	62.664	73.034	85.152	91.554	-51.574	47.217	-6.4752	82.017	84.727	98.714	35.575	100.61	98.712	117.99	16.95	51.952	89.746	79.676	85.396	91.034	80.695	93.202	45.432	57.287	56.979	90.566	53.075	49.072	108.53	117.83
113.49	125.03	83.744	110.61	102.06	124.44	113.21	141.5	146.46	166.23	99.22	114.55	91.586	105.02	98.345	109.08	100.57	128.73	105.55	111.78	105.77	87.122	65.274	72.172	-22.601	60.715	21.932	86.334	88.441	94.06	49.092	97.803	99.251	111.03	36.81	50.695	98.316	86.416	87.394	96.755	96.253	107.19	81.006	81.995	64.847	83.339	70.875	64.247	100.9	119.28
95.331	118.74	90.672	99.489	100.42	111.98	94.957	107.76	110.06	136.53	74.029	100.48	69.234	81.973	80.018	89.995	107	130.55	109.17	111.04	131.12	97.365	53.355	61.124	54.269	88.655	91.953	100.07	88.937	84.725	72.012	89.673	98.523	97.275	91.789	84.133	109.74	97.421	100.57	99.683	134.72	121.36	122.84	116.24	99.599	90.614	98.473	96.387	98.556	120.02
91.232	115.57	100.88	93.455	92.301	98.062	73.036	75.913	80.405	96.108	62.553	97.474	55.847	79.176	63.594	77.07	113.56	132.66	105.09	104.45	129.63	96.945	54.848	74.613	109.82	113.61	148.96	112.32	91.718	97.523	90.084	93.574	93.281	89.714	135.55	107.48	121.03	104.25	121.79	108.88	155.16	99.999	146.11	132.07	129.5	103.25	112.79	114.26	93.595	105.43
90.567	108.02	106.68	83.781	90.984	79.416	54.062	43.535	64.169	59.753	58.132	75.63	52.326	70.564	51.917	49.324	112.43	129.3	90.516	93.173	132.29	95.744	60.178	90.597	161.53	138.56	205.77	128.56	81.952	91.277	89.284	85.637	92.39	91.519	191.46	148.97	124.29	116.91	131.33	113.77	146.23	63.722	154.5	139.28	142.54	121.24	124.16	138.21	87.948	105.54
94.127	108.94	103.49	82.835	93.736	73.291	46.972	41.385	64.958	49.65	67.034	67.785	57.166	70.956	61.574	46.8	111.36	129.22	82.268	93.318	119.91	97.213	71.978	98.667	169.18	144.83	194.38	122	83.222	103.96	83.942	85.168	90.656	94.389	181.19	137.07	120.91	124.77	131.59	126.17	103.42	49.412	122.59	111.45	109.34	117.19	106.95	127.31	80.874	113.67
105.33	120.16	107.4	92.893	102.19	90.506	50.496	52.105	82.129	64.739	59.559	72.008	58.337	80.319	78.162	57.632	101.59	115.66	88.781	95.912	148.11	114.2	90.121	103.5	184.2	169.43	177.17	118.53	74.066	84.752	100.24	93.457	102.33	105.43	169.73	128.66	116.33	124.81	124.05	127.02	114.52	100.71	105.07	97.671	77.739	104.66	95.235	110.17	87.476	134.99
103.46	119.32	117.59	98.547	104.53	105.08	60.248	60.206	84.88	76.253	42.816	69.864	57.475	73.947	90.756	71.987	95.238	108.28	109.91	103.63	154.61	120.05	106.12	99.379	200.99	177.43	157.96	105.23	68.535	60.607	98.071	80.606	99.687	96.326	133.72	109	103.74	117.52	105.3	115.88	108.34	143.03	94.511	91.226	58.321	81.708	87.691	96.066	86.942	137.36
103.13	114.73	131.15	102.52	100.2	115.51	72.996	64.862	83.686	77.662	26.138	77.099	55.08	79.388	91.391	90.138	93.38	105.57	126.75	105.23	139.21	114.92	134.55	113.03	213.06	182.89	142.22	94.881	63.678	48.488	95.434	78.916	89.114	81.788	104.27	92.477	93.627	103.35	89.614	96.344	109.11	145.57	94.343	92.533	63.074	65.612	88.047	87.016	86.737	119.79
102.58	102.98	139.1	98.498	96.793	107.04	84.887	58.048	81.879	66.571	25.61	76.727	60.359	87.615	88.581	97.396	101.33	106.47	121.63	94.474	120.17	104.35	159.11	132.43	219.83	182.21	144.77	91.885	63.241	49.326	88.346	81.431	77.212	71.134	105.95	92.366	93.032	94.133	83.185	83.321	92.314	97.041	101.27	99.481	78.314	65.597	99.955	94.041	84.117	94.544
102.81	100.34	137.51	97.386	101.78	98.155	90.625	53.115	84.552	55.61	49.529	83.957	69.955	100.59	87.229	102.29	117.52	107.53	103.98	88.75	95.779	96.628	175.14	150.81	222.68	181.53	145.01	93.332	72.72	67.615	100.56	103.12	75.092	70.858	121.78	95.722	103.78	95.616	92.229	87.727	91.428	59.707	104.04	102.73	87.292	76.669	104.24	104.46	86.254	82.48
102.06	103.18	127.79	100.15	109.53	89.572	87.757	54.099	86.743	51.839	85.157	96.308	85.613	109.62	98.61	111.74	135.16	103.07	87.185	89.851	90.345	99.985	165.47	150.72	210.46	176.04	144.05	94.458	92.46	89.481	125.16	125.79	85.104	80.373	130.63	93.267	118.91	104.46	109.69	110.02	96.675	67.211	97.911	100.03	79.79	87.81	100.19	107.58	89.061	85.303
97.372	103.25	117.33	101.31	113.03	82.547	76.93	53.698	80.034	53.731	105.42	103.1	98.823	105.13	109.72	116.07	137.2	88.935	79.702	93.309	110.46	113.91	139.83	137.59	208.1	176.76	165.73	103.46	101.97	84.508	147.52	130.55	102.61	93.155	142.4	107.06	125.31	114.49	121.29	126.64	114.77	113.14	92.62	103.45	73.712	95.836	100.37	113.6	91.232	101.35
97.621	107.98	114.88	105.9	100.16	82.965	66.101	57.277	69.502	61.258	106.47	108.14	106.47	101.5	113.92	123.25	126.15	77.527	82.606	95.868	140.35	126.65	122.91	138.22	201.95	182.58	187.72	115.24	99.642	77.265	159.13	129.8	112.08	105.51	130.2	103.5	123.36	109.84	130.29	133.55	133.59	141.02	93.128	106.56	72.921	88.406	101.19	107.34	85.233	98.213
98.61	106	110.71	103.24	82.948	81.804	64.508	63.023	57.238	74.263	96.076	105.63	105.79	99.268	103.98	120.12	104.22	70.862	80.428	88.666	152.04	130.14	128.04	144.64	203.21	186.83	198.52	125.56	85.223	67.019	147.83	119.11	111.97	111.04	121.93	105.07	111.46	99.046	127.55	121.69	136.37	124.79	91.11	108.45	81.984	79.694	110.26	106.36	82.317	93.423
101.18	109.66	105.03	103.53	69.202	89.973	73.173	77.892	47.746	88.546	96.52	107	97.868	104.89	85.399	116.08	92.027	75.726	80.5	87.262	121.36	116.68	149.13	153.38	194.54	177.91	161.61	120.66	80.576	82.697	133.94	120.47	105.47	110.86	102.03	86.496	101.88	87.172	125.16	108.83	144.68	91.915	88.774	103.81	94.471	72.944	110.43	100.23	89.24	83.983
95.896	105.41	96.497	97.81	65.397	91.284	82.011	80.596	42.289	92.904	95.652	86.421	87.722	97.846	68.239	94.931	93.357	79.273	84.373	84.678	109.59	98.103	138.78	134.26	175.45	154.77	127.56	112.2	81.98	83.966	114.02	107.57	106.38	110.65	117.56	96.621	99.17	88.724	115.28	99.619	160.97	82.938	110.81	116.92	115.3	84.084	121.19	111.72	106.63	87.498
95.256	97.985	82.601	92.863	71.838	91.955	92.811	89.969	40.798	89.393	103.78	88.108	87.25	102.21	68.434	93.119	98.326	79.992	94.269	86.543	84.783	90.43	118.14	102.94	129.18	113.22	70.319	91.779	102.2	99.611	112.8	107.67	116.11	112.88	127.82	107.22	100.31	97.627	107.96	95.94	183.86	114.11	110.8	115.53	125.05	108.52	119.91	113.28	133.46	106.47
95.877	96.498	76.82	92.549	77.538	96.549	98.543	96.836	48.784	79.89	106.96	96.666	93.561	104.8	77.301	101.67	100.87	85.285	109.39	94.713	70.057	96.283	94.35	85.377	78.065	72.626	32.174	78.494	121.51	120.08	119.41	113.68	118.34	113.12	120.93	110.3	101.48	103.27	104.86	94.09	194.98	136.6	106.64	108.38	122.69	125.58	106.65	106.25	144.43	116.52
99.26	95.149	72.472	92.295	85.567	100.92	105.22	109.26	72.348	84.03	107.16	114.87	105.28	111.43	91.616	113.63	92.543	92.526	108.78	95.162	60.281	115.92	91.546	84.546	39.209	46.662	19.818	79.871	127.64	135.76	118.65	119.18	109.18	108.26	106.73	113.54	93.758	102.7	97.868	84.597	162.32	113.07	82.475	90.679	103.64	130.07	89.341	96.325	138.22	128.04
101.33	94.477	72.481	93.868	95.97	107.34	112.19	122.46	105.02	104.95	107.18	124.59	114.18	113.63	102.19	110.54	84.236	97.936	92.223	88.27	64.659	133.63	104.56	92.382	31.133	47.876	40.511	98.761	116.6	130.98	106.39	115.41	94.905	100.28	106.48	124	80.58	98.085	86.3	71.342	103.91	56.591	65.891	81.441	83.532	122.43	80.902	95.568	120.82	138.41
103.65	99.643	77.22	103.47	105.35	123.13	118.62	140.81	125.84	128.91	119.19	135.46	116.08	117.24	107.22	105.17	88.944	101.23	79.531	90.925	47.868	130.96	128.39	104.05	42.947	65.155	50.051	114.13	108.72	128.86	102.75	117.67	86.065	91.79	99.121	114.39	70.504	91.152	81.405	68.159	64.7	25.419	58.177	73.866	71.584	105.95	71.374	90.678	106.79	138.88
101.27	100.89	84.749	109.65	104.67	130.58	113.87	139.45	128.54	134.86	114.15	119.92	106.67	111.04	104.43	89.955	101.87	92.033	79.544	92.595	71.251	111.61	119.1	103.79	58.858	91.303	77.629	130.23	96.131	102.47	102.08	108.21	92.416	91.432	115.72	118.4	71.502	87.863	76.623	77.147	64.256	49.152	88.138	86.766	79.579	93.133	81.914	93.141	100.64	130.72
87.87	85.609	77.791	100.15	99.737	117.91	105.57	130.93	103.8	118.86	101.96	103.53	94.48	96.434	98.482	88.22	104.85	82.457	87.556	96.922	58.345	84.156	98.78	89.149	66.602	88.716	77.204	124.01	94.6	88.988	92.261	88.292	96.951	82.349	111.94	118.89	70.679	92.203	65.828	88.004	48.073	96.369	85.558	76.751	79.887	86.377	88.279	92.624	100.89	131.07
92.922	85.155	75.149	99.971	96.138	115.25	103.4	128.63	89.552	104.95	87.797	117.4	88.703	105.82	95.988	112.83	88.099	70.648	92.573	95.291	53.138	82.279	104.89	103.65	81.215	95.42	64.522	118.23	93.782	91.141	113.64	105.65	102.95	89.674	104.15	113.3	78.42	88.691	72.937	95.509	73.597	141.82	68.551	59.315	75.508	87.466	88.995	80.879	109.47	131.66
94.486	88.603	76.166	105.76	100.99	119.73	104.4	130.64	91.236	107.92	74.88	132.3	85.332	110.08	89.001	129.28	60.357	65.559	85.954	89.473	53.454	98.419	122.51	124.78	115.75	112.84	69.235	122.97	84.2	83.577	124.71	122.74	97.587	95.668	107.88	123.65	80.735	86.871	79.573	90.37	91.422	142.6	51.623	53.458	68.054	94.413	87.467	80.033	112.79	143.28
95.383	97.17	80.46	125.57	103.83	132.23	105.64	150.07	108.77	134.09	76.109	149.12	86.571	121.48	90.57	144.47	47.621	71.072	73.958	83.439	59.897	115.95	129.53	138	115.18	130.12	62.731	124.92	82.691	89.098	116.14	137.53	84.311	98.869	88.182	106.45	80.893	82.31	88.473	92.624	80.307	105.86	40.897	51.68	51.683	95.554	75.186	63.425	106.12	145.74
90.278	96.294	88.576	141.1	107.61	141.57	101.39	158.19	115.78	157.56	79.198	139.42	85.213	120.44	87.894	131.16	47.706	71.911	66.383	79.448	73.099	124.49	117.61	130.12	125.09	154.66	83.711	131.42	76.291	70.291	95.892	127.05	83.978	99.594	96.375	112.61	78.801	86.287	93.611	92.817	85.725	89.955	59.413	73.662	60.908	106.64	76.596	64.259	105.41	153.32
81.844	83.137	90.264	137.14	105.08	133.38	93.761	150.32	98.485	157.27	86.113	111.73	84.141	107.92	85.549	109.07	58.097	72.925	69.944	81.64	56.562	116.09	95.195	102.46	127.8	151.01	95.818	122.5	78.69	62.083	68.996	94.22	90.314	91.038	91.792	111.16	76.25	95.126	94.181	96.376	81.425	98.506	74.169	88.579	80.244	117.24	83.294	72.875	109.8	154.96
84.135	77.276	91.134	118.78	95.722	117.03	87.406	126.32	78.164	134	91.044	82.916	84.393	94.646	84.006	92.41	70.219	74.059	81.941	85.128	43.466	104.75	81.236	80.994	127.11	124.86	99.62	108.64	83.962	69.453	61.965	67.761	98.193	86.345	76.736	97.59	81.497	99.036	95.837	100.58	89.829	120.05	91.687	100.39	101.89	119.82	96.6	89.611	117.14	140.7
94.069	81.877	92.562	95.219	87.976	99.433	90.255	102.19	71.169	103.87	102.92	66.851	91.503	80.165	87.907	87.866	83.396	83.038	95.166	89.519	37.071	96.817	84.503	69.043	117.5	78.861	87.959	93.509	94.608	91.846	69.594	55.757	95.813	85.121	50.219	69.777	88.804	97.982	95.166	101.61	85.509	123.17	102.16	107.39	109.82	110.43	107.42	112.19	117.86	114.5
106.83	92.948	96.038	80.691	89.01	90.432	104.21	95.512	83.632	85.843	123.86	71.385	105.68	72.77	98.562	95.977	98.6	98.568	106.47	94.621	43.467	93.809	97.87	63.015	89.145	35.59	61.563	81.663	108.7	113.92	84.547	62.368	88.218	89.531	27.656	39.848	92.345	96.046	92.972	100.04	70.729	110.57	104.85	110.06	102.91	96.082	108.5	127.92	112.29	90.568
120.6	101.84	101.75	80.106	103.56	94.446	125.9	106.27	102.76	84.102	146.22	92.507	122.95	80.348	109.72	108.49	108.14	110.01	116.26	99.953	54.097	96.441	117.07	62.874	61.841	23.747	36.211	77.057	118.77	117.1	108.47	85.615	94.309	102.47	37.732	35.86	91.132	97.814	97.907	95.893	80.045	114.26	100.92	108.08	98.285	94.213	102.63	130.29	113.68	88.165
122.82	108.53	107.33	87.752	117.03	105.62	136.54	113.38	117.47	88.065	145.71	97.996	127.23	89.05	105.72	107.91	112.4	118.96	130.65	108.97	75.274	93.211	114.37	68.263	41.508	43.732	33.838	82.095	117.16	104.12	122.45	104.92	111.59	113.48	69.88	58.183	90.793	101.43	109.05	97.058	110.96	130.33	112.25	108.03	104.72	101.3	95.725	118.45	117.35	97.539
113.27	111.18	106.05	91.599	114.23	105.2	125.19	99.848	131.28	90.78	112.49	70.866	117.39	90.844	93.367	89.355	116.25	125.18	138.38	106.66	140.74	88.005	71.05	71.776	15.421	72.516	69.398	97.659	109.51	91.043	111.85	103.55	128.75	119.76	106.87	93.731	100.25	100.65	117.68	108.61	123.28	123.62	149.84	120.28	114.26	108.87	105.73	102.64	112.98	99.026
110.61	104.16	94.683	87.541	119.71	100.36	118.28	89.573	117.17	85.565	112.92	79.682	120.03	97.344	92.819	83.55	112.58	129.09	127.17	105.41	110.71	95.842	82.504	85.978	49.299	84.404	81.397	98.082	134.1	127.63	127.1	117.88	141.68	117.6	120.27	114.4	110.27	98.933	134.17	108.04	133.66	108.65	132.46	113.65	122.43	126.77	113.8	101.45	117.7	103.73
103.69	92.826	84.703	79.775	114.21	86.914	101.63	73.708	100.04	73.768	121.62	87.646	124.54	91.881	104.52	78.354	123.08	133.34	105.85	99.358	102.6	109.65	89.049	94.183	84.706	81.065	108.8	103.5	169.45	170.75	139.32	125.65	136.54	111.2	120.25	121.76	122.21	100.69	133.05	103.1	124.81	74.768	130.09	126.66	128.54	132.91	133.32	121.76	107.08	85.487
109.83	94.473	85.482	86.235	101.08	87.983	88.674	78.883	88.932	65.381	145.33	124.14	133.64	106.86	130.65	103.57	142.71	136.03	91.394	100.57	104.63	128.16	109.21	112.84	89.145	78.237	107.1	105.54	204.77	216.72	171.67	159.3	123.23	112.34	91.202	88.897	133.16	102.81	127.86	102.97	142.26	71.397	129.86	131.54	127.84	120.18	136.09	125.62	93.294	47.506
106.76	92.177	92.424	87.87	89.357	85.796	80.583	81.572	80.839	58.759	148.97	128.02	137.83	106.81	147.27	117.86	148.88	132.92	90.36	104.54	133.71	137.24	108.33	114.37	81.715	80.449	119.25	111.86	197.47	198.25	170.78	156.83	106.18	108.71	84.472	77.904	128.69	114.76	104.97	104.03	148.28	99.816	141.76	129.73	127.14	97.956	132.45	128.67	78.9	23.072
108.61	95.029	95.813	88.921	90.978	87.627	90.713	97.175	84.904	68.062	139.79	124.68	141.17	114.85	152.93	132.3	122.87	121.78	97.156	107.98	135.54	136.17	113.67	108.74	68.503	83.507	104.74	107.86	155.41	147.37	146.88	134.9	95.446	103.76	86.177	77.979	111.44	121.08	85.161	109.35	134.5	149.16	119.46	93.494	114.24	77.903	109.03	107.09	79.989	29.782
114.01	114.35	105.53	99.321	103.25	102.31	110.01	113.7	109.81	90.265	118.35	106.65	137.8	119.29	142.46	128.98	79.157	107.72	111.16	113.31	129.36	120.37	119.44	109.87	79.296	96.437	94.49	105.39	96.739	88.839	115.23	104.7	91.377	103.41	103.69	91.897	97.674	110.35	83.499	118.5	119.57	180.05	100.56	63.578	104.53	66.807	81.384	76.465	85.71	44.686
113.02	124.65	115.46	109.7	122.61	111.9	127.68	121.83	140.78	112.22	96.532	78.173	129.5	108.94	128.56	101.74	40.881	89.515	116.55	110.69	129.67	97.014	116.11	105.1	119.13	112.23	113.69	107.78	55.158	42.698	84.041	70.069	95.294	107.8	148.11	135.04	92.779	93.179	90.954	119.44	94.476	164.25	95.611	68.35	107.71	77.228	75.197	65.588	87.145	62.171
98.984	109.79	122.16	112.07	138.96	107.97	134.22	118.08	149.44	114.53	88.841	53.68	117.3	82.716	118.04	64.889	28.636	72.48	111.38	106.26	120.12	73.933	108.67	94.595	172.59	122.15	150.55	107.76	51.977	28.711	67.883	47.081	102.8	110.68	194.74	188.75	95.149	85.695	99.918	108.26	74.434	114.79	102.81	101.4	125.75	103.92	91.401	82.115	81.758	75.095
91.315	90.074	123.94	112.88	140.51	105.33	128.53	115.2	137.6	101.68	95.043	66.893	101.97	79.063	110.26	53.831	40.586	56.838	99.784	103.01	102.99	67.048	115.45	100.39	193.64	130.85	159.55	101.71	74.033	51.636	90.507	71.392	114.54	118.01	208.51	213.74	104.42	88.902	112.04	94.305	106.13	83.267	114.64	130.19	146.91	129.34	112.56	99.246	86.898	86.921
86.31	75.202	119.29	105.5	120.91	96.975	112.94	106.51	109.17	80.932	105.7	87.268	92.726	84.12	101.4	62.627	65.855	52.921	86.368	99.555	83.699	70.514	117.43	109.22	158.03	114.36	133.38	86.57	92.61	84.556	104.16	98.455	109.51	114.46	165.54	184.51	109.88	97.463	116.44	92.545	126.13	64.275	126.42	132.84	146.57	128.29	125.58	109.49	93.385	90.326
91.778	70.914	104.82	93.573	98.753	87.801	102.09	105.14	86.995	78.744	117.9	115.55	99.604	105.89	96.348	86.767	79.071	53.16	66.282	85.786	61.749	84.163	122.12	110.21	89.416	77.722	81.728	70.63	90.08	98.832	93.171	107.34	91.457	102.07	98.744	126.09	104.37	102.38	108.7	97.937	107.82	63.629	112.9	107.51	117.65	108.04	126.32	113.53	106.4	104.45
107.58	87.021	100.87	97.626	91.026	101.89	102.72	116.82	82.017	99.966	134.73	148.51	118.31	137.26	97.362	117.82	77.899	57.026	56.422	79.268	32.476	96.804	143.32	119.76	54.822	56.291	39.542	66.617	76.767	98.746	85.741	113.26	71.704	90.89	41.259	58.232	97.121	94.696	108.69	104.95	97.453	85.051	86.607	81.724	84.497	81.028	106.7	109.59	114.47	109.86
109.38	93.766	106.49	107.16	94.723	114.22	103.2	122.02	97.706	131.85	127.23	139.61	131.07	148.38	111.4	132.32	77.024	62.214	60.36	73.507	67.898	101.06	130.24	114.7	51.397	63.539	65.777	83.666	65.235	77.579	64.559	94.893	61.019	85.036	34.621	30.624	96.007	86.048	105.76	112.44	67.913	94.271	78.223	83.867	62.97	62.902	91.64	102.94	97.223	98.223
101.73	84.865	122	115.14	111.29	121.17	105.45	111.15	109.38	148.61	107.41	103.32	132.18	135.75	133.03	131.52	81.101	67.592	78.699	77.978	124.28	107.1	114.29	111.49	105.89	106.46	139.67	108.86	71.34	61.781	68.619	83.583	74.199	92.233	82.094	55.176	104.77	86.422	115.11	114.4	69.813	103.26	78.28	99.661	70.423	71.724	85.873	95.44	73.631	81.513
84.472	76.843	129.88	115.06	118.82	118.79	97.839	88.851	110.13	141.64	79.851	61.501	111.16	105.82	137.9	120.17	97.287	85.341	106.44	97.727	154.41	106.39	93.748	111.58	153.89	145.88	188.02	121.7	88.042	75.627	81.198	84.645	92.651	97.614	120.26	92.516	113.75	97.351	121.73	116.57	79.237	101.67	78.943	100.18	86.359	90.969	78.932	78.319	59.79	76.769
85.268	82.206	126.52	107.21	114.98	105.37	88.561	62.855	102.22	119.17	65.711	46.621	93.423	85.102	125.33	99.03	110.72	99.059	117.42	106.87	158.78	112.36	88.586	115.44	182.99	166.26	197.37	125.49	93.38	87.213	101.88	93.313	114.4	109.43	160.81	141.54	116.9	109.54	121.69	113.29	100.41	101.69	81.398	92.612	104.42	118.46	88.24	76.195	78.133	102.65
89.43	92.124	112.9	93.736	93.983	74.881	77.729	44.652	85.64	90.587	73.365	45.217	93.314	66.142	104.79	70.528	123.21	112.9	109.7	102.5	140.04	103.24	70.319	101.59	159.6	136.04	175.97	115.35	87.176	86.281	81.221	68.839	110.72	106.39	163.08	158.46	106.58	114.41	100.66	111.91	55.674	70.824	86.916	85.262	100.81	122.2	102.7	91.036	95.026	125.1
106.78	104.64	106.27	93.757	83.241	62.69	84.368	56.798	70.417	74.386	107.18	84.737	112.52	80.789	93.809	66.728	118.28	110.11	94.953	95.463	95.475	92.665	84.883	98.992	141.17	103.61	143.68	101.15	80.443	76.282	76.546	59.356	102.61	103.8	146.2	143.31	93.135	106.95	86.995	103.44	37.45	59.26	79.737	83.287	92.146	108.06	105.3	107.48	108.04	128.36
114.23	107.79	118.61	103.54	84.516	70.135	101.33	73.867	74.636	72.56	120.92	101.83	125.87	99.981	97.917	77.752	108.75	96.065	95.17	92.552	120.04	88.32	92.041	105.91	135.15	99.721	156.84	99.524	74.633	52.471	84.638	59.392	98.942	108.16	130.37	114.55	92.125	93.087	89.734	98.758	59.29	58.775	102.64	106.04	91.552	78.564	104.86	113.11	92.683	83.929
98.113	85.554	117.23	99.46	103.34	79.247	127.24	97.626	88.99	87.679	113.27	102.43	118.34	108.9	112.17	107.03	101.13	90.12	107.15	99.926	135.77	95.11	98.209	98.591	119.37	91.907	142.5	85.02	90.714	62.174	88.279	66.877	100.2	103.96	87.114	76.744	90.451	89.836	96.364	93.926	61.699	58.897	87.985	101.07	81.605	58.577	90.37	95.422	70.439	43.628
85.567	86.417	115.13	98.319	120.22	107.05	143.04	110.1	114.53	108.85	90.553	97.499	86.989	104.58	108.26	127.23	111.37	102.89	132.21	122.35	149.9	114.51	106.95	105.15	110.41	96.414	99.943	78.33	110.07	100.92	115.2	103.71	111.27	109.06	46.414	46.196	97.635	91.339	117.54	91.092	114.41	77.652	94.338	99.618	92.156	66.285	81.072	77.858	70.104	25.572
67.264	90.124	89.781	81.933	115.73	106.15	129.65	103.96	123.83	121.41	66.913	75.861	51.517	66.567	80.496	105.54	136.77	133.72	140.45	134.88	138.75	118.83	74.203	78.613	72.609	66.888	47.712	76.536	119.26	133.04	92.869	99.854	108.79	98.597	26.227	51.416	93.68	106.8	106.42	83.305	99.021	75.612	111.82	107.81	109.42	100.12	96.329	97.342	88.26	61.94
92.583	122.91	72.868	91.338	88.387	105.72	104.51	111.78	116.8	123.88	83.678	102.68	50.945	67.171	63.269	94.592	159.61	156.48	129.03	133.89	103.23	113.17	55.004	74.736	14.39	39.571	-9.7308	77.471	129.65	175.24	94.885	122.34	104.48	102.54	16.691	37.759	100.07	107.88	103.74	85.975	103.33	87.756	134.39	119.24	132.24	135.1	113.35	113.8	120.83	98.773
108.62	136.8	64.314	102.69	52.28	85.129	70.805	114.11	91.294	108.54	101.7	105.73	71.922	67.404	59.395	76.854	159.26	159.31	108.08	121.71	85.093	82.342	15.622	63.755	-40.217	16.814	0.79474	82.038	125.75	176.28	67.965	110.16	85.483	93.58	31.986	41.441	103.99	107.76	81.84	93.851	66.423	87.03	159.29	134.98	146.05	142.09	125.97	130.92	125.6	112.2
124.73	127.76	69.55	114.47	44.746	73.634	63.827	122.42	70.663	92.707	117.58	113.87	108.5	96.429	83.885	85.856	121.53	129.63	89.119	104.79	76.985	66.689	25.235	71.683	-38.418	31.437	45.905	83.489	120.1	153.47	75.3	114.83	83.663	95.269	76.96	69.59	108.65	103.46	73.967	98.215	72.517	112.43	141.87	127.82	147.79	134.11	121.57	124.88	121.95	106.74
111.4	106.02	86.062	113.87	57	74.333	71.163	110.93	66.822	74.778	106.54	84.73	126.29	102.32	107.08	90.27	89.213	105.78	96.538	103.67	98.548	62.639	44.825	82.765	8.1249	61.985	102.12	85.388	114.81	123.38	83.573	108.84	86.077	95.961	112.55	106.76	109.74	100.4	75.986	102.7	91.923	126.29	123.94	117.63	136.75	112.93	108.36	110.54	100.22	77.439
105.75	99.212	93.947	110.62	76.99	93.12	88.885	109.45	84.109	71.275	99.448	95.692	125.21	124.51	123.43	114.22	88.368	103.94	117.34	112.2	102.77	81.489	89.617	100.95	43.09	88.069	80.951	81.09	131.59	140.83	118.4	136.03	101.31	108.51	100.29	110.51	109.71	94.786	94.96	105.11	133.8	140.42	84.379	92.94	112.25	105.2	90.872	81.594	96.798	64.486
91.926	95.287	98.576	94.683	80.221	91.436	88.34	81.464	86.496	56.017	93.34	80.82	109.16	100.01	113.26	98.655	128.06	128.3	139.34	122.28	122.72	95.461	89.168	95.36	72.852	92.342	77.283	91.906	148.01	152.72	118.74	123.47	105.58	110.95	81.25	108.89	108.13	99.143	102.54	103	130.13	116.41	97.183	106.2	104.65	110.63	105.45	94.579	89.387	62.545
107.49	100.97	100.22	89.365	81.101	86.887	89.674	72.912	70.455	44.583	119.82	108.7	103.93	93.925	100.07	94.34	157.32	141.24	141.8	127.86	93.913	110.69	107.09	98.431	97.716	92.214	66.807	102.85	165.21	171.57	138.36	130.74	110.71	112.78	64.037	87.782	109.18	105.14	109.86	92.978	131.03	107.17	101.77	112.17	112.93	126.23	121.35	111.56	101.53	83.601
120.25	102.66	105.08	91.165	78.03	74.589	90.202	71.457	61.977	43.632	133.62	111.98	104.64	85.285	92.146	87.687	150.06	126.31	128.66	122.76	97.431	111.2	95.894	95.489	90.794	87.097	99.41	115.45	152.54	152.2	127.58	114.37	100.73	102.23	67.928	73.933	108.82	109.26	94.323	87.603	86.483	88.679	121.31	111.63	118.4	119.25	129.68	115.04	102.17	95.585
127.86	106.29	110.82	102.26	92.213	84.428	106.27	92.186	80.464	67.413	133.16	122.9	109.32	98.819	94.66	98.066	97.753	85.09	110.22	116.75	95.086	106.49	102.06	100.86	82.336	88.833	118.3	117.56	114.22	111.59	115.22	103.62	89.42	89.277	90.43	82.353	98.627	105.54	72.213	80.152	51.068	90.342	111.15	84.199	107.69	97.96	109.49	91.551	108.11	111.69
115.9	105.16	111.78	106.73	114.69	103.37	125.3	112.73	115.34	102.12	116.8	128.34	112.12	111.83	103	107	46.411	53.519	98.706	111.77	95.287	94.858	103.84	95.98	82.022	86.711	112.12	110.56	70.745	68.511	84.953	77.076	78.681	76.063	116.62	113.95	78.856	97.798	53.819	73.277	13.513	87.059	84.869	57.005	80.688	78.232	81.992	70.217	111.47	129.64
106.17	112.1	107.38	109.08	128.59	126.41	131.77	129.11	143.52	131.83	105.22	157.42	108.47	138.68	110.65	123.54	37.96	56.924	100.78	111.43	88.551	83.833	108.43	95.743	89.278	92.381	71.349	101.54	54.671	65.911	75.622	73.101	80.989	77.46	117.95	129.18	69.229	87.244	64.651	72.609	25.713	86.934	60.588	51.415	58.458	76.901	63.821	61.353	118.26	144.32
95.803	112.77	96.339	100.68	122.12	123.2	112.33	122.07	141.2	138.71	94.346	168.65	92.766	150.54	107.33	126.38	74.894	90.134	109.67	108.85	100.56	73.64	90.728	89.947	96.671	104.18	57.173	102.46	67.209	85.183	75.576	76.18	91.733	85.631	106.25	127.88	78.51	86.618	88.519	78.668	61.873	77.354	69.366	82.487	62.151	91.886	75.093	80.44	117.28	149.19
91.485	109.76	87.029	92.558	107.44	104.44	85.5	106.51	116.15	130.02	89.048	154.52	72.223	145.56	93.756	120.39	116.6	120.63	118.29	107.62	109.3	71.148	79.677	92.925	101.66	119.86	74.918	108.48	93.861	109.04	95.322	98.652	105.77	96.002	92.416	109.57	100.78	95.214	109.89	87.289	116.47	74.339	95.842	119.26	91.064	107.31	94.729	102.77	113.33	141.14
86.1	104.48	88.707	91.194	99.708	89.205	75.226	95.019	93.786	119.92	86.023	107.71	60.687	114.4	76.809	100.57	126.73	122.66	121.76	108.98	103.4	76.085	86.665	101.83	102.77	123.42	106.44	110.76	106.61	107.56	111.02	116.84	111.2	101.4	93.836	96.92	114.34	105.72	109.33	92.61	149.65	75.331	120.15	134.54	121.58	107.09	101.29	110.79	106.4	121.31
84.933	105.16	92.895	100.64	103.74	97.735	91.243	111.21	101.75	128.22	84.458	80.906	64.22	92.27	67.157	87.117	99.566	95.542	115.45	107.72	70.637	86.201	113.3	109.18	77.278	107	90.302	100.32	94.317	86.403	108.94	126.83	108.74	104.1	101.84	99.466	103.5	108.44	84.899	90.648	147.29	84.995	106.49	109.13	120.75	94.233	82.502	88.997	108.67	115.65
83.82	108.02	100.99	109.55	111.17	118.65	116.79	129.8	119.79	136.49	85.967	78.663	80.4	74.076	65.497	71.345	68.246	69.867	107.21	106.35	24.109	89.666	131.22	104.37	63.088	81.486	52.62	85.118	66.298	53.185	78.111	104.7	100.31	102.3	114.07	119.77	77.563	105.16	60.516	85.612	117.92	86.204	79.421	78.086	97.014	84.197	62.802	72.065	111.27	123.67
90.923	115.83	108.26	113.04	107.74	133.42	124.84	129.5	136.07	133.99	79.544	95.794	90.129	75.415	69.763	61.426	62.027	65.357	101.69	99.497	23.845	86.012	113.04	93.975	59.617	75.711	40.969	81.078	41.681	27.614	42.797	72.9	98.024	105.43	123.34	137.15	67.234	98.945	59.767	89.819	105.68	79.462	79.767	77.045	76.247	88.655	68.519	72.788	111.14	135.31
106.02	120.81	103.74	109.16	98.366	128.2	115.82	120.2	133.38	120.78	84.533	127.94	90.971	99.339	85.552	81.312	80.859	86.546	98.76	95.067	22.965	76.906	87.745	88.387	51.722	76.19	35.953	70.409	56.194	58.623	30.934	67.501	99.143	106.27	88.258	101.42	81.689	93.654	87.423	109.18	99.002	66.774	73.824	77.916	63.42	102.37	79.834	70.612	109.28	136.75
108.5	117.38	99.606	98.66	98.246	111.81	95.905	89.414	119.07	101.71	84.504	115.63	79.953	100.86	91.497	90.731	96.139	105.43	98.063	95.14	43.759	71.636	72.541	94.475	86.448	94.856	86.918	74.55	77.266	84.623	46.001	75.583	102.7	103.98	83.441	81.695	105.6	97.765	113.85	120.68	119.78	71.762	92.289	100.86	85.735	121.42	98.124	89.947	108.44	129.51
99.84	105.4	92.271	91.658	107.22	98.74	84.719	72.863	116.21	100.68	86.112	83.686	79.28	93.402	100.29	103.31	92.38	105.91	92.057	91.669	70.25	79.456	81.119	106.1	113.38	106.65	129.2	82.954	91.753	101.18	68.418	90.197	101.61	100.6	101.65	83.219	114.55	103.94	115.44	120.83	118.29	93.754	95.28	109.68	105.26	126.37	99.198	100.45	108.69	116.94
90.252	89.033	88.984	91.831	119.08	99.34	87.747	74.882	122.82	116.71	90.684	61.005	100.8	87.785	113.65	114.59	72.37	87.742	82.032	81.752	102.68	105.19	108.43	118.11	144.18	121.12	156.16	101.62	82.273	84.668	85.295	92.114	101.21	102.99	152.46	125.36	103.52	109.51	97.561	108.39	106.48	131.11	85.986	108.7	110.43	116.45	92.032	109	108.88	107.83
88.925	87.486	95.706	104.02	116.36	117.67	92.524	89.433	121.59	132.16	102.99	71.678	129.4	96.258	124.33	132.7	64.949	80.775	87.448	86.554	113.33	128.18	133.64	135.05	168.61	140.53	155.98	119.36	66.605	68.68	94.291	87.474	97.84	105.39	167.53	145.1	93.193	110.15	89.17	104.7	105.72	158.51	80.781	99.771	99.129	86.908	76.213	105.66	98.092	85.852
93.782	85.62	97.181	106.73	98.413	115.85	90.031	95.876	105.29	135.71	113.03	91.142	147.22	112.47	134.66	146.07	80.638	91.221	99.072	93.011	122.09	136.12	122.15	128.76	156.68	145.83	154.03	123.51	66.854	60.638	76.79	63.461	95.938	102.54	136.9	127.56	98.758	113.21	90.079	117.55	79.204	140.99	83.469	89.793	81.265	61.011	79.191	100.88	79.721	65.637
104.73	91.958	98.34	103.27	84.397	104.37	85.725	91.019	82.813	126.24	123.1	107.25	140.94	128.3	131.83	143.43	105.75	106.3	111.94	105.17	108.93	124.11	107.82	118.66	136.89	139.29	151.21	111.94	88.696	65.895	72.216	57.154	102.82	99.636	92.88	87.542	118.56	118.07	102.31	130.58	80.14	106.73	97.934	89.69	88.921	64.556	98.284	104.32	77.702	62.424
108.66	100.62	103.43	97.557	77.771	87.923	84.31	78.914	74.172	110.89	124.1	94.054	120.17	124.7	119.21	116.84	126.95	111.46	112.92	109.29	108.2	96.649	91.824	108.88	101.88	111.73	144.79	92.267	116.15	75.304	76.036	65.634	108.83	98.879	72.184	55.499	133.32	118.47	108.97	133.87	85.439	68.003	128.67	106.39	117.59	93.978	124.9	114.88	90.081	69.746
108.86	102.72	107.89	95.844	84.897	82.714	96.716	84.985	78.811	101.01	125.66	90.274	107.96	117.6	108.22	93.388	125.44	100.37	93.069	100.41	90.75	77.564	107.43	109.85	77.257	76.901	104.19	71.994	133.68	93.989	98.611	96.421	112.49	101.38	84.76	54.423	123.85	111.98	110.54	118.85	97.49	64.4	130.76	115.9	142.92	135.87	136.09	121.86	119.17	95.667
94.571	92.433	113.37	94.766	91.376	85.164	106.34	91.573	82.776	89.43	108.85	76.523	102.62	90.873	95.151	68.879	110.65	89.51	68.702	86.666	95.411	76.996	116.57	112.21	86.942	62.671	82.776	74.736	120.41	96.656	110.37	110	105.6	98.725	120.75	91.16	98.621	104.6	109.22	100.46	105.23	88.686	134.06	130.89	153.22	158.4	137.36	133.32	134.87	115.07
87.229	82.798	114.99	99.142	90.471	92.276	108.5	100.83	85.695	81.937	82.236	73.274	100.99	76.559	93.912	69.304	100.09	90.813	56.939	76.794	130.79	102.98	111.21	116.44	101.75	80.462	83.13	94.982	98.499	103.58	123.24	120.49	98.47	100.29	132.7	113.15	86.564	95.839	122.27	102.7	118.89	125.79	138.35	137.23	140.2	147.54	130.8	126.46	129.74	107.43
85.946	74.006	107.55	99.926	94.184	92.2	106.63	105.13	82.117	77.896	65.177	71.407	96.18	70.997	102.81	82.079	100.73	101.85	63.83	79.908	154.34	137.31	102.94	111.25	120.5	108.83	102.19	112.36	92.666	114.29	139.51	125.92	98.02	102.91	119.48	112.56	92.548	95.481	138.74	116.18	128.68	150.79	132.12	130.19	118.52	120.76	123.07	113.02	112.38	86.492
88.099	76.048	105.28	100.14	109.45	90.249	106.39	97.758	86.853	78.956	63.893	55.791	87.911	66.805	113.83	84.203	110.07	105.42	83.661	91.631	175	158.51	105.56	106.55	152.53	137.77	144.17	122.64	100.87	108.84	168.95	132.65	108.72	112.28	126.48	118.83	107.36	103.13	144.76	119.15	153.37	156.13	137.4	132.6	112.71	102.46	124.75	112.61	96.145	66.348
85.481	85.952	111.94	102.91	128.78	89.347	113.72	93.825	101.9	86.123	83.834	40.229	87.043	64.799	127.03	86.283	121.03	99.809	101.58	104.45	170.11	150.71	124.76	108.47	178.63	144.09	164.52	111.93	120.02	107.94	193.92	140.53	114.61	116.12	132.05	119.56	110.68	110.08	133.34	106.15	152.98	131.04	131.94	129.83	105.88	92.1	119.18	112.93	81.086	49.569
84.525	93.468	128.31	107.75	148.09	91.681	129.49	93.807	121.2	98.448	104.93	38.088	98.384	70.539	136.96	93.387	115.47	81.234	102.47	101.93	168.99	136.91	155.77	120.42	226.19	155.41	183.98	102	123.89	94.712	208.97	145.43	120.33	117.43	151.93	140.49	100.18	111.69	115.9	79.863	146.69	104.25	119.13	128.52	99.586	95.164	117.73	120.99	76.519	47.753
85.668	98.465	141.86	117.19	152.42	98.355	140.07	100.85	136.68	114.2	105.48	50.231	105.73	83.901	133.43	111.93	101.81	71.55	96.728	92.536	180.56	129.39	163.85	132.38	260.31	176.31	198.55	102.58	111.27	86.959	196.08	144.03	120.75	113.03	134.99	143.57	89.985	103.91	103.01	67.5	126.76	83.058	107.23	121.25	87.029	95.918	115.46	118.6	76.052	45.056
90.486	99.717	139.42	127.84	145.11	108.65	139.13	112.79	138.36	129.19	88.094	69.069	97.051	96.798	111.17	125.65	92.124	80.249	96.689	89.48	179.62	131.84	144.55	131.21	265.11	195.7	200.81	113.22	96.155	89.814	164.24	139.04	122.7	109.6	85.192	124.87	89.423	92.922	96.555	73.691	108.24	78.682	97.904	109.14	83.353	100.54	113.45	110.55	84.266	44.966
92.769	98.185	122.17	133.94	131.22	118.5	123.8	119.06	127.11	135.95	64.948	71.249	73.359	93.643	75.896	107.83	97.755	100.46	106	96.478	166.16	130.82	103.83	112.67	235.72	194.18	192.59	128.05	87.005	91.52	128.86	127.51	127.82	114.08	55.844	115.04	95.371	87.728	88.176	84.569	99.395	84.214	107.84	110.16	103.88	116.83	117.29	114.3	97.533	53.437
92.769	95.577	102.77	131.78	117.01	124.5	103.97	118.33	104.44	128.02	60.409	62.859	56.544	79.007	51.46	68.67	111.93	116.33	113.08	106.34	132.77	117.98	77.48	93.314	192.73	163.9	162.34	131.28	88.448	96.001	114.56	118.53	129.99	124.12	80.253	130.1	97.688	90.435	83.486	86.193	99.384	88.293	124.6	121.03	137.42	139.67	120.41	129.49	107.83	71.34
90.807	93.732	86.921	119.82	100.91	119.57	87.2	118.39	81.621	110.15	75.295	65.197	59.479	74.096	58.213	51.258	118.04	120.56	104.64	106.6	93.283	97.534	77.829	85.293	135.23	113.79	100.36	111.87	96.761	118.69	116.37	117.39	116.48	123.84	121.32	144.08	92.655	95.981	87.943	85.781	75.603	75.13	121.31	116.23	144.59	144.21	110.01	127.03	103.76	90.138
96.427	104.17	90.753	107.35	91.663	114.42	78.574	109.67	70.464	87.782	88.773	81.129	75.702	85.228	85.283	68.659	101.16	109.66	86.955	97.157	86.22	92.982	108.99	104.52	121.35	98.602	64.116	95.622	92.468	133.57	140.18	130.3	99.309	116.3	167.09	155.1	93.213	98.119	113	91.05	80.182	71.272	119.37	107.61	132.33	127.84	98.851	109.43	93.311	99.899
99.658	115.86	106.6	94.373	92.308	101.82	76.585	86.639	70.975	66.386	87.302	83.725	91.886	87.728	113.22	99.97	77.879	100.74	77.81	87.882	104.8	102.61	134.09	121.77	143.02	112.74	78.458	91.795	81.173	128.53	142.85	125.31	84.562	100.07	181.94	146.36	101.7	96.989	137.2	108.62	81.665	73.994	122.11	98.668	109.42	99.258	95.831	88.845	77.437	91.192
96.806	118.81	118.27	84.483	103.66	87.664	78.245	59.71	84.121	56.775	72.957	67.065	96.502	74.532	122.17	113.41	70.289	100.48	88.67	86.882	119.77	110.54	135.47	115.54	169.28	132.74	123.46	101.03	70.833	97.326	112.33	95.519	85.512	88.799	178.33	135.35	108.75	96.421	132.56	121.93	80.203	96.065	123.07	96.808	97.786	84.31	102.25	84.074	69.135	81.629
94.171	103.93	116.36	79.175	119.24	76.288	88.08	47.925	98.229	61.832	74.552	50.409	103.31	57.794	122.06	105.82	88.603	107.39	111.79	93.74	89.709	101.65	128.2	87.763	168.68	123.9	141.77	101.08	76.822	68.025	67.155	55.941	100.64	91.148	168.84	126.27	103.14	96.506	100.83	117.93	64.224	127.32	96.115	90.64	98.701	92.705	105.03	95.052	70.929	80.885
92.9	91.22	116.38	84.858	120.92	84.198	94.198	44.395	112.89	73.747	83.298	30.781	107.52	43.357	111.14	79.447	120.73	113.98	139.5	108.96	65.536	73.646	113.2	72.517	150.21	105.56	140.44	96.88	78.438	42.224	39.674	29.884	113.59	103.68	173.72	129.06	92.018	93.249	69.163	100.74	75.147	151.79	91.448	102	117.55	103.98	101.85	116.43	71.744	75.305
100.04	81.112	107.79	90.806	108.6	95.929	101.43	62.743	124.48	92.808	101.45	41.815	115.7	58.282	113.24	80.66	135.76	113.04	145.63	116.28	47.069	52.132	106.43	72.837	94.106	78.154	89.507	73.038	84.72	53.711	38.129	34.738	111.04	108.57	152.49	110.81	83.075	84.854	61.163	90.781	70.405	142.79	74.672	94.468	119.49	100.52	87.286	113.01	75.46	71.814
103.91	81.807	101.39	90.491	92.952	103.14	102.39	77.222	128.55	102.48	106.67	55.547	113.6	73.186	113.74	91.802	124.56	106.11	135.02	118.32	60.507	53.36	97.601	83.168	52.562	70.34	53.832	56.015	87.102	72.373	53.116	52.043	96.276	98.982	122.96	89.096	87.195	77.159	79.718	96.173	67.367	104.68	83.285	91.222	119.15	86.725	83.26	103.16	84.818	69.958
108.1	89.515	95.849	83.532	89.153	97.585	101.29	84.756	123.33	97.615	104	75.043	105.36	83.081	112.31	102.3	102.12	95.325	115.33	112.21	82.166	80.699	93.105	88.2	42.054	80.338	47.489	56.846	98.379	88.758	79.876	73.978	91.866	91.35	106.93	77.387	102.79	74.102	110.47	110.41	76.118	68.419	99.171	91.833	123.08	86.553	97.412	98.302	108.87	81.569
108.26	105.23	91.501	79.306	89.913	85.734	92.581	87.146	113.49	79.962	95.929	95.021	91.3	84.634	103.63	102.3	99.874	93.792	106.06	107.63	94.103	103.64	80.032	84.189	40.995	87.843	57.325	74.178	119.05	107.26	101.3	92.165	100.68	94.762	100.71	72.394	118.95	76.2	130.84	125.45	94.157	53.193	115.58	95.824	125.89	98.383	112.39	96.699	130.42	98.375
110.63	114.12	88.18	77.528	91.745	68.918	86.149	85.016	91.787	55.565	98.745	116.62	90.442	82.863	101.06	97.672	116.51	99.203	103.6	102.3	79.685	110.35	70.866	75.506	54.948	77.267	68.507	90.941	140.29	127.54	113.04	99.704	115.93	108.59	104.61	78.043	124.21	82.7	139.99	131.54	106.11	60.951	108.47	93.004	117.7	113.39	116.57	99.41	134.56	113.34
112.6	113.97	79.102	77.58	86.52	55.976	82.356	84.281	71.995	43.563	100.3	137.05	95.344	88.763	102.26	99.898	127.96	105.83	99.16	95.411	67.003	103.07	57.153	66.941	56.703	51.453	68.087	97.469	140.97	141.04	102.66	96.807	118.66	115.78	95.724	88.484	115.67	90.994	135.05	128.7	94.549	76.509	83.795	81.553	92.426	112.18	106.44	95.234	118.15	124.06
123.36	117.19	71.828	87.087	78.43	63.969	86.769	92.591	68.538	55.237	100.18	163.6	101.56	115.57	104.98	115.58	115.91	106.11	88.624	89.542	82.602	106.15	52.192	74.615	41.063	35.863	55.206	97.808	122.8	146.04	93.597	107.2	109.9	118.44	71.327	90.431	106.61	92.548	132.91	121.85	95.923	98.243	65.787	73.084	70.279	98.205	93.571	78.974	100.78	122.82
122.5	117.82	68.598	97.86	74.077	86.013	93.358	105.89	72.457	78.66	102.07	176.06	102.54	135.09	97.368	120.37	95.268	110.47	80.671	95.76	100.89	117.42	50.999	85.15	14.042	27.6	39.143	96.763	107.84	146.5	78.088	114.76	91.68	109.74	42.192	84.579	98.574	93.036	127.13	109.23	100.76	112.63	64.621	75.994	68.447	86.619	85.505	67.947	90.41	114.06
104.59	105.74	67.739	100.06	73.641	101.42	94.554	119.28	76.33	99.691	107.85	167.95	103.9	140.09	86.17	106.66	93.676	121.75	78.798	104.61	117.86	128.75	46.103	84.588	-24.59	21.024	32.037	99.342	114.41	150.57	58.59	109.43	78.773	99.754	36.493	82.397	93.654	98.403	111.91	92.723	96.011	116.67	71.38	86.24	80.283	89.507	85.796	69.774	85.932	110.06
93.103	91.023	74.668	98.222	78.303	109.37	94.039	132.95	73.713	109.8	126.32	167.54	116.83	153.17	86.438	102.66	114.99	131.86	84.94	109.38	115.7	137.27	66.61	92.062	-37.349	29.414	31.024	102.78	141.09	173.16	75.329	119.85	84.491	102.37	57.375	78.728	97.862	105.83	107.12	80.377	114.72	129.81	64.757	85.965	88.293	101.17	81.431	73.115	86.91	114.89
87.376	77.366	90.173	87.865	81.891	98.604	88.816	123.2	61.569	101.3	136.2	147.01	133.74	153.34	95.968	107.12	138.9	133.8	97.199	105.67	124.26	134.15	89.143	101.93	5.8199	55.136	70.842	108.23	153.59	181.98	103.66	121.75	91.911	102.57	88.89	81.376	108.81	115.53	108.92	82.53	121.48	129.64	66.484	84.576	81.24	99.076	79.009	84.772	76.496	116.15
95.034	79.749	109.47	79.116	87.893	83.872	86.8	96.457	50.123	83.903	133.01	117.88	142.98	143.43	106.26	123.53	134.86	121.07	109.62	99.08	139.03	124.56	113.65	116.6	100.91	99.19	132.81	113.03	134.58	162.09	131.57	120.74	90.387	93.556	100.41	82.761	120.83	120.67	112.5	97.23	114.25	116.07	80.903	86.906	68.621	80.647	82.368	99.997	65.589	107.51
110.14	95.393	116.81	77.506	101.04	77.133	93.892	79.261	50.382	73.233	127.81	106.16	139.11	133.78	111.74	144.55	100.72	99.7	112.96	94.507	129.94	111.49	137.39	123.73	190.17	138.89	163.34	111.36	101.51	127.5	138.54	118.77	80.586	77.596	77.658	78.294	121.87	119.37	101.92	109.22	83.492	97.915	82.775	85.589	62.473	64.671	89.984	110.64	71.444	99.067
116.85	118.07	120.18	86.884	111.53	86.383	99.593	71.773	69.905	70.635	121.72	97.889	124.62	117.6	109.34	141.68	75.794	86.581	111.89	95.785	133.72	91.365	134.45	122.62	228.74	165.02	171.73	117.68	75.544	90.633	118.07	106.38	71.964	72.083	53.764	76.706	116.25	111.24	80.982	112.83	61.123	85.233	99.55	99.471	78.94	60.957	104.1	118.65	83.239	78.187
103.29	121.09	113.66	92.056	119.27	99.441	101.7	77.03	92.554	76.297	126.27	99.02	113.15	99.602	108.48	120.94	82.823	91.769	103.89	101.75	118.74	64.804	115	108.06	209.78	157.52	152.68	122.63	79.605	81.511	80.108	79.933	71.216	74.218	40.714	79.033	103.63	105.81	62.888	106.51	47.68	86.85	94.828	101.74	96.322	66.832	105.53	117.95	89.584	64.765
98.975	111.42	106.76	95.85	125.77	116.71	107.67	93.322	118.12	96.004	139.42	129.33	116.32	113.69	122.35	117.7	106.18	97.552	86.993	100.5	108.5	58.184	110.55	104.49	163.18	140.48	127	125.98	104.01	100.24	80.105	78.95	90.697	93.859	46.785	76.485	100.65	98.484	79.036	103.36	90.623	118.59	69.102	84.163	98.143	71.672	92.172	95.77	95.216	67.987
94.121	96.845	102	93.46	123.72	122.41	110.26	100.09	135.75	117.81	135.91	145.49	116.66	126.5	130.21	121.81	119.71	101.21	74.519	99.249	112.28	62.782	96.073	99.822	112.05	113.35	127.46	126.18	116.5	109.41	85.749	77.136	102.88	99.627	42.516	62.284	101.63	93.411	105.01	109.57	125.45	135.65	57.995	65.975	78.425	56.606	75.153	69.755	88.578	81.532
103.8	92.936	99.843	94.461	116.98	116.38	118.01	106.61	139.02	133.1	126.35	159.76	114.6	140.09	128.07	132.52	102.95	96.537	69.532	98.241	104	78.207	88.193	95.156	68.415	84.491	129.5	119	111.05	99.463	91.401	81.659	102.03	90.929	16.94	32.387	98.103	88.049	119.13	112.9	127.33	125.88	55.03	54.707	49.395	35.812	67.225	51.131	84.741	101.51
120.23	99.199	100.89	100.12	103.28	97.05	126.75	113.02	123.6	129.15	121.82	165.97	114.17	141.63	118.06	129	77.085	95.302	74.005	97.35	82.242	88.701	81.034	85.92	29.47	57.298	119.9	108.36	98.689	79.73	75.106	75.731	86.97	74.947	-16.064	0.36242	85.917	85.898	105.36	101.38	82.459	86.852	56.15	57.775	24.813	22.638	74.017	52.082	79.28	111.83
136.63	120.66	114.69	115.7	81.231	86.367	126.91	114.73	102.89	107.55	124.94	165.64	116.12	135.53	106.45	110.1	79.833	110.85	92.735	102.99	77.012	86.404	78.324	93.682	5.8413	54.394	105.22	106.56	93.261	78.557	59.66	72.222	69.398	69.598	-38.22	-26.765	82.269	86.462	89.859	83.857	62.996	55.852	73.825	76.655	15.726	14.554	81.855	63.281	63.098	91.221
141.46	124.02	121.45	119.18	68.267	77.916	124.13	112.17	82.726	87.313	137.16	166.29	126.03	128.55	110.55	97.691	110.99	135.22	105.34	104.72	73.927	84.026	91.182	103.19	5.4639	61.407	84.128	102.24	108.86	109.6	57.552	69.603	61.494	71.322	-45.511	-36.095	92.57	96.095	92.955	74.836	69.164	59.1	64.099	78.241	8.2009	13.894	78.935	73.732	44.119	66.807
127.36	107.77	114.42	109.26	68.403	78.057	116.48	103.88	83.669	88.527	131.23	153.67	124.6	119.53	118.18	100.11	145.76	150.93	108.21	102.46	100.59	90.421	97.32	104.79	13.6	70.021	77.555	98.644	128.25	142.72	72.815	74.497	65.241	74.574	-41.795	-25.388	117.18	109.72	112.58	89.878	97.931	97.511	57.732	74.645	9.4309	20.434	72.947	78.622	36.32	56.194
109.47	85.978	98.628	100.53	82.821	92.09	114.87	105.29	101.82	111.18	113.31	139.62	111.02	115.32	119.68	118.61	150.36	142.21	103.67	100.23	127.02	109.13	102.36	99.881	20.954	69.637	71.412	92.944	142.63	155.2	110.92	103.39	82.074	84.169	-26.118	-4.5864	140.32	116.24	134	119.05	132.7	151.12	69.648	80.617	36.257	50.148	77.86	82.226	60.452	69.204
86.376	73.679	85.318	102.54	95.599	112.88	112.75	116.6	114.82	129.57	88.61	112.75	84.765	98.586	97.588	119.97	121.65	117.8	104.44	106.66	129.74	115.52	90.886	88.65	23.118	58.578	65.348	92.3	139.15	129.96	136.04	132.84	98.415	95.551	15.356	34.51	139.94	116.08	125.94	133.14	140.69	176.8	120.41	116.01	95.619	102.92	102.17	102.69	105.34	99.665
72.903	70.143	76.858	111.04	97.026	121.1	110.98	137.99	105.07	126.52	79.79	92.785	70.929	83.497	73.139	103.01	79.583	91.185	105.57	109.5	100.13	103.3	75.743	76.171	16.238	45.19	47.444	93.647	126.83	93.834	131.6	145.12	109.55	109.61	82.757	88.726	114.91	113.6	92.815	117.35	106.27	152.6	170.39	154.32	155.64	161.3	136.69	132.6	149.69	138.54
73.819	77.029	77.434	119.72	84.891	115.63	105.79	154.76	76.498	102.75	92.454	88.594	78.399	77.872	62.725	83.137	54.943	79.638	107.76	108.87	56.6	77.032	70.068	76.766	14.3	45.445	26.11	93.489	115.15	82.621	106.17	136.1	106.45	115.17	133.98	127.11	88.816	111.12	69.448	91.383	58.296	89.079	196.95	166.5	181.17	187.36	156.11	150.28	168.17	161.32
92.428	87.623	85.74	121.41	74.759	105.28	99.083	148.11	57.908	82.627	105.27	96.888	96.976	87.436	67.277	70.452	49.77	70.758	101.71	94.247	62.581	67.256	79.084	92.415	43.273	78.725	43.548	101.85	96.238	74.687	93.38	118.07	100.5	114.28	170.07	156.33	86.499	108.2	79.379	78.592	55.925	38.009	210.67	161.33	176.3	178.89	166.34	155.99	169.83	170.96
107.8	95.253	94.184	117.61	74.221	101.92	91.534	124.61	62.688	84.962	103.52	104.7	102.3	94.821	67.028	66.755	59.137	65.082	93.801	79.939	100.88	74.519	88.116	108.05	82.658	113.38	83.49	109.11	76.958	63.485	95.39	101.21	88.822	98.979	161.81	152.93	102.89	102.21	105.8	92.787	78.214	22.664	216.35	149.76	157.46	149.81	163.45	149	164.39	168.08
112.26	91.063	100.3	111.37	88.716	106.52	90.918	100.68	79.754	107.94	90.982	104.75	91.021	89.525	52.059	58.291	66.387	55.474	84.607	68.331	135.28	95.383	96.923	111.06	128.64	127.85	125.75	112.73	63.416	33.969	112.96	94.005	85.583	86.135	155.01	144.33	115.3	95.337	118.83	110.81	105.62	53.387	209.42	149.32	152.65	137.52	159.85	147.57	166.04	167.61
98.183	76.912	98.568	104.05	98.722	105.79	92.053	95.276	95.082	135.32	74.608	86.158	71.005	69.904	32.284	43.402	76.696	56.171	81.426	62.353	144.51	104.27	82.321	90.741	125.76	100.03	129.78	103.98	67.272	16.91	108.82	84.665	84.73	79.634	150.66	128.54	106.75	91.853	96.025	116.69	76.729	84.775	180.25	145.79	142.63	133.99	145.97	138.57	153.76	158.8
87.963	70.983	100.43	100.96	106.87	109.46	99.857	106.66	97.186	146.85	74.731	66.865	63.366	54.053	23.271	29.301	84.35	64.134	88.533	67.464	114.78	105.24	85.492	76.942	125.77	73.653	105.73	94.657	83.699	25.921	110.47	89.496	95.784	88.044	173.89	134.29	87.871	96.75	69.15	95.177	69.485	114.99	138.09	133.02	126.86	129.93	120.29	128.34	130.33	144.05
94.686	84.361	107.01	105.39	102.75	115.87	110.09	124.72	100.01	137.99	94.453	54.74	79.801	57.821	46.226	39.802	98.597	80.181	105.16	80.401	89.966	104.81	100.25	80.117	102.83	60.885	61.642	84.466	113.24	80.358	116.94	107.87	103.96	99.021	162.07	118.35	84.45	100.46	69.447	77.795	88.02	113.78	109.45	103.61	88.622	100.13	85.317	100.08	92.176	101.63
109.4	95.916	109.58	105.07	99.928	117.3	120.79	127.96	104.86	113.15	121.68	49.467	111.42	68.981	86.837	60.86	105.92	88.019	115.74	89.941	86.282	115.98	124.44	87.059	92.952	67.607	41.007	82.96	136.69	127.9	125.04	119.32	107.82	98.611	129.97	108.45	97.418	104.69	90.269	70.767	131.15	99.065	108.62	84.479	61.332	76.922	74.18	92.783	70.663	70.872
118.66	102.88	106.27	104.35	90.614	116.45	118.3	113.98	119.89	87.868	129.41	50.602	130.58	83.307	117.12	80.851	109.76	88.055	115.67	89.212	134.92	130.64	123.48	91.898	70.589	83.981	49.945	94.083	139.89	139.53	123.94	121.48	105.08	91.624	90.778	98.551	117.88	100.87	106.58	82.409	172.32	91.997	147.05	100.45	69.923	83.119	96.852	108.84	77.373	64.96
119.07	95.053	94.732	96.767	86.776	108.58	110.56	96.328	120.1	71.581	127.49	73.934	134.15	96.164	125.84	93.799	105.79	86.871	98.862	78.807	162.99	140.67	116.76	88.959	67.023	95.747	62.209	102.83	130.28	120.53	115.29	114.91	107.2	88.817	88.867	107.54	122.79	95.524	106.02	91.358	187.22	117.05	157.17	127.79	111.96	131.46	132.7	143.28	113.49	105.12
113.23	100.15	91.288	92.184	76.478	101.54	95.377	81.81	107.72	67.507	116.56	97.977	121.91	98.88	116.76	101.95	115.06	106.5	87.758	78.16	167.94	128.06	89.508	88.027	61.654	98.295	64.029	101.52	119.08	111.01	91.471	101.58	107.34	95.242	98.952	100.51	117.36	87.762	103.36	102.62	169.55	144.08	140.12	141.98	147.57	166.08	140.45	151.79	133.23	133.62
112.88	119.49	95.638	86.338	69.344	92.374	84.892	71.696	96.594	77.954	103.01	107.9	110.71	93.644	108.83	104.17	130.07	132.96	85.326	85.687	165.38	108.36	53.227	82.611	60.195	99.793	75.415	97.307	108.64	106.74	60.052	78.241	111.68	109.34	119.12	97.179	111.65	86.825	109.37	107.45	143.18	149.1	107.08	132.74	151.48	158.89	120.63	131.57	123	132.97
117.79	137.91	93.085	79.799	72.013	84.21	88.484	80.981	100.46	102.02	100.76	118.56	111.34	96.082	113	112.07	137.02	148.2	89.22	101.03	134.86	95.502	31.435	68.036	41.142	88.635	77.665	89.146	107.81	110.34	33.326	57.456	114.28	113.09	104	87.642	107.46	95.838	115.12	102.54	112.64	120.29	61.732	94.897	119.1	116.27	85.281	93.349	96.344	113.17
123.07	144.58	92.907	83.816	79.048	89.085	100.98	99.965	121.17	124.26	108.01	129.59	122.95	109.51	121.3	116.87	130.84	139.73	96.935	116.64	108.49	98.303	36.623	65.335	22.482	79.015	91.158	93.001	106.56	98.994	37.28	56.235	112.98	108.53	68.953	75.889	107.96	105.53	113.87	91.161	115.31	81.258	51.25	70.785	92.104	76.076	68.473	72.1	72.884	83.12
116.93	128.66	92.345	95.575	81.938	100.48	109.03	121.02	146.35	136.84	112.87	144.71	132.02	133.9	123.08	119.24	116.48	118.99	98.742	119.23	92.813	106.06	61.367	78.687	4.185	71.221	101.4	103.06	98.022	79.383	60.336	72.008	103.78	97.041	39.366	64.392	104.32	110.31	93.462	80.652	121.83	59.233	58.016	64.53	81.362	62.334	72.738	71.63	61.784	68.973
102.86	101.44	98.11	104.72	85.981	106.12	109	125.17	156.3	133.31	112.08	152.58	132.71	149.8	116.71	116.81	107.05	109.56	94.426	109.29	77.417	106.36	97.983	102.87	20.732	72.793	109.27	107.01	82.997	69.773	82.934	85.515	92.919	86.689	48.977	65.86	96.366	110.63	72.271	79.735	111.37	67.559	51.768	62.643	78.263	67.154	79.381	80.03	57.914	75.111
97.439	89.261	110.33	103.16	101.78	99.308	105.41	103.82	150.82	117.11	105.82	144.7	123.1	144.17	106.48	108.58	110.86	120.98	91.747	98.238	60.152	96.727	129.84	119.33	78.453	88.181	120.31	99.806	67.9	78.151	90.386	83.117	94.11	86.443	98.275	90.85	92.397	110.7	72.508	90.12	90.76	95.66	26.171	54.601	68.805	67.95	73.295	80.505	59.04	90.673
108.16	110.85	126.26	95.351	123.86	85.586	99.181	62.159	147.54	93.967	91.512	111.31	103.32	113.88	93.998	87.145	131.12	144.36	104.65	101.58	73.971	80.715	124.42	113.21	136.52	110.88	151.12	95.199	57.765	88.303	78.11	63.813	112.15	100.62	152.96	131.67	100.91	112.04	93.723	106.72	83.508	111.65	33.104	63.021	62.052	56.937	68.309	77.157	64.176	91.225
121.29	140.29	116.34	84.782	138.19	70.038	96.104	48.958	142.19	75.365	95.419	99.731	83.962	90.117	87.877	81.036	154.12	167.29	127.65	127.83	42.657	59.656	94.491	78.439	117.45	90.905	125.12	76.203	79.944	128.2	50.542	52.722	128.02	108.25	120.19	127.05	104.39	115.36	105.11	115.04	49.151	89.527	36.047	60.581	51.41	51.18	61.224	65.869	81.12	87.765
122.2	152.55	94.815	80.527	129.06	67.744	87.51	57.396	134.93	64.316	101.49	99.55	68.751	81.689	81.084	75.68	159.72	165.13	146.13	154.64	30.314	51.004	53.49	50.719	59.772	58.952	94.241	73.527	104.67	147.22	41.141	63.755	134.93	115.55	63.38	107.35	99.692	116.71	93.148	102.22	41.115	58.155	79.374	86.717	74.335	78.723	86.586	85.47	108.26	90.732
109.24	133.56	74.463	83.494	102.59	81.06	78.177	82.811	120.65	69.585	111.05	116.2	67.697	96.313	83.18	86.341	138.5	140.02	142.1	160.64	25.825	61.404	42.742	57.569	12.294	34.91	56.759	77.473	121.83	155.68	65.382	101.41	123.6	118.62	22.444	77.198	86.315	110.43	73.631	80.342	53.275	48.26	115.81	111.67	112.6	127.31	123.53	119.76	134.67	107.8
84.154	94.657	67.538	83.516	84.193	97.813	70.512	94.536	112.79	92.559	102.47	114.68	71.457	104.7	88.177	95.627	96.147	104.22	113.93	136.24	47.097	82.75	60.214	86.43	25.92	45.263	53.874	88.021	110.37	134.61	96.514	127.43	100.38	112.42	55.09	90.217	70.923	102.24	60.935	64.213	71.552	72.873	129.69	124.62	143.12	163.63	151.3	153.68	148.88	142.06
67.655	68.457	72.864	83.656	93.183	109.91	76.538	97.379	126.08	124.67	87.211	103.96	77.157	103.03	100.35	111.64	58.173	79.059	80.804	100.67	55.595	97.969	97.718	111.96	66.863	74.902	54.954	86.633	92.807	119.04	114.36	134.7	79.155	98.46	110.69	122.65	63.766	91.966	69.907	72.23	68.41	109.48	98.412	101.87	136.03	159	138.79	145.67	149.35	169.19
67.02	73.696	88.248	90.161	124.69	117.88	92.112	92.961	160.08	143.16	64.759	83.636	74.336	89.869	105.76	115.34	42.345	67.105	67.076	76.411	69.15	99.135	125.92	119.24	110.31	118.22	75.165	90.054	75.712	96.826	118.95	127.46	79.42	91.309	164.12	172.51	69.744	84.934	88.41	94.105	75.547	140.6	74.067	82.853	116.37	131.6	107.21	112.83	143.8	175
75.854	94.473	102.99	104.54	150.68	120.76	109.33	97.991	179.09	131.84	54.807	73.088	70.188	81.751	107.26	114.95	52.522	67.667	78.92	75.439	73.064	90.428	139.3	114.72	131.44	147.71	90.374	96.502	77.535	88.378	123.39	125.25	96.006	95.68	165.27	187.88	82.897	81.748	102.62	117.02	90.463	146.89	67.722	79.342	101.1	110.5	76.793	75.749	131.47	150.74
74.802	100.83	111.24	115.18	152.39	119.19	113.94	105	149.28	97.35	54.512	63.942	66.913	76.882	100.84	106.4	68.61	70.087	102.17	89.695	77.432	86.697	144.04	113.74	171.02	165.39	118.1	111.68	83.132	76.91	133.94	124.9	112.7	103.96	145.43	178.14	91.751	87.945	102.29	123.12	119.55	139.86	83.743	100.08	107.08	113.49	69.31	71.743	111.89	118.03
67.941	88.699	106.96	118.45	128.83	116.38	105.25	119	80.584	74.53	64.393	68.295	71.122	90.39	100.74	116.26	75.714	70.008	115.22	101.81	78.467	98.171	152.54	125.87	212.73	169.59	127.8	117.85	89.149	81.829	146.1	130.6	112.47	106.43	112.69	133.38	93.681	95.918	98.575	121.51	132.89	128.02	83.36	106.41	107.21	116.81	67.806	74.664	88.273	87.567
71.51	79.934	100.24	119.75	102.1	118.18	93.454	131.48	13.889	83.164	80.078	82.189	84.559	116.2	110.31	140.9	72.3	64.697	111.37	104.12	85.051	121.68	167.35	149.04	246.99	175.96	126.25	115.18	89.347	94.242	154.58	137.22	100.86	105.73	102.69	88.163	94.102	98.575	106.86	120.03	134.15	118.38	69.332	90.737	94.193	99.703	62.951	64.444	72.977	60.294
81.014	83.107	96.875	117.06	95.171	118.05	84.249	124.76	-18.18	109.84	84.125	79.363	94.52	123.6	110.33	137.44	63.031	52.223	96.434	98.044	111.39	139.53	167.54	159.76	278.96	197.86	159.31	125.8	70.602	67.879	141.4	119.03	96.102	105.14	163.46	116.47	90.625	104.12	111.21	105.73	134.55	110.47	77.678	86.38	89.726	75.588	71.51	63.182	77.654	53.973
95.36	108.25	100.39	125.9	94.511	120.4	80.66	118.86	-10.253	130.08	87.899	77.806	99.038	124.38	104.99	121.89	70.235	50.866	90.001	100.15	134.58	133.35	147.28	164.46	254.55	213.39	182.14	139.85	60.388	51.104	117.36	102.07	96.456	108.96	208.85	146.66	90.055	103.72	112.63	94.436	122.9	85.38	107.2	87.308	84.618	48.258	76.851	45.56	85.978	39.135
[truncated: 66 more columns]
