# Supplementary material for: Constructing high-order functional connectivity network based on central moment features for diagnosis of autism spectrum disorder
Source: PeerJ. 2021 Jul 6;9:e11692. doi: 10.7717/peerj.11692 (PMC8269664; doi:10.7717/peerj.11692)
Supplement: Supplemental Information 2 [file peerj-09-11692-s002.zip › raw data/Subject_60.csv]

93.416	99.598	103.5	119.22	176.99	139.18	94.86	97.101	202.77	156.73	79.289	97.203	66.484	53.405	70.577	82.163	82.885	66.406	76.344	105.41	133.77	114.25	84.198	89.134	132.7	142	186.09	166.81	91.667	63.928	105.08	105.45	101.04	101.79	122.84	115.15	91.983	76.793	111.75	106.89	106.25	68.703	70.122	83.301	80.839	98.165	73.846	84.95	81.144	94.086
89.247	105.53	112.07	102.02	145.48	123.35	107.11	105.8	211.28	148.28	69.691	106.86	78.291	83.622	94.764	95.714	74.568	68.438	94.026	118.28	135.21	129.23	86.247	68.249	97.535	76.208	92.936	122.48	109.61	91.306	108.52	94.308	124.43	116.06	97.771	85.303	99.432	73.514	95.515	95.077	93.122	81.247	59.995	76.319	75.026	109.84	93.128	84.933	91.118	112.71
90.059	99.581	112.87	89.188	166.62	120.27	94.09	93.099	237.88	104.31	57.788	89.633	71.589	74.431	99.677	66.482	92.031	95.592	109.64	128.64	139.99	150.85	68.446	54.663	122.11	102.33	160.27	151.74	107.65	102.98	108.38	84.668	136.33	122.16	103.71	85.608	120.68	103.96	107.7	114.44	128.54	122.26	56.922	90.028	87.113	115.83	103.25	108.69	101.28	119.28
78.977	94.542	124.97	90.591	213.24	154.65	109.33	95.541	312.23	122.67	65.156	85.422	97.731	90.724	104.9	75.753	98.333	75.026	114.46	121.95	142.6	148.75	66.919	73.268	154.39	159.01	248.73	216.81	84.359	80.935	103.77	84.458	126.36	119.76	90.182	70.298	116.65	106.96	94.829	85.639	118.47	111.45	95.788	104.01	109.05	119.62	125.87	124.29	122.56	135.23
74.456	84.545	132.44	115.37	231.41	156.33	125.98	106.24	331.26	108.02	98.932	78.32	132.44	105.94	113.29	97.58	109.53	71.651	110.4	108.12	134.19	140.32	85.455	117.32	180.17	194.39	273.55	231.66	65.584	66.544	99.265	100.9	111.8	108.82	119.54	96.761	105.49	110.2	84.198	76.688	89.712	90.121	122.89	109.13	133.19	114.18	111.05	105.68	118.42	112.37
86.041	84.783	120.01	127.73	184.35	128.34	124.29	101.94	250.8	95.837	128.2	71.146	135.2	108.02	102.11	113.59	115.19	60.899	95.825	86.403	123.73	111.24	95.47	139.58	163.19	180.79	211.45	172.14	66.396	57.476	79.909	100.25	90.939	87.684	112.68	113.55	103.28	96.62	89.524	74.575	71.4	87.405	141.39	115.7	137.91	113.18	109.78	91.586	109.56	100.8
103.35	92.833	92.286	118.33	90.988	82.62	107.16	89.659	89.35	73.17	135.04	71.305	101.42	97.774	79.825	101.25	121.18	76.937	82.245	71.048	111.51	91.261	104.77	128.36	127.38	127.57	67.034	56.412	88.191	73.563	67.792	93.612	86.307	75.498	102.48	126.79	114.56	101.05	100.03	99.876	82.424	107	141.48	134.29	151.22	132.77	118.13	96.04	111.74	96.338
112.37	109.32	62.681	84.794	16.398	60.516	79.775	73.499	-49.369	72.768	115.91	92.968	57.862	86.535	55.027	70.791	126.86	97.263	83.824	76.679	112.67	90.437	93.81	81.141	90.595	79.417	-37.88	-4.3681	120.04	98.667	71.726	83.535	94.4	83.698	71.707	112.57	132	120.37	110.53	127.78	122.78	132.02	152.37	162	173.79	167.62	157.74	133.7	141.74	122.03
114.39	118.79	43.709	51.549	23.362	55.806	48.675	48.701	-69.242	56.481	78.987	101.19	32.281	60.623	40.767	25.456	134.8	133.61	92.485	91.129	121.28	104.68	64.424	35.061	94.834	77.296	7.4164	20.966	131.13	111.19	83.901	78.125	103.98	97.201	60.499	103.2	145.83	147.83	131.71	161.1	166.84	160.61	155.18	174.76	185.82	180.98	178.4	172.16	165.65	141.81
105.3	124.19	44.236	37.901	30.842	45.543	36.834	47.15	-45.444	48.367	64.108	111.82	64.024	71.065	74.62	43.225	133.6	161.19	105.43	106.55	122.16	111.56	48.904	24.761	68.794	47.784	60.267	70.992	135.89	123.94	94.734	81.011	119.79	117.05	68.489	91.356	141.14	159.23	138.95	172.36	170.44	174.21	160.65	157.4	178.74	165.61	179.98	180.95	171.37	146.83
98.282	124.69	68.483	53.784	48.252	40.604	46.782	58.459	16.36	57.51	70.669	106.3	113.19	95.871	117.55	102.63	120.7	171.02	107.1	108.78	103.54	98.406	57.975	56.743	49.328	14.669	98.297	102.06	125.71	126.52	96.003	87.349	127.33	122.9	92.733	90.76	119.14	148.17	125.82	164.31	133.78	177.62	140.74	117.62	136.93	124.87	149.27	151.87	145.62	128.76
100.59	118.37	97.227	75.039	34.226	24.741	74.891	81.473	57.276	58.79	94.375	100.66	153.14	128.36	144.53	163.58	99.191	144.38	105.82	96.561	76.817	75.745	75.668	89.704	8.6658	-42.499	44.171	65.16	108.53	121.61	76.641	75.622	118.94	109.22	98.733	87.537	98.968	121.89	105.57	132.37	85.599	162.68	126.08	89.339	100.1	101.89	123.02	113.9	125.4	123.83
106.93	109.26	99.183	92.764	1.1428	1.8739	77	92.46	2.3874	40.571	118.1	93.086	147.67	132.59	156.44	185.32	100.95	133.18	94.657	86.986	65.747	65.089	83.27	99.755	-12.71	-66.171	11.666	28.392	103.03	115.83	62.736	67.695	121.94	105.42	134.59	114.61	107.6	124.89	105.77	142.77	96.635	166.92	107.53	92.247	90.77	105.49	106.15	101.14	107.53	105.8
101.89	102.54	117.24	103	86.869	59.871	101.73	93.177	102.31	78.416	107.04	91.53	104.99	112.24	98.433	143.06	92.776	84.645	95.88	84.287	72.025	71.849	86.287	96.5	71.468	17.127	76.429	67.162	75.217	79.498	79.192	76.57	107.06	97.609	124.75	115.27	102.14	105.94	81.521	108.65	84.478	118.44	93.799	97.227	81.218	116.27	92.988	90.241	101.17	106.51
92.322	96.783	113.98	109.93	139.53	90.206	98.596	86.89	126.67	79.962	92.013	86.255	61.122	82.635	62.204	88.407	103.32	83.969	105.1	96.617	88.317	93.424	84.008	92.804	148.1	103.53	149.37	114.59	70.515	65.952	113.62	105.49	115.36	109.47	149.81	135.13	106.48	107.28	81.246	112.66	100.4	99.394	71.158	93.956	80.378	112.05	66.092	81.953	79.706	80.725
75.12	100.89	114.03	117.1	125.48	110.65	102.12	99.139	99.116	110.99	89.281	97.576	53.554	96.813	65.826	90.725	103.66	90.127	117.48	112.62	92.359	103.82	103.16	109.6	163.04	128.88	107.98	124.26	88.109	78.942	146.22	138.79	133.33	129.81	165.19	131.01	92.546	100.05	63.507	103.85	90.634	88.819	54.641	72.026	74.442	94.259	48.646	65.386	61.623	60.525
78.992	97.944	92.364	113.68	29.442	66.93	76.954	106.52	-15.253	72.914	107.47	103.15	67.731	116.5	101.11	109.3	112.1	118.23	123.67	121.51	88.684	106.71	98.071	112.81	87.794	79.237	5.0868	68.543	118.67	114	127.44	130.51	137.13	131.26	176.22	133.39	94.02	112.11	85.27	126.13	117.24	132.62	54.466	61.129	82.342	83.607	49.807	68.562	62.358	62.495
82.612	93.804	105.6	115.43	56.257	100.95	95.918	112.86	68.921	101.84	108.27	108.17	81.709	134.66	89.974	118.18	94.295	105.82	111.91	111.03	71.289	101.26	106.25	122.61	85.877	83.191	-21.783	46.266	103.07	114.4	93.609	109.72	104.22	104.61	143.43	113.35	67.396	104.09	59.926	102.3	87.35	128.83	64.878	58.746	89.211	88.898	60.957	71.229	90.316	88.45
91.812	91.53	110.94	107.06	125.14	141.7	105.33	101.55	181.47	124.69	96.69	115.76	82.454	126.53	56.637	97.864	82.996	79.92	98.171	102.16	67.59	96.953	79.811	98.892	91.104	113.8	66.317	81.132	75.816	93.858	53.388	76.426	64.083	79.141	76.777	88.07	58.36	94.71	51.573	79.458	75.95	114.65	116.06	82.274	107.72	112.16	110.41	105.62	138.23	128.14
97.632	93.616	104.72	101.76	134.62	129.97	104.28	99.926	177.49	94.156	92.133	132.49	90.587	116.88	54.518	75.309	89.838	91.574	103.39	112.04	69.006	108.26	53.891	66.649	59.693	106.02	111.43	106.34	73.142	99.026	49.661	71.287	63.298	86.535	44.528	85.609	71.641	100.39	62.713	85.698	83.74	95.628	181.64	114.84	142.09	135.19	159.77	140.23	171.8	132.68
106.41	104.69	96.964	105.03	109.81	93.1	86.517	89.288	99.537	53.308	83	124.1	85.885	88.82	71.031	49.351	105.66	132.26	109.85	125.15	66.838	110.18	38.135	50.666	41.858	102.08	135.34	109.74	86.196	108.88	83.065	93.88	86.569	107.42	41.158	97.425	97.022	102.36	95.26	112.33	111.95	99.139	201.31	132.7	132.81	119.81	176.17	158.51	157.01	100.96
115.37	117.95	95.992	109	14.081	35.906	80.601	99.124	-27.77	21.18	93.524	115.85	104.81	92.645	122.17	61.177	112.97	161.67	120.13	130.09	55.894	99.932	55.118	59.218	-6.1777	45.595	-1.5836	26.779	116.42	131.73	124.17	118.42	113.42	124.16	48.259	95.58	116.58	95.781	121.99	121.02	133.79	105.74	184.21	132.42	100.92	88.902	162.84	148.16	123.49	75.321
121.9	126.74	107.41	115.55	-30.337	28.595	85.965	109.9	-60.836	43.91	109.24	103.8	123.53	105.99	159.6	90.273	111.18	158.34	115.46	121.6	46.378	79.842	94.051	89.923	4.4111	28.082	-116.25	-46.72	134.21	136.39	151.5	132.95	119.19	122.67	62.41	86.565	118.79	87.74	121.68	112.05	145.55	109.24	123.34	116.62	50.779	55.771	115.65	117.55	82.308	63.956
128.37	123.91	87.524	106.86	-123.61	-12.033	68.016	125.55	-161.62	27.221	146.26	114.46	154.65	137.31	215.03	141.92	124.29	147.79	112.85	116.96	56.838	68.915	114.39	102.15	-39.938	-29.511	-223.47	-112.69	165.34	153.66	134.85	116.66	128.42	126.15	92.733	89.229	135.45	107.19	135.24	127.74	185.79	129.7	90.329	110.98	51.794	59.282	84.304	103.62	67.975	73.2
122.13	118.06	92.292	103.46	-81.809	22.949	79.5	133.17	-77.619	62.951	148.22	125.62	157.12	154.08	201.07	166.23	115.97	101.55	112.28	112.73	69.185	65.564	131.41	118.73	6.6504	-4.987	-179.53	-78.549	152.34	137.54	113.63	103.6	121.54	120.5	88.853	81.221	122.45	100.92	105.48	104.32	157.68	96.158	70.372	95.665	61.438	73.094	58.965	83.347	68.906	90.741
112.82	111.09	97.754	112.01	-11.054	58.63	85.403	130.88	-1.3647	79.923	125.89	116.46	130.73	143.57	172.77	162.27	106.19	93.492	107.71	113.3	76.758	76.693	138.86	136.98	77.958	47.045	-63.998	-2.5203	125.15	119.57	104.03	108.42	127.78	120.57	108.86	102.89	108.94	99.695	83.785	107.95	117.59	71.693	51.236	82.396	80.715	80.982	42.15	70.985	66.021	79.323
103.71	107.44	110.6	122.45	62.19	103.13	100.79	129.53	73.73	109.63	92.567	94.853	103.02	126.16	144.92	145.73	80.857	87.385	98.944	108.67	80.338	91.641	136.91	148.25	131.52	94.733	31.043	73.594	92.277	93.581	105.34	115.63	124.15	111.77	108.6	113.12	92.296	85.742	72.911	98.362	70.762	55.193	47.343	75.685	90.838	79.418	56.679	71.281	74.127	76.895
98.737	93.516	113.78	125.4	70.048	105.22	122.4	150.14	82.514	87.502	89.924	82.403	119.9	128.24	156.4	134.28	58.316	91.156	98.582	100.77	87.438	124.34	134	145.74	108.92	75.201	-1.3024	81.038	79.59	92.554	105.98	112.91	110.91	95.871	120.33	122.42	86.258	89.361	85.838	88.576	49.198	53.982	68.72	82.605	123.35	88.295	79.274	72.536	100.67	87.672
94.292	83.64	100.82	123.46	93.556	119.44	121.47	148.01	73.264	95.119	96.384	61.833	138.52	114.37	171.55	130.14	56.782	95.151	77.379	85.268	103.89	135.9	128.27	141.06	105.53	91.409	56.779	108.37	78.568	82.802	107.38	111.16	96.754	87.995	141.88	130.38	91.257	104.96	107.81	96.225	71.438	86.546	80.728	93.019	132.57	87.75	91.864	82.575	110.57	84.451
88.945	81.399	94.422	116.62	134.03	138.97	119.46	133.89	102.24	119.7	105.73	58.745	148.05	101.68	154.12	130.41	70.274	73.501	72.437	80.368	117.25	126.38	123.51	136.82	122.43	125.45	151.09	142.15	83.278	77.621	111.6	112.72	84.691	91.408	127.54	113.47	91.921	105.67	112.75	85.949	86.958	99.871	98.484	96.733	122.37	87.705	95.138	84.024	112.22	84.526
91.428	83.229	87.306	111.74	123	104.14	102.12	111.35	75.557	89.943	114.4	62.221	132.44	87.879	129.25	126.98	106.54	77.959	85.977	88.895	114.16	104.48	118.89	136.31	123.3	129.45	201.44	125.68	97.6	98.527	115.34	120.9	95.279	107.5	115.26	107.3	102.08	107.66	127.51	103.68	105.67	115.65	105.38	98.919	109.3	88.195	85.319	80.804	100.25	68.871
94.595	92.274	103.37	115.55	106.95	75.841	103.72	99.888	82.555	78.463	112.86	78.393	103.78	93.62	101.15	130.37	131.84	84.803	106.84	101.9	95.352	78.871	127	145.2	122.78	114.38	181.59	90.403	105.75	122.39	127.69	135.87	112.01	120.82	89.84	94.412	101.45	95.116	125.72	114.08	94.076	109.56	100.56	98.828	89.307	88.822	85.488	75.751	92.378	61.763
95.746	97.79	127.89	130.39	119.12	77.837	117.18	102.95	127.46	91.215	109.12	95.465	85.94	108.6	94.324	134.76	140.46	110.95	114.02	111.21	78.108	72.228	144.67	158.08	133.84	104.86	149.72	84.066	108.75	136.48	148.5	155.16	128.14	126.13	106.27	106.15	94.988	98.071	113.22	136.73	81.331	104.16	72.987	98.306	75.366	87.057	80.659	70.38	83.462	49.352
109.2	91.199	107.81	120.8	98.404	54.438	98.163	94.051	107.26	69.919	111.42	97.739	95.979	106.11	120.5	124.26	138.71	129.93	104.07	103.95	89.6	74.193	114.67	130.04	79.136	75.036	159.99	97.733	117.56	122.92	126.94	128.29	125.96	114.04	128.06	128.18	114.08	116.14	146.53	167.34	123.57	138.34	67.561	106.04	78.873	89.203	94.229	91.721	83.387	64.859
103.98	86.007	104.9	112.2	128.1	92.269	122.56	104.6	165.67	122.42	108.55	107.48	135.32	120.82	133.97	128.45	98.148	100.79	94.365	88.323	94.79	79.711	117.6	119.29	66.512	75.88	144.97	129.13	109.81	86.751	113.38	111.21	112.59	101.36	136.32	124.28	97.543	109.84	111.95	125.1	97.605	108.49	65.696	90.946	83.57	88.819	82.134	77.683	79.142	82.134
102.18	85.494	88.275	98.557	95.964	88.878	126.19	105.73	112.07	135.27	104.62	106	155.6	120.1	146.49	127.64	67.76	75.641	91.94	78.03	90.672	78.721	116.74	108.88	40.429	69.603	87.552	108.72	109.94	64.266	89.925	94.607	104.38	96.414	131.43	114.22	89.86	99.873	88.635	86.013	81.551	88.624	69.624	76.237	88.18	82.971	63.473	62.751	65.709	88.297
105.51	92.522	87.089	92.119	68.872	79.704	124.05	96.651	58.117	125.28	86.2	92.951	127.82	99.833	129.42	104.39	55.883	60.157	94.974	76.247	76.516	73.799	116.64	105.71	49.72	89.285	29.159	55.075	100.94	56.191	71.738	87.559	89.67	86.161	93.874	91.103	86.256	78.756	80.938	56.63	67.599	77.299	72.77	74.081	79.289	68.958	55.129	59.181	56.35	86.452
102.8	101.4	107.96	97.781	68.147	88.537	138.76	109.56	58.685	109.12	73.787	101.75	92.694	98.36	105.22	83.38	63.81	65.391	106.71	89.442	69.999	87.153	129.96	106.25	67.714	102.05	-43.612	8.8931	93.321	80.391	75.232	95.564	78.583	78.352	56.696	66.308	82.17	66.362	77.516	43.843	50.955	62.528	97.198	92.962	89.742	67.276	74.976	71.379	75.23	80.706
103.67	107.7	95.951	95.29	67.924	85.245	113.14	114.24	27.276	64.606	78.79	119.02	69.004	88.759	96.144	62.922	105.68	107.96	110.55	112	99.58	107.1	103.45	73.234	42.481	100.79	12.33	43.074	108.15	119.86	74.951	88.688	84.366	84.253	54.443	70.856	108.61	89.777	125.9	91.724	103.87	103.48	152.86	134.53	124.48	81.122	137.51	128.19	112.21	77.447
98.512	106.51	93.634	92.901	201.59	145.94	110.11	103.35	195.11	66.816	71.131	114.11	62.562	56.811	38.873	18.112	125.4	131.36	104.17	115.68	125.03	114.22	75.187	44.757	107.54	168.6	224.46	160.43	87.217	117.72	80.352	79.807	80.054	79.399	68.163	88.652	108.05	99.364	138.18	107.06	106.41	106.17	185.68	150.3	146.74	94.547	166.79	157.81	135.94	78.895
93.937	107.74	80.909	78.44	295.97	185.84	105.71	77.778	332.7	90.636	69.873	95.486	77.089	27.587	-9.7165	-4.7284	121.57	122.79	95.56	102.75	121.44	89.114	41.177	19.6	161.02	216.62	388.34	246.71	64.307	90.054	69.842	59.41	77.599	77.811	73.976	96.464	94.475	89.428	124.57	89.164	77.775	85.343	200.26	139.75	155.4	113.12	181.75	163.58	144.11	104.38
94.324	114.78	59.983	67.008	280.16	170.46	77.034	41.134	301.34	111.11	83.034	67.23	83.683	7.5129	-3.6525	11.679	119.55	120.63	77.927	88.301	85.751	50.511	15.312	13.283	185.53	229.37	417.69	254.83	66.114	66.469	54.324	49.446	87.472	89.689	99.978	109.33	90.028	88.889	109.04	95.176	73.442	86.879	175.59	120.59	145.04	124.69	183.71	159.4	125.17	119.93
104.09	101.76	42.058	50.233	117.25	56.836	65.645	44.349	134.6	28.586	126.64	67.465	120.72	41.852	77.991	53.011	121.41	119.77	82.156	75.987	51.429	53.81	8.6702	13.577	94.498	115.82	159.35	103.4	92.834	86.824	21.777	30.552	88.167	89.963	119.35	112.24	106.55	102.68	123.12	106.77	89.497	87.658	176.31	119.52	173.44	151.15	187.3	147.23	127.59	145.31
101.93	84.74	76.319	64.135	121.52	63.216	99.571	61.831	172.64	38.246	138.87	75.877	128.68	77.06	117.07	74.341	116.08	111.67	74.979	69.816	53.29	95.943	52.194	56.637	133.09	114.04	44.881	58.625	92.407	93.313	39.181	55.554	74.578	82.46	142.12	114.91	104.8	111.93	106.16	108.8	91.552	68.825	150.18	117.1	165.68	141.93	157.21	119.83	112.9	125.47
109.57	69.971	91.548	71.808	187.89	102.38	103.98	56.043	239.24	52.17	119.09	73.418	101.36	68.66	98.266	46.932	121.44	101.78	68.28	70.891	113.24	138.17	64.274	75.813	181.32	165.34	162.54	123.73	83.753	81.152	60.542	68.359	60.746	75.372	136.77	120.55	126.06	117.91	139.13	127.84	148.4	93.916	142.88	122.97	128.49	103.5	138.81	123.36	93.427	95.793
105	68.393	105.76	84.409	207.12	144.09	125.24	79.464	246.13	79.644	100.52	89.442	88.846	80.437	56.64	36.918	110.9	88.532	90.569	84.571	163.58	161.93	103.16	99.107	193.41	172.29	211.56	171.38	78.268	87.775	103.85	94.838	75.97	91.33	131.1	120.38	126.76	111.93	137.22	115.54	154.31	82.472	143.18	112.94	101.5	70.374	110.81	104.7	82.987	65.784
102.12	84.821	103.45	99.227	147.15	155.85	112.64	91.549	116	102.65	90.91	89.595	62.125	76.747	21.282	44.516	102.47	85.692	117.82	104.04	168.44	141.23	127.88	114.21	186.85	165.74	200.37	172.35	83.431	96.507	138.98	119.8	100.55	115.02	120.51	117.08	123.02	103.61	128.54	106.72	150.67	81.662	118.43	95.445	67.261	46.113	89.749	88.124	72.76	53.028
98.679	101.44	98.752	114.77	29.443	131.4	83.125	104.91	-86.156	98.434	110.1	89.087	49.583	81.634	37.269	81.356	103.77	94.323	138.99	124.42	128.75	109.05	138.33	122.43	160.18	137.72	71.677	107.87	105.27	117.68	152.62	137.88	110.24	127.26	107.75	104.73	117.78	105.59	114.89	102.42	140.78	83.779	89.977	87.552	55.932	48.154	87.771	79.197	75.752	63.46
94.513	102.39	106.85	120.31	0.12662	128.57	67.334	106.31	-135.75	97.977	130.9	84.814	57.584	83.841	70.36	109.16	106.67	89.421	130.76	124.84	89.874	87.915	128.3	122.47	171.98	152.66	5.3568	65.826	113.5	119.02	138.14	136.14	80.276	106.18	66.294	72.855	109.11	99.785	103.71	78.823	118.95	75.701	88.53	95.646	61.377	64.517	107.39	87.483	88.713	92.307
90.924	86.772	108.26	112.8	44.377	119.1	59.584	99.386	-76.073	63.016	146.96	86.884	89.518	80.424	105.9	108.68	122.85	110.11	102.49	115.43	88.903	97.546	104.47	111.2	185.27	175.83	61.78	82.07	120.78	125.46	114.85	124.39	55.479	84.771	55.55	67.036	112.56	109.78	116.02	79.598	118.29	79.966	123.1	116.94	94.083	84.47	127.27	110.5	93.385	94.865
84.585	80.582	117.99	102.29	175.15	147.15	78.209	80.953	110.6	74.353	131.02	89.262	109.95	66.023	87.116	77.674	128.47	131.58	68.409	99.649	113.61	107.37	91.989	106.6	233.65	224.54	255.37	171.44	108.32	117.78	111.59	122.71	55.429	81.443	62.982	79.117	104.48	107.41	113.43	80.655	100.4	75.634	150.15	123.43	107.65	89.555	127.78	125.32	80.345	71.999
80.784	97.531	130.83	89.678	245.4	165.5	114.71	73.811	255.98	115.76	107.12	107.7	116.77	71.916	44.522	56.624	118.16	128.75	67.69	94.665	131.03	101.62	89.402	100.53	224.27	209.2	358.82	227.88	96.875	113.65	121.26	124.53	78.371	98.493	55.18	80.396	86.792	88.273	91.992	69.182	62.42	62.716	160.26	111.22	104.94	97.617	130.65	126.17	82.265	71.709
95.388	117.7	110.46	75.523	117.64	75.208	113.95	82.741	143.6	58.237	114.55	128.94	121.02	97.152	65.672	64.567	127.93	146.05	107.69	108.86	126.46	96.564	70.643	76.909	74.352	66.926	236.18	149.92	119.26	143.09	111.89	113.6	114.21	120.66	66.139	94.529	101.76	101.75	110.87	108.51	76.238	104.44	154.11	104.96	126.68	124.59	142.38	130.16	110.46	95.628
108.87	135.2	113.24	81.213	69.447	62.254	114.95	84.522	118.04	72.671	109.19	126.52	100.97	111.52	85.226	86.018	131.08	131.45	139.05	120.42	103.78	83.959	61.554	76.243	16.984	20.061	170.29	108.61	118.58	131.28	107.81	115.32	111.52	113.33	45.801	81.5	106.24	104.64	101.82	125.4	75.08	144.05	113.06	94.878	116.52	134.02	146.99	125.52	132.99	128.74
116.42	135.89	101.51	89.566	3.9527	42.853	94.139	98.896	24.205	67.127	121.68	134.48	109.61	139.65	146.17	136.94	148.57	133.32	157.9	137.39	92.911	87.346	56.385	78.629	-45.142	-14.557	104.04	91.065	137.96	132.71	103.34	120.03	110.51	109.83	42.962	70.157	126.32	128.95	102.05	151.28	102.32	189.49	109.22	102.45	130.16	138.29	161.31	129.71	142.08	141.05
118.19	117.03	105.95	105.29	70.242	62.984	93.806	104.55	87.363	48.173	111.64	121.18	120.25	134.55	146.74	132.44	152.65	153.99	147.52	133.45	86.277	101.57	74.437	100.35	27.336	49.403	158.77	116.35	117.96	120.25	111.61	132.89	102.76	96.414	67.217	84.313	127.86	142.55	90.473	152.37	95.092	183.42	101.04	103.6	132.29	115.7	119.48	106.47	108.67	108.64
108.32	111.81	124.76	117.61	185.18	121.78	115.79	105.77	221.35	85.144	91.4	121.25	123.71	124.9	89.737	108.63	132.97	153.83	121.34	118.77	80.73	100.96	102.91	119.25	154.77	145.89	239.9	168.16	82.336	101.38	130.32	143.88	101.95	98.427	71.173	85.459	103.92	122.91	60.328	112.44	57.305	126.95	94.673	92.812	102.39	84.209	75.65	78.474	69.486	80.463
108.09	119.12	99.407	112.09	167.93	102.33	85.609	84.688	145.09	71.414	95.971	120.32	110.25	100.22	69.811	86.686	135.39	176.06	88.554	103.72	84.554	86.027	86.285	96.002	180.88	169.11	274.71	169.01	82.06	103.83	117.43	124.93	121.1	120.62	89.253	103.74	113.24	122.67	100.1	134.91	104.23	140.77	84.926	92.441	67.894	67.384	68.066	94.455	51.302	68.175
105.51	124.79	79.864	97.538	94.936	74.512	67.333	79.402	38.003	60.254	127.6	136.36	110.98	101.57	90.889	93.197	135.88	159.9	86.101	99.681	92.005	80.581	53.932	54.412	122.79	128.94	207.91	138.78	105.14	118.74	89.748	92.35	126.11	135.19	75.375	94.869	124.12	121.56	142.66	148.44	155.73	164.55	92.619	94.925	50.509	81.153	101.29	123.49	81.271	98.452
101.7	109.36	88.705	95.856	102.99	86.515	73.613	77.943	44.675	53.444	149.9	120.44	110.08	87.702	117.77	91.216	135.6	142.91	97.584	100.96	96.492	93.858	42.184	41.334	116.25	134.92	202.24	139.18	118.25	123.85	82.414	86.419	118.28	128.98	90.743	105.22	125.19	132.17	156.07	163.82	177.48	183.88	79.429	91.999	47.469	94.225	107.11	129.77	102.18	100.67
97.955	81.976	114.88	93.089	134.42	107.13	111.44	90.093	112.33	58.262	149.75	84.47	123.3	78.532	135.44	94.144	120.83	115.52	114.4	97.366	95.257	102.9	65.489	59.239	122.39	140.32	186.73	128.64	118.96	118.59	97.287	100.83	114.37	114.66	108.73	114.56	113.58	127.91	132.23	140.76	140.6	158.99	81.98	87.207	69.821	104.59	100.65	112.72	107.51	86.752
97.817	64.187	140.98	95.002	163.09	120.29	148.03	102.29	171.77	76.333	124.4	38.833	119.17	61.798	120.17	89.136	105.65	110.61	118.51	92.887	83.387	102.58	113.25	97.75	158.8	150.69	166.74	107.83	111.59	112.69	139.08	136.5	127.78	111.44	145.81	137.69	97.437	114.89	92.041	108.17	83.232	106.21	73.217	81.499	94.695	102.66	74.945	83.854	87.842	55.338
102.07	72.655	135.55	92.247	113.72	93.024	144.38	105.79	114.51	91.654	97.3	17.653	92.583	53.128	100.66	92.92	107.57	122.14	109.39	93.671	74.104	95.987	139.41	112.33	144.56	112.53	97.401	63.111	119.83	117.36	171.57	158.32	151.24	126.3	168.27	148.95	99.447	102.07	80.6	93.498	71.338	77.139	74.165	88.752	117.7	103.23	78.918	86.049	82.977	48.461
102.86	89.542	118.57	89.042	89.283	78.699	127.59	100.44	108.6	106.76	72.701	22.772	58.305	56.813	74.129	88.763	113.31	118.33	94.022	88.232	76.914	104.27	137.12	104.11	129.66	77.494	43.404	29.507	114.2	112.29	170.55	150.06	142.71	124.52	149.85	130.71	104.52	85.145	87.605	77.223	79.751	67.906	87.352	102.99	134.99	112.72	100.28	107.87	113.76	84.323
93.368	102.31	85.384	87.457	96.412	84.662	86.374	81.745	107	120.51	60.925	44.046	37.848	69.51	76.839	96.387	125.77	112.14	72.604	83.193	102.15	121.21	111.15	86.28	112.72	72.05	87.002	64.528	109.03	98.202	139.91	123.09	121.51	118.88	132.31	108.58	118.97	92.752	109.44	96.98	122.56	110.24	121.39	124.59	149.62	123.29	138.64	148.17	154.15	120.9
86.381	93.754	47.726	73.604	90.19	59.368	50.377	64.038	91.396	66.15	63.531	62.577	62.17	85.819	102.38	95.852	122.76	92.133	70.3	75.101	132	129.6	75.206	66.112	60.482	54.655	134.91	92.237	98.402	79.075	81.869	73.258	95.05	102.77	114.28	94.759	137.75	113.79	142.17	123.88	154.29	158.61	191.05	146.85	176.64	134.75	177.66	176	185.56	150.14
75.623	81.988	56.621	69.594	131.02	74.339	73.085	63.535	158.36	56.1	61.066	68.435	108.22	99.451	103.53	89.088	79.685	48.477	79.389	65.687	129.09	107.89	87.75	85.809	75.241	79.182	155.76	110.71	65.925	44.097	56.174	52.204	77.526	88.534	103.09	88.49	119.84	113.71	115.23	108.12	99.598	133.36	226.13	140.85	173.36	126.41	175.13	147.6	174.2	146.34
78.1	81.291	74.15	77.338	122.5	74.424	97.213	66.773	132.89	58.614	65.229	56.7	134.01	85.325	108.02	76.791	43.927	38.539	85.327	66.077	99.146	67.187	116.6	117.4	100.95	103.53	130.5	87.138	51.637	23.221	62.634	61.469	88.933	92.709	126.16	111.46	104.33	114.28	89.358	110.64	54.452	101.31	189.09	117.21	135.24	98.815	137.2	99.926	121.38	105.62
92.603	93.286	84.181	91.915	60.388	66.363	105.67	77.909	28.548	74.967	81.121	55.655	127.73	61.109	121.36	69.298	37.684	54.248	93.544	81.601	71.238	43.829	129.03	130.01	89.685	98.46	61.128	43.6	70.099	32.366	82.557	81.554	108.75	104.57	138.46	126.37	103.79	109.9	87.455	119.95	58.145	89.406	110.41	89.516	79.846	71.499	96.154	66.938	71.539	73.764
107.73	106.79	88.603	107.25	-1.5057	72.388	108.29	104.44	-55.44	97.462	100.64	86.214	105.53	56.153	129.5	71.367	55.588	72.072	114.47	108.03	69.894	63.266	120.02	118.02	38.865	64.411	-20.414	21.813	106.57	71.523	99.656	95.616	114.57	108.26	109.79	106.52	108.38	96.648	96.077	108.13	90.186	90.44	51.2	70.151	40.653	62.19	72.488	57.811	56.698	78.989
118.84	115.39	88.385	122.12	5.0581	101.1	98.091	120.62	-63.587	116.76	98.184	117.02	67.157	54.341	108.73	65.711	84.573	99.17	128.15	128.42	93.6	101.31	102.56	101.35	21.603	62.868	4.7168	60.748	127.97	110.06	110.69	103.59	106.75	100.4	75.162	82.144	109.34	88.401	104	98.721	127.58	109.06	23.28	64.562	20.961	59.227	55.536	67.133	53.343	89.383
122.52	125.93	78.302	121.01	-19.324	92.983	83.022	136.51	-109.38	114	91.417	153.13	55.445	85.833	96.401	85.295	105.43	121.81	134.95	137.32	119.24	116.8	95.359	83.752	-23.159	25.335	-1.4739	79.313	143.14	146.61	110.24	98.576	105.98	100.06	49.249	60.402	106.67	91.126	104.83	98.042	144.14	122.4	54.482	76.968	41.109	71.666	71.32	87.571	63.304	100.21
130.99	135.42	85.53	109.99	26.195	84.425	78.911	125.99	-37.623	96.247	71.155	153.86	47.898	97.154	52.601	70.594	106.83	122.75	131.3	128.44	123.53	98.395	88.518	69.953	10.726	40.335	47.85	83.071	121.22	141.32	103.16	83.182	84.51	82.813	23.239	52.787	94.759	88.443	103.48	97.149	125.79	112.01	82.223	88.24	55.375	77.532	81.676	94.034	67.572	105.4
137.69	143.51	91.05	97.357	60.496	59.073	71.553	105.09	22.116	65.296	72.799	135.46	56.316	101.2	45.87	59.209	112.32	131.48	118.23	116.36	110.35	69.913	82.077	59.921	58.676	62.555	86.316	58.464	106.22	126.92	97.593	74.496	72.154	73.355	33.532	67.975	96.134	99.462	115.87	125.77	122.36	115.6	83.753	94.46	69.111	80.758	83.106	91.891	67.246	88.954
130.58	144.93	95.174	89.619	68.773	45.508	73.546	98.005	56.219	50.733	102.81	126.66	86.79	121.54	85.386	76.614	120.13	136.8	110.42	111.42	95.563	62.343	82.775	60.271	82.542	69.796	77.926	36.204	112.29	123.63	100.9	80.667	76.691	79.569	63.155	81.241	106.46	112.63	123.67	148.78	131.43	127.83	76.72	93.07	87.14	88.244	80.079	82.07	74.512	69.515
116.06	131.46	95.91	87.059	80.839	50.748	81.329	95.76	91.328	37.064	128.81	115.06	112.98	135.15	120.61	91.414	119.55	133.88	107.24	105.23	89.564	77.978	85.836	75.093	103.25	85.261	78.089	38.47	111.68	118.48	103.76	89.295	84.432	85.326	95.587	95.11	117.61	116.17	128.04	146.06	139.44	140.65	72.638	89.376	100.71	94.033	63.892	68.91	82.113	62.813
95.882	117.47	91.663	94.215	69.987	66.334	84.596	98.264	57.389	49.929	132.54	105.93	118.09	142.03	134.44	115.01	107.87	132.78	96.407	99.27	87.892	91.869	105.46	109.66	120.22	101.46	75.717	63.44	101.71	109.73	112.52	104.02	103.73	101.11	143.45	122.84	118.5	117.64	116.58	134.13	134.63	141.85	73.319	91.887	105.67	96.575	48.453	64.153	81.312	62.654
81.188	112.62	92.967	102.23	46.07	83.901	92.145	102.66	8.3219	92.883	106.39	104.59	99.948	139	108.41	133.13	83.187	108.66	84.194	93.409	82.313	84.813	124.83	138.73	120.74	102.21	43.518	74.615	78.326	86.778	113.69	105.88	109.2	109.63	156.16	139.34	101.59	103.19	92.591	99.804	98.169	105.65	88.629	102.88	100.42	101.21	60.206	76.711	90.708	90.716
84.309	108.92	88.164	109.08	18.907	74.542	81.438	98.528	-41.096	101.2	70.192	101.65	62.555	108.86	71.204	122.6	80.494	99.106	79.536	97.292	76.321	76.994	111.73	137.39	94.454	86.552	21.28	60.642	65.853	72.618	98.594	92.718	98.316	103.85	147.98	156.95	91.275	98.01	95.963	92.081	80.304	77.043	102.26	121.43	99.329	108.7	89.07	110.53	109.48	122.83
91.644	102.12	87.358	113.6	12.503	68.868	75.75	102.71	-29.239	95.629	46.23	111.86	39.709	88.435	52.281	109.72	98.07	96.369	95.006	112.82	72.053	86.87	78.376	114.74	41.71	54.547	-4.5145	39.5	79.056	86.205	79.751	80.675	82.54	92.343	107.26	146.55	84.633	93.511	104.58	86.904	71.423	59.371	125.94	135.21	113.87	122.27	130.5	146.25	140.85	150.06
89.563	93.093	93.247	115.39	34.179	92.95	83.644	118.07	36.007	108.96	41.702	130.88	46.166	100.28	58.954	119.05	116.07	93.736	120.2	129.37	69.959	109.5	53.987	99.248	-2.1971	32.636	-17.069	45.299	109.15	121.99	73.206	85.164	80.165	90.571	52.414	107.31	76.551	83.318	96.602	69.089	62.27	58.006	157.16	135.6	131.5	133.03	167.17	162.69	165.09	160.48
86.631	83.626	95.581	114.42	74.43	121.95	82.389	121.7	91.891	110.73	48.872	126.49	61.564	113.8	70.177	126.02	122.66	104.53	133.12	133.75	68.524	127.29	48.563	103.04	11.406	54.535	30.52	82.655	128.56	151.98	78.322	99.762	92.567	98.256	33.62	86.609	76.803	82.352	94.016	69.307	73.81	89.732	167.84	127.58	128.4	126.67	169.87	154.66	156.38	143.47
82.304	83.718	93.686	110.94	77.793	130.89	80.173	122.69	70.928	116.91	69.74	109.06	88.61	135.05	93.257	145.05	106.39	114.9	122.16	121.12	65.224	123.71	81.581	123.89	51.943	78.091	49.539	106.65	128.64	158.17	89.389	113.3	115.37	114.96	68.099	95.275	80.606	93.817	91.929	88.054	88.351	121.18	154.64	119.54	110.78	115.03	147.63	129.84	131.64	116.74
81.948	92.564	98.819	100.62	83.191	134.99	94.903	118.22	81.524	143.79	87.031	89.341	114	145.54	98.422	148.23	69.016	86.281	99.63	94.754	65.904	101	123.9	131.15	95.435	94.39	39.675	107.61	99.501	119	86.31	101.04	112.2	111.61	93.489	97.703	79.488	93.553	87.947	85.847	78.379	110.26	135.87	115.99	89.141	112.51	128.94	109.67	129.13	125.43
87.053	100.59	95.241	91.827	96.882	125.27	99.018	101.26	108.56	153.29	95.521	70.685	117.66	123.23	95.657	120.55	54.042	67.727	78.436	76.248	76.663	84.957	138.54	109.62	112.21	103.18	53.294	106.86	73.033	69.858	70.882	74.867	97.751	95.229	123.14	104.34	88.476	103.18	97.841	98.511	79.857	92.348	116.39	121.87	92.225	122.63	119.96	116.06	146.9	146.13
92.124	100.51	82.673	81.892	116.52	109.52	96.878	80.209	162.29	134.61	87.635	60.098	103.34	86.372	82.111	72.381	64.512	64.311	72.119	68.028	89.546	81.289	114.3	69.326	88.37	99.077	72.57	98.25	59.626	38.873	47.841	44.912	82.247	73.272	123.13	94.061	100.87	107.18	109.88	100.51	78.879	72.241	120.49	130.67	128.21	141.82	126.98	139.95	174.66	172.77
92.964	96.117	72.92	73.863	143.3	107.34	97.92	65.114	231.38	110.35	63.56	56.369	78.593	58.996	53.53	29.523	80.499	69.465	75.974	64.228	91.832	79.972	74.998	43.199	67.753	105.09	85.24	84.97	52.368	33.027	34.927	28.077	72.884	58.242	87.87	68.803	102.75	93.384	108.72	77.48	61.414	51.252	136.25	129.25	163.26	150.52	131.74	150.29	181.59	186.32
90.096	97.376	64.826	81.724	130.42	99.539	90.428	66.168	191.78	86.813	47.149	56.388	57.356	54.128	52.262	30.539	99.517	111.58	72.75	68.046	80.363	77.412	63.422	57.705	72.21	116.07	73.042	63.882	63.098	60.053	53.01	46.703	94.371	75.855	94.946	77.94	100.93	94.623	103.33	87.983	62.551	61.065	119.68	114.16	167.17	131.37	103.78	128.52	137.21	136.18
91.063	102.45	71.309	93.054	80.508	85.684	100	94.823	106.81	80.308	55.194	75.013	69.007	82.334	81.531	74.633	100.22	127.58	77.817	76.608	72.139	77.936	79.895	88.737	64.348	98.975	4.1291	29.475	82.762	92.826	77.895	69.284	111.84	99.662	98.912	86.98	93.85	91.033	102.04	93.55	69.434	67.235	91.103	89.681	135.62	101.59	66.936	82.043	85.447	79.532
100.76	103.86	92.118	109.86	56.291	80.445	118.76	128.63	58.773	88.982	80.835	96.023	98.193	104.51	123.64	119.75	96.545	120.04	93.941	92.601	78.863	90.655	106.04	114.84	58.658	85.647	-16.086	29.276	103.5	110.69	97.914	89.71	114.75	111.25	109.93	96.684	90.069	90.242	111.07	103.75	89.729	71.289	51.649	66.848	86.67	73.62	31.677	40.461	50.342	36.154
113.49	97.052	126.66	129.85	111.54	106.34	145.53	144.08	128.66	116.16	100.35	99.354	120.37	97.016	140.72	129.29	93.718	97.153	114.19	105.2	90.244	105.61	127.87	132.7	86.671	112.64	64.63	75.849	104.12	100.47	109.28	111.06	101.74	99.549	119.18	98.56	83.374	83.601	109.39	99.454	89.283	58.693	15.674	52.406	48.47	57.615	9.293	21.893	43.15	23.627
117.49	94.325	152.57	135.64	143.38	131.09	163.46	146.3	186.88	155.72	119.74	107.6	140.15	98.01	144.14	138.9	92.698	60.571	135.38	113.55	95.997	101.72	133.21	135.51	79.083	118.55	113.22	118.29	102.39	87.013	111.96	127.89	93.206	88.941	98.918	73.49	76.276	67.325	88.684	66.02	59.077	32.01	28.84	54.438	48.754	66.247	41.121	38.757	71.395	60.402
117.1	96.861	163.36	136.02	168.76	145.99	152.36	120.09	210.22	169.99	128.24	92.965	130.9	84.403	125.12	130.64	99.629	56.706	132.31	110.2	90.082	81.513	130	142.82	114.89	149.25	164.14	139.28	86.942	73.346	122.7	149.37	93.827	85.996	97.208	74.376	73.977	65.135	70.018	53.591	27.649	30.524	35.065	60.962	56.526	68.923	66.555	60.099	82.634	83.588
113.64	102.92	153.12	127.78	119.87	118.1	122.4	98.915	126.81	140.7	147.83	86.885	125.69	89.657	131.24	140.12	109.39	76.894	119.45	107.35	92.069	70.165	129.18	146.16	126.8	135.94	118.79	107.72	87.896	83.194	139.48	160.4	107.7	101.2	115.89	97.859	84.585	85.751	75.23	72.889	28.669	63.8	36.199	66.037	67.298	67.614	75.622	67.925	76.677	80.75
108.88	101.75	142.46	120.08	86.212	93.57	108.86	90.509	78.103	111.98	158.3	83.943	126.42	98.378	150.55	149.91	105.13	90.457	103.67	102.36	111.42	80.221	141.12	146.75	142.68	113.86	67.791	72.315	92.998	91.443	154.46	154.86	118.47	114.72	140.35	122.91	95.31	106.55	93.288	97.562	50.528	105.5	17.755	60.35	61.994	58.969	53.237	54.792	57.425	55.039
103.76	87.24	134.99	117.77	108.04	93.721	116.02	91.674	114.19	106.2	144.87	79.141	123.97	94.194	163.71	142.25	87.371	87.356	93.761	97.725	138.01	102.87	152.12	139.37	154.8	105.54	85.647	80.004	97.973	87.884	154.09	134.94	124.18	117.32	162.06	134.8	101.34	112.63	110.74	110.35	82.181	132.3	-4.4048	51.306	50.45	53.484	23.58	43.291	41.239	32.431
95.731	64.447	128.42	120.12	153	107.65	136.33	103.77	189.77	116.06	113.79	75.772	118.39	88.294	158.48	122.26	63.305	74.764	91.79	91.539	142.08	114.02	154.21	129.53	143.21	99.809	125.28	107.57	97.269	81.872	133.79	113.35	127.95	110.84	176.75	133.6	96.572	99.325	107.32	98.402	92.364	117.79	-5.1298	48.924	56.734	63.143	14.184	45.877	43.037	35.576
86.192	51.089	122.44	121.55	187.25	129.67	150.29	117.44	249.56	141.74	82.939	77.21	108.47	93.305	127.1	106.14	44.443	56.576	89.043	82.119	112.27	94.911	140.87	123.44	121.39	100.04	143.02	125.43	85.846	76.382	103.55	100.38	121.87	99.861	164.74	123.25	80.563	70.348	80.733	63.924	71.756	67.34	18.866	54.179	71.954	78.626	34.04	58.507	59.679	64.148
84.492	55.78	104.32	112.62	138.88	112.62	133.55	129.35	187.45	135.09	85.5	91.515	113.67	121.29	110.9	115.77	51.914	54.076	86.686	76.941	75.184	65.58	112.62	114.5	63.913	65.535	76.591	87.763	85.305	89.371	74	92.358	110.6	95.164	133.38	117.67	74.959	56.559	69.061	48.292	65.517	34.157	60.706	67.739	93.537	90.659	69.082	71.295	81.114	90.012
95.331	74.069	92.1	105.47	112.27	100.32	96.483	119.38	120.58	121.35	106.89	94.69	119.34	135.96	106.26	125.66	85.056	78.698	76.706	77.073	64.591	58.514	93.182	116.12	74.084	73.657	68.513	59.566	86.074	98.225	69.225	98.505	94.949	91.971	111.25	127.93	79.627	71.485	79.663	76.379	95.095	53.627	67.551	78.468	91.998	79.357	68.868	68.035	77.186	72.64
110.87	94.941	87.557	91.465	87.719	85.937	72.072	106.77	70.29	114.76	138.53	107.92	144.34	154.92	129.98	145.43	116.61	92.027	79.207	85.163	93.131	84.328	91.007	113.08	86.631	70.823	63.034	46.962	99.649	102.9	74.896	97.147	86.172	91.927	77.664	111.44	89.502	94.546	100.43	106.22	139.44	99.703	79.147	93.209	95.683	74.089	68.622	66.121	77.596	58.42
122.89	105.32	90.45	80.281	105.94	82.991	70.106	88.819	86.908	117.3	150	114.19	159.38	153.08	148.49	144.68	127.75	94.317	85.524	91.894	130.82	122.26	102.43	108.72	121.37	84.801	103.81	74.23	105.16	92.448	77.875	88.312	88.347	88.859	61.247	83.614	94.36	110.71	111.26	123	163.61	139.56	94.268	114.03	112.6	85.544	75.549	79.593	86.175	68.322
122.71	104.01	94.559	77.732	147.72	88.636	85.688	73.514	144.57	122.24	134.17	109.66	148.01	130.33	138.3	121.43	112.59	86.979	83.118	88.66	140	138.55	116.17	106.15	161.56	109.47	152.43	113.54	89.522	70.605	70.43	77.511	95.967	81.912	73.224	68.898	88.915	108.86	98.617	116.82	139.1	143.36	117.09	135.87	138.27	111.8	97.506	108.27	107.62	107.42
108.42	98.74	97.239	78.459	158	94.656	112.89	77.939	191.52	130.31	109.4	110.43	126.52	114.7	105.11	102.74	77.14	54.989	74.7	76.632	117.52	120.62	121.71	101.01	155.31	104.3	123.6	116.82	61.501	50.06	57.098	65.86	95.054	73.527	79.233	64.204	76.169	82.105	66.775	75.096	70.266	102.38	160.02	147.16	156.49	141.11	139.4	135.87	148.58	167.81
95.979	91.127	84.803	85.921	117.6	77.162	111.15	86.943	147.75	102.61	92.75	98.746	99.299	91.312	84.737	87.867	62.036	52.735	58.1	66.976	95.912	94.749	114.74	96.416	115.27	81.797	78.481	85.469	47.204	47.617	57.718	67.098	96.677	75.036	114.27	104.12	84.522	74.491	63.876	72.183	47.52	88.699	182.71	143.77	150.58	146.53	158.14	148.84	172.2	180.28
89.405	85.837	84.747	96.529	99.226	84.873	108.03	96.1	130.02	97.779	77.985	80.48	82.981	72.421	74.676	78.317	59.006	55.716	48.833	64.31	100.8	84.79	114.73	101.18	99.693	80.13	67.957	66.479	45.343	48.552	83.343	81.348	92.994	80.301	132.75	138.61	96.662	73.358	71.273	77.865	65.59	87.448	176.63	124.44	115.13	126.23	145.99	135.65	169.01	150.9
90.75	85.038	92.142	99.098	85.537	99.668	108.81	104.75	121.41	113.81	71.065	75.631	92.343	76.92	92.41	85.543	64.41	61.267	59.351	72.989	131.3	98.893	122.2	106.05	88.857	73.854	62.912	69.725	67.33	61.175	110.22	91.06	94.028	91.836	123.97	136.9	107.06	77.62	82.197	81.57	112.45	88.17	165.82	109.78	88.586	106.98	132.62	118.56	148.53	117.61
97.459	88.195	101.39	97.194	119.03	126.17	108.08	97.359	158.42	143.29	62.819	77.578	100.99	82.975	109.78	90.584	75.31	81.255	73.277	84.125	157.86	122.46	129.23	110.49	122.53	97.659	116.11	115.34	91.865	76.249	116.63	91.59	96.202	99.871	113.63	117.19	106.18	85.069	83.94	86.582	148.7	83.948	141.38	107.83	79.8	95.628	117.92	110.34	108.74	94.14
103.79	92.604	91.635	81.536	103.22	108.29	101.36	95.196	141.48	134.58	74.822	109.27	121.18	109.16	136.44	112.44	90.082	101.83	92.992	94.816	163.18	140.91	120.1	94.189	90.318	64.358	94.268	126.89	125.17	110.69	86.32	70.592	100.09	105.23	99.609	88.268	103.43	92.225	85.214	82.096	150.77	75.516	144.79	120.9	109.93	108.34	127.54	117.21	86.311	102.88
104.18	94.508	90.039	72.846	137.34	111.65	104.7	90.054	195.09	134.05	82.627	135.21	122.36	117.33	122.01	118.52	96.5	104.11	98.935	94.79	148.27	144.8	109.89	81.53	84.241	63.043	106.88	135.85	130.54	125.22	62.615	60.685	91.014	96.741	87.069	71.239	89.42	85.977	71.925	57.681	105.01	66.021	134.92	122.43	124.97	115.17	120.16	110.82	73.647	111.73
103.68	89.978	83.136	76.03	133.56	89.376	94.406	85.914	168.49	100.29	94.399	138.13	113.89	105.11	111.54	114.36	107.85	112.36	93.669	94.009	136.5	141.68	102.11	76.315	61.163	59.713	119.25	114.94	133.9	129.56	72.284	76.586	96.798	96.769	107.68	87.67	94.749	95.441	84.794	64.418	94.337	102.74	111.08	115.62	126.95	113.2	98.776	100.06	70.019	95.637
94.049	85.162	106.42	97.293	140.65	96.986	112.08	94.157	159.68	101.12	95.047	121.06	108.61	97.996	98.074	108.17	95.463	91.943	86.841	93.082	127.77	132.59	124.67	101.39	87.409	85.825	117.24	95.48	120.44	106.46	124.82	121.6	107.86	102.5	118.77	94.426	92.175	94.072	83.555	57.474	89.182	122.31	75.585	97.502	109.83	105.21	74.874	79.068	75.361	79.572
85.806	84.084	142.05	124.46	144.09	106.37	135.11	102.03	148.85	91.219	88.051	92.499	104.37	94.851	87.855	93.466	71.882	64.759	89.708	98.971	117.3	123.52	146.05	134.18	150.1	123.07	107.45	90.137	98.2	73.507	169.9	156.53	113.88	105.96	109.43	88.348	87.256	88.439	84.492	54.539	100.36	117.02	44.807	84.41	91.25	96.266	66.494	70.885	79.604	80.448
84.881	93.044	157.05	142.75	110.34	84.291	133.98	103.92	85.6	39.883	87.56	76.738	100.17	97.88	94.83	87.774	64.204	67.048	103.85	115.02	101.57	118.91	140.51	146.57	180.74	122.13	80.415	91.6	87.502	64.371	163.78	152.1	117.8	108.49	98.581	84.885	88.973	94.598	95.928	80.381	120.74	105.51	34.916	84.474	88.579	87.65	77.614	85.974	74.456	84.374
98.151	106.63	141.3	134.59	63.262	30.519	109.33	95.304	35.143	-46.858	90.494	82.853	92.476	93.6	93.29	80.125	77.428	82.742	133.13	132.32	92.114	121.11	93.166	113.63	126.44	62.617	51.111	83.714	86.608	78.634	99.836	95.568	107.61	97.3	70.581	78.154	98.288	102.14	118.67	107.1	123.5	99.903	59.506	90.547	95.869	78.982	99.377	109.97	71.885	92.147
102.98	131.56	121.71	124.4	66.343	30.695	84.027	86.295	31.17	-16.983	88.461	111	74.362	89.063	85.23	105.74	102.34	106.22	148.72	150.3	98.58	122.15	69.594	81.009	55.668	15.64	83.493	128.75	103.59	100.22	68.586	66.342	121.26	109.31	83.497	79.612	97.256	116.22	98.496	129	100.47	111	74.51	86.018	85.229	64.775	109.71	117.72	62.81	64.226
101.59	147.85	119.49	121.28	172.62	99.256	73.213	63.298	136.39	124.21	64.821	115.4	38.9	57.903	52.985	116.52	115.07	113.05	134.6	151.78	121.77	114.9	83.769	73.238	68.392	58.825	237.74	225.51	109.25	86.349	102.86	88.884	145.19	130.19	134.03	93.571	86.686	125.24	53.861	135.27	78.134	135.41	52.384	72.724	46.877	49.892	94.453	104.84	51.207	25.442
120.72	110.67	100.92	80.423	178.59	55.002	80.97	55.38	216.8	105.36	64.322	100.59	60.215	39.825	45.077	70.049	98.589	64.884	137.68	118.55	157.36	119.37	70.738	43.385	9.1023	26.254	221.44	165.62	97.516	63.119	101.98	67.334	120.51	100.98	118.27	86.039	103.01	108.97	92.152	90.499	88.156	138.86	89.552	83.727	72.288	92.038	97.831	94.264	105.5	103.39
91.982	88.382	107.44	92.822	172.07	90.056	106.45	83.404	186.56	194.13	88.935	103.82	99.115	81.648	104.85	109.8	79.084	67.525	97.715	97.363	155.52	116.45	142.78	98.496	81.687	66.105	173.71	165.67	106.64	66.696	159.24	129.78	143.62	125.18	191.3	116.04	95.556	121	64.649	100.72	104.37	124.28	78.666	95.03	108.48	130.1	83.828	79.151	124.15	119.76
86.743	68.129	78.133	80.281	130.78	95.385	81.019	74.547	129	173.67	106.45	88.812	111.13	88.831	130.67	101.39	75.142	55.105	61.11	69.519	146.63	95.055	109.05	103.51	129.65	120.85	202.06	165.6	98.361	57.717	112.06	102.35	103.24	100.05	136.76	113.31	118.6	107.09	120.3	119.13	168.67	143.16	111.95	122.26	131.16	149.73	111.44	115.48	142.5	179.76
79.932	65.811	55.071	77.187	60.246	103.57	75.84	94.234	67.426	123.94	121.37	98.91	123.32	119.37	143.39	110.42	86.234	77.57	46.918	53.447	111.02	85.407	80.58	109	127.55	121.81	115.99	114.23	89.06	86.716	42.066	63.198	67.637	73.547	79.674	107.2	125.27	99.354	141.24	134.89	168.4	141.8	146.84	132.84	161.23	150.29	113.06	126.41	140.16	179
93.746	80.749	37.148	74.574	37.045	114.72	61.053	94.308	57.132	82.657	105.14	95.236	94.061	110.32	106.97	87.361	114.53	116.59	45.476	46.791	83.242	77.976	36.376	96.254	110.21	130.42	93.573	73.657	74.202	104.31	-13.07	27.16	39.734	46.745	38.414	103.68	130.85	99.175	158.92	149.54	152.38	161.59	147.46	124.9	152.45	127.19	94.504	123.81	113.15	137.81
104.33	106.19	41.343	79.84	16.729	108.71	64.527	101.34	32.793	96.371	86.757	100.84	72.028	114.75	88.776	89.524	133.15	146.04	51.641	51.91	68.695	74.188	36.635	92.949	73.716	100.25	27.179	24.834	77.642	113.54	-1.5485	40.422	53.06	53.574	57.727	99.169	124.06	108.13	142.62	144.68	118.5	165.83	116.71	104.51	128.44	111.75	76.296	103.69	85.03	87.609
114.41	117.23	53.47	80.899	10.095	61.635	64.243	89.575	12.122	92.216	79.044	94.999	66.939	111.99	98.815	88.317	132.12	140.64	58.072	55.635	76.978	73.409	46.772	87.479	59.751	62.116	5.2467	-16.008	85.478	97.285	32.849	66.399	71.817	65.046	90.122	92.195	124.07	111.01	146.58	127.6	113.45	164.31	80.446	91.811	96.763	109.67	74.949	96.466	72.193	85.566
109.45	104.43	79.982	91.658	53.8	24.146	71.378	71.362	50.019	50.787	85.574	80.797	79.505	102.07	120.42	78.931	111.85	120.61	67.582	60.34	88.739	88.68	74.757	97.746	124.24	60.217	49.439	-23.025	81.946	78.394	66.204	95.137	82.286	69.225	125.5	98.211	120.66	110.59	150.98	116.31	115.22	143.94	51.025	89.726	75.564	108.38	62.555	92.717	67.24	102.35
91.678	85.22	98.819	99.223	79.512	26.778	78.015	64.973	69.791	10.5	100.94	82.08	101.75	100.54	135.29	82.865	85.289	86.868	88.301	71.584	99.328	104.97	96.81	105.09	174.43	69.298	97.47	3.61	79.834	78.683	69.108	96.832	85.389	72.014	112.64	91.151	118.65	103.21	148.81	108.72	115.77	117.42	79.956	106.06	84.755	112.21	76.798	109.3	86.992	133.68
73.748	77.419	115.59	106.57	130.77	120.63	93.967	70.289	120.49	50.184	91.994	80.878	96.35	88.175	93.069	76.848	59.742	54.069	103.71	80.339	98.398	104.76	115.23	116.29	230.25	143.19	170.09	74.365	62.466	77.825	63.266	88.121	79.899	72.951	66.985	77.166	105.41	87.171	116.12	93.271	86.836	80.254	131.34	127.45	108.18	119.02	103.65	129.91	118.41	154.53
79.525	84.999	91.668	98.767	79.789	178.4	76.248	83.556	6.4483	86.299	80.569	74.882	71.544	68.104	49.865	62.948	67.199	64.451	109.64	91.038	97.352	90.11	99.59	102.06	177.38	186.24	167.7	110.21	70.448	91.573	54.068	72.235	88.23	89.359	49.094	88.887	115.94	95.799	113.8	111.17	98.231	80.449	186.81	158.64	160.47	149.68	155.58	166.83	157.86	166.81
98.684	98.506	86.03	89.174	72.108	226.89	87.776	105.11	-5.6609	139.09	63.28	66.024	47.805	55.277	-9.7052	29.5	71.508	65.777	109.31	92.536	93.092	78.798	81.396	88.585	139.63	233.82	125.45	119.92	66.552	84.981	67.412	72.336	75.617	91.365	34.56	100.52	107.59	84.494	99.295	80.761	76.686	42.797	196.25	167.64	195.41	191.09	184	171.53	189.5	193.48
111.4	112.52	92.102	86.561	66.437	217.34	111.28	128.01	9.164	163.66	66.824	74.998	53.18	73.036	-11.264	31.159	78.845	73.983	102.88	94.854	95.725	82.831	76.417	83.829	103.43	225.63	53.105	104.78	78.985	84.425	99.703	93.376	71.058	97.12	44.786	113.66	91.532	69.509	82.998	42.147	56.085	6.2273	158.65	152.81	196.12	216.57	178.64	149.49	188.23	203.2
116.12	112.94	105.36	90.029	87.71	162.99	130.89	132.07	80.128	124.15	80.859	93.138	75.778	95.808	28.546	50.394	87.773	84.766	102.65	99.51	109.93	103.47	74.395	83.449	91.563	181.39	37.562	90.548	96.508	93.493	124.71	108.44	69.605	92.631	49.412	116.71	80.537	57.167	85.215	22.503	56.147	5.0914	97.102	122	148.09	197.33	134.51	112.55	147.42	185.56
107.84	106.33	122.07	98.398	107.38	118.88	149.64	132.67	151.84	91.067	94.777	126.89	106.07	130.84	84.369	96.685	91.593	88.019	111.89	108.39	121.68	118.64	92.108	94.377	84.532	117.31	36.917	85.494	118.4	116.6	143.6	116.73	82.274	90.594	37.376	92.749	74.432	54.478	84.21	26.49	64.168	32.928	50.525	88.696	72.49	139.63	86.087	76.341	91.011	142.92
104.22	94.44	129.44	103.32	109.67	99.75	157.37	134.72	184.48	76.717	103.17	154.34	126.73	157.3	116.07	127.67	95.226	89.407	125.54	114.98	118.6	116.94	114.13	108.38	76.558	71.45	26.415	75.56	133.68	141.46	150.33	115.19	93.188	85.577	20.232	60.335	80.808	66.309	91.905	52.626	82.598	72.832	30.755	65.357	5.2684	73.124	54.102	53.921	48.325	101.08
111.67	88.879	120.74	103.48	81.502	94.723	145.37	139.26	139.99	85.533	115.49	164.69	136.5	169.45	125.09	134.68	107.51	103.06	129.59	117.18	99.069	101.04	128.78	119.69	65.025	56.348	-1.8409	58.523	145.42	159.17	147.7	115.54	97.265	85.199	24.361	46.097	98.5	88.249	107.82	90.574	112.16	106.79	27.525	53.318	-28.478	25.264	46.294	50.988	31.304	71.822
122.44	97.554	107.36	100.19	35.871	86.808	127.57	145.51	62.174	102.29	138	165.95	150.32	177.25	131.53	134.81	123.02	122.99	124.59	115.76	76.692	89.17	133.8	123.96	49.576	50.412	-41.392	38.007	153.65	167.79	134.87	118.91	93.829	92.265	42.027	49.942	112.37	99.357	114.25	106.49	129.54	114.09	34.379	45.068	-23.712	8.1641	53.776	57.471	38.599	62.246
127.97	114.94	107.82	98.368	36.856	82.655	120.89	137.5	65.603	106.92	149.04	152.99	159.97	167.08	129.93	124.11	127.87	138.79	115.93	109.05	66.713	93.57	131.5	121.91	70.58	62.538	-19.221	35.472	141.09	159.35	112.27	116.19	82.871	95.944	55.404	64.319	108.2	88.24	99.419	86.912	114.64	96.407	33.202	33.478	-4.3923	8.267	47.327	55.842	48.638	62.062
124.18	129.66	107.72	98.36	33.707	56.319	113.52	119.99	67.569	75.155	144.87	134.85	162.22	146.02	145.93	120.45	125.9	165.32	110.93	106.23	74.666	109.58	129	112.24	85.42	52.422	24.652	34.471	127.92	157.35	87.006	103.5	92.481	107.13	88.494	95.161	100.88	87.868	82.975	80.283	100.15	91.359	25.378	29.459	28.119	20.865	28.596	50.126	48.46	52.935
111.76	133.63	116.97	98.789	75.072	72.267	121.2	102.86	136.71	88.148	113.65	114.82	142.95	120.31	138.07	113.04	102.34	158.73	107.7	104.53	86.843	110.68	133.04	104.92	125.92	69.273	90.264	60.585	106.05	141.85	73.832	86.396	102.73	111.23	105.79	111.72	83.708	87.691	59.137	69.229	74.698	77.658	12.374	32.144	45.017	38.281	16.666	42.109	43.926	58.283
101.12	119.46	116.24	91.91	94.985	98.199	133.37	108.09	181.37	123.76	88.601	104.95	123.71	113.17	121.61	105.15	72.872	121.17	109.05	104.52	90.114	95.522	136.15	96.702	128.69	73.838	74.101	66.772	97.224	126.93	69.117	69.49	104.63	106.05	108.07	112.81	73.095	91.251	53.109	59.846	59.105	55.32	18.256	45.785	62.124	67.229	32.339	43.244	53.863	89.851
96.029	96.206	105	83.341	105.63	128.2	139.95	126.71	198.35	173.59	85.326	99.298	109.86	119.41	103.83	98.643	54.577	74.051	102.31	100.43	84.476	77.98	135.49	94.837	107.57	79.629	22.121	64.874	99.268	108.24	73.846	67.021	93.044	93.311	101.32	104.86	69.646	86.718	61.047	48.798	55.46	33.956	38.351	61.978	72.618	93.198	63.868	55.323	74.04	127.95
96.084	76.576	93.744	80.385	112.12	133.75	142.43	142.24	197.98	188.14	100.39	92.738	107.11	128.2	98.487	97.135	54.019	50.255	89.412	89.426	81.601	83.241	135.93	100.46	75.782	72.856	-23.465	52.172	98.202	90.788	85.548	79.307	80.354	80.552	100.26	96.975	68.189	73.042	67.22	35.925	50.201	24.134	68.806	76.426	84.791	107.41	86.056	69.016	97.85	145.56
96.82	75.857	95.114	81.634	122.39	121.49	147.54	138.16	202.27	180.01	109.3	88.198	108.95	133.75	102	110.03	57.717	46.161	75.447	72.489	95.202	105.7	138.03	105.77	51.815	56.575	-19.172	50.936	80.105	69.413	98.846	90.803	76.81	75.188	90.745	75.492	61.084	50.666	55.656	12.97	28.579	22.369	108.39	90.714	97.725	112.33	103.14	83.184	125.11	149.39
104.24	87.803	106.18	85.899	149.1	97.304	143.87	108.12	217.01	136.19	98.265	77.968	97.676	116.25	94.504	107.61	65.522	72.967	69.708	61.058	119.69	130.8	129.77	101.92	71.113	63.716	61.866	75.125	47.644	52.711	107.76	91.266	80.508	73.082	93.538	65.635	57.941	48.86	49.704	12.846	14.276	31.757	129.07	107.26	110.57	113.38	103.7	94.258	142.61	141.73
115.28	97.994	111.58	90.157	129.75	51.705	129.39	92.687	168.01	52.8	99.996	87.829	96.48	108.82	96.155	99.639	86.916	134.63	88.096	73.665	131.3	149.45	116.67	90.635	85.702	58.862	82.905	85.78	42.941	81.339	111.3	89.729	94.352	80.346	131.33	87.716	68.576	90.381	65.663	55.243	26.493	39.954	126.05	122.33	140.73	124.86	87.843	93.884	147.44	124
126.33	117.84	103.97	80.248	136.29	76.216	97.059	69.932	150.24	79.599	99.26	103.21	80.797	98.279	72.512	91.111	111.97	151.21	93.723	87.936	123.86	108.86	75.452	70.631	115.45	115.49	171.56	146.97	61.568	94.204	93.579	79.225	84.451	81.507	96.668	80.764	85.825	107.58	99.367	82.25	62.696	56.303	107.46	122.2	116.48	117.19	102.8	111.94	133.36	128.24
122.28	129.09	99.237	79.93	131.65	125.96	90.833	89.598	150.29	140.4	125	135.92	94.019	121.61	73.094	105.04	143.16	165	98.1	100.41	86.348	71.862	72.641	80.936	123.05	149.93	146.66	159.58	102.71	131.72	87.551	98.869	79.344	89.447	69.852	79.154	89.691	113.11	102.86	93.504	71.964	62.686	74.071	98.893	85.856	97.787	91.452	99.997	99.644	103.68
115.28	134.61	88.809	84.017	113.37	160.75	82.648	115.61	137.93	182.59	155.43	165.4	111.19	140.98	92.903	124.26	178.64	169.84	101.05	108.18	63.427	68.17	74.325	94.381	87.438	154.36	106.21	156.5	145.41	167.44	89.858	121.48	79.847	103.4	44.584	76.531	95.218	108.72	101.26	100.37	90.445	102.25	57.833	74.923	54.472	73.38	83.417	86.66	67.649	78.553
119.02	122.77	71.397	92.166	97.019	137.77	60.051	119.55	104.04	129.11	163.18	156.83	111.26	118.71	116.78	110.02	203.89	182.37	101.6	105.16	82.37	114.75	64.936	97.895	50.388	144.56	122.49	144.35	154.56	180.58	93.462	123.35	82.17	108.58	67.23	104.27	113.57	120.68	125.19	132.81	134.95	175.7	52.859	70.209	49.471	63.357	68.421	79.188	50.983	66.282
103.14	114.47	96.053	112.21	159.04	183.38	89.832	127.29	172.67	183.76	132.99	141.75	108.7	114.59	118.22	123.9	163.04	130.83	88.234	89.124	126.31	161.88	100.02	128.28	105.88	178.62	182.97	191.13	113.92	141.12	123.82	130.14	81.503	110.33	98.496	108.33	93.857	107.56	87.439	106.21	107.44	168.32	55.161	71.389	57.921	81.265	69.187	66.502	67.52	93.677
93.492	93.797	114.79	122.57	198.97	196.94	111.07	128.71	198.41	197.25	102.59	113.2	107.78	106.89	112.4	122.04	100.92	72.888	80.998	77.193	170.73	190.19	122.32	148.06	177.45	206.19	242.44	231.33	71.169	94.135	136.54	120.37	76.044	98.248	151.47	130.45	85.394	104.01	79.969	86.377	92.881	129.16	67.777	87.932	97.821	122.95	74.117	70.371	104.15	138.87
82.976	76.309	129.46	124.51	224.44	211.15	124.64	127	209.01	216.88	87.672	86.06	107.87	103.21	100.31	116.22	44.145	23.711	73.861	71.069	178.11	171.98	139.77	165.01	255.71	237.39	285.65	258.92	50.249	54.459	139.56	120.63	73.751	84.135	190.77	149.7	81.869	94.441	78.632	66.86	81.076	74.367	79.473	103.59	133.38	156.5	75.849	84.086	133.68	164.41
75.214	70.732	135.43	116.5	211.33	204.28	129.23	123.31	201.86	214.95	94.781	73.552	110.3	102.15	94.519	105.76	22.237	1.7156	74.133	70.126	145.37	125.07	145.45	165.66	279.23	236.03	263.08	237.89	59.354	39.905	138.41	131.16	80.705	78.439	192.05	148.21	87.401	81.42	76.896	54.513	74.355	41.051	101.25	116.06	154.35	170.11	81.687	99.989	150.12	163.77
73.035	80.418	118.31	107.63	137.06	155.17	106.02	112.18	104.66	178.91	116.94	75.021	106.32	96.362	121.56	104.85	55.981	39.419	73.326	76.457	105.84	86.747	135.91	145.35	221	191.99	198.17	185.11	98.524	60.797	144.12	148.29	112.93	100.12	199.21	146.68	113.64	98.457	83.99	97.195	103.98	74.547	120.72	130.2	164.15	168.6	97.799	118.39	146.71	132.83
70.061	97.647	105.26	102.81	75.811	123.57	94.495	108.79	38.206	175.27	131.58	98.149	103.88	105.83	147.19	123.09	102.04	75.213	80.658	89.302	91.592	81.339	121.06	115.87	132.33	138.93	121.67	154.8	132.35	92.277	154.56	153.7	140.35	130.45	184.07	122.77	131.81	120	74.176	136.3	120.77	110.22	137.64	135.36	161.47	169.23	129.22	123.33	143.57	121.28
81.824	95.079	104.77	101.16	135.39	135.17	91.292	89.092	141.56	165.42	111.27	94.106	80.362	82.782	106.16	91.704	128.53	83.764	97.129	99.764	110.34	108.9	77.491	85.632	125.24	162.66	188.3	186.46	116.2	94.752	137.4	122.52	117.13	118.68	135.8	102.18	136.37	124.02	86.852	149.82	125.46	124.33	121.72	122.81	131.73	160.75	129.77	110.57	131.92	139.79
93.804	80.144	78.525	97.32	104.66	104.9	64.131	87.5	98.049	115.56	108.72	97.233	82.251	86.416	104.54	97.481	143.69	104.28	118.78	121.45	140.94	140.57	33.733	67.408	65.437	128.03	207.37	199.08	119.87	119.44	92.228	79.738	105.6	110.6	113.01	107.08	147.78	136.65	140.02	178.83	164.31	150.57	109.21	109.66	126.23	155.37	121.64	108.83	119.98	151.01
76.252	81.532	95.948	125.48	152.28	174.71	74.572	103.97	134.07	191.59	99.207	104.54	83.523	112.05	100.1	146.8	121.6	117.3	115.15	142.55	131.59	137.35	69.388	119.35	132.96	162.97	259.57	259.88	111.13	123.22	97.171	107.15	115.28	119.91	121.63	115.72	108.73	127.11	117.24	172.56	141.46	134.84	57.683	78.813	96.149	119.54	73.86	85.354	83.685	106.45
76.037	80.244	93.205	131.75	96.811	133.72	71.935	114.75	73.516	129.69	107.3	105.16	100.55	123.6	128.27	164.62	104.33	136.04	117.59	147.28	96.099	109.49	87.599	140.76	115.29	108.93	182.93	190.36	110.44	127.51	88.244	121.3	122.38	118.64	119.09	121.52	92.651	123.49	134.91	168.01	136.5	142	56.015	73.861	99.7	89.853	47.367	78.178	72.887	75.532
90.912	87.846	90.809	119.07	42.554	58.357	77.715	110.1	49.596	34.209	111.63	105.54	113.9	113.58	141.59	141.18	93.513	123.25	125.57	136.86	58.776	68.19	78.397	119.14	64.408	40.923	75.595	80.635	106.63	113.9	81.7	116.03	108.25	105.73	73.816	95.993	91.815	113.59	153.37	138.69	124.92	140	97.648	87.027	104.16	70.994	68.546	83.783	88.562	84.393
96.44	109.66	93.339	120.52	23.938	27.597	91.31	112.11	14.236	28.721	116.75	119.67	121.26	111.56	155.64	137.17	104.43	127.6	125.11	135.15	38.815	44.2	89.047	101	36.375	13.537	4.984	38.634	127.55	120.66	111.03	133.96	120.08	124.35	84.791	87.674	96.853	129.34	123.3	134.56	115.18	126.51	119.7	97.646	98.869	58.628	100.74	86.281	87.681	61.581
107.41	122.29	74.81	115.91	1.8331	7.1647	84.153	113.43	-61.706	39.377	121.82	129.62	124.64	107.46	158.11	130.26	131.21	141.26	130.35	140.93	52.608	50.313	79.404	74.021	-15.957	-1.8253	-7.7303	44.956	166.64	150.89	116.66	127.77	140.46	147.61	113.69	99.963	123.75	152.18	109.15	153.04	144.92	126.15	132.8	106.11	93.637	55.787	131.7	101.67	75.856	29.208
115.33	119.98	89.163	113.93	116.7	83.307	105.25	110.51	84.858	101.66	94.981	115.6	107.09	87.039	84.335	85.254	124.32	111.76	138.3	137.05	71.197	76.587	75.977	72.158	40.77	75.39	97.701	113.79	153.92	148.18	107.43	110.62	127.37	136.58	97.485	100.18	120.3	125.69	78.226	116.34	130.89	88.986	118.89	96.985	64.97	46.738	119.93	98.961	60.505	11.715
119.99	119.53	87.075	95.053	136.44	115.83	100.89	105.34	127.29	116.37	76.017	106.02	93.973	78.937	47.019	64.863	107.07	68.085	139.57	128.21	87.289	93.666	60.298	58.957	31.487	86.872	135.2	135.25	138.47	131.32	82.348	79.797	117.37	127.82	54.899	83.424	121.69	87.979	90.728	84.861	137.54	91.778	143.75	105.92	65.121	56.245	139.44	122	78.707	34.317
113.97	119.19	88.285	88.44	130.6	116.82	86.544	93.543	118.14	82.63	66.994	85.915	74.584	64.533	55.382	57.288	94.915	63.446	112.42	108.9	86.225	105.48	69.358	61.609	64.701	98.235	145.32	120.17	107.25	97.578	91.359	83.602	112.84	123.21	76.543	98.049	115.5	78.693	116.27	97.639	136.57	122.98	151.14	123.02	91.068	77.695	141.29	132.85	103.23	56.704
97.404	121.11	93.218	86.46	79.465	85.768	80.978	90.797	50.473	39.177	81.431	87.111	73.754	73.507	98.367	81.255	91.037	68.056	86.742	94.293	82.664	108.86	89.084	61.086	79.446	76.66	73.455	78.66	89.7	70.698	123.5	102.8	108.43	123.81	118.18	110.88	104.37	87.92	129.26	113.61	113.03	136.7	171.18	140.57	137.94	117.83	160.07	133.83	141.7	99.799
82.286	113.28	103.28	92.496	44.851	53.122	88.359	91.75	-0.2465	2.0209	105.04	93.489	84.435	86.711	122.09	100.6	98.911	87.898	83.566	93.276	84.498	111.78	107.83	64.954	96.514	63.539	4.6725	47.956	87.014	67.146	150	119.26	103.28	117.61	162.07	128.95	93.293	105.98	120.25	120.04	78.322	116.88	179.06	143.45	175.71	149.81	163.57	122.62	161.38	126.36
68.984	106.26	120.49	115.11	92.123	89.95	97.064	80.165	14.65	57.993	109.07	84.566	79.249	83.347	99.926	111.98	111.91	125.83	82.157	103.16	89.424	99.821	134.61	99.344	170.08	127.78	77.114	96.566	88.684	71.571	163.81	141.31	113.84	115.98	194.45	148.22	79.238	118.96	77.025	124.63	55.925	89.296	138.46	124.61	157.22	135.11	135.68	113.39	128.97	91.799
94.048	82.018	101.55	94.56	56.033	41.582	80.421	62.962	1.9322	-6.3712	113.22	76.951	94.17	69.729	63.297	72.991	120.88	126.29	121.21	112.4	110.03	90.091	85.332	82.436	95.84	95.542	89.283	64.763	93.698	88.783	88.688	79.248	93.377	81.856	97.715	113.92	103.81	108.41	115.4	101.08	92.669	87.186	156.07	118.66	138.52	112.02	144.59	137.56	121.6	111.02
99.242	83.537	107.51	101.25	87.976	79.469	78.661	59.456	41.798	46.151	103.7	82.644	97.903	71.122	53.39	76.19	119.22	139.9	122.53	122.77	112.63	79.527	93.816	111.11	111.7	117.4	144.33	91.817	92.964	98.901	68.197	78.296	98.63	85.175	34.812	76.013	104.42	109.95	105.89	102.66	113.75	98.726	122.89	99.465	85.335	59.593	135.58	140.05	87.298	79.911
101.88	88.182	108.22	111.68	91.632	81.884	72.668	67.896	35.72	44.92	104.88	94.957	106.07	78.335	96.627	89.607	126.24	180.27	104.71	127.03	105.47	90.571	118.43	137.6	133.83	107.71	127.52	75.668	98.372	120.35	80.286	103.49	108.17	101.51	30.619	63.545	109.81	142.55	113.73	148.85	138.06	139.12	77.331	82.377	54.329	18.923	116.06	119.1	55.744	39.9
[truncated: 66 more columns]
