# Supplementary material for: Constructing high-order functional connectivity network based on central moment features for diagnosis of autism spectrum disorder
Source: PeerJ. 2021 Jul 6;9:e11692. doi: 10.7717/peerj.11692 (PMC8269664; doi:10.7717/peerj.11692)
Supplement: Supplemental Information 2 [file peerj-09-11692-s002.zip › raw data/Subject_61.csv]

104.24	99.342	107.17	108.12	95.125	87.642	73.573	79.183	86.444	88.774	133.97	104.3	115.09	107.58	131.47	132.21	149	158.78	145.06	132.87	106.48	126.86	65.587	88.431	108.86	117.01	96.254	99.912	152.54	170.86	128.1	122.59	133.64	122.16	59.54	85.774	108.5	107.62	102.02	132.5	138.72	168.93	111.89	137.46	99.204	92.898	111.66	129.87	103.69	98.615
102.37	103.15	111.52	108.05	92.753	74.023	72.176	71.103	69.064	65.636	86.777	67.786	92.165	83.861	138.81	133.12	145.48	158.98	163.67	127.15	71.004	104.65	86.847	88.419	128.45	106.54	62.907	64.206	140.45	151.21	131.7	109.86	122.39	115.39	47.128	78.387	96.459	100.73	91.127	116.66	116.12	122.28	112.84	142.5	101.35	95.615	125.66	131.56	114.35	117.19
93.234	109.12	87.064	94.857	82.586	60.15	59.305	65.564	58.371	64.58	56.197	47.371	80.934	78.332	155.08	134.26	140.45	154.95	141.13	116.12	84.58	106.24	113.19	97.683	157.96	113.59	51.796	50.162	135.51	127.62	115.85	97.175	80.241	100.11	37.505	72.356	120.77	119.87	133.12	147.6	153.96	128.32	117.47	145.97	98.778	106.14	131.28	129.55	120.63	113.24
100.51	113.92	64.134	74.82	76.157	54.75	53.217	52.516	62.551	70.453	77.601	43.293	96.522	76.13	185.93	138.31	142.85	136.36	139.73	121.07	136.35	125.74	119.96	95.757	177.42	120.08	76.828	59.392	140.98	127.87	101.42	86.546	63.092	95.031	49.843	64.116	144.89	132.39	170.57	168.13	206.56	167.19	109.68	131.63	102.81	113.32	115.73	119.44	120.51	95.947
120.62	124.01	61.904	72.13	72.917	60.285	75.444	62.801	70.557	76.358	94.044	69.945	101	102.59	159.2	112.96	151.75	125.21	146.22	122.26	104.91	85.758	84.972	64.717	108.35	62.327	78.318	56.443	124.11	100.17	54.038	57.685	83.357	96.072	61.75	52.534	123.85	108.95	136.77	121.85	155.69	81.694	94.858	103.6	100.2	113.59	97.874	121.45	150.14	107.23
108.38	104.88	68.545	74.137	87.538	88.87	79.363	84.713	82.093	97.683	99.961	107.28	87.934	99.357	114.87	100.19	130.18	114.8	152.33	135.96	106.23	86.659	80.32	87.147	91.507	78.91	114.77	98.353	109.89	118.57	61.602	82.831	94.616	104.04	105.58	81.082	123.54	117.41	129.88	116.39	152.41	145.4	125.89	122.63	109.25	105.63	118.45	135.4	128.38	84.282
92.294	89.63	79.742	86.135	92.481	117.46	95.083	118.29	89.947	118.49	73.123	136.2	64.648	105.25	59.651	83.692	110.43	118.03	143.84	125.17	44.096	52.821	76.041	98.863	33.217	61.294	89.893	106.66	83.567	111.05	61.143	98.747	102.95	104.26	107.74	110.71	97.266	103.23	92.227	84.693	80.645	85.24	146.31	129.37	113.98	109.42	138.12	138.54	115.51	92.443
80.479	77.369	93.511	96.581	105.51	146.52	112.19	129.42	108.5	134.31	47.156	122.2	58.449	98.016	49.917	92.873	86.653	104.43	141.62	104.45	21.554	51.996	108.19	122.66	30.445	86.462	74.456	116.11	63.739	101.87	89.128	120.31	105.89	99.784	110.48	146.07	64.728	76.572	62.995	57.537	27.048	19.715	136.62	107	126.56	122.51	132.33	103.03	84.209	104.63
63.335	77.336	94.05	106.06	109.54	155.88	126.03	145.15	135.51	161.66	45.892	103.86	80.489	116.45	68.468	98.103	41.419	73.276	58.76	67.283	45.691	73.855	149.53	137.6	61.18	121.16	61.676	117.25	44.403	57.557	109.48	135.24	75.145	83.596	145.97	170.56	59.921	72.36	66.862	81.723	27.167	8.5742	128.31	98.38	146.41	145.17	116.09	76.363	84.521	118.65
66.467	87.117	102.49	112.82	118.24	150.59	130.59	135.61	152.72	160.58	67.891	75.507	109.11	120.41	101.68	100.84	22.54	41.159	9.0931	50.741	100.29	112.48	164.36	129.14	109.32	148.72	89.436	118.87	45.124	31.276	123.01	133.5	64.25	75.398	181.96	163.31	65.107	72.216	78.724	98.906	59.039	42.344	100.31	87.384	155.9	150.27	86.842	60.497	94.143	129.07
77.472	96.61	108.71	113.23	125.48	139.62	110.23	109.34	144.69	136.91	92.658	62.337	119.2	103.88	122.7	101.3	50.756	46.09	10.071	64.911	164.49	157.9	134.18	106.3	148.88	164.4	149.36	127.51	76.146	56.031	125.65	125.98	69.494	80.012	178.61	132.36	93.254	97.04	113.73	125.47	126.41	141.3	80.817	103.19	146.92	135.59	73.588	74.885	97.305	120.98
82.704	97.72	112.3	116.43	124.09	127.65	103.47	107.14	135	114.2	84.426	72.885	104.46	96.482	94.868	75.641	73.821	67.289	22.796	79.312	154.91	150.82	102.16	93.188	140.76	139.1	164.29	125.1	83.642	58.376	92.874	105.16	75.709	87.108	164.12	116.88	118.93	121.19	132.29	131.36	136.35	178.43	94.961	129.14	137.17	122.12	90.653	103.58	112.98	116.14
101.35	97.055	110.65	106.24	118.19	125.05	102.88	94.331	128.47	98.871	101.92	85.329	109.36	79.937	101.89	82.474	116.62	104.5	73.889	101.23	167.05	154.11	60.614	74.303	129.9	125.77	170.21	123.44	110.04	101.18	92.912	99.516	97.333	105.18	132.36	115.65	130.28	135.27	137.56	135.95	147.69	204.47	104.2	142.62	138.03	122.05	99.191	114.52	111.41	105.71
111.56	95.604	108.46	102.16	113.32	122.85	132.91	113.39	146.46	111.43	108.36	100.07	123.77	97.625	92.801	79.583	98.745	104.2	74.574	94.374	134.7	122.29	61.501	71.59	113.48	115.44	127.16	114.33	92.155	75.2	87.044	96.288	102.03	109.66	160.78	143.48	114.48	120.16	106.48	121.53	103.92	145.99	117.74	130.69	142.86	134.44	104.95	110.78	126.07	109.65
118.03	93.901	100.04	94.175	110.56	117.51	137.6	120.1	154.32	130.07	122.43	104.49	138.72	112.92	107.18	97.624	82.221	93.51	83.699	91.246	121.65	111.25	63.795	65.275	116.27	129.53	94.237	110.63	89.97	70.376	91.557	104.36	101.51	103.35	183.76	149.97	100.01	103.72	87	115.56	94.585	114.77	96.927	101.22	110.19	129.89	93.07	101.73	113.84	100.36
120.75	90.495	107.81	89.899	118.57	119.11	131.24	110.13	151.34	133.02	153.15	99.799	157.03	104.45	139.68	121.63	76.449	74.981	112.72	99.668	147.22	132.89	65.313	61.321	135.35	148.69	100.04	114.62	108.59	100.96	129.11	125.8	113.88	99.97	187.88	135.53	88.289	88.107	73.397	104.72	114.25	138.51	70.362	80.059	81.447	111.89	78.789	98.532	95.858	90.576
93.275	86.994	111.36	101.56	118.04	121.68	129.08	134.69	145.91	149.32	148.07	122.29	152.06	128.59	121.45	106.23	54.677	65.965	70.482	90.173	127.76	120.05	82.859	76.593	112.34	120.03	83.643	106.97	103.49	83.753	122.26	131.87	94.142	83.057	167.34	118.46	95.5	95.525	79.326	112.32	111.45	139.97	89.091	100.2	68.344	97.813	99.158	121.34	112.55	92.562
75.363	75.659	117.58	109.57	119.22	127.58	125.96	140.42	148.14	156.21	132.21	122.4	137.49	129.78	119.23	103.8	47.742	53.989	84.849	96.642	110.37	110	128.78	114.66	99.095	91.449	83.076	106.76	97.443	81.65	99.428	122.16	86.29	69.37	125.74	101.99	103.85	102.86	97.19	103.2	102.9	136.6	96.662	100.88	67.235	79.514	113.23	106.71	89.663	81.336
87.14	97.375	109.28	109.44	95.47	122.66	132.65	147.92	143.7	169.97	151.15	139.01	149.77	159.64	137.38	109.2	82.326	82.364	45.374	86.464	101.34	84.579	105.2	85.846	27.032	14.462	64.923	71.203	107.77	71.234	61.06	87.358	78.792	61.998	53.59	66.063	98.984	105.47	99.685	106.67	80.753	52.312	94.457	113.02	87.672	90.185	106.89	103.44	116.38	99.924
89.397	93.728	102.2	106.41	102.37	118.83	125.45	149.98	156.2	180.11	124.77	113.52	130.9	146.93	128.2	113.33	47.324	54.275	37.91	84.687	99.24	82.039	153.02	121.87	67.407	54.07	89.811	91.027	75.67	40.364	36.364	75.144	61.896	55.003	96.207	79.891	104.85	103.32	123.02	107.1	78.573	45.684	95.287	100.69	94.341	85.055	107.64	75.22	83.394	81.172
117.39	116.75	96.149	98.629	100.77	113.59	112.21	133.41	133.95	162.59	144.48	102.5	138.94	127.32	138.53	123.33	69.857	69.275	20.624	79.052	136.93	100.78	90.368	75.198	78.365	74.007	127.32	88.577	86.979	59.305	63.197	75.531	76.83	73.34	102.37	71.665	93.786	87.863	114.39	109.66	82.287	19.947	83.455	106.89	108.3	100.15	89.626	88.204	115.64	102.1
110.79	112.16	93.509	106.78	111.58	112.83	103.61	137.1	114.98	136.42	104.49	94.841	111.69	106.21	86.147	95.954	38.628	52.6	14.962	70.871	115.07	93.126	81.344	85.309	116.73	113.12	141.56	106.93	54.116	45.056	78.805	88.849	83.579	89.754	150.76	105.08	91.23	74.902	102.28	99.166	51.699	13.769	103.28	109.03	112.46	107.62	102.83	100.75	141.03	118.69
111.43	101.76	86.835	106.84	108.46	113.68	82.895	109.61	84.961	97.452	94.562	93.958	99.094	74.418	83.568	103.45	65.958	65.139	86.841	92.757	122.62	105.73	57.96	89.966	138.63	127.71	151.71	121.33	69.779	109.12	106.86	106.07	112.87	114.72	127.27	121.67	97.402	81.789	98.463	98.529	63.189	72.657	97.305	99.394	106.04	109.56	100.9	89.734	126.25	119.31
110.16	111.14	76.35	111.73	76.741	104.02	95.6	115.77	70.721	89.396	103.07	131.65	107.95	105.85	77.423	99.417	100.39	102.2	77.818	94.615	89.701	70.54	32.666	74.933	72.039	56.543	95.807	94.861	84.372	121.82	90.78	96.538	115.63	121.73	79.667	124.15	100.2	102.1	77.65	112.7	55.697	73.927	104.85	108.91	114.95	127.35	100.34	89.835	147.86	137.02
106.64	116.57	83.124	115.79	61.73	95.207	121.09	126.91	84.694	98.743	89.261	139.8	102.28	131.59	64.729	97.072	106.6	114.97	66.54	95.659	40.978	32.063	74.909	98.839	30.181	18.179	48.525	81.332	80.902	89.153	60.623	81.169	101.22	107.22	75.895	126.93	97.952	114.8	60.139	109.62	47.91	63.383	102.34	100.68	114.07	126.58	94.344	73.597	130.96	131.64
114.82	123.01	110.2	107.68	69.211	95.101	134.53	111.65	100.38	103.82	103.25	110.57	107.25	113.1	99.804	120.03	129.65	125.97	71.554	104.88	67.154	57.573	114.58	115.48	44.399	41.627	62.903	82.573	107.12	90.883	91.415	89.052	99.186	96.279	83.671	107.93	93.862	118.53	55.741	107.93	80.853	88.364	87.098	97.004	117.84	117.19	71.737	69.236	105.67	116.46
97.918	118.94	129.66	107.79	89.451	95.827	133.22	117	108.87	115.55	68.261	81.43	80.394	108.05	94.051	112.86	123.43	128.64	36.169	92.48	56.555	70.966	164	143.63	78.698	85.945	73.156	86.697	100.38	50.384	102.74	97.486	79.185	77.782	104.89	91.041	93.313	115.27	67.554	107.16	72.422	48.077	95.513	103.65	104.22	105.22	72.456	92.606	114.03	114.58
86.402	104.19	137.77	107.27	111.08	96.475	116.63	106.07	102.65	105.76	43.132	59.632	60.127	98.597	106.38	113.35	127.2	126.8	49.136	88.876	61.27	94.978	187.8	158.99	124.39	123.93	92.409	92.21	95.762	49.256	118.33	104.9	85.929	78.444	106.58	76.791	86.046	101.3	79.267	95.329	50.653	6.5887	99.562	96.779	92.643	97.001	76.453	103.74	127.69	126.76
84.247	90.561	121.36	104.74	120.28	96.592	85.858	87.651	84.007	91.042	45.16	69.219	58.546	107.29	130	132.26	146.91	137.23	83.305	98.236	100.31	127.86	170.87	159.58	152.26	144.27	119.16	103.82	108.2	91.579	123.72	110.52	101.17	94.365	91.859	75.89	85.897	105.74	100.73	111.29	71.073	47.854	102.26	95.104	90.737	98.403	87.453	101.87	131.42	137.18
76.177	84.291	89.781	109.27	112.74	91.89	69.183	101.31	70.514	93.019	32.054	105.59	54.225	149.2	97.482	122.95	131.68	140.55	66.171	95.7	98.997	117.72	143.7	161.29	123.37	126.74	107.44	110.31	98.501	84.976	79.868	99.585	88.95	100.13	104.92	101.52	96.483	126.99	119.7	145.79	102.17	119.58	124.92	108.65	99.296	109.26	120.44	108.13	142.34	144.68
83.758	82.207	70.442	103.33	101.72	91.009	53.117	88.883	52.22	83.214	20.71	102.75	45.648	143.44	73.039	119.25	138.11	143.88	100.58	107.39	104.34	116.9	93.475	144.38	77.261	111.04	99.567	114.52	116.1	102.71	47.61	84.972	90.412	101.81	98.022	115.55	109.7	145.93	134.8	166.36	164.74	213.61	112.81	102.88	97.114	110	132.17	107.29	118.63	130.41
86.801	94.95	71.581	95.834	85.268	94.432	65.265	78.734	35.746	75.564	21.475	84.178	46.903	123.27	55.674	95.539	153.24	160.01	80.553	97.46	111.29	113.56	17.478	87.968	10.983	75.072	77.582	92.19	143.51	103.5	49.708	72.692	90.024	98.902	72.837	114.35	117.5	157.59	131.88	187.45	207.24	239.47	113.11	118.72	116.98	125.75	134.32	138.71	148.2	134.09
64.365	80.978	84.715	90.631	89.188	93.134	75.986	60.385	38.347	63.445	-26.165	29.189	10.857	74.955	41.232	68.195	127.58	139.58	96.423	89.995	82.821	103.47	35.635	85.126	33.335	91.158	61.646	90.307	129.41	84.587	46.107	62.68	81.768	82.164	79.116	119.62	126.41	158.15	139.98	180.34	205.13	218.46	110.29	103.79	104.74	114.83	136.44	138	130.43	112.84
62.043	83.851	107.67	87.246	100.63	87.228	97.586	34.334	50.802	42.313	-10.718	1.5635	14.014	43.467	83.328	72.925	122.67	134.66	99.685	85.169	110.71	116.45	54.145	63.702	93.492	104.63	85.953	87.673	121.14	94.809	80.644	62.169	89.746	81.362	88.119	111.08	109.44	142.42	118.11	158.92	180.27	176.36	109.9	99.249	116.72	110.66	124.27	125.15	133.51	114.31
69.916	94.909	112.57	88.291	106.53	66.304	101.28	35.963	70.188	36.526	26.775	20.846	29.372	49.795	115.89	84.547	104.99	132.55	77.194	86.006	131.16	118.02	89.774	59.598	154.29	105.78	111.39	92.154	94.933	94.105	82.025	60.737	77.915	78.648	117.82	97.602	98.769	130.05	97.709	132.15	144.56	149.39	116.94	105.31	115.4	98.378	120.56	106.81	122.42	110.99
103.09	117.21	119.38	95.741	121.04	62.213	101.08	54.643	91.866	41.506	75.374	56.231	55.217	64.534	112.77	94.411	101.83	135.94	77.624	96.178	147.1	121.43	112.65	70.089	183.24	107.1	153.85	109.56	75.045	94.379	87.543	69.817	81.715	86.871	146.95	90.472	79.032	100.49	58.606	72.256	93.117	119.42	112.57	101.94	114.77	84.255	108.09	84.456	106.28	108.08
135.56	137.34	119.17	103.33	132.26	85.657	90.711	84.327	103.6	72.477	112.78	92.327	77.152	78.912	76.876	96.408	127.76	156.51	94.618	108.18	155.45	134.53	106.51	89.312	165.55	118.2	186.65	131.53	85.645	113.98	110.57	97.552	98.261	103.21	136.07	90.047	75.083	81.209	38.573	28.121	61.858	103	98.011	94.556	98.872	72.114	84.947	73.326	89.412	91.566
146.23	138.77	120.49	111.41	134.88	124.88	96.406	118.06	117.02	119.69	134.92	118.37	96.231	93.107	41.148	89.728	148.81	164.92	116.9	110.29	143.13	142.58	106.34	119.05	125.22	132.83	178.38	144.28	106.43	137.68	156.58	136.15	129.08	124.92	112.47	106.3	80.748	74.316	33.732	11.528	39.251	85.6	84.95	76.953	76.052	63.71	56.039	61.939	77.446	68.66
139.41	132.59	116.25	116.21	121.32	151.19	110.52	137.41	123.59	158.58	158.41	149.26	117.09	124.96	48.31	101.31	176.28	175.06	131.94	102.83	120.08	134.97	103.2	128.78	79.115	133.84	135.72	135.01	138.35	172.02	200.45	165.79	161.09	144.17	67.614	112.92	84.22	82.175	41.905	33.642	37.392	61.153	65.36	62.21	38.685	54.726	28.358	52.722	66.979	50.416
125.46	125.75	111.38	117.24	99.034	144.34	130.22	145.87	130.09	168.76	198.15	187.85	150.48	166.54	101.1	129.49	178.22	166.27	120.74	89.747	100.12	111.11	112.76	120.58	57.418	120.31	83.966	109.55	156.13	189.34	226.1	179.47	173	153.54	47.891	107.27	80.665	90.609	49.988	70.214	50.45	51.548	60.839	72.365	17.334	49.627	25.284	57.63	62.285	45.623
108.74	117.39	100.69	111.41	85.04	115.12	125.21	143.13	130.08	153.95	224.51	212.93	174.69	189.05	156.63	161.81	156.07	140.83	104.43	84.893	94.722	91.994	136.64	117.74	83.304	127.99	68.061	95.737	156.38	186.93	222.21	183.9	150.04	147.14	52.987	93.872	85.44	95.32	76.448	102.19	85.131	81.629	74.947	109.67	14.567	47.488	56.227	83.934	47.119	36.77
104.37	108.18	94.907	99.11	86.218	92.231	103.49	125.72	122.7	127.54	230.39	198.12	186.75	165.48	191.45	179.98	134.97	107.78	119.03	95.353	113.75	96.993	150.13	116.15	131.14	151.23	96.639	95.011	151.69	181.65	214.47	183.7	125.21	138.88	62.894	83.623	94.186	83.221	104.29	98.662	114.19	115.06	93.253	142.99	42.082	58.186	93.671	116.34	38.258	30.39
98.03	103.79	90.59	94.685	85.97	87.643	95.289	129.4	112.89	125.8	193.03	169.03	173.61	141.71	159.58	146.31	106.25	86.528	94.003	94.063	109.65	90.41	139.93	107.28	132.71	140.82	107.18	84.126	125.14	134.46	186.27	167.86	99.419	128.29	79.166	95.231	105.43	71.875	116.29	80.297	97.032	85.41	123.99	161.83	86.851	88.018	123.19	149.27	80.729	47.66
92.236	96.16	101.28	103.1	91.948	99.377	110.92	136.73	111.51	133.28	119.57	126.48	129.37	112.7	89.9	86.474	63.765	67.298	79.694	93.789	87.188	77.896	146	116.91	121.54	122.36	100.84	79.3	77.791	75.071	155.89	142.87	96.594	121.32	128.41	135.84	108.06	69.265	103.86	49.315	51.839	40.596	139.52	134.23	115.95	106.14	125.9	138.35	116.55	73.508
97.016	99.313	117.68	115.56	96.189	106.27	123.38	125.5	104.06	123.48	61.955	99.241	78.188	88.661	43.955	50.67	48.271	77.596	89.323	105.91	84.078	77.342	142.67	121.52	111.81	106.19	95.392	80.929	51.695	56.521	136.34	118.85	111.04	117.18	167.6	161.94	104.38	88.658	81.852	37.503	37.235	45.232	122.09	89.432	104.58	97.692	101.84	99.278	114.76	95.344
124.78	128	143.24	128.19	106.07	102.73	134.54	94.288	89.363	75.095	54.34	96.02	54.541	80.224	38.591	52.696	81.025	115.23	124.77	123.43	98.003	80.103	108.38	97.542	97.975	85.188	109.23	80.236	58.615	69.886	139.52	98.743	142.51	118.44	157.82	144.43	70.866	89.043	28.748	12.388	21.992	34.742	83.264	58.302	83.275	81.331	67.526	69.826	109.73	129.5
126.79	134.66	136.05	119.34	108.76	80.468	97.014	67.949	78.558	38.951	89.941	108.21	62.455	71.672	83.736	91.513	102.66	128.47	160.16	153.45	149.9	118.05	101.98	104.26	141.06	115.08	133.85	101.74	87.313	115.92	151.8	109.8	131.11	109.91	126.05	99.21	85.95	112.95	42.475	43.845	82.053	152.06	81.111	84.311	55.362	66.079	71.491	77.375	65.679	107.87
124.47	136.79	121.43	108.5	112.8	67.318	82.125	67.975	83.399	28.922	127.32	119.6	94.079	95.451	110.74	117.39	119.43	115.97	180.19	160.69	152	118.77	97.285	101.94	145.55	113.36	136.19	105.12	97.187	113.07	145.74	109.04	119.49	103.45	71.676	51.594	79.25	90.812	33.524	41.36	70.627	134.52	105.83	118.09	58.404	80.505	95.224	107.89	78.7	100.97
120.25	125.92	102.04	92.353	113.95	69.302	83.412	74.443	97.318	49.599	157.98	116.86	129.27	115.93	128.39	132.34	126.31	87.918	200.61	159.82	146.02	111.94	99.765	96.509	131.92	99.116	133.31	103.76	98.559	107.03	132.34	99.988	116.32	105.74	31.9	27.584	72.537	59.37	33.121	40.227	59.564	81.352	138.2	136.85	78.518	103.4	120.89	126.92	103.68	92.09
115.36	109.77	76.649	76.452	96.509	67.949	80.054	81.014	101	80.523	161.96	112.36	137.29	120.76	131.74	128.8	120.58	73.755	204.99	156.3	123.73	95.168	101.06	84.765	95.518	64.09	105.79	93.62	94.89	109.9	85.8	76.771	105.92	105.12	22.276	23.214	89.212	61.385	63.167	70.118	90.243	59.516	151.94	133.94	75.764	105.27	135.47	125.49	103.09	77.502
117.52	100.84	64.375	71.91	68.717	54.702	77.857	87.362	92.915	83.757	136.89	109.29	117.52	105.13	114.98	98.544	97.699	74.881	193.57	147.75	65.988	60.836	101.68	70.729	46.032	8.5937	51.693	72.035	79.201	100.46	17.697	45.07	92.547	98.747	47.734	30.595	114.18	82.921	92.885	95.004	115.81	49.441	138.78	109.52	57.704	84.738	131.76	111.45	86.268	76.241
130.93	112.29	84.626	82.65	66.392	58.193	98.025	88.872	87.372	54.06	124.3	107.7	111	81.354	93.876	65.75	82.657	92.399	161.95	130.93	44.094	52.996	87.67	59.384	28.76	-13.735	46.06	62.826	73.443	87.276	18.924	44.589	99.205	107.59	93.017	56.781	114.08	89.79	85.531	94.682	105.72	55.659	127.63	99.275	89.421	79.928	113.4	110.52	107.23	104.56
123.19	113.48	56.906	77.703	38.4	41.966	57.817	90.708	63.188	54.721	110.15	118	95.387	87.564	102.41	64.382	110.27	134.31	135.91	125.85	16.516	52.243	41.712	41.977	5.0035	-33.03	12.83	41.24	102.22	106.17	-4.259	48.69	81.099	101.68	51.969	38.012	153.71	130.62	131.5	135.92	113.57	100.8	99.564	105.66	58.816	74.396	95.658	134.28	103.44	91.074
116.75	98.203	66.545	86.339	61.656	58.905	80.898	95.523	88.802	72.67	82.257	85.42	83.125	100.39	89.256	68.762	94.591	100.5	163.35	117	-10.159	39.644	65.75	75.499	24.241	-7.5595	25.217	45.633	79.488	71.006	22.326	57.828	108.71	107.92	75.29	63.332	121.44	96.731	97.544	85.611	22.753	54.355	89.201	76.316	67.795	81.589	87.259	120.98	112.83	88.561
101.91	78.255	80.543	95.154	93.668	85.519	118.32	104.36	128	120.71	65.233	53.103	71.804	117.75	73.258	81.774	51.766	42.527	166.04	104.94	11.57	34.292	112.85	123.34	54.19	40.5	64.016	63.934	40.532	29.354	61.871	67.415	126.51	107.51	134.3	102.89	78.179	63.55	62.508	54.291	-19.529	38.628	108.34	64.094	84.516	86.34	104.55	102.35	113.43	78.578
95.527	69.903	106.45	106.14	117.89	103.98	148.2	102.89	148.74	144.73	47.975	30.111	51.201	106.45	49.56	84.115	3.385	-8.3593	160.2	92.997	43.1	26.686	160.43	162.68	74.456	80.782	103.47	81.164	0.42655	-2.0835	80.001	63.553	129.84	93.923	192.69	128.7	34.928	34.873	33.783	24.656	-11.121	21.282	122.13	52.874	94.913	74.382	127.51	78.534	90.607	77.477
89.377	80.218	122.68	114.13	112.53	101.95	135.69	98.959	126.18	130.08	37.974	47.118	33.927	78.327	28.662	72.621	-16.48	-9.5452	116.76	81.506	68.541	34.393	172.84	177.83	81.927	102.42	117.25	88.029	-4.313	2.9562	69.05	60.565	101.6	71.08	192.36	118.03	31.343	39.426	48.139	29.222	49.97	33.827	125.09	63.309	97.002	61.819	142.39	78.306	63.119	82.107
82.536	101.27	119.79	115.39	86.981	90.373	87.283	94.407	72.902	91.743	42.43	97.669	35.513	61.561	25.155	67.09	18.588	42.12	63.123	78.14	82.512	69.642	141.3	168.96	87.882	113.22	110.3	89.179	41.349	54.996	54.836	71.027	69.329	60.025	113.96	78.258	62.73	67.369	95.155	58.823	113.73	69.286	110.58	84.451	96.212	67.337	133.42	97.079	51.361	86.741
88.802	116.13	105.43	105.23	65.35	84.809	34.383	74.063	24.202	56.273	76.105	136.8	63.706	59.919	67.875	99.69	108.64	111.6	70.544	99.698	110.92	135.37	79.973	138.93	103.59	124.84	109.33	93.21	126.44	155.82	72.805	92.971	78.552	78.017	-4.2748	31.524	98.982	96.027	140.01	88.348	154.3	127.45	70.435	87.384	91.3	86.462	95.184	102.87	45.393	82.866
81.668	117.42	93.508	108.22	64.747	88.238	39.781	97.111	28.975	70.08	88.868	157.19	89.81	113.12	70.571	108.3	132.58	134.14	31.995	102.58	97.327	148	57.446	123.56	100.94	117.75	83.118	94.923	141.84	150.65	83.7	103.32	86.831	97.088	-25.48	36.924	118.66	117.83	147.05	116.69	123.04	139.03	82.207	100.19	106.82	116.28	88.377	111.75	93.139	95.996
101.15	114.62	107.39	113.45	94.83	99.601	76.994	93.637	64.04	78.828	102.11	113.12	108.06	128.64	84.56	120.08	132.52	114.51	70.603	113.89	101.71	134.71	53.837	100.72	104.62	116.18	92.795	99.579	121	114.83	110.23	94.996	122.17	113.24	12.194	58.931	101.4	110.68	114.14	104.03	80.78	104.79	89.516	89.556	127.79	124.7	87.255	96.321	126.38	120.14
107.34	101.34	121.02	117.82	128.07	104.24	93.093	87.467	103.81	87.608	108.84	55.172	113.62	99.157	103.67	117.66	77.804	64.748	102.12	120.75	142.15	126.47	91.767	110.28	156.83	157.01	127.63	120.39	77.007	66.93	133.86	96.58	114.89	105.62	101.29	91.764	109.83	127.57	118.8	124.29	111.71	147.72	126.33	105.15	153.62	118.64	109.88	89.796	124.82	121.55
120.5	109.65	129.26	124.88	140.57	101.39	88.182	79.003	109.05	70.586	105.34	33.058	113.88	70.964	111.85	100.96	57.042	48.427	129.12	110.91	143.45	99.232	98.469	100.82	181.65	166.87	150	119.85	55.806	37.109	127.06	87.873	100.6	91.618	117.09	89.631	101.83	118.99	113.77	112.41	116.17	94.873	134.42	109.96	166.35	120.98	108.16	92.246	132.23	134.79
124.33	114.78	124.23	126.95	134.41	100.59	64.11	74.669	91.669	50.662	102.61	56.364	116.98	58.492	122.69	99.768	64.282	52.439	155.09	104.06	136.4	101.94	103.26	112.58	217.03	183.13	168.57	127.36	72.72	66.498	125.27	98.404	94.966	92.252	87.966	79.673	94.417	99.94	116.81	93.108	117.46	71.895	117.9	98.787	158.24	131.29	83.838	83.956	114.87	123.9
124.12	125.77	109.05	125.01	104.47	104.18	59.604	91.329	67.506	53.916	131.07	126.48	141.74	96.581	131.7	111.22	99.413	84.657	111.79	91.794	138.6	121.43	64.34	102.44	194.45	156.19	160.23	119.25	117.04	119.52	142.98	118.9	102.96	112	39.761	71.638	81.012	81.96	104.51	94.362	110	71.702	102.42	102.57	146.88	155.48	58.966	89.829	128.24	119.4
112.21	114.89	102.41	126.09	85.769	112.58	80.193	116.64	67.193	73.856	130.99	165.43	141.36	132.01	106.19	113.36	95.292	83.779	68.045	86.821	117.3	125.38	61.385	119.75	151.77	131.08	132.67	118.34	117.73	123.72	148.79	132.01	111.23	123.01	53.809	94.864	68.639	69.173	85.908	91.913	84.026	79.011	91.562	93.89	116.84	150.84	63.384	83.456	119.15	111.23
101.94	94.744	107.64	126.28	83.261	121.65	104.66	125.95	82.869	92.945	129.17	154	131.09	126.85	87.783	109.83	75.54	64.591	58.54	93.315	107.91	123.71	71.336	135.31	104.05	117.11	109.34	115.44	92.861	96.604	146.98	133.83	112.63	116.94	99.177	122.64	69.142	74.426	75.892	93.168	72.771	84.078	79.184	84.024	90.733	119.66	83.853	75.231	96.731	110.52
91.856	80.181	116.57	128.89	94.68	129.73	121.15	129.03	105.08	109.77	131.96	125.8	124.67	100.44	86.882	98.212	57.162	48.753	77.388	99.766	97.92	115.38	91.58	146.1	73.653	116.29	95.146	108.51	64.47	57.458	127.87	126.85	101.86	100.11	139.86	140.12	82.093	91.025	77.008	90.599	66.98	64.616	68.495	76.677	84.632	84.52	97.442	69.561	81.404	117.03
84.263	81.096	115.19	130.86	105.86	136.79	126.23	137.67	121.8	133.01	153.79	127.27	137.64	94.398	117.32	98.332	68.627	63.089	103.82	101.37	94.364	117.19	105.08	146.19	65.684	118.01	89.527	99.835	72.039	57.871	102.24	121.29	92.267	93.787	145.09	139.75	100.99	111.37	85.935	90.951	75.569	61.7	58.943	73.291	89.898	65.826	83.977	64.283	77.016	114.02
82.279	90.961	107.38	130.54	116.92	146.15	131.53	149.19	132.22	155.71	170.81	153	154.06	115.89	152.78	115.89	99.905	96.035	133.28	99.393	98.401	131.64	120.95	148.82	82.602	127.2	98.476	104.69	110.7	104.79	87.934	121.48	99.516	106.15	134.73	138.44	109.88	118.26	92.393	86.208	97.088	106.86	53.075	63.383	85.338	58.215	56.226	49.334	60.466	87.025
83.244	103.36	92.083	122.55	111.51	146.59	133.7	158.04	130.58	170.33	175.75	180.58	163.73	147.18	173.63	136.74	127.64	132.91	119.43	90.268	124.99	151.16	120.06	138.72	93.867	128.61	104.19	112.49	156.91	165.05	93.74	125.27	104.21	119.74	124.9	136.96	122.7	128.94	111.43	109.85	151.71	211.87	71.638	73.029	68.677	58.103	52.947	52.581	42.132	47.068
91.642	110.82	87.677	112.31	98.78	134.53	135.26	146.92	120.7	151.35	146.36	165.18	149.54	145.95	156.04	135.45	126.46	139.68	92.9	75.677	139.84	145.7	113.17	117.82	92.185	121.53	100.99	113.42	163.52	176.66	108.69	118.75	104.44	115.17	127.43	134.51	125.94	126.96	123.88	123.7	182.41	262.25	104.61	85.227	59.991	60.783	85.403	72.799	37.674	30.183
97.974	117.89	79.568	98.003	74.792	110.49	109.43	119.15	96.056	119.26	122.9	135.57	131.39	118.92	134.46	125.84	119.52	139.95	43.909	63.739	165.16	137.42	78.932	80.44	89.081	117.67	100.82	103.7	152.76	160.98	129.19	115.85	83.081	93.5	110.92	113.94	140.47	140.87	151.07	161.58	214.66	272.38	147.35	124.08	81.548	79.597	135.97	122.23	68.532	43.662
106.66	122.5	84.666	95.995	66.357	91.511	90.284	97.715	82.566	89.778	102.35	111.48	111.89	95.27	109.7	112.98	103.45	120.74	33.391	61.578	138.04	108.27	67.605	66.118	98.314	112.49	99.852	91.581	115.27	114.88	128.72	110.47	75.878	77.358	100.41	93.668	126.72	127.91	136.69	146.62	171.95	177.5	167.79	136.67	129.67	106.92	161.21	149.47	119.29	87.641
105.83	124.91	86.597	103.33	74.013	90.036	77.043	104.01	84.575	98.969	100.04	127.2	100.35	111.98	101.26	121.19	98.463	114.76	36.652	73.544	94.751	92.013	81.883	89.027	123.33	116.39	106.54	93.87	91.103	92.848	107.72	116.95	77.206	81.768	98.515	85.149	105.04	113.87	107.12	125.86	125.23	113.04	165.69	137.28	161.03	125.19	151.33	147.12	147.28	114.33
105.06	120.63	95.614	112.28	99.891	109.25	82.9	119.04	104.48	126.25	109.19	144.89	99.514	136.83	114.16	147.33	106.56	115.74	77.433	100.66	68.044	101.88	124.51	138.76	157.06	129.87	125.8	113.67	88.913	113.62	90.175	128.17	99.602	106.32	113.6	95.673	79.164	93.232	71.24	97.54	103.52	125.17	135.6	113.18	146.44	112.39	117.47	107.26	112.94	102.52
97.28	119.67	99.856	120.24	111.21	124.8	106.57	146.42	123.82	153.29	99.507	150.14	101.96	168.23	102.47	138.65	110.45	127.83	72.854	105.77	27.101	88.354	152.81	159.26	126.87	96.974	101.06	109.07	80.218	104.13	50.73	111.21	104.57	116.49	118.25	106.31	65.681	79.533	45.444	85.785	79.12	116.53	106.37	90.447	87.005	83.715	99.708	79.702	76.418	86.054
94.311	117.38	103.85	113.39	110.75	129.96	117.34	134.14	124.94	143.56	98.136	115.03	118.5	141.71	100.07	114.62	120.29	139.54	76.706	105.83	45.21	95.929	149.93	137.69	93.611	74.494	91.004	98.489	86.024	108.89	51.21	86.51	101.4	112.04	93.391	102.7	74.893	82.237	55.571	100.46	90.875	127.68	81.662	77.277	36.522	61.963	100.33	71.489	44.917	74.541
88.814	111.4	97.861	101.47	97.144	114.33	104.58	102.65	104.28	111.23	85.963	74.651	123.99	90.272	83.821	77.155	115.87	141.88	82.802	100.23	64.106	94.1	129.99	98.065	68.445	64.038	81.583	86.965	87.748	104.22	55.582	57.15	81.411	91	48.931	84.194	99.489	100.97	91.667	127.84	102.09	117.03	71.237	74.385	17.798	65.621	114.47	83.6	44.019	81.645
98.061	108.55	92.849	91.869	85.853	91.115	83.085	62.933	69.659	68.899	86.492	57.062	119.6	44.19	77.41	62.674	119.15	142.88	116.22	103.51	81.427	90.284	89.508	56.433	58.794	63.263	89.954	84.969	104.95	125.59	70.101	41.653	78.062	80.608	-0.11498	59.342	110.14	114.58	114.97	139.94	108.94	103.93	62.76	74.954	42.871	93.966	112.66	97.871	68.653	106.3
120.57	104.45	98.851	91.156	88.339	73.019	75.895	37.384	43.015	29.996	84.504	56.104	98.241	23.398	75.807	70.87	121.05	131.35	169.96	113	70.87	72.389	55.966	38.689	54.174	59.199	97.591	92.009	121.26	153.71	76.974	41.192	100.04	86.991	-14.449	53.057	96.739	106.33	104.61	116.98	96.623	87.209	52.676	66.792	82.363	121.23	93.923	99.088	90.034	131.73
136.91	102.94	98.919	88.932	91.417	65.286	68.607	32.462	27.13	14.085	92.935	68.724	81.667	32.744	91.493	95.097	137.28	132.59	176.73	116.98	81.358	69.32	14.647	29.076	45.382	56.54	102.13	99.092	149	188.28	86.139	61.962	115.14	99.359	-6.2757	65.908	98.263	110.83	106.99	125.56	122.9	123.35	57.1	85.784	107.23	136.4	83.123	115.17	101.83	136.93
133.42	91.392	102.83	86.149	104.34	69.257	70.126	39.256	40.216	10.254	80.354	58.238	68.522	40.002	94.322	101.48	127.8	108.57	166.14	110.97	83.48	70.993	24.813	49.894	60.474	77.849	103.04	111.22	142.81	176.84	92.702	85.984	117.99	101.9	47.722	107.96	109.33	108.4	117.29	125.83	130.57	138.92	69.554	94.833	108.94	129.18	94.078	122.05	88.974	123.59
120.28	90.316	94.165	76.921	99.756	73.099	65.239	49.52	58.215	27.389	95.711	62.777	86.759	59.23	110.48	102.55	132.54	101.92	126.33	100.31	98.476	87.654	27.129	45.513	59.409	85.592	95.142	104.58	139.2	153.67	99.022	102.11	106.02	95.867	75.14	128.49	129.06	115.27	134.45	138.15	129.92	117.77	75.123	106	96.713	121.6	107.3	133.24	92.823	113.78
110.76	90.547	96.808	73.952	102.61	85.537	74.035	59.396	86.337	55.696	130.44	79.22	118.55	73.984	129.77	110.53	122.19	85.369	123.69	105.45	114.44	115.35	61.287	57.305	76.256	104.24	106.65	108.24	127.9	133.23	117.01	118.21	105.43	95.047	104.91	135.8	126.11	108.47	125.41	117.04	104.61	88.458	67.125	92.555	94.375	110.87	102.58	113.87	90.843	105.67
102.48	95.772	99.356	85.123	101.51	98.435	93.721	93.024	107.23	102.66	154.46	124.99	134.55	116.39	125.92	117.18	98.816	79.755	109.39	113.22	91.949	111.55	97.099	79.127	61.161	93.207	98.766	107.2	109.63	103.74	104.02	124.88	97.762	93.254	115.41	121.15	108.75	104.37	100.07	92.682	69.611	59.224	58.729	78.645	84.232	95.859	82.87	88.166	92.855	98.139
107.27	92.969	119.86	101.6	115.69	118.39	124.41	114.41	124.25	128.17	155.51	140.92	131.94	130.58	119.99	128.54	73.865	64.636	137.96	127.13	68.465	95.356	139.48	118.57	55.168	86.873	102.75	113.69	91.851	93.626	98.873	128.98	111.09	99.074	119.95	104.65	77.93	87.089	66.98	54.034	47.181	61.201	43.005	50.066	71.295	68.618	50.174	46.374	62.983	81.106
104.61	91.453	129.24	109.18	119.08	131.17	143.87	130.05	130.49	141.37	144.39	141.45	131.08	135.03	114.4	125.97	67.098	68.553	113.86	116.98	69.568	76.005	143.85	132.93	39.76	72.032	98.532	104.97	86.811	88.682	100.1	126.32	111.59	100.32	101.97	87.716	72.078	89.011	67.768	68.098	65.156	88.852	49.714	54.631	60.389	55.526	37.422	39.7	50.497	69.494
87.483	80.752	127.98	105.51	120.98	132.78	150.28	133.77	142.88	140.08	107.07	118.2	124.18	119.54	95.785	103.62	54.494	62.045	79.301	88.92	68.777	58.923	159.38	146.59	52.1	76.903	91.713	98.721	70.272	66.179	96.52	112.38	103.07	91.436	102.7	90.741	83.21	91.7	89.724	91.593	76.214	89.976	67.116	60.016	51.677	56.818	53.613	44.874	44.121	67.345
73.346	73.345	112.53	91.182	116.13	123.57	137.75	122.55	150.39	134.58	82.736	101.83	116.92	102.85	87.469	92.909	63.122	66.671	62.571	65.59	75.982	62.509	161.82	141.88	70.279	86.327	90.213	97.545	70.043	59.782	85.468	95.542	93.606	78.514	99.524	93.35	95.895	93.262	109.88	106.25	79.024	59.249	68.269	60.538	44.387	70.488	74.753	53.516	47.874	77.505
72.557	69.925	105.45	82.687	116.73	116.32	137.28	117.53	158.88	131.85	92.262	103.02	113.55	97.703	89.784	98.667	63.7	64.542	55.666	56.575	94.511	83.478	165.72	139.09	85.56	92.883	97.694	108.64	76	59.856	86.922	97.617	87.504	71.321	125.09	106.61	92.762	85.469	97.339	93.083	66.071	27.39	70.08	65.681	68.736	90.311	88.898	61.964	70.336	97.823
80.996	65.139	101.61	82.704	116.48	111.26	135.97	120.34	153.63	133.32	116.07	108.14	102.62	104.99	103.21	117.14	66.391	64.807	50.66	62.11	115.54	105.14	156.83	137.77	82.698	89.418	100.12	120.04	91.095	70.647	92.079	116.98	76.356	67.277	147.7	116.85	91.872	87.454	81.027	81.256	67.105	28.548	74.096	82.342	96.717	98.411	90.189	77.598	90.423	106.49
90.866	54.711	105.09	86.615	120.85	111.75	131	114.59	139.57	127.78	131.76	88.415	91.339	100.28	124.6	130.69	78.611	64.86	57.57	73.595	145.35	126.08	142.21	138.08	91.131	99.305	111.23	128.59	109.2	92.253	119.29	140.77	74.315	72.633	159.84	127.5	98.675	97.533	81.923	82.223	91.922	72.252	84.624	100.63	120.63	94.44	84.447	95.613	96.69	102.13
82.316	43.371	102.98	89.54	117.55	105.98	124.19	113.48	131.71	129.02	117.58	59.977	85.583	94.705	125.66	105.94	81.926	65.623	36.666	70.886	149.17	125.41	135.98	133.18	108.93	109.95	101.99	121.96	106.3	86.496	136.33	138.02	71.33	80.802	174.64	142.68	118.26	118.26	108.09	107.54	118.04	121.83	115	118.74	132.16	93.691	93.592	119.15	109.44	102.31
75.704	48.828	96.493	82.618	109.07	95.419	113.18	97.126	130.53	130.22	101.34	39.034	94.274	76.973	126.15	69.407	105.11	87.624	36.215	71.928	151.24	128.39	121.98	102.74	134.99	119.03	93.832	109.45	108.75	93.124	139.67	103.08	85.921	96.781	172.08	148.16	130.73	134.9	139.68	134.39	145.35	161.95	131.2	121.06	130.55	100.26	104.61	129.99	119.11	113.54
86.493	70.6	103.1	75.617	113.5	88.338	117.18	72.039	141.59	118.16	81.586	25.247	98.131	44.793	114.37	37.579	119.26	105	88.435	87.474	137.89	129.14	125.85	72.871	165.49	126.41	92.565	108.8	100.53	96.721	117.64	52.745	116	112.53	178.65	156.13	112.71	121.06	137.13	111.84	130.74	151.28	118.8	93.233	129.45	104.09	108.2	107.81	111.08	127.22
103.6	109.31	104.89	76.047	116.22	83.04	123.26	69.566	141.29	106.8	70.404	47.585	90.612	44.388	86.712	22.547	123.74	134.28	100.54	99.266	121.45	119.44	109.11	38.342	159.99	113.58	82.369	107.59	92.932	85.48	70.765	22.412	113.59	113	171.07	158.36	95.357	109.3	122.6	94.329	99.817	109.22	109	94.328	139.32	112.83	113.43	99.671	120.02	130.2
122.41	132.97	112.06	84.5	123.38	78.765	128.94	75.689	128.72	77.178	61.463	65.655	72.019	52.632	62.703	30.147	110.02	134.86	112.93	105.74	98.871	98.536	94.509	25.801	149.3	103.34	72.664	104.45	80.536	68.855	43.384	30.185	100.41	106.79	163.3	158.62	83.867	86.4	96.339	60.226	46.564	43.143	104.27	104.01	165.43	121.97	114.32	94.318	129.99	117.49
122.38	128.17	110.56	91.149	122.55	72.469	115.33	81.58	101.82	47.921	66.047	81.124	62.06	68.266	62.941	58.744	100.55	120.45	110.36	102.25	97.959	90.263	73.912	33.006	153.49	115	77.665	98.502	88.482	81.686	73.037	76.506	88.806	108.98	146.65	147.8	97.69	75.291	92.605	53.977	33.843	30.579	120.74	132.68	200.22	142.01	119.58	105.05	148.21	101.7
99.42	102.91	106.05	95.316	111.44	67.477	102.69	90.43	77.992	37.286	80.847	100.72	72.498	90.176	72.486	79.992	90.973	98.931	86.678	87.29	101.26	89.174	60.541	53.351	158.18	129.58	87.559	89.951	108.6	108.75	146.48	128.03	96.835	127.28	137	130.45	115.25	68.637	97.699	65.672	59.851	59.499	158.42	163.67	237.07	174.24	133.13	125.53	186.89	115.3
64.933	67.907	106.42	102.96	94.036	63.501	108.45	110.07	72.953	49.071	62.689	111.58	74.649	109.65	55.05	65.419	53.889	60.286	76.008	72.162	38.036	56.83	92.906	95.833	131.6	111.56	58.897	80.23	98.177	94.715	174.31	137.43	117.9	139.61	147.22	115.42	112.58	52.08	90.666	48.842	65.449	43.157	180.45	149.02	230.87	185.43	146.31	124.87	206.65	151.37
63.293	51.338	119.07	101.98	81.107	73.035	118.82	100.18	72.719	56.277	66.105	96.521	88.133	87.354	71.498	61.337	43.656	35.498	127.94	87.182	7.2954	51.069	119.94	118.78	89.65	77.778	42.741	78.962	99.978	104.81	176.55	119.87	156.08	145.03	131.65	94.261	90.258	33.973	79.151	14.025	84.038	23.357	145.08	94.118	186.81	160.15	125.05	94.835	169.67	169.95
68.235	64.365	117.84	103.34	71.173	90.205	125.2	110.94	76.248	81.792	65.034	94.32	95.064	85.505	65.758	45.249	29.404	35.947	107.65	94.506	-6.1569	43.74	131.99	125.72	38.079	40.425	25.625	79.405	81.08	70.026	123.76	94.588	138.83	120.83	112.78	92.224	85.089	45.17	93.242	21.515	92.027	-8.904	114.48	71.589	129.96	121.13	107.35	87.748	128.52	153.35
81.595	85.086	98.55	98.59	70.44	101.29	108.49	116.53	83.745	105.37	57.412	85.145	88.034	84.946	59.662	40.404	32.389	45.005	92.87	103.31	-4.6107	39.914	130.46	120.36	26.477	30.63	26.241	80.456	56.885	35.514	49.274	72.096	96.936	84.823	92.167	95.753	99.79	64.601	127.77	43.14	81.444	-38.392	84.14	65.344	70.586	82.221	94.522	88.191	74.492	104.84
96.693	102.88	66.545	80.369	75.156	102.15	77.17	102.29	97.343	126.1	81.646	78.471	94.168	77.5	83.326	58.386	72.519	69.451	96.66	116.32	52.204	63.951	93.245	85.479	64.252	51.146	64.932	80.861	68.461	58.899	24.259	66.342	68.064	70.298	71.685	86.187	127.43	84.399	168.21	85.678	103.12	7.4214	82.405	94.751	55.488	78.201	98.94	108.28	53.978	72.644
91.093	104.06	48.51	69.479	91.362	96.404	83.985	99.752	135.39	146.79	86.711	69.75	95.522	75.737	72.558	45.055	74.596	69.143	88.435	113.78	78.462	58.255	81.284	57.122	110.04	65.769	93.818	82.36	60.544	54.373	25.039	56.29	55.87	73.46	103.7	85.767	135.75	80.019	168.4	103.68	100.71	49.472	135.61	136.85	98.706	108.65	140.31	139.42	100.77	101.78
92.896	96.386	58.241	65.76	107.75	84.944	120.29	80.579	168.17	135.21	70.894	33.751	88.43	52.549	55.971	16.706	64.585	52.531	135.25	115.83	56.416	21.144	83.354	21.999	114.08	39.187	93.499	76.978	44.912	40.329	23.5	24.423	77.84	82.434	119.89	69.724	110.96	49.064	121.4	63.655	61.84	16.324	167.68	131.48	139.93	129.15	171.94	146.26	153.79	164.27
107.82	92.364	61.841	58.471	96.845	65.618	114.47	39.181	153.17	102.25	64.565	-2.4246	79.972	18.65	86.627	25.338	89.85	67.335	211.14	136.09	51.549	13.182	60.406	-21.242	82.258	1.9288	78.394	70.263	63.97	75.173	7.4743	-1.0156	93.611	77.929	53.67	22.748	110.43	62.625	107.97	54.498	71.07	6.8021	135.1	95.01	108.63	107.87	162.39	132.36	138.51	171.68
122.97	102.2	97.753	76.411	97.224	66.976	141.87	46.772	146.52	66.539	87.519	1.0746	106.67	12.24	100.23	25.098	44.707	49.854	184.72	127.07	73.792	36.037	86.204	-4.6276	84.085	6.5861	85.085	83.735	39.949	52.93	48.097	24.031	95.241	78.099	74.087	43.593	105.37	76.972	75.955	46.31	42.263	10.591	135.84	79.391	126.06	92.789	145.47	115.59	137.26	149.82
146.62	130.09	109.38	94.22	83.668	72.728	123.93	69.553	116.58	49.567	125.89	56.964	131.32	44.703	120.44	61.175	58.492	79.7	147.3	116.85	101.74	86.638	75.715	21.561	88.215	35.961	104.64	93.154	52.743	71.742	89.656	71.916	98.939	88.055	62.926	56.403	111.16	97.925	73.896	61.622	34.385	28.567	108.33	79.07	112.45	84.065	106.86	104.26	117.21	102.61
152.35	143.9	100.94	108.75	75.802	87.424	88.569	104.57	97.924	66.83	131.94	123.48	124.06	94.02	114.26	102.37	95.844	117.87	130.55	110.48	103.81	129.68	72.717	75.8	105.31	87.645	121.12	105.71	79.657	98.508	113.23	120.48	110.71	108.45	70.759	71.498	113.15	103.83	89.258	83.065	47.988	69.209	84.738	91.653	94.794	93.877	80.065	98.906	98.427	75.243
132.69	130.13	90.955	114.63	81.176	111.62	75.884	130.71	101.74	103.89	104.96	151.82	95.355	128.84	91.354	122.33	127.43	135.88	127.15	107.84	98.933	145.5	81.543	124.69	112.78	124.45	121.02	112.46	107.26	105.74	122.7	148.13	127.8	130.89	103.96	90.915	102.45	96.26	101.44	110.79	83.835	118.3	86.282	115.48	106.56	121.12	77.683	107.58	112.27	94.618
92.947	89.607	90.329	113.76	95.333	134.1	93.041	137.07	116.84	136.33	49.245	122.55	57.461	139.45	68.699	116.04	124.71	117.17	120.11	104.3	91.543	129.4	112.7	153.21	103.86	130.72	94.619	109.49	109.99	70.039	108.86	145.7	130.88	133.95	150.99	118.49	89.501	98.388	102.69	143.55	114.56	147.44	101.61	125.91	125.98	135.82	90.361	117.11	137.76	125.29
57.375	45.872	84.321	102.03	101.64	138.95	86.699	111.42	109.36	148.33	5.8742	71.887	27.379	128.64	86.466	126.92	125.59	101.57	127.07	111.19	114.45	128.84	139.76	157.5	104.72	138.97	74.652	108.58	116.41	62.122	86.183	133.93	112.73	114.71	154.78	131.95	104.38	139.67	124.86	193.15	165.56	203.49	91.781	112.05	94.461	108.99	93.539	111.46	108.33	99.219
52.358	38.911	77.7	95.512	90.617	125.57	66.568	94.454	84.351	147.37	19.36	68.199	33.065	135.41	130.15	154.3	146.68	120.13	112.92	110.7	146.52	146.06	133.49	138.78	94.648	135.8	61.892	99.06	131.54	88.985	82.05	129.97	93.722	95.738	120.25	125.96	125.38	185.27	133.4	219.36	191.99	241.86	69.374	95.607	36.66	70.643	82.704	101.62	67.434	47.801
77.773	77.006	127.11	127.26	127.65	144.7	122.87	123.71	104.92	132.42	57.842	101.34	69.572	154.74	104.39	145.98	125.08	124.78	73.256	80.657	162.09	159.52	166.22	171.4	122.79	175.32	116.6	122.01	101.73	70.83	163.88	160.1	117.83	113.05	173.2	172.63	74.545	137.13	52.187	130.6	109.15	189.68	101.08	94.722	77.181	72.744	86.515	87.578	95.913	60.736
88.311	104.65	88.073	125.82	83.379	112.23	73.197	157.96	94.499	160.32	106.83	160.14	85.319	170.54	132.69	156.07	170.32	184.79	62.914	82.912	140.42	163.44	131.8	172.52	83.931	151.73	70.535	100.58	138.99	140.31	147.61	169.63	98.283	111.69	110.2	124.45	119.05	156	102.14	140.89	154.37	238.33	104.94	128.81	20.92	72.081	93.511	108.95	69.205	50.094
88.87	101.15	60.325	114.59	49.485	79.02	52.695	167.66	106.88	165.25	112.49	143.81	83.293	136.21	144.42	124.78	176.24	178.84	112.34	96.669	68.29	117.26	133.61	172.15	43.76	97.486	-1.4194	66.484	142.77	160	99.338	146.15	92.986	107.45	77.505	85.34	149.18	137.62	148.1	120.17	158.78	203.69	107.76	134.29	-3.2584	76.507	102.97	121.2	49.225	70.483
76.404	81.698	95.166	115.15	76.981	81.67	127.17	161.5	153.88	132.81	88.858	72.278	94.356	88.225	101.4	45.921	87.744	86.078	114.96	86.716	13.819	52.719	198.58	179.77	57.544	67.984	-9.4275	55.727	72.225	65.559	100.79	117.91	103.82	110.9	169.35	133.57	118.3	72.84	113.73	62.885	67.439	79.458	157.78	126.4	86.825	97.384	124.63	125.14	101.06	122.76
65.817	61.546	121.93	102.78	104.18	79.542	163.33	119.05	159.62	85.719	72.913	23.098	103.03	59.008	80.288	14.004	22.654	15.977	114	87.329	3.835	28.873	234.35	159.29	94.577	62.038	22.57	58.327	26.228	10.813	98.928	87.215	104.96	106.25	230.77	174.82	97.588	48.895	84.895	46.417	9.7097	9.0728	169.99	98.054	133.75	87.925	129.22	113.3	111.99	113.84
75.016	64.052	136.61	90.67	114.72	70.56	157.21	80.959	127.75	46.155	97.841	48.612	121.17	68.5	84.717	39.702	3.8012	2.4907	106.79	94.029	26.668	49.815	218.97	126.66	120.61	66.038	62.419	66.771	27.702	28.377	107.89	72.99	107.98	106.29	239.38	182.7	83.877	52.249	52.352	41.628	-1.7016	16.603	150.96	70.009	135.27	67.817	119.99	92.82	94.54	72.312
95.627	91.457	116.71	80.729	95.003	57.743	99.544	68.756	66.167	39.559	148.47	136.71	136.47	109.99	107.7	106.25	60.002	69.134	95.59	105.34	66.248	91.734	133.44	87.24	102.7	67.777	76.417	69.188	96.12	123.74	111.35	80.424	101.91	109.45	148.39	132.48	96.447	85.102	61.953	66.835	70.509	101.5	111.99	75.993	91.025	59.237	107.52	91.815	64.651	33.909
115.19	115.72	99.249	82.966	74.78	56.347	70.48	88.732	31.094	52.264	187.75	199.07	153.68	142.12	122.46	146.5	112.13	122.39	88.529	105.77	81.914	100.57	55.225	65.703	64.405	57.801	53.609	59.235	154.6	187.64	118.85	96.086	103.95	116.75	54.467	80.916	103.46	97.288	73.964	67.99	126.74	146.92	88.521	95.768	77.766	80.511	100.22	100.99	67.756	46.632
119.13	118.02	90.303	88.587	72.479	70.628	77.372	111.96	32.154	74.536	193.86	191.39	166.98	147.78	128.93	147.58	133.99	130.43	85.293	98.496	86.304	83.833	20.865	60.279	56.495	63.648	38.706	52.579	173.39	188.35	126.54	109.71	107.48	120.63	4.2099	63.716	106.77	97.752	92.738	67.73	144.26	138.95	83.299	112.27	99.056	112.37	97.421	110.85	89.855	80.859
113.42	98.647	100.62	93.672	93.895	94.308	111.29	120.86	65.072	95.002	178.54	132.16	175.85	129.22	134.6	124.67	107.53	86.203	92.547	92.836	86.138	71.139	52.499	75.072	105.89	97.189	61.164	66.206	140.85	136.03	133.74	115.75	116.2	119.68	37.396	91.983	97.93	87.384	93.296	60.007	107.67	100.77	87.476	100.65	134.41	126.39	94.59	99.271	100.83	98.178
104.81	93.234	101.63	96.694	102.9	110.01	125.39	131.51	89.539	129.08	169.18	111.16	175.51	137.77	137.65	103.82	84.751	72.218	50.216	84.718	82.723	75.382	75.642	74.089	135.13	111.49	88.508	82.491	106.33	81.859	111.58	110.71	103.57	107.57	79.577	111.89	94.935	95.595	92.206	87.923	74.849	73.718	97.761	98.066	138.19	121.33	96.873	99.04	114.84	93.969
111.17	99.259	111.1	102.23	111.75	120.29	120.82	129.4	105.14	143.21	152.32	110.65	150.16	130.24	134.48	98.081	74.184	74.095	56.468	91.604	65.207	89.336	108.13	89.452	143.67	115.77	110.34	109.12	83.103	62.88	79.844	100.42	100.97	94.529	110.68	107.39	81.325	83.968	81.049	83.291	54.645	57.451	90.343	76.038	111.86	97.496	95.994	83.981	98.984	84.622
122.26	112.33	117.84	105.52	111.48	122.99	105.96	120.82	108.86	136.16	139.18	119.31	120.21	104.01	134.05	100.92	86.879	90.917	80.879	103.13	66.418	100.27	120.58	102.63	120.42	100.9	108.72	124.51	89.437	83.143	65.905	95.586	100.08	86.793	106.18	79.595	80.551	71.355	92.418	79.212	86.97	76.514	85.616	73.266	96.483	90.241	97.468	84.495	91.868	95.339
128.64	119.65	113.37	101.66	105.49	118.25	91.078	102.45	100.76	111.6	117.06	112.62	94.389	74.462	129.45	102.42	122.67	110.07	108.84	108.49	81.016	90.516	103.95	93.932	84.821	74.365	93.086	117.27	111.66	113.15	66.31	87.356	100.46	85.083	70.195	53.04	94.957	70.133	126.6	87.694	139.73	87.176	78.419	86.54	103.09	108.56	95.329	101.79	107.23	124.35
130.61	112.07	103.75	92.158	103.73	111.16	85.509	79.326	91.253	86.236	92.102	91.173	82.261	61.781	117.93	102.3	153.63	114.42	136.58	106.43	96.643	74.312	80.54	70.871	76.139	60.515	89.175	101.17	122.58	127.24	74.424	72.727	108.7	90.639	51.777	57.675	108.54	79.652	149.59	97.152	159.46	72.851	65.748	94.557	126.13	136.58	86.718	113.11	129.58	148.57
121.37	97.908	83.794	83.295	98.899	104.24	75.389	78.556	81.886	94.032	83.634	97.199	85.307	92.037	96.695	103.08	153.64	120.06	113.9	95.134	112.14	79.881	59.187	52.168	95.308	71.078	97.716	95.14	118.09	120.66	74.926	64.947	100.85	94.837	71.305	88.135	123.65	111.64	157.22	130.36	154.45	83.031	70.279	114.94	143.54	155.04	87.477	122.17	145.89	145.75
122.48	88.277	74.058	82.135	95.061	101.82	62.402	85.321	72.866	111.54	94.614	112.16	92.54	123.24	88.94	115.68	138.17	126.15	111.88	91.387	116.55	108.07	46.755	48.46	115.98	91.952	107.37	101.35	112.59	117.79	71.912	67.114	103	98.472	98.291	106.02	113.18	123.66	127.91	132.27	117.47	84.145	67.375	114.98	133.95	143.29	83.42	107.61	129.38	127.23
125.09	88.278	79.071	91.306	93.569	101.7	56.263	95.904	66.153	117.24	109.5	115.87	96.219	125.4	98.786	128.81	114.8	124.62	123.69	92.835	120.85	136.37	50.188	64.258	123.83	113.41	106.78	110.18	113.55	116.43	83.784	88.477	110.67	101.02	114.69	98.456	90.511	110.06	92.299	111.66	84.539	78.353	72.615	109.64	112.76	112.78	81.789	91.152	99.291	110.34
122.29	95.715	88.541	97.611	91.716	96.722	52.96	88.998	55.603	95.543	126.07	95.086	101.03	84.996	141.88	145.62	117.3	119.1	144.98	102.9	159.06	159.42	52.64	76.938	131.15	135.18	113.38	109.51	138.78	139.86	129.81	126.6	124.55	109.51	102.94	71.333	86.199	95.187	93.001	106.72	107.45	100.69	84.762	113.86	96.603	83.532	80.467	92.798	71.912	92.605
97.112	95.939	107.78	111.15	103.03	91.326	85.246	99.163	69.282	69.308	95.76	64.963	90.377	50.519	141.96	124.59	85.007	74.662	125.89	99.116	158.24	134.24	107.39	117.75	154.95	155.36	115.88	105.59	115.25	98.849	166.17	153.73	129.92	116.46	148.66	88.859	94.159	80.917	101.97	100.43	111.5	99.416	125.49	117.72	109.62	72.011	98.618	104.28	78.191	80.631
80.925	102.87	114.39	113.11	105.82	90.775	106.83	103.39	80.476	64.45	81.9	65.118	88.527	48.042	139.77	111.6	91.209	64.072	91.072	101.06	164.86	120.09	127.42	130.89	168.37	159.12	133.92	100.45	104.47	83.541	178.25	156.64	131.68	124.65	171.58	115.42	117.47	95.187	123.67	124.72	143.58	130.23	149.52	128.01	127.49	79.466	111.24	119.86	101.52	65.185
79.107	106.72	120.02	117.43	110.01	104.32	124.81	117.6	101.06	88.484	56.222	83.79	74.316	81.834	94.867	89.541	87.069	66.94	68.406	100.6	115.04	97.101	146.16	147.22	154.5	142.56	133.27	108.77	71.315	50.834	123.54	122.3	122.84	116.43	183.49	149.18	119.15	102.3	117.87	119.17	127.12	115.99	145.56	112.45	133.39	88.807	118.07	107.18	119.16	63.228
92.458	103.87	121.04	115.13	108.65	121.63	123.33	118.32	117.05	117.45	54.88	93.267	68.396	106.19	65.761	81.003	82.997	81.371	74.796	102.52	76.413	94.719	141.71	147.59	120.68	117.63	115.58	125.15	58.112	50.309	54.233	81.66	104.21	95.489	153.7	155.5	107.76	105.05	107.76	104.05	110.26	108.89	114.93	87.095	125.91	93.001	110.64	76.487	113.01	75.072
111.32	102.73	124.37	107.47	105.38	126.52	126.79	99.473	122.56	114.47	76.908	77.085	82.921	103.5	66.62	77.858	83.281	92.428	77.95	90.663	73.06	92.761	106.02	107.57	73.403	79.882	90.022	123.49	70.661	66.878	28.863	56.073	90.937	77.489	101.1	133.26	78.653	91.802	84.456	81.133	82.795	71.256	80.991	68.427	125.49	99.271	91.269	57.98	120.65	115.13
105.48	88.914	118.43	91.955	106.89	104.96	124.29	69.347	121.82	80.905	75.672	40.749	89.058	69.686	77.498	73.737	65.32	74.981	76.201	75.656	91.613	86.205	97.388	73.909	77.326	76.559	79.669	117.59	84.967	84.716	50.131	58.847	76.812	67.551	89.132	112.6	70.18	89.782	85.447	79.276	75.716	66.552	67.83	60.873	111.54	93.226	84.657	59.537	109.73	133.47
98.297	90.905	109.73	73.384	107.51	74.197	126.05	39.541	114.11	39.097	76.888	29.406	99.993	42.554	95.912	75.295	74.97	71.066	64.536	68.822	129.56	87.351	76.101	25.751	96.289	76.186	99.68	99.65	110.68	111.28	107.67	73.782	84.252	78.346	95.339	88.977	70.911	97.223	82.552	95.771	86.673	72.539	69.834	71.616	101.58	91.112	84.223	87.442	116.9	140.11
94.959	98.614	101.8	60.92	108.93	57.279	121.36	25.887	114.01	22.857	65.919	44.35	96.212	31.06	99.223	78.015	89.232	74.757	83.765	88.231	144.65	99.216	75.815	10.099	119.81	80.814	130.09	96.056	120.77	129.79	135.49	78.182	97.409	89.954	104.72	64.893	83.578	111.89	84.714	113.71	110.31	98.236	72.322	78.792	84.661	84.762	90.447	106.45	104.18	123.74
101.62	111.98	101.4	62.842	104.95	66.051	122.12	37.816	125.71	41.05	71.556	74.609	97.477	44.527	97.104	77.013	97.751	86.954	104.6	117.6	141.13	113.74	76.607	13.354	104.64	60.462	137.95	98.899	113.77	123.94	117.74	63.489	98.467	88.761	84.566	34.543	96.064	124.33	84.546	130.03	127.47	115.61	74.517	89.276	85.165	90.254	94.36	113.32	98.032	117.19
107.95	113.84	105.65	74.695	100.53	83.965	123.97	54.998	139.74	63.273	84.35	82.804	99.229	60.024	98.786	75.661	93.294	88.357	131.59	139.33	120.8	112.75	85.261	29.351	71.889	32.714	118.02	103.64	95.219	100.34	69.15	38.627	84.11	72.17	39.629	8.7346	104.22	124.43	90.305	132.62	120.16	106.99	64.28	89.036	89.162	99.831	90.678	103.72	83.067	121.05
109.35	112.61	101	81.698	88.122	86.843	118.75	59.923	131.84	66.913	123.33	84.31	115.56	78.768	124.85	89.21	114.13	104.19	121.47	134.75	125.22	106.15	56.227	14.172	37.378	8.021	92.713	91.598	107.18	101.7	46.401	29.662	68.274	60.99	-17.904	-5.7042	109.74	122.39	101.67	145.28	109.12	92.988	47.997	100.5	91.909	118.27	80.934	111.1	86.45	133.44
97.039	92.311	96.414	80.835	90.268	75.207	107.5	50.825	116.42	48.939	135.88	74.856	113.77	75.871	138.9	108.93	122.15	97.523	125.76	118.17	128.24	103.36	61.731	30.239	74.004	47.505	93.715	96.642	122.75	122.62	65.351	53.368	72.676	66.55	-2.4592	28.373	109.23	107.68	111.94	133.91	89.584	104.35	37.148	96.996	81.317	122.92	84.144	112.92	66.323	120.93
85.546	88.897	81.919	74.17	81.002	65.117	91.868	56.354	88.038	53.185	145.68	107.85	112.65	96.972	136.93	126.18	148.98	120.9	83.507	91.516	137.07	112.78	34.821	34.345	95.805	85.529	98.744	96.263	158.96	155.13	103.45	94.977	85.509	85.727	25.005	67.994	107.79	103.92	119.21	140.6	94.443	122.72	51.862	119.9	77.067	136.08	102.23	140.15	89.648	112.74
88.579	91.81	79.246	73.02	73.556	76.524	85.983	71.378	69.931	78.263	124.97	134.19	98.825	113.02	114.03	128.23	158.62	130.74	79.66	81.102	112.89	114.43	20.744	52.168	84.105	99.666	92.943	99.709	172.25	160.61	113.89	118.42	108.04	99.818	35.732	86.831	93.813	89.822	113.65	119.16	92.284	91.189	67.182	120.97	79.164	143.62	116.42	142.45	119.78	118.49
97.986	92.2	88.056	80.447	72.242	106.56	86.746	86.317	66.211	112.8	95.254	126.77	86.737	111.13	101.7	125.51	141.23	115.97	107.34	91.279	95.929	113.69	24.537	74.33	48.616	90.493	87.928	106.37	159.73	142.93	100.08	117.76	116.66	99.625	10.705	72.512	87.417	85.766	116.16	103.08	107.03	59.536	80.512	108.01	93.773	146.74	116.72	117.65	139.52	136.44
100.79	95.08	101.44	97.196	79.77	134.23	95.995	98.655	67.107	132.44	82.407	100.57	89.988	107.5	105.42	123.68	113.62	97.989	103.83	99.098	113.24	108.45	25.339	75.458	10.591	67.149	101.57	104.36	135	113.96	91.684	103.8	103.17	94.449	-25.323	45.135	90.226	98.407	115.34	115.75	126.34	50.364	99.291	106.11	125.74	155.13	106.54	97.72	166.32	167.71
85.569	89.258	108.65	117.5	98.202	135.84	96.189	105.3	65.476	120.07	56.112	70.665	77.139	102.2	93.797	118.58	79.875	80.34	87.093	97.847	115.14	89.754	51.706	87.884	18.611	67.001	124.48	102.52	96.172	84.168	78.745	85.996	79.974	89.314	-14.258	41.24	95.696	112.55	100.94	126.13	110.39	57.356	107.8	94.592	135.51	150.71	97.941	83.448	161.41	179.92
67.031	85.381	106.19	127.65	115.02	118.34	76.901	101.64	54.535	88.942	43.482	66.565	60.283	94.334	78.701	119.39	73.283	89.242	65.749	93.362	123.61	96.819	74.577	111.48	78.91	104.83	155.66	108.66	81.37	94.742	86.491	87.256	69.763	94.728	43.375	66.016	96.793	123.05	78.864	133.85	87.001	108.12	104.43	87.542	133.83	140.54	92.852	84.225	134.28	164.31
64.068	88.167	103.48	124.36	122.92	101.87	51.348	88.8	43.204	59.607	41.122	77.189	45.697	80.214	64.632	118.3	90.632	109.6	74.571	94.564	121.48	123.16	87.027	141.64	152.44	154.47	171.82	121.25	88.951	126.15	99.811	98.683	84.176	102.68	108.52	99.786	83.035	115.11	60.089	115.37	59.602	144.14	83.991	75.018	132.52	127.92	84.528	82.182	101.34	136.08
70.257	105.82	94.003	113.67	110.38	95.361	36.56	89.997	37.47	63.783	47.067	103.63	46.697	94.26	53.502	104.51	113.57	135.89	51.685	88.52	108.1	134.47	65.744	141.59	169.24	163	152.9	118.95	104.97	126.95	92.219	102.99	88.16	96.98	128.19	113.89	74.984	113.38	73.726	111.39	54.788	129.52	73.515	87.372	137.64	125.37	79.048	91.757	112.39	121.76
84.952	114.36	96.966	100.55	104.04	95.317	49.392	85.07	57.345	76.384	57.693	97.556	64.104	95.949	73.848	95.142	106.12	114.52	67.225	92.92	101.21	124.29	66.294	127.63	166.35	149.65	137.05	112.12	104.92	103.59	83.786	96.196	94.296	87.06	131.97	114.94	79.17	107.94	107.19	93.476	73.013	95.481	67.034	88.623	136.67	113.13	71.022	77.353	117.79	110.3
90.653	117.06	101.94	96.315	107.84	91.833	84.411	92.148	98.164	97.351	71.876	88.783	89.673	107.61	105.07	91.494	73.052	75.467	70.716	95.854	105.9	92.97	89.366	106.56	149.21	123.49	134.63	99.273	87.864	65.473	76.191	85.812	87.825	82.587	146.68	117.3	103.84	111.39	138.33	88.286	108.23	79.61	83.475	96.835	116.24	93.383	76.683	66.18	120.31	98.168
96.503	121.62	111.32	103.8	124.25	89.442	125.67	102.13	143.5	109.56	92.316	90.505	111.87	116.81	129.64	96.607	52.836	57.25	86.675	102.17	123.3	71.22	121.26	96.11	136.63	107.99	151.26	91.515	74.74	55.744	82.035	82.032	92.705	96.351	174.9	127.48	121.06	103.46	130.84	76.797	130.51	82.546	102.73	98.389	81.591	69.137	87.787	61.384	106.3	83.563
92.368	120.72	108.93	116.48	134.82	89.582	136.09	119.12	171.71	123.33	91.364	106.85	105.09	120.46	120.91	97.223	47.507	72.335	106.7	113.13	128.92	76.834	161.17	126.61	141.61	122.86	151.41	102.21	68.697	74.555	73.941	88.842	91.696	109.76	202.54	142.42	135.21	101.86	119.19	83.279	144.14	124.53	116.24	96.332	34.074	43.409	104.38	64.805	60.544	49.946
108.6	132.49	105.15	119	122.73	94.437	122.18	116.09	159.17	121.22	112.9	125.89	104.69	112.94	122.29	103.76	96.57	127.77	129.66	126.44	150.37	116.97	134.16	127.1	125.77	123.22	133.76	104.39	101.78	134.73	84.22	97.521	107.43	122.99	165.32	128.08	123.39	99.68	104.51	99.33	149.08	151.35	103.9	99.133	21.391	41.686	96.358	79.116	38.587	33.247
112.57	137.04	97.057	116.92	101	94.043	101.74	122.74	125.86	120.16	97.714	139.29	86.113	124.52	89.366	89.172	113.3	160.29	102.08	119.77	122.14	126.24	103.53	122.83	103.05	113.79	91.411	101.29	106.99	134.9	76.525	96.685	97.085	111.84	122.44	115.02	108.4	110.19	115.43	121.87	124.83	133.43	106.23	117.43	38.757	59.647	96.747	102.75	54.996	31.716
120.47	134.59	90.156	101.84	82.85	85.917	81.861	114.44	88.005	113.66	104.33	143.38	87.104	136.19	95.427	99.14	118.3	162.89	74.685	112.56	112.11	126.81	60.237	88.665	90.846	102.43	77.94	88.884	113.85	131.38	95.511	99.378	86.013	98.006	82.987	99.528	104.99	128.99	140.46	139.21	120.66	130.48	118.39	149.04	78.609	90.626	100.02	127.39	94.567	40.611
126.52	119.3	88.402	89.116	91.932	86.72	71.375	101.79	78.528	114.85	121.29	138.2	99.616	139.25	124.98	134.82	101.2	131.86	90.193	115.15	121.55	125.1	55.227	79.437	115.24	125.56	111.23	90.644	109.04	128.09	128.53	115.42	82.909	90.711	88.844	104.77	111.6	133.69	151.51	125.99	129.44	153.92	140.22	169.12	113.56	113.91	114.36	134.81	115.25	46.58
118.33	104.2	85.195	101.81	109.73	102.54	88.823	133.5	109.53	147.8	120.46	149.06	112.3	167.74	111.74	140.34	52.262	89.83	85.016	103.51	83.86	85.458	93.027	114.11	111.39	132.1	111.07	88.582	63.136	63.362	109.61	123.44	70.912	80.846	137.73	129.57	112.39	110.37	117.24	82.549	86.542	104.53	179.7	172.16	132.53	129.59	143.67	137.97	143.5	72.784
113.42	95.541	81.545	121.43	124.51	138.35	99.946	158.69	145.27	182.04	135.85	150.48	135.99	168.29	100.5	139.84	44.605	77.912	106.89	103.21	88.936	86.461	124.14	165.9	105.11	147.94	114.07	100.61	44.659	37.422	90.835	136.44	74.417	83.134	155.72	141.12	107.92	81.992	79.591	55.929	71.304	78.526	192	154.98	135.82	127.43	149.84	125.71	134.83	95.724
98.423	90.816	67.671	134.88	118.03	163.32	87.353	171.71	150.29	197.34	128.73	141.75	139.14	151.86	67.724	116.66	74.222	99.964	110.93	101.55	94.896	103.62	136.59	203.45	88.846	152.43	101.73	116.64	50.53	35.264	60.762	137.24	70.58	85.713	120.38	129.69	112.38	81.501	83.557	77.573	89.929	77.856	173.81	131.39	105.54	102.88	137.56	111.99	92.335	101.02
87.458	90.225	56.888	125.66	94.824	155.23	59.875	148.54	113.6	166.99	121.09	122.65	129.68	114.63	53.503	95.894	137.02	139.48	108.76	101.56	110.57	132.19	119.33	186.4	78.785	139.78	100.22	125.06	90.998	80.191	67.665	129.75	75.896	98.32	50.153	100.89	124.26	107.96	122.31	126.8	143.66	123.71	129.92	111.37	61.478	68.637	111.1	103.25	37.852	87.436
83.783	96.982	60.047	101.96	76.822	123.17	43.481	106.29	62.002	110.74	119.87	113.08	114.54	84.616	58.244	88.679	195.01	175.41	93.423	98.675	124.2	149.26	96.219	131.49	85.791	125.44	121.4	126.66	141.81	144.29	121.38	127.42	90.117	120.2	-0.54295	83.114	133.42	136.98	158.19	167.39	195.54	189.56	95.229	109.03	34.304	47.505	95.205	110.56	13.16	67.877
100.8	108.93	87.38	84.757	83.663	95.114	57.444	59.994	32.073	54.225	112.89	102.4	93.029	67.296	69.709	96.597	225.09	182.73	132.46	102.86	96.964	126.25	99.727	85.407	99.389	115.69	142.59	122.56	168.38	190.62	177.46	124.45	129	141.23	-14.218	80.643	108.72	117.5	135.94	129.33	170.77	170.02	59.586	83.081	24.311	40.351	85.174	106.88	15.687	59.561
100.2	119.84	104.03	85.425	92.195	85.999	81.247	64.565	37.635	63.794	117.73	126	86.594	92.304	71.112	99.466	191.49	172.04	111.98	100.94	76.014	89.1	127.2	86.648	109.42	122.49	128.64	119.02	161.06	188.37	201	140.76	128.08	141.08	19.172	93.403	100.27	106.79	110.3	120.18	140.83	168.93	79.629	94.658	42.64	57.094	104.59	126.62	57.403	53.414
108.94	128.84	116.8	95.675	101.93	98.2	95.644	71.223	52.72	94.267	137.74	137.67	94.574	104.33	85.283	113.44	167.26	163.52	134.22	114.09	84.377	68.235	139.79	106.19	109.52	137.29	109.58	116.74	157.14	194.99	200.72	157.52	132.89	134.31	26.985	84.886	86.922	91.722	80.662	112.48	118.56	160.2	83.878	90.198	54.432	65.909	106.16	130.02	76.576	49.352
[truncated: 66 more columns]
