# Supplementary material for: Constructing high-order functional connectivity network based on central moment features for diagnosis of autism spectrum disorder
Source: PeerJ. 2021 Jul 6;9:e11692. doi: 10.7717/peerj.11692 (PMC8269664; doi:10.7717/peerj.11692)
Supplement: Supplemental Information 2 [file peerj-09-11692-s002.zip › raw data/Subject_62.csv]

94.017	81.625	102.47	73.064	100.26	121.33	92.012	79.953	94.997	107.91	105.94	89.868	113.22	90.681	121.79	107.66	96.625	65.495	111.9	78.751	116.65	122.56	98.174	85.823	103.85	110.02	108.65	89.304	100.08	80.705	101.53	101.44	112.83	95.201	81.679	112.24	123.63	109.84	142.4	112.09	123.55	110.94	123.25	123.71	116.33	97.722	93.461	93.232	109.12	90.326
92.9	83.106	110.4	88.292	100.79	133.7	114.14	97.984	105.15	113.61	107.39	93.656	125.6	111.07	116.24	118.13	107.25	70.393	119.79	93.878	120.84	112.58	93.762	100.77	77.499	120.78	90.416	110.85	120.65	88.121	118.86	121.3	108.84	97.254	48.126	101.76	109.24	100.63	108.72	98.714	75.396	77.793	110.67	105.4	93.69	96.686	87.668	98.638	91.784	77.309
92.338	72.516	120.28	97.935	87.28	123.47	136.26	115.3	124.39	116.33	121.93	114.06	138.44	119.97	114.86	128.32	102.76	78.6	114.31	102.23	113.96	97.408	94.68	97.949	82.59	118.77	29.948	92.807	134.87	102.32	136.46	139.74	112.75	98.582	58.681	91.003	84.776	91.254	88.51	93.662	29.181	57.488	110.81	98.053	85.783	104.79	98.382	119.08	102.18	80.776
93.279	63.127	126.5	105.05	95.292	111.4	149.17	125.32	160.75	126.61	134.38	123.27	146.23	109.23	123.37	124.88	91.003	86.062	94.173	91.692	104.99	92.453	99.391	94.46	95.398	113.5	15.708	79.827	130.95	113.57	139.74	144.4	117.85	99.644	104.59	95.687	73.706	94.68	83.465	99.027	13.196	65.314	108.72	103.76	97.574	122.47	106.39	127.11	113.33	94.646
97.025	71.257	123.8	115.73	119.69	114.17	144.56	126.78	182.48	145.83	123.06	116.91	135.73	85.676	124.3	107.87	89.494	97.648	85.94	79.252	92.218	95.13	96.656	100.09	89.803	115.3	69.64	93.109	113.27	117.78	115.89	128.14	118.74	104.14	120.35	107.61	77.292	105.67	74.688	102.4	19.806	90.617	92.37	110.1	118.66	144.76	97.434	111.03	118.04	111.72
102.54	95.547	109.58	113.51	125.44	114.17	121.96	112.67	155.12	141.79	110.98	99.036	112.77	58.622	109.27	82.174	110.18	108.19	75.74	70.574	76.284	92.472	84.09	93.571	73.232	104.02	118.86	105.42	94.158	105.04	76.452	102.29	106.67	100.88	113.11	110.6	92.886	116.87	70.509	109.43	52.509	123.75	90.43	117.79	133.53	153.21	94.657	97.351	121.29	126.9
107.93	119.25	97.002	105.45	126.44	112.88	97.562	95.566	111	113.34	106.84	87.588	92.176	56.464	91.808	63.669	138.39	116.47	74.397	74.033	84.18	96.558	70.797	86.269	66.924	98.548	162.66	126.25	84.874	86.684	49.829	85.767	87.716	91.873	81.917	104.71	99.466	109.62	60.879	99.844	71.838	124.71	97.688	112.29	127.09	139.23	99.872	91.997	114.11	123.52
100.96	102.29	87.268	83.136	89.035	95.027	84.346	83.398	97.534	93.818	102.39	92.223	94.103	84.239	96.337	73.641	141.16	120.89	78.589	79.713	108.62	101.45	61.732	74.091	90.589	104.24	76.495	86.203	118.61	100.71	75.509	93.598	76.179	84.511	39.832	104.25	97.01	98.168	53.471	91.659	50.754	99.142	118.82	108.01	135.5	137.22	117.7	114.36	119.5	120.05
99.782	90.987	96.709	73.866	105.23	84.775	93.06	83.884	116.04	67.137	115.63	94.01	110.41	111.62	124.94	91.129	126.59	115.02	66.897	73.965	144.26	118.37	79.282	86.435	140.37	123.15	93.957	96.577	120.65	98.087	116.59	112.39	74.493	83.253	75.998	116.02	90.067	84.202	62.428	79.088	36.398	73.012	123.53	100.83	119.6	116.96	121.21	121.28	94.629	97.946
100.89	95.429	105.64	69.477	135.4	82.786	107.81	84.833	126.33	59.462	121.54	81.444	121.17	108.51	152.69	103.47	106.79	110.31	56.215	70.406	144.01	128.06	110.57	101.47	176.5	140.41	155.03	126.33	108.97	97.386	153	124.89	81.188	92.476	166.64	137.42	102.22	94.03	98.625	95.018	62.218	85.501	108.79	96.297	107.39	98.091	100.63	109.62	60.493	77.49
102.22	88.84	114.05	75.69	139.02	79.027	125.5	95.69	160.65	95.017	108.63	80.698	122	96.947	157.8	126.35	86.823	96.554	56.373	59.315	136.65	131.21	122.95	111.06	197.15	157.76	138.38	105.03	83.928	78.401	157.2	133.89	82.183	90.665	190.05	158.56	101.51	98.177	86.922	92.907	78.42	104.07	100.96	104.04	129.44	112.18	98.793	109.02	84.942	87.196
104.87	100.61	103.68	79.387	127.78	80.334	120.25	92.947	140.34	122.17	94.732	76.131	101.54	72.516	124.02	115.96	81.884	81.493	54.535	64.344	116.5	130.71	125.41	100.13	179.6	155.49	130.96	99.741	61.056	56.983	132.66	124.48	69.71	79.489	224.47	175.1	121.82	115.91	96.017	114.47	129.82	133.74	105.17	105.51	146.84	114.42	98.894	104.12	101.9	93.675
104.18	107.28	87.9	93.223	114.49	89.537	99.992	92.964	111.09	136.07	75.317	85.232	77.596	72.634	76.468	88.691	69.713	55.999	46.655	70.837	125.13	137.04	117.87	98.332	153.13	156.3	140.22	112.28	40.715	34.327	99.478	106.5	50.568	63.028	235.57	192.49	134.7	124.35	92.629	119.69	144.18	130.28	118.81	99.838	152.08	119.03	105.2	100.8	106.37	94.934
104.61	108.03	77.159	119.04	91.863	95.53	76.009	101.39	80.986	121.36	54.545	118.27	62.935	98.2	48.76	63.613	45.392	36.788	62.426	94.913	148.16	135.59	103.2	108.87	130.99	145.56	150.54	116.71	34.219	34.052	68.82	76.146	52.009	65.531	209.47	185.85	121.54	112.65	79.273	99.305	110.01	102.26	123.73	88.596	130.8	117.63	102.07	94.839	108.05	98.697
103.63	120.56	66.425	122.75	78.015	87.549	53.882	92.994	32.144	60.278	65.416	117.17	68.329	107.76	61.217	30.448	37.173	30.284	61.675	114.27	148.45	120.13	100.35	106.63	102.72	92.733	183.09	131.89	41.573	47.738	55.563	42.981	65.867	81.133	235.94	155.82	124.55	113.91	108.61	103.47	125.89	108.62	126.63	89.612	84.164	92.565	93.065	89.519	79.086	100.74
91.819	98.651	74.142	117.7	49.499	73.004	58.939	96.461	50.652	38.753	74.421	108	96.216	124.77	99.669	46.283	42.488	31.339	59.245	97.161	142.41	101.31	96.525	113.09	89.513	61.28	106.12	85.679	56.108	52.387	62.962	45.64	81.628	92.767	171.06	122.54	104.19	101.12	80.698	77.845	112.11	116.01	133.94	115.43	72.516	112.1	111.8	114.26	101.42	129.08
80.582	92.521	81.899	105.74	58.334	79.462	72.443	92.613	58.417	38.11	85.868	74.98	114.39	127.26	121.32	62.985	82.207	61.673	71.298	90.324	110.81	98.636	107.16	119.52	52.509	57.747	92.332	93.922	79.773	68.994	79.809	67.597	92.222	105.84	110.05	93.215	107.95	103.78	80.135	80.048	147.67	135.68	122.47	127.33	60.886	112.03	116.4	121.55	95.794	128.2
75.883	84.639	89.648	101.52	58.355	86.806	89.803	98.588	57.822	57.082	93.561	71.184	118.16	130.85	106.11	88.63	120.42	98.984	85.861	92.07	68.167	96.996	118	125.1	28.441	79.378	50.765	86.771	96.906	82.821	91.451	100.1	102	113.4	54.204	76.632	111.82	108.91	93.101	98.475	171.36	147.33	122.56	133.67	63.706	107.6	126.66	129.21	104.3	114.74
78.733	76.893	96.703	112.51	81.364	92.273	106.18	114.13	82.147	78.014	99.685	83.937	118.32	144.6	81.467	105.13	128.44	113.56	81.06	86.896	60.054	105.08	122.49	139.05	31.843	110.19	41.423	91.455	95.478	81.057	94.713	124.67	106.34	109.3	36.951	86.964	113.19	111.44	102.17	110.39	163.93	128.09	133.59	134.69	77.463	100.38	143.33	129.95	103.38	89.991
87.319	84.355	100.4	129.38	119.79	92.601	113.58	125.77	109.09	81.616	104.86	91.401	116.33	149.54	73.808	100.92	106.76	102.85	67.726	83.057	74.218	107.87	119.7	147.61	56.952	118.75	81.203	111.47	84.219	71.106	89.88	121.86	110.86	105.01	74.286	109.38	113.87	113.05	107.27	112.55	138.92	99.977	141.99	131.16	89.847	90.152	148.51	117.59	87.245	69.458
95.416	100	105.05	140.79	140.53	89.866	114.31	129.4	123.47	80.223	105.15	91.094	109.92	135.48	86.66	92.577	79.33	84.402	71.697	87.087	87.965	97.094	107.45	138.98	92.735	105.33	116.58	117.3	77.242	62.415	81.608	99.639	119.25	108.38	109.25	121.15	102.51	105.51	89.753	95.139	97.846	83.468	138.85	126.99	101.99	92.667	139.5	103.62	87.243	74.522
92.114	102.32	107.45	131.97	146.26	94.834	112.89	121.84	134.54	95.81	103.1	70.333	101.76	108.52	104.36	87.27	74.951	75.348	80.719	84.14	103.93	95.42	88.392	115.22	115.41	97.745	131.75	121.17	84.643	61.253	83.921	86.583	119.01	109.2	108.69	127.17	93.931	97.924	57.245	71.419	65.627	79.831	127.73	124.73	122.98	115.51	130.9	102.08	97.827	96.675
83.462	86.973	98.32	101.28	102.99	91.673	105.62	106.57	104.12	110.33	105.94	64.041	87.155	72.913	97.526	87.445	100.39	95.317	95.27	94.527	96.021	91.871	62.782	69.839	113.65	87.199	71.492	88.505	108.04	82.838	87.441	86.673	122	112.78	87.47	114.66	93.841	99.224	57.433	76.852	63.887	99.138	124.93	125.87	141.53	134.43	129.6	121.14	126.32	124.85
72.942	55.673	78.727	63.025	53.264	78.578	96.742	90.901	77.697	115.5	112.77	69.755	81.808	50.916	80.962	86.814	133.17	125.1	93.084	102.67	94.89	96.963	37.727	29.255	88.625	75.587	-17.75	47.413	133.54	114.6	90.045	99.52	124.27	110.59	70.184	104.81	105.04	109.92	84.079	104.14	84.033	111.6	133.42	129.31	157.09	141.45	142.41	151.25	144.11	139
82.645	80.968	81.584	82.991	115.59	109.39	93.92	97.868	57.072	93.978	100.43	91.659	69.583	51.973	67.283	72.862	153.24	144.9	108.63	124.45	115.11	117.95	47.885	67.421	56.162	105.45	179.48	160.52	90.263	106.16	62.963	101.24	132.44	123.59	84.018	108	92.773	95.347	91.015	87.214	69.045	76.802	89.094	94.522	103.12	106.91	103.44	115.65	89.323	99.409
83.22	82.038	87.038	83.765	138.79	106	97.025	94.387	110.27	83.561	91.868	93.03	95.509	66.494	109.22	72.181	138.51	129.75	104.92	113.19	144.95	121.65	65.728	88.814	43.241	100.34	183.54	169.52	92.428	106.51	73.527	107.03	129.34	117.83	85.602	116.57	83.784	85.694	70.532	73.669	36.48	42.577	78.976	88.751	102.65	107.01	98.895	109.09	73.662	91.532
87.085	91.282	104.57	75.858	132.56	90.687	104.66	82.585	163.29	70.632	101.1	82.6	128.98	69.914	171.25	77.621	112.17	98.089	99.952	92.523	149.22	105.75	98.257	87.485	63.296	75.721	103.5	124.81	114.59	103.23	108.46	109.22	120.61	106.78	98.263	106.84	76.213	77.057	57.502	71.775	12.268	38.119	88.919	99.285	116.42	112.59	102.88	110.91	91.111	107.78
92.698	107.95	125.13	72.914	155.48	103.82	115.59	72.894	199.56	78.115	115.45	54.416	147.11	69.097	207.65	76.837	94.581	75	96.875	71.515	143.61	110.85	133.49	88.178	93.921	87.877	106.31	133.5	137.54	102.87	156.04	116.2	103.3	95.738	105.6	97.806	88.798	81.198	76.483	84.917	24.645	47.204	91.626	102.55	124.5	110.75	96.518	99.723	89.162	112.01
98.082	99.396	135	78.634	170.43	125.69	128.5	82.433	222.18	115.43	122	47.8	147.5	79.516	190.38	87.999	82.971	71.046	89.83	52.462	135.3	129.8	138.9	93.837	130.13	134.75	116.46	140.32	144.02	103.67	184.12	132.86	89.576	85.735	67.285	97.482	104.64	92.917	110.58	100.6	57.992	57.935	102.68	107.81	137.2	116.7	103.55	101.43	97.794	111.48
111.73	102.63	136.4	108.12	205.14	155.97	136.2	112.15	197.38	143.74	117.21	69.984	125.54	93.824	123.22	100.15	81.203	79.761	67.211	39.586	119.72	144.1	127.64	128.89	158.19	196.43	248.19	197.39	81.942	67.216	153.91	144.72	85.38	85.168	54.205	116.72	109.86	102.08	144.42	100.84	103.94	71.33	105.86	106.36	114.76	111.76	102.6	94.234	83.617	88.081
111.05	78.878	98.312	85.872	113.52	118.36	119.32	109.76	133.67	160.03	103.75	94.985	114.65	95.004	70.658	114.98	83.336	110.17	58.599	54.409	64.655	107.45	86.31	99.48	141.05	164.42	89.61	91.132	94.275	95.778	121.55	137.72	96.583	92.297	55.455	123.89	134.87	139.78	195.23	153.29	181.06	131.72	137.06	126.59	138.14	124.51	121.32	127.62	110.53	97.338
117.55	101.14	65.883	62.22	66.193	82.298	93.072	80.921	63.891	134.96	90.628	97.076	102.46	90.986	61.468	105.86	108.42	155.68	107.03	109.56	30.158	75.077	58.594	67.625	76.33	91.22	31.323	47.967	133.29	152.98	86.376	100.3	114.11	114.28	83.537	103	155.17	161.16	220.33	189.81	253	179.05	115.66	113.74	128.2	93.965	98.554	114.7	93.699	86.315
126.59	139.98	81.579	66.736	96.553	73.374	89.173	67.869	59.469	99.181	90.442	93.127	98.435	98.229	81.682	108.45	133.99	155.76	113.5	100.92	51.168	66.806	67.527	87.924	57.782	67.492	114.26	86.075	111.42	127.34	68.216	81.222	109.83	113.88	123.5	96.142	139.37	144.05	160.42	157.89	224.29	177.42	83.406	102.73	100.83	82.705	83.388	88.831	73.743	78.425
127.44	145.67	98.903	63.469	81.208	57.546	92.141	60.125	73.341	81.651	93.373	104.41	99.348	105.03	103.78	124.27	144.04	148.43	125.09	89.478	59.601	57.615	74.428	87.212	64.091	57.655	62.214	57.417	131.56	129.7	90.838	72.733	110.61	108.88	113.19	76.609	128.55	134.56	116.56	144.06	163.04	159.67	70.835	99.557	102.25	92.236	84.571	85.692	99.247	96.185
124.1	134.43	105.9	64.974	85.127	59.287	99.908	63.944	93.37	82.006	108.19	106.26	104.39	108.76	112.57	130.87	137.97	130.6	111.9	73.762	58.774	64.081	82.938	84.989	78.427	69.114	45.813	60.286	145.52	130.64	119.05	76.215	108.37	96.555	106.64	74.167	140.35	142.4	120.01	148.89	139.93	127.59	73.263	94.076	102.25	96.068	91.936	85.99	106.11	100.22
125.58	122.75	103.06	80.27	67.714	66.503	105.7	82.603	78.314	91.392	124.53	126.87	105.35	106.91	105.3	137.41	116.94	118.87	112.03	89.351	22.888	52.628	88.019	78.039	84.455	68.194	31.714	52.508	137.69	129.17	109.63	74.721	118.19	96.426	92.188	67.491	138.6	142.37	147.77	151.9	145.58	105.03	80.432	83.76	82.181	84.476	88.58	82.047	116.09	96.542
125.28	109.93	102.06	100.68	57.813	77.689	112.69	104.12	81.445	113.08	138.2	138.1	114.63	114.98	113.66	145.22	94.235	108.77	117.3	107.74	7.4518	43.129	92.603	80.312	66.743	55.137	30.177	48.648	117.01	119.72	75.579	74.194	120.91	97.238	58.791	61.067	113.48	120.11	140.04	126.99	151.34	85.438	80.975	76.72	60.177	74.238	84.678	73.101	117.21	89.344
125.06	118.86	104.73	118.19	60.285	91.295	113.11	113.36	68.008	119.16	141.79	138.95	116.2	122.06	129.13	142.54	89.873	114.62	139.24	136.65	10.011	37.139	101.8	90.239	22.081	36.271	70.033	69.043	104.03	122.95	41.936	65.674	119.54	108.9	36.687	40.953	82.545	90.626	118.15	102.92	150.49	85.569	60.232	69.9	31.309	56.66	63.329	49.451	95.671	79.631
118.96	121.29	107.25	120.14	55.902	89.206	111.28	112.97	63.636	112.16	136.52	138.6	114.88	129.57	138.17	141.46	99.844	123.03	147.65	145.59	35.442	38.433	102.58	98.382	-10.34	28.128	59.659	63.899	109.27	133.52	37.969	63.58	112.95	116.53	19.203	22.16	63.45	73.089	90.492	94.154	131.57	97.363	50.665	82.503	30.765	60.684	58.809	48.326	86.569	88.225
110.24	113.36	105.07	115.84	71.777	84.479	110.55	111.88	81.931	103.15	123.37	136.59	112.74	139.14	130.47	141.09	114.1	125.86	143.47	138.11	74.389	56.661	93.574	109.01	-10.26	47.622	51.564	63.737	118.69	140.11	58.516	71.106	106.13	116.59	9.205	27.005	65.744	72.754	71.468	91.128	110.49	94.777	53.684	99.469	55.296	82.25	69.162	67.326	83.669	100.04
105.88	110.13	97.24	110.31	94.766	86.488	107.82	110.53	87.129	93.613	114.19	131.63	110.67	138.3	108.61	136.52	122.65	121.41	133.38	134.19	81.007	71.71	90.784	112.92	22.711	74.45	72.345	77.705	114.98	131.57	78.885	80.103	106.02	115.66	45.69	58.957	84.409	85.062	84.846	95.09	109.97	86.751	67.782	106.13	82.269	103.18	76.09	90.803	80.491	102.25
108.12	111.98	92.265	105.02	104.2	95.062	105.42	106.84	84.101	89.813	117.03	121.74	114.49	131.15	97.426	130.09	119.13	113.12	131.88	142.42	53.527	74.201	98.84	103.11	64.523	81.204	94.021	87.522	104.81	115.32	82.7	83.407	110.6	116.01	103.24	92.753	93.935	87.171	108.9	91.962	115.79	74.676	81.279	96.752	98.896	110.36	73.879	102.21	82.935	95.648
109.69	95.697	104.29	106.62	94.915	106.52	114.87	111.9	126.57	109.99	122.24	116.54	130.35	140.01	114.65	139.84	98.749	95.532	128.45	132.23	40.54	74.857	107.01	98.096	99.11	79.922	64.557	67.128	94.277	91.211	76.664	92.125	108.05	108.54	99.875	110.46	68.798	60.798	83.015	56.705	73.788	45.381	90.494	87.154	116.05	124.69	83.765	106.43	110.52	97.693
110.54	98.179	113.77	109.82	98.377	127.16	119.39	110.36	138.94	115.68	122.64	105.64	132.39	140.67	135.89	132.33	85.425	91.388	123.31	126.67	32.213	78.114	116.38	98.291	84.103	69.828	95.174	91.795	97.574	92.04	72.006	92.216	100.58	108.54	89.014	95.796	58.742	49.044	78.109	51.117	51.893	37.588	74.957	70.539	97.719	105.9	73.342	78.69	97.953	85.66
106.96	90.254	114.25	113.52	69.05	129.03	120.9	118.02	130.62	117.5	110.12	128.68	124.14	138.85	140.84	139.15	76.621	96.078	115.08	118.78	29.605	70.233	106.75	99.435	54.013	59.921	47.825	69.154	112.25	110.25	73.171	96.237	98.162	111.4	26.903	55.765	56.645	55.262	75.312	64.72	34.001	57.059	70.282	73.581	74.646	90.504	73.344	67.516	106.36	92.255
100.42	81.635	101.65	115.94	74.932	129.38	117.91	126.74	128.83	120.87	101.77	144.43	120.3	139.55	139.55	146.19	82.005	102.84	101.46	109.36	56.497	82.075	90.814	109.09	18.876	61.737	40.655	73.181	124.58	130.04	80.946	107.7	91.72	107.16	-31.799	28.472	79.433	80.555	78.965	79.713	59.614	81.811	73.002	82.961	50.801	72.221	78.592	68.489	92.912	92.117
98.403	87.272	83.388	115.09	92.095	130.65	106.86	128.57	103.71	121.35	111.87	145.75	123.42	136.65	136.8	149.41	97.582	112.1	96.935	117.28	75.319	96.19	88.215	115.82	-1.6847	61.046	74.059	93.603	126.42	142.13	85.44	116.28	87.633	104.01	-26.354	20.868	109.68	109.09	100.66	94.791	113.5	112.08	83.007	89.882	28	51.301	75.542	75.498	65.382	85.135
97.991	82.504	77.742	116.22	81.532	128.27	100.3	132.26	98.954	140.01	127.5	146.19	137.5	147.84	141.95	165.29	101.27	112.91	106.58	126	87.151	102.62	93.424	122.67	7.0947	63.858	53.328	72.358	123.04	139.73	88.032	125.03	85.05	99.557	-10.621	28.083	106.65	111.21	91.297	85.156	113.36	115.88	99.368	98.253	34.803	61.065	81.39	94.564	71.249	92.688
101.42	89.613	82.654	121.34	82.125	132.47	98.015	129.21	97.901	146.64	140	134.98	143.06	158.76	144.98	162.8	98.581	111.83	127.93	141.06	89.31	107.41	104.23	129.7	12.007	62.248	77.661	78.255	118.88	134.72	87.726	121.76	82.067	99.576	29.134	31.453	91.74	100.33	84.739	80.019	94.912	94.729	94.57	91.048	41.776	63.466	79.147	92.086	67.262	90.798
104.19	101.99	90.949	128.67	78.466	134.02	99.171	125.9	83.056	133.88	131.01	134.79	126.89	153.55	124.34	145.78	91.064	109.31	146.63	153.87	66.801	95.971	110.86	132.21	12.615	55.95	101.85	89.014	112.53	127.67	85.031	111.04	83.362	104.66	65.031	25.878	81.245	94.681	94.013	94.239	81.457	73.993	76.89	77.252	43.64	59.672	73.391	78.744	67.206	87.397
100.74	95.598	101.83	135.28	80.041	129.83	106.94	131.18	95.059	125.12	101.77	146.36	104.83	140.55	90.977	135.56	84.01	101.18	146.96	141.53	51.132	81.875	109.22	135.41	27.881	60.607	87.261	84.653	100.93	111.08	84.206	110.7	85.213	102.74	53.54	30.805	76.498	92.57	86.691	96.716	76.842	57.684	63.623	70.583	56.443	71.424	81.654	79.031	87.98	93.59
98.297	95.258	107.32	130.01	112.37	127	107.36	126.55	100.77	108.36	85.477	136.55	88.587	114.87	68.362	118.53	98.213	106.4	133.81	124.06	48.783	80.327	115.15	130.13	51.305	66.243	121.7	113.47	93.607	104.52	85.038	112.28	88.918	100.71	60.679	50.354	92.708	99.833	94.617	97.09	119.9	67.297	50.618	63.634	62.136	71.533	80.506	78.155	86.097	92.278
100.38	92.818	108.08	109.9	112.87	107.87	97.037	112.27	88.804	91.429	93.852	124.5	87.043	91.89	70.606	114.07	123.61	132.68	125.86	114.56	51.346	76.867	118.31	105.98	90.787	64.781	104.39	99.736	108.48	123.96	87.139	110.02	104.06	107.65	70.668	67.839	98.236	100.57	103.41	94.35	149.33	100.2	53.011	68.356	77.026	77.481	76.835	88.175	102.12	105.57
104.57	93.517	107.55	90.336	118.56	88.598	84.93	95.851	91.773	79.457	118.46	106.52	97.304	89.291	96.829	115.84	145.2	160.38	113.35	97.864	84.216	90.833	110.55	89.32	127.83	77.33	114.55	93.875	128.14	145.95	92.476	106.97	116.69	116	78.017	87.845	87.922	91.939	95.931	84.694	135.66	119.02	63.725	80.718	97.792	91.438	78.027	94.609	113.1	116.74
105.78	102	99.013	78.337	125.17	74.986	75.287	84.016	93.45	66.19	134.47	99.544	99.412	93.351	115.61	114.5	148.7	168.8	92.994	77.748	119.84	109.45	87.662	81.743	143.62	95.792	148.22	103.15	135.64	148.73	98.258	102.1	120.84	120.92	89.444	105.57	80.118	90.906	96.629	92.183	107.05	125.88	85.548	97.484	114.85	105.21	87.899	96.188	115.12	116.77
98.568	101.36	83.02	77.293	115.38	72.44	73.988	86.122	100.31	67.932	115.97	116.95	85.718	94.223	108.31	116.54	126.5	147.57	81.592	65.212	140.17	121.79	54.031	78.01	139.91	112.81	139.26	99.897	128.79	128.7	103.15	99.445	117.07	117.51	72.179	120	82.391	99.122	104.3	109.06	87.523	124.24	116.09	113.23	133.85	123.74	108.9	104.48	128.54	113.15
88.973	98.685	71.374	87.412	112.87	94.276	80.387	98.096	101.4	80.976	75.078	132.75	61.495	81.043	80.444	112.41	94.099	104.68	77.913	65.457	144.22	130.47	37.465	80.165	132.82	128.37	147.76	119.93	96.114	85.145	100.67	97.979	106.54	106.44	60.553	136.79	97.234	109.26	123.04	119.47	98.247	122.84	136.51	117.01	139.18	134.6	122.81	111.01	133.29	104.33
83.223	87.66	75.4	99.356	131.96	129.55	93.615	108.83	123.19	102.65	42.364	115.06	50.255	66.462	63.171	98.036	68.393	62.286	76.253	68.448	163.03	147.16	43.489	86.229	137.64	145.83	185.65	161.97	58.275	43.637	94.737	99.187	92.743	89.099	55.726	153.31	107.59	106.32	125.91	104.24	109.14	107.47	134.76	110.51	137.66	140.3	129.05	114.77	125.18	100.75
87.52	80.743	92.87	106.07	154.53	151.5	105.51	107.9	143.29	112.24	35.544	71.897	55.403	54.567	62.434	69.388	60.327	47.971	79.622	76.573	185.58	158.27	59.878	89.181	151.52	161.6	233.95	197.67	38.355	31.591	87.163	97.155	88.791	80.296	63.291	153.23	100.44	93.001	112.72	81.899	86.136	81.431	111.37	100.29	127.74	138.29	121.9	111.74	111.91	107.68
97.708	84.254	109.1	98.492	154.97	133.61	110.06	91.191	143.16	95.693	53.501	33.081	68.941	41.186	64.932	30.762	68.625	63.153	80.227	83.613	185.66	147.86	67.894	76.953	162.09	160.66	227.38	183.46	44.841	47.101	83.32	92.252	96.4	81.744	88.755	132.34	86.354	88.35	100.99	85.597	40.958	65.974	95.747	101.66	118.1	129.45	115.65	113.61	111.06	122.5
103.88	97.345	116.91	85.21	168.37	96.047	110.8	69.291	148.45	70.222	74.237	12.125	80.615	32.005	61.341	-5.5039	84.025	82.779	73.877	77.826	173.67	137.28	67.762	65.762	159.66	154.54	207.14	157.4	55.679	57.855	87.702	91.886	99.931	81.546	124.57	117.89	85.766	99.159	92.014	108.09	13.304	65.353	102.3	113.05	116.12	116.43	120.62	120.12	109.85	122.31
96.572	95.339	116.6	72.842	158.92	59.717	109.85	59.803	160.67	69.427	71.045	26.817	83.765	32.149	47.5	-5.2252	86.066	82.168	62.657	57.677	146.56	126.62	70.442	62.872	167.04	154.18	111.76	92.869	57.43	46.574	103.37	100.71	94.036	74.71	147.63	132.71	96.839	116.1	81.296	130.09	4.5177	92.356	142.9	137.79	143.66	128.69	143.59	145.31	134.63	120.13
82.445	93.658	111.73	68.923	182.55	65.412	105.03	57.954	170.89	87.373	55.789	27.958	80.6	43.497	43.278	12.661	81.62	63.675	47.957	38.752	142.96	147.05	96.643	82.78	177.82	171.36	119.84	104.49	46.879	27.094	126.34	108.44	73.903	64.714	195.42	183.06	130.48	131.74	90.687	141.49	47.512	129.87	173.3	147.39	172.12	138.59	153.61	150.85	118.4	95.021
78.88	96.712	110.3	79.632	174.91	90.378	95.829	67.289	134.48	100.83	43.976	42.377	70.182	60.388	45.845	47.616	74.021	55.602	61.6	55.276	146.12	160.95	130.41	107.64	201.08	187.39	167.6	129.43	41.506	32.449	135.81	101.96	69.387	72.655	228.93	215.54	144.89	125.14	113.7	138.88	90.219	163.3	172.47	136.76	177.09	135.57	136.97	133.76	101.91	76.897
75.168	75.245	111.33	82.812	126.91	100.76	92.267	79.359	118.45	122.58	50.944	50.234	79.164	82.967	64.296	84.712	66.605	51.032	53.615	51.255	177.87	163.63	146.97	123.08	229.39	198.98	136.51	109.84	62.986	56.051	151.91	108.36	66.892	72.012	214.11	230.22	143.16	112.94	113.83	130.66	101.27	163.55	167.39	134.34	191	153.79	138.05	133.01	106.26	86.614
83.675	76.425	116.21	92.236	99.099	103.12	92.468	88.036	97.405	124.35	72.155	65.112	83.096	86.761	72.826	86.196	80.952	68.75	64.098	58.407	204.6	153.26	143.33	126.65	228.04	192.36	144.12	110.92	86.781	82.754	151.19	112.18	74.135	73.25	171.48	201.06	131.37	98.894	110.37	120.63	108.16	133.2	141.48	119.59	165.52	139.84	130.01	122.11	101.2	89.357
88.233	80.372	121.1	98.629	99.81	105.3	96.619	93.707	102.84	133.48	83.227	74.907	78.955	70.197	67.216	61.351	106.33	83.889	68.439	46.689	210.04	139.82	128.3	121.16	208.01	180.82	136.66	119.74	96.073	79.47	146.83	122.46	73.71	62.928	127.02	170.93	128.17	96.906	100.06	109.35	110.53	97.634	129.35	112.62	139.16	127.14	135.09	125.99	94.46	87.726
89.579	79.22	121.94	103.32	100.05	112.72	97.845	100.5	110.88	147.11	71.871	86.342	59.65	44.924	52.21	38.522	126.27	92.681	85.628	42.041	177.56	121.35	111.01	106.91	193.64	166.63	86.715	111.73	90.346	57.948	134.35	124.52	75.952	58.437	104.77	152.14	124.51	98.269	97.217	95.946	100.65	88.089	136.26	114.63	125.87	122.23	146.66	141.3	104.65	92.61
87.375	65.372	118.27	107.84	130.76	135.62	98.347	108.68	151.91	160.43	52.734	70.333	46.977	45.896	56.872	35.048	128.76	86.077	97.308	37.542	163.79	127	97.646	109.16	193.89	174.2	81.523	132.87	78.448	36.755	123.48	123.17	75.516	60.557	109.76	162.56	114.9	94.101	85.557	67.889	73.942	83.401	140.88	115.57	130.78	127.7	158.94	144.93	102.93	96.199
88.448	71.376	101.28	102.55	140.55	153.9	87.409	105.47	134.68	139.21	49.895	45.031	44.859	57.831	69.359	43.92	119.92	84.135	99.518	59.694	131.53	120.99	101.05	116.47	194.12	182.77	116.61	164.24	83.94	53.415	122.74	115.74	87.449	85.909	183.89	174.42	113.5	106.86	116.41	81.734	64.704	108.94	131.49	107.44	126.28	121.72	139.74	120.91	78.243	95.586
90.79	75.551	91.669	92.619	130.4	144.52	86.296	102.07	141.18	110.18	79.176	39.942	78.01	92.664	96.926	75.262	104.09	78.347	83.443	72.027	130.52	112.68	109.31	130.43	193.54	184.43	108.12	151.13	101.98	83.977	137.33	126.84	99.399	102.67	221.64	165.52	98.546	111.71	117.6	92.678	51.07	116.13	123.92	103.34	126.64	119.33	127.95	101.72	75.155	102.07
89.815	85.496	93.428	82.69	103.61	118.58	91.878	95.749	153.21	96.703	113.89	61.108	122.47	119.79	120.04	103.1	91.916	78.165	74.108	81.687	134.23	102.27	126.65	137.73	173.34	170.32	50.786	104.05	127.73	118.63	164.27	145.65	107.13	106.41	202.52	130.84	88.089	113.19	100.87	101.46	47.938	107.98	118.19	101.38	129.47	116.93	116.53	96.869	90.379	108.77
85.547	103.98	106.65	80.544	105.84	101.96	99.402	85.567	162.15	98.101	134.2	73.821	149.88	118.87	135.45	101.39	88.2	77.736	70.944	85.509	143.05	110.73	153.68	135.28	141.29	145.56	44.095	93.948	133.02	126.41	185.3	152.62	103.39	96.402	171.97	96.467	96.858	110.49	86.697	99.06	72.139	93.724	114.71	102.56	128.43	105.41	108.45	102.76	93.368	104.4
80.729	109.99	126.42	98.939	111.49	101.76	106.7	88.436	156.77	113.33	112.82	82.246	142.09	103.01	139.38	91.872	76.003	73.669	88.989	92.547	150.62	127.63	169.75	132.27	130.41	137.58	70.64	103.65	112.22	105.06	182.72	139.46	103.91	93.004	120.5	84.274	95.294	91.281	61.774	68.56	65.244	76.549	109.74	108.29	130.25	107.63	104.63	114.84	108.39	105.42
80.41	108.4	128.33	106.89	100.98	92.598	105.73	85.258	109.56	92.989	93.568	62.909	118.42	76.067	142.47	71.458	64.863	69.198	97.195	106.43	150.37	136.65	166.19	107.05	136.18	117.07	102.87	117.18	98.311	85.276	168.02	113.63	112.28	100.34	131.24	91.95	102.81	84.646	77.893	65.348	82.145	89.081	115.36	119.47	125.73	98.052	109.34	123.93	113.28	106.61
86.562	103	121.61	111.81	71.58	77.341	106.54	88.7	55.607	55.516	86.847	55.243	103.37	69.844	140.46	69.138	59.188	68.376	104.29	121.49	148.64	129.57	149.99	92.512	150.08	108.49	112.54	114.15	98.327	81.037	157.71	103.31	128.62	116.45	146.87	105.9	96.472	83.034	92.443	72.5	83.496	105.6	118.03	122.06	109.56	87.728	109.94	119.96	118.96	105.05
92.723	98.172	116.6	109.65	37.649	63.599	111.98	95.638	33.205	33.007	100.63	72.374	113.48	90.225	134.92	88.02	69.547	73.007	106.51	122.53	146.52	115.42	141.53	99.493	152.64	110.51	73.285	89.259	115.4	97.337	170.28	120.88	137.2	123.74	138.45	111.7	84.907	86.195	87.154	82.117	72.445	110.18	119.83	116.51	93.257	85.077	107.22	113.29	122.63	100.8
94.807	106.76	116.08	102.4	35.02	68.412	112.31	95.659	34.906	34.25	125.62	93.028	131.69	114.25	127.07	102.52	98.59	83.501	101.62	110.94	135.94	111	154.11	120.62	133.53	111.29	57.316	90.05	131.33	121.83	192.73	143.3	128.29	116.93	135.9	106.35	89.062	94.178	82.024	92.608	78.529	103.96	118.08	107.33	78.055	82.01	97.836	105.5	100.99	91.65
86.663	95.667	116.62	98.189	42.416	84.228	105.73	96.958	73.615	71.734	129.64	108.89	138.85	134.99	124.08	117.71	117.75	88.495	96.053	86.899	127.79	117.68	159.66	138.83	119.1	113.53	17.486	78.53	138.87	137.4	198.38	151.05	111.41	101.74	106.63	103.37	92.235	91.187	56.357	79.273	70.996	80.971	123.05	114.43	94.952	108.81	106.23	116.85	98.029	105.52
79.841	98.543	87.61	75.993	3.2933	80.252	72.346	75.524	1.6914	64.826	128.93	103.57	108.6	98.137	107.07	97.879	126.16	100.37	84.867	99.717	53.347	87.03	148.31	96.556	106.26	62.874	-35.794	43.408	147.33	153.19	164.38	114.45	114.08	108.49	186.69	92.79	126.53	116	126.01	129.53	138.11	124.92	143.07	136.6	106.6	113.98	107.85	129.63	99.373	132.13
73.374	75.131	63.926	72.639	3.3545	79.487	59.263	74.286	-2.6381	67.447	115.59	85.404	85.096	76.777	101.3	85.505	109.11	87.383	65.425	93.631	43.471	75.695	104.82	66.291	109.88	42.839	-35.461	28.125	128.87	121.96	105.81	86.111	117.07	108.35	210.09	108.67	133.28	119.33	139.35	131.27	170.93	139.36	153.93	153.92	126.68	133.53	128.38	136.44	118.59	151.61
77.191	58.118	60.287	91.856	40.243	91.095	73.248	94.696	40.494	79.661	102.58	85.434	80.89	79.574	95.194	84.02	90.079	70.955	69.173	92.147	79.621	79.995	59.993	65.111	102.92	53.321	29.091	48.256	93.416	70.861	49.018	74.865	118.75	104.55	155.61	121.8	112.36	102.35	104.18	94.755	158.56	125.15	136.62	138.56	122.71	136.2	135.39	122.2	134.33	141.93
95.453	98.383	72.824	123.97	120.3	132.39	91.892	113.5	49.32	85.012	94.545	97.878	80.305	86.769	77.957	66.399	98.207	84.75	120.24	134.61	101.09	97.861	56.307	90.262	47.53	72.215	225.34	163.3	63.164	53.875	14.918	58.367	115.82	112.29	95.419	105.08	103.54	91.586	96.413	74.846	144.22	105.91	73.454	74.009	61.1	79.587	85.042	69.157	82.42	84.873
114.22	139.58	85.978	118.57	123.71	125.66	99.861	112.1	24.426	61.565	127.84	118.41	94.108	80.846	69.415	56.091	121.75	104	133.37	165.83	74.704	91.467	78.023	75.352	-2.0986	23.061	232.37	178.49	55.225	59.758	7.1411	39.6	99.389	105.41	94.894	51.974	113.39	98.69	137.37	108.59	154.25	123.87	67.137	47.205	8.6566	10.932	73.303	71.817	53.622	60.081
110.56	118.78	102.8	120.92	101.17	113.2	106.47	128.78	88.86	98.246	117.12	144.04	110.16	118.82	84.072	96.745	113.07	107.13	138.55	155.37	75.797	100.64	87.546	87.185	-15.31	20.457	96.474	122.83	73.218	83.283	23.153	46.465	76.102	94.42	2.1315	27.692	91.765	89.03	93.143	95.319	70.778	83.899	79.078	57.077	21.743	27.99	101.12	113.23	75.675	80.328
107.01	117.76	97.036	125.38	99.95	105.29	91.736	131.88	88.876	100.48	102.93	144.65	97.97	139.24	95.979	122.22	100.33	115.27	141.87	162.48	52.417	100.61	92.697	93.207	-21.142	18.64	67.234	117.78	98.005	119.09	28.43	53.043	72.804	109.66	7.3133	17.11	86.218	96.827	95.561	108.1	59.788	63.565	75.657	66.973	16.551	30.097	97.518	113.23	62.23	84.8
94.749	78.331	88.766	130.47	64.223	90.498	88.923	146.89	122.89	130.43	84.233	157.23	96.636	167.82	106.16	173.45	71.285	104.09	127.12	137.02	50.813	85.565	73.021	98.892	9.2353	39.045	-61.397	37.021	126.48	133.8	43.07	94.944	82.777	119.18	-21.581	30.999	60.713	95.471	53.401	92.338	40.956	46.777	85.2	91.344	55.507	82.729	108.24	115.94	106.56	107.58
97.829	97.114	75.012	124.8	61.311	97.951	83.118	136.53	71.084	118.9	102.04	148.38	91.922	152.62	96.303	169.05	79.81	112.54	114.48	141.06	29.751	63.205	68.942	83.626	12.335	28.685	-32.449	39.209	144.46	150.87	58.253	117.49	100.09	131.84	46.937	26.465	77.34	113.07	93.129	117.91	120.17	81.869	68.594	81.235	54.649	69.662	71.828	72.586	93.392	91.172
104.58	123.03	82.594	129.42	85.781	130.5	90.997	132.4	48.097	126.07	114.52	142.36	96.388	138.85	81.875	150.17	102.19	121.22	101.64	131.47	39.029	58.376	73.53	90.534	20.487	42.187	66.15	82.394	132.27	149.2	77.43	123.88	104.32	128.01	65.565	25.173	87.861	110.55	102.1	109.42	141.14	93.433	42.358	61.584	61.723	66.396	41.998	40.434	81.467	80.103
111.66	135.51	90.3	119.68	78.144	130.61	94.075	118.54	35.136	112.21	125.2	139.35	102.67	120.09	77.642	122	124.34	133.25	90.296	125.71	51.64	50.779	71.396	78.531	43.753	32.564	92.16	81.215	122.27	155.11	89.657	99.722	102.48	115.94	62.476	15.016	93.116	98.761	110.17	103.74	126.33	93.423	46.128	66.961	85.557	71.001	53.546	56.028	103.19	102.55
112.28	114.97	100.81	118.36	55.622	100.7	97.123	116.17	69.27	96.518	105.98	152.12	104.48	122.44	85.73	117.73	118.4	131.63	90.055	113.12	81.323	46.173	62.742	84.536	102.28	50.172	59.323	40.718	104.13	146.05	91.024	78.776	101.99	106.47	15.568	30.955	63.942	68.607	69.252	69.841	49.342	57.521	72.284	99.876	125.23	115.51	96.557	101.32	165	148.42
111.89	127.04	91.084	108.28	64.263	67.885	82.264	93.292	36.418	41.155	86.762	132.56	87.398	102.53	87.651	87.34	110.51	133.88	97.707	131.61	73.24	42.228	83.734	90.812	141.55	68.352	137.25	76.17	94.656	143	94.862	63.511	107.92	117.52	102.66	74.839	72.663	78.308	105.66	97.46	70.014	61.689	87.618	119.9	122.64	122.88	92.546	102.7	149.88	147.24
110.63	120.18	99.773	115.16	121.77	52.264	90.762	91.728	89.664	25.367	77.169	109.9	87.548	110.62	98.637	81.819	94.957	115.18	110.89	127.61	116.61	74.341	109.17	125.37	178.51	114.44	228.28	125.6	71.413	105.64	100.07	83.315	106.74	112.52	151.05	134.92	59.874	67.853	82.022	74.438	87.553	45.196	90.528	121.62	118.84	131.01	86.079	82.495	125.84	119.89
107.37	124.51	104.69	112.78	146.81	58.503	97.756	89.279	96.86	39.833	79.105	82.238	85.743	99.059	91.364	71.007	89.123	102.07	120.84	130.85	118.99	97.263	138.71	137.61	181.9	141.44	253.67	152.92	69.021	86.239	113.13	98.247	107.15	109.06	224.51	181.48	75.434	82.539	95.801	86.445	125.2	74.019	87.656	104.22	115.87	124.28	60.29	57.392	87.339	86.687
120.13	134.83	122.7	131.69	178.24	78.224	113.01	104.34	120.06	61.965	97.553	84.596	80.887	97.111	85.229	66.532	93.762	99.481	161.96	151.98	142.69	126.02	131.14	134.44	167.02	141.23	278.33	166.37	60.482	76.671	87.292	84.291	118.39	109.29	204.77	168.91	57.92	59.045	68.252	49.974	112.77	74.027	67.751	69.253	94.753	82.501	51.325	37.723	83.081	67.973
112.62	146.54	121.9	138.05	216.81	121.45	111.64	108.46	110.3	100.67	92.711	52.782	71.175	85.238	76.794	43.637	93.601	83.718	132.44	125.63	145.91	147.71	122.45	136.18	137.27	170.22	348.95	234.37	58.348	72.225	82.571	76.121	111.81	109.67	220.77	192.24	85.834	79.42	64.799	54.919	84.859	76.537	57.05	55.134	93.206	80.933	50.788	35.597	43.613	57.95
113.23	141.57	112.22	129.32	176.58	108.27	104.44	103.46	81.227	98.447	100.03	73.012	69.136	79.727	82.983	44.364	93.244	86.643	128.43	122.42	130.99	127.97	89.23	96.259	120.09	146.35	261.8	186.25	85.881	99.649	72.587	69.335	127.24	122.19	180.94	158.23	87.362	82.848	62.918	64.983	65.388	83.969	74.296	71.129	93.195	74.717	74.277	59.377	80.217	83.813
116.44	134.41	109.84	122.49	163.8	95.158	104.76	95.769	86.239	90.515	105.76	100.34	83.693	97.806	108.02	61.076	100.24	99.834	137.51	117.74	137.84	120.63	73.703	78.462	104.65	134.26	227.62	167.58	111.74	127.22	81.346	84.627	135.4	129.29	108.43	113.47	80.303	73.483	45.295	55.403	63.424	72.31	77.364	84.929	83.674	68.602	80.06	61.932	101.23	94.498
118.73	134.25	111.57	109.33	164.64	95.365	109.42	85.285	96.489	87.93	116.45	110.77	110.11	118.71	137.19	82.007	119.39	119.1	131.35	105.79	136.39	124.81	88.679	79.328	88.222	128.37	234.09	181.17	127.37	142.64	108.67	107.64	123.61	122.63	68.576	74.238	90.228	74.967	48.709	57.309	90.052	72.333	73.596	90.931	70.851	61.164	67.409	52.217	83.878	87.305
128.16	139.36	112.05	98.578	132.18	91.598	113.39	84.022	91.206	83.137	133.54	129.97	129.67	131.63	155.67	105.59	142.52	150.27	144.16	123.83	109.4	120.17	99.799	72.155	73.82	98.715	187.6	154.98	141.87	160.62	116.63	106.43	114.02	119.16	37.112	16.917	93.568	74.532	72.535	67.299	117.3	83.674	71.71	86.007	54.137	34.339	58.258	51.402	80.565	84.05
129.2	132.64	111.65	101.8	107.5	97.377	118.68	102.6	116.33	102.73	134.74	135.52	138.02	143.81	159.1	122.96	146.16	157.28	135.5	125.39	93.646	118.82	99.827	85.916	72.967	96.463	132.77	126.42	138.58	151.06	110.73	104.06	100.83	115.37	16.585	2.1877	90.852	78.484	78.223	68.026	109.16	76.043	80.801	84.407	57.399	31.009	75.841	70.013	87.501	85.647
124.55	130.28	108.62	114.12	110.8	104.91	119.47	122.9	141.7	118.8	124.91	122.96	127.34	141.95	143.05	113.43	132.02	140.33	116.52	122.4	88.44	112.52	99.753	110.77	75.856	110.48	122.83	124.39	122.63	124.42	100.75	108.8	97.259	120.48	45.393	28.555	91.428	89.85	88.959	73.799	110.03	63.129	93.102	85.43	61.758	32.144	97.753	84.06	85.872	80.853
118.55	143.58	107.48	127.99	117.61	112.91	112.97	129.96	117.2	121.61	100.59	111.53	95.454	117.97	103.49	85.724	109.73	119.78	116.81	137.67	62.28	85.419	119.1	132.94	74.387	125.28	145.28	138.52	107.59	107.97	103.79	118.98	112.31	139.56	120.16	68.635	97.458	106.04	121.76	96.44	128.85	73.1	90.918	82.148	53.463	32.598	83.669	72.963	71.094	73.419
114.74	133.1	121.22	134.85	125.88	107.34	118.37	128.36	134.7	124.75	87.894	113.56	79.334	107.67	80.558	82.76	89.569	99.871	135.71	147.57	71.16	69.025	133.99	135.59	79.556	113.59	112.17	111.9	101.25	102.02	114.87	132.73	124.61	136.4	132.05	80.763	78.893	88.522	103.88	79.08	124.61	73.826	81.969	81.806	52.814	39.125	73.942	63.737	82.958	85.958
114.63	132.68	133.15	139.49	141.39	121.24	120.72	119.74	123.47	123.59	78.52	126.14	69.106	104.25	69.019	99.052	85.861	103.07	168.1	168.86	72.285	67.493	145.79	126.01	76.241	91.072	132.65	115.15	102.2	119.99	118.51	125.95	125.55	126.14	121.85	62.608	63.053	67.593	82.077	60.5	98.746	82.197	47.745	65.197	33.822	35.836	41.467	42.246	75.31	93.477
115.27	134.52	128.35	139.09	152.67	145.1	115.79	113.17	100.47	119.62	78.411	146.99	72.938	116.44	76.576	129.37	95.648	124.42	194.98	188.82	76.675	85.152	132.1	105.74	68.864	65.932	175.67	132.42	117.45	155.96	104.27	103.35	113	114.41	86.396	25.216	56.661	58.283	68.059	56.009	63.541	89.107	14.174	43.573	12.035	25.278	20.111	29.847	62.428	87.481
114.72	115.66	105.76	120.98	127.11	138	107.87	110.42	104.72	108.91	103.8	170.95	102.17	142.14	106.14	161.24	108.76	142.43	193.76	183.67	104.2	107.59	85.485	68.532	74.708	29.196	117.14	89.167	149.72	188.35	82.449	88.469	96.247	99.337	32.57	-13.882	58.262	63.147	69.627	72.898	56.561	96.634	31.004	49.725	23.111	21.546	57.458	59.306	87.906	81.452
109.78	109.84	76.291	100.76	89.772	128.66	90.281	106.91	75.046	102.02	112.61	173.84	120.95	150.18	118.1	158.56	116.99	151.24	173.15	164.2	111.09	112.47	54.898	55.905	81.959	31.36	80.225	69.871	172.13	202.71	78.378	87.397	88.793	102.87	30.572	-7.5527	86.946	98.599	121.04	126.25	87.296	120.14	68.1	70.146	52.684	39.183	89.438	88.856	95.018	62.518
111.71	120.03	68.91	95.728	124.84	126.7	82.215	101.55	77.804	91.635	117.1	134.35	126.65	144.89	122.68	118.69	126.37	145.05	151.01	135.62	145.69	126.46	51.051	79.75	80.639	63.258	183.45	137.6	152.81	175.46	80.304	90.088	84.915	104.7	59.098	34.858	115.14	118.12	160.67	143.34	142.59	118.78	90.242	85.74	73.279	52.441	104.95	92.803	58.331	33.591
117.49	116.87	77.602	90.615	112.98	96.604	81.625	94.818	73.499	78.576	115.91	108.11	114.92	117.21	111.36	90.505	127.28	138.81	144.15	126.29	140.86	100.84	54.094	83.853	80.603	68.78	171.43	126.52	125.07	139.61	75.62	78.717	96.34	104.64	83.418	69.513	116.24	114	170.03	133.55	162.19	123.75	113.12	108.49	95.284	78.944	114.62	108.53	65.114	52.163
115.13	115.47	89.116	94.102	102.48	86.606	83.044	91.774	50.204	80.798	94.688	89.641	87.264	82.235	84.659	78.306	121.03	134.14	130.2	127.12	94.07	65.162	70.183	89.811	67.488	84.295	170.56	126	93.241	105.22	67.359	62.406	104.59	106.6	132.73	113.52	114.41	114.93	155.5	120.56	129.07	129.52	107.94	114.86	100.21	116.94	93.701	110.89	65.375	80.885
110.5	104.66	96.17	94.631	145.28	85.377	95.699	88.098	95.554	81.072	101.41	67.743	83.311	75.863	85.301	72.729	122.1	129.38	111.45	126.98	97.467	76.023	73.357	84.605	37.869	79.11	199.22	146.62	83.436	87.859	56.081	56.888	99.554	95.734	165.2	131.17	113.95	110.75	115.68	99.439	107.69	107.53	87.635	102.17	94.665	117.74	88.197	101.11	59.17	85.938
109.16	92	101.09	96.07	136.73	76.11	110.34	94.19	124.69	78.176	113.4	91.229	88.309	82.9	83.925	81.082	119.68	128.16	113.53	137.47	95.347	82.938	72.517	73.774	32.565	64.017	132.48	99.04	89.002	88.017	50.723	65.323	108.89	98.111	161.23	109.31	100.35	103.31	89.56	97.78	80.989	98.148	78.517	89.548	95.379	106.14	92.347	95.78	102.24	89.578
101.51	94.933	104.02	96.45	141.86	92.341	117.81	94.373	126.22	85.508	105.29	84.242	90.461	81.567	77.812	66.962	113.82	115.04	100.49	121.3	96.528	101.32	95.985	95.044	46.115	89.669	144.33	113.82	86.421	82.702	77.991	87.268	109.5	101.29	175.3	111.4	114.38	115.62	99.166	120.3	77.043	98.661	67.923	76.432	107.16	104.56	83.503	79.614	100.18	74.608
94.107	102.76	109.31	95.831	163.4	114.92	119.37	84.687	121.35	90.729	88.6	42.326	86.9	64.81	79.725	45.33	106.96	95.969	79.985	84.783	107	120.57	126.13	129.75	75.212	129.42	219.92	173.34	71.11	66.345	113.67	102.09	97.856	91.546	188.27	133.97	135.21	124.52	110.52	127.37	91.56	98.144	60.702	68.908	117.08	107.73	76.243	68.969	60.989	63.058
102.41	97.992	116.49	105.05	128.89	104.89	117.44	79.857	112.58	81.882	73.917	51.787	73.286	50.002	91.98	65.025	100.01	109.41	131.84	99.546	102.38	106.64	119.85	131.71	104.96	123.44	187.45	141.99	77.527	84.153	110.51	84.746	106.04	89.297	107.02	109.02	103.08	91.27	83.477	85.667	84.877	90.642	53.71	59.394	101.49	89.988	75.386	75.816	78.301	83.164
102.19	87.568	110.82	100.56	92.418	91.101	108.12	70.369	105.07	76.447	74.281	62.769	68.359	40.786	110.66	98.771	99.463	126.57	139.65	98.007	82.328	85.686	112.05	117.99	112.31	98.388	132.68	103.41	94.507	104.43	103.42	72.643	99.385	78.617	74.745	98.268	90.43	84.316	74.23	70.718	106.4	106.14	64.952	61.931	77.469	77.163	83.078	93.968	82.9	97.38
97.606	91.363	102.02	94.944	111.89	98.743	99.858	65.229	119.11	81.052	84.914	67.775	74.134	56.824	126.36	115.91	110.45	138.9	113.99	83.83	82.109	93.172	118.07	118.55	87.451	80.387	169	127.27	103.73	115.96	100.27	74.076	83.3	70.228	87.411	95.862	105.32	100.44	92.329	85.199	153.89	122.11	67.673	58.936	48.042	57.78	81.003	86.734	51.673	76.525
99.868	106.59	100.45	93.513	119.49	104.29	96.211	72.784	120.42	89.671	87.992	94.411	76.1	85.753	119.12	114.23	121	145	109.55	89.398	80.515	102.36	129.16	122.81	61.679	64.419	184.4	130.63	100.7	119.52	94.503	72.361	86.932	80.031	83.687	72.813	116.88	110.05	126.94	113.44	174.15	135.86	63.242	55.56	36.326	45.388	69.745	65.509	49.069	59.958
104.2	106.37	110.7	92.059	122.19	97.721	104.02	88.705	150.03	108.32	81.012	107.8	80.44	115.03	106.16	102.04	117.86	125.23	114.59	86.33	105.05	118.58	130.28	128.42	62.789	66.951	155.11	107.16	80.68	94.224	88.618	69.282	95.64	82.982	35.157	60.426	111.97	93.978	121.1	108.56	133.44	119.43	63.068	64.362	65.436	67.912	77.763	59.97	81.042	74.941
106.6	113.5	113.93	81.885	114.28	87.965	104.33	90.429	124.47	110.25	71.701	90.414	74.888	104.08	87.839	79.684	107.87	99.999	113.7	87.033	97.92	115.49	131.08	119.37	77.677	82.408	142.55	101.99	61.428	63.591	84.663	60.621	101.31	83.841	44.667	82.304	117.78	86.748	120.52	107.47	85.202	114.57	65.307	76.604	94.463	101.76	75.401	65.106	93.955	103.69
111.38	123.56	116.13	79.206	125.26	83.551	104.46	86.049	91.959	94.435	82.33	75.115	74.893	80.673	86.154	77.432	101.6	90.668	117.87	95.362	89.443	107.61	125.64	106.87	92.452	100.4	178.58	123.61	52.728	47.183	75.775	62.31	101.02	82.248	81.696	114.3	110.96	76.493	101.75	85.022	56.28	108.4	64.658	79.2	91.18	111.78	67.391	70.749	89.061	117.56
110.68	122.85	114.43	78.405	124.12	83.587	104.72	79.327	77.722	85.087	105.32	84.347	89.653	71.898	101.58	101.79	101.27	106.31	127.98	108.51	81.936	97.197	120.58	96.796	90.452	106.12	170.38	120.39	80.227	75.929	85.689	84.787	99.549	85.683	106.96	128.47	100.25	79.122	90.071	74.179	67.794	110.74	68.783	76.109	79.532	102.79	61.498	76.937	86.859	110.49
101.38	122.24	117.46	84.285	135.71	104.05	107.76	78.017	89.82	95.232	119.08	95.096	108.44	83.305	116.14	123.35	102.31	116.94	113.55	98.373	84.424	96.905	138.46	120.16	81.173	119.09	183.55	135.13	98.01	103.54	118.8	119.92	92.093	90.672	128.83	134.48	102.82	99.293	100.81	87.731	105.37	115.15	74.517	74.336	79.468	96.699	59.717	73.447	69.487	84.575
92.863	112.76	125.61	90.038	122.27	110.6	114.24	83.48	121.34	108.94	119.38	105.48	118.9	99.605	121.86	130.98	94.162	103.93	96.619	80.268	91.942	91.561	157.83	145.92	88.253	113.04	135.4	106.6	89.216	101.02	142.65	134.53	91.362	92.574	113.26	118.47	102.21	107.45	115.04	106.05	129.64	113.21	91.31	86.376	105.75	102.49	81.131	80.106	83.11	82.667
86.144	118.17	124.83	98.895	119.32	125.44	110.8	85.963	115.76	121	88.652	86.99	103.19	94.592	111.15	106.39	77.831	76.807	98.097	80.96	80.761	85.002	176.84	168.18	95.781	121.34	155.92	125.96	62.004	76.554	142.68	114.25	96.8	101.41	110.67	122.36	118.81	113.6	140.79	131.02	132.94	106.17	84.076	87.746	126.79	114.68	75.692	70.497	70.806	88.24
88.77	113.24	122.81	111.46	114.39	125.83	108.31	94.436	113.97	122.89	66.357	76.669	89.042	84.835	105.18	92.004	60.976	47.903	109	86.843	81.756	79.895	170.09	167.57	120.75	133.44	165.61	132.37	28.236	31.924	107.03	87.449	104.75	103.08	97.212	141.02	114.61	92.771	125.47	118.24	103.91	87.889	76.683	89.505	131.09	128.42	71.406	70.143	80.428	107.18
96.413	113.44	109.3	110.79	116.43	122.18	97.872	92.093	87.451	105.25	73.691	66.595	87.913	72.267	106.15	79.714	67.724	46.799	102.69	94.05	84.152	83.542	151.23	140.37	131.25	135.22	189.58	151.03	23.948	16.082	71.629	76.564	106.26	101.76	134.32	165.88	122.44	86.828	130.23	119.93	119.55	91.248	73.327	87.673	111.23	119.92	57.077	68.149	71.692	106.22
102.73	94.595	100.79	108.45	93.105	113.55	91.837	99.856	87.706	103.67	85.336	88.435	100.41	87.754	106.17	95.12	85.418	66.91	86.478	85.406	101.95	92.967	117.45	115.63	142.32	136.99	124.3	110.84	44.291	31.622	57.006	93.467	103.71	97.012	119.68	172.68	108.07	82.817	113.16	110.3	120.37	89.967	85.512	96.097	110.77	128.52	64.865	84.686	99.493	109.18
102.48	86.409	90.444	99.84	94.07	117.51	83.626	102.13	93.572	106.93	88.017	87.16	104.45	106.07	95.815	92.586	106.61	84.917	53.754	65.858	122.14	115.16	90.312	105.1	135.68	134.93	101.84	101.71	66.776	58.572	66.764	110.04	87.788	88.016	109.82	170.23	108.01	102.13	115.05	118.33	134.41	84.715	98.31	105.62	126.48	138.98	84.968	98.63	98.91	102.53
105.88	105.3	85.12	108.96	108.42	133.87	75.51	110.04	69.61	104.39	69.221	90.349	77.823	105.57	64.029	77.577	108.17	88.013	59.225	78.077	112.51	123.07	73.55	109.71	124.28	133.59	155.9	128.52	59.9	66.931	60.522	96.395	80.153	92.201	100.23	153.55	97.099	115.63	118.61	118.79	114.8	76.421	94.266	101.74	123.36	136.56	92.201	95.503	87.319	96.43
98.162	103.44	73.137	102.23	93.779	129.91	71.865	110.14	59.711	109.61	62.495	83.732	62.103	82.667	44.67	69.615	79.452	59.066	54.841	81.37	87.595	111.85	61.786	91.328	114.47	115.68	116.33	112.49	57.812	54.47	54.821	78.228	68.997	84.884	121.39	153.46	100.63	135.3	122.5	131.29	90.289	93.618	116.82	111.33	129.81	142.92	117.9	115.24	91.82	108.4
90.671	87.072	68.989	102.01	85.856	126.5	80.381	114.45	85.658	128.1	76.402	95.627	74.059	68.899	51.391	85.466	42.513	31.388	64.506	84.542	83.68	103.97	57.011	73.777	98.108	103.98	62.659	94.475	63.536	44.041	48.293	73.439	65.778	78.588	130.21	154.75	101.95	137.87	109.71	126.3	71.775	117.68	134.23	110.8	117.5	135.17	131.68	128.71	107.25	113.99
86.523	79.098	70.563	103.36	103.01	137.92	91.278	115.14	113.75	147.61	104.92	108.59	106.67	71.407	74.16	104.32	31.193	31.412	65.384	79.576	97.405	110.15	66.629	70.397	66.146	100.61	71.24	118.74	77.121	55.927	57.811	85.737	67.575	79.649	139.66	145.48	120.55	140.67	117.58	129.02	101.68	144.64	130.54	95.677	88.847	107.79	119.47	120.93	99.291	99.772
94.097	80.702	76.786	103.03	93.44	137.25	98.426	116.6	116.76	149.77	129.69	138.91	132.03	86.376	90.269	124.33	53.696	63.346	73.66	81.522	103.21	108.35	66.527	66.07	43.674	79.609	54.839	107.97	90.175	85.5	65.876	93.69	82.399	91.223	93.81	92.727	124.96	128.98	129.15	127.65	141.93	152.95	116.77	83.842	69.532	78.625	110.03	115.98	116.54	100.97
108.17	91.466	80.696	100.49	83.413	128.26	99.252	118.12	107.54	138.28	133.1	156.67	130.76	101.5	92.043	129.69	95.229	96.92	83.431	83.454	102.67	107.95	49.261	62.768	40.248	60.376	56.867	92.63	89.993	100.47	60.421	87.808	93.248	101.04	6.4511	32.656	112.46	106.4	115.6	107.69	150.95	119.07	97.92	84.343	73.536	70.88	119.06	120.24	137.98	117.07
126.42	114.96	74.537	95.567	75.494	113.25	91.037	114.95	68.896	110.41	124.46	161.35	103.03	99.374	81.008	115.78	135.73	119.01	106.72	103.17	80.302	103.58	22.987	47.635	46.131	49.555	88.254	89.846	89.174	100.67	35.354	67.397	99.689	111.95	-55.84	-5.5096	93.717	86.997	95.477	87.755	130.62	76.779	83.145	94.153	81.343	73.147	129.98	123.82	144.08	128.97
138.5	129.09	64.591	86.251	89.652	98.94	84.569	107.2	52.918	86.132	129.44	147.69	88.022	96.059	82.91	95.968	161.04	120.55	116.03	113.03	73.759	111.33	3.9083	28.562	50.333	58.406	132.74	110.55	102.21	94.061	16.555	61.177	94.936	112.57	-55.471	5.7681	88.674	83.362	81.011	80.287	113.93	58.751	91.008	113.55	92.158	82.107	142.83	125.01	125.36	119.63
138.98	123.87	60.064	77.491	81.965	83.515	81.883	101.95	48.449	79.148	140.53	144.81	98.511	104.44	94.856	93.528	166.42	120.95	115.45	113.51	71.186	110.27	1.5546	16.356	53.618	79.189	109.04	103.46	134.44	108.36	25.297	76.128	96.47	114.54	-19.419	45.444	97.579	97.246	94.826	100.52	115.21	90.739	121.64	134.88	109.64	100.06	144.2	125.13	117.56	105.69
128.37	111.4	67.123	73.473	89.504	74.886	83.915	98.134	65.743	80.805	151.57	132.32	127.47	126.91	114.7	100.73	164.08	125.46	96.163	96.155	89.62	111.97	17.018	28.902	60.151	98.288	97.04	105.97	155.72	129.77	60.404	100.41	100.04	112.46	29.827	92.608	122.12	117.56	130.65	130.65	157.71	137.05	151.36	143.35	128.81	111.67	137.53	117.93	107.69	93.498
111.38	104.12	79.133	76.568	89.878	70.405	83.513	98.093	64.63	84.822	140.46	120.21	141.71	141.48	118.86	114.92	153.95	132.89	78.691	80.399	92.439	101.2	40.493	60.241	84.647	107.33	93.141	99.892	147.16	138	96.394	112.16	106.32	112.14	68.277	129.35	143.92	131.52	164.71	151.87	202.03	163.16	160.19	135.25	144.28	120.93	122.24	109.76	108.96	99.725
96.119	104.4	87.277	82.318	91.411	70.583	81.349	99.517	49.406	87.869	121.24	108.32	135.12	136.25	109.22	126.6	137.29	131.09	66.683	71.221	82.034	90.901	65.204	93.804	122.1	107.69	109.61	95.816	115.22	118.47	112.86	110.51	103.16	107.61	108.49	155.76	154.73	133.35	172.78	150.14	224.2	150.25	144.62	117.66	146.89	123.16	107.1	103.99	108.34	111.03
91.203	102.82	88.439	86.524	91.325	73.12	82.694	101.49	44.489	91.04	120.5	106.16	126.21	122.56	102.01	131.14	117.29	118.82	62.781	71.099	79.143	93.886	85.538	111.45	148.84	100.46	114.52	88.347	92.17	92.228	107.64	107.31	89.064	97.38	150.42	163.72	150.95	123.69	152.56	128.79	220.76	114.17	117.78	102.15	133.83	111.86	100.21	101.31	103.6	109.47
95.11	95.59	89.191	96.982	71.874	86.007	88.914	111.56	44.351	105.45	128.69	124.08	125.46	119.67	97.729	133.9	94.494	102.28	60.967	73.374	78.113	97.449	107.17	124.96	150.67	108.42	88.287	76.295	89.352	83.733	97.928	113.49	76.374	91.838	177.43	156.71	132.84	113.15	120.47	105.73	180	89.222	92.521	95.536	114.56	108.83	92.777	98.462	102.02	95.985
102.69	80.398	94.009	109.13	64.314	98.361	100.58	122.21	77.947	116.05	144.83	129.26	139.97	139.5	109.71	129.48	79.702	86.07	56.515	71.256	102.67	105.24	119.63	134.23	123.74	112.4	62.072	75.559	101.54	99.874	94.097	121.28	70.758	84.187	165.28	131.37	108.29	100.22	86.292	81.608	141.75	74.682	78.928	94.496	101.37	106.69	99.144	96.092	101.06	80.79
103.67	72.787	97.177	117.97	51.827	102.51	104.26	125.46	83.554	111.84	139.42	112.92	140.83	152.31	114.99	120.47	71.678	75.736	59.142	78.725	100.71	90.431	125.58	137.15	93.855	105.06	44.104	76.521	108.58	125.38	97.721	114.66	81.779	84.596	141.87	104.7	88.705	96.177	76.33	77.167	115.73	79.935	75.492	91.666	94.218	109.93	101.5	93.606	102.36	81.156
95.913	69.99	99.235	123.52	48.819	97.981	102.06	121.63	74.115	102.43	109.9	83.836	119.66	145.1	110.12	118.76	65.562	68.903	83.528	97.008	81.526	71.129	122.85	135.79	90.065	93.774	42.444	74.052	101.35	134.62	102.37	97.641	102.36	90.431	109.11	92.011	69.257	89.628	67.77	71.981	89.924	79.805	72.292	82.338	89.276	113.41	96.63	90.143	108.07	93.507
81.801	68.564	95.779	111.36	57.45	88.168	96.425	104.19	60.505	94.008	86.656	45.891	92.048	110.38	100.02	117.55	63.456	59.133	91.43	99.746	64.169	71.607	123.26	123.72	117.84	82.984	40.047	70.31	90.788	116.39	115.88	90.828	111.39	91.284	124.64	103.85	73.17	94.985	77.258	84.436	88.343	88.394	79.275	82.355	86.8	111.59	93.061	92.428	101.05	100.74
79.294	79.187	96.402	101.22	77.608	90.519	93.124	87.515	50.491	88.797	78.903	36.92	67.268	73.906	85.677	114.43	70.653	61.663	99.775	101.12	68.168	98.029	128.63	115.42	155.31	86.241	63.236	82.568	85.774	95.282	127.31	95.928	113.91	98.993	151.11	107.22	85.159	99.37	99.413	101.28	98.258	105.63	79.748	87.082	71.462	92.924	82.745	87.473	87.269	92.113
84.925	83.462	101.73	94.459	81.588	100.03	93.767	80.428	73.562	97.262	75.933	56.623	59.214	64.941	75.634	114.4	81.363	72.627	96.718	90.599	96.056	128.41	127.29	113.36	179.61	102.35	42.328	77.927	98.303	92.816	140.6	111.74	109.86	106.31	128.4	94.079	95.727	102.69	112.43	114.58	97.834	124.68	88.175	106.99	74.865	91.192	92.423	97.81	96.007	93.152
95.154	98.474	104.02	91.483	85.298	113.15	89.45	75.812	98.043	93.538	71.259	76.014	57.488	76.066	70.868	105.36	96.783	92.423	95.821	93.182	114.02	135.61	118.49	110.97	163.94	108.25	45.59	90.201	116.7	113.77	144.2	114.66	106	113.58	82.823	68.909	107.85	110.01	128.96	129.88	106.52	140.2	98.209	124.3	84.291	92.126	110.13	112.43	103.95	102.82
97.308	104.34	104.6	92.405	89.207	118.3	86.351	78.593	138.84	89.437	61.389	86.686	63.11	99.826	76.423	108.93	100.91	102.24	98.546	98.662	115.3	115.75	102.71	110.77	127.19	106.72	48.974	94.91	121.71	126.87	137.33	110.66	101.49	110.07	27.28	63.047	105.24	110.78	114.52	123.45	91.365	131.35	116.29	136.38	104.24	109.65	135.82	135.55	118.37	123.38
92.973	100.61	96.611	83.902	83.278	102.27	85.734	76.897	167.31	78.937	72.093	89.783	78.976	112.31	95.599	120.85	97.726	109.94	117.22	120.27	99.668	87.84	89.035	92.41	79.983	78.539	23.641	73.454	132.51	140.74	129.92	104.12	103.35	103.29	23.31	70.309	102.37	110.95	105.38	119.85	89.087	120.37	138.55	138.92	117.06	111.05	149.54	153.01	123.87	133.96
85.259	87.998	96.019	87.684	100.89	99.31	98.548	87.276	201.08	96.157	88.452	95.752	102.79	124.56	117.69	138.4	88.364	110.64	135.18	126.24	110.19	93.684	92.923	101.11	47.396	86.009	42.902	80.825	132.16	136.4	134.89	116.32	105.84	100.13	44.823	97.974	96.084	102.36	82.499	98.096	67.878	97.635	137.6	128.4	116.1	113.01	134.73	144.08	103.19	117.24
89.022	83.214	98.591	87.953	113.83	89.142	114.9	95.017	204.73	100.51	130.2	103.67	127.54	124.39	135.38	133.59	95.457	115.64	136.26	124.09	142.35	120.45	105.19	104.04	33.959	83.312	59.158	89.3	133.13	129.48	144.4	130.36	113.18	102.49	91.756	95.578	100.99	91.94	91.893	89.813	91.019	98.003	129.39	119.26	98.893	90.618	118.71	124.84	78.205	92.795
96.497	83.33	107.12	99.906	91.681	87.995	123.77	112.57	171.76	115.81	135.42	129.43	127.97	122.72	126.43	122.92	105.39	123.26	140.76	122.03	158.18	129.59	115.26	117.36	45.511	101.24	36.207	77.67	131.42	125.49	151.9	136.36	128.5	116.51	71.023	74.153	94.989	78.268	92.759	76.781	86.621	100.51	110.54	111.51	91.326	94.767	104.93	111.34	89.707	94.618
100.11	91.609	111.7	101.78	88.86	91.473	118.54	115.87	138.02	115.74	127.36	121.3	115.91	112.03	113.78	97.929	120.03	119.07	123.22	110.55	162.12	124.02	121.41	119.41	59.589	104.81	42.142	87.88	123.62	112.15	152.81	129.1	128.53	113.8	46.396	62.021	100.24	78.462	93.671	71.615	101.02	94.973	104.35	109.32	94.377	101.35	113.1	111.16	98.846	108.76
95.82	94.147	111.44	93.677	75.407	93.002	103.91	107.96	105.89	111.15	108.79	107.62	102.14	93.424	103.05	92.213	121.22	106.03	106.24	101.95	132.15	94.364	124.48	105.97	74.755	93.179	18.347	72.698	117.6	98.011	148.54	116.47	120.45	99.934	38.903	70.813	102.06	91.792	90.342	78.637	98.698	88.096	121.62	116.96	106.43	111.05	126.55	125.19	117.97	129.12
90.158	87.399	112.05	87.241	66.279	98.143	95.113	98.116	96.807	111.44	94.08	107.62	101.75	81.269	103.84	112.97	107.09	92.801	103.83	98.151	101.61	73.425	125.55	94.034	88.923	85.575	-1.5672	49.561	115.76	92.147	144.48	110.83	112.09	87.283	52.303	87.721	92.599	104.45	81.476	87.105	72.859	80.498	145.01	127.52	110.29	109.24	126.39	133.87	131.07	133.74
87.961	71.326	113.12	79.623	77.393	100.33	100.83	87.796	128.23	111.59	102.07	107.05	123.33	82.914	122.88	135.4	92.245	80.045	90.628	80.991	112.51	89.778	121.12	87.71	107.04	87.801	0.71074	42.155	120.79	93.892	151.03	120.67	101.91	76.717	85.586	93.455	86.809	111.14	77.333	96.195	63.738	79.932	166.77	141.96	107.62	94.482	129.7	138.61	125.53	121.95
89.185	63.41	112.08	82.453	75.589	105.1	109.49	87.53	140.04	117.3	97.433	117.68	133.22	88.357	129.44	141.49	82.874	79.065	86.074	73.378	123.34	112.84	112.97	94.022	135.13	119.65	12.54	48.863	130.55	108.59	163.7	134.25	104.06	88.421	98.982	81.308	84.703	111.06	81.412	105.95	58.126	92.197	163.8	144.98	102.46	93.362	124.75	137.44	120.34	114.51
93.501	66.928	108.27	83.944	59.547	94.242	112.74	90.469	128.09	108.22	97.838	123.35	125.29	82.766	123.52	121.29	87.191	83.663	79.009	76.165	119.08	118.42	101.36	87.968	171.68	139.72	0.034055	44.737	134.91	114.61	166.08	140.81	111.56	103.57	105.86	58.673	89.134	103.86	91.63	113.28	78.932	111.99	155.63	140.63	104.25	98.978	137.09	145.85	134.03	123.92
89.782	74.658	106.63	88.479	70.397	93.746	110.11	97.223	125.11	112.91	91.575	104.75	107.51	73.564	112.89	88.938	93.617	84.845	65.416	72.572	107.85	115.64	100.68	90.184	192.92	162.26	15.827	65.722	126.98	101.73	161.39	145.47	108.06	105.95	112.84	73.554	103.24	101.02	86.463	108.3	90.278	109.5	139.95	126.04	123.94	120.91	149.53	148.69	138.55	128.85
84.951	83.86	109.22	95.472	79.736	96.578	104.97	105.38	115.64	123.32	88.384	88.911	93.052	64.072	102.65	69.993	94.566	90.727	61.512	73.568	82.179	97.561	109.62	92.835	185.43	160	17.572	69.703	112.61	85.693	142.24	140.68	102.96	101.1	132.5	108.53	112.96	104.28	83.041	105.08	77.249	99.359	129.57	113.09	147.94	137.27	145.27	139.26	143.74	124.36
83.733	88.324	114.18	104.11	83.413	97.877	104.85	112.83	110.94	131.25	88.275	83.427	93.051	67.856	100.38	72.129	88.729	98.829	64.073	72.782	68.729	80.168	114.68	97.178	152.97	133.53	7.5479	54.927	97.127	76.742	112.58	126.66	98.923	94.182	148.01	137.27	109.6	107.95	82.022	102.99	44.167	88.378	126.61	110.54	163.78	141.27	127.75	119.8	147.21	114.35
85.435	86.394	115.61	112.7	70.601	92.571	109.36	119.34	105.67	131.13	77.699	91.106	98.889	86.874	100.16	88.319	79.252	103.13	69.918	70.647	71.064	65.887	105.32	101.54	121.38	104.52	-14.327	27.093	85.757	77.003	82.96	107.85	98.435	93.555	136.13	143.92	90.738	105.82	76.063	97.946	3.0817	84.372	125.73	116.72	166.26	147.64	109.36	104.37	154.44	115.91
88.283	93.683	104.46	108.81	68.465	80.467	108.23	111.16	82.565	103.99	70.429	85.305	98.491	100.38	98.299	85.451	80.811	101.39	66.53	74.774	78.331	59.234	90.502	91.432	102.22	77.258	14.339	35.167	82.65	82.288	63.82	86.961	94.054	96.863	146.56	134.81	83.484	107.07	87.101	105.23	12.989	97.625	119	117.48	145.58	142.73	95.347	94.343	135.38	119.7
86.34	84.383	92.486	98.752	46.189	59.089	105.2	105.05	72.122	87.307	62.574	93.5	94.769	112.06	91.304	86.518	80.595	92.018	63.907	78.814	79.247	49.771	75.442	73.082	115.62	72.379	-13.462	14.457	90.38	85.709	61.183	80.198	88.171	98.35	137.3	130.77	71.012	100.83	73.253	102.03	15.815	108.93	115.25	117.54	137.6	159.45	97.82	108.4	139.45	136.43
86.623	76.095	84.363	80.705	46.547	38.324	100.87	92.988	74.586	70.288	86.386	93.291	100.38	113.21	90.269	75.773	87.187	84.483	49.962	79.275	82.9	53.853	75.736	49.281	128.09	65.661	-24.224	8.4307	100.64	86.819	66.92	81.376	76.124	89.759	169.05	137.44	76.935	100.56	68.448	107.25	41.658	116.37	114.27	115.23	136.53	156.93	103.63	123.06	130.1	130.63
89.633	66.728	88.283	74.266	59.772	33.491	102.51	90.869	94.191	76.924	111.61	99.157	115.75	119.94	92.193	72.18	88.421	82.776	39.045	71.73	91.801	68.593	86.416	48.434	124.72	74.152	-23.918	9.669	103.15	87.827	70.853	86.138	66.853	79.957	190.52	154.83	84.654	101.42	54.246	105.99	33.371	103.19	110.28	114.33	151.06	153.21	99.931	128.68	122.48	106.41
[truncated: 66 more columns]
