# Supplementary material for: Constructing high-order functional connectivity network based on central moment features for diagnosis of autism spectrum disorder
Source: PeerJ. 2021 Jul 6;9:e11692. doi: 10.7717/peerj.11692 (PMC8269664; doi:10.7717/peerj.11692)
Supplement: Supplemental Information 2 [file peerj-09-11692-s002.zip › raw data/Subject_63.csv]

83.357	59.261	149.1	139.45	116.57	146.76	147.01	112.08	147.77	178.6	76.382	46.108	107.69	112.07	99.905	107.4	59.046	39.41	97.852	91.416	116.75	118.41	167.42	152.73	144.64	106.33	120.82	121.33	52.069	59.103	92.218	91.993	76.97	78.952	130.6	113.58	99.154	88.454	112.36	84.106	116.18	46.103	50.797	60.621	34.205	36.833	48.667	59.122	84.802	105.9
77.809	56.221	139.15	137.41	117.2	165.17	146.33	107.7	144.38	160.87	96.464	82.708	126.12	124.24	93.454	106.35	84.054	40.456	82.783	83.643	108.67	128.74	164.25	152.83	131.53	120.12	97.383	119.56	80.521	74.736	80.334	86.664	70.373	84.594	107.33	84.982	104.58	95.254	117.69	104.96	101.93	75.858	76.904	83.166	60.891	60.9	77.503	69.228	114.47	119.13
89.745	77.936	114.07	131.34	110.52	166.42	148.55	122.97	163.98	135.63	121.29	118.51	150.99	118.51	106.03	94.959	115.14	53.087	84.956	94.332	99.508	119.42	129.76	126.88	90.58	114.03	76.276	110.02	111.91	84.036	72.574	83.46	89.314	109	89.906	76.106	112.75	93.707	111.65	116.5	101.27	103.4	92.616	93.491	88.158	92.279	92.721	69.595	125.23	120.21
104.1	100.76	95.586	119.32	96.694	134.16	144.01	138.15	168.65	126.4	118.2	125.21	146.64	106.34	106.6	68.547	121.79	67.615	90.983	102.64	97.018	103.14	89.817	96.42	52.574	83.338	48.803	87.115	112.77	81.541	64.965	74.57	103.21	117.51	89.756	98.609	112.89	95.717	114.44	117.46	118.36	123.01	107.84	105.18	111.74	118.37	89.975	78.93	129.58	119.12
110.41	116.08	98.128	118.21	91.001	124.97	134.45	139.88	176.8	159.35	101.42	107.88	132.98	108.8	114.76	80.512	111.34	86.643	87.149	102.92	97.255	100.37	74.558	98.332	46.108	84.085	70.605	97.141	93.505	75.234	70.745	79.792	101.83	113.9	96.867	123.07	109.28	106.6	126.67	114.38	136.1	127.12	99.301	96.919	102.06	110.93	71.943	72.122	97.235	94.335
109.13	126.85	109.6	122.2	87.611	122.76	125.17	123.64	194.2	193	99.804	105.04	137.44	127.18	139.2	114.14	110.23	117.41	89.627	111.1	105.44	104.55	87.443	123.02	85.982	104.09	105.55	120.1	90.663	86.472	94.098	99.686	100.67	114.65	101.44	122.97	110.72	122.62	149.72	113.93	139.82	121.21	86.177	92.897	77.213	85.832	67.709	75.358	52.781	69.076
103.18	126.72	121.02	124.48	100.94	136.65	107.93	90.674	123.65	144.61	102.89	105.41	128.97	149.44	127.02	151.89	107.34	137.94	65.776	99.916	129.17	124.43	113.98	164.77	141.13	161.72	152.52	150.87	93.216	84.983	114.01	123.27	113.71	126.48	137.81	123.12	122.98	141.57	155.78	116.48	142.53	127.85	89.555	95.173	79.994	81.516	73.338	72.002	38.642	61.465
100.7	138.75	112.16	120.67	107.41	106.08	99.216	80.073	17.873	16.841	117.04	120.87	116.54	146.64	86.588	137.84	104.58	157.28	55.643	101.92	142	124.47	125.68	174.69	170.44	163.02	156.89	138.35	103.58	82.61	123.04	134.65	137.76	146.94	173.15	123.98	137.91	143.27	135.97	113.16	143.12	141.42	113.88	115.61	103.19	102.37	98.365	94.685	54.203	76.07
93.659	148.24	100.52	119.97	124.95	72.934	84.576	92.383	-100.35	-101.88	106.95	118.03	72.229	125.58	20.692	96.556	79.106	154.65	39.36	95.767	140.1	116.02	121.94	165.58	164.97	133.6	158.89	114.3	84.557	59.888	94.702	115.63	140.91	148.15	206.06	141.93	149.87	139.72	109.16	116.57	149.32	162.09	138.1	131.03	120.57	120.57	115.67	114.03	79.223	94.544
73.969	133.37	98.72	119.24	147.65	76.648	62.695	107.98	-131.04	-99.09	69.397	95.461	13.916	107.57	-25.698	68.35	45.38	131.28	17.121	69.25	120.15	113.78	113.52	150.41	136.7	108.99	169.76	110.32	46.761	36.373	57.71	86.547	105.62	114.64	209.56	155.54	142.91	137.57	91.925	121.52	141.99	163.18	152.78	136.41	126	127.05	123.51	117.1	111.33	109.35
54.941	107.2	90.209	105.14	131.62	85.603	64.188	123.15	84.523	68.782	54.986	110.24	23.578	102.38	31.408	50.228	59.315	122.18	52.494	66.256	86.347	98.23	107.64	109.03	115.11	57.121	122.44	101.56	59.478	70.085	79.917	85.002	55.987	70.067	131.91	114.9	101.62	117.59	91.417	101.1	92.264	97.825	156.75	150.74	128.48	132.31	149.28	139.05	158.28	134.52
46.391	88.8	91.004	76.509	146.86	94.007	19.744	71.33	44.215	96.197	40.326	77.896	-5.4133	98.369	46.471	94.749	57.632	135.92	45.246	61.177	86.386	109.71	54.034	72.219	117.29	104.46	155.43	115.42	44.826	86.82	23.97	51.32	63.38	71.254	145.56	134.66	120.75	141.96	115.56	127.83	100.5	133.88	211.25	209.98	163.88	184.24	184.74	194.73	150.99	158.69
70.123	80.713	82.157	53.346	127.33	114.04	40.403	48.869	158.84	138.8	68.283	92.831	48.877	111.21	118.27	134.38	91.492	138.92	70.078	60.75	111.97	120.75	52.329	56.839	125.53	144.46	131.31	121.6	85.586	114	74.303	81.043	89.258	91.192	127.36	121.21	98.851	123.75	104.63	95.976	93.912	93.481	210.24	212.12	207.57	227.32	187.97	196.55	170.83	178.97
105.04	96.478	64.784	38.868	93.154	62.658	94.038	60.937	199.55	75.538	110.75	115.14	108.99	105.21	147.26	123.89	108.28	145.34	87.281	67.418	133.08	123.1	58.89	42.609	99.503	109.08	75.859	84.161	122.49	127.64	134.79	119.93	123.26	119.74	130.21	122.81	80.313	94.53	67.84	53.856	102.3	75.498	210.24	208.09	250.86	269.59	185.85	204.94	176.04	186.16
122.31	109.74	60.904	52.517	84.379	28.041	146.09	98.273	219.13	31.378	117.82	121.55	134.98	92.252	139.29	93.642	91.426	123.25	65.195	51.297	150.75	130.99	81.904	57.671	50.028	49.294	53.034	64.485	120.48	100.58	160.86	138.58	119.05	120.72	154.17	139.27	63.957	73.739	36.277	25.906	107.41	65.473	181.61	164.77	262.92	266.81	154.19	165.32	165.13	165.81
114.97	117.8	69.86	76.59	90.931	7.0422	163.79	124.27	218.84	39.963	90.772	112.09	120.24	70.894	118.38	57.112	65.983	96.339	41.75	40.481	150.11	128.55	89.132	71.043	-1.6761	-20.655	54.216	56.966	91.531	67.692	131.63	118.82	88.675	99.137	174.95	152.8	55.457	69.685	33.25	25.717	92.607	62.516	152.52	123.03	247.83	234.43	119.07	117.59	147.34	134.38
96.791	137.34	71.683	84.985	84.146	-31.825	145.44	119.34	191	45.906	72.861	107.97	96.61	38.148	111.14	22.196	70.317	111.62	64.873	74.053	118.89	98.67	57.511	45.825	-29.923	-86.456	45.63	34.77	80.414	81.279	85.319	86.128	73.851	90.417	161.89	145.06	60.04	72.965	49.47	41.307	61.456	67.953	151.21	124.65	223.1	210.91	119.04	119.18	125.93	110.44
88.509	155.07	79.554	91.192	92.446	3.8575	103.71	88.971	143.7	49.697	65.744	103.22	78.368	30.779	124.77	42.444	96.431	132.94	105.71	113.67	104.67	76.193	46.917	42.933	13.285	-32.696	69.247	50.557	87.016	110.01	64.689	70.75	78.138	100.29	132.83	128.11	70.605	79.955	76.806	62.897	48.711	65.667	120.52	105.77	174.47	166.84	104.45	97.085	104.93	88.8
94.23	157.23	90.847	88.399	100.84	55.72	68.224	55.481	53.027	16.398	80.166	96.53	69.939	46.234	123.03	86.146	123.13	151.11	141.54	135.77	100.05	73.136	75.517	65.929	90.519	83.073	81.72	68.674	110.04	148.71	97.613	92.868	93.398	113.07	97.854	109.52	81.617	88.343	93.045	82.781	66.22	81.277	89.463	88.801	121.46	120.67	90.468	79.799	99.716	80.757
106.08	143.82	100.11	83.809	101.84	82.683	56.845	41.299	-1.4953	-0.029402	113.71	91.04	82.915	65.848	118.1	126.18	140.2	161.35	167.09	145.56	91.606	81.514	122.75	96.68	146.03	167.33	73.798	74.183	142.17	185.38	154.89	132.97	107.71	118.55	62.834	88.732	95.491	96.63	99.636	105.24	94.066	119.61	75.088	89.568	70.353	77.995	94.529	86.463	92.253	81.756
109.19	113.41	102.88	81.118	98.974	96.44	60.155	39.694	43.746	57.885	138.78	79.218	104.65	73.155	123.76	153.77	146.14	152.66	168	139.26	81.135	94.706	147.51	115.71	142.16	184.53	67.663	82.681	165.3	193.33	186.99	156.92	116.9	115.07	47.903	75.461	109.04	103.63	102.1	125.57	103.15	155.21	83.251	104.38	47.836	58.224	114.39	100.43	82.753	86.755
102.44	83.437	93.586	74.959	86.839	92.969	66.383	38.515	156.63	153.86	141.23	65.968	120.06	61.901	138.58	152.07	148.35	131.08	154.62	129.8	76.213	97.715	125.03	104.22	91.957	133.45	59.656	86.347	170.62	168.71	174.13	145.71	130.94	114.44	62.827	81.4	116.12	103.52	105.23	131.02	86.842	161.67	113.71	129.89	74.926	82.036	139.93	119.4	84.724	98.481
99.563	74.341	83.974	68.576	70.052	77.526	74.395	37.934	199.37	187.9	125.33	51.877	115.54	48.471	138.46	130.11	139.48	100.75	135.65	123.2	79.427	90.978	84.197	82.446	42.873	68.896	56.864	79.408	148.09	119.01	137.25	114.04	151.8	123.06	106.27	113.4	112.89	94.642	102.87	116.49	70.693	140.12	140.15	141.33	124.98	130.48	139.52	126.42	96.342	106.21
96.809	93.18	79.615	72.279	71.44	58.496	90.596	58.964	148.33	130.96	106.15	55.162	101.09	50.886	125.63	101.95	111.46	78.348	105.94	118.68	87.184	84.728	72.382	78.324	47.578	33.891	67.738	70.933	110.89	72.905	115.67	96.442	152.28	130.1	151.12	157.41	110.43	88.541	103.21	96.102	77.188	117.34	143.62	133.12	153.97	164.65	120.02	129.75	99.992	104.68
89.373	109.98	87.322	89.117	93.01	60.802	126.03	109.03	127.36	90.594	92.388	83.031	101.81	80.743	129.32	88.315	74.573	57.571	75.059	101.25	89.738	92.01	126.32	108.38	101.79	37.605	74.678	76.129	88.675	56.954	154.22	124.4	106.24	107.51	149.51	168.57	94.41	83.293	101.19	71.338	86.254	84.088	118.21	106.01	145.2	157.86	93.585	119.63	118.08	102.7
69.742	109.13	96.807	107.15	139.7	86.479	140.73	147.34	131.56	101.85	76.478	100.8	97.858	110.34	140.15	109.49	38.318	52.497	39.87	77.023	85.968	112.88	180.75	141.08	160.73	77.783	106.85	107.49	80.946	67.717	181.64	155.91	44.749	71.327	125.11	154.2	95.675	96.573	107.28	76.147	94.768	85.344	109.06	103.62	122.09	134.47	94.448	125.25	127.99	107.57
35.654	80.478	76.582	100.71	162.57	140.72	132.77	149.97	244.97	185.9	71.425	104.99	101.5	111.11	154.31	147.5	42.688	77.995	6.948	41.519	53.617	138.02	175.1	131.89	148.09	125.85	134.31	158.21	115.32	110.91	221.61	204.11	3.9756	45.168	68.737	106.23	92.349	104.14	81.108	72.618	67.981	78.002	132.47	126.49	137.23	147.22	142.37	138.18	149.75	115.83
35.885	64.084	53.742	76.776	147.8	182.15	77.269	95.888	205.72	216.89	62.308	73.612	73.93	94.595	127.08	177.38	68.754	99.069	30.667	44.328	41.847	140.28	107.35	93.086	112.9	177.2	139.84	176.21	128.31	138.34	168.69	169.7	33.588	55.635	52.685	82.654	103.81	115.67	79.999	99.723	65.257	89.583	155.13	151.4	144.16	152.64	157.85	155.02	150.71	125.03
41.555	82.208	9.6617	49.739	111.59	206.21	13.888	48.934	155.38	191.55	59.996	78.332	51.925	75.742	94.806	153.32	109.45	131.96	69.513	72.612	52.31	119.59	22.547	42.754	105.07	205.01	107.52	168.64	137.12	156.28	96.635	105.64	77.135	87.859	56.759	85.738	125.93	129.59	116.18	129.7	84.461	92.389	143.33	152.12	133.19	141.17	162.27	176.79	125.16	129.34
56.352	108.02	-4.6883	30.577	74.244	199.17	-22.69	21.161	-42.688	67.877	61.936	82.675	8.6885	80.233	12.906	116.33	113.86	143.62	70.359	71.696	50.522	113.99	-11.689	34.394	90.249	232.81	76.612	143.03	109.07	143.36	65.061	73.944	103.91	102.16	93.909	113.02	131.86	142.61	126.3	137.54	118.53	106.29	115.63	119.2	115.49	131.73	130.57	154.63	113.14	115.31
75.111	154.94	13.299	47.22	72.286	156.16	-12.943	42.103	-161.55	-26.086	86.45	107.01	4.7842	100.68	-4.9729	104.18	95.648	154.11	68.997	90.411	44.377	101.07	5.2926	53.962	89.701	215.53	96.412	122.87	76.763	121.61	55.978	69.963	105.64	108.53	119.24	125.62	140.05	146.24	129.1	137.81	140.94	126.22	69.601	71.688	63.667	99.595	95.492	112.71	65.043	79.546
79.378	159.78	49.841	73.788	90.409	81.157	31.649	85.202	-27.761	32.57	101.39	147.11	39.861	133.36	51.397	86.92	81.823	140.1	69.794	94.787	69.883	85.116	65.741	78.537	102.62	125.8	89.221	93.731	73.092	105.96	83.706	85.985	73.783	82.25	103.23	100.99	118.63	129.24	132.57	114.8	117.54	102.6	56.79	59.568	54.02	83.854	87.664	86.843	82.085	84.176
82.577	135.28	85.651	97.066	109.7	13.221	66.616	106.36	119.21	107.03	118.16	149.36	78.459	150.23	108.19	99.867	84.868	128.89	70.147	99.013	101.32	74.633	96.064	88.343	90.559	40.99	112.49	70.611	85.743	98.846	93.753	99.797	72.566	80.656	83.513	75.002	101.3	104.3	115.31	97.723	80.482	88.988	88.043	87.021	71.092	94.177	106.09	89.757	94.721	94.535
92.183	95.414	98.661	106.73	96.79	3.4233	85.718	109.48	205.83	147.79	138.18	138.62	115.09	157.12	130.7	111.87	117	118.77	83.813	101.73	123.64	75.894	103.78	91.576	76.271	12.201	116.15	53.971	117.39	111.45	112.24	117.44	96.796	104.65	55.836	56.851	80.234	76.609	90.041	84.05	46.785	67.592	115.38	112.78	84.754	101.58	125.6	103.54	107.16	104.56
110.14	73.226	88.722	103.54	66.845	55.487	80.815	101.94	107.13	88.813	152.05	128.49	121.29	153.33	92.13	107.78	148.79	116.48	101.93	109.92	119.15	91.261	92.15	94.127	84.801	66.32	103.77	50.482	137.03	131.57	114.99	122.46	128.69	140.79	52.746	71.771	79.351	71.85	80.745	92.054	47.964	78.525	119.33	120.14	75.89	96.165	132.06	120.11	100.7	108.52
129.12	71.898	65.943	87.156	33.893	129.89	82.642	99.364	-38.088	3.5566	158.47	136.17	113.5	133.88	37.782	78.826	166.45	122.22	122.83	118.18	75.237	108.15	75.183	82.363	97.124	145.43	62.336	58.084	147.78	154.7	131.85	132.97	139.03	153.75	56.37	92.694	81.929	77.852	70.737	91.076	61.969	98.191	104.87	106.08	76.015	101.33	129.73	119.29	105.87	112.46
148.85	89.449	55.85	68.087	26.495	153.02	94.745	93.862	-139.47	-51.371	153.07	138.13	102.28	92.792	14.065	42.597	158.51	132.07	154.63	143.09	29.168	100.15	42.45	41.921	103.22	172.8	26.338	60.544	137.29	160.6	111.07	110.76	139.6	140.84	73.557	108.67	97.313	87.09	69.501	90.57	89.278	131.32	98.795	98.027	96.15	120.19	119.63	117.62	103.17	116.38
149.89	79.618	78.609	63.177	66.083	168.19	114.81	79.113	-54.695	16.088	122.05	117.19	100.33	62.553	41.034	33.903	132.18	109.09	149.38	131.88	41.044	88.242	32.902	22.293	109.81	172.46	36.54	90.171	111.95	126.35	76.156	73.87	119.5	96.788	97.238	108.78	103.01	90.735	78.111	84.422	116.71	128.72	81.065	68.844	129.37	118.12	83.11	71.368	106.69	109.62
147.23	69.33	118.98	66.522	82.112	93.961	148.71	67.203	73.56	82.92	126.76	87.418	133.24	43.755	87.113	36.024	118.59	97.652	159.97	135.16	61.038	58.879	35.747	10.224	83.305	87.033	46.814	74.284	103.97	114.4	61.956	55.223	122.45	70.248	90.584	77.655	98.934	78.579	73.984	81.281	133.95	113.48	80.929	66.074	123.07	86.696	61.074	62.547	81.196	76.865
137.37	66.059	159.62	86.454	74.989	33.101	179	72.527	179.38	132.42	156.5	75.222	181.75	60.776	127.87	60.343	119.29	89.538	170.88	137.12	72.632	47.219	78.093	43.941	58.168	16.605	62.929	54.328	116.45	126.82	97.504	82.698	130.16	68.738	56.798	33.822	83.192	65.861	66.992	85.459	133.01	84.897	65.405	58.384	56.434	13.213	50.56	58.154	48.567	27.105
119.8	74.619	185.39	116.6	77.933	57.643	176.39	87.755	172.52	151.56	164.11	78.207	188.15	105.53	131.58	105.75	109.24	73.321	159.31	123.63	71.577	73.227	142.36	117.16	64.589	40.72	97.979	70.951	119.9	129.8	139.45	127.14	126.56	81.328	42.909	22.691	73.464	75.048	72.292	103.12	124.69	76.661	45.772	44.881	-15.384	-49.795	48.288	37.729	49.065	0.77471
107.88	114.73	173.97	138.6	86.224	96.911	152.99	116.07	107.04	142.2	152.77	99.888	164.53	128.38	130.08	132.71	94.944	79.617	171.32	146.02	44.774	89.11	163.67	146.32	88.968	77.253	116.59	88.744	116.93	125.86	136.88	140.24	125.81	109.81	45.985	44.059	86.31	91.267	86.548	122.5	112.72	104.71	59.353	65.681	-35.476	-38.773	75.293	54.412	67.113	22.969
96.554	134.53	134.52	134.45	81.534	119.33	146.23	148.17	112.3	149.99	135.11	116.89	140.83	115.12	128.03	127.34	89.302	97.842	178.51	160.37	-2.5845	87.041	137.26	112.57	73.308	80.342	97.367	95.271	119.63	112.87	139.88	150.21	116.76	123	39.544	63.343	85.499	82.511	56.422	96.071	82.216	117.29	108.13	104.41	37.069	65.262	116.48	84.491	113.72	74.37
97.263	100.58	126.43	135.1	102.8	160.46	134.75	164.95	148.8	218.43	80.321	98.396	109.07	116.39	125.98	116.16	71.924	58.411	161.74	138.08	38.391	81.715	127.13	99.588	93.829	98.307	87.993	110.77	77.905	46.172	75.311	88.527	87.904	97.361	64.351	89.982	81.807	74.745	63.914	84.503	84.548	103.1	118.41	105.69	106.52	126.61	84.833	80.178	146.56	128.73
101.33	55.226	122.33	131.4	91.723	150.67	147.48	183.98	202.04	247.26	78.947	83.543	122.93	114.87	123.88	102.27	79.857	50.686	135.12	110.21	63.409	74.614	111.15	85.31	67.475	73.053	89.758	107	59.408	26.361	59.48	68.667	65.256	74.458	54.582	73.663	72.696	58.023	43.495	68.065	79.53	70.221	109.73	95.793	122.47	141	65.17	88.037	112.75	125.35
116.32	30.31	125.68	127.59	68.701	121.14	150.39	187.91	204.06	238.4	100.31	91.939	140.55	126.84	114.82	89.476	98.363	60.121	125.58	91.366	79.178	79.763	113.56	91.724	51.016	46.976	89.668	94.781	59.73	55.232	76.5	74.309	52.228	56.231	32.462	39.193	65.034	57.076	43.951	73.135	69.529	37.085	80.413	77.729	79.746	93.078	57.83	93.186	69.337	96.81
140.45	50.925	125.73	119.88	64.969	96.374	117.88	159.8	86.928	171.71	109.42	107.28	114.77	131.19	84.318	89.657	104.59	83.47	135.44	93.873	74.617	95.238	109.32	98.862	61.681	53.659	102.98	92.655	65.982	100.91	83.501	79.215	64.52	56.362	39.091	33.931	77.692	81.421	70.318	103.82	65.769	47.827	69.62	76.188	39.98	48.626	73.461	96.711	52.56	80.579
163.37	95.434	122.45	113.2	86.64	101.22	73.714	115.88	-46.096	105.58	94.891	113.52	66.497	119.95	58.754	103.16	97.004	94.76	158.32	109.03	63.107	105.34	104.17	101.01	99.55	89.854	119.68	108.18	78.207	121.58	77.303	75.478	92.724	68.27	71.349	63.14	98.374	107.35	104.52	133.04	68.806	82.548	80.992	87.313	43.877	45.598	93.427	93.282	74.586	95.938
173.57	127.12	123.99	112.2	97.615	111.4	67.369	88.56	-111.43	57.544	97.141	101.32	58.97	98.412	57.708	123.64	93.013	92.813	183.82	127.38	39.383	97.583	110.24	103.38	117.35	113.6	124.27	116.7	106.37	116.1	95.171	93.428	126.13	87.529	90.032	88.198	105.88	104.6	101.22	131.7	67.892	109.11	105.86	107.82	71.159	79.52	109.48	103.44	96.091	118.06
158.94	115.63	138.7	121.97	90.02	130.47	105.83	94.778	-56.773	60.69	121.23	83.542	110.51	95.919	87.574	141.91	98.696	74.187	187.25	125.39	34.648	88.763	146.71	132.69	112.93	122.89	117.4	116.56	138.86	94.108	143.25	136.51	137.85	97.804	79.364	81.758	91.147	79.559	70.909	105.82	60.599	99.913	117.85	123.75	81.091	103.96	114.09	127.61	103.93	131.77
129.74	85.603	149.4	128.03	71.226	142.78	153.46	118.12	51.104	83.255	152.99	76.759	174.47	109.27	125.84	156.04	111.3	74.207	171.09	112.27	42.257	95.593	174.46	163.09	78.064	121.95	116.77	110.89	160.03	89.148	196.65	187.81	135.1	106.96	51.044	49.668	66.079	55.553	25.45	72.445	49.99	72.711	121.78	136.63	72.83	115.76	124.5	156.96	104.61	128.71
114.94	85.787	133.14	112.31	68.11	125.04	155.35	125.56	141.52	110.88	145.94	99.569	176.95	116.96	158.2	148.17	120.34	108.17	178.51	125.43	73.357	106.92	148.39	142.25	61.016	102.58	104.57	93.464	153.44	115.2	183.44	174.93	136.29	121.39	38.76	33.402	53.277	56.916	20.136	61.391	59.267	60.061	125.75	149.69	76.391	121.65	136.26	178.66	127.84	132.98
120.43	135.72	74.971	72.491	95.077	93.35	102.46	107.09	162.71	108.56	93.949	137.89	95.837	89.492	164.8	138.37	119.76	182.66	196.23	163.49	93.234	115.92	44.893	47.493	56.796	83.209	107.61	89.016	128.85	161.34	102.99	102.72	154.38	152.11	60.936	63.225	66.865	81.033	37.395	67.404	96.4	89.035	137.16	150.87	121.16	151.13	147.35	166.4	151.87	130.03
136.58	185.61	15.782	28.298	137.49	63.476	25.748	70.829	117.31	104.82	5.6955	173.34	-27.756	57.42	137.66	113.9	105.72	227.44	208.12	189.03	127.57	117.17	-51.085	-52.91	101.26	72.414	76.739	83.216	96.523	187.59	-11.186	-11.694	163.17	161.32	113.49	130.35	89.583	115.85	94.736	91.344	155.62	138.55	140.76	134.12	185.42	167.22	122.14	123.77	187.15	135.09
158.67	235.64	-15.895	24.293	129.01	61.956	20.424	71.906	57.689	67.248	15.053	184.48	-39.112	30.013	135.05	147.68	119.16	265.83	222.6	221.31	79.822	102.08	-97.049	-101.23	81.434	72.09	91.961	93.639	115.12	213.56	-22.491	-22.392	185.09	187.8	110.53	142.71	101.05	105.2	73.545	87.225	170.78	165.96	96.309	72.3	164.66	140.57	82.352	49.765	105.57	59.087
127.82	204.81	2.4397	41.104	111.7	51.561	32.277	78.323	1.5527	47.669	24.613	173.55	-4.5701	53.76	103.08	125.35	117.36	231.25	171.31	179.7	92.924	101.67	-42.884	-48.378	110.39	70.661	48.629	78.558	132.35	191.46	-2.2071	-5.7713	154.89	153.66	119.91	141.58	112.82	112.28	107.28	110.52	166.39	187.17	99.635	84.633	147.75	108.32	81.2	68.193	73.884	53.588
82.831	143.55	50.987	72.754	77.784	67.733	75.961	90.101	14.061	55.547	63.973	132.88	84.358	96.873	89.663	114.03	120.99	171.11	105.76	106.4	102.68	116.04	56.477	55.542	102.1	86.765	31.718	77.891	153.4	152.37	93.76	79.377	119.75	110.32	107.55	102.93	100.51	105.12	107.09	112.91	121.9	162.69	119.83	116.87	135.77	105.02	112.4	100.76	76.453	71.473
58.64	116.43	86.146	93.213	61.181	61.237	107.9	91.757	66.573	59.178	103.57	87.636	160.58	108.91	110.34	105.35	125.95	136.5	84.851	76.415	110.8	113.33	110.26	109.05	89.198	81.203	49.161	77.592	157.22	123.05	162.02	138.45	114.65	98.515	103.7	80.282	100.54	101.62	110.31	118.85	94.057	141.4	158.84	167.11	146.36	143.88	166.03	154.79	86.767	110.18
61.732	107.85	95.602	85.496	75.481	41.339	114.04	78.059	103.14	53.609	112.26	53.011	167.35	86.331	128.83	97.531	119.85	117.89	87.754	70.443	116.63	102.96	111.35	94.869	90.47	68.238	74.456	78.25	135.75	104.06	178.47	143.35	124.67	104.77	127.41	102.82	108.02	108.61	118.62	121.65	109.36	135.89	195.76	197.56	187.04	203.18	193.4	186.42	116.78	151.64
75.821	81.692	98.08	73.491	113.67	70.773	114.74	72.744	134.97	80.072	96.73	45.315	128.82	71.21	140.2	110.55	104.82	85.397	78.322	53.443	124.25	108.72	117.76	79.813	115.02	91.508	103.81	102.97	108.06	84.639	175.94	127.91	117.25	104.79	157.69	140.39	105.81	116.53	121.78	109.03	143	117.89	175.68	157.65	202.56	209.22	154.54	145.79	146.49	159.82
83.092	46.535	102.45	76.666	134.75	109.05	127.94	94.565	145.7	112.14	95.544	71.087	103.48	82.087	148.28	125.33	95.767	60.701	73.548	50.355	120.03	121.7	143.07	91.978	137.95	107.42	113.98	118.12	102.81	82.137	175.32	124.25	98.306	100.63	156.24	143.03	98.547	112.88	112.66	86.994	152.9	89.674	119.8	95.099	157.36	148.78	97.806	97.92	142.65	133.18
78.75	22.805	112.16	97.772	126.24	134.74	143.4	126.78	139.26	135.53	105.78	100.24	105.65	113.45	148.08	130.65	94.171	52.323	83.099	67.365	112.01	135.31	174.59	132.06	136.65	103.78	111.76	117.19	113.93	89.17	180.72	138.74	84.411	95.133	120.78	102.99	88.178	94.686	91.821	66.087	124.67	55.396	68.442	55.305	82.948	68.695	66.656	74.582	120.85	99.875
72.093	27.235	118.31	119.97	105.22	143.88	140.44	140.14	148.47	149.21	100.94	102.53	111.79	135.61	135.07	121.73	93.873	54.311	98.717	89.468	114.65	140.71	187.9	168.19	115.78	92.879	110.6	114.45	117.2	89.598	183.15	151.89	82.158	88.48	81.02	60.88	77.723	72.656	74.668	58.602	86.478	26.683	50.061	52.337	43.15	33.031	71.513	68.652	114.59	90.263
79.118	71.749	108.17	125.09	85.572	104.55	114.85	127.85	166.13	125.03	86.077	84.469	109.52	115.88	119.34	91.897	94.46	70.209	121.63	123.42	120.66	116.64	160.12	155.22	101.96	61.52	104.55	101.02	102.88	89.148	154.17	131.68	92.814	90.891	66.41	60.471	86.756	65.083	88.06	82.384	80.904	36.297	70.788	88.05	49.976	57.858	102.84	94.137	108.29	107.41
93.627	104.74	98.09	113.71	86.007	71.551	81.768	97.8	154.94	79.011	65.004	58.368	85.736	77.078	88.892	69.065	86.093	66.581	99.47	114.93	124.56	95.862	128.27	127.82	107.55	66.031	106.17	102.84	70.651	74.273	111.14	97.783	88.843	85.713	97.926	109.01	105.44	82.972	118.89	118.87	109.11	76.453	99.945	116.55	86.334	108.55	115.56	103.64	116.57	132.22
106.14	106.3	96.064	103.35	94.38	65.215	72.96	83.824	143.02	51.169	70.393	62.404	78.042	53.98	73.988	65.258	82.068	54.243	53.732	79.74	112.46	93.426	116.72	113.36	120.76	92.145	108.28	113.33	56.527	66.154	85.527	83.871	69.162	78.027	135.05	150.63	119.88	108.29	139.2	134.14	127.82	111.96	109.48	118.43	102.85	131.59	106.42	96.66	129.11	142.51
109.6	87.935	101.23	104.53	100.25	76.156	89.837	95.191	135.2	60.765	101.62	98.345	95.927	64.461	82.065	75.611	86.098	58.752	30.957	58.74	93.338	110.63	115.94	114.69	120.53	103.93	107.05	115.43	73.313	78.941	80.46	93.39	57.166	79.402	144.17	144.68	123.4	121.11	133.1	114.96	113.31	125.44	106.24	108.82	87.332	113.28	96.732	94.244	141.72	137.42
104.08	69.644	105.95	116.28	105	117.81	117.31	120.68	185.51	135.81	126.74	137.75	126.45	101.74	109.7	97.873	95.017	81.097	50.228	64.402	90.153	139.26	117.1	124.26	98.627	100.95	110.78	121.65	107.41	104.74	105.21	120.55	62.402	88.373	112.15	92.777	104.95	107.83	101.44	67.73	78.717	100.53	89.567	83.596	61.183	70.195	90.446	77.112	157.51	120.36
103.3	84.375	100.1	122.46	100.41	130.36	133.07	140.87	236.64	203.3	136.14	154.3	148.48	125.83	133.95	107.89	102.74	123.4	115.37	115.77	101.64	142.33	97.553	107.07	68.734	61.851	105.65	109.68	131.06	140.89	125.17	130.17	92.038	108.76	64.616	42.279	88.255	83.056	79.48	42.605	73.13	84.99	86.309	77.02	39.419	38.026	98.847	83.237	142.72	98.986
106.4	105.13	98.151	119.87	101.26	146.04	125.52	139.69	243.05	232.64	120.11	135.71	139.03	131.5	129.19	114.55	96.055	135.66	148	146.95	128.12	129.53	89.406	95.396	59.272	59.017	107.38	108.35	118.64	150.11	131.54	122.68	110.43	116.31	49.988	37.665	81.359	73.628	87.687	63.348	110.57	94.266	85.379	72.451	32.423	28.37	93.837	80.313	108.2	77.597
107.58	110.95	105.27	113.01	105.14	157.17	103.52	125.54	190.23	206.52	102.72	109.02	111.21	123.82	104.13	112.73	79.774	109.08	117.32	132.15	148.39	110.55	103.71	104.52	75.492	96.668	110.75	111.78	83.88	126.43	119.37	108.45	102.11	106.99	79.161	72.798	90.808	89.201	118.97	114.05	153.88	123.82	91.148	79.476	40.673	47.055	81.507	82.305	73.789	68.502
104.09	99.142	115.91	110.98	103.68	155.49	89.063	116.82	153.76	168.42	108	106.11	99.407	116.34	97.195	100.59	72.214	67.862	60.486	90.169	147.93	94.675	132.24	128.22	98.089	132.87	106.74	107.71	63.611	89.684	109.34	104.55	79.206	92.599	114.98	100.51	102.52	108.56	139.14	142.13	149.15	131.36	97.213	93.697	61.262	81.677	74.801	91.4	65.889	76.632
98.086	84.519	122.08	111.66	99.691	121.94	85.489	112.14	141.02	134.51	128.91	117.36	104.1	111.31	109	80.14	76.304	45.55	31.553	59.626	134.89	85.904	146.18	140.4	109.84	125.72	99.027	86.332	66.35	61.507	100.69	101.11	71.937	88.663	135.37	103.68	111.15	115.84	131.43	126.36	101.91	112.12	110.34	115.64	93.874	116.46	82.311	111.65	84.898	96.917
93.813	73.744	124.56	111.27	102.85	88.722	94.815	105.86	167.99	130.5	141.75	118.13	118.07	110.85	128.68	68.311	89.113	40.364	48.1	51.438	130.28	86.654	150.15	138.66	119.93	95.731	101.57	73.551	80.931	48.867	105.9	96.402	83.175	91.367	132.13	92.44	107.68	106.24	106.93	81.77	56.833	67.577	108.97	115.3	119.06	118.42	84.987	110.27	110.51	108.05
91.609	68.531	128.34	104.58	115.84	80.049	110.25	91.134	159.71	113.5	138.54	91.538	125.12	107.26	124.8	75.806	102.21	42.153	76.704	55.79	130.36	94.285	151.48	132.27	138.35	91.251	128.88	90.203	88.376	49.031	116.81	95.583	101.24	95.586	125.55	95.967	104.12	96.926	87.992	54.107	55.427	37.016	94.068	93.002	117.4	85.971	79.907	88.679	106.37	93.582
93.104	69.854	137.28	96.418	127.87	98.059	124	74.357	80.498	60.529	128.87	58.599	124.5	99.312	97.92	89.19	114.1	41.601	94.064	68.076	123.41	97.109	157.76	132.37	172.28	127.37	161.26	124.64	86.313	55.879	112.23	96.469	111.59	98.628	124.67	116.73	110.39	100.66	95.38	70.846	86.43	38.265	75.527	71.735	83.388	40.967	74.949	76.121	69.525	67.32
92.635	71.827	146.05	93.506	128.69	133.1	127.45	64.629	-35.179	-7.1623	120.11	44.909	114.42	90.413	60.891	90.451	120.93	44.413	87.115	74.706	97.389	95.753	159.92	139.42	193.15	181.09	173.3	152.37	84.57	61.392	92.936	103.68	109.77	101	123.31	133.6	119.6	113.15	110.84	108.14	100.71	58.441	72.779	73.297	53.351	30.273	82.411	87.483	41.532	57.074
89.26	76.029	148.49	104.11	122.78	176.56	117.91	68.959	-89.551	-24.894	111.27	57.176	100.38	87.603	42.795	81.085	116.6	59.787	73.909	75.862	65.583	93.46	148.88	146.6	178.5	213.82	162.53	161.07	88.431	59.733	72.71	110.41	103.1	106.25	109.82	127.48	119.92	119.81	114.72	128.55	75.06	72.713	76.61	83.725	50.548	58.819	90.489	99.209	45.842	69.899
84.823	91.334	140.44	119.5	118.7	182.16	97.462	80.837	-59.395	12.111	101.93	79.183	84.899	87.397	47.559	62.423	95.037	97.191	78.521	88.205	51.562	85.309	115.92	134.51	138.19	184.23	134	137.54	89.683	58.947	51.615	96.179	103.3	115.56	94.643	112.15	120.81	120.92	117.93	131.23	46.482	97.501	85.436	99.468	69.808	97.374	94.56	112.96	59.625	93.709
87.141	107.39	131.63	125.31	109.52	149.3	95.681	93.528	48.961	86.659	103.76	91.755	87.058	92.884	68.357	54.756	70.249	133.5	99.339	102.26	54.25	78.475	91.279	113.11	87.978	114.54	101.47	101.89	89.669	68.893	72.232	89.851	106.79	117.07	81.692	96.857	112.61	111.22	112.68	114.84	46.627	121.24	81.327	95.13	85.919	108.72	84.158	102.8	66.39	98.989
95.176	113.79	133.6	120.25	112.98	120.48	109.58	94.597	153.8	150.3	108.98	88.218	100.25	109.32	90.154	73.303	54.346	135.88	101.8	102.04	82.078	85.72	95.756	111.05	76.689	82.004	104.48	95.488	79.876	73.766	104.97	92.18	103.44	106.23	98.224	103.85	110.9	107.74	120.07	108.52	89.958	144.16	57.749	66.501	78.542	77.037	62.562	66.428	52.29	79.357
109.64	115.1	138.38	106.67	113.72	93.056	130.05	88.582	200.81	162.83	122.23	90.175	123.34	127.27	110.42	93.921	67.943	110.67	95.815	101.72	108.36	98.454	114.5	120.38	100.5	85.29	119.99	103.92	76.958	80.209	122.72	102.23	100.46	95.275	123.3	116.26	115.52	107.84	130.19	111.06	133.78	146.95	39.878	47.054	62.138	41.679	56.956	45.409	38.181	57.365
119.94	112.83	132.96	93.135	108.6	64.815	128.58	80.402	152.73	116.79	129.83	102.33	130.54	134.81	111	95.667	100.74	83.265	83.94	103.44	115.47	111.39	113.24	124.41	120.93	100.68	126.42	105.91	81.95	86.408	98.752	104.35	105.67	95.875	138.07	122.5	124.87	112.8	127.95	114.33	140.34	133.31	55.836	63.286	71.366	48.639	78.593	63.09	46.769	56.581
121.34	100.03	120.67	96.1	102.46	73.189	104.83	83.765	101.95	98.339	120.59	120.01	124.63	140.34	105.23	90.647	130.95	56.731	73.487	95.711	113.26	121.68	101.16	131.05	112.62	119.74	115.04	108.23	90.432	85.67	61.653	98.911	107.93	100.26	119.78	109.71	118.63	116.2	112.96	105.87	101.57	93.217	68.401	72.905	96.264	70.172	86.411	66.403	79.547	69.48
121.99	100.46	99.696	108.01	73.908	55.368	90.428	110.16	81.554	101.51	130.44	140.92	139.88	131.94	109.3	77.719	151.05	66.068	99.473	115.29	85.007	99.831	68.529	109.27	59.098	76.757	69.647	78.31	108.25	108.1	44.127	94.372	116.16	114.47	61.612	77.235	103.63	112.12	92.922	94.968	49.697	69.649	73.987	81.544	97.651	76.886	86.604	78.719	81.592	72.523
119.14	91.698	94.606	120.67	57.154	60.677	96.109	136.27	85.439	137.79	136.76	140.02	158.16	133.03	108.4	84.759	144	70.041	107.19	114.51	71.501	76.577	54.032	99.078	12.916	50.463	41.181	63.532	108.97	118.76	54.893	97.994	108.54	111.34	26.407	63.307	83.726	112.57	89.127	94.964	30.838	76.777	57.831	64.973	73.452	50.435	62.103	59.445	68.033	64.111
115.46	83.403	99.365	124.36	58.89	84.592	126.56	153.05	134.95	185.63	139.6	130.07	180.76	141.63	120.22	102.78	131.91	68.231	96.585	100.29	78.376	61.31	58.824	98.472	11.761	54.313	46.186	71.397	103.16	116.08	85.51	113.32	89.018	95.332	30.564	73.31	65.637	107.97	95.414	97.192	45.563	93.821	37.526	44.843	45.72	24.378	44.978	36.483	57.576	58.3
109.8	90.518	99.32	115.05	82.306	90.334	144.27	146.23	144.04	174.62	128.93	113.4	173.51	138.57	125.4	107.54	123.87	81.393	78.766	93.352	99.41	57.612	53.394	91.205	57.883	73.422	82.938	80.627	90.156	102.66	81.116	111.39	79.829	86.909	81.209	113.33	70.137	101.68	102.85	104.48	80.443	124.28	59.425	69.32	56.08	52.043	68.053	65.586	60.844	74.943
98.694	94.266	93.542	101.8	113.09	95.813	130.86	120.5	128.04	132.46	96.774	91.472	126.73	124.34	109.93	94.211	118.88	98.98	57.383	77.026	124.3	72.176	53.708	92.307	112.63	104.75	118.89	89.625	75.152	80.836	59.602	99.829	75.084	79.595	137.4	154.89	75.881	89.983	92.512	98.275	96.707	129.39	111.7	116.63	118.45	127.39	106.26	113.96	102.56	110.7
89.884	98.579	89.99	99.671	134.19	98.744	93.294	92.768	93.439	79.138	70.195	70.212	72.142	101.73	81.6	75.23	111.24	120.55	51.04	69.36	138.7	82.833	66.746	105.68	143.18	128.11	139.47	94.752	63.07	65.168	30.397	80.694	75.213	77.837	162.35	171.96	86.892	83.785	84.063	96.019	88.427	120.7	154.24	151.55	173.93	180.67	129.25	151.69	127.95	131.63
89.997	93.879	96.733	105.24	120.83	94.698	77.409	82.377	101.82	59.328	77.195	64.824	59.43	87.028	58.343	54.874	107.38	131.32	61.65	65.492	127.42	77.155	103.05	126.69	126.04	120.13	116.63	91.413	72.099	70.422	48.939	89.425	70.078	69.694	130.48	140.11	86.642	80.687	80.548	90.587	58.91	92.788	160.8	149.69	185.11	173.21	128.32	152.69	131.41	124.35
103.26	98.626	117.43	116.14	104.99	80.803	81.804	78.788	67.615	36.454	108.94	63.954	79.6	87.337	44.029	53.542	100.28	129.65	74.962	79.845	112.07	58.373	124.79	141.64	98.799	102.77	106.66	87.741	81.866	77.453	56.267	92.902	75.892	71.829	100.74	101.96	110.13	97.86	108.26	113.76	63.915	99.637	139.15	128.21	134.63	111	115.08	137.6	79.731	93.106
114.99	94.419	138.99	122.38	101.8	91.963	107.02	79.654	56.278	50.677	128.66	66.501	110.29	108.96	49.728	75.142	97.682	104.13	69.354	77.624	107.94	60.922	132.34	152.06	80.735	103.52	114.72	96.956	94.56	73.346	79.692	107.81	81.253	74.292	91.987	77.651	128.12	113.91	128.11	127.29	102.3	99.474	107.5	97.456	86	65.015	101.57	101.86	49.027	72.535
112.89	96.025	135.85	117.05	106.8	80.434	122.6	82.972	52.686	60.492	123.44	74.736	122.92	120.72	73.761	95.294	99.71	91.979	70.017	85.563	112.67	79.301	107.43	133.35	83.122	87.65	115.3	85.616	108.46	76.018	92.693	110.69	93.778	89.117	106.54	85.609	143.78	120.32	129.56	129.61	159.62	100.27	110.86	111.56	80.233	88.618	119.07	117.18	51.103	88.824
93.911	85.512	114.95	107.03	110.46	78.838	114.9	85.01	89.266	89.425	87.762	83.664	105.81	118.64	101.36	114.34	95.373	81.01	73.554	83.916	129.58	112.57	97.888	118.18	100.3	84.647	88.735	69.927	116.67	82.572	114.16	110.62	92.218	94.91	120.03	109.1	132.2	112.13	110.56	112.57	187.82	75.845	129.08	141.83	117.96	153.19	136.99	149.82	105.41	135.98
75.004	70.624	91.283	97.205	95.658	88.361	92.869	82.237	101.53	100.12	57.146	84.553	72.867	100.1	102.51	137.49	78.893	76.767	77.629	77.662	130.57	138.24	112.92	115.33	94.128	103.39	51.256	62.378	115.37	95.279	141.54	119.45	82.236	90.487	112.04	119.32	99.968	96.556	73.044	86.318	160.99	50.171	147.31	162.79	159.74	210.32	141.77	174.3	168.75	175.32
81.758	82.411	73.554	97.207	61.728	103.24	81.086	85.064	111.58	106.81	69.613	98.433	71.946	81.474	106.23	156.58	71.192	85.362	113.24	104.47	111.17	123.18	133.51	109.85	70.71	117.47	21.194	64.555	118.99	119.63	150.23	123.63	79.519	89.522	62.257	87.182	70.693	77.601	50.8	67.844	95.733	35.672	127.89	144.91	141.97	196.81	127.54	173.79	177.93	172.9
108.34	117.84	64.549	105.54	40.406	133.1	77.44	89.467	73.831	101.92	109.11	111.34	89.179	80.948	103.84	176.72	74.601	102.63	150.33	143.93	81.884	90.246	123.97	96.123	39.491	135.68	41.001	86.439	119.93	137.2	121.74	114.64	93.826	100.27	10.189	40.055	67.471	67.867	46.542	65.634	51.078	54.86	81.137	92.064	78.065	133.33	103.2	139.54	122.92	124.56
118.85	124.93	60.578	106.96	48.306	173.28	74.025	93.89	76.137	144.1	117.35	124.48	92.765	113.52	96.255	164.69	84.981	96.261	155.36	137.03	85.508	83.097	109.32	89.592	45.341	149.12	47.839	109.02	119.51	138.77	102.49	100.55	92.672	89.493	-14.214	14.147	66.546	70.004	69.209	65.381	55.514	69.611	40.006	36.163	47.813	76.16	79.478	86.237	105	90.763
111.06	135	55.204	106.24	77.141	163.84	63.188	97.984	41.917	130.44	119.07	119.13	85.662	131.24	101.55	150.74	96.008	110.54	157.1	139.65	91.755	93.104	75.767	76.866	81.725	142.46	71.388	110.61	117.8	147.76	88.127	85.165	109.78	101.2	9.2769	37.292	94.78	83.908	103.02	91.375	109.2	116.46	29.117	17.796	40.205	49.639	80.233	71.495	54.291	58.836
94.201	128.25	63.364	103.05	96.557	131.36	69.182	97.071	21.333	79.502	121.22	89.157	81.216	121.14	119.85	155.35	100.98	118.95	154.95	135.07	85.905	119.25	84.767	86.961	122.31	147.83	95.742	108.42	120.34	158.78	141.74	112.71	133.12	118.6	53.558	79.415	107.21	87.799	110.98	111.34	142.5	138.36	32.206	12.619	60.664	54.182	80.015	57.123	18.202	35.186
75.622	100.35	91.47	96.03	118.07	107.87	80.159	73.876	16.781	23.108	104.26	47.798	64.728	93.52	124.48	159.2	88.191	96.735	128.25	108.54	101.83	145.57	149.07	126.1	182.67	189.06	116.06	121.43	113.65	145.41	212.51	149.08	143.67	119.31	117.46	126.58	105	95.567	126.18	130.88	135.48	131.86	44.496	16.745	107.24	73.694	69.222	37.438	33.255	43.625
80.252	95.694	120.43	87.289	120.53	64.419	100.67	45.719	19.801	-23.437	101.03	29.92	65.604	57.169	124.76	138.98	84.596	80.057	129.14	112.28	116.59	130.54	208.1	141.51	225.41	194.12	115.36	117.07	116.21	133.33	247.85	162.86	159.59	122.57	154.83	141.29	101.5	97.863	142.96	142.54	104.6	112.2	63.294	42.334	138.67	96.903	65.803	47.235	62.861	67.956
93.437	110.04	136.48	86.582	122.68	52.43	110.51	30.002	10.677	-27.811	100.69	32.708	68.113	38.567	108.33	118.68	92.09	80.65	125.6	117.2	123.22	101.58	217.74	134.04	217.84	181.71	127.19	117.53	121.46	119.36	230.01	153.78	169.49	129.93	165.29	133.67	103.95	100.26	137.91	139.05	95.674	100.96	82.036	74.264	151.27	126.96	72.861	62.556	87.4	84.278
101.56	133.58	131.4	97.342	113.1	58.111	111.74	51.46	42.989	28.252	105	63.343	83.292	44.006	104.59	99.579	115.15	104.82	131.58	124.16	118.69	76.313	181.25	111.72	166.16	132.59	115.74	106.49	136.9	123.44	192.7	136.84	161.83	136.49	134.9	109.41	102.06	97.563	113.83	120.24	116.03	96.591	97.583	111.1	144.75	150.75	95.916	89.389	103.65	92.973
98.881	139.72	124.17	113.32	100.56	72.908	102.37	89.552	67.181	91.198	95.795	88.672	87.614	64.712	101.57	93.864	127.25	123.27	125.94	113.46	122.69	82.211	140.29	109.73	108.2	94.784	85.737	94.326	137.83	125.38	155.69	118.8	134.49	127.9	99.857	95.297	92.342	99.866	94.013	106.54	145.29	110.17	112.85	139.73	137.33	155.01	114.71	107.68	125.45	104.43
99.255	138.42	117.17	117.5	71.061	40.324	109.65	122.87	74.366	91.85	96.248	101.56	99.586	69.857	104.67	86.163	130.11	141.3	131.5	116.19	118.85	101	111.27	108.91	58.163	52.334	38.218	68.099	134.26	133.48	146.43	114.87	114.74	115.3	62.064	80.063	77.724	97.945	81.688	98.907	139.61	134.12	134.75	160.37	134.87	146.41	132.72	130.17	139.47	114.42
106.11	127.05	119.47	111.53	58.732	6.0155	129.17	127.01	61.946	52.496	90.282	92.734	108.66	67.049	103.86	84.495	119.31	136.33	130.08	120.61	126.58	127.46	108.69	115.46	44.736	45.871	26.345	62.939	118.35	122.17	144.17	110.53	110.56	102.31	53.579	72.338	70.662	97.197	88.776	100.86	108.49	148.64	136.27	143.72	132.72	121.96	120.23	119.8	137.06	110.44
114.34	125.1	116.04	101.38	55.486	-31.705	158.91	120.88	84.424	26.024	96.798	92.674	135.89	62.62	116.96	75.612	118.53	134.72	150.62	148.44	121.79	128.95	111.83	101.66	51.244	23.406	33.906	58.044	118.04	122.98	148.53	107.94	126.75	106.68	59.409	63.508	75.796	87.815	98.877	98.094	78.916	133.45	115.07	111.19	116.24	97.86	96.006	106.63	99.143	82.616
104.73	119.53	114.18	101.47	71.015	-23.166	169.2	118.07	115.92	49.473	97.448	97.536	150.41	74.107	122.91	78.718	118.19	131.22	159.07	160.17	106.24	117.58	121.87	95.984	63.549	13.308	63.095	65.741	121.84	129.44	149.98	111.49	140.23	120.8	98.592	78.243	87.565	80.719	98.399	89.104	81.834	97.649	84.964	82.347	97.663	88.505	70.127	89.03	51.428	44.785
81.085	111.2	122.03	113.46	87.708	20.487	155.67	127.17	132.45	97.432	91.658	102.13	140.12	92.079	115.78	94.794	112.93	127.06	148.9	145	81.374	101.31	141.2	111.87	70.038	20.847	89.703	77.82	121.12	137.31	151.32	126.19	137.91	133.76	154.56	113.1	90.598	77.851	82.328	74.128	99.845	61.356	71.382	77.951	89.674	95	61.953	78.585	28.98	24.892
72.296	117.46	141.46	127.94	91.656	54.132	135.87	139.49	128.1	118.71	85.791	102.98	116.53	94.918	109.32	107.65	108.48	124.72	142.1	127.24	67.916	83.431	163.18	135.33	81.698	34.91	100.82	84.222	112.09	136.59	140.64	132.19	126.69	139.66	188.71	138.64	82.131	77.42	71.572	64.149	102.64	47.081	77.23	90.798	85.17	93.941	70.305	77.886	40.454	38.107
94.384	142.1	157.25	126.94	82.429	41.885	127.88	136.2	97.25	79.334	82.61	95.809	93.895	72.305	102.67	100.1	115.26	132.61	146.03	121.46	78.432	76.803	164.04	134.34	93.508	38.665	100.33	81.323	101	125.51	115.55	115.8	119.1	135.78	172.22	128.26	73.038	79.035	75.246	65.08	90.003	70.786	94.866	102.21	80.758	80.891	82.999	81.365	70.332	69.473
129.57	165.31	150.02	108.46	70.323	5.5337	133.47	116.19	78.851	25.95	77.762	86.961	86.139	44.776	97.907	78.197	137.19	150.2	150.12	119.08	109.95	94.204	135.19	101.96	92.23	29.772	92.547	78.673	101.06	114.9	94.129	86.75	112.77	121.2	108.08	83.426	73.053	82.541	88.892	73.401	92.05	115.4	98.982	92.382	72.24	61.906	82.001	74.174	93.035	87.474
143.07	170.65	115.81	91.939	66.642	-10.392	133.2	98.032	90.426	15.827	68.316	85.248	92.033	39.911	98.104	68.17	157.09	171.12	141.01	113.18	142.43	126.11	89.164	65.013	75.969	21.13	82.515	84.623	111.51	116	81.107	61.705	101.79	106.11	43.984	44.664	90.722	91.57	108.33	90.285	131.44	158.46	82.465	74.196	61.776	52.613	71.231	66.456	86.491	79.864
120.77	158.81	71.795	90.765	59.706	-3.543	117.76	98.706	99.019	40.279	63.207	89.874	96.15	59.432	91.236	79.302	149.62	185.98	118.06	105.14	138.62	141.36	50.534	51.295	42.58	13.223	59.628	84.826	118.1	130.57	81.543	62.735	91.129	101.5	26.647	48.142	111.35	99.758	113.09	102.7	173.02	179.21	82.575	90.298	77.899	86.427	81.656	90.234	75.911	73.314
85.879	140.14	50.677	108.65	49.466	31.737	98.84	117.19	103.37	81.982	60.847	90.13	84.879	90.597	75.669	105.21	105.04	165.57	86.567	90.384	102.29	122.74	54.194	83.133	18.592	24.979	38.062	85.102	99.113	127.93	92.451	88.989	85.692	103.94	65.355	91.204	105.19	96.145	95.109	92.324	155.58	150.05	111.91	134.18	134.51	156.86	110.33	123.9	110.9	100.61
74.648	141.37	60.22	132.59	47.14	58.696	91.363	137.94	103.94	99.354	66.49	82.164	65.733	105.3	64.299	117.11	48.928	119.8	71.459	91.797	64.697	70.818	84.783	129.46	31.101	38.357	45.66	83.414	54.705	95.8	84.355	104.81	98.612	115.83	124.72	137.8	79.557	83	73.093	68.315	73.249	91.624	158.37	179.33	197.83	221.19	140.83	152.08	172.25	154.48
95.714	148.47	89.351	144.27	61.919	68.85	98.932	141.63	100.04	95.884	73.335	61.637	49.024	101.55	57.338	105.23	18.051	67.329	73.833	98.806	60.266	29.605	116.98	161.28	67.425	48.15	89.201	85.547	7.9675	46.862	64.172	98.565	123.4	124.26	161.46	151.17	51.099	71.889	56.887	44.962	-11.249	35.1	183.4	182.76	222.89	234.45	135.55	139.83	220.24	189.86
110.77	132.74	105.28	145.3	97.846	109.31	113.92	139.03	197.47	146.5	78.31	54.732	65.061	98.511	85.968	92.788	40.801	40.655	71.731	91.289	97.584	40.282	134.89	173.35	100.89	70.904	157.34	119.95	7.825	20.476	78.809	105.44	128.7	121.13	144.33	118.5	39.422	71.767	52.407	30.632	-32.55	-12.582	138.25	115.24	180.5	173.64	92.31	67.893	203.72	159.49
107.76	112.49	91.618	120.34	97.525	45.259	112.84	127.52	183.59	125.57	104.16	65.088	93.854	82.897	102.9	56.122	96.755	92.156	108.87	125.87	118.43	64.245	91.824	121.08	86.915	15.003	149.52	85.926	59.105	71.767	94.212	112.22	145.37	128.47	105.62	80.558	75.459	89.508	63.229	55.265	38.519	26.094	115.97	101.23	106.14	111.68	85.473	87.051	112.48	96.226
104.5	72.445	109.63	119.23	111.31	73.757	87.601	102.48	86.576	138.77	98.76	60.176	99.713	110.92	119.22	93.112	125.48	102.63	137.86	141.35	162.2	109.34	90.19	126.03	95.104	62.514	154.85	91.456	92.497	99.083	88.016	105.69	149.07	125.24	107.82	79.201	114.09	112.6	100.95	107.58	144.68	70.91	38.593	41.652	8.6714	9.3032	27.549	47.749	19.737	28.705
86.506	41.235	118.25	107.88	114.66	105.96	74.883	83.766	12.546	120.92	92.866	70.155	91.352	130.05	114.12	125.55	124.4	109.97	121.31	125.77	157.25	134.16	91.025	122.72	98.284	117.22	142.15	101.82	119.34	115.99	103.71	122.81	133.06	113.47	118.94	98.69	130.29	120.01	110.54	129.45	178.64	103.3	22.322	27.063	0.047013	-9.2112	35.98	47.061	7.4494	21.438
95.026	51.635	125.27	92.29	118.03	116.96	87.874	76.759	-15.351	81.228	102.5	92.021	91.241	131.88	112.34	133.94	108.1	97.561	107.3	115.03	126.15	118.64	91.881	100.38	126.84	139.08	138.54	103.1	116.99	105.12	92.107	106.85	112.41	99.87	117.59	111.67	126.06	109.23	111.22	130.44	141.34	112.85	40.103	35.046	24.765	6.5604	64.782	68.543	47.761	60.424
118.43	80.377	117.98	73.493	122.71	112.81	115.78	84.819	36.318	54.715	131.26	121.42	113.33	119.79	116.1	116.51	102.03	79.11	93.748	100.65	86.588	93.747	80.246	63.767	148.54	119.32	146.66	99.336	101.4	85.423	70.2	72.41	80.92	79.817	88.917	98.045	111.81	92.735	99.297	114.77	84.41	101.41	61.641	46.159	42.337	22.936	86.639	85.873	97.797	97.345
132.78	86.695	102.17	62.77	127.44	124.17	122.02	97.189	121.6	72.642	151.58	143.88	136.47	116.02	111.13	94.34	105.2	55.133	73.92	72.238	70.584	91.25	66.518	49.679	142.44	98.085	144.55	99.731	82.777	68.302	44.506	39.361	37.362	47.743	59.624	74.288	100.2	89.581	92.581	101.07	65.069	79.714	57.697	45.795	35.053	11.138	77.191	72.914	134.26	106.5
136.33	84.829	80.31	66.435	107.17	122.96	102.45	112.82	178.64	98.487	168.64	161.07	157.35	114.12	105.01	79.485	113.97	57.974	81.562	75.847	56.208	88.524	42.635	49.246	89.679	66.759	108.92	86.382	83.14	79.482	23.176	31.84	16.437	33.612	36.993	52.491	100.73	93.174	87.888	93.449	75.568	64.043	38.71	49.796	9.4518	-14.875	67.001	61.196	129.13	88.783
138.19	83.133	70.724	80.242	80.609	122.67	68.9	116.75	173.58	116.27	161.14	165.27	150.97	115.42	93.667	76.489	107.42	67.632	103.06	102.66	49.449	73.974	26.251	61.141	32.545	53.819	62.262	73.918	88.146	92.034	-1.0512	37.828	27.562	40.839	38.072	51.494	106.08	100.6	92.703	91.952	80.815	57.572	19.77	49.373	-2.0985	-35.958	62.193	46.998	114.64	77.958
148.23	91.986	74.066	87.698	65.736	119.07	55.101	107.25	133.94	115.27	142.59	159.44	128.75	112.67	86.308	79.74	90.578	74.582	121.29	131.38	40.705	48.442	18.274	60.659	-0.51486	50.77	41.503	68.84	92.603	94.713	-12.842	47.269	62.356	64.354	49.095	62.255	108.01	105.58	93.376	89.665	60.385	62.642	17.515	41.553	9.3711	-34.219	66.117	33.888	106.94	83.641
156.25	97.753	81.656	82.636	81.85	131.88	69.8	92.113	134.28	127.74	127.16	154.39	114.77	114.12	98.658	89.121	79.585	66.93	111.63	127.64	46.467	38.032	22.682	50.377	11.764	61.736	67.441	82.942	95.833	85.181	-1.3947	50.568	84.465	81.071	63.353	75.059	108.04	113.57	96.059	92.261	41.342	75.241	22.485	25.09	25.718	-20.986	65.166	15.584	107.21	95.282
151.88	94.556	77.914	67.275	100.41	133.64	101.14	87.733	191.29	149.29	139.7	163.07	133.4	120.65	132.82	96.531	90.398	62.467	91.62	102.49	58.193	47.642	27.703	31.629	38.715	55.768	98.432	88.078	109.71	88.664	36.442	55.463	77.991	80.174	69.881	77.28	108.41	118.36	96.827	97.963	50.739	89.551	37.348	31.694	33.048	4.1822	69.386	21.579	105.82	100.64
133.62	79.263	69.86	58.958	109.23	139.42	113.71	93.885	240.58	165.83	159.3	173.65	158.38	138.76	159.12	110.07	103.98	56.627	61.675	65.114	80.679	73.985	36.264	33.645	59.483	59.533	113.52	86.938	117.04	91.331	62.929	57.49	45.294	58.731	85.44	81.733	109.86	118.04	101.95	105.46	88.836	98.382	53.381	61.427	39.89	36.239	73.739	41.656	109.16	103.07
117.48	70.053	67.337	66.2	101.56	149.11	100.33	107.7	225.44	157.63	165.2	176.69	163.38	159.39	154.65	125.22	101.54	50.526	33.116	38.691	97.221	92.974	45.71	54.107	59.442	75.291	106.46	82.801	105.45	80.876	50.725	51.98	12.469	33.358	102.12	90.368	108.04	106.92	104.47	104.21	116.53	97.773	67.157	94.32	58.179	71.499	77.77	62.943	120.63	109.31
112.7	77.596	70.665	82.987	90.362	165.76	83.325	127.64	191.25	151.25	149.51	179.73	149.64	170.75	131.84	127.58	85.37	44.13	12.726	30.502	97.855	90.78	53.645	69.283	49.567	85.987	87.417	85.401	82.608	60.466	10.689	38.644	-5.4043	19.262	94.407	91.827	99.941	89.387	102.42	89.906	101.5	85.059	67.451	98.198	79.476	89.242	76.111	69.807	135.31	117.42
114.41	98.073	71.386	93.509	87.646	168.47	84.86	147.03	175.75	156.14	130.66	189.91	135.66	162.28	111.39	108.91	73.735	49.549	9.1054	41.807	80.01	74.913	46.79	54.557	38.809	66.383	69.341	87.355	69.969	55.77	-24.119	26.836	1.1244	28.845	61.312	83.246	97.051	81.755	97.487	77.943	60.75	82.3	61.298	78.964	83.409	78.577	73.449	76.015	133.57	116.4
110.56	106.94	71.619	95.794	103.58	178.72	101.81	152.28	188.98	182.25	119.32	194.83	130.04	145.36	106.39	96.546	74.847	57.156	15.153	52.297	65.555	74.055	34.292	35.554	35.64	54.644	78.777	100.23	75.443	68.779	-21.165	35.393	25.375	54.996	37.866	77.262	102.34	92.381	92.656	81.951	38.05	90.854	43.032	43.613	58.181	37.717	59.942	64.261	112.48	96.543
98.501	97.6	73.095	90.743	121.34	178.34	116.58	136.41	204.9	202.25	119.5	187.1	130.4	129.09	113.97	93.544	86.421	66.037	38.519	64.432	69.261	88.724	28.321	34.179	47.385	62.833	95.756	107.37	98.805	94.686	25.116	70.082	61.677	83.41	47.605	83.878	110.4	109.33	95.881	100.25	55.392	99.732	33.021	29.837	28.484	1.3208	54.121	53.201	93.987	78.105
92.671	101.74	74.781	87.048	124.6	142.44	118.17	110.78	174.32	166.59	137.08	163.92	137.37	106.31	133.32	102.14	101.16	93.79	88.579	107.23	74.489	91.958	24.323	43.908	72.144	78.656	124.53	100.85	128.07	122.3	79.243	113.46	115.81	120.38	77.123	98.426	126.49	112.64	104.57	124.49	101.14	111.44	47.237	56.42	8.007	1.0793	80.341	69.823	56.865	66.486
88.521	88.764	88.415	75.902	123.39	100.38	100.95	75.695	113.44	123.44	120.82	127.13	115.55	94.362	127.17	90.898	99.468	95.063	112.22	118.8	102.97	96.293	58.532	74.221	131.27	110.42	122.45	91.967	133.86	118.39	124.81	137.35	144.06	122.52	108.82	116.77	126.97	106.66	130.17	136.75	146.4	110.06	94.687	105.92	45.127	49.327	118.51	96.898	78.26	96.276
86.553	74.746	107.42	67.179	133.18	86.588	76.295	47.92	5.765	70.194	85.417	76.016	75.81	80.819	98.786	90.424	84.951	85.458	93.2	103.02	125.6	110.74	98.598	102.67	187.59	161.79	147.55	111.48	108.32	89.256	133.82	132.22	151.27	118.3	133.35	134.29	134.3	106.46	147.64	145.95	184.15	133.54	154.42	145.58	103.99	118.52	149.03	120.86	95.038	121.38
75.883	69.922	99.87	56.08	121.25	58.525	74.154	51.472	2.5091	47.907	71.833	63.562	69.749	54.477	90.794	62.929	92.874	99.931	87.583	101.5	122.41	117.65	111.57	84.917	208.61	148.72	128.43	115.31	101.84	96.192	144.53	123.1	138.71	122.34	117.41	125.15	141	107.54	148.94	141.92	192.32	163.44	220.13	192.53	169.8	189.91	192.87	183.93	109.98	141.16
59.757	48.87	94.402	61.9	119.6	101.72	69.093	53.701	21.672	64.271	45.767	48.97	48.276	50.976	63.951	56.342	92.545	88.11	71.599	78.218	136.5	147.25	118.08	88.017	200.83	181.74	117.49	143.51	81.85	88.916	140.02	112.77	110.79	119.23	131.02	127.39	132.46	119.06	137.86	135.67	188.86	177.65	247.48	199.34	236.42	230.9	188.65	193.03	156.92	157.14
55.903	60.069	81.256	81.516	108.9	130.13	62.23	54.856	18.619	46.938	40.161	41.935	27.42	55.106	31.393	51.233	89.8	95.642	95.206	97.207	138.02	149.31	91.163	83.444	168.17	203.83	107.51	148.31	68.169	87.473	112.23	103.25	104.7	127.71	153.36	133.91	120.81	123.92	121.09	133.54	169.99	177.8	249.15	199.5	276.68	248.13	177.56	195.37	185.2	168.89
71.001	101.4	71.908	103.31	95.381	122.75	62.447	58.178	15.772	16.696	50.861	48.67	18.403	68.686	10.539	36.397	88.847	115.55	145.59	141.62	123.06	113.37	65.133	74.567	148.86	198.89	93.508	126.41	68.541	87.441	86.418	96.225	113.1	129.07	145.11	126.73	102.68	115.77	114.02	131.35	133.19	149.22	222.9	187.96	270.7	235.75	166.29	189.2	183.32	175.51
91.801	142.01	81.711	117.38	105.54	108.5	67.52	60.927	-13.091	-10.997	63.208	51.949	16.719	82.692	0.25571	38.429	88.044	131.23	162.73	159.4	96.145	76.119	63.099	76.346	156.72	199.74	118.02	115.93	72.265	77.336	73.583	91.616	122.16	119.48	114.5	113.59	97.69	114.56	117.31	136.95	102.18	126.09	178.43	158.3	210.28	195.19	149.49	162.52	128.48	153.96
95.834	141.77	106.25	116.64	131.21	105.51	81.703	67.285	19.604	16.662	65.685	62.694	31.138	88.184	12.475	48.11	99.284	127.63	134.16	125.7	82.196	72.398	97.83	94.203	187.25	204.27	140.34	124.38	89.583	71.173	103.16	101.34	113.29	98.301	83.793	101.43	100.06	125.87	129.55	136.38	83.43	108	137.71	128.6	138.35	147.6	135.27	129.73	74.44	121.54
91.979	121.52	129.87	115.35	143.18	104.62	100.47	78.135	96.831	66.063	73.882	78.434	65.096	73.834	48.486	67.303	124.68	124.37	115.78	101.04	82.171	93.343	133.2	114.54	203.92	198.15	145.87	134.79	118.69	83.268	148.19	120.67	114.54	102.26	88.15	103.28	107.95	132.87	132.98	122.73	76.263	98.648	114.83	118.21	86.593	116.29	132.62	114.72	36.768	91.084
91.612	98.267	144.6	122.56	140.82	116.82	98.046	75.54	98.04	82.804	69.987	72.29	71.289	58.987	55.901	92.994	132.87	119.78	113.54	102.97	99.996	125.03	143.49	139.14	190.84	204.87	146.94	142.08	123.34	87.181	152.35	126.15	136.67	130.15	157.34	139.79	112.93	128.79	122	103.27	81.181	101.13	121.81	127.7	92.041	124.31	131.87	110.42	46.453	88.738
94.793	87.789	131.13	132.43	125.48	142.82	83.242	75.582	75.219	100.38	61.5	64.147	64.033	67.4	50.219	106.24	124.13	123.33	120.9	124.51	109.33	136.1	129.48	148.05	155.95	197.59	137.37	141.98	111.2	86.776	125.01	119.77	154.56	153.11	217.22	172.19	102.55	106.66	100.82	79.836	79.525	87.457	138.08	135.83	129.86	154.42	132.99	111.53	88.003	112.12
85.611	79.84	92.031	126.81	119.17	169.12	61.816	86.449	43.279	137.45	54.805	67.374	56.366	104.15	46.199	103.14	104.48	136.3	96.841	121.8	95.96	126.43	103.86	131.1	122.52	163.76	125.42	137.21	92.788	90.679	82.864	100.99	139.28	141.86	215.09	175.73	96.926	95.027	91.496	78.884	82.987	81.947	157.55	143.12	152.85	177.72	139.44	131.27	114.4	137.55
53.978	47.305	57.359	103.75	132.89	210.06	49.075	106.71	53.803	212.29	52.4	82.365	62.448	155.21	60.727	107.11	87.713	136.63	21.839	54.143	75.409	128.36	99.588	116.48	99.344	137.85	121.52	148.1	84.299	98.38	75.256	97.467	82.876	91.061	153.03	145.17	99.536	109.2	91.78	96.407	96.011	88.022	161.24	137.11	141.14	172.56	139.43	143.47	116.14	139.03
30.138	26.993	52.289	80.944	131.69	189.44	60.917	129.75	74.632	232.48	81.576	106.76	94.632	173.14	95.649	112.81	90.411	144.74	-13.363	5.0017	58.108	131.13	103.45	103.19	74.007	92.869	103.84	132.78	100.41	126.42	100.65	113.56	47.795	58.141	78.355	99.003	114.72	129.71	88.919	116.29	111.79	117.58	161.59	148.7	106.45	153.7	150.89	180.13	84.343	116.29
14.861	0.066052	92.218	73.032	128	150.03	76.862	120.46	85.67	176.29	86.023	114.35	85.822	162.73	75.463	100.17	84.25	126.59	-33.988	-44.115	96.039	162.07	132.46	136.76	62.697	102.08	67.455	114.32	111.43	127.33	151.73	154.4	37.032	39.891	74.461	89.408	109.2	143.28	78.403	105.03	111.67	137.14	171.48	164.72	145.51	165.85	166.77	190.16	126.33	119.47
108.81	99.619	178.7	157.46	114.3	146.44	125.61	136.02	104.46	111.53	136.93	115.7	144.11	145.12	153.47	163.08	100.41	107.57	142.57	105.79	155.78	127.83	176.01	204.65	101.19	144.16	136.16	118.34	108.63	104.28	118.39	136.59	125.75	125.25	82.29	71.896	105.47	99.3	87.178	103.35	106.08	105.73	34.41	64.202	42.58	50.424	81.582	101.32	26.111	57.833
174.97	155.67	230.76	200.73	108.65	115.85	140.42	119.66	64.023	57.623	130.9	114.09	137.35	146.1	145.26	141.58	95.397	74.718	248.74	200.54	220.8	97.223	208.62	242.13	171.09	162.55	125.81	93.107	84.246	74.435	63.33	87.751	172.97	157.92	114.05	86.857	91.341	78.182	133.56	111.23	107.27	82.72	-25.159	16.844	18.095	-11.463	20.658	52.164	28.837	66.933
145.01	144.39	164.83	149.25	81.659	50.782	147.04	111.3	17.778	-9.0951	142.8	116.12	124.75	116.3	75.963	84.479	105.46	126.97	174.58	168.78	131.42	93.355	136.25	156.37	108.83	105.24	96.121	68.437	106.74	113.1	108.54	131.49	159.34	150.36	93.963	87.455	92.553	84.308	87.155	91.26	98.882	110.15	71.628	81.797	83.347	78.201	93.449	104.41	54.413	75.091
111.15	110.87	97.208	116.43	129.17	153.77	108.84	113.98	99.269	142.05	111.85	119.7	140.85	132.05	133.23	115.31	119.98	101.25	86.476	111.29	117.78	95.342	94.812	100.63	153.49	138.14	151.42	134.53	100.52	99.855	52.62	66.909	99.234	116.31	88.039	96.215	137.5	128.95	154.07	149.89	155.09	121.73	50.8	58.427	11.382	18.496	56.001	65.176	6.3682	55.714
90.318	79.444	42.616	84.902	152.25	241.43	68.19	107.57	166.32	256.18	81.734	103.39	147.87	121.51	187.21	163.32	134.09	62.925	30.78	65.243	107.51	99.1	43.626	45.473	158.87	169.34	202.63	187.33	90.37	70.242	0.23665	3.6874	56.446	90.425	105.71	109.21	167.89	150.14	187.92	182.28	198.01	119.69	27.595	34.352	-39.333	-22.853	15.004	12.885	-14.961	41.226
107.88	119.06	-1.8239	53.121	73.246	93.379	69.484	104.69	171.23	152.5	107.79	109.45	154.16	40.741	177.06	101.38	156.61	103.24	108.55	142.27	52.759	44.951	-47.576	-61.78	82.526	29.214	123.81	94.183	109.43	91.265	-13.143	-19.844	81.329	109.55	103.27	105.25	158.35	105.35	146.88	144.01	166.53	114.06	88.406	104.48	10.02	47.949	77.737	91.14	17.581	75.353
96.08	67.325	25.303	25.306	35.211	-7.1019	54.765	45.539	81.961	5.0868	32.614	79.426	19.826	10.365	-21.217	-28.458	101.86	62.324	54.939	68.752	82.808	72.693	-33.79	-43.247	29.051	7.4721	-5.2094	26.469	65.266	35.518	30.976	9.8758	48.111	43.875	167.95	151.68	70.105	70.951	84.43	54.713	88.67	73.393	189.01	157.96	238.73	205.91	130.32	99.588	268.72	195.63
187.07	185.96	98.561	111.72	37.422	-43.984	83.217	65.544	-16.608	-97.312	90.992	84.182	48.254	8.6943	9.6087	-4.3654	85.514	82.557	212.28	235.63	95.341	6.6201	-0.63539	8.4953	58.173	0.58719	71.134	12.011	24.538	19.922	-55.758	-39.584	119.13	113.72	154.16	142.54	70.21	31.261	92.778	74.329	53.228	67.278	78.487	75.909	138.71	120.11	65.912	61.632	135.49	144.36
152.24	148.38	122.16	120.72	81.095	9.4629	100.28	81.206	56.499	-27.287	97.228	112.73	53.273	51.75	20.053	-5.9144	64.905	78.584	153.04	168.23	109.22	33.843	73.909	73.246	84.867	43.525	66.35	48.335	27.826	42.361	7.0608	16.914	81.889	84.446	122.42	130.29	56.963	59.369	99.265	77.806	28.241	60.019	70.236	64.622	158.96	121.48	65.256	58.206	148.45	136.5
74.252	82.534	104.1	100.77	146.99	114.86	97.107	100.1	161.69	101	97.775	124.71	71.982	86.876	83.149	57.208	57.806	85.601	38.414	51.659	113.67	90.969	115.16	113.38	101.36	117.01	102.19	123.18	59.694	85.848	85.367	90.434	48.17	67.742	113.46	127.1	89.218	121.25	112.15	103.46	57.772	97.491	97.252	89.784	170.6	132.08	89.412	81.257	128.07	106.3
18.541	50.366	70.678	71.671	167.93	149.95	94.366	111.12	252.47	178.46	95.367	119.65	89.606	89.062	145.82	113.13	68.744	104.4	-9.8295	-6.7868	113.43	130.64	122.32	115.17	95.276	131.11	102.02	148.14	111.35	136.01	160.42	152.44	55.492	78.387	117.84	121.64	118.22	152.43	112.19	109.24	96.387	135.35	147.83	141.62	194.34	160.96	136.9	133.23	124.95	95.493
23.459	68.066	73.71	72.371	156.26	134.3	92.861	102.35	237.25	166.67	72.461	86.309	75.298	85.9	148.78	149.29	73.869	102.44	17.855	11.734	132.77	152.47	138.01	134.45	90.745	126.28	98.045	137.73	132.88	141.92	189	172.58	93.341	101.37	138.37	121.12	118.03	140.04	104.96	99.234	118.34	148.25	160.42	151.23	202.06	167.71	150.01	139.54	140.52	106.48
66.301	111.34	108.46	98.482	130.18	92.272	97.269	88.679	156.45	111.45	53.571	60.795	57.731	97.479	113.96	154.85	78.153	93.831	79.662	75.431	153.27	157.44	171.07	171.25	98.264	107.17	91.559	111.52	129.14	125.29	181.15	162.32	124.36	114.83	136.64	112.6	99.238	110.35	103.22	93.691	112.04	137.31	126.58	120.59	166.07	137.53	131.08	112.14	145.26	122.85
96.902	139.62	134.93	122.44	111.31	72.901	105.72	89.981	110.47	89.074	66.182	69.341	76.644	119.34	108.76	155.83	93.662	104.11	115.9	123.95	147.39	153.74	195.24	193.91	109.11	91.201	96.831	104.35	129.87	124.29	172.81	156.09	125.93	114.77	97.349	91.069	90.968	95.762	104.89	101.16	91.689	117.54	76.175	85.967	92.628	89.501	111.25	89.871	111.25	116.55
81.89	110.13	133.59	113.53	117.54	97.736	94.662	87.723	76.39	103.72	78.233	82.992	90.69	137.68	116.12	163.08	98.52	116.42	73.369	87.423	131.38	162.34	190.89	189.43	122.5	115.39	107.61	123.68	128.83	129.18	172.84	160.57	98.149	92.282	76.973	89.901	102.45	114.49	108.05	112.99	91.313	116.2	73.053	90.513	61.636	77.34	110.86	97.168	95.273	102.67
48.484	62.592	108.65	90.958	134.79	150.34	80.214	90.315	108.19	153.09	81.646	93.316	101.74	139.8	149.17	175.53	94.072	121.87	16.626	16.762	121.28	162.34	166.51	160.47	151.56	160.31	118.63	151.53	132	130.48	183.58	167.67	69.758	71.73	80.379	101.29	116.21	130.81	112.72	106.18	112	112.66	96.726	106.58	79.101	88.988	122.43	117.09	101.22	84.414
34.761	46.453	87.579	74.046	145.15	147.78	64.33	86.915	62.66	135.87	71.071	81.034	81.82	122.54	147.12	164.95	70.836	124.4	0.77347	-15.903	119.23	137.42	127.53	117.48	194.98	177.54	118.77	137.87	117.1	118.88	156	140.18	70.583	70.225	115.89	128.29	132.86	132.33	129.76	99.478	156.05	140.38	146.21	134.33	122.88	113.94	141.75	164.79	107.85	77.885
[truncated: 66 more columns]
