# Supplementary material for: Constructing high-order functional connectivity network based on central moment features for diagnosis of autism spectrum disorder
Source: PeerJ. 2021 Jul 6;9:e11692. doi: 10.7717/peerj.11692 (PMC8269664; doi:10.7717/peerj.11692)
Supplement: Supplemental Information 2 [file peerj-09-11692-s002.zip › raw data/Subject_64.csv]

87.699	129.86	62.179	99.046	69.778	89.717	45.975	72.865	58.215	73.017	82.241	143.39	69.495	161.99	100.71	122.95	133.4	114.7	77.94	111.5	153.65	121.04	57.693	97.264	81.367	94.218	173.77	108.29	98.992	89.573	90.296	103.78	100.64	97.702	34.234	22.622	117.26	121.5	137.03	175.3	108.04	165.76	67.514	88.528	32.069	57.242	56.443	117.15	120.2	94.271
108.64	116.96	71.732	133.25	53.384	105.22	77.764	112.2	88.233	112.02	80.784	154.17	93.371	152.39	132.12	147.53	134.67	144.35	129.5	147.04	148.53	119.15	22.155	81.699	33.029	97.151	89.888	104.24	121.47	136.51	105.24	114.81	112.24	107.95	-73.581	-53.834	81.809	105.09	73.125	105.8	47.425	113.39	55.978	55.846	-15.349	35.185	55.571	100.87	80.238	78.926
114.4	102.88	105.73	149.13	90.164	124.64	123.42	136.76	143.76	154.65	93.625	135.43	138.8	127.17	151.85	146.55	130.16	129.57	152.1	155.96	116.21	111.68	43.813	92.211	53.328	109.26	88.104	116.91	126.91	148.07	96.444	111.49	124.9	126.19	-71.883	-35.84	68.26	96.096	50.691	62.366	47.383	66.792	26.131	21.287	-50.16	6.7374	39.731	51.609	22.114	22.618
119.59	90.656	120.09	158.29	99.098	134.08	136.93	145.43	146.45	167.89	73.762	101.72	124.5	76.38	96.199	106.92	92.772	121.66	148.17	155.44	103.57	97.959	77.976	103.91	54.341	106.1	76.108	115.29	105.39	129.7	81.422	91.442	134.25	124.6	-44.176	10.343	67.985	90.915	50.351	63.47	65.177	52.305	51.593	27.363	-27.235	22.608	57.147	42.193	33.823	36.054
94.071	84.074	119.78	135.63	110.96	131.73	129.47	134.96	124.02	146.39	57.01	61.5	97.187	44.081	53.24	70.929	71.417	91.621	103.31	113.24	93.927	90.059	102.2	112.39	68.637	111.29	103.63	117.87	99.44	108.99	71.224	81.308	133.39	120.99	37.064	83.652	93.293	101.44	89.939	117.25	124.13	83.942	104.37	78.372	62.795	75.877	99.363	68.088	68.942	75.007
68.881	87.194	95.075	118.81	90.259	121.53	98.762	121.15	81.75	113.23	19.044	41.603	40.309	23.4	2.5149	59.827	46.617	86.804	52.184	77.698	113.01	94.803	89.304	115.73	70.809	121.71	111.18	122.56	92.531	104.66	91.905	89.271	127.42	107.39	51.229	93.597	117.42	108.9	115.76	151.49	156.73	130.55	165.47	139.59	151.48	148.88	153.62	122.79	121.67	153.49
39.944	94.999	81.202	92.415	88.144	103.42	76.348	101.79	65.338	84.997	21.5	39.018	26.659	42.005	20.642	89.414	58.896	72.003	17.568	43.696	126.91	104.74	85.622	128.26	117.46	150.73	141.16	134.4	93.825	110.69	128.02	116.23	112.63	104.68	100.74	119.02	133.44	112.25	127.25	142.57	165.49	162.07	167.68	171.04	196.44	186.79	172.67	140.32	119.67	174.83
44.401	104.74	80.765	96.408	80.287	89.134	65.515	92.714	57.814	87.646	17.267	55.692	13.354	63.027	31.463	126.74	49.421	77.792	22.318	55.165	160.49	116.99	119.72	157	173.17	169.65	129.91	119.75	74.924	102	168.44	140.49	96.677	93.81	123.9	136.42	114.59	103.86	93.981	89.629	122.19	154.02	127.91	147.86	154.45	170.6	146.27	118.85	103.84	166.91
57.106	101.77	106.43	81.162	107.15	72.464	90.978	91.452	83.855	107.48	87.513	71.294	86.465	104.13	90.298	121.05	85.793	50.761	49.01	52.496	123.14	106.74	169.42	162.99	264.05	172.07	137.61	87.723	81.862	68.727	178.32	154.26	105.28	108.2	232.58	227.06	113.32	100.64	118.3	102.03	137.73	134.71	72.775	118.9	104.1	121.25	96.443	72.654	60.11	97.604
71.618	87.103	131.57	93.543	96.022	69.534	105.28	92.486	76.742	119.64	87.424	57.477	74.629	89.147	96.219	130.05	56.519	50.6	83.379	76.036	119.06	91.777	230.99	171.4	252.3	126.14	74.069	30.661	62.122	36.001	166.19	132.72	75.872	75.697	190.03	170.81	69.552	79.051	67.879	71.434	67.389	91.715	79.874	91.692	51.061	69.134	89.788	69.438	85.673	102.66
67.942	69.68	148.5	84.551	103.82	72.309	127.9	98.03	95.79	111.28	117.37	35.495	107.17	79.751	125.11	107.44	68.602	27.961	101.02	65.092	51.666	63.571	221.98	141.77	214.83	78.875	46.223	9.8681	74.314	21.951	123.19	108.18	68.366	69.171	142.79	105.54	72.154	65.521	79.651	81.774	67.365	68.809	118.41	102.92	61.24	51.473	105.99	92.466	114.16	114.14
65.186	82.318	152.92	108.88	113.85	93.947	135.82	106.89	118.01	120.83	67.138	33.855	75.526	68.616	94.447	113.08	23.839	34.925	83.28	74.58	52.575	73.126	196.12	146.35	150.48	54.599	45.504	20.55	70.414	34.645	76.896	87.607	48.544	47.035	6.0004	-6.6983	70.507	73.896	62.461	52.814	58.079	53.24	146.28	98.255	44.975	42.934	116.4	106	133.96	137.36
72.549	106.03	133.79	107.09	108.53	90.828	117.17	99.296	118.52	98.594	76.8	52.525	78.975	90.238	89.769	103.67	49.633	53.275	87.378	81.013	44.749	69.536	121.04	123.45	89.958	56.53	61.186	53.764	69.225	58.825	40.069	77.386	51.229	54.748	-27.336	-19.887	89.051	80.656	76.004	32.418	58.053	56.263	153.71	115.75	73.312	69.418	134.46	111.5	126.26	144.96
90.552	141.09	114.18	114.22	114.65	87.936	95.15	88.168	112.39	98.71	80.098	89.764	81.429	122.37	80.4	106	78.353	76.54	94.3	103.07	69.483	80.283	77.528	122.42	89.602	81.636	106.29	77.659	68.537	74.342	34.99	85.333	69.09	74.266	-1.4167	37.864	93.655	88.871	90.634	36.007	67.001	67.988	117.27	113.39	71.229	82.727	124.08	92.843	90.49	111.74
107.59	153.25	95.804	120.79	104.89	82.988	75.411	79.81	85.108	102.62	84.111	118.41	74.6	137	85.772	129.83	109.25	109.45	117.69	132.12	102.96	88.825	74.317	124.15	102.82	96.482	107.89	70.84	78.08	94.475	69.204	100.98	87.227	91.159	40.561	93.397	73.724	79.304	77.431	46.851	44.555	76.562	92.226	111.79	71.255	91.994	118.33	89.823	65.815	85.593
106.32	135.11	91.154	118.34	114.84	91.844	85.062	86.11	88.243	122.57	97.931	132.36	98.994	139.54	112.87	156.25	138.13	122.57	124.45	138.34	99.506	101.13	88.462	122.87	142.57	102.36	118.63	70.16	112.43	123.76	117.9	122.88	115.96	116.71	75.873	121.36	67.401	71.514	82.558	81.932	58.824	84.595	83.972	116.24	73.378	94.211	107.67	100.08	39.891	52.936
99.94	96.418	89.405	116.51	105.34	107.45	97.96	100.29	88.939	132.11	89.828	126.29	94.815	121.24	123.46	189.08	127.13	144.47	122.35	140.23	103.71	117.2	104.66	120.45	115.16	88.064	82.918	79.711	131.52	165.17	152.38	127.24	118.47	117.6	57.141	78.067	56.569	68.983	47.49	67.371	39.088	77.026	111.3	124.79	82.997	101.46	111.1	122.85	43.828	64.516
104.41	63.627	85.88	97.64	94.161	112.83	111.77	116.3	95.489	121.19	113.77	114.6	116.96	117.07	133.73	171.12	129.65	152.15	120.99	124.8	79.367	117.69	83.541	91.774	47.358	72.508	40.719	105.49	141.35	188.03	143.53	116.68	123.28	123.61	99.158	83.653	74.249	83.721	43.413	58.579	55.835	72.553	140.36	146.04	122.39	124.19	113.14	131.07	55.129	81.017
113.51	64.823	88.054	89.255	101.81	116.6	119.83	125.01	109.73	114.38	114.84	96.1	126.61	111.97	119.48	123.96	118.94	135.8	108.8	110.66	62.078	110.44	61.072	73.789	-5.0454	69.242	43.587	130.81	126.19	163.61	102.07	98.523	121.07	123.53	166.15	118.98	92.726	102.26	56.966	59.277	95.644	72.902	132.91	152.04	142.82	134.54	103.02	114.09	67.216	79.066
119.38	85.677	84.555	102.19	86.065	109.55	105.26	124.12	92.268	100.85	74.489	69.105	82.704	83.573	87.522	89.832	98.076	131.73	111.16	119.72	71.854	87.3	62.769	70.845	-55.825	65.765	9.6361	114.18	92.113	117.97	70.98	79.887	98.369	102.65	194.77	121.91	78.267	89.368	34.623	35.093	73.308	69.324	121.21	145.95	152.67	137.35	109.59	106.08	101.88	99.845
100.88	113.17	90.836	126.86	104.98	111.52	108.37	127.92	109.59	123.47	28.458	63.034	67.844	66.083	67.671	72.081	91.215	117.32	93.701	124.42	59.461	73.539	88.713	91.37	0.27589	84.748	33.211	89.623	87.533	80.296	71.62	88.301	100.29	102.29	185.54	117.68	77.447	68.703	56.405	51.515	93.064	78.757	87.422	123.48	127.8	117.75	97.491	96.208	101.61	83.336
74.938	116.94	88.134	138.59	104.58	108.26	108.72	128.45	117.43	135.58	20.476	81.454	77.584	68.324	68.677	76.949	110.3	127.69	90.12	128.56	33.867	64.906	103.17	100.41	68.228	100.24	32.272	66.514	103.98	88.147	102.32	106.34	116.82	115.8	129.31	89.649	84.803	42.327	79.573	65.168	92.707	94.415	83.235	111.08	114.93	109.41	94.607	109.18	98.495	88.285
53.246	106.75	86.635	132.08	97.24	108.13	101.2	110.77	110.16	134.33	32.668	111.52	80.516	90.752	70.556	114.52	109.06	147.39	83.837	128.99	46.955	83.685	112.05	111.82	111.21	104.97	53.837	69.47	108.84	122.97	129.06	110.73	116.03	117.79	36.059	37.48	82.773	41.651	74.477	61.819	63.239	114.89	95.362	101.76	99.33	105.81	98.928	125.27	97.319	109.29
72.707	91.317	71.754	89.976	70.777	92.328	88.385	86.154	78.736	97.892	120.98	145.77	120.67	136.74	92.773	104.67	137.82	158.19	104.66	112.89	51.28	94.389	63.608	70.066	94.051	91.516	48.32	80.963	118.74	149.52	123.64	97.733	128.17	129.81	41.558	77.045	97.834	72.423	98.319	104.71	69.937	151.4	129.56	125.53	141.46	141.19	112.32	141.6	118.13	145.61
109.23	97.715	64.383	68.105	64.395	94.541	78.793	62.694	58.868	74.004	160.7	150.61	118.84	147.28	90.314	89.754	116.47	132.95	108.55	99.836	88.199	110.65	23.61	44.393	57.422	73.172	75.124	96.275	105.11	131.2	87.242	71.795	113.46	113.62	46.21	103.43	88.859	111.06	101.29	139.52	83.372	174.11	141.59	133.81	154.48	162.79	117.65	140.44	159.65	174.58
137.17	107.44	57.597	51.822	68.287	99.892	73.023	47.078	65.561	48.243	200.69	119.47	129.69	119.69	105.77	57.993	122.36	72.788	110.29	77.499	74.56	92.575	-28.964	10.063	23.427	56.215	119.18	116.16	92.017	83.603	39.923	47.601	91.767	93.633	59.731	99.017	83.819	114.09	121.18	157.1	104.75	167.43	143.4	146.34	164.98	174.95	137.34	142.53	202.79	191.33
160	120.82	60.127	71.801	82.797	117.09	88.179	67.532	99.497	65.712	199.34	103.74	132.59	94.33	121.18	53.105	115.19	38.258	102.4	74.831	64.771	82.35	-25.371	20.028	0.94535	57.743	107.59	107.37	105.37	64.789	13.063	48.569	63.477	67.47	50.543	82.089	74.455	106.48	117.57	136.17	119.23	122.04	127.47	122.03	124.74	146.73	125.27	113.93	206.37	173.32
163.73	117.48	64.057	81.591	80.439	122.11	93.536	86.169	122.36	75.548	210.21	98.62	144.88	89.492	151.81	80.595	135.06	40.983	106.65	78.494	50.044	65.579	-7.6583	38.382	-32.531	58.317	73.693	97.134	120.81	84.897	10.35	56.302	30.299	44.332	7.2474	19.38	65.168	80.246	88.867	77.251	86.487	57.771	122.24	98.91	86.549	106.28	131.7	95.866	181.77	150.38
167.39	110.45	68.866	73.652	79.833	115.79	99.84	102.98	137.11	90.605	238.93	121.98	187.86	124.48	177.31	92.216	171.42	67.319	115.94	77.344	34.071	56.105	-2.1393	45.377	-38.973	60.016	53.597	89.267	145.68	119.83	24.894	72.397	35.581	51.204	-10.552	-2.5911	81.709	76.02	95.868	75.345	96.472	24.987	121.15	91.95	75.777	80.456	137.9	89.27	136.27	112.56
162.02	114.3	80.846	79.666	82.73	116.98	97.966	108.24	128.7	115.42	190.81	137.95	163.38	142.51	157.26	116.51	141.13	97.161	109.69	86.351	80.936	70.077	29.393	74.707	-27.462	59.61	52.148	76.897	142.86	135.98	49.307	82.251	38.222	49.87	-50.124	-36.119	78.956	91.522	75.237	84.066	96.734	29.57	116.9	84.798	70.747	67.731	142.84	96.747	114.41	93.431
148.92	117.66	89.614	79.915	90.921	115.39	100.33	111.92	116.8	126.81	146.85	137.08	142.39	140.33	141.34	95.614	120.98	97.234	102.23	82.32	98.236	73.031	41.246	78.263	15.509	68.164	53.661	69.03	146.83	122.58	69.624	92.756	68.297	72.866	-2.3505	6.6813	99.909	111.57	102.12	130.64	148.54	75.466	111.95	101.73	111	92.064	137.05	111.76	114.94	86.85
124.85	119.24	100.95	93.475	111.97	125.57	107.15	113.34	120.98	134.53	95.595	120.11	111.65	107.43	114.47	59.417	95.551	73.134	80.757	82.412	96.514	78.229	48.261	82.538	84.764	90.768	95.612	88.499	143.75	89.416	81.672	101.2	100.99	97.86	52.094	52.499	130.7	119.71	150.04	156.93	215.97	125.48	90.651	110.23	122.1	113.37	108.85	113.22	123.7	85.484
104.5	110.42	113.87	105.6	122.44	130.5	108.92	107.58	112.45	117.73	71.7	102.99	70.641	81.009	109.77	56.934	81.523	65.428	74.483	98.374	110.72	90.961	76.501	95.476	110.67	111.16	112.6	109.81	139	80.839	86.921	103.07	101.48	103.27	109.07	92.464	139.5	115.15	152.26	119.42	219.96	146.09	68.338	97.682	96.767	107.7	69.998	88.446	124.11	87.654
105.52	98.929	121.19	100.54	134.88	122.2	114.09	99.841	113.62	93.684	105.43	110.16	81.972	93.633	123.01	55.918	105.13	74.446	85.996	113.35	110.02	104.15	84.856	91.73	120.06	118.87	144.53	134.01	143.23	92.111	87.989	105.04	112.56	114.29	162.42	142.93	149.31	113.17	166.07	104.66	221.86	146.39	51.4	81.163	52.808	81.42	34.77	57.765	102.93	71.402
118.68	92.099	114.15	93.92	127.46	102.21	108.91	92.416	108.36	71.527	129.84	123.1	95.192	114.22	124.86	73.022	122.08	100.34	110.94	126.4	114.76	107.38	85.245	83.694	94.803	100.25	148.82	134.55	131.61	108.6	92.193	99.896	116.23	111.95	153.39	145.59	129.88	104.96	145.84	96.445	170.14	125.44	61.161	73.812	23.322	55.278	37.366	58.359	96.795	74.086
106.79	97.245	109.66	88.089	151.97	90.799	119.01	99.177	142.68	81.89	134.32	126.11	140.97	139.24	146.12	98.714	134.86	79.604	109.81	101.31	77.539	100.85	104.11	95.687	114.05	92.027	170.76	121.49	128.92	109.57	87.108	102.71	117.41	121.15	166.42	172.13	108.53	105.25	139.15	118.72	144.66	103.49	56.204	73.792	27.322	33.743	39.091	62.405	74.689	42.408
92.554	104.35	87.991	118.48	130.05	92.867	110.91	123.79	152.83	109.86	76.027	118.06	128.37	119.38	111.4	121.23	98.195	70.653	101.56	88.197	46.17	88.764	127.46	123.2	94.315	85.564	103.65	88.537	103.4	99.073	82.131	99.033	98.66	109.07	108.41	144.89	72.004	97.358	95.695	102.4	81.607	78.987	67.047	77.391	47.519	42.999	49.469	82.546	91.532	60.473
76.259	101.55	67.909	135.45	94.493	99.201	94.248	142.41	142.79	121.25	60.911	102.09	126.68	93.489	84.318	117.99	89.968	56.909	95.729	70.618	-6.1487	74.051	126.14	132.57	65.703	92.275	37.74	78.041	86.44	85.763	67.498	94.558	80.424	104.75	85.145	133.97	66.872	96.401	86.595	93.328	63.581	78.598	69.088	89.005	81.191	70.773	49.736	88.392	101.52	75.735
87.482	99.925	64.069	141.86	60.863	107.85	79.499	147.42	103.07	122.02	68.502	100.18	107.1	81.668	51.98	104.81	80.625	77.143	99.483	77.517	1.2443	88.78	119.75	131.96	31.055	99.382	-0.74369	81.97	83.085	85.885	60.313	95.066	70.033	94.693	76.47	132.41	81.037	125.03	94.476	112.88	93.34	105.75	63.633	83.251	77.067	83.285	30.93	70.872	96.994	79.265
126.49	103.31	71.955	127.36	37.958	104.7	71.46	133.91	49.913	102.82	93.689	108.23	83.91	84.344	31.465	77.039	83.938	128.14	124.91	103.32	56.849	111.43	92.547	101.93	8.976	88.199	6.0533	92.695	91.032	94.275	72.245	100.74	86.623	85.86	76.326	125.35	106.77	163.21	120.43	169.93	145.23	144.86	77.497	78.489	58.291	83.073	28.367	70.393	98.372	89.65
138.61	111.61	97.892	82.51	66.317	92.454	78.838	99.017	39.007	69.513	132.1	97.798	92.694	97.309	79.067	64.912	118.93	141.76	144.34	104.48	97.954	115.68	70.995	66.086	53.558	71.83	113.63	121.92	103.57	94.29	89.574	106.9	107.59	86.095	113.64	111.86	130.87	179.41	157.05	220.42	179.98	161.4	99.225	90.191	60.075	70.603	61.537	98.917	93.579	86.142
116.36	120.88	117.2	54.279	99.273	90.075	74.065	58.568	65.853	44.021	126.82	67.095	83.635	79.321	126.43	80.048	134.08	123.42	142.26	98.572	115.16	97.644	57.976	54.079	114.86	53.083	255.75	168.64	76.104	73.04	102.24	94.833	101.55	70.011	64.005	3.9876	122.6	140.96	150.18	181.24	120.81	122.33	134.27	115.3	68.721	68.151	138.79	165.07	117.33	120.09
111.71	133.89	130.78	58.719	145.5	105.73	101.15	79.223	127.98	81.014	140.34	94.546	121.01	118.94	203.69	90.864	143.72	100.84	126.22	87.206	108.91	104.56	108.61	87.851	168.44	76.405	249.33	161.55	108.06	81.688	100.09	104.28	97.464	78.357	139.95	84.498	121.58	134.49	145.26	144.26	116.01	68.55	135.49	118.19	92.973	79.423	132.36	151.2	92.183	98.686
119.49	126.81	122.05	72.868	145.19	131.09	96.053	100.03	155.91	109.67	163.68	120.11	139.2	133.83	233.14	97.004	145.29	88.337	117.11	87.63	94.114	113.09	131.13	114.72	142.2	98.963	185.13	160.62	117.53	89.479	88.74	102.17	76.164	79.734	153.29	126.68	115.82	118.97	121.73	86.12	101.87	31.779	129.6	124.27	121.99	114.86	128.11	127.5	79.518	94.963
141.42	107.13	107.25	79.491	123.04	151.89	78.72	111.68	141.57	123.94	176.82	129.13	132.21	119.46	209.78	88.548	133.6	92.904	117.79	94.897	95.115	128.12	126.34	120.02	72.141	112.88	105.22	155.36	120.32	98.245	81.944	102.76	60.532	80.608	146.73	155.6	120.85	124.17	107.2	71.015	122.08	48.564	118.11	127.7	146.22	145.66	123.32	100.23	71.961	86.788
158.09	90.705	95.789	75.006	106.05	153.79	69.88	109.97	115.31	126.66	153.36	106.47	113.34	65.798	131.25	44.282	111.87	101.93	117.79	95.367	87.168	130.74	84.289	94.972	32.739	112.18	83.409	152.89	113.74	90.902	82.687	107.3	77.605	89.522	128.15	160.64	149.29	141.53	137.01	117.67	177.12	105.37	118.23	138.35	159.83	155.5	135.1	104.24	82.485	83.274
138.9	93.109	101.89	76.409	109.84	138.26	74.035	94.014	96.905	121.35	66.829	48.478	58.65	-11.624	37.42	22.04	61.032	101.75	101.84	87.65	86.642	121.92	70.556	91.874	43.199	100.29	123.49	144.88	85.55	71.407	77.097	101.44	79.444	80.777	93.235	118.33	154.76	143.31	140.03	127.48	164.9	136.2	130.13	142.23	144.96	126.53	160.78	133.7	113.78	96.599
113.76	114.13	112.58	88.069	115.46	106.42	88.862	86.507	89.437	115.93	0.67159	14.141	20.383	-45.037	-23.125	14.31	24.928	111.2	84.186	78.589	79.031	109.68	86.586	108.59	77.368	84.285	149.77	118.72	67.148	61.181	58.778	85.12	74.628	68.22	91.826	104.72	141.72	130.21	127.98	103.21	107.83	115.53	154.07	144.6	121.55	93.107	174.55	158.99	144.25	122.68
97.766	130.3	118.11	76.96	119.26	65.639	96.513	79.746	86.006	86.751	56.788	26.496	57.44	6.1124	16.368	21.721	73.466	120.12	83.841	59.799	45.354	94.471	99.401	111.42	105.66	68.842	162.17	97.794	81.581	73.301	35.559	65.999	74.347	75.91	165.18	149.3	131.07	106.55	133.51	84.324	69.27	70.955	173.51	160.08	132.64	89.478	177.3	163.55	142.53	132.05
93.609	136.15	117.52	85.286	116.81	59.973	74.57	65.357	71.948	62.744	96.919	66.259	51.236	68.933	59.073	89.075	93.988	145.92	79.929	77.003	89.142	112.02	124.88	133.56	99.667	51.873	187.03	98.91	76.527	97.059	41.847	50.947	57.212	64.497	122.43	86.255	88.82	81.954	86.974	42.359	22.632	34.06	168.23	145.13	109.56	90.814	175.73	156.19	133.79	142.7
104.68	113.71	103.45	66.483	112.53	58.892	59.761	66.927	56.298	40.573	184.02	129.11	95.19	154.58	146.73	126.65	162.27	176.39	101.67	91.117	118.74	123.78	119.56	107.22	80.846	51.772	145.73	90.789	116.99	143.83	81.617	69.363	90.558	93.445	176.22	116.89	93.331	98.787	97.605	89.025	79.058	60.314	153.91	137.88	147.58	121.15	163.85	135.57	96.302	119
91.743	86.024	89.854	65.52	115.81	80.042	51.824	70.566	60.461	48.705	166.4	152.71	91.934	167.58	165.78	149.55	166.37	185.6	108.49	113.74	149.39	127.75	103.9	87.409	73.405	65.558	122.83	95.425	125.45	166.19	129.29	94.162	128.67	115.72	160.49	88.939	102.5	123.49	101.39	122.32	127.64	107.14	126.04	113.76	161.54	132.12	155.71	127.25	81.365	103.31
70.572	69.084	82.213	71.89	113.29	93.741	66.183	86.516	76.657	75.835	112.51	145.37	83.869	144.98	149.8	135.56	143.62	174.54	116.2	125.92	139.99	112.77	91.788	75.884	60.536	88.034	61.87	83.027	126.82	169.59	147.82	110.61	155.74	133.56	174.78	111.49	114.21	145.65	105.42	127.36	144.92	135.36	104.32	94.029	174.39	133.14	136.49	113.38	86.815	100.27
57.844	73.517	85.058	84.052	106.42	98.739	86.176	98.181	97.696	101.84	71.959	116.34	78.034	109.43	114.68	107.2	112.13	141.18	117.21	125.16	104.91	92.239	81.49	80.546	43.885	102.73	33.653	78.819	109.83	146.74	129.56	105.51	150.94	133.63	164.62	132	111.87	136.99	106.48	93.873	120.93	122.44	93.946	88.416	165.61	129.76	116.21	99.454	111.42	117.33
65.803	83.866	91.212	84.133	91.304	90.439	89.883	93.321	97.389	92.291	93.723	81.906	80.375	88.773	108.27	94.175	110.71	102.75	116.96	110.83	81.013	77.212	71.376	82.764	21.107	101.21	51.661	92.189	86.977	117.19	106.44	91.45	118.01	118.21	136.99	130.31	99.146	96.65	107.93	52.138	75.342	89.783	108.82	108.97	162.1	138.75	116.75	99.873	141.33	151.39
101.93	89.392	90.671	84.092	82.804	78.095	90.496	97.321	83.176	71.728	150.62	79.471	98.513	103.06	128.71	85.022	134.86	87.881	109.87	95.266	95.53	85.733	69.954	74.903	31.795	104.44	69.997	103.45	93.497	105.36	117.85	104.33	108.84	113.4	145.35	164.58	109.2	72.009	142.13	74.242	88.624	80.944	141.89	138.59	172.53	159.28	113.9	106.76	152.78	172.55
109.6	86.867	90.985	99.757	93.094	78.595	79.9	91.679	66.619	54.056	131.3	72.162	64.349	98.681	129.87	121.4	117.8	85.648	74.834	92.078	171.28	116.48	103.94	94.059	89.496	120.33	120.3	121.59	82.348	99.993	159.41	129.61	93.643	94.261	110.15	122.1	109.61	64.746	136.9	84.909	80.96	87.66	166.19	144.11	157.46	153.6	122.26	127.66	156	181.85
83.13	77.317	89.629	93.723	117.71	69.582	79.017	80.243	71.55	35.194	116.19	61.314	74.784	95.714	140.1	130.73	128.23	74.188	47.926	77.177	186.49	124.53	117.6	95.169	185.25	146.42	165.85	135.36	81.22	93.715	188.13	151.69	108.41	104.14	144.3	109.98	132.23	77.596	150.33	112.63	97.696	106.36	167.22	146.69	163.21	139.95	131.42	147.81	138.93	155.36
67.714	85.991	91.642	102.8	117.65	60.181	89.315	78.874	77.442	46.749	66.523	65.535	70.649	86.173	102.85	125.72	96.244	95.289	51.757	91.796	187.98	128.86	140.13	110.31	229.55	154.69	118.49	105.9	76.023	92.351	186.82	148.83	120.62	107.2	153.67	100.07	124.65	103.33	110.19	104.24	83.199	106.99	144.04	118.14	140.39	114.64	118.78	140.76	125.52	127.19
81.958	103.87	99.702	96.106	98.42	46.646	108.75	83.471	85.539	62.372	73.849	81.173	104.09	91.028	81.313	97.57	85.532	120.42	97.98	108.65	140.35	114.17	144.37	105.38	208.48	133.64	26.385	57.949	86.017	94.044	156.71	127.27	134.38	118.88	170.37	127.5	106.85	117.05	69.835	94.946	81.811	100.92	107.07	87.214	124.42	100.11	94.632	110.09	105.82	93.136
103.92	119.13	119.49	89.592	95.279	56.11	126.85	86.83	108.72	86.788	96.162	88.719	138.31	90.169	73.414	86.85	73.613	115.22	132.33	115.32	91.348	100.28	145.88	102.75	176.61	102.11	22.895	45.24	87.53	84.086	125.37	106.34	134.86	123.32	120.31	114.08	87.524	106.32	50.416	90.52	99.577	101.25	59.804	53.055	84.08	79.905	72.14	75.971	78.448	56.006
126.73	112.64	131.25	97.668	88.858	78.765	137.11	105.5	112.95	111.7	110.28	98.442	146.05	94.478	81.792	95.897	63.837	104.21	143.23	115.87	83.655	95.854	159.42	103.8	138.54	86.985	27.463	45.75	95.211	83.815	117.9	107.82	128.66	119.45	73.239	116.15	82.215	92.909	52.186	102.19	114.59	114.01	41.298	29.824	51.919	66.173	52.684	52.249	56.073	41.328
108.86	89.766	140.49	110.14	108.1	106.29	143.74	119.39	117.91	136.27	108.43	97.089	145.84	106.63	104.92	123.14	69.136	64.664	106.31	96.103	98.394	103.53	179.15	122.93	159.62	110.27	104.75	77.263	102.99	82.278	121.63	125.25	118.82	117.48	68.615	129.48	98.5	91.402	89.362	130.19	130.62	128.49	37.635	28.282	31.385	52.811	42.181	43.708	26.55	23.397
88.241	65.217	125.29	135.07	72.443	109.72	122.06	120.36	69.509	134.69	73.23	93.159	88.231	102.04	85.67	152.49	66.619	76.532	86.329	106.71	155.67	112.1	181.79	142.06	139.49	129.16	92.852	86.367	90.096	94.974	137.19	128.26	99.807	97.483	48.545	97.886	88.96	87.518	73.79	111.01	58.015	115.7	85.458	57.859	47.305	74.436	72.713	75.883	48.32	74.302
65.159	64.407	117.95	136.22	67.573	100.45	113.06	104.09	56.242	129.22	66.441	90.907	79.256	106.01	77.315	156.94	93.84	85.545	79.581	112.86	172.11	121.12	161.64	152.89	165.58	145.01	119.21	101.47	90.2	106.18	146.79	125.2	105.67	104.4	77.364	85.192	85.113	91.451	80.317	104.23	35.003	94.841	112.53	99.601	85.776	107.44	102.73	103.49	56.127	91.791
75.381	80.492	110.78	124.66	66.352	85.959	113.38	94.238	64.666	119.06	77.757	101.19	95.756	108.72	76.577	134.09	124.42	120.21	110.91	128.15	164.15	124.28	132.34	137.84	179.6	138.83	97.607	98.173	101.58	124.23	160.43	120.75	130.05	122.96	124.01	96.016	82.762	92.92	84.116	97.037	43.345	78.112	126.74	129.92	137.9	144.25	123.78	118	63.422	101.13
93.21	96.169	113.05	112.94	92.115	89.813	125.23	100.19	103.93	119.17	80.21	111.94	118.6	111.23	95.581	115.91	128.35	140.4	137.31	131.27	149.4	126.61	128.8	119.28	197.6	130.57	82.104	95.396	109.45	132.55	163.32	119.18	139.27	130.82	167.42	120.41	87.503	93.121	86.67	85.385	64.701	73.973	107.06	119.95	154.31	141.19	115.45	99.4	52.257	85.321
93.284	98.409	120.01	121.74	126.22	118.42	132.31	114.41	146.94	135.34	42.485	111.61	106.31	105.69	98.481	124.33	77.642	125.78	123.3	121.44	151.29	129	147.87	119.06	207.68	129.11	108.13	107.32	83.86	110.89	136.25	106.69	105.18	101.58	134.09	92.728	85.666	87.486	72.052	57.139	46.869	70.63	61.155	70.596	94.882	85.937	85.78	60.983	39.555	67.884
87.608	79.949	115	117.46	126.05	129.52	132.25	130.2	154.25	138.05	67.009	116.23	124.65	129.64	116.32	114.66	64.463	85.407	104.19	90.071	110.58	103.44	130.99	94.758	177.98	126.45	109.01	111.55	69.33	78.329	76.567	82.848	69.372	75.821	126.96	102.46	97.668	84.195	87.087	70.825	32.517	70.775	28.518	44.312	44.217	40.159	56.397	26.647	32.164	57.755
97.058	73.119	103.51	130.37	93.438	130.95	129.12	144.15	133.73	158.08	88.342	137.18	131.04	153.01	82.6	95.939	45.02	58.265	84.454	81.682	70.331	80.909	90.354	82.924	120.12	112.1	94.79	104.04	65.513	52.825	22.582	59.037	58.308	60.136	58.718	87.99	96.89	91.358	101.47	113.19	47.274	69.594	13.598	37.069	-12.497	21.337	30.316	11.978	46.558	61.514
94.235	82.166	101.37	135.07	62.339	124.2	116.33	130.93	104.98	166.22	92.313	134.02	113.07	142.43	45.25	111.51	34.231	40.224	73.778	90.1	41.97	63.985	64.108	97.342	57.968	85.652	112.44	104.43	64.496	53.934	5.1644	45.738	50.405	55.606	-47.662	14.888	67.654	90.279	75.267	115.4	55.969	67.548	13.274	48.939	-36.533	24.721	40.09	28.035	71.379	65.294
118.89	96.477	94.307	124.57	30.751	97.897	120.79	143.97	71.054	166.35	130.05	152.56	126.97	150.49	63.139	104.66	73.454	82.656	104.72	106.77	26.301	59.993	75.88	100.77	-7.754	73.688	-4.1897	56.844	127.6	117.45	39.49	76.293	81.503	88.718	16.73	105.59	64.213	120.93	63.132	132.79	108.26	88.011	45.122	72.742	30.815	59.555	43.47	34.971	74.958	55.089
102.22	110.25	96.614	120.91	60.675	104.27	117.42	138.41	96.094	168.18	111.99	131.59	130.63	110.37	64.296	97.087	90.873	98.066	91.667	107.4	27.765	70.864	86.884	113.96	28.102	89.186	55.215	82.108	133.81	138.7	83.127	109.66	103.96	110.56	11.101	93.371	79.288	127.94	83.097	118.77	139.99	105.28	56.342	76.883	56.84	60.15	68.48	60.6	70.879	42.197
83.004	114.99	102.88	126.71	114.18	122.25	126.05	145.29	138.78	176.47	91.605	120.02	144.25	97.807	83.453	78.045	95.777	106.06	64.132	93.993	58.172	94.409	113.47	125.6	103.49	129.39	117.91	102.75	129.47	131.35	106.91	137.7	112.93	118.99	56.781	123.5	103.15	137.81	120.67	116.41	150.2	106.11	52.125	60.022	55.744	41.203	65.406	58.199	51.28	26.207
70.456	106.91	110.36	124.25	153.14	131.21	135.82	144.29	170.75	169.68	103.1	113.78	172.14	112.04	117.48	56.262	109.3	92.922	48.459	72.424	75.333	99.174	117.12	116.29	166.23	158.07	167.88	114.4	114.92	95.864	104.89	140.05	113.85	120.74	111.86	147.64	113.79	126.74	154.31	124.86	134.97	83.214	45.554	53.579	51.631	36.613	60.347	50.64	42.972	27.638
81.359	95.922	115.41	126.85	144.68	126.75	136.94	135.62	166.96	153.72	104.51	112.02	164.58	120.32	127.39	60.478	103.35	86.491	63.982	77.433	85.529	84.527	111.89	104.04	160.45	149.2	143.05	100.59	94.478	68.304	105.16	122.59	111.42	114.48	108.78	119.18	86.554	91.502	127.19	105.31	83.142	46.679	54.184	58.075	53.352	58.858	66.488	54.602	72.674	65.152
95.402	91.462	129.6	122.86	145.45	120.21	147.93	127.63	171.47	151.11	106.11	110.63	165.56	123.79	139.25	84.829	102.06	64.177	83.317	87.128	56.581	68.64	119.15	104.61	154.48	131.21	117.64	89.374	99.028	67.918	114.41	114.94	125.41	128.69	117.62	110.45	67.196	64.88	98.997	89.71	79.093	33.287	49.363	59.077	61.572	77.152	58.324	49.086	89.457	66.401
115.2	90.496	134.4	131.1	128.27	114.99	147.06	127.5	155.09	154.9	81.954	107.08	132.21	103.23	122.15	118.5	82.364	70.178	104.38	113.53	47.696	70.581	141.51	116.39	125.12	112.88	53.924	76.389	102.9	93.278	129.87	114.05	130.35	130.57	103.61	98.429	57.225	55.516	56.801	55.21	57.707	42.845	54.313	45.142	61.013	75.219	49.377	47.94	106.49	68.677
112.93	90.864	139.91	126	145.56	116.43	147.74	122.36	155.78	156.87	88.036	93.835	133.98	89.957	126.52	132.12	86.684	54.737	102.39	111.4	42.397	92.095	153.72	124.09	150.83	118.79	77.772	94.258	107.98	102.09	121.16	116.95	125.97	132.11	125.99	119.78	80.458	68.638	72.459	55.997	66.003	67.571	39.872	24.01	43.164	39.905	28.949	39.564	85.239	30.655
117.42	92.131	133.85	118.99	153.29	114.49	145.49	116.35	149.35	150.86	113.11	91.038	151.57	88.796	123.6	105.15	99.499	50.879	103.93	102.26	67.939	120.8	129.97	109.87	186.28	126.54	121.2	113.01	106.71	85.764	101.47	114.12	127.32	128.39	137.81	146.23	109.81	89.731	121.53	97.743	91.011	84.533	40.072	21.191	24.346	18.189	19.602	47.46	68.129	13.366
122.18	92.309	124.77	107.76	135.21	102.54	136.38	103.65	121.08	125.38	117.45	87.495	141.71	91.165	127.12	90.073	101.39	64.842	123.4	100.75	132.83	139.98	110.64	98.048	177.26	117.39	117.73	104.9	100.73	72.545	94.605	105.29	117.17	114.62	130.26	149.1	100.04	98.763	117.72	113.45	88.856	80.669	70.25	47.344	37.681	36.021	42.968	75.398	81.565	42.444
111.07	95.125	119.52	89.906	124.66	91.314	128.42	89.725	112.68	104.05	90.469	78.033	129.68	88.547	128.86	84.673	101.53	72.136	131.44	97.34	167.13	139.09	93.32	97.61	160.93	101.56	125.23	98.331	99.337	72.511	106.31	103.37	123.13	116.88	107.33	129.08	83.391	95.013	99.157	111.23	117.82	81.773	109.1	97.933	80.449	85.922	90.998	115.32	110.63	83.501
94.603	95.388	103.84	80.944	93.303	80.78	102.6	83.823	95.705	83.611	33.886	62.376	85.706	68.299	107.06	92.452	91.918	102.7	130.24	106.64	170.82	119.58	81.196	104.1	98.767	80.377	80.662	85.375	91.554	97.507	126.01	101.67	124.94	113.78	58.485	75.619	66.416	76.349	51.013	62.601	111.49	94.079	159.14	148.56	138.88	145.24	155.51	161.77	161	150.09
77.449	97.721	92.181	72.575	95.346	80.768	87.452	90.773	105.48	82.973	27.805	57.5	85.837	70.463	103.61	85.731	106.7	116.94	104.24	99.105	120.79	100.69	70.029	106.63	75.422	82.796	69.689	86.338	102.95	120.94	122.38	105.22	130.12	120.44	77.729	82.197	87.699	70.972	61.827	47.152	129.63	120.14	164.04	166.78	174.8	168.29	174.1	168.08	164.55	158.66
83.763	102.09	86.059	85.136	102.29	94.225	77.71	98.11	108.98	90.379	49.983	63.202	78.585	75.111	96.492	84.329	99.982	126.87	85.101	102.63	95.001	95.836	72.138	108.65	63.773	90.996	64.231	86.689	103.97	121.93	103.21	99.527	110.8	105.33	95.529	89.597	96.155	67.682	69.677	34.885	96.7	119.56	130.44	134.66	154.85	146.44	145.79	140.93	143.92	142.01
108.37	103.78	96.503	85.966	133.24	109.16	94.699	95.955	127.74	91.984	134.96	77.051	124.85	95.106	129.61	68.512	115.33	95.102	94.546	96.343	60.761	90.505	72.093	89.805	100.12	102.56	101.98	97.289	116.45	97.037	86.654	97.436	105.87	109.34	175.57	153.51	106.49	71.4	111.37	68.758	96.111	96.128	72.366	91.686	125.38	110.91	87.293	92.385	94.312	84.335
140.76	103.77	109.82	94.815	138.96	120.12	109.3	82.962	125.97	82.9	170.94	81.744	134.23	85.51	134.59	65.364	98.048	65.753	131.41	111.99	66.713	88.111	82.626	75.745	118.42	96.987	113.3	103.53	104.75	69.811	97.89	95.2	105.67	108.69	193.21	168.28	90.454	71.478	105.08	78.274	77.882	59.899	53.116	65.803	98.013	91.535	60.647	70.979	82.764	67.613
147.85	103.75	118.32	89.517	136.18	114.95	115.69	68.759	117.6	65.269	170.82	73.351	143.36	70.735	128.76	56.677	95.253	40.907	157	117.78	63.04	85.851	86.433	64.431	138.15	90.165	116.67	111.42	92.292	58.786	113.97	99.893	124.11	120.79	194.07	172.98	96.603	81.177	104.42	92.45	100.47	56.405	83.306	85.892	104.92	98.362	80.412	84.176	94.27	75.462
121.91	112.8	118.39	89.051	125.24	98.851	102.86	62.818	94.146	56.307	114.58	60.791	112.42	62.29	96.722	67.211	82.745	53.501	136.41	116.41	88.269	104.17	105.4	82.06	149.55	88.914	107.07	106.27	77.051	69.356	109.4	101.03	123.29	111.42	141.56	134.66	113.15	101.77	90.125	91.396	113.24	86.306	141.1	123	111.2	107.34	127.62	118.3	113.61	104.06
80.479	122.88	110.83	76.886	119.49	70.879	86.593	65.522	74.019	48.263	92.621	61.66	99.218	85.672	90.065	77.282	107.53	88.431	89.884	93.38	103.62	121.42	116.36	95.14	168.12	94.101	108.12	91.536	86.202	88.433	77.505	96.848	113.34	98.892	111.64	109.4	143.18	118.16	105.17	107.83	126.12	126.84	182.97	159.99	128.74	116.97	165.07	150.77	107.29	118.18
46.867	124.21	100.39	72.238	108.87	54.474	69.896	61.584	66.389	37.846	82.349	67.621	73.192	92.664	81.892	101.92	126.18	126.12	55.578	79.832	119.05	118.7	115.23	100.18	171.89	87.667	148.56	91.529	84.43	93.136	54.535	81.017	93.514	79.574	31.641	18.971	139.96	95.295	104.72	94.821	89.544	131.51	186.54	169.11	131.97	125.15	188.48	183.41	102.58	139.94
54.572	112.63	94.439	76.056	98.234	54.482	87.253	77.084	77.354	42.614	95.422	100.67	69.299	105.25	98.258	123.25	137.29	156.99	74.369	86.925	120.61	100.23	133.6	99.678	141.74	81.831	119.5	74.509	113.91	112.88	74.462	83.88	98.869	90.539	44.283	24.565	115.74	75.38	93.93	85.258	77.762	110.34	155.46	145.92	151.44	141.21	159.52	168.99	87.243	139.63
70.796	95.418	95.295	92.636	92.318	80.199	111.34	90.641	98.55	60.156	68.193	116.67	48.073	86.071	90.219	151.85	106.44	159.3	112.02	111.96	119.46	83.9	158.73	115.17	87.905	79.102	87.494	75.857	123.85	132.29	128.94	96.805	106.94	108.9	58.104	28.541	80.336	65.115	62.216	58.098	83.844	92.972	117.7	111.57	160.98	153.2	128.13	132.87	84.305	136.82
79.867	82.595	91.729	94.343	89.691	102.74	124.29	102.42	109.82	74.281	56.679	111.87	53.954	70.957	77.478	142.87	93.323	141.67	138.11	118.56	89.736	78.466	144.41	116.62	44.637	87.475	55.452	87.765	131.55	148.27	176.21	117.03	123.01	135.36	122.12	77.205	90.478	84.433	80.732	79.008	153.45	124.28	110.81	114.94	192.17	174.41	122.59	100.02	78.256	126.28
73.26	86.417	81.713	91.292	81.408	112.16	106.6	105.12	90.617	75.767	47.323	86.099	45.041	59.352	53.433	118.02	85.32	131.31	129.05	108.08	79.102	93.027	100.07	110.79	26.429	97.292	31.35	93.098	124.38	150.33	188.87	128.3	113.18	133.39	162.22	101.22	121.09	108.55	110.19	112.63	207.46	182.55	142.75	152.6	223.9	196.29	151.57	101.35	78.796	132.48
67.417	106.64	74.486	95.875	83.577	115.01	82.882	107.78	69.76	81.636	42.088	70.193	29.011	59.126	31.372	90.439	74.38	132.85	93.122	92.651	95.395	118.45	60.742	104.35	60.197	107	23.866	81.593	120.7	138.29	173.48	134.12	94.371	113.78	175.89	119.51	146.78	120.21	131.85	142.43	228.43	221.23	180.67	190.31	236.63	209.5	173.16	129.61	80.023	142.11
63.338	117.49	80.09	89.267	101.69	112.49	73.857	101.17	69.415	79.584	68.548	66.226	37.467	68.258	52.781	84.884	84.255	119.74	68.342	75.127	98.867	118.91	56.1	94.165	122.29	111.95	40.644	67.314	126.91	122.95	149.78	133.15	81.337	103.58	207.43	157.53	148.43	105.23	127.39	137.82	200.64	205.97	197.35	209.79	248.24	212	177.78	166.87	82.467	141.27
78.127	110.09	91.753	87.556	117.75	113.6	86.157	94.756	88.047	85.791	95.547	81.429	63.857	77.654	72.774	94.391	90.868	98.572	73.412	78.952	82.172	94.948	84.295	90.271	163.47	110.24	53.529	57.78	130.18	110.83	133.2	126.11	94.986	111.63	220.55	199.33	132.21	85.884	105.77	114.01	155.08	151.85	186.22	194.04	234.31	197.03	159.21	186.33	100.59	136.3
100.68	88.279	100.74	91.09	104.84	107.67	95.604	82.356	84.269	84.913	106.18	93.583	73.524	84.021	70.954	126.5	84.043	84.283	103.24	102.7	72.464	63.896	126.82	100.35	134.99	95.659	39.301	49.884	109.94	103.47	115.69	104.05	102.02	110.03	175	185.42	103.06	79.495	64.504	78.769	83.412	99.25	162.92	154.81	188.98	159.84	145.62	177.77	134.67	140.85
112.76	76.596	112.34	90.543	104.03	92.08	109.48	73.42	79.876	87.536	129.5	103.61	105.7	114.99	72.583	146.3	90.167	59.498	117.3	107.67	57.754	51.257	147.79	116.82	112.44	85.836	65.728	51.901	96.54	88.085	82.814	84.912	106.84	107.93	121.57	154.08	103.42	104.26	82.484	106.14	82.606	91.985	111.72	109.16	114.7	98.195	117.72	125.98	131.06	103.35
119.68	85.228	114.86	107.16	83.71	71.124	105.68	73.256	52.985	84.127	122.57	110.76	90.784	135	55.821	160.75	73.885	65.445	117.9	112.15	87.412	60.764	142.67	133	75.791	66.775	75.651	45.206	79.518	71.703	55.662	70.406	85.914	78.417	6.7615	50.413	96.618	122.28	89.817	128.7	73.395	107.13	68.607	68.382	30.014	39.522	94.207	76.078	120.73	82.399
116.51	105.75	114.8	117.87	79.519	59.356	106.08	87.326	52.464	80.747	126.98	123.63	87.741	150.16	70.934	151.71	76.502	73.917	108.75	98.387	103.22	72.214	116.2	128.34	70.853	55.052	91.61	44.374	92.007	66.536	46.825	76.515	72.452	64.456	-56.013	-19.126	96.619	121.74	105.24	144.05	92.008	123.61	35.665	48.763	-14.293	10.154	64.427	44.547	93.648	59.086
111.98	123.59	106.55	129.98	75.127	73.586	101.86	107.31	72.478	85.589	108.67	134.58	68.667	135.92	78.456	135.14	71.001	92.151	99.808	94.018	112.01	79.629	88.878	114.05	61.631	49.471	91.75	54.705	103.76	78.568	60.296	88.913	66.234	60.676	-105.75	-74.914	85.283	100.47	85.812	111.27	88.99	118.36	37.541	49.177	-22.257	19.365	53.135	55.315	91.601	73.958
106.76	129.19	94.633	120.08	79.929	99.434	97.348	121.65	99.853	95.544	111.95	137.36	76.115	127.28	96.885	110.94	90.279	101.87	93.769	88.684	96.048	83.697	69.557	94.418	54.292	60.011	87.068	70.812	118.07	104.06	69.497	97.901	70.248	74.99	-82.614	-58.176	88.574	93.382	76.055	84.685	98.729	110.45	69.019	75.126	9.7591	55.809	64.799	85.305	98.572	98.791
104.92	129.38	81.034	101.4	81.265	117.34	80.705	117.68	102.12	105.78	118.59	125.64	83.361	125.84	94.243	89.601	109.69	107.96	84.401	90.403	91.994	94.954	55.211	85.239	57.13	77.463	100.22	84.003	110.22	117.47	59.256	92.222	67.604	80.315	-57.642	-33.406	103.14	107.43	86.372	86.604	107.77	111.88	110.88	108.4	35.566	87.294	97.525	116	111.68	128.42
105.53	130.17	75.755	81.162	84.777	110.51	62.031	99.077	80.956	107.15	133.72	109.83	94.002	138.47	95.316	78.791	127.77	103.61	77.328	90.811	102.44	108.13	51.18	88.206	92.788	96.293	134.21	85.453	96.264	111.14	37.136	83.968	57.98	76.983	-15.719	4.2354	122.81	129.49	118.69	117.13	118.26	122.42	124.01	123.86	40.402	86.553	115.32	117.66	108.85	131.2
116.04	129.68	76.73	76.32	78.133	86.431	50.122	81.327	57.073	103.73	139.29	109.76	98.534	145.16	94.765	75.154	128.56	102.07	83.952	96.756	114.69	111.37	51.048	91.337	138.95	105.8	157.43	81.447	86.053	94.811	31.734	84.592	59.672	73.736	25.728	42.519	134.34	134.48	147.1	141.6	116.98	128.16	97.866	105.33	22.164	55.927	98.805	92.978	99.335	115.25
123.96	120.79	86.024	80.471	73.729	69.485	55.089	72.882	60.072	99.98	136.78	122.52	105.27	142.27	115.74	93.947	120.1	95.993	102.05	100.64	106.4	102.29	67.039	94.413	158.71	108.81	152.64	85.427	91.299	90.469	50.997	96.131	72.29	82.653	91.686	97.019	129.44	118.55	140.94	126.35	99.941	122.79	41.878	59.11	2.689	13.881	51.604	51.702	87.558	82.702
122.34	107.66	98.513	89.808	84.355	80.177	74.733	75.226	97.654	111.34	120.69	135.35	113.98	133.76	135.25	127.29	102.56	84.488	105.74	99.328	84.643	99.015	91.861	103.46	143.26	111.59	143.6	106.7	102.04	96.986	80.121	107.76	92.033	100.46	148.85	145.79	118.56	103.32	114.77	94.737	95.625	115.65	-9.0161	15.083	-10.662	-8.2902	4.791	19.574	80.967	51.805
111.06	93.469	103.38	92.125	91.617	100.03	87.452	77.558	121.92	113.63	106.08	126.71	108.34	125.88	144.15	161.37	92.457	77.446	94.215	93.121	78.06	103.14	112.65	112.36	89.647	108.96	117.51	123.16	102.86	104.21	100.85	105.3	96.744	108.84	177.66	162.97	104.08	96.207	78.474	66.563	89.065	109.79	-3.6756	18.448	17.659	24.686	6.0942	28.146	97.298	64.264
95.995	89.235	105.1	89.436	108.74	109.22	95.991	78.7	126.12	109.12	99.79	105.74	103.82	125.7	132.84	160.33	93.087	63.398	60.734	78.702	89.011	113.37	120.64	119.94	79.312	108.36	125.64	128.21	98.391	91.59	109.54	98.963	100.46	113.22	187.4	166.92	105.31	102.93	86.205	87.42	120.49	106.23	47.246	72.128	78.93	100.59	42.05	67.943	119.7	102.35
85.262	86.23	103.8	90.338	98.637	89.727	84.908	71.604	80.697	74.233	84.299	79.779	63.98	109.26	107.04	144.24	86.395	60.667	43.162	76.278	129.62	109.32	132.93	124.49	87.103	96.195	114.27	108.66	80.03	73.817	121.69	90.684	85.554	97.588	169.2	135.44	91.466	94.899	78.133	89.859	100.72	87.425	125.02	142.95	157.29	180.05	100.95	124.87	161.67	175.15
77.304	86.46	114.64	94.736	106.19	68.981	83.238	66.839	57.547	49.866	74.38	75.441	49.998	91.518	92.813	115.09	81.287	45.215	36.688	74.93	143.77	97.852	149.25	128.42	147.57	90.628	145.49	101.43	76.349	63.169	133.56	96.261	84.865	92.556	163.19	119.86	87.662	86.416	91.787	97.993	96.685	75.768	149.47	171.87	185.43	195.98	118.07	144.03	171.68	190.93
85.215	86.119	120.73	105.66	98.005	65.736	78.717	69.147	50.94	42.763	66.712	91.608	43.017	71.167	83.578	100.42	74.511	58.508	60.174	92.786	144.84	90.017	153.94	121.3	161.7	80.126	143.96	103.89	79.7	81.136	137.36	99.698	86.281	82.874	120.97	80.89	81.903	81.41	85.746	87.315	70.141	85.765	124.15	140.36	139.27	143.34	103.85	126.98	157.73	162.8
103.07	97.611	121.46	107.3	111.65	91.222	90.83	88.367	89.682	74.362	95.227	122.66	89.023	86.55	106.87	92.086	98.281	87.287	88.517	107.97	126.68	106.4	134.77	101.92	153.97	83.26	143.41	117.32	112.81	117.53	116.48	103.55	101.66	87.205	93.543	75.628	103.45	109.17	118.08	122.89	108.38	133.19	52.818	70.685	39.487	53.488	56.425	70.101	85.572	62.408
124.49	119.43	103.07	107.03	112.43	124.76	94.966	112.17	123.68	111.71	122.32	138.69	123.28	106.31	126.54	91.231	127.38	137.94	117.57	130.82	132.66	133.22	87.398	72.845	108.97	87.656	122.83	124.96	136.56	144.93	86.847	96.564	106.49	83.556	30.199	41.869	121.92	137.09	148.71	159.85	145.25	177.29	5.6992	17.836	-47.636	-3.2336	35.004	33.443	14.821	-13.167
131.39	140.22	78.435	102.1	108.05	141.44	94.166	130.31	138.87	129.28	136.7	132.28	135.54	116.81	147.03	90.443	150.63	168.17	136.17	145.26	146.68	144.17	41.75	48.844	74.893	97.744	104.59	123.24	145.46	147.11	71.471	90.48	99.338	82.369	-1.3929	23.451	123.72	139.83	163.83	168.12	159.37	180.69	9.719	18.102	-54.567	5.5524	49.452	37.11	-20.461	-27.439
125.65	149.88	62.774	113.5	103.97	143.48	95.085	141.84	144.34	138.71	105.01	123.31	115.02	101.67	129.48	83.156	127.13	158.87	130.62	151.97	148.29	133.82	22.929	51.108	76.062	111.55	109.22	124.07	131.41	123.59	86.361	94.619	96.632	87.949	-6.5135	27.039	104.08	112.42	151.83	136.95	147.39	140.72	54.897	58.291	-0.30399	57.688	78.728	77.661	8.4044	26.373
108.01	132.49	63.496	120.88	86.841	128.38	91.239	136.04	127.74	123.45	71.819	114.18	79.971	78.982	110.28	93.973	85.808	121.5	118.71	139.7	121.16	100.94	43.047	70.478	58.398	113.14	90.178	121.51	105.4	104.59	114.27	98.436	83.677	90.784	42.255	62.028	64.34	68.498	92.704	65.802	83.503	91.814	124.01	118.32	97.572	116.38	120.4	135.72	89.47	120.21
91.762	105.07	81.352	115.48	87.906	116.7	99.582	124.76	126.77	116.95	79.275	118.3	90.111	85.636	104.42	102.79	65.188	73.645	93.366	102	60.826	74.644	73.934	89.402	45.232	106.98	84.601	122.46	94.938	94.334	121.8	100.12	85.163	100.77	127.91	137.88	50.132	53.845	66.568	46.356	68.58	84.737	168.28	163.29	170.1	145.7	141.71	172.14	155.17	172.57
89.718	83.221	93.529	108.38	72.483	110.06	98.359	110.14	110.17	107.61	96.366	117.47	94.601	99.302	91.46	113.95	57.229	67.469	79.436	76.441	37.411	64.403	94.301	94.042	-4.3378	81.364	47.532	107.95	79.661	90.156	100.47	83.61	76.956	87.839	145.49	158.75	43.413	62.228	45.684	50.401	51.737	103.09	194.6	177.35	190.55	153.1	160.94	191.15	201.85	205.92
91.618	77.67	98.68	85.854	77.537	102.86	107.04	100.75	110.4	97.269	145.01	111.1	143.41	126.6	106.64	89.116	98.109	69.146	77.851	54.458	20.899	59.958	83.447	71.44	-12.834	66.215	46.713	95.647	85.672	79.01	55.795	66.971	85.547	88.454	167.01	185.35	70.274	90.605	92.361	106.11	95.097	118.97	183.64	170.54	188.94	155.21	158.11	174.82	192.76	181.93
99.274	84.405	89.001	85.553	68.942	98.3	105.8	94.985	100.51	84.983	135.2	96.136	144.81	115.31	89.126	54.021	109	87.028	92.529	72.628	49.753	60.299	61.137	54.238	-14.877	61.46	49.608	88.876	75.409	62.93	23.553	51.408	87.62	78.236	110.48	137.04	78.776	101.6	113.51	120.66	91.577	86.238	161.75	141.61	165.14	156.68	148.35	147.61	186.83	168.58
100.73	90.556	81.994	91.551	74.797	97.31	109.32	91.516	103.44	80.364	107.67	83.029	139.05	93.354	79.773	27.432	108.25	83.873	107.5	95.949	71.316	65.775	46.037	56.704	7.7106	79.326	79.66	102.77	72.098	56.004	16.093	52.028	90.555	77.798	69.573	88.36	79.352	99.178	118.36	111.84	70.392	30.439	126.49	108.87	146.09	147.49	125.47	108.85	173.22	139.62
108.13	88.996	78.265	102.48	77.196	99.958	112.42	94.182	105.97	89.666	86.071	81.531	124.29	79.712	77.507	26.451	100.17	84.438	119.49	112.35	84.119	82.038	43.562	75.21	18.318	100.86	86.192	121.1	76.005	67.476	37.402	65.869	92.493	78.029	46.006	52.872	74.333	91.695	99.229	94.516	36.643	-4.3104	102.67	86.918	134.38	129.64	106.79	81.097	160.06	114.76
116.46	82.594	80.003	104.12	81.031	102.92	115.68	102.25	109.42	104.82	99.528	84.754	122.41	88.442	100.96	47.896	113.04	92.777	124.83	105.49	79.841	98.068	51.279	91.695	23.856	111.28	74.469	132.38	87.559	84.016	69.685	84.74	91.884	80.437	57.526	52.907	75.946	84.367	82.186	84.9	24.655	5.9722	92.609	83.072	131.37	108.93	99.167	71.17	134.85	92.666
120.66	88.757	88.717	112.81	104.17	114.92	126.84	120.85	131.07	136.8	104.57	94.577	128.43	103.92	114.08	66.648	119.77	100.4	109.77	90.657	72.411	110.29	71.488	109.39	63.871	113.23	94.244	137.41	96.168	79.976	92.446	102.51	96.674	87.887	70.783	81.142	86.914	83.908	91.108	86.836	70.184	42.445	72.162	72.919	98.442	79.106	75.506	60.685	97.416	67.812
122.95	94.58	81.608	122.52	78.806	109.7	111.82	131.38	108.2	124.63	87.976	96.18	98.127	90.462	101.09	75.193	116.01	126.33	121.06	100.56	76.604	85.613	82.859	102.32	48.413	89.057	59.882	119.17	79.788	67.465	95.75	94.512	83.868	82.567	59.367	83.862	74.378	62.149	63.414	37.94	59.335	59.573	75.391	67.356	76.933	67.863	69.552	67.716	111.74	108.99
115.74	103.12	73.136	116.77	60.098	94.794	98.402	130.18	89.047	91.504	87.447	103.59	102.97	79.818	86.932	50.778	123.79	121.89	134.94	110.23	50.637	45.944	70.016	77.82	41.188	72.853	62.381	109.98	76.37	55.326	69.536	77.059	90.447	98.524	86.628	114.72	78.417	51.061	73.204	28.494	77.446	69.032	66.155	63.466	63.01	60.394	50.128	61.872	137.49	136.17
104.82	124.87	74.898	136.57	62.008	102.7	84.542	113	85.332	86.771	21.228	110.01	65.111	51.973	10.961	49.837	61.305	107.2	114.35	136.88	76.911	51.798	63.942	95.266	49.337	70.535	141.01	125.34	54.513	47.511	39.392	56.023	96.632	96.049	-2.4277	39.802	72.201	59.743	68.796	45.634	81.384	79.312	43.922	38.952	-8.4155	32.741	30.346	58.089	171.88	145.86
106.35	123.12	72.459	103.7	49.814	80.057	72.783	86.842	58.627	46.099	70.073	108.87	83.42	70.434	27.547	47.076	91.599	107.3	125.24	126.13	89.289	64.376	40.537	74.673	29.425	73.739	139.56	122.35	78.508	79.824	30.764	51.72	120.72	114.2	40.975	53.741	98.935	86.585	94.356	123.08	88.919	116.68	72.68	70.672	34.416	58.605	57.962	81.36	176.2	137.66
107.79	118.7	83.968	82.403	61.081	70.671	72.05	65.336	47.564	32.041	90.584	90.852	67.113	82.823	51.939	80.326	103.16	122.21	115.61	106.39	157.1	112.41	62.876	85.033	42.38	86.544	144.56	118.72	92.302	110.35	63.445	67.963	129.36	116.18	69.991	57.608	117.14	119.65	98	174.21	86.409	150.67	118.59	105.13	95.422	100.84	107.77	118.66	149.3	123.28
108.35	102.96	96.14	66.625	81.81	64.109	82.908	60.587	52.508	23.99	105.22	68.225	58.298	84.287	89.497	98.335	124.59	133.03	107.19	81.051	206.26	145.58	99.652	90.495	76.74	103.42	128.59	112.66	102.84	123.28	119.34	98.119	135.5	125.19	150.59	119.44	135.37	137.87	106.73	182.21	103.31	163.27	168.08	140.91	193.98	164.14	154.42	152.39	117.48	122.87
98.056	82.907	103.82	74.18	103.74	71.477	94.122	66.274	74.064	26.432	78.136	52.667	46.519	60.223	89.767	97.364	114.9	121.04	89.593	71.484	217.29	152.15	127.1	98.95	112.32	119.76	129.67	121.91	91.092	108.93	162.91	118.09	130.02	129.19	202.02	164.7	138.42	131.55	111.54	142.35	126.24	151.81	183.73	148.57	260.44	207.43	172.47	165.1	116.58	143.03
81.832	60.854	99.322	93.481	103.2	82.521	95.986	77.499	83.671	24.901	45.084	55.423	40.107	40.681	73.107	94.925	89.632	99.842	80.019	80.189	194.53	134.54	131.78	103.41	102.26	130.81	97.151	128.2	77.157	96.621	171.63	116.92	110.79	123.12	222.55	177.88	123.66	109.63	98.336	88.284	123.76	139.59	161.88	127.84	278.55	212.13	156.64	151.8	148.98	170.3
60.019	52.05	93.691	113.46	115.12	101.12	103.64	93.839	105.98	44.299	34.309	77.942	66.773	54.742	63.669	100.41	73.108	70.373	62.05	86.137	153.06	121.83	117.84	111.04	109.65	150.02	100.4	142.65	81.907	93.008	152.36	110.43	107.36	122.93	209.07	161.32	120.75	97.586	111.76	88.021	141.11	151.2	96.753	87.779	227.26	170.76	105.83	115.79	156.9	147.37
48.118	53.286	82.88	131.04	104.6	109.87	101.06	110.58	100.96	63.492	32.846	98.203	69.135	79.871	68.963	136.79	71.093	81.957	64.848	99.66	151.56	119.39	116.97	119.61	103.89	160.86	77.349	141.65	89.972	110.61	143.52	105.68	106.98	113.85	147.96	99.653	110.52	88.21	95.98	86.151	102.52	160.82	51.525	57.467	156.01	125.32	71.918	94.136	139.8	120.24
45.126	66.796	83.88	135.44	120.16	112.4	111.32	128.61	113.56	95.313	47.559	112.05	88.437	110.08	100.94	169.34	101.98	101.67	73.84	101.52	153.86	128.98	139.08	129.31	152.18	174.78	108.57	146.6	113.4	131.4	157.29	122.48	133.17	126.78	115.68	78.74	121.32	97.682	109.34	104.49	101	155.33	26.6	48.991	98.953	96.568	47.507	76.839	70.675	63.766
53.154	82.193	93.68	136.82	130.41	109.29	112.26	130.65	117.63	116.51	34.748	107.88	73.307	107.84	118.24	205.21	117.16	132.77	93.242	114.26	177.1	144.08	184.3	147.98	183.28	171.8	149.18	150.63	119.77	151.74	187.31	140.76	143.15	129.35	74.05	52.551	116.54	112.85	97.439	88.543	86.463	122.35	42.483	58.67	73.572	93.123	56.247	77.199	12.805	38.897
75.889	86.598	101.13	117.56	121.34	94.176	104.45	115.51	111.11	107.34	53.337	101.43	79.591	99.288	135.26	203.94	142.05	157.81	128.17	125.04	169.18	143.19	196.02	140.34	165.13	150.64	146.95	145.06	128.61	171.99	206.37	150.27	147.2	133.16	90.326	74.09	115.4	131.63	103.43	93.592	100.99	99.91	92.794	95.096	112.83	120.67	91.288	97.446	-1.5762	49.104
97.175	87.582	109.67	98.687	112.41	89.467	98.549	91.909	112.75	95.436	78.237	99.672	98.533	96.868	137.54	179.62	139.38	162.52	145.84	131.01	153.02	138.91	176.87	127.73	128.98	128.4	122.22	132.98	131.96	178.09	200.57	147.05	140.32	128.67	126.71	111.93	110.43	147.37	118.73	125.69	135.05	107.69	135.3	125.12	159.36	142.16	121.79	124.55	24.194	67.994
107.07	88.085	115.16	93.554	106.34	100.12	100.3	76.395	122.28	94.571	96.23	102.21	115.67	101.38	127.86	139.73	110.85	150.88	140.71	129.98	142.04	128.25	141.13	114.09	107.17	117.44	85.904	117.21	121.95	158.93	177.78	134.58	130.88	120.17	162.46	152.08	98.937	142.3	123.59	151.83	148.58	128.04	152.45	134.8	182.33	146.53	133.07	149.19	69.379	85.833
103.78	86.744	113.84	97.397	106.16	116.61	109.68	79.275	133.2	100.6	115.6	104.11	134.38	107.35	124.45	84.016	93.391	121.96	126.4	117.43	113.4	100.69	103.2	92.572	116.32	119.82	64.825	107.43	103.99	115.5	147.68	120.2	131.12	124.39	204.73	201.74	89.755	108.21	114.41	139.95	129.06	125.45	140.42	127.29	178.82	139.21	118.59	153.68	104.93	95.233
98.957	93.16	112.48	119.26	125.01	140.52	124.5	103.41	145.39	127.41	108.44	112	136.81	109.14	110.91	36.619	77.031	83.543	103.01	106.52	75.593	79.522	94.013	89.717	151.86	130.93	93.814	108.56	88.01	68.027	114.42	111.74	135.23	135.83	210.98	232.29	84.888	71.283	90.565	92.98	104.76	87.178	92.316	91.542	119.86	110.5	65.494	113.54	111.79	84.447
103.43	97.129	103.1	133.71	118.87	148.04	111.02	122.23	113.7	131.39	100.26	115.86	105.84	103.83	96.855	29.181	77.166	67.943	100.49	106.31	46.393	65.479	100.73	93.69	130.91	122.93	113.02	105.84	74.999	53.59	80.765	99.378	112.69	127.33	158.22	190.52	77.077	43.424	41.04	23.915	49.643	36.014	53.02	57.027	52.356	80.913	27.942	63.828	115.51	91.93
113.78	106.33	99.74	126.32	129.98	147.16	94.679	133.59	90.653	137.9	122.63	132.63	108.17	125.47	98.464	42.07	100.51	61.252	93.798	95.927	21.965	78.621	105.14	102.74	123.42	116.99	169.73	110.59	93.119	72.971	51.562	102.61	96.471	119.99	114.7	148.54	106.47	63.346	64.148	44.601	80.942	28.403	14.421	33.248	-5.9613	49.183	-1.4401	16.729	86.058	65.308
116.98	110.64	96.452	110.77	117.51	138.35	63.299	125.52	55.007	127.71	127.68	139.2	82.44	137.33	95.246	89.98	100.17	88.714	92.651	94.557	65.156	107.28	112.54	114.05	99.921	107.68	189.45	110.72	95.846	108.91	50.364	109.36	63.142	87.921	58.097	73.84	123.14	95.458	83.478	79.862	83.01	51.947	16.169	28.07	-24.118	32.981	19.02	21.452	70.018	64.714
104.05	108.84	101.65	82.485	127.8	127.49	64.572	119.35	63.988	122.77	151.69	145.73	110.65	158.25	123.85	106.06	115.63	103.91	87.755	77.107	105.74	132.01	110.86	104.42	142.67	122.84	206.59	119.85	109.84	127.6	75.091	132.84	68.908	89.907	130.23	122.04	149.76	133.09	149.69	152.84	127.99	90.932	31.369	43.738	19.454	41.229	41.965	45.378	36.48	42.552
81.758	106.6	111.68	87.363	142.05	130	86.041	115.85	95.833	132.26	106.49	138.15	105.15	140.28	118.56	112.42	81.426	110.7	74.466	81.204	167.25	156.78	125.09	107	200.4	142.37	212.05	134.77	93.569	113.71	114.7	147.77	81.719	94.291	190	175.87	127.96	142.86	153.65	158.53	122.47	93.382	47.764	47.473	54.036	53.934	53.051	65.874	25.311	41.877
67.791	98.602	115.85	99.76	149.72	127.68	113.65	112.34	126.48	125.71	70.778	118.41	110.06	110.36	117.8	98.496	68.726	97.155	77.723	93.487	174.65	158.25	124.25	97.964	224.38	147.06	191.14	145.73	79.777	90.901	137.56	144.54	103.51	112.46	240.8	223.53	85.597	120.8	120.18	122.33	98.946	67.808	58.579	54.576	88.551	73.49	49.701	66.044	37.776	55.88
71.704	97.587	118.1	121.3	160.18	127.67	135.3	110.69	151.18	122.29	50.277	101.28	119.58	92.334	110.07	90.421	67.248	74.19	80.797	111.44	145.7	154.51	120.1	103.28	219.24	139.08	178.24	147.44	79.648	81.271	132.5	128.23	120.59	125.67	214.54	207.58	53.309	94.907	85.51	89.187	96.128	44.521	48.621	52.255	78.618	72.848	30.238	44.242	56.382	60.442
93.364	95.001	109.5	130	137.31	115.41	131.28	111.17	136.2	105.42	75.769	93.862	128.91	98.833	112.27	92.007	91.338	76.577	100.67	127.83	108.61	133.32	110.09	104.19	165.78	122.98	118.8	122.95	92.895	99.683	115.36	107.17	123.27	124.01	151.86	156.36	53.411	75.885	69.483	70.653	83.382	39.737	54.861	60.95	69.285	69.058	34.574	38.746	81.242	75.448
99.217	100.07	111.95	131.14	140.36	118.6	130.27	118.24	141.71	119.66	104.81	98.693	153.18	120.72	113.59	94.097	106.45	68.612	93.344	124.85	75.722	113.2	109.93	118.78	169.91	134.49	134.45	114.38	107.49	108.36	99.43	102.43	128.28	125.44	100.04	127.13	96.98	80.699	112.2	84.975	106.17	49.272	48.879	63.441	40.309	47.81	40.055	41.793	74.376	54.056
91.898	96.388	108.6	128.01	107.03	120.15	112.11	121.34	113.75	126.47	102.35	98.878	127.25	116.8	99.627	107.19	95.248	85.112	95.189	128.32	81.423	86.351	112.58	124.1	139.82	144.92	111.08	104.05	93.78	107.1	98.232	97.899	109.58	108.01	64.705	105.67	118.76	80.86	106.93	49.523	43.986	39.301	76.474	74.539	41.223	48.209	77.877	71.188	85.371	74.544
77.436	92.266	106.57	112.95	93.72	122.83	108.56	122.79	103.43	140.35	105.42	103.06	127.63	113.2	96.772	99.881	102.62	83.742	91.808	117.88	60.345	68.809	87.207	109.61	128.86	154.65	117.88	113.73	91.004	93.063	91.984	103.13	110.94	111.35	100.65	145.75	135.75	90.429	112.4	43.522	22.583	30.504	94.943	93.087	66.266	69.087	97.716	85.27	83.015	80.635
79.383	92.092	95.869	109.84	70.451	121.29	95.806	115.61	75.678	145.45	85.437	103.3	97.725	101.93	81.541	110.93	104	98.641	96.411	121.47	60.848	74.178	49.795	97.097	79.21	136.62	94.644	118.15	84.078	92.962	78.363	102.84	103.82	99.723	92.672	131.82	112.24	95.857	67.588	35.693	-8.1556	28.657	110.16	106.11	87.35	97.319	108.48	91.757	101.41	109.05
95.027	100.98	90.316	108.52	77.904	117.49	91.319	109.41	64.577	153.9	90.359	108.8	97.387	122.25	95.843	130.64	126.79	107.28	95.038	114.1	65.95	98.717	26.389	98.199	61.508	116.81	92.611	117.55	98.22	111.75	56.938	108.69	103.04	94.308	89.696	115.59	92.092	113.33	48.104	74.087	22.475	53.21	95.114	104.56	92.065	101.77	91.666	78.673	100.91	101.17
117.94	112.78	91.227	117.67	93.742	115.6	89.377	109.65	65.336	166.65	101.35	119.06	105.55	150.87	111.4	145.83	136.5	120.93	89.168	104.89	95.99	123	35.421	112.91	81.227	107.2	111.71	113.06	104.74	128.54	49.343	113.49	101.99	87.805	61.595	82.928	82.089	131.09	58.422	121.01	63.646	83.564	72.084	87.507	71.306	76.934	76.289	72.391	95.425	81.638
132.81	113.81	99.622	123.65	99.802	111.65	93.701	115.21	72.326	164.85	120.94	126.47	120.92	164.33	129.77	140.21	128.27	129.97	92.545	93.935	127.22	123.42	73.911	120.83	112.84	109.16	124.84	104.66	99.464	125.23	65.348	111.64	97.567	87.79	55.433	75.225	78.657	135.7	83.952	140.3	75.167	96.783	64.875	71.274	55.395	46.353	79.713	78.741	94.113	70.596
128.92	107.77	119.64	121	118.91	112.95	117.82	120.55	108.3	157.37	133.47	128.11	149.4	152.13	136.63	110.4	97.82	109.96	90.866	79.458	127.4	111.89	120.77	121.63	160.46	117.79	163.79	107.68	96.532	94.878	94.5	107.96	102.97	103.52	81.356	102.33	83.555	133.8	127.64	151.63	100.07	99.478	62.384	63.269	42.2	29.494	83.75	78.711	84.631	53.718
121.34	92.117	126.5	105.74	105.05	101.81	128.91	111.5	120.05	114.1	132.8	111.7	142.59	106.95	121.46	84.518	64.206	96.782	110.45	80.642	111.31	90.492	144.07	104.62	138.66	99.009	133.75	100.52	93.715	71.902	124.58	97.393	103.16	109.03	97.389	102.98	74.809	114.19	128.13	134.66	91.662	105.3	94.85	86.436	67.39	62.277	111.76	93.469	101.49	84.363
107.93	82.553	124.08	76.232	101.58	86.375	129.16	89.958	127.71	66.59	135.11	82.212	129.22	67.243	109.96	75.584	61.041	77.96	126.27	78.983	81.331	77.404	143.95	90.309	108.82	70.659	100.56	95.59	104.55	71.898	134.69	95.961	106.92	110.21	121.76	94.781	80.471	100.96	126.78	136.06	113.84	136.57	127.69	128.47	115.99	116.68	139.74	112.24	110.56	111.33
113.12	87.066	103.61	66.614	83.995	75.993	107.96	78.329	108.61	47.132	114.05	61.051	82.848	39.428	76.129	77.095	63.718	94.075	141.14	94.548	87.782	77.106	131.21	88.514	67.063	43.737	27.699	75.739	107.82	95.279	130.28	102.33	109.13	93.153	106.35	68.454	95.025	100.28	110.79	137.5	127.07	172.67	164.98	160.86	156.35	159.23	164.25	145.17	130.16	149.99
110.91	100	91.305	56.262	92.345	75.988	89.208	75.504	98.391	62.269	119.27	47.6	72.406	42.606	83.037	80.718	97.967	99.126	137.93	92.07	92.407	78.23	118.48	92.766	70.868	42.642	13.78	65.876	110.51	113.25	108.64	109.3	102.3	81.718	119.62	79.063	126.23	113.98	121.2	145.05	148.03	189.67	173.52	169.44	176.95	150.44	175.75	167.48	120.92	139.23
111.14	114.4	86.993	66.401	88.93	86.215	71.551	78.146	87.529	99.192	110.02	46.813	59.007	37.637	75.854	84.215	105.15	113.89	122	98.22	108.29	82.475	96.626	95.445	72.748	43.963	39.897	65.715	88.606	104.89	91.949	95.399	78.875	60.407	55.947	36.662	135.09	118.83	118.61	124.74	126.84	166.8	170.63	151.83	147.75	104.27	190.96	185.49	116.57	126.41
118.28	120.44	94.016	69.921	82.424	84.055	78.534	87.552	87.193	121.08	134.98	68.996	86.667	54.543	99.018	80.95	119.67	126.98	111.68	98.541	94.357	87.578	74.175	82.162	61.546	41.624	44.791	53.234	97.504	94.151	86.697	76.053	64.312	58.352	32.796	35.61	131.35	121.78	123.11	117.43	125.6	132.46	158.15	134.21	121.03	69.015	184.67	170.33	97.235	97.416
123.94	118.46	103.65	70.344	70.546	68.122	90.651	85.749	90.923	108.26	149.41	93.439	104.54	72.393	111.16	89.44	119.68	137.55	101.5	100.35	77.236	96.749	61.567	71.542	38.454	29.306	40.324	41.399	114.57	89.309	93.653	57.915	59.09	60.149	3.8493	12.85	112.26	112.23	116.9	108.11	132.5	108.17	149.2	132.3	104.41	76.511	173.83	145.99	85.448	90.74
125.11	107.9	103.89	59.986	47.535	36.817	88.964	71.332	78.077	58.989	155.52	107.45	97.592	93.984	114.25	103.54	126.51	147.75	101.54	97.877	73.431	97.506	67.564	63.902	6.1776	18.978	8.8317	30.653	127.54	101.5	101.1	49.618	63.025	62.05	11.378	-0.2878	97.767	97.433	105.83	93.818	130.52	103.26	163.85	158.34	130.85	136.29	178.67	137.43	94.921	126.42
114.02	101.12	102.54	46.867	46.429	16.04	79.925	54.683	69.214	22.785	146.24	108.93	80.705	117.94	108.75	109.01	137.73	136.39	92.746	81.933	84.099	94.884	94.248	69.02	10.363	33.073	17.569	39.066	126.29	113.3	92.176	52.998	73.879	66.747	57.474	17.374	107.24	97.369	119.33	91.884	139.14	109.48	182.12	187.31	166.9	201.57	190.64	140.78	109.91	167.25
92.847	100.13	105.1	38.406	54.588	14.484	63.474	39.411	52.817	13.331	120.01	94.247	42.914	128.21	106.56	123.76	138.36	114.59	82.249	64.054	117.7	92.711	138.13	85.339	14.487	58.241	42.154	53.335	105.3	120.2	67.404	50.958	59.032	56.654	97.828	29.494	113.2	107.16	115.67	71.825	109.29	105.17	200.07	197.27	186.62	234.1	214.63	149.14	130.54	203.77
[truncated: 66 more columns]
