# Supplementary material for: Constructing high-order functional connectivity network based on central moment features for diagnosis of autism spectrum disorder
Source: PeerJ. 2021 Jul 6;9:e11692. doi: 10.7717/peerj.11692 (PMC8269664; doi:10.7717/peerj.11692)
Supplement: Supplemental Information 2 [file peerj-09-11692-s002.zip › raw data/Subject_65.csv]

88.325	84.313	109.99	113.03	136.94	140.19	109.92	102.85	160.45	157.2	88.895	53.804	109.62	101.29	118.86	111.19	109.22	93.829	101.43	108.31	77.91	101.78	113.28	108.73	128.17	137.71	164.74	137.54	95.445	92.458	67.14	120.19	92.457	93.391	79.359	88.968	75.522	114.4	80.351	109.72	56.398	77.378	101.65	88.034	86.403	74.578	114.99	104.32	101.01	98.733
92.493	83.018	130.45	137.87	137.2	139.39	135.36	105.38	159.04	137.68	93.338	57.435	106.83	89.011	103.98	100.79	105.76	99.985	112.79	116.97	72.584	93.522	116.69	124.13	131.59	135.8	147.91	133.05	86.435	88.316	62.329	115.9	112.24	110.4	103.52	86.422	71.413	101.57	83.364	93.404	60.171	57.03	86.984	71.28	106.99	71.855	104.74	94.252	70.478	82.187
94.764	80.914	121.05	135.37	136.5	151.91	135.37	106.76	165.29	151.44	113.14	83.981	125.16	107.12	123.02	141.84	121.84	121.36	109.58	106.91	119.39	126.75	113.03	124.86	156.79	141.25	149.76	141.75	105.69	127.94	98.082	122.68	124.82	116.89	108.98	74.853	92.131	107.77	105.16	105.47	78.238	100.22	36.167	33.486	81.739	46.802	73.093	69.745	22.744	43.758
101.84	84.742	111.19	119.67	165.06	144.2	129.26	100.56	147.63	128.21	112.45	86.465	112.71	96.515	108.4	126.63	114.91	115.06	96.051	91.722	123.54	126.67	96.262	105.22	186.92	138.24	202.46	157.41	93.642	112.29	90.948	80.783	124.3	109.67	121.77	89.26	101.06	97.416	108.69	110.4	59.268	120.5	6.3631	21.242	68.008	49.391	51.647	55.369	13.896	38.198
114.73	97.865	92.705	96.062	149.22	110.65	119.93	100.23	144.53	101.73	128.69	99.898	113.94	99.75	100.15	110.5	122.2	116.56	93.454	88.06	104	97.627	72.41	74.734	139.89	106.63	198.75	138.67	92.719	98.598	68.522	48.24	110.45	98.969	99.822	81.451	109.14	96.437	112.84	118.26	67.808	136.8	21.99	58.414	53.489	61.772	48.012	63.512	36.647	43.048
108.76	97.686	84.194	83.736	119.62	79.9	117.42	104.94	157.69	79.129	147.11	105.06	129.92	95.819	103.07	76.496	128.6	100.44	99.495	92.728	61.155	62.611	52.295	56.957	55.073	75.11	159.64	119.62	97.331	83.679	28.96	37.668	84.606	87.105	53.322	48.234	112.97	111.39	111.86	122.91	80.168	130.57	71.535	108.95	65.362	82.978	64.629	81.146	82.092	66.047
107.6	96.554	92.533	80.791	86.208	62.329	121.39	114.2	160.17	75.185	168.6	120.76	138.95	92.706	103.45	43.586	112.7	86.254	98.571	94.377	30.012	39.592	41.628	48.948	-32.456	49.787	79.549	91.715	97.01	77.198	7.1329	47.361	71.239	86.043	15.84	30.616	107.39	107.6	101.37	97.938	96.043	105.23	142.15	165.44	126.93	129.52	104.24	113.32	137.39	111.69
99.291	75.585	93.46	70.849	65.297	75.219	120.16	121.01	177.31	101.84	189.43	144.04	163.29	121.27	136.21	70.353	106.43	80.602	74.837	75.546	37.691	55.649	42.363	51.377	-89.482	33.988	18.386	84.899	110.45	112.26	25.995	78.689	52.515	74.305	-21.639	10.846	109.12	110.06	98.818	88.961	98.896	111.31	172.29	169.14	159.48	145.14	132.91	125.08	155.82	138.67
84.689	49.864	88.251	59.066	77.334	96.82	112.86	122.97	169.27	119.04	177.56	147.07	162.64	142.42	153.65	105.16	91.025	65.382	42.729	51.319	55.466	78.812	48.191	56.133	-75.099	31.137	29.198	104.45	108.58	130.92	53.1	90.06	36.439	62.382	-15.97	21.742	104.93	106.7	93.382	94.997	69.044	120.48	157.62	125.95	155.98	137	138.93	112.63	144.78	150.66
86.44	50.46	78.46	52.868	82.032	97.735	105.91	122.78	138.14	118.57	154.64	144.2	140.82	154.39	143.68	133.72	83.425	70.48	32.218	48.226	71.998	81.986	54.545	59.311	-30.378	32.611	59.211	106.75	97.832	124.57	76.96	85.504	42.05	69.093	34.458	61.708	94.638	95.003	90.639	103.35	59.78	125.13	129.09	92.383	126.73	120.39	125.67	99.003	119.35	139.33
87.845	70.471	70.884	63.902	72.561	84.978	100.14	123.61	97.339	110.21	128.62	131.69	120.23	144.64	123.98	136.97	86.966	85.258	58.458	72.093	82.728	79.891	62.853	67.051	26.441	48.476	82.724	98.982	92.715	102.86	89.903	85.844	70.086	94.956	108	107.62	85.715	96.222	95.123	111.22	88.128	128.41	100.21	79.111	94.054	101.39	100.39	86.725	92.274	109.5
98.419	97.044	85.096	88.876	94.573	81.263	105.87	106.09	87.909	91.926	102.05	104.62	99.912	106.53	101.52	92.24	91.921	96.428	94.438	105.48	55.773	60.694	71.967	78.891	81.553	77.159	130.53	113.76	69.108	58.202	66.517	69.449	104.69	108.8	164.6	144.87	71.345	90.986	92.084	92.963	108.02	108.71	87.888	87.025	100.19	104.1	86.125	88.42	87.782	97.132
101.57	107.46	105.47	107.72	114.46	93.447	108.15	93.027	92.111	105.63	101.68	96.625	106.11	87.134	110.62	85.273	105.03	109.05	109.14	103.81	76.855	88.102	105.89	96.313	124.6	118.09	133.77	120.7	80.522	69.308	92.483	90.452	119.9	100.1	174.51	150.65	74	97.736	101.19	82.465	124.31	113.84	76.952	86.949	91.43	86.368	77.329	89.136	72.004	77.78
92.326	101.16	114.9	107.62	131.9	115.21	96.522	84.073	102.23	132.17	105.26	102.35	118.03	88.341	138.51	111.55	113.13	106.76	97.959	79.037	126.31	130.62	142.01	104.91	156.22	143.68	130.53	134.32	107.91	116.42	141	117.37	107.7	75.32	144.28	128.99	87.526	112.09	114.07	93.964	116.57	139.62	66.347	67.71	64.618	57.366	74.018	83.759	55.332	68.723
96.214	100.63	124.01	97.872	157.71	118.67	90.509	70.476	99.837	116.93	97.059	101.42	96.144	80.323	129.85	101.53	99.251	91.762	74.158	63.883	136.97	121.48	153.68	102.23	174.85	142.2	157.28	142.73	99.732	118.61	141.27	95.554	90.594	59.548	120.24	120.5	87.465	97.994	106.47	97.283	78.527	128.12	81.956	68.261	69.521	66.801	87.338	91.832	69.906	97.275
95.331	98.842	107.21	84.923	126.03	103.2	84.086	73.625	93.989	98.921	107.53	113.86	100.86	100.6	133.9	114.75	109.2	100.62	69.321	69.44	150.68	111.8	139.52	99.655	146.75	119.74	140.61	118.09	113.1	133.18	133.21	92.475	81.873	71.958	95.894	97.743	99.151	104.15	109.4	123.67	86.177	133.34	96.017	82.071	60.528	74.208	95.484	96.751	81.964	107.51
101.71	101.94	86.416	81.263	88.506	87.722	85.285	78.911	86.349	78.937	111.12	120.55	101.46	109.01	121.01	96.348	117.34	122.85	84.513	97.083	126.81	87.772	96.969	93.469	97.829	92.601	121.77	99.105	105.8	117.13	92.765	83.892	96.311	100.77	82.774	86.496	102.44	101.33	102.3	125.54	103.95	112.21	109.18	111.48	81.047	106.02	106.78	110.05	114.45	125.97
106.32	97.713	74.499	86.295	57.003	78.926	90.841	89.798	68.69	73.76	105.96	117.37	102.19	105.59	104.01	71.714	115.73	140.47	100.98	112.3	95.186	79.011	59.471	87.049	45.673	69.441	82.172	77.796	94.707	96.741	62.22	87.856	116.87	119.08	84.823	93.342	100.8	91.708	94.531	107.75	117.17	85.95	117.23	135.06	104.24	131.06	117.63	120.8	147.82	142.66
106.23	87.872	73.084	86.747	40.931	82.803	92.587	101.76	58.96	100.39	100.34	116.8	102.4	104.95	97.452	82.292	115.39	146.62	100.22	95.88	95.219	95.566	55.426	84.857	14.856	62.046	29.967	58.606	101.44	105.9	84.589	113.38	120.1	108.2	81.432	97.064	101.01	84.308	96.379	93.596	114.92	77.837	116.57	132.46	88.332	117.6	117.61	123.72	161.4	146
96.18	78.069	80.046	81.441	57.654	94.922	90.095	98.957	83.551	119.75	84.293	103.92	98.235	101.39	105.19	103.18	121.44	123.13	88.461	74.237	92.998	98.543	72.656	90.196	20.371	63.953	36.082	72.691	109.4	118.34	111.37	122.36	100.55	74.981	70.693	86.791	100.27	89.447	103.23	100.88	89.658	87.272	111.96	101.62	46.377	80.872	106.05	115.49	162.37	148.69
92.201	86.91	106.46	85.192	91.233	92.127	98.154	93.779	87.559	103.95	76.73	88.966	76.939	86.504	91.983	103.47	119.75	93.996	78.387	60.111	103.01	96.089	112.24	115.32	74.969	96.83	68.376	80.365	113.01	109.54	145.04	119.96	87.409	61.781	83.629	94.888	94.66	88.916	107.02	107.82	68.752	80.209	118.01	84.183	20.804	59.785	94.247	112.98	153.32	148.2
87.909	111.93	108.47	93.108	76.635	82.427	92.695	100.46	79.342	86.47	86.948	102.63	82.219	102.73	103.46	128.87	127.55	98.008	97.338	79.957	139.22	111.43	134.25	135.91	114.31	118.42	70.964	78.5	133.75	127.92	187.27	139.76	99.128	89.136	91.931	98.437	103.4	111.6	125.59	126.28	113.45	105.22	112.18	84.411	9.2052	54.197	82.495	109.67	128.36	120.81
96.464	131.51	113.81	110.69	101.85	77.277	98.455	88.981	76.597	28.478	74.487	91.058	76.205	96.868	96.958	95.654	115.56	103.71	118.37	119.14	103.25	90.087	121.89	142.59	146.84	119.38	134.93	105.96	95.042	89.778	144.86	107.26	116.82	112.3	103.26	116.96	97.719	112.39	124.18	115.99	125.04	87.823	105.46	97.721	56.849	90.228	92.518	111.33	123.82	110.3
108.29	140.6	105.25	118.8	96.428	67.404	96.064	88.386	56.682	6.1461	70.677	94.102	81.999	104.4	97.423	99.423	104.48	129.73	133.67	139.99	96.7	91.236	107.7	128.28	145.5	97.439	127.34	90.394	73.054	84.805	122.43	96.923	126.95	124.96	112.9	128.03	99.573	111.79	131.08	108.07	145.45	86.414	99.2	114.47	90.591	107.54	108.85	111.12	109.91	80.231
101.01	132.1	87.441	112.13	82.925	61.021	78.663	89.046	40.841	20.178	53.441	88.456	83.324	99.188	99.883	114.76	94.723	130.45	142.73	143.58	104.82	98.314	96.249	98.423	137.85	65.006	99.115	71.181	70.748	96.756	107.28	93.304	117.99	118.86	126.18	117.7	103.1	121.91	136.28	117.81	144.35	99.986	96.379	107.59	100.07	97.495	116.88	99.222	99.677	55.865
98.243	120.16	100.48	105.28	118.11	59.622	77.544	74.338	38.909	27.942	25.588	57.377	46.452	52.149	59.618	72.454	80.221	96.548	135.47	131.1	87.85	82.22	101.23	84.602	163.57	68.12	120.33	77.144	53.882	63.459	76.894	64.721	102.81	100.19	153.69	111.78	86.962	107.72	110.32	108.32	85.438	61.69	115.87	98.674	128.14	101.89	121.13	97.846	114.8	72.433
97.561	111.42	104.64	97.434	92.36	61.742	73.471	82.012	51.008	74.028	41.315	67.703	49.383	58.16	53.334	90.046	104.52	93.554	131.37	109.29	132.02	113.93	122.58	94.162	154.57	89.74	70.133	62.241	98.598	93.351	122.98	106.11	101.76	102.8	156.62	90.768	90.114	115.23	98.318	113.11	90.813	63.519	130.31	100.13	120.8	90.259	107.49	99.568	106.93	66.554
97.517	94.631	112.86	105.97	82.326	75.418	79.447	91.852	72.866	86.163	41.684	63.193	59.628	71.761	52.948	80.779	116.77	81.257	120.28	95.025	128.54	131.07	124.9	115.45	132.88	105.05	69.184	84.041	112.32	93.706	132.77	131.5	108.54	108.85	151.2	95.947	88.322	114.81	77.901	103.66	96.186	54.607	137.6	108.7	134.46	106.36	100.56	101.01	105.06	77.107
108.29	80.322	114.66	120.21	71.389	88.791	90.164	108.94	88.118	86.543	38.046	62.462	74.832	101	61.05	86.857	111.39	81.202	97.898	81.317	109.67	133.34	112.78	128.74	95	97.296	68.625	95.127	99.126	88.43	126.08	142.37	113.75	110.31	138.26	124.19	86.928	99.724	67.931	86.009	112.94	54.675	142.82	133.06	148.68	132.55	109.18	107.66	100.61	86.511
110.83	67.856	100.58	125.38	53.496	98.987	94.42	130.31	99.321	105.31	41.353	69.936	97.318	134.44	87.643	132.37	101.58	85.194	75.41	65.755	117.23	134.32	101.77	126.56	68.967	77.121	51.188	82.304	90.729	103.38	127.42	148.94	103.62	102.35	120.27	139.02	95.631	95.402	82.629	89.919	133.91	88.351	140.44	148.67	130.72	133.18	120.83	109.33	87.005	82.575
99.183	57.491	95.307	124.48	69.802	102.29	103.51	133.84	107.64	109.63	43.514	57.474	99.321	124.13	98.115	140.78	82.028	61.82	64.535	55.917	117.85	113.47	100.12	118.86	91.588	69.691	71.163	73.894	73.159	86.138	103.84	120.43	82.745	87.46	121.04	139.21	99.108	95.639	95.439	100.34	111.42	106.67	139.31	145.21	114.11	124.87	129.28	106.26	88.757	94.836
105.2	73.585	102.81	117.57	85.683	94.627	117.36	121.05	113.85	105.3	71.155	64.361	84.586	98.576	83.092	113.13	70.107	56.108	78.37	63.444	121.99	81.243	106.74	109.25	118.09	74.507	81.216	60.067	62.824	54.723	89.114	86.656	81.563	89.271	126.32	131.13	96.443	85.35	94.433	87.153	85.726	91.031	148.69	153.3	123.39	132.73	133.5	120.06	113.04	122.27
95.144	81.494	99.561	110.39	74.32	90.396	118.15	107.05	127.9	91.956	105.34	81.305	104.52	95.906	93.73	86.729	85.317	61.462	112.48	85.071	122.08	77.099	104.99	104.76	103.49	71.985	82.565	68.767	85.934	52.368	83.537	85.695	86.006	99.621	109.54	100.52	106.78	106.73	94.601	89.682	87.632	85.878	133.09	136.93	121.05	123.84	119.05	115.41	125.83	127.64
102.04	100.38	100.02	108.46	58.708	79.81	111.98	97.237	110.77	61.845	121.43	104.1	112.68	97.842	82.638	47.782	89.463	84.334	138.45	112.67	99.078	74.189	87.896	96.322	55.042	60.966	74.555	76.787	96.79	50.464	73.143	89.175	103.53	117.11	94.978	99.035	108.53	104.15	83.923	72.73	108.1	58.025	122.94	136.17	146.52	138.67	113.11	117.8	139.58	129.32
111.04	116.5	96.854	105.43	45.391	68.576	98.553	99.878	72.698	48.335	124.58	123.86	118.47	105.29	74.017	49.157	92.814	111.74	137.37	123.15	91.129	88.667	71.975	89.978	8.5495	59.765	54.453	69.264	112.79	77.563	80.735	105.9	113.7	125.9	84.853	106.51	109.42	93.68	85.287	70.098	138.65	50.447	116.37	139.84	161.29	147.53	113.79	118.86	132.79	111.22
107.63	118.56	81.684	95.358	41.888	66.863	81.062	102.23	68.042	55.159	118.28	123.04	134.58	114.51	101.21	93.127	108.24	116.77	119.94	123.83	83.204	92.418	54.341	82.424	-18.809	54.255	63.174	71.854	130.18	121.42	77.348	109.88	109.84	117.03	78.718	94.275	111.33	99.563	105.06	98.429	158.88	93.127	115.28	139	160.09	147	117.91	113.66	118.9	92.68
113.33	122.63	82.257	88.652	52.202	67.475	82.027	106.21	67.562	70.183	120.63	114	127.61	109.27	117.23	128.57	109.52	105.32	98.894	108.34	89.513	79.315	60.012	80.482	0.39548	60.003	73.476	65.72	132.76	135.5	87.28	97.521	114.76	111.22	102.56	96.935	102.63	92.843	119.13	106.44	152.66	124.32	139.25	163.55	175.96	167.11	130.69	127.8	123.89	102.63
95.055	100.66	87.769	91.51	62.963	84.364	94.495	117.97	77.862	91.679	125.12	96.753	131.58	111.47	143.73	154.55	107.68	73.776	88.209	76.714	117.2	86.767	90.483	91.626	50.679	72.94	83.226	76.353	142.27	132.57	118.7	101.52	110.81	103.49	127.9	97.359	103.46	113.68	129.5	115.71	129.26	142.85	147.52	166.04	164.31	163.9	129.25	130.92	127.03	113.57
96.247	82.793	108.41	103.93	95.941	101.47	120.84	114.7	100.81	81.913	109.95	74.059	113.33	109.32	132.15	117.86	86.557	48.488	84.002	60.903	94.784	58.554	111.34	95.959	88.321	67.408	118.2	100.33	103.64	67.046	100.26	72.19	104.63	90.706	149.47	129.29	95.104	110.1	112.51	86.694	92.706	96.044	160.68	172.85	174.68	177.23	133.74	144.43	154.39	146.31
96.999	73.131	109.73	110.91	87.908	105.54	126.22	119.71	105.43	91.671	97.301	76.222	112.9	131.39	121.52	112.42	78.665	55.355	89.056	61.648	103.69	65.4	122.48	90.787	92.371	58.79	93.443	88.705	90.38	41.026	96.726	78.464	92.9	87.137	154.61	160.57	104.35	117.3	109.77	78.915	113.07	72.744	157.35	163.02	150.8	157.7	128.21	144.06	153.95	140.32
100.83	73.799	110.48	112.21	107.58	99.517	122.02	106.86	102.94	84.476	72.187	58.479	101.15	119.66	93.024	84.572	76.057	56.631	89.222	81.21	85.808	70.218	114.5	83.675	107.91	73.26	108.99	85.102	64.818	11.675	54.211	65.621	79.184	82.117	161.32	185.21	105.91	111.86	106.08	84.676	117.2	55.184	151.43	140.12	141.4	141.53	124.34	132.67	145.04	130.37
108.75	90.777	109.14	107.47	106.64	77.227	111.15	96.917	70.867	75.264	70.956	44.569	91.952	90.583	68.39	68.269	80.13	62.603	91.076	98.789	90.731	95.205	108.14	81.275	125.98	104.71	93.387	58.179	63.418	16.842	44.488	72.337	85.773	95.897	183.21	196.7	103.08	100.67	110.91	97.953	120.23	69.594	155.15	135.05	148.52	137.05	123.04	120.24	124.92	112.53
103.62	102.85	101.56	100.64	86.38	66.479	100.05	92.218	49.801	69.679	90.187	39.606	103.39	67.318	77.008	67.407	94.321	70.381	97.059	101.04	109.94	132.74	107.2	88.08	132.95	127.61	62.849	50.565	88.085	58.647	78.775	103.88	99.731	112.03	187.99	169.12	102.52	107.87	118.09	116.03	103.18	102.58	150.45	133.54	151.04	130.42	117.01	103.81	101.93	89.975
141.29	138.16	96.638	89.654	61.743	68.13	104.42	69.263	100.82	55.37	123.05	71.033	110.64	74.97	93.349	56.45	115.29	126.38	104.36	112.98	75.585	95.634	85.073	81.472	67.851	87.172	34.163	62.858	81.371	89.749	90.765	98.7	120.3	111.73	145.62	121.72	90.466	86.806	103.69	86.029	80.751	94.947	166.29	177.77	185.41	161.39	131.16	127.83	122.54	98.011
148.01	158.92	83.872	86.587	2.5894	67.713	98.707	79.246	109.04	66.902	150.16	126.46	126.85	102.57	111.86	74.607	123.29	187.99	116.37	109.8	96.679	97.884	77.454	77.426	-0.92647	40.618	-66.214	40.422	112.03	149.15	142.1	125.96	126.76	114.8	105.21	82.512	98.344	90.003	99.767	73.357	104.51	92.229	165.64	201.55	177.83	157.91	139.06	143.42	129.41	84.839
118.87	150.08	85.665	99.068	5.6837	55.67	93.455	84.262	79.684	23.756	114.3	115.59	112.85	75.224	93.432	16.97	92.623	171.66	123.19	120.29	50.759	72.504	52.13	70.411	-20.21	1.4454	-68.545	40.513	97.735	122.06	79.584	80.492	114.44	106.95	115.83	93.719	96.988	91.915	85.42	74.9	105.54	69.58	165.85	188	196.75	167.39	155.63	138.03	153.1	107.12
112.5	157.55	66.661	91.326	-25.137	36.92	70.78	98	47.514	35.254	113.82	142.2	113.02	88.925	92.363	45.9	96.934	179.26	129.02	138.1	68.15	79.095	28.748	51.365	-37.34	-12.789	-101.15	9.4912	117.51	144.07	59.582	69.307	117.06	115.2	110.92	101.39	111.28	98.322	103.98	97.785	171.41	115.52	168.73	183.01	193.08	170.9	166.48	142.12	154.31	110.5
112.56	151.48	56.839	76.75	-18.989	31.763	61.581	102.55	34.501	49.623	123.42	147.23	120.5	107	104.16	93.762	117.88	161.94	118.46	139.1	89.921	94.761	24.802	44.718	-11.764	11.462	-60.7	13.954	132.52	159.4	58.593	71.829	117.95	115.89	97.378	100.07	124.01	110.76	131.14	129.9	201.3	178.03	166.73	170.33	181.46	170.93	166.29	139	139.78	109.04
113.59	133.86	72.156	68.887	10.617	36.106	79.233	111.44	18.057	60.197	139.41	139.58	129.04	126.17	114.97	140.03	129.21	136.11	95.584	107.07	134.58	125.15	64.596	63.574	43.539	61.273	-8.8369	25.388	149.93	170.13	115.93	110.96	112.87	111.94	90.899	99.422	132.42	124.18	152.13	150.2	189.85	212.74	161.39	161.38	157.2	156.13	154.34	130.08	110.87	91.078
107.59	117.36	88.778	67.718	50.398	53.565	100.62	107.28	48.451	57.684	127.27	125.04	136.86	142.38	136.99	152.14	125.33	113.76	90.672	95.033	137.15	113.88	96.806	81.312	63.969	67.542	59.931	67.521	145.48	163.84	144.54	132.76	98.814	98.012	78.429	84.306	132.08	141.11	151.75	153.5	160.1	212.67	148.64	147.96	140.55	138.21	138.71	114.93	102.86	80.297
112.37	124.25	112.67	77.45	79.559	60.098	119.42	102.33	65.905	57.655	115.22	131.93	118.28	139.61	126.08	131.91	103.46	121.86	104.79	101.58	139.34	92.9	127.08	99.136	56.548	62.547	62.082	71.88	133.48	145.97	160.22	136.19	92.681	92.524	85.754	84.053	120.45	126.42	127.26	120.44	143.29	158.99	144.19	149.7	141.8	128.44	130.64	113.74	115.7	79.176
103.92	128.8	106.84	87.981	59.883	57.4	110.36	101.13	89.537	66.676	119.05	150.67	124.72	146.96	139.89	132.58	106.62	136.82	139.38	133.28	133.87	85.195	126.17	104.66	-2.5389	32.682	12.519	53.579	141.36	151.4	136.51	127.47	91.623	93.412	92.064	71.829	119.38	122.52	110.13	102.39	166.45	137.7	134.39	141.32	131.72	108.91	122.67	104.11	128.87	74.03
108.62	136.85	102.31	103.43	52.665	49.691	96.417	99.096	78.888	55.537	121.41	151.71	102.13	126.63	116.57	98.311	97.568	125.36	164.09	166.84	88.04	62.745	103.5	97.527	-39.642	15.032	-3.0631	46.463	112.03	111.05	69.332	77.879	109.13	103.63	113.43	91.626	104.91	87.047	80.55	60.267	157.61	93.202	147.27	149.94	161.41	131.83	130.47	111.66	161.69	101.13
108.91	127.41	92.197	115.7	26.338	45.191	86.951	116.69	54.731	57.556	139.41	149.75	104.88	135.15	110.67	111.37	102.85	106.57	165.6	168.24	66.894	66.942	96.743	95.846	-53.506	12.98	-18.108	33.783	102.35	97.801	47.837	66.938	121.74	114.4	116.51	107.76	105.44	73.853	74.932	45.058	146.31	85.983	160.56	157.8	158.75	137.02	132.27	116.19	161.25	98.524
98.375	107.04	93.884	126.97	31.189	55.942	91.983	137.9	37.674	67.304	131.92	133.01	104.06	144.37	100.92	126.53	94.006	79.159	148.7	148.46	56.566	73.22	114.79	107.19	-10.839	30.691	12.692	45.947	90.69	87.663	60.606	77.366	118.25	117.8	104.35	119.16	108.06	80.487	77.496	50.757	110.62	83.648	160.28	146.86	134.19	123.84	124	112.95	134.77	77.286
95.408	94.938	114.79	138.63	62.403	61.127	114.37	142.34	45.428	61.249	102.29	106.98	91.046	141.36	79.801	113.27	69.529	64.414	130.51	134.2	33.219	55.015	143.51	127.86	42.96	41.324	55.899	48.562	66.823	63.647	60.769	73.979	105.41	114.16	103.28	138.72	100.1	83.206	76.722	59.681	80.149	76.229	157.04	134.78	118.57	111.06	117.32	108.72	101.82	60.32
88.393	100.59	117.08	138.92	62.952	69.868	111.19	143.49	48.045	98.521	81.998	115.31	74.573	137.93	65.636	123.69	50.863	79.653	131.48	130.82	75.42	80.604	166.47	140.11	88.217	59.406	28.787	34.533	77.826	84.175	104.78	99.031	99.254	123.44	101.31	140.67	95.545	94.838	82.494	78.798	96.097	93.729	127.46	108.73	85.147	84.039	99.856	100.45	58.701	43.625
85.242	99.891	108.46	132.77	65.749	79.708	97.34	121.64	68.649	114.26	74.408	108.68	65.455	121	64.479	112.99	53.583	82.431	129.17	130.49	87.789	101.07	151.36	135.8	95.521	66.36	17.147	38.242	78.315	86.482	95.62	92.395	89.827	117.86	102.57	129.05	85.988	100.49	79.022	92.861	98.987	103.54	95.064	81.721	68.679	71.888	89.25	92.866	40.665	63.341
100.68	104.77	95.78	122	58.552	81.939	79.762	99.877	65.591	108.54	82.423	96.52	52.49	100.07	55.52	86.593	61.187	76.128	115.58	123.44	76.257	100.53	105.59	107	73.868	62.036	11.494	43.594	62.909	66.117	58.156	66.158	91.379	111.63	113.09	124.04	72.934	85.562	65.448	80.611	84.179	83.244	87.829	86.041	86.864	94.589	95.776	106.52	62.091	117.8
101.2	101.6	75.753	107.84	38.509	86.599	60.257	101.25	47.142	111.51	92.346	87.923	63.099	99.96	66.01	88.527	76.893	66.198	100.49	109.38	77.609	101.49	61.897	74.706	55.704	57.946	12.52	55.696	71.132	72.028	40.261	65.937	92.134	107.68	110.5	99.672	77.283	93.55	65.023	82.003	70.207	71.129	78.015	83.106	87.41	101.2	96.501	113.19	84.941	153.13
103.86	100.82	79.144	100.5	56.435	88.535	67.187	103.95	54.688	98.448	87.945	75.667	76.694	103.34	72.405	80.31	87.055	65.746	92.614	109.04	47.484	65.158	42.778	64.554	59.239	55.981	59.607	74.57	71.569	69.561	6.0863	53.363	92.105	98.156	99.425	73.699	81.628	97.961	66.951	82.292	49.479	49.565	67.964	71.767	87.615	98.562	93.428	109.71	103.38	167.22
114.29	119.34	94.246	99.898	66.882	84.972	82.669	118.36	60.068	117.32	93.774	103.72	83.576	118.45	68.489	102.44	88.174	103.27	107.2	119.97	67.029	55.814	68.333	81.202	83.788	73.514	52.283	60.251	95.535	98.974	35.83	75.11	107.48	107.48	85.591	60.876	89.256	92.088	80.973	80.747	76.028	51.158	46.942	56.911	63.986	74.617	76.282	95.179	88.843	138.54
106	122.69	110.32	110.34	97.869	93.377	94.45	122.99	71.122	136.37	86.705	119.35	78.856	109.04	61.501	110.18	77.435	115.82	126.54	127	91.689	80.078	107.24	113.45	133.89	110.32	61.763	72.069	110.12	111.14	73.652	99.541	115.02	114	77.027	63.4	93.106	88.021	92.513	89.294	94.339	67.329	7.7458	15.971	24.476	36.361	46.339	56.343	53.677	97.417
113.22	120.46	121.37	122.74	112.56	91.989	104.38	112.87	84.15	123.9	89.353	119.68	70.867	92.043	57.832	100.46	69.691	112.89	128.74	120.31	89.929	97.505	122.74	128.67	140.89	124.71	64.841	74.033	100.56	91.23	83.502	106.92	117.54	114.71	88.177	96.125	90.324	70.318	96.345	90.331	109.51	87.258	1.0689	10.768	12.987	26.491	34.767	34.563	34.711	75.117
110.07	111.61	108	120.31	93.886	97.441	92.061	112.84	73.301	129.57	104.16	129.41	72.408	85.133	73.366	116.81	79.899	109.79	117.12	93.541	126.74	142.3	116.77	118.65	133.8	140.9	42.676	76.212	117.12	103.89	125.64	143.56	114.66	120.54	96.259	114.34	99.134	78.226	105.3	108	122.94	119.27	4.3392	15.935	-0.31177	18.036	30.101	31.983	23.321	55.033
122.48	106.09	108.39	106.75	123.95	101.73	96.162	88.902	95.555	83.519	103.56	114.82	61.372	62.984	77.078	73.592	98.541	105.64	97.984	85.329	75.786	104.73	78.779	94.197	115.15	132.36	105.99	107.68	93.727	75.909	78.072	107.42	112.73	111.22	108.45	123.03	89.549	72.561	91.54	103.56	82.843	100.1	32.963	38.231	46.72	52.022	51.313	57.4	55.389	80.988
135.61	119.9	102.56	82.917	102.37	94.052	97.108	97.511	88.725	82.746	137.11	155.93	70.647	84.553	87.032	91.133	132.02	155.18	102.67	86.283	99.3	99.571	69.354	79.419	89.369	123.1	62.344	77.877	128.33	124.74	107.98	115.64	135.19	128.94	119.79	113.26	92.751	77.824	97.629	99.64	101.75	102.41	50.512	63.093	66.444	63.299	64.958	83.449	60.337	76.406
124.28	112.38	109.93	76.012	143.24	101.96	113.23	90.821	120.12	53.34	130.21	147.05	76.815	82.693	87.175	56.274	146.33	156.9	111.65	103.82	51.885	66.269	64.298	85.662	94.148	105.75	110.29	106.33	115.02	115.78	65.591	68.195	140.77	123.17	128.43	98.354	83.204	82.217	89.583	91.18	74.242	80.342	41.443	43.432	81.248	66.361	67.179	71.453	63.393	86.509
121.43	124.26	109.93	83.943	137.5	109.66	118.88	113.02	107.29	92.454	139.89	165.79	78.34	101	71.24	78.439	140.31	170.43	112.38	97.564	103.91	105.11	94.382	99.83	117.13	118.77	61.993	90.854	119.95	130.97	120.63	87.49	142.13	131.13	127.72	99.597	84.633	76.082	93.009	76.521	89.378	73.167	26.98	33.566	50.046	47.65	53.555	56.535	41.085	67.273
115.19	128.1	110.57	107.72	167.9	125.84	119.81	111.96	121.15	107.85	103.43	124.8	69.206	88.675	56.087	56.674	111.47	130.04	91.788	94.134	97.586	111.91	96.738	101.72	151.08	130.18	115.21	126.78	70.002	76.989	95.141	71.616	111.16	113.83	118.43	112.84	76.975	66.228	81.084	68.688	58.244	57.345	23.65	19.942	39.477	49.328	44.969	42.09	50.29	80.431
128.02	151.69	108.54	127.04	163.15	117.26	106.31	109.82	107.34	114.55	66.53	89.444	54.027	74.36	44.045	33.849	71.662	100.09	79.05	107.65	90.246	94.221	77.564	80.846	162.55	129.54	153.82	129.98	25.154	24.398	51.026	57.926	95.848	114.4	127.34	152.53	65.155	45.313	69.57	60.186	50.631	57.463	56.237	48.646	72.409	87.979	56.79	61.497	88.604	117.99
113	143.94	104.62	124.23	173.54	129.02	86.329	106.48	97.381	152.61	58.731	75.952	61.033	67.324	60.782	51.308	67.687	87.8	76.28	108.27	126.92	118.05	79.743	80.822	214.1	180.72	210.17	157.33	41.323	37.92	61.494	83.44	83.872	110.65	107.1	146.1	66.507	57.808	72.254	86.052	25.842	69.563	56.144	40.545	65.368	83.947	55.012	75.885	95.342	131.79
100.8	122.68	100.81	107.12	145.91	118.54	72.826	107.87	72.918	163.87	79.009	83.243	76.213	73.238	79.1	68.216	60.233	87.089	99.291	119.97	136.73	114.82	80.477	77.507	217.7	182.97	212.15	147.46	70.632	62.2	73.142	92.82	113.85	127.49	125.33	162.59	66.835	62.245	80.588	95.524	49.037	88.681	79.865	67.749	82.935	96.661	70.023	94.536	99.369	150.26
71.246	69.456	92.32	88.271	126.72	124.65	72.572	111.31	76.2	175.08	105.02	80.685	101.14	82.221	102.33	91.26	54.383	65.83	112.91	108.12	135.43	122.02	91.387	82.991	210.26	169.66	209.97	156.58	95.252	80.167	103.36	100.42	136.95	130.99	140.61	162.3	77.712	81.665	91.69	105.67	79.192	104.85	96.389	84.326	73.092	86.473	78.893	90.449	85.809	148.91
48.996	16.612	89.368	84.249	136.26	142.61	91.72	109.62	120.12	171.11	109.79	48.856	119.01	79.62	119.46	97.286	44.93	23.353	98.694	78.051	109.64	121.02	100.54	89.837	192.74	147.86	230.49	181.84	86.205	61.118	113.64	93.353	129.65	112.46	144.33	147.06	90.953	101.79	93.889	109.91	96.24	111.71	114.7	94.292	59.22	74.168	85.086	76.372	81.392	140.22
63.48	20.28	94.913	94.508	134.34	151.73	112.95	119.99	147.17	179.26	108.55	42.506	114.82	77.82	119.95	114.86	38.616	17.04	79.472	53.512	126.66	132.74	114.38	92.913	173.78	143.38	199.97	168.57	82.857	58.968	150.07	111.55	115.94	107.36	135.23	127.29	100.76	103.88	92.462	99.943	126.08	125.48	129.64	109.15	56.293	74.402	87.351	79.187	89.306	122.47
83.689	46.881	109.8	109.86	173.65	170.34	131.97	110.86	201.68	164.12	87.775	38.147	112.35	70.93	137.09	111.77	67.352	25.972	75.666	64.613	102.48	117.28	112.06	104.57	169.83	152.96	242.13	197.03	79.366	68.799	125.18	106.78	90.478	92.249	88.931	77.56	97.981	107.69	84.966	100.73	101.93	142.5	97.166	71.508	58.18	70.339	75.388	73.139	101.56	111.42
109.12	90.372	135.6	123.4	160.57	159.39	145.21	130.55	154.37	167.57	115.35	93.066	114.49	88.189	136.97	140.64	107.39	81.979	94.575	72.818	145.56	141.21	140.84	132.29	179.16	188.73	174.01	147.46	135.98	139.11	171	150.81	99.526	112.66	71.201	68.066	97.072	95.012	94.371	94.461	101.24	154.56	47.28	41.523	42.859	50.415	57.822	72.872	75.971	74.133
105.98	93.187	148.99	122.33	202.91	181.37	149.31	120.48	141.22	176.69	126.22	123.06	110.96	90.388	127.28	128	143.25	104.05	106.09	83.678	117.65	124.17	143.3	150.96	214.92	221.26	223.22	193.19	150.58	164.24	160.26	142.5	103.49	105.62	33.954	55.494	93.236	86.488	94.481	86.659	35.889	111.81	-17.728	-7.4655	23.11	27.912	41.064	64.587	52.344	57.307
106.81	86.361	142.82	118.55	172.29	161.38	144.96	123.39	96.139	174.99	139.17	134.61	110.93	100.71	100.96	108.31	127.77	109.92	104.65	85.494	82.091	80.878	124.65	132.2	180.02	187.2	195.48	165.18	139.93	143.07	136.69	121.25	122.89	112.43	62.902	104.36	100.73	69.702	104.29	68.576	48.361	72.837	3.4286	38.456	46.612	49.764	62.464	81.407	54.11	56.64
59.646	43.092	123.23	116.9	186.2	168.78	126.81	122.88	77.236	188.98	103.72	86.234	101.82	69.532	76.222	78.959	80.499	61.145	74.693	58.057	83.663	90.859	114.03	115.26	197.84	198.09	233.8	190.03	115.16	91.608	130.61	115.38	96.712	90.832	77.859	107.23	119.77	95.811	111.11	91.631	30.456	39.449	31.43	56.351	54.11	56.501	77.443	82.216	64.705	59.744
57.893	41.401	99.789	112.6	151.55	135.67	105.44	105.39	109.96	136.96	57.562	38.677	96.907	55.416	78.923	51.866	35.034	40.23	63.579	77.139	43.781	49.013	75.254	78.459	114.36	132.24	233.3	159.8	66.064	30.604	63.247	79.093	78.738	74.664	99.164	103.37	120.25	103.53	111.94	107.05	74.276	66.58	114.83	128.94	131.5	124.35	117.14	107.04	124.51	103.57
37.454	40.652	93.102	102.65	167.05	142.57	82.297	87.783	131.11	115.35	22.337	24.02	76.541	32.83	83.036	63.038	27.43	36.415	59.553	76.819	88.52	97.321	91.954	91.922	130.39	159.76	243.5	173.7	61.47	36.155	94.395	102.89	46.749	53.223	68.108	45.224	110.91	121.66	104.77	137.5	60.012	89.131	121.38	116.33	145.34	136.19	111.9	105.62	141.54	125.02
42.734	61.916	105.83	91.214	176.69	137.28	73.806	64.563	117.97	66.547	6.9284	35.892	39.928	15.807	65.222	53.743	30.29	46.539	71.032	90.381	96.172	109.22	111	111.62	148.52	160.8	227.84	168.19	44.653	36.472	108.93	102.79	49.867	56.402	71.288	47.208	81.475	99.168	83.26	126.18	48.004	79.905	121.23	115.35	176.33	163.2	106.37	108.49	153.99	160.06
27.78	66.905	98.992	76.128	153.45	144.43	63.782	58.614	97.251	68.725	20.226	61.772	49.3	32.976	79.999	87.616	61.497	57.653	83.165	92.163	125.35	140.22	129.6	127.62	171.37	149.25	180.35	160.11	68.897	80.141	149.62	132.08	64.528	77.37	88.888	70.869	83.407	110.01	87.788	134.91	75.911	91.255	94.937	96.55	147.18	140.41	86.43	91.386	124.66	149.89
39.768	75.803	97.723	68.144	181.09	167.41	76.393	35.091	135.74	82.689	30.529	56.752	63.767	37.223	87.981	81.813	91.16	67.865	76.729	99.779	94.676	116.96	123.88	126.89	197.28	136.65	222.53	191.55	56.732	75.903	125.95	110.24	81.066	87.079	105.14	101.91	92.839	111.31	89.967	126.34	82.236	69.74	90.383	93.798	134.29	131.11	87.794	94.158	114.91	147.35
54.241	98.708	93.512	75.292	152.97	172.01	82.569	64.098	103.6	150.89	71.404	78.77	94.703	51.363	95.559	127.8	103.26	109.05	77.762	86.868	191.19	183.45	155.23	131.01	237.69	177.67	156.57	148.18	116.62	133.15	217.9	171.1	107.95	125.14	133.67	120.04	127.14	130.28	123.66	136.59	140.68	96.213	95.593	98.583	89.346	94.502	93.853	104.11	78.357	101.64
78.416	118.5	93.653	87.595	193.5	185.52	86.729	50.854	144.89	139.43	54.184	53.739	97.955	27.97	101.11	82.302	97.495	111.74	90.87	124.6	149.51	154.13	131.49	117.3	255.28	184.91	256.43	204.96	95.253	110.68	170.91	129.78	117.41	122.37	120.56	95.131	124.52	129.47	126.41	131.22	118.11	112.91	102.96	82.316	111.85	107.84	120.09	115.15	99.775	125.21
97.88	133.37	87.948	92.074	151.09	161.6	79.279	65.395	114.27	132.47	74.434	77.788	107.17	44.342	108.95	95.717	99.385	135.35	101.72	135.63	180.44	170.61	127.95	109.31	242.04	188.68	218.89	174.21	121.13	142.79	204.96	145.89	122.29	123.29	106.8	73.561	124.13	125.18	141.25	132.08	146.61	163.23	105.23	81.436	109.13	101.58	137.9	123.26	94.585	123.13
87.587	111.62	85.168	82.509	171.46	158.7	73.914	50.257	104.98	120.56	66.214	75.669	86.232	38.971	97.462	77.742	104.99	116.29	75.193	117.7	169.15	166.74	110.58	102.97	273.82	206.55	258.81	202.84	108.88	131.41	194.89	124.96	92.707	86.869	72.009	51.082	115.42	119.71	129.96	131.06	114.46	152.34	76.219	49.501	98.556	88.008	134.28	117.21	93.999	131.45
85.89	104.44	71.277	68.177	107.55	109.9	63.727	57.269	59.156	111.29	68.842	89.869	77.631	61.107	93.763	91.274	100.12	113.16	51.287	96.995	179.06	156.19	82.326	73.263	237.23	158.99	165.87	124.86	119.16	133.18	176.98	115.91	90.222	90.398	102.06	94.682	124.15	114.52	131.02	128.32	183.99	161.09	85.456	79.074	109.79	100.95	132.06	120.87	101.11	124.18
71.087	89.091	72.021	61.106	148.33	116.38	63.752	49.263	81.796	113.62	35.105	71.113	57.001	41.928	90.013	73.207	97.815	91.506	34.025	79.817	162.24	152.35	66.029	66.063	260.04	155.29	202.99	150.29	109.49	112.8	123.65	83.776	78.005	82.62	97.754	94.57	130.67	125.7	115.89	135.66	165.96	124.74	62.68	52.739	108.61	105.66	105.18	106.96	115.52	119.34
104.12	119.64	82.065	70.661	115.64	91.727	71.976	73.882	92.425	84.286	34.989	91.694	63.176	55.896	100.34	77.138	90.733	116.44	73.026	102.6	139.46	125.92	63.364	63.513	185.52	91.209	148.24	104.88	115.43	120.54	79.485	67.438	111.81	117.18	118.36	107.76	128.45	116.22	112.09	125.13	198.78	131.11	87.482	82.883	139.22	142.66	98.092	108.79	139.04	115.53
124.32	146.7	96.567	89.395	91.626	92.407	79.698	116.88	81.542	72.708	50.106	128.72	72.792	71.839	101.03	86.916	81.92	133.7	131.02	124.04	136.48	119.27	87.914	83.632	138.64	61.419	113.78	100.97	125.31	144.79	94.939	85.32	142.24	148.84	112.29	92.775	115.71	109.07	105.11	114.13	181.99	136.13	96.053	90.898	143.44	151.88	88.264	102.21	140.24	106.05
159.16	162.84	116.16	101.27	111.75	95.865	106.08	115.1	121.67	37.914	63.924	133.93	69.109	83.537	80.261	42.303	77.31	129.14	154.41	150.23	32.45	17.703	76.501	86.979	79.19	16.559	175.68	140.86	59.472	93.042	33.123	34.698	152.22	137.97	93.783	94.352	79.992	66.42	73.42	68.89	115.86	98.681	126.78	129.1	186.79	183.05	108.52	120.9	163.15	135.91
121.82	139.88	102.79	101.39	61.937	90.715	103.33	151.38	58.976	121.66	104.91	151.81	88.563	116.08	74.758	97.306	76.768	119.66	134.71	107.11	122.63	68.86	103.09	89.651	93.381	60.336	84.417	100.58	100.55	130.08	142.14	112.47	145.27	144.46	106.21	116.01	93.188	79.215	85.228	74.801	127.32	113.04	113.8	137.87	132.66	124.13	101.45	119.47	106.05	87.643
83.31	85.042	93.443	97.606	110.14	95.031	117.15	106.05	134.72	131.79	81.686	72.54	108.52	110.63	104.08	74.127	92.918	69.673	81.596	92.931	56.304	32.148	68.514	72.951	83.76	66.549	166.01	138.14	71.281	74.108	57.86	65.877	114.09	101.12	117.54	136.48	96.125	90.316	84.064	83.415	87.396	107.7	94.286	121.25	119.58	92.857	104.24	108.61	85.212	84.378
61.292	65.88	82.289	99.69	99.995	90.143	109.62	93.504	146.41	162.06	63.56	46.551	112.57	105.26	130.04	98.705	94.319	65.852	63.506	88.225	87.555	77.343	67.342	63.638	72.366	81.937	116.16	112.85	102.45	84.303	64.984	79.171	125.85	110.93	155.53	167.85	105.07	98.205	103.15	89.044	103.62	124.68	68.489	104.17	88.84	63.929	92.997	94.641	50.106	62.446
62.269	64.807	92.665	110.25	136.69	122.48	109.56	81.256	173.03	166.71	46.504	50.355	96.551	80.44	132.62	105.27	102.53	77.712	72.077	91.925	96.918	122.07	95.692	89.733	94.323	114.98	121.44	145.78	116.47	97.778	85.47	87.693	136.81	114.35	154.74	154.86	94.439	95.831	104.48	84.923	50.683	94.268	33.33	60.461	52.141	41.529	72.388	73.74	26.391	53.724
107.09	98.468	106.6	118.91	120.82	127.91	118.44	82.068	182.67	133.09	71.777	96.308	92.21	85.258	115.06	105.53	114.97	119.26	99.827	109.68	63.353	96.008	117.89	112.82	63.09	86.295	87.271	128.95	104.18	105.86	89.638	82.166	154.58	123.66	160.17	152.7	73.727	74.909	94.025	62.78	33.924	58.319	61.89	87.322	67.353	67.369	82.488	81.579	41.613	66.644
107.7	113.44	98.716	117.62	62.205	112.87	111.87	110.63	127.48	129.41	117.5	135.98	116.97	105.17	102.82	127.53	123.42	138.62	117.47	99.981	90.323	98.666	140.92	127.33	67.935	70.792	14.507	73.032	123.65	140	136.05	118.5	149.33	135.05	178.93	151.87	80.304	100.47	94.525	81.574	70.101	62.829	102.57	120.18	80.01	79.249	96.751	85.042	57.137	62.019
102.23	99.957	98.276	100.82	104.78	106.37	122.5	82.929	158.18	107.27	139.42	102.97	137.39	105.38	103.82	100.74	147.89	129.53	93.565	84.901	52.884	56.688	129.7	128.46	102.48	79.667	95.11	86.029	97.284	113.75	85.367	81.401	106.01	91.025	150.39	121.36	87.271	124.64	81.181	103.97	59.309	52.021	136.67	133.13	122.17	103.07	120.2	99.065	105.59	86.689
107	120.79	71.368	79.098	36.671	53.938	92.643	86.257	117.85	105.89	146.2	104.08	143.81	133.06	128.31	122.55	135.22	141.71	109.56	108.7	98.15	61.141	96.11	82.65	56.932	35.442	16.712	18.24	120.99	135.44	84.165	79.969	119.36	108.56	151.38	130.02	105.61	135.33	100.69	114.11	171.53	126.35	179.3	177.35	176.92	147.1	145.68	124.57	157	110.64
77.811	85.509	85.739	75.526	112.64	81.894	88.735	72.008	131.43	110.67	116.79	73.749	125.99	115.65	151.15	128.26	141.36	104.46	102.48	92.791	151.51	145.92	116.12	101.05	105.22	104.06	79.882	91.344	144.59	142.84	116.3	91.356	85.552	72.695	73.41	63.47	116.23	152.97	114.16	141.51	119.47	136.4	122.74	93.174	118.61	93.663	116.41	99.292	145.85	104.18
103.79	90.486	104.98	89.593	102	76.516	92.675	76.065	133.63	67.004	93.638	91.693	104	122.37	155.17	115.4	127.28	80.924	127.8	122.58	122.54	140.69	108.17	99.47	30.019	67.264	60.74	102.35	127.66	117.88	94.628	72.788	91.284	72.21	50.989	62.369	105.51	124.24	121.18	126.81	111.92	140.25	118.44	85.289	103.03	86.05	110.39	95.954	151.15	121.3
116.36	94.478	117.14	108.71	74.916	83.003	97.835	105.23	102.18	71.001	93.901	140.72	90.503	127.67	128.56	109.9	111.59	59.138	143.02	129.06	117.18	137	114.71	106.98	6.6498	65.274	26.39	99.764	113.71	103.59	114.47	90.184	91.455	85.771	57.634	80.003	100.37	108.93	119.03	118.62	98.264	114.54	110.96	81.408	74.62	67.722	98.139	94.11	138	122.24
129.53	86.203	120.91	116.38	82.489	85.107	118.33	104.85	133.16	66.274	112.78	159.69	111.24	136.46	113.81	85.462	119.83	48.263	129	125.47	45.844	66.194	100.78	108.92	8.6654	64.107	81.691	104.52	71.893	67.513	58.151	65.534	74.592	76.887	71.478	96.405	96.241	102.1	104.18	114.02	78.389	80.423	118.31	91.62	89.282	81.07	101.89	102.58	147.39	139.21
131.02	100.73	100.73	110.65	27.011	55.906	106.91	133.88	74.961	99.477	146.52	197.33	128.24	155.52	99.958	108.55	95.586	72.229	125.51	111.48	81.764	53.611	102.36	92.24	43.97	72.595	29.975	38.456	88.619	93.014	88.345	95.288	96.05	116.46	121.6	138.45	103.06	96.205	107.94	98.554	148.47	97.03	135.08	123.89	127.33	122.37	111.07	118.77	159	148.66
114.06	69.083	111.87	102.47	121.42	81.07	123.86	109.28	122.62	89.148	150.46	155.8	139.65	144.69	111.96	101.89	96.751	62.75	84.784	69.809	60.05	47.935	126.07	118.33	133.38	127.79	157.25	102.69	82.057	81.419	69.598	78.762	67.383	78.726	87.848	99.137	97.563	91.793	101.7	85.634	94.169	79.711	101.42	74.324	121.83	121.72	101.66	100.77	156.18	156.3
112.71	72.854	120.25	103.47	91.938	70.271	125.76	134.56	85.664	87.629	169.89	153.48	145.57	168.73	125.86	149.16	71.64	72.125	73.098	40.811	118.7	89.257	164.26	134.99	124.35	119.81	69.096	58.079	127.42	110.85	137.18	124.06	74.774	84.305	95.982	100.05	100.9	78.37	120.65	61.827	140.36	117.2	97.917	76.922	94.108	107.48	98.138	86.859	126.91	130.9
93.983	57.031	144.87	113.16	159.91	118.37	144.71	127.39	126.74	94.813	147.38	100.86	124.41	146.42	119.25	130.04	62.94	33.29	46.673	20.456	106.98	105.28	183.78	163.17	143.06	141.76	105.58	122.25	114.8	70.229	143.01	123	44.328	42.691	68.017	68.879	95.063	79.712	106.45	52.471	71.01	88.992	63.866	33.661	42.57	61.884	82.809	63.806	94.124	112.3
97.501	73.477	151.27	125.69	112.76	106.44	157.94	138.49	128.65	101.16	147.54	67.029	125.71	145.06	113.49	113.91	64.237	30.437	49.863	33.372	93.423	94.454	168.21	153.93	66.01	99.525	1.4328	55.693	107.82	37.535	124.7	125.37	49.934	45.923	116.23	105.61	99.043	84.523	96.457	55.865	94.051	96.27	88.035	75.103	43.636	58.742	97.15	74.844	78.352	94.671
86.716	98.14	132.86	126.24	91.788	101.22	142.7	128.47	120.4	115.96	110.61	28.48	100.85	104.53	91.239	58.469	65.153	34.634	76.392	71.412	64.357	77.424	119.19	117.17	39.281	77.752	-23.111	38.269	73.938	2.2982	72.901	100.14	71.834	67.917	156.68	136.45	94.413	94.566	70.17	66.733	81.44	83.672	108.97	107.61	94.563	101.69	118.09	100.77	101.85	111.74
106.7	127.86	109.06	111.29	78.153	78.767	126.94	90.15	140.32	86.712	88.535	15.307	90.174	85.189	88.109	25.162	101.14	84.855	103.23	110.33	9.7693	40.871	65.333	81.797	-13.108	41.363	0.14889	26.675	38.107	-2.0213	-3.7795	56.058	92.588	79.247	145.91	130.12	83.638	86.207	54.905	71.863	63.515	79.619	150.17	158.76	164.46	166.89	151.4	141.52	143.48	133.16
118	161.75	83.167	97.653	44.602	55.152	88.019	82.732	68.7	64.693	65.844	51.534	57.059	67.803	60.76	31.818	105.66	130.91	133.42	132.02	40.024	65.729	42.584	61.539	-24.975	32.891	-11.354	19.653	43.409	41.738	11.198	66.333	115.68	110.9	116.62	109.68	76.56	75.121	58.586	70.572	62.685	86.847	181.99	193.73	203.46	205.2	168.33	167.3	163.4	130.29
120.35	162.96	79.201	95.931	61.3	59.42	68.397	76.27	25.705	35.735	51.116	78.639	34.343	53.296	33.673	45.856	108.27	135.99	135.25	135.98	62.707	93.11	38.522	74.367	-8.8826	56.069	38.125	60.989	53.24	71.339	27.847	78.648	99.15	104.64	58.904	60.975	75.331	77.95	65.786	79.937	33.107	85.253	176.05	177.8	186.85	180.15	153.72	155.92	146.46	102.31
138.96	155.13	78.44	102.89	31.184	50.147	66.288	82.174	29.203	8.6279	75.6	103.72	59.244	82.942	44.734	85.499	115.43	138.77	138	158.46	60.268	79.934	21.701	79.109	-56.895	35.66	31.328	48.62	74.96	96.47	19.918	86.422	87.48	96.801	38.041	44.935	86.81	91.034	84.626	97.601	82.675	125.16	161.7	172.47	158.87	139.3	124.29	127.11	113.87	68.463
130.17	131.65	84.819	110.72	52.157	80.117	64.866	97.125	27.596	44.184	96.96	112.53	62.216	82.79	42.808	105.26	98.428	127.74	140.53	163.83	98.814	102.42	29.142	83.296	5.1662	87.923	52.885	77.122	96.486	111.6	69.826	111.41	87.863	99.032	39.647	51.081	95.113	103.99	88.858	109.69	101.51	118.42	95.224	121.66	116.51	98.01	67.576	85.213	79.856	56.955
128.37	96.276	99.238	109.1	86.419	93.573	87.002	91.738	75.211	41.436	131.49	99.167	94.264	99.078	76.949	106.54	104.12	134.68	130.01	149.59	76.285	84.003	43.709	82.902	48.309	105.85	98.116	90.881	96.461	107.73	75.913	104.4	89.964	89.608	57.15	75.725	95.441	97.447	94.39	111.87	106.72	93.207	59.037	103.49	102.23	98.88	40.305	60.536	76.298	76.988
104.47	73.719	93.266	94.577	80.561	86.496	88.622	103.16	68.12	42.676	152.13	111.69	127.95	127	115.98	117.31	103.91	144.79	114.54	113.43	83.229	87.246	67.213	71.616	87.592	93.369	98.499	90.129	110.93	127.48	109.29	121.39	95.053	100.99	81.173	103.6	100.93	95.833	112.9	113.71	114.73	77.491	67.965	118.29	98.762	122.77	53.543	62.536	90.158	99.702
81.361	51.8	99.705	78.889	121.77	84.998	107.58	101.46	75.288	41.297	168.98	125.07	158.56	151.77	132.95	118.8	130.78	142.34	57.265	46.615	84.473	97.592	102.93	88.789	135.45	106.58	147.49	117.2	116.14	131.37	118.94	128.43	57.466	76.353	59.557	87.644	110.66	102.16	124.11	119.58	47.971	38.609	102.5	130.3	76.861	118.94	98.42	91.476	91.343	98.416
91.309	72.524	95.627	77.846	52.937	30.144	116.48	129.25	26.669	36.213	196.23	160.19	192.27	200.28	132.36	141.14	142.47	144.57	29.359	25.628	104.85	95.335	105.9	87.876	74.906	57.578	53.496	32.185	140.37	140.86	101.19	136.9	52.596	90.529	88.084	113.22	129.27	112.29	139.86	120.85	78.45	71.611	180.23	193.11	85.339	123.03	167.2	144	82.375	77.809
79.224	80.95	77.74	84.789	59.501	52.821	100.07	133.66	35.335	82.77	166.14	149.07	181.99	192.6	120.7	139.5	143.3	103.13	43.779	57.931	110.92	104.01	72.576	81.949	79.157	64.738	84.983	77.839	137.71	129.48	54.97	115.87	54.859	94.682	70.562	90.107	137.17	148.99	125.95	135.74	55.897	103.03	162.39	150.37	71.546	96.563	177.18	154.69	64.317	69.095
123.35	92.641	98.48	109.22	32.321	35.262	122.18	131.67	39.183	65.893	173	109.09	169.72	180.42	106.42	138.22	138.5	101.7	83.477	94.045	86.843	82.143	60.199	83.865	24.13	48.595	29.884	5.0142	126.13	97.646	7.0832	81.676	96.026	110.73	119.24	133.18	122.7	125.96	109.54	116.16	103.8	126.42	166.12	165.12	97.518	105.04	171.19	156.39	55.702	70.926
121.39	87.502	97.432	116.85	76.561	80.336	107.25	104.03	62.422	72.756	113.37	50.563	108.03	109.42	91.881	105.45	104.24	80.258	138.18	133.32	43.567	59.61	41.77	67.507	61.664	57.072	98.422	70.424	78.454	54.543	-13.976	41.759	132.11	119.69	127.92	140.71	88.303	98.871	78.59	90.325	95.356	97.942	123.39	129.38	129.88	130.35	125.45	122.36	87.191	109.88
105.37	74.905	106.05	116.84	113.98	92.647	102.8	81.277	49.883	49.676	67.514	8.9728	59.888	42.209	76.973	69.39	67.645	72.703	154.02	125.51	4.49	39.602	58.629	63.978	100.26	57.85	135.23	97.312	37.795	12.68	-4.8581	22.969	137.1	115.19	148.89	156.88	58.171	61.312	59.812	63.459	79.98	42.438	120.8	127.86	167.66	156.42	97.281	92.894	125.53	136.83
71.107	68.983	85.801	103.85	79.756	75.743	80.681	85.012	27.794	54.051	52.818	26.19	67.789	38.107	100.92	89.589	56.954	85.72	152.34	111.14	10.881	44.847	78.172	60.086	84.815	28.576	93.175	86.442	48.348	31.832	33.089	47.581	115.99	109.71	146.16	143.57	63.487	69.092	72.005	73.524	101.32	48.812	125.07	122.32	161.62	139.53	83.937	71.091	130.45	120.1
61.208	62.929	92.038	102.49	89.245	56.434	89.375	79.993	48.528	33.875	53.268	35.145	83.776	48.138	109.69	74.696	60.53	82.843	132.42	106.48	-25.935	22.956	95.244	80.547	60.113	16.924	108.96	90.439	37.473	16.356	3.5045	26.985	79.039	78.349	127.15	122.68	70.847	75.988	72.003	79.951	66.904	44.788	113.77	86.663	138.82	102.87	83.247	64.588	109.4	104.73
74.496	80.577	90.467	108.53	38.64	46.368	86.521	109.3	47.568	63.173	79.242	81.225	101.72	97.37	118.87	110.07	62.905	94.338	148.38	127.62	15.128	43.307	112.27	99.003	22.085	16.063	42.445	57.253	69.605	56.45	33.015	51.157	86.772	89.067	115.76	113.17	91.025	90.722	87.006	87.625	101.33	96.074	73.17	46.275	79.358	54.571	68.557	64.885	56.547	76.98
93.332	83.334	116.36	123.35	90.747	90.204	105.13	110.26	91.204	80.197	77.157	78.021	81.508	99.612	97.003	93.293	61.872	70.17	153.29	141.07	21.704	50.481	128.93	132.18	61.613	68.145	108.51	104.5	61.544	52.153	34.357	47.376	94.417	83.732	93.493	96.4	89.666	83.993	80.477	79.2	74.525	94.765	16.312	-3.8221	31.185	27.556	44.699	60.168	26.599	82.323
104.97	99.589	125.69	128.51	125.35	137.38	106.53	113.08	110.39	113.94	68.949	88.113	53.769	88.728	68.556	86.482	58.063	57.315	150.4	146.97	60.764	70.362	133.92	142.35	110.23	111.91	146.27	139.64	65.798	69.012	70.557	74.912	110.88	98.87	81.289	83.964	86.704	73.793	80.707	69.846	87.882	98.857	0.29731	2.8342	21.102	38.297	36.479	65.518	35.85	96.36
80.725	95.985	120.4	122.64	169.66	176.89	101.07	108.47	126.39	146.05	68.088	96.82	57.307	68.322	59.951	89.866	82.464	49.858	116.18	124.52	113.61	122.19	138.65	150.79	164.93	165	185.01	177.31	93.102	105.94	117.01	121.57	88.486	92.33	45.452	34.974	95.662	94.135	89.583	95.201	77.197	106.3	3.0428	7.0199	10.556	31.525	39.566	60.071	49.243	87.219
79.674	111.81	106.79	111.63	157.33	161.46	92.233	104.51	119.52	140.25	91.69	127.79	77.292	66.731	59.135	90.595	110.2	78.502	90.605	120.55	136.06	145.54	120.48	135.56	137.04	160.94	151.04	153.31	115.32	137.42	130.17	136.65	74.253	90.836	19.12	4.8171	104.35	103.22	98.496	111.74	84.774	120.54	46.059	38.629	37.958	46.37	69.49	72.768	72.064	81.589
89.017	123.46	100.27	103.99	149.81	142.45	85.328	97.591	107.49	116.26	110.57	147.71	82.703	64.344	58.138	74	123.8	104.98	87.586	127.2	128.68	154.04	97.77	120.36	105.45	155.65	138.11	150	115.36	144.36	123.39	114.95	70.584	85.114	-9.4087	-13.983	107.63	104.66	97.398	117.69	58.334	107.56	65.483	31.122	55.104	54.841	85.937	80.267	80.133	85.467
126.73	142.91	98.183	99.636	87.18	107.47	84.296	103.25	86.1	88.778	137.7	167.71	88.044	96.505	74.037	83.988	121.45	143.15	108.63	136.53	120.32	136.79	78.802	102.25	36.974	118.82	74.388	101.29	116.23	152.68	126.23	97.967	98.932	100.12	3.7238	15.545	112.91	91.642	106.74	107.73	91.11	104.11	90.692	54.208	67.607	75.642	91.607	94.213	81.091	90.315
137.72	129.41	115.25	100.77	118.63	116.66	101.85	88.334	104.41	69.556	119.1	126.39	71.681	92.96	80.946	58.23	105.16	128.08	100.2	114.36	83.044	102.42	78.044	109.23	62.063	133.97	144.72	133.06	86.084	112.41	105.32	74.876	102.3	89.384	30.234	50.282	109.45	82.655	102.25	98.052	60.165	51.274	94.762	64.163	74.252	92.211	80.6	94.982	93.07	105.88
131.69	132.1	109.74	98.478	97.978	112.02	100.08	99.792	86.651	99.673	97.719	111.86	64.071	100.63	87.329	70.5	76.615	120.52	87.158	91.812	109.7	90.147	86.854	103.61	90.615	138.17	128.74	115.23	92.173	107.57	135.68	113.12	115.68	111.66	93.136	109.02	112.51	82.907	110.15	90.974	91.375	39.339	120.32	124.51	96.494	118.68	81.866	106.35	116.15	107.59
105.22	120.96	102.52	97.256	126	122.88	102.06	100.81	108.86	134.94	73.696	94.728	68.254	90.272	90.132	71.683	69.698	104.46	63.065	76.464	122.05	87.466	104.47	108.05	143.52	160.94	153.04	135.28	95.253	98.167	149.25	143.25	103.41	112.16	117.99	127.84	108.43	91.097	107.25	92.659	67.881	30.395	122.33	145.9	107.17	119.34	88.367	107.87	130.92	104.27
103.88	120.81	105.99	104.08	136.06	113.26	113.16	105.2	129.03	128.81	71.903	96.487	74.073	80.492	78.459	56.176	68.13	103.02	65.647	90.926	102.7	71.208	119.98	108.58	150.22	149.6	133.47	121.9	86.483	77.332	138.35	136.23	109.27	119.24	137.55	150.3	92.817	74.755	96.336	75.805	55.618	36.431	126.24	153.56	129.3	125.26	109.85	114.15	135.99	113.89
106.51	115.88	113.8	110.71	141.27	122.94	120.58	115.06	139.59	126.59	83.84	115.52	75.147	75.773	66.715	54.757	76.745	105.96	89.776	102.84	106.91	89.802	140.96	115.38	165.64	151.81	104.97	120.26	89.623	77.613	160.31	130.29	125.8	128.37	134.57	150.42	85.42	65.917	88.742	65.861	61.307	56.855	99.313	113.85	116.99	110.57	113.3	110.26	113.05	118.13
125.89	105.39	132.67	112.67	146.55	132.27	139.77	109.05	162.3	105.84	106.22	124.56	86.237	89.796	69.763	61.95	103.94	113.71	95.744	90.42	100.81	100.64	152.28	128.18	162.75	148.7	96.426	104.84	92.145	78.51	163.75	117.4	136.31	122.48	140.97	150.27	89.372	63.906	86.526	64.786	97.245	84.262	88.891	93.652	110.75	108.99	114.63	112.9	95.399	121.67
118.61	99.57	134.3	104.57	169.84	157.6	129.89	97.256	145.17	126.96	92.167	126.34	72.139	87.876	62.837	69.102	111.04	104.89	77.961	61.676	136.89	136.63	146.74	130.88	214.35	178.14	131.65	130.49	97.797	87.917	184.54	131.08	134.88	118.35	154.82	145.69	98.065	82.262	78.992	74.915	113.6	96.503	81.227	83.015	121.47	126.3	107.66	118.54	105.44	130.85
107.53	95.917	126.06	96.851	165.48	145.52	115.49	82.469	118.01	128.98	79.295	115.74	81.807	101.13	76.314	86.771	117.52	100.96	45.28	40.152	158.73	153.11	130.24	128.09	222.06	177.14	144.8	118.59	105.91	98.751	171.16	146.64	116.75	107.11	180.52	150.7	102.59	100.25	77.655	93.379	119.64	115.71	104.83	111.87	146.79	151.03	113.3	124.04	132.12	134.4
86.417	96.141	103.34	90.191	147.11	133.07	87.251	79.228	92.481	148.72	70.349	115.76	94.155	114.56	98.851	121.22	114.44	103.05	35.328	45.564	191.54	174.65	120.91	121.92	225.84	174.94	139.03	119.95	118.69	124.48	178.3	167.13	95.501	98.983	165.19	134.72	99.488	111.6	83.228	112.01	97.41	128.55	110.87	118.66	134.22	144.23	111.16	116.41	143.95	127.57
97.445	109.16	95.914	91.193	116.49	107.21	80.075	79.932	95.951	133.57	80.253	115.13	100.86	123.27	113.77	130.45	96.851	111.66	55.892	81.035	171.06	142.56	113.95	110.56	187.32	137.66	112.85	98.44	104.64	117.11	155.58	139.51	94.21	97.82	138.38	135	85.139	86.161	91.615	101.4	95.066	125.42	130.52	137.76	123.02	139.06	122.31	116.92	149.96	132.58
100.83	112.97	89.523	87.01	105.77	116.35	79.904	87.375	134.49	153.58	101.2	120.56	109.59	127.41	133.49	148.67	90.995	114.74	82.353	101.99	172.63	132.46	117.68	104.55	176.1	130.59	101.84	107.98	110.06	126.43	165.3	122.13	93.704	94.651	78.364	104.41	91.848	86.875	111.38	103.27	117.04	131.27	116.15	119.33	76.477	101.07	119.82	112.47	127.21	116.95
110.68	110.1	96.869	83.104	106.44	115.11	101.21	91.087	177.57	155.82	132.37	114.98	129.98	133.28	147.25	153.51	104.12	113.9	83.51	93.401	161.77	120.48	117.77	101.96	146.72	122.58	89.008	91.394	126.31	131.14	147.84	103.74	88.48	83.96	47.757	81.45	113.6	108.83	130.68	111.95	158.35	148.28	108.82	113.92	59.545	75.551	125.53	116.99	104.92	91.279
98.144	99.728	100.18	78.7	136.61	123.81	111.63	95.686	180.64	174.29	147.34	113.37	137.85	126.51	139.91	156.2	129.08	105.59	66.015	63.053	179.83	150.33	117.65	102.94	152.25	148.84	98.848	108.77	156.6	154.97	146.19	115.05	70.121	68.988	25.763	40.991	135.51	154.42	136.15	131.11	139.33	153.1	69.984	74.625	47.906	47.393	113.4	110.73	82.055	57.302
113.36	103.14	99.777	80.602	113.01	86.19	122.07	94.995	172.91	124.49	167.92	120.67	163.7	148.08	145.75	156	167.83	118.95	67.792	69.217	129.3	120.53	89.64	88.028	59.707	90.685	74.634	84.669	164.4	170.45	79.149	99.603	64.73	62.582	39.949	27.945	134.71	168.66	136.69	134.43	117.56	169.2	60.534	71.108	71.898	53.749	108.12	102.64	80.916	44.382
123.78	115.97	104.3	85.808	107.24	77.295	119.75	104.61	122.21	102.6	177.84	149.4	146.26	142.05	120.81	148.13	181.08	137.29	94.198	83.963	120.31	116.55	85.842	83.375	45.83	82.657	70.507	105.06	160.58	183.79	86.101	104.44	74.499	77.083	45.595	20.332	113.48	141.91	127.54	115.6	56.431	132.91	31.5	43.443	63.55	49.117	78.063	86.715	70.183	45.554
161.88	139.63	116.75	84.477	108.49	80.941	130.23	96.155	124.63	77.522	195.19	176.96	126.42	136.87	108.05	124.96	188.55	171.46	125.78	110.87	84.687	71.007	80.38	80.308	36.88	70.846	100.28	128.57	130.46	165.76	87.012	82.915	98.971	93.183	42.208	29.257	89.021	78.855	119.07	78.247	40.111	83.185	35.254	55.952	64.348	63.504	62.138	93.487	70.667	69.052
127.73	122.05	104.44	81.742	45.537	84.518	119.74	130.08	74.356	111.07	220.56	192.95	165.79	151.69	153.02	170.8	188.22	177.94	147.07	90.453	182.48	151.3	115.83	99.462	70.38	101.05	29.366	88.322	199.72	217.51	198.87	164.49	113.18	126.61	63.09	38.533	120.79	100.75	153.46	118.4	131.75	127.92	27.011	50.411	0.27612	14.183	38.813	72.979	15.675	28.781
134.68	111.83	103.34	70.675	100.73	111.15	127.13	84.859	149.67	101.33	197.13	154.17	169.97	138.36	174.48	131.22	185.6	167.14	125.98	94.91	131.31	122.13	103.89	103.15	88.337	105.61	130.98	140.9	161.4	166.42	154.16	123.96	106.15	97.812	30.483	26.809	126.25	99.433	137.56	119.74	133.59	113.49	48.461	65.767	30.574	37.215	60.175	94.222	35.094	53.094
104.24	104.95	83.739	78.706	47.927	88.698	96.942	101.01	67.837	106.81	159.78	130.47	169.61	132.79	172.54	141.56	134.2	134.19	124.07	97.338	179.97	175.93	119.96	98.496	91.41	90.624	42.798	88.124	175.59	168.73	190.89	154.42	115.89	114.26	66.993	59.035	140.21	129.5	138.38	139.4	181.18	152.48	76.983	80.844	56.255	51.641	82.752	93.666	40.642	49.533
118.09	107.68	80.02	88.929	39.943	77.842	88.954	78.015	88.736	75.75	119.09	99.808	159.78	135.72	163.83	141.15	116.07	115.38	117.61	130.71	117.38	130.14	114.52	90.647	48.014	39.459	38.463	79.336	123.01	138.03	133.37	108.02	108.27	92.536	64.591	65.596	124.58	120.89	126.76	131.49	164.78	158.27	116.93	100.44	98.582	85.533	111.6	98.851	79.1	75.693
108.92	113.52	80.32	102.51	8.0047	77.187	75.921	95.426	63.486	97.816	89.29	98.6	137.58	129.42	138.2	170.22	92.405	101.28	119.2	141.02	140.67	133.21	133.02	94.013	63.141	42.809	-12.671	46.23	116.91	152.58	160.06	118.83	110.62	105.74	96.865	91.749	119.6	115.99	136.53	132.75	184.33	175.61	145.9	117.22	106.06	95.24	122.47	95.278	95.08	81.007
90.423	94.794	81.508	99.031	46.616	114.46	84.036	87.665	156.94	141.3	74.234	89.636	141.75	129.43	148.5	193.26	125.99	100.88	88.555	119.83	137.24	123.5	131.59	114.97	94.576	88.284	57.348	79.375	123.69	172.83	146.15	122.02	83.288	83.739	80.083	72.211	130.29	136.36	144.84	154.51	173.78	190.43	150.09	120.46	90.144	83.097	127.72	99.139	100.34	74.071
77.273	113.71	66.838	91.482	36.799	119.42	63.751	117.43	130.34	209.58	58.034	125.62	90.472	113.78	101.01	187.53	105.65	123.12	73.791	91.572	201.54	152.33	114.12	111.13	120.5	135.43	23.976	64.911	150.45	194.52	181.58	162.08	102.1	116.23	99.205	105.25	134.63	140.3	124.21	132.01	179.64	174.32	168.29	169.97	122.75	119.13	148	143.95	116.7	77.066
30.537	84.345	52.75	101.77	55.809	109	46.961	136.41	84.44	186.94	20.122	100.9	54.633	83.577	66.064	129.38	80.008	89.707	72.536	66.665	173.84	169.85	87.964	119.95	105.72	140.25	38.245	92.532	142.87	159.53	126.66	161.71	89.792	111.57	98.388	110.77	121.63	166.68	74.183	121.95	74.823	118.98	151.32	154.53	131.79	126.05	148.78	143.99	113.53	75.412
70.867	105.54	36.477	122.88	-63.578	15.437	36.685	151.08	20.021	59.082	24.293	99.24	47.259	112.52	52.828	81.579	44.857	96.001	138.07	126.88	30.606	58.225	28.487	81.199	-107.88	-38.201	-94.585	-4.4355	77.676	85.919	-14.664	91.972	124.95	133.48	139.02	164.25	78.72	123.14	32.352	63.613	72.329	86.486	206.54	221.82	192.69	187.14	165.79	151.15	140.77	102.55
107.77	118.99	75.196	147.34	4.2678	22.225	56.715	122.66	-11.205	-21.557	2.0896	58.044	-27.025	44.337	-20.291	-29.141	-10.589	58.818	187.45	173.21	-103.42	-43.148	24.937	71.823	-90.382	-63.346	-12.703	52.448	-52.82	-56.773	-100	-14.771	138.31	125.23	148.34	180.15	12.483	31.166	-20.596	-11.379	-30.34	-54.866	197.71	189.52	216.77	212.19	132.68	127.33	167.43	160.57
133.69	101.38	120.7	147.78	24.97	35.575	113.4	107.02	41.513	-15.927	82.256	45.004	40.943	58.738	33.155	19.929	35.914	80.448	185.21	149.2	-76.788	-36.024	88.008	98.197	-44.7	-16.673	-3.995	-1.9016	-33.052	-53.544	-36.212	-0.31398	127.22	108.8	172.76	165.5	26.369	6.0071	33.194	19.9	61.879	-27.266	164.57	150.75	135.35	133	78.104	77.248	117.77	125.97
132.96	148.24	118.22	117.17	65.635	76.438	91.295	100.89	20.335	78.789	48.866	60.785	-3.1709	-5.3552	16.965	-10.277	-24.224	75.401	187.21	170.34	22.886	-17.384	74.085	39.162	114.51	46.701	79.749	37.985	-22.026	-56.145	54.249	6.7874	189.96	175.74	254.31	224.9	37.502	-17.342	69.009	17.58	209.39	28.393	131.52	137.99	189.5	173.82	65.188	84.218	164.95	189.55
60.096	69.305	122.9	92.999	147.91	93.358	114.88	87.839	82.46	93.809	50.58	7.7626	83.453	-5.6769	104.78	23.36	30.022	43.127	98.289	84.786	112.83	93.392	101.99	67.148	212.56	129.41	203.89	67.138	82.201	11.603	100.32	66.806	138.58	135.3	264.93	197.45	93.743	82.636	128.34	127.19	241.51	142.98	52.689	54.113	124.41	94.433	55.335	46.085	125.72	155.06
37.247	48.178	86.672	68.781	139.99	83.887	90.702	93.201	84.922	104.88	51.656	40.751	107.37	38.608	135.91	84.236	71.104	62.877	50.997	47.868	182.43	166.73	92.839	67.034	186.99	120.19	197.56	97.439	150.29	103.63	141.04	124.28	110.22	112.77	192.63	148.11	116.73	150.6	141.87	164.29	205.99	190.02	18.951	33.04	85.777	72.541	72.81	64.532	115.49	131.92
106.58	66.088	81.186	65.268	139.42	64.802	101.61	60.382	148.89	34.46	83.297	83.006	101.94	102.21	121.99	102.99	132.73	111.41	32.357	61.9	78.493	87.481	65.225	76.608	55.067	38.528	195.58	131.6	99.198	105.69	50.28	74.433	75.495	56.599	64.525	83.011	90.829	128.93	105.99	116.19	86.545	115.74	68.767	90.417	95.809	108.42	113.21	120.39	138.64	135.42
52.657	54.735	73.875	103.5	53.651	51.774	74.142	125.33	-5.3857	21.876	83.352	91.499	105.93	106.53	96.936	121.98	103.71	52.268	82.376	67.233	116.75	144.65	96.666	105.74	68.855	38.645	54.397	98.123	124.51	127.11	89.351	127.66	64.686	89.99	87.109	88.325	99.557	160.59	107.4	131.19	64.961	99.156	99.165	90.652	61.765	85.712	103.13	86.154	95.879	87.577
111.56	98.03	96.11	106.52	86.63	102.86	100.78	97.549	97.555	67.726	125.51	118.35	120.18	135.9	100.78	126.34	141.82	91.308	101.32	104.5	59.134	70.986	92.961	113.8	75.199	73.108	93.096	123.33	82.836	102.73	57.084	87.336	68.249	79.633	46.486	61.6	102.08	111.08	100.51	99.124	71.825	68.961	142.59	135.81	93.251	112.77	111.69	111.65	99.819	85.384
94.498	94.437	115.67	100.83	170.46	186.85	119.61	94.314	178.4	192.11	142.93	120.56	147.93	141.47	129.27	154.78	166.62	111.59	90.004	84.12	139.88	133.38	132.64	139	196.94	220.03	171.65	170.2	127.68	133.86	149.74	135.08	62.153	72.204	25.523	28.224	136.47	118.49	118.14	130.69	65.271	91.319	85.984	72.355	50.336	57.673	85.525	95.006	49.032	47.409
79.588	85.163	121.26	96.537	199.87	204.12	129.06	98.095	227.99	230.69	125.42	101.18	165.91	154.83	160.66	155.75	157.67	127.36	84.004	83.282	170.4	154.62	138.69	134.22	203.99	257.58	215.62	169.71	158.63	144.88	180.13	154.26	74.443	74.503	41.351	41.597	151.27	123.31	128.55	152.06	50.521	131.65	38.582	21.609	36.195	29.618	84.392	84.861	23.057	40.649
[truncated: 66 more columns]
