# Supplementary material for: Constructing high-order functional connectivity network based on central moment features for diagnosis of autism spectrum disorder
Source: PeerJ. 2021 Jul 6;9:e11692. doi: 10.7717/peerj.11692 (PMC8269664; doi:10.7717/peerj.11692)
Supplement: Supplemental Information 2 [file peerj-09-11692-s002.zip › raw data/Subject_66.csv]

107.8	118.83	73.439	71.98	47.143	66.918	113.3	99.361	102.39	86.107	127.39	120.37	120.38	88.375	108.1	81.093	138.25	120.93	135.46	120.39	50.804	95.488	47.197	30.135	-123.16	38.68	-21.456	48.801	150.43	141.25	70.679	87.946	99.03	106.64	-0.70453	-0.59759	45.56	48.203	21.888	0.90523	63.181	36.214	156.88	164.27	161.96	185.52	139.58	134.6	147.07	137.18
96.839	116.61	65.285	72.962	26.351	79.482	142.16	121.58	129.74	121.02	120.35	91.119	130.27	93.557	96.213	64.629	173.83	173.06	120.38	97.836	21.054	91.999	34.94	21.099	-55.779	71.589	-72.542	62.333	185.01	169.14	106.68	121.67	153.49	142.22	37.696	68.998	82.56	72.085	62.418	28.269	111.25	55.799	126.24	141.15	170.36	174.77	111.65	126.97	120.95	73.293
96.313	86.215	76.314	77.431	62.211	99.254	117.85	89.949	97.371	103.44	89.139	84.968	107.4	63.835	85.879	60.715	96.165	132.89	57.103	55.101	59.737	89.207	78.277	52.794	12.309	84.506	37.404	94.82	110.38	117.65	54.059	82.989	67.623	76.393	72.739	84.696	96.615	89.679	89.494	72.502	87.663	67.869	98.39	98.36	112.56	101.83	85.941	86.299	93.76	100.03
100.89	80.27	66.266	72.924	61.662	103.12	104.02	95.39	86.038	89.399	79.702	92.176	84.313	68.753	73.215	58.15	99.361	123.12	72.442	71.439	63.694	73.819	49.016	37.375	29.098	81.553	55.215	105.59	100.68	130.54	48.88	65.378	80.805	83.452	73.901	91.107	106.51	92.632	99.797	92.183	137.41	92.532	77.65	69.32	114.95	101.65	84.19	68.755	130.41	128.38
107.33	81.133	76.033	76.752	61.87	102.78	104.8	105.57	96.218	83.949	94.702	108.76	86.65	88.239	87.186	72.401	116.93	105.06	97.962	95.382	84.961	77.845	53.964	44.311	38.29	85.372	60.523	99.728	108.18	141.99	82.284	77.336	109.3	104.57	74.142	84.117	103.37	95.925	96.538	101.46	133.35	106.83	76.736	72.032	115.19	116	92.759	67.183	144.06	138.57
104.74	80.399	96.638	85.539	74.765	110.76	121.42	114.8	137.87	105.19	118.83	114.01	115.18	109.88	123.12	99.961	134.49	95.11	106.08	100.13	124.18	106.77	95.079	76.093	77.806	107.58	64.089	91.153	127.62	147.24	147.03	117.66	137.49	126.22	87.171	92.021	101.84	107.69	99.119	108.6	81.182	106	87.164	96.834	111.29	128.54	104.87	87.72	117.88	113.99
93.054	88.216	99.312	84.858	97.118	119.08	125.92	109.85	163.91	124.31	118.93	96.554	130.61	101.69	142.57	117.29	137.71	98.891	100.93	94.241	138.43	130.02	117.86	96.616	122.27	125.45	75.026	93.905	139.22	149.48	179.91	136.29	137.81	125.71	90.397	99.565	114.49	120.8	118.15	118.92	63.927	103.95	118.93	123.84	126.48	144.71	135.23	133.7	110.51	103.22
80.278	93.485	87.556	74.145	98.728	110.93	106.97	86.607	137.65	102.3	90.342	61.56	111.11	73.316	122.92	108.09	118.83	102.2	84.929	76.719	151.68	141.52	107.47	99.402	152.97	127.34	84.324	105.64	126.81	135.95	153.25	111.78	121.87	104.99	106.91	119.6	128.81	127.73	142.43	132.54	102.9	105.96	145.15	130.08	160.59	158.11	160.75	172.22	132.39	123.84
87.083	96.597	83.487	65.154	86.253	93.594	77.896	56.943	73.675	57.387	64.137	34.197	73.536	44.019	94.467	98.246	96.276	110.45	77.68	66.64	163.51	132.38	80.783	90.523	131.28	112.53	97.718	113.75	104.91	124	91.704	72.322	101.91	80.81	122.01	117.99	128.15	120.98	148.18	144.68	144.03	114.06	154.78	122.04	169.5	144.27	160.31	177.06	144.15	148.38
96.911	99.644	88.659	70.154	86.273	84.291	64.664	46.547	39	32.231	56.246	20.907	50.826	43.028	90.368	111.76	86.688	116.17	78.237	71.408	158.7	111.78	63.156	87.071	120.83	107.39	118.6	114.07	94.662	113.6	54.978	59.405	108.02	84.828	132.91	111.53	121.49	111.62	145.42	151.54	172.3	127.93	149.68	121.63	155.41	125.47	140.76	160.01	139.49	143.88
96.674	102.65	104.18	90.213	91.154	81.194	73.889	54.364	38.131	35.616	64.52	26.068	51.523	63.68	96.98	136.31	94.646	121.17	78.38	85.855	139.98	101.81	88.458	106.94	149.37	120.4	141.16	108.11	98.979	107.77	65.57	84.918	122.18	109.74	138.62	108.43	119.05	108.89	147.43	151.74	169.43	139.48	131.17	126.16	118.51	99.62	107.68	130.76	103.12	92.548
84.299	99.024	118.05	116.26	99.747	85.04	89.93	71.711	55.137	59.973	72.442	42.564	63.899	84.014	93.792	149.68	101.53	120.1	68.856	94.983	127.95	111.53	146.19	145.59	195.59	141.62	166.4	108.93	101.14	99.066	96.524	124.02	114.97	126.43	140.43	119.03	117.28	111.12	148.13	143.62	128.88	135.28	102.73	122.26	74.955	71.765	71.714	101.59	48.281	24.163
71.54	94.468	108.76	132.77	105	92.074	97.461	99.853	72.706	91.575	70.871	59.239	70.065	86.678	74.524	138.55	109.71	120.71	68.765	105.21	115.3	120.4	169.39	161.96	192.56	147.8	166.78	117.16	102.32	100.63	113.4	146.81	97.651	127.8	123.49	133.45	109.41	107.46	130.8	122.41	89.845	115.4	83.704	109.45	61.642	70.306	53.598	90.462	26.944	-11.84
69.409	90.353	91.071	134.31	89.612	85.907	87.824	118.97	63.567	94.578	64.755	75.384	62.745	81.296	42.033	104.84	115.59	120.8	74.896	108.43	122.9	123.2	152.81	156.88	138.35	132.57	138.11	121.96	97.037	98.866	101.07	138.94	87.476	114.33	120.74	154.49	97.999	107.94	102.57	107.87	63.652	94.973	76.395	95.708	74.155	81.606	50.593	89.677	34.021	-3.1656
74.357	92.257	77.317	125.13	78.117	75.486	73.373	124.66	52.479	80.62	63.566	88.062	56.407	84.149	31.63	82.419	118.21	118.92	83.836	110.16	128.1	113.57	116.38	140.45	89.414	112.01	111.87	117.04	91.657	93.78	84.952	117.27	95.81	101.47	129.29	163.49	95.88	118.37	84.795	108.7	62.67	89.386	87.251	99.375	94.922	94.097	66.391	99.074	59.669	32.819
87.193	96.122	90.489	114.88	79.758	71.902	70.983	111.75	52.762	74.404	79.545	100.48	66.029	100.95	57.038	92.364	122.83	129.17	94.582	112.34	128.07	107.25	112.85	137.07	79.368	102.33	114.22	105.94	97.126	102.92	96.529	112.64	107.24	96.823	138.29	139.54	103.75	133.68	85.545	121.17	51.032	98.247	89.633	107.42	72.566	61.477	73.36	95.646	40.507	39.021
91.623	95.671	115.93	109.56	103.13	80.454	82.434	90.051	73.109	80.948	93.303	98.124	85.744	113.75	101.84	119.26	108.72	123.45	98.926	114.04	119.51	115.62	146.49	147.48	127.69	109.53	155.49	104.04	97.855	109.01	122.1	117.54	98.963	92.73	131.42	96.489	113.86	139.48	99.992	126.07	50.556	109.3	81.901	104.28	29.262	12.466	73.125	83.923	7.6597	27.969
88.452	94.672	131.23	104.32	107.78	82.759	98.558	74.427	93.416	82.191	96.584	79.89	98.34	114.43	121.38	122.59	100.68	109.69	112.56	119.88	111.03	137.44	168.2	145.6	178.34	116.35	167.65	111.38	105.31	113.77	134.63	117.64	98.168	101.28	118.84	75.553	119.4	131.9	112.14	117.63	95.557	119.06	65.513	81.717	13.528	-6.881	65.871	74.722	-0.30348	14.568
88.927	90.883	130.25	100.26	104.98	83.482	105.9	69.864	107.25	77.772	96.948	64.489	104.38	98.193	123.98	104.19	89.959	80.222	123.71	121.85	116.89	152.66	157.77	127.94	175.65	109.13	153.41	118.93	103.4	97.388	108.08	102.4	91.714	101.48	106.84	76.419	110.85	113.09	102.34	102.59	143.3	118.11	66.578	62.992	32.432	15.501	62.876	77.26	27.843	31.441
97.817	93.53	115.22	96.512	104.3	88.648	103.01	78.484	115.66	79.563	110.54	76.93	113.8	84.512	127.37	88.539	92.897	58.34	130.19	124.29	113.51	140.1	116.12	101.23	118.15	87.095	120.62	113.57	100.82	73.866	63.351	83.898	86.692	95.884	94.933	80.858	102.63	96.853	82.956	93.83	167.66	111.91	98.482	73.568	72.215	64.079	75.238	94.832	75.919	71.52
110.13	95.153	101.28	97.321	109.63	110.26	105.5	102.07	132.39	110.8	147.28	122.94	140.58	100.65	149.23	104.95	114.13	64.285	126.93	123.23	98.103	110.66	84.068	90.046	56.462	69.947	91.571	97.242	108.86	70.609	54.696	91.513	88.466	95.165	81.333	76.625	101.12	87.658	71.419	87.494	137.49	97.653	126.84	101.84	92.337	94.316	84.832	104.24	90.463	90.025
116.81	97.63	94.79	101.92	105.1	136.61	113.88	127.34	138.07	154.61	184.47	178.59	167.96	139.73	162.87	143.15	143.22	95.848	119.83	121.06	68.172	86.032	83.606	100.96	29.568	66.981	75.725	89.046	127.61	99.478	91.221	119.26	89.723	101.61	58.615	60.798	108.34	86.577	83.696	81.154	89.007	84.823	118.22	111.03	75.635	82.584	78.704	88.41	60.167	71.464
112.9	93.647	90.616	110.71	111.04	164.47	118.21	141.91	136.14	192.27	187.36	201.69	175.48	163.41	162.53	184.87	132	106.78	100.86	109.49	48.166	80.43	108.16	123.06	43.509	80.391	103.19	108.22	127.03	125.17	132.75	138.18	62.71	92.589	21.107	39.671	107.04	87.137	105.92	73.776	52.03	74.845	79.747	86.414	35.018	49.883	64.347	58.48	25.132	57.744
106.54	93.52	85.364	114.19	92.367	162.21	111.59	137.12	110.1	187.71	149.12	177.41	145.17	149.24	124.34	188.7	106.1	105.59	90.8	96.556	51.46	92.816	119.1	126.17	59.88	95.093	111.46	135.41	120.33	141.01	150.78	136.44	42.234	82.218	-3.1914	38.41	99.77	96.879	128.1	81.446	69.477	83.362	41.581	45.049	15.02	35.772	53.731	41.667	22.04	64.061
104.9	91.543	85.652	114.17	73.833	141.62	102.58	120.17	94.49	159.68	95.974	124.82	100.32	106.23	88.531	163.7	77.701	98.213	84.899	80.258	85.768	109.72	116.53	114.3	73.279	110.01	101.02	144.59	108.83	133.38	150.11	130.84	41.57	74.266	9.6487	62.245	88.64	115.08	133.63	105.99	91.591	98.56	39.577	32.434	30.292	55.895	58.646	57.892	46.841	88.625
101.27	91.35	91.144	114.52	77.886	119.5	103.58	106.34	112.2	131.34	55.264	77.445	69.126	66.41	80.894	129.04	64.309	93.751	81.701	71.153	112.68	113.76	111.86	105.09	112.94	125.87	86.832	125.82	97.879	106.25	152.14	134.33	66.672	78.417	56.972	102.41	88.708	134.79	128.3	130.67	98.892	106.62	84.507	71.835	85.905	109.7	88.331	105.93	93.409	115.85
95.444	91.562	107.94	122.67	114.95	113.24	120.74	104.06	157.12	120.53	44.891	60.655	70.076	55.82	104.93	107.11	61.836	91.499	79.082	73.303	113.25	103.99	129.09	121.56	178.88	139.94	101.51	98.854	85.461	73.408	165.03	146.24	91.167	86.593	109.67	133.99	96.636	140.15	115.42	132.14	70.57	94.203	137.52	133.01	137.73	151.7	120.71	145.84	122.71	123.17
98.744	93.806	137.92	134.16	126.06	103.99	149.77	108.81	174.65	108.63	65.403	74.857	90.183	71.814	117.39	88.24	83.978	105.84	93.356	89.978	97.812	94.563	159.62	150.8	201.64	135.32	106.55	78.562	87.407	71.568	179.51	156.64	106.32	96.337	135.2	135.66	98.365	121.69	97.27	102.45	31.042	69.652	142.82	154.59	140.61	136.3	115.24	131.71	100.24	87.476
106.83	100.95	156.54	140.27	123.56	95.023	168.5	114.91	167.71	96.96	87.733	91.011	109.9	91.479	113.65	79.249	102.72	114.74	112.31	109.22	74.608	82.475	164.25	161.76	167.85	113.56	109.63	80.502	93.61	85.843	168.01	145.71	102.63	95.764	115.12	110.31	91.124	93.435	85.015	69.1	28.775	56.821	111.41	130.61	104.67	89.889	88.661	85.858	71.049	55.149
111.82	106.89	153.11	131.95	109.34	83.618	163.08	111.82	144.85	83.813	93.723	90.948	115.26	99.24	98.666	77.713	104.54	112.8	115.68	112.21	66.184	72.247	138.09	144.18	109.03	88.63	104.22	90.439	94.88	95.295	133.6	120.16	90.915	85.568	81.272	82.427	83.306	79.178	89.221	64.105	63.936	68.712	77.675	91.551	63.974	50.388	64.384	47.273	63.015	51.614
108.2	108.77	131.3	109.7	93.991	76.589	139.97	103.07	126.4	81.873	89.226	79.569	111.6	102	87.891	82.703	101.77	116.8	102.64	99.27	68.425	65.812	103.33	112.1	79.791	78.251	86.678	90.896	96.855	99.727	110.88	106.76	95.038	84.658	70.754	74.096	87.917	87.261	108.67	89.011	105.22	96.55	71.265	75.972	56.154	47.666	62.646	45.538	79.7	67.264
99.694	105.97	111.2	86.315	98.157	80.616	108.89	87.771	111.23	87.021	86.898	73.343	110.23	105.65	89.257	90.947	92.143	123.19	78.773	80.499	71.01	65.738	101.43	99.876	106.47	85.001	90.636	85.727	91.179	92.326	105.77	106.47	97.789	87.946	95.158	83.08	103.87	104.9	128.3	118.09	111.49	117.16	97.094	93.491	80.224	71.695	85.538	73.908	101.51	88.993
99.596	97.617	109.4	74.871	112.65	90.975	88.813	74.626	93.096	89.628	101.07	78.353	120.95	110.66	101.22	95.592	89.256	128.95	67.186	71.871	74.491	74.588	133.91	112.22	141.92	95.032	110.85	82.021	87.837	88.798	112.14	112.13	92.654	92.316	128.62	93.775	112.27	105.79	125.22	114.92	79.937	113.09	126.52	116.53	109.18	95.655	108.81	99.071	105.6	95.778
104.23	92.207	111.33	76.856	134.19	102.13	87.077	77.851	94.682	89.323	120.79	79.255	140.41	117.81	122.67	97.487	105.29	124.88	80.453	81.074	71.417	81.65	144.81	116.51	157.37	100.13	122.62	85.965	101.77	93.734	116.76	109.01	104.66	106.88	142.26	112.81	110.44	89.285	107.73	82.503	82.931	99.584	147.43	130.24	145.96	133.69	132.7	120.4	125.65	101.02
119.01	101.38	122.78	82.882	137.23	92.413	81.79	68.606	75.666	64.956	129.11	82.32	141.39	107.02	128.61	92.425	134.52	121.82	106.77	98.57	72.039	79.615	129.94	103.36	115.49	87.375	121.62	87.764	120.39	102.6	91.416	83.699	109.28	108.22	136.05	112.2	107.52	81.621	99.719	71.437	116.26	106.07	162.96	131.51	148.12	143.24	151.8	131.69	137.84	112.65
128.59	106.77	138.52	89.974	131.4	79.553	75.408	55.291	63.002	51.319	119.58	86.553	123.93	87.272	135.19	95.723	147.79	118.28	117.56	101.5	97.601	77.137	113.07	87.052	65.687	78.168	122.15	79.916	122.17	104.37	67.051	65.077	106.03	96.221	132.61	101.02	103.2	91.496	104.13	92.937	124.84	121.51	170.24	130.34	114.53	124.11	160.52	134.68	130.56	126.55
115.04	114.45	139.79	93.674	125.29	72.594	67.697	54.513	70.301	61.795	90.089	89.623	91.057	78.692	131.16	100.49	142.07	119.87	116.78	97.976	112.13	74.483	96.935	78.615	75.84	84.015	121.04	73.657	108.15	98.901	65.211	62.754	116.25	95.945	148.65	107.99	112.21	117.86	123.93	132.08	129.2	137.22	172.37	134.16	93.976	114.48	172.41	142.71	138.35	141.76
85.192	118.02	128.61	99.038	144.75	83.299	59.776	68.945	102.35	92.387	57.922	89.192	65.792	87.91	125.84	105.71	101.99	107.01	104.36	89.887	112.88	77.591	97.363	95.586	151.2	100.97	147.75	87.899	74.155	73.926	72.755	65.853	118.56	99.855	178.29	140.4	122.2	138.25	134.33	153.67	118.49	132.07	160.66	134.65	93.659	119.4	181.6	146.87	162.24	158.55
88.824	124.81	137.83	103.2	121.5	75.684	56.401	72.679	78.014	94.843	65.136	106.42	57.954	88.411	97.477	88.13	84.935	118.53	118.56	98.753	110.85	88.622	121.57	121.38	138.38	89.358	144.56	98.657	60.073	84.441	68.354	70.481	89.724	92.945	180.11	132.17	111.79	126.23	106.93	137.01	70.093	108.58	120.67	103.62	58.739	75.683	151.2	109.52	131.78	135.77
103.89	135.45	134.12	102.82	124.93	73.999	47.267	67.872	65.12	82.878	88.416	118.61	76.457	88.982	87.795	75.039	71.472	107.81	127.22	108.82	95.798	88.26	116.96	127.97	94.206	66.279	155.05	114.89	57.733	79.466	29.957	50.311	51.091	75.753	149.01	117.57	96.433	103.85	73.191	110.85	56.944	92.508	99.08	84.816	41.019	53.866	135.15	88.89	121.67	134.44
115.3	142.38	109.99	95.202	132.15	80.104	45.766	68.424	80.073	77.237	115.39	126.52	109.37	98.916	99.752	72.945	77.262	86.39	126.37	114.21	78.68	80.633	74.182	101.02	41.282	52.336	144.6	117.43	74.605	69.945	-2.3971	31.577	49.271	72.045	100.08	107.1	84.598	86.796	55.248	91.456	85.586	93.79	109.19	95.022	62.822	78.524	143.46	101.32	139.8	149.64
120.42	141.21	83.873	84.22	114.87	89.115	55.144	75.577	92.881	87.965	135.35	143.76	131.21	114.68	109.25	77.885	94.154	75.028	122.27	115.8	71.899	78.886	33.694	63.936	-12.937	54.352	108.66	104.67	96.007	71.212	-3.3571	34.391	77.362	81.421	57.972	86.557	77.695	81.803	55.794	84.575	104.28	104.98	139.41	122.89	97.185	115.97	158.41	125.23	149.6	156.89
119.24	143.84	65.281	73.241	79.942	92.321	61.499	84.279	80.195	105.18	135.38	168.1	122.89	127.99	90.34	79.661	106.8	80.891	129.8	124.98	57.618	82.206	11.827	37.016	-52.911	59.951	68.134	96.931	109.37	84.294	11.335	43.681	106.07	94.077	35.181	54.904	83.481	89.401	72.201	90.013	116.43	121.99	175.1	148.88	126.87	143.66	172.39	145.74	153.37	154.64
116.12	138.18	62.964	68.462	57.392	91.301	60.781	90.98	65.069	119.6	122.2	181.14	101.73	138.45	64.565	80.224	95.358	84.221	137.1	128.23	60.843	95.744	16.544	33.708	-61.711	59.735	52.345	102.68	106.75	90.412	22.305	45.687	107.06	93.004	40.412	36.346	90.253	96.489	84.91	95.076	112.84	127.23	186.71	154.34	135.34	149.8	166.94	149.05	150.41	147.52
114.76	126.93	66.217	65.968	65.642	84.66	49.193	88.826	67.196	117.08	105.15	171.88	86.73	139.12	58.205	79.983	69.212	73.79	132.38	121.59	72.638	103.75	19.938	33.403	-49.789	43.894	63.336	109.02	95.408	82.079	8.7963	27.33	75.487	72.993	49.878	31.479	94.385	94.993	87.486	97.069	113.2	122.56	177.25	144.86	131.54	149.28	151.82	147.47	163.34	156.9
119.59	123.68	68.606	62.518	87.013	73.117	32.298	76.054	75.774	96.129	97.207	157.6	84.783	130.78	70.865	75.865	56.376	63.977	115.35	111.44	73.403	92.568	7.8814	20.792	-45.193	17.058	75.99	100.9	88.265	71.38	-22.238	-0.012508	34.899	49.444	44.375	22.72	97.954	89.375	84.893	103.36	113.27	121.71	157.53	131.33	119.67	144.37	139.14	147.05	182.76	182.59
123.71	133.77	63.816	61.52	95.275	67.954	27.968	71.368	82.425	79.682	102.11	157.45	92.226	125.56	82.861	67.455	68.263	66.709	96.907	107.66	50.528	66.856	-17.026	-0.076916	-55.151	-0.069881	65.49	84.553	90.109	70.709	-39.825	-10.967	25.226	50.315	24.647	7.8009	101.84	86.968	82.949	109	107.32	129.79	133.12	117.57	110.78	142.7	134.79	143.64	196.86	208.07
122.89	142.28	62.041	69.737	79.493	76.569	45.582	83.24	78.663	84.074	115.84	174.72	102.04	129.03	76.13	59.592	84.816	78.083	83.311	106.3	30.173	51.349	-23.114	-1.5023	-75.249	6.357	41.836	79.95	90.453	75.737	-27.825	6.1316	47.01	73.826	15.313	-2.3287	100.17	92.002	80.044	106.39	77.194	136.61	97.845	95.526	92.868	129.21	124.99	119.68	178.08	210.04
117.08	139.32	64.254	85.067	65.809	98.59	78.783	110.35	80.713	113.89	127.91	186.72	111.55	130.39	63.659	64.926	94.268	92.217	85.288	109.21	17.689	51.204	-9.4606	16.975	-95.1	30.24	27.205	93.466	92.55	87.243	9.2627	42.416	78.462	100.98	16.811	-4.3356	95.201	99.004	74.997	92.664	52.872	132.97	66.774	71.023	72.632	111.13	113.5	86.804	144.62	191.78
102.59	116.33	69.268	98.969	87.281	122.44	106.49	131.78	108.07	143.5	123.83	165.32	119.49	122.27	73.614	88.025	84.783	88.769	83.958	101.24	30.345	64.048	22.55	48.908	-62.804	63.643	48.869	111.41	91.645	82.83	53.502	75.411	93.871	106.36	39.744	22.102	93.791	106.09	76.507	82.645	59.583	113.57	58.815	63.436	75.107	110.06	112.81	73.799	128.81	179.25
95.089	89.721	86.815	101.22	105.11	120.3	116.32	125.86	126.34	136.26	114.24	122.94	116.68	110.24	93.944	108.69	97.155	98.589	84.006	86.08	71.319	83.474	68.493	79.907	9.51	91.013	62.779	107.77	108.81	85.73	103.54	105.24	107.36	102.23	87.821	72.789	100.54	113	89.045	93.546	80.741	89.356	63.8	73.169	98.757	111.36	110.94	81.736	108.13	155.14
94.272	74.863	104.27	101.14	145.14	119.81	113	107.43	143.91	117.76	103.45	83.87	106.06	93.327	136.53	135.93	100.18	94.766	74.21	73.763	110.17	90.292	118.29	106.31	104.52	116.57	99.811	95.951	114.29	84.564	147.91	130.38	101.61	88.803	116.34	105.19	102	106.58	99.005	109.79	77.572	62.492	90.15	100.85	134.61	121.45	121.01	108.51	104.46	148.59
89.977	81.37	111.7	106.97	163.16	120.95	112.71	99.504	146.35	98.056	96.859	70.779	88.246	91.082	154.95	151.45	93.461	74.911	65.887	74.353	132.29	94.547	154.21	131.53	194.71	141.56	120.44	96.306	105.62	80.905	184.11	151.3	108.02	95.905	131.04	129.36	99.707	95.839	111.48	118.09	80.192	52.813	109.56	117.5	173.34	139.25	130.16	127.01	123.41	145.82
89.857	95.765	117.13	120.85	154.11	130.76	120.22	105.28	137.94	103.39	106.09	90.709	80.069	103.94	143.46	163.08	79.329	59.165	69.024	84.121	144.86	105.66	174.93	158.75	217.17	155.09	124.42	116.16	91.523	87.546	199.53	167.25	112.25	112.68	135.92	133.02	91.889	88.703	118.2	117.57	78.141	66.801	99.103	104.13	160.26	122.53	115.15	111.02	119.37	119.78
87.457	103.11	114.97	131.68	138.77	143.57	127.01	117.71	142.39	131.64	119.56	114.24	91.74	122.92	122.75	171.42	71.21	58.863	79.336	92.513	144.6	120.68	168	172.33	192.51	154	116.98	136.46	85.957	98.398	188.07	166.86	112.92	124.05	144.99	135.57	92.98	94.034	125.79	119.22	107.39	99.397	73.305	78.179	113.4	88.204	88.916	82.282	102.04	82.285
79.686	103.51	100.65	128.72	141.66	151.8	122.33	126.36	164.9	159.62	119.91	112.96	114.31	132.97	116.86	167.38	79.316	75.199	87.296	95.281	124.69	125.82	133.56	158.33	180.46	146.95	112.15	136.42	91.178	99.115	156.84	144.47	116.31	122.67	159.36	150.52	110.67	108.86	136.82	130.36	172.93	131.85	62.961	71.031	84.988	74.734	79.619	76.55	97.446	64.864
80.955	96.803	92.138	118.42	159.06	156.64	114.16	127.49	179.72	170.32	112.14	91.491	131.56	123.67	133.49	145.56	90.182	96.815	85.063	90.06	117.05	123.61	110.73	133.91	195.86	147.73	127.77	118.01	90.245	83.84	127.2	118.75	117.28	108	166.31	162.65	120.28	112.82	130.62	135.35	189.06	134.42	65.409	82.614	78.209	73.836	78.654	84.429	81.102	68.036
91.743	109.75	96.299	111.52	155.5	141.46	105.75	117.57	137.18	133.59	96.948	74.064	116.89	97.23	122.68	94.148	93.631	106.22	83.893	92.988	117.62	115.67	112.84	120.34	233.54	155.12	150.74	107.72	74.22	53.508	99.42	91.938	118.97	97.756	159.35	163.31	122.29	109.21	122.41	134.65	170.81	125.83	72.321	89.777	90.686	75.006	84.518	87.915	66.404	88.328
102.8	124.98	106	117.31	148.32	128.39	111.56	114.9	93.36	99.183	89.979	70.41	94.352	78.253	103.75	57.444	78.955	93.7	85.319	98.728	135.59	110.27	126.97	124.23	261.46	165.63	179.63	118.97	56.838	31.615	89.921	86.799	122.31	103.63	134.52	156.05	111.24	99.148	113.52	120.87	126.32	116.71	64.096	77.258	93.448	69.294	82.507	75.171	54.383	97.858
105.27	127.25	115.47	126.95	144.7	116.16	120.22	111.5	79.738	88.376	95.009	78.928	88.253	77.914	93.681	60.428	69.56	82.369	90.023	100.76	152.78	105.86	136.55	133.69	248.03	160.46	192.29	125.7	64.541	46.17	96.254	104.79	117.56	115.96	111.69	143.83	104.79	96.851	114.65	112.85	91.087	121.32	47.2	54.683	71.804	48.769	71.885	55.566	39.126	79.239
87.924	107.52	113.49	130.63	171.66	113.8	117.3	106.48	120.61	106.23	97.102	79.551	110.19	97.292	117.58	100.81	70.685	75.65	81.798	89.306	150.54	96.902	134	136.41	237.36	147.04	193.32	106.81	92.882	76.981	115.71	132.47	107.87	121.43	118.81	151.14	115.06	108.42	124.62	122.06	83.823	126.71	51.756	59.056	65.223	50.008	75.685	62.449	41.459	61.775
63.066	81.018	95.705	127.65	213.03	129.01	112.69	118.59	183.79	141.25	89.354	63.091	140.41	115.01	162.83	140.31	82.238	74.002	71.068	80.602	118.24	81.564	115.74	119.93	246.72	145.49	174.7	74.956	121.97	104.08	154.21	161.26	114.19	125.36	135.67	167.75	126.6	112.43	118.87	123.29	93.228	106.55	93.742	103.87	112.01	104.11	104.4	105.13	79.756	75.55
65.639	74.307	103.41	127.87	180.35	130.57	113.61	126.62	143.35	125.71	81.444	58.466	131.17	107.93	140.08	117.65	90.172	77.013	68.576	79.787	116.4	90.375	135.62	122.63	252.03	162.69	132.07	76.747	118.08	98.525	188.48	172.27	124.84	122.26	166.68	173.76	121.07	107.9	97.647	117.57	74.077	71.344	128	142.1	154.48	135.67	115.5	126.43	84.238	99.825
95.736	88.314	131.02	135.6	68.517	119.45	137	136.04	12.332	72.227	81.504	71.767	77.174	72.613	40.513	45.519	78.242	68.984	81.848	88.703	163.78	131.32	178.68	143.85	231.16	194.45	83.595	140.65	80.916	68.264	207.43	162.9	132.65	117.06	172.75	151.53	93.054	91.428	77.009	95.757	55.785	47.319	125.84	138.32	157.25	123.72	96.645	106.08	65.094	120.19
114.62	105.72	142.19	137.57	-35.663	103.93	159.73	132.47	-105.58	17.205	72.436	84.001	8.4606	27.088	-72.98	-15.801	36.409	32.646	87.304	91.4	219.7	179.06	198.94	161.14	213.94	216.64	80.386	237.72	27.154	21.651	180.57	117.57	114.84	98.218	147.9	119.26	73.443	84.652	93.667	82.915	105.42	65.148	107.36	107.5	132.84	99.128	82.567	80.707	81.341	150.03
97.77	95.504	128.81	121.96	-48.854	95.172	150.64	100.07	-108.55	0.4052	52.178	80.065	-21.486	15.924	-109.33	-11.981	-7.7459	-2.7686	59.002	62.252	260.9	209	189.05	166.27	233.53	210.76	135.59	291.8	-6.6508	-17.92	115.61	56.619	78.628	66.899	150.12	129.61	82.323	107.28	143.74	106.67	175.45	109.82	83.755	85.122	99.844	78.405	81.966	78.047	106.6	164.12
110.96	105.59	82.675	84.994	110.09	162.31	120.07	100.78	90.238	165.15	82.906	84.714	40.636	61.599	34.899	121.72	90.476	136.49	115.9	90.677	142.49	130.87	55.943	76.778	111.18	153.79	175.41	261	110.73	123.97	94.899	74.002	107.54	100.93	79.759	89.507	107.05	120.1	136.09	140.99	151.67	147.8	81.904	115.67	45.036	57.774	100.35	126.73	65.925	84.523
66.596	75.876	84.879	60.28	33.676	56.059	70.001	32.523	40.615	39.372	50.502	70.326	51.975	66.482	34.566	74.79	110.56	126.72	81.707	72.397	127.96	133.58	91.06	80.943	116.36	80.941	97.135	99.27	97.19	113.25	24.857	30.522	82.023	71.22	175.91	146.45	123.54	135.41	143.27	135.06	162.45	120.31	100.91	106.58	120.89	89.224	91.637	110.83	86.757	72.296
63.665	73.146	65.792	75.232	147.67	96.21	55.895	66.423	152.1	94.114	58.402	61.172	117.97	99.812	164.59	120.83	98	115.12	84.011	94.926	60.829	77.216	68.129	72.975	113.97	62.267	119.97	20.594	91.313	99.704	25.199	54.338	91.366	85.913	155.5	153.11	100.35	110.88	74.398	87.698	73.788	55.846	139.12	133.88	184.15	157.09	109.84	126.26	118.91	80.906
114.36	137.02	80.569	99.464	117.61	94.122	68.002	106.45	119.74	104.38	101.95	102.7	134.06	124.29	157.81	106.86	155.81	162.8	162.77	163.93	-0.7148	36.712	45.064	70.157	36.527	51.954	36.693	13.865	130.19	134.28	67.292	98.024	142.92	144.06	88.335	98.342	97.173	97.897	47.901	67.276	78.065	67.778	126.18	102.86	178.77	143.19	93.637	95.804	104.9	41.27
156.54	144.84	114.71	125.5	66.654	89.467	98.026	119.99	62.799	100.75	139.63	143.56	134.96	118.79	134.84	100.34	125.82	123.25	170.81	167.21	52.98	58.464	97.579	106.83	-9.235	66.659	38.959	54.679	102.41	115.41	102.11	122.39	98.683	124.01	13.325	11.254	77.114	79.833	56.274	54.826	68.138	98.484	80.972	43.914	92.684	70.675	52.237	35.369	76.23	35.259
157.53	135.86	121.15	115.66	29.835	62.391	100.64	100.22	38.816	83.743	143.22	158.36	124.01	128.32	102.7	97.175	119.12	96.938	149.28	137.03	92.779	88.88	120.99	114.9	9.7761	73.669	51.867	88.551	99.444	110.71	115.55	112.31	73.699	99.867	0.4011	-7.7271	96.133	94.344	117.57	90.264	132.85	161.09	40.91	14.982	36.596	29.707	39.649	19.335	80.53	48.229
131.7	109.06	108.53	91.426	65.876	51.453	86.498	79.843	76.143	82.577	123.42	139.83	127.32	133.11	124.57	107.8	112.82	80.98	111.49	100.86	92.534	97.327	122.81	97.217	42.377	68.92	93.801	79.94	103.75	119.29	112.33	94.118	58.965	71.709	30.504	19.473	106.74	98.041	141.14	111.32	141.98	167.22	43.774	38.853	32.406	45.13	59.692	45.348	104.66	88.401
105.55	93.034	110.19	81.699	114.23	45.566	67.516	66.848	99.629	53.593	98.67	110.03	129.28	131.28	139.54	93.64	97.308	68.81	78.323	78.202	90.033	94.827	134.11	99.72	82.282	63.064	126.7	54.026	97.48	100.86	96.521	78.543	66.924	60.92	113.17	97.152	99.697	96.6	117.49	112.97	84.391	112.45	73.193	85.828	64.393	85.041	88.047	78.755	112.46	130.42
105.65	117.2	110.48	92.467	134.54	57.181	77.533	97.127	107.65	43.026	101.42	91.208	126.46	113.59	131.35	71.406	115.69	89.797	107.53	112.24	47.684	66.947	103.35	91.37	61.873	60.008	92.919	40.458	119.95	110.59	109.07	98.029	114.67	98.4	126.97	130.98	87.523	77.83	69.651	85.273	58.587	50.33	125.63	127.52	113.57	140.98	129.04	118.98	138.09	151.18
119.13	124.26	125.88	114.62	115.86	75.827	103.23	122.64	99.849	43.395	127.5	91.258	122.82	98.892	110.36	63.559	114.5	91.763	119.2	123.58	70.872	67.998	107.08	115.94	46.401	74.404	58.648	49.339	122.47	96.348	133.53	133.93	132.76	123.4	108.12	128.33	77.335	67.191	47.156	69.481	31.846	20.383	153.3	138.97	119.79	151.51	145.33	134.78	130.01	143.2
121.05	116.64	119.7	116.08	99.766	87.458	107.42	117.19	98.273	52.81	142.12	96.618	113.75	92.977	99.693	78.421	103.7	78.377	96.671	104.59	93.551	79.751	113.12	132.55	58.851	87.118	56.149	65.074	107.36	70.871	129.25	142.11	114.19	117.74	66.131	96.651	94.166	78.692	75.105	87.036	53.458	49.426	181.04	147.33	125.15	156.45	167.03	156.28	143.04	146.38
111.62	99.443	95.947	93.063	94.535	82.459	86.085	87.541	105.29	59.825	137.61	97.5	105.98	105.34	109.61	96.92	104.34	77.929	57.25	67.998	99.004	95.573	114.29	127.34	82.406	87.764	70.497	69.765	92.882	57.285	97.479	122.11	100.05	100.67	54.785	81.936	118.46	101.75	113.97	115.52	79.821	96.899	197.13	158.91	147.5	167.91	175.8	170.36	157.06	148.38
107.14	95.192	79.471	71.384	107.7	69.451	58.657	59.692	105.34	55.185	121.64	94.248	101.27	116.96	129.52	102.22	108.3	93.457	37.146	50.052	86.227	101.1	114.12	114.71	90.672	79.345	101.31	74.972	82.971	55.76	55.751	91.797	100.75	87.305	80.595	86.783	122.79	115.19	121.06	124.14	82.138	117.19	196.25	162.96	164.6	169	161.08	158.18	152.41	141.49
115.87	127.05	87.542	71.635	112.91	45.622	43.684	45.761	66.684	23.973	102.68	95.024	86.807	100.18	118.83	82.951	114.09	115.3	65.503	81.219	52.809	86.345	112.52	110.83	79.766	66.802	130.32	93.072	81.982	62.947	23.679	66.305	99.594	82.704	106.57	77.274	114.81	114.63	109.39	114.79	113.32	116.66	182.04	140.97	148.14	135.35	136.1	121.23	137.94	124.66
127.91	131.13	130.9	99.852	128.47	50.635	59.009	50.701	66.644	26.937	101.7	96.675	90.099	88.999	121.87	85.386	91.481	113.33	87.45	98.549	103.41	92.058	150.36	150.94	112.06	82.966	184.03	124.12	75.905	51.329	41.861	82.443	81.316	76.899	144.82	82.995	89.665	106.26	92.424	104.52	95.181	93.639	111.33	87.349	58.445	41.138	78.387	59.595	54.971	65.575
121.35	121.49	155.38	121.01	129.26	61.055	79.167	63.046	90.956	52.449	96.178	93.048	90.443	78.132	121.68	93.602	76.768	95.372	99.847	108.67	149.14	101.09	171.42	175.96	169.95	103.67	207.14	134.14	72.658	46.202	76.043	105.04	56.519	73.759	147.69	78.824	86.793	99.335	105.08	105.42	114.95	90.076	44.223	37.131	-10.234	-27.35	46.287	28.029	7.1876	18.904
109.46	116.34	144.61	115	132.24	71.517	68.275	59.039	108.03	85.747	79.896	94.063	79.939	66.95	120.12	98.177	75.964	85.539	94.523	109.81	141.95	98.865	160.2	160.42	178.52	100.15	208.96	119.9	62.724	52.891	66.886	95.79	18.321	60.63	114.38	49.076	105.38	101.4	127.51	123.39	118.33	109.29	19.26	22.558	-32.31	-47.527	51.578	34.924	0.98285	17.345
96.328	110.68	108.84	94.187	118.98	75.767	43.667	56.219	111.98	101.15	61.942	94.944	68.962	74.237	110.99	80.744	79.133	82.127	70.396	94.657	120.48	104.4	126.05	119.68	132.78	81.283	172.98	97.091	46.318	53.278	27.453	63.249	14.647	59.872	98.405	50.935	116.86	108.42	128.16	129.33	80.152	117.38	22.608	39.222	11.417	0.77422	64.343	53.848	29.889	53.866
103.88	133.15	76.344	80.347	94.718	73.103	26.175	64.778	82.912	93.577	63.496	109.5	60.592	78.463	85.954	56.301	98.93	108.77	75.842	104.78	64.192	93.19	71.129	68.971	3.8265	48.609	114.83	89.499	52.541	75.383	-12.79	34.098	35.642	74.649	71.572	37.93	116.76	111.98	101.59	120.51	40.574	117.76	55.495	68.418	66.247	67.524	81.802	69.769	75.967	106.05
114.01	140.05	73.767	91.003	76.953	79.104	45.555	93.236	80.257	92.561	95.363	124.35	76.407	96.848	78.219	63.057	115.09	136.03	93.177	115.05	46.273	87.531	40.99	55.263	-91.937	40.863	72.225	100.99	84.475	102.76	6.8298	52.659	75.973	102.04	66.159	47.841	103.37	112.04	66.961	104.92	7.5677	105.84	69.027	84.234	86.778	106.97	81.784	71.442	93.536	123.4
109.4	119.45	98.677	113.73	69.191	85.329	86.431	118	102.86	99.505	138.49	131.34	104.77	122.02	89.397	101.47	125.38	147.69	107.44	116.39	62.314	89.701	54.562	83.397	-84.786	61.569	61.281	111.79	127.22	128.89	73.327	106.55	106.48	122.62	87.451	81.039	99.037	115.97	56.494	104.91	6.0047	101.87	59.406	84.29	72.577	101.51	75.904	71.21	77.542	97.936
80.864	80.139	112.44	129	105.58	103.14	119.3	130.85	152.44	124.18	156.42	117.99	129.53	133.59	128.12	152.35	105.73	118.34	100.56	109.19	66.68	87.359	84.623	118.23	23.951	97.344	102.68	114.47	139.76	131.1	125.57	146.68	102.24	117.34	106.15	119.4	107.82	117.41	69.727	110.05	37.411	102.49	64.183	93.492	72.75	98.672	93.272	93.186	84.424	82.85
54.706	46.127	114.43	128.69	123.22	110.98	131.64	125.35	164.37	132.47	144.86	101.08	133.83	130.22	140.85	159.93	81.832	84.799	85.356	96.996	70.298	92.976	118.58	139.27	140.02	123.39	128.13	108.12	123.28	117.45	134.46	150.88	88.887	102.4	132.17	156.39	118.35	117.14	91.885	108.92	69.398	97.433	71.788	102.18	90.786	97.039	101.8	106.57	90.974	73.997
51.768	21.853	111.52	124.83	105.8	119.54	142.64	127.24	153.77	138.42	122.76	92.426	132.85	126.69	126.26	128.03	70.483	74.348	76.315	79.639	101.41	111	140.12	140.72	191.77	138.07	106.83	104.95	103.47	104.37	134.15	144.4	97.158	100.64	152.71	178.87	109.41	106.34	100.06	85.21	70.723	68.461	64.019	100.54	107.29	97.828	76.795	91.891	79.066	60.027
75.701	35.652	103.87	123.62	88.09	129.25	148.55	137.15	127.92	144.84	98.427	100.38	127.79	106.71	97.925	95.746	82.621	93.717	96.257	87.392	93.896	100.97	125.29	115.51	143.48	129.23	74.433	109.52	102.95	113.18	132.23	132.5	96.5	99.689	109.22	121.96	97.06	86.515	101.26	59.422	86.393	43.421	80.991	101.56	108.48	102.99	63.659	79.956	87.763	70.254
97.094	50.305	104.95	128.06	86.199	137.42	156.92	151.53	132.08	155.4	86.387	106.47	134.92	102.38	95.459	99.234	103.67	110.44	111.65	91.073	88.376	84.485	110.35	100.53	93.094	121.15	61.269	108.64	119.39	122.95	156.26	138.01	97.813	99.9	59.625	59.893	86.243	71.031	100.39	50.894	96.092	32.415	101.65	108.31	104.46	115.17	65.254	83.986	99.563	82.256
110.38	65.234	119.55	124.01	78.988	122.45	153.86	144.95	129.25	145	96.059	106.01	140.87	112.57	110.54	125.76	141.02	130.27	121.16	94.96	80.598	74.065	111.19	102.42	58.747	108.3	57.614	90.223	147.01	140.99	176.41	149	104.2	101.55	41.365	31.631	86.3	72.217	97.605	71.173	89.227	54.631	117.58	119.79	99.491	114.03	75.354	101.95	87.411	69.545
100.82	80.381	122.44	107.43	90.54	100.4	130.07	115.1	115.52	108.58	105.53	87.302	133.79	123.01	135.14	150.37	141.84	112.96	102.64	93.761	74.62	78.885	121.31	117.54	88.404	101.05	91.192	77.251	139.11	123.07	150.31	130.88	103.47	94.039	65.333	67.354	96.29	92.368	98.626	104.01	93.843	99.434	140.87	141.82	123.39	127	102.17	136.19	97.037	72.767
83.341	96.549	112.13	83.21	76.628	75.495	102	75.221	69.018	51.319	109.96	68.293	109.53	125	126.6	139.7	118	85.729	76.677	91.082	92.51	106.57	131.86	131.44	143.99	99.806	109.07	78.287	107.94	90.653	100.4	94.581	107.74	89.753	114.77	138.99	108.5	120.03	107.69	125.78	125.85	142.34	145.97	147.36	152.47	134.91	113.73	151.91	115.34	81.802
73.425	101	93.024	68.693	75.162	87.398	91.672	57.601	49.169	41.06	108.42	66.048	92.592	119.47	112.12	126.34	77.532	67.643	59.187	84.964	130.12	133.68	134.11	132.31	188.07	111.22	124.81	96.624	77.198	71.62	79.362	76.089	104.2	85.884	134.77	177.94	109.59	131.99	112.97	122.55	146.49	150.97	127.03	132.16	147.57	124.91	106.61	141.31	126.87	98.565
73.172	94.839	78.308	68.955	74.354	116.98	101.91	69.623	62.537	77.761	97.134	83.386	87.794	113.6	91.112	117.27	61.341	76.389	66.888	80.697	156.85	142.04	126.05	114.86	200.06	124.3	114.73	107.98	75.376	86.232	108.56	88.125	105.19	90.509	120.82	166.7	105.27	125.68	113.07	106	145.48	127.86	91.57	103.23	117.85	104.56	92.893	114.48	124.12	110.93
74.578	88.412	70.112	80.601	89.358	141.49	117.31	101.24	102.15	131.82	73.716	99.892	91.751	106.28	79.947	113.47	71.239	91.77	90.545	84.112	142.4	126.08	107.05	84.347	186.34	127.09	96.902	103.16	89.913	109.65	148.56	106.42	112.83	101.2	93.492	133.87	99.378	110.03	102.01	89.137	123.19	94.316	71.967	88.17	104.29	105.62	98.604	100.02	127.8	126.66
90.151	100.72	77.032	89.623	90.341	131.8	119.13	119.86	108.78	151.31	58.419	108.75	90.233	91.032	64.654	95.498	116.29	129.74	129.72	105.19	99.738	104.86	83.065	51.397	112.26	102.9	62.113	88.574	114.84	139.8	150.21	107.61	128.03	118.5	78.388	102.03	92.6	100.3	80.576	84.706	86.073	83.017	73.296	92.081	102.03	107.81	109.86	97.12	109.85	117.6
106.08	124.43	79.75	88.443	77.481	98.426	108.99	118.18	84.966	122.81	53.526	98.425	80.669	70.144	46.351	61.85	160.24	164.84	159.71	132.82	67.93	101.45	52.581	26.979	29.403	69.662	25.561	83.222	130.67	154.79	112.93	86.866	145.91	137.11	77.267	91.308	87.364	99.805	70.484	84.223	97.196	100.14	95.907	110.47	122.52	126.17	123.44	110.74	105.35	100.6
111.55	113.88	71.895	84.764	96.811	95.507	106.47	111.46	101.11	106.7	61.524	73.634	87.107	61.551	69.753	57.209	150.54	162.87	145.28	129.55	104.76	126.04	40.46	30.792	3.934	63.884	42.213	95.112	121.66	141.87	90.949	79.134	140.07	135	75.149	91.255	70.061	91.985	69.593	71.118	116.82	107.02	115.84	129.69	134.58	148.75	124.4	128.65	107.74	91.004
116	104.61	57.829	71.778	93.377	90.495	99.457	91.141	96.984	84.663	69.804	67.319	83.41	62.159	68.627	59.826	149.8	170.01	136.49	125.82	127.59	138.38	28.113	36.568	7.703	64.881	49.919	100.13	129.97	150.81	94.886	81.716	126.54	124.91	58.575	65.665	76.502	87.276	97.032	73.528	179.73	118.94	137.96	136.6	140.4	157.25	129.1	146.97	120.42	89.766
123.2	90.756	50.158	61.561	75.011	87.958	98.694	81.157	92.489	82.499	79.23	78.117	78.552	76.814	57.26	71.007	165.09	178.59	142.08	120.57	117.92	126.84	17.86	35.834	22.546	69.656	41.238	88.932	153.13	173.76	120.25	95.654	129.17	119.25	49.263	46.307	92.602	80.913	116.47	81.841	203.34	112.73	149.61	132.54	148.08	155.51	128.43	152.07	122.09	84.573
124.5	51.721	62.037	73.886	89.442	108.94	113.68	95.14	124.27	110.76	90.14	81.462	90.833	98.523	79.347	94.958	135.55	132.15	121.17	88.867	127.84	115.41	40.601	53.634	68.699	90.295	73.298	84.98	136.52	140.65	132.12	103.81	132.73	105.64	85.119	89.1	86.127	72.787	99.255	78.137	116.01	69.612	137.72	123.97	152.89	149.09	105.62	130.45	99.181	80.567
133.79	64.816	76.173	88.497	91.204	112.38	119.43	107.49	112.02	116.21	101	85.578	86.568	91.321	71.838	94.565	136.04	114.85	137.16	99.468	72.62	81.301	34.006	48.638	55.098	86.104	76.294	101.9	130.17	120.59	95.15	80.457	145.03	110.56	107.38	127.62	94.216	81.951	90.347	86.211	81.396	64.247	129.14	111.53	148.45	128	86.917	105.54	85.844	68.119
132.16	77.502	98.538	108.24	98.598	122.7	127.67	111.28	104.89	116.06	112.43	85.496	88.294	77.702	72.533	98.979	124.74	106.73	137.98	105.86	61.353	71.25	53.224	65.984	52.948	89.377	84.116	135.08	121.37	105.65	70.173	69.149	134.34	112.19	123.54	153.06	98.713	96.433	100.66	95.56	84.644	79.721	89.446	81.74	96.275	72.808	50.799	68.548	50.453	41.052
109.01	73.114	111.26	122.4	114.23	141.03	137.97	111.79	127.5	125.86	111.6	85.17	97.459	74.529	91.409	123.66	110.86	108.92	122.67	104.01	81.503	80.228	91.081	97.492	90.132	105.78	87.387	149.59	126.6	123.65	101.45	96.478	105.89	108.76	109.66	134.5	103.15	99.06	125.17	97.303	133.38	102.02	39.639	46.917	28.066	18.837	25.343	44.432	25.818	23.165
76.029	39.487	124.17	131.31	129.05	156.24	147.36	113.59	171.07	144.58	100.45	89.88	113.58	97.613	126.42	160.49	90.406	103.51	86.799	80.067	136.53	108.56	156.08	144.03	164.83	132.44	91.115	122.75	130.95	150.07	175.07	155.69	80.989	98.964	107.63	109.89	96.051	87.707	126.93	89.863	130.65	103.48	-4.9009	24.556	-21.265	-13.783	12.971	32.039	-1.0812	18.983
61.764	54.795	117.09	121.61	116.08	131.93	132.16	115.25	159.29	136.01	79.772	102.3	101.76	111.13	118.27	162.84	116.65	125.26	98.535	98.35	97.114	104.05	155.85	138.82	179.4	125.23	59.941	71.709	149.08	191.97	197.98	177	97.95	109.49	97.559	81.97	106.02	83.583	109.62	91.175	141.23	120.15	20.727	43.543	11.506	16.913	53.53	59.502	34.15	45.353
66.805	87.862	106.49	108.94	106.94	99.793	104.55	113.65	115.1	110.98	65.756	104.53	81.03	103.27	97.326	138.83	119.84	122.26	111.52	118.14	55.355	97.37	124.1	112.29	159.13	106.21	70.361	45.924	126.91	175.74	137.36	136.63	118.98	112.07	114.21	98.845	108.35	93.619	81.609	95.374	114.97	130.78	85.51	90.064	86.636	81.605	102.81	96.073	93.632	89.26
80.85	116.52	98.106	95.262	102.46	86.185	80.412	104.56	74.341	95.324	71.363	96.252	69.383	87.318	79.175	112.84	106.05	115.13	116.23	120.83	66.356	104.67	82.097	84.102	137.12	98.342	115.44	67.051	92.208	130.6	49.786	69.314	132.55	110.05	147.98	148.94	108.05	117.84	86.11	109.02	98.198	138.9	131.94	127.48	141.73	130.8	122.62	121.03	130.23	109.7
82.468	119.52	88.723	80.509	103.97	100.93	72.114	90.913	68.451	106.23	85.071	84.126	74.919	75.852	79.79	108.62	85.024	106.39	107.22	102.03	123.12	120.24	59.304	69.451	150.6	114.16	163.05	105.96	74.499	104.37	15.557	28.749	120.46	99.125	161.52	176.06	111.33	133.09	134.84	122.85	129.22	135.97	138.56	132.02	149.75	145.56	115.82	132.07	140.96	111.82
78.531	107.51	77.33	64.729	110.56	130.44	80.89	85.535	99.063	147	99.442	82.173	92.651	75.705	101.61	127.92	88.495	112.18	107.49	87.131	154.18	118.59	53.925	58.641	161.57	133.47	165.23	118.36	98.546	136.52	60.423	45.525	99.545	92.572	129.77	139.99	117.6	120.48	181.5	125.31	178.12	118.1	125.83	114.25	121.62	131.29	107.06	138.11	132.68	110.07
72.45	91.083	63.006	55.833	114.45	144.09	102.36	100.24	147	176.49	102.72	80.003	108.59	85.773	125.84	134.63	100.91	99.814	108.05	81.836	134.74	105.71	55.793	49.873	165.12	137.62	116.95	95.099	126.66	165.65	127.59	87.829	104.89	103.28	99.174	103.72	117.53	90.644	177.9	105.94	205.69	85.826	124.89	104.1	119.98	137	115.15	146.72	145.72	131.77
99.393	95.77	68.99	55.106	77.677	112.82	120.75	113.39	138.48	152.84	114.5	87.091	105.01	84.366	110.95	96.689	138.61	110.02	126.36	99.719	81.84	95.181	55.935	39.165	79.705	99.403	31.546	63.652	143.75	174.46	139.71	111.82	136.85	130.51	95.678	84.922	105.83	70.246	114.11	80.573	167.14	65.415	130.4	105.82	122.6	128.66	112.64	134.67	134.02	134.93
131.05	108.34	77.315	64.779	73.598	79.755	118.29	111.6	112.3	99.285	116.09	83.79	88.107	63.482	87.245	50.181	133.72	103.4	121.74	114.02	41.478	92.95	50.233	40.471	-4.7803	51.777	35.307	81.184	106.06	110.71	66.186	78.34	139.05	134.47	107	93.935	89.161	76.188	45.794	65.291	108.07	64.775	144.6	127.08	130.4	129.07	113.34	122.28	137.58	146.45
138.19	110.16	80.736	76.348	84.814	65.701	102.67	95.941	94.202	53.756	105.02	72.706	70.996	52.632	64.982	27.909	108	101.54	101.17	110.95	53.341	104.12	46.419	58.122	-18.003	34.301	102.06	139.93	60.716	38.227	-7.9092	29.821	119.3	121.12	116.54	116.81	81.886	99.984	31.651	67.233	90.773	79.182	127.75	136.66	132.14	132.97	104.61	110.56	142.91	135.56
133.34	104.5	100.03	78.469	25.081	43.876	86.354	62.144	32.563	16.767	99.363	84.687	53.458	62.994	21.974	24.723	125.9	150.22	107.56	105.42	113.3	126.15	72.036	86.147	-17.608	42.489	111.38	173.58	72.774	59.546	-5.3801	24.857	95.75	103.16	109.69	99.101	85.463	116.37	69.402	83.829	97.574	97.005	64.237	102.28	92.947	88.574	64.304	77.551	86.056	62.418
109.12	114.73	88.503	79.68	90.035	93.214	61.215	54.697	70.576	83.336	83.558	99.055	64.896	97.564	64.891	102.68	116.23	167.97	116.52	107.16	114.89	100.81	68.895	98.801	44.114	83.927	172.26	198.13	105.24	104.86	42.382	50.062	64.476	79.192	51.8	52.686	102.77	121.18	115.14	117.9	112.58	112.61	54.522	99.269	63.561	74.433	86.158	102.25	73.06	45.228
94.462	127.96	88.865	87.181	132.2	122.64	53.322	60.671	86.044	131.59	80.007	116.11	81.92	113.47	111.51	154.87	87.415	135.3	115.53	109.42	114.61	88.608	92.525	111.98	86.684	116.86	187.62	171.58	113.16	123.75	90.094	85.337	36.724	52.008	18.504	17.44	107.51	113.29	126.57	137.02	95.788	115.87	91.733	104.67	49.706	62.213	117.54	123.45	72.912	69.298
92.488	146.54	94.342	94.499	99.799	106.37	71.932	88.691	87.986	133.46	99	118.72	96.102	132.98	111.27	137.7	111.14	120.92	123.8	115.82	123.01	111.38	95.696	107.51	124.18	130.3	102.68	125.33	130.9	118.57	131.05	120.1	104.17	91.051	68.456	82.13	117.74	124.49	126.47	149.24	122.45	135.01	125.37	111.08	86.926	79.287	128.57	133.78	83.42	75.924
102.46	146.29	116.54	111.04	112.78	98.097	82.152	95.045	86.1	112.42	112.67	110.04	103.6	108.1	110.35	107.11	94.781	89.039	95.619	105.59	145.67	137.94	128.75	123.45	159.51	127.98	122.33	111.36	87.129	52.554	107.97	113.6	101.87	92.586	134.5	135.05	116.62	139.16	120.25	158.68	110.13	147.2	156.5	118.43	91.838	73.559	127.78	124.11	82.251	104.79
107.3	129.95	123.65	125.42	156.38	122.67	104.75	121.48	140.31	142.13	119.41	88.647	115.27	85.534	128.07	102.37	116.31	111.09	96.243	109.28	135.14	132.38	122.85	115.92	183.81	131.49	157.55	119.05	81.077	49.727	114.42	124.29	114.86	115.19	162.7	160.63	111.18	130.3	114.03	142.8	110.33	139	146.69	113.85	96.308	86.857	115.58	113.18	84.338	98.293
89.492	95.894	136.45	133.31	125.98	109.34	121.79	122.11	123.19	115.67	91.319	66.443	96.564	55.035	96.462	74.292	122.75	113.26	94.493	104.29	140.12	124.78	146.06	124.66	210.16	135.85	155.49	105.44	69.211	65.642	121.77	121.94	103.05	110.37	199.7	169.41	102.1	104.75	119.41	112.31	117.89	105.2	108.63	81	105.5	93.736	86.895	80.647	88.737	82.995
59.668	67.477	137.33	135.92	131.05	107.35	118.69	109.79	119.22	97.69	45.77	45.557	75.99	50.164	82.644	74.564	75.992	71.083	71.882	82.589	149.7	106.35	164.21	145.12	256.71	148.5	175.57	98.788	44.174	50.072	110.5	103.52	85.824	88.009	246.48	198.83	98.375	94.233	122.18	105.65	98.927	74.002	82.109	68.982	110.25	96.244	75.761	70.114	96.332	86.98
56.902	76.861	130.03	125.69	106.14	89.307	114.04	98.329	89.958	80.474	30.388	45.883	57.64	53.11	64.16	76.489	58.937	58.519	84.61	89.964	128.52	86.323	146.6	135.51	211.85	135.29	130.92	80.623	52.688	66.403	100.97	94.49	98.77	86.164	247.04	193.17	105.14	97.222	113.47	111.14	96.719	78.592	82.405	73.694	105.74	80.321	74.839	74.77	96.121	81.213
59.904	85.943	117.66	115.65	100.57	81.689	111.47	93.122	87.152	72.309	37.355	51.567	58.783	70.257	65.975	87.644	33.907	35.603	83.661	91.114	124.53	90.087	133.43	128.59	183.42	121.22	107.79	75.997	51.693	55.496	104.17	95.093	113.17	89.963	219.12	180.34	114.72	113.32	109.99	117.48	111.69	101.73	92.917	90.611	109.32	77.669	83.681	89.41	105	93.127
72.677	84.424	120.28	112.24	108.24	87.686	108.1	87.858	93.846	74.428	60.381	71.838	74.864	94.288	76.065	105.14	23.773	29.596	79.787	87.696	135.35	105.22	150.48	137.44	171.14	109.58	121.29	85.541	50.112	48.325	127.58	113.09	104.87	90.091	165	137.43	118.33	123.31	111.93	115.34	108	119.78	84.583	95.943	96.463	69.08	83.577	88.124	86.761	99.305
83.322	81.858	127.46	117.34	114.11	101.02	108.09	96.054	103.31	86.062	79.622	99.705	93.685	119.23	81.769	116.45	36.641	36.223	88.459	92.849	128.22	107.51	169.73	146.83	178.31	106.31	133.27	96.691	59.298	60.53	160.44	138.32	94.399	96.461	103.6	88.887	115.61	113.18	114.55	95.628	106.03	117.68	65.796	88.05	93.688	80.471	84.749	77.931	78.586	102.72
93.143	87.621	127.93	126.21	122.14	119.2	106.72	113.73	110.99	108.03	90.957	128.44	108.01	133.05	90.11	121.44	47.127	38.332	100.79	105	101.68	90.983	163.09	143.55	175.25	106.39	132.73	103.3	68.104	73.909	160.77	144.35	81.117	100.51	59.676	59.041	104.96	91.299	104.79	72.563	92.16	101.87	61.644	82.916	92.271	99.084	94.075	73.229	92.715	111.63
105.56	106.01	116.09	125.16	105.41	123.57	96.953	123.33	97.166	120.72	103.86	154.92	111.22	137.42	87.844	111.62	59.285	49.222	109.42	117.29	78.506	75.433	118.56	120.89	141.33	99.169	95.088	101.7	79.398	82.256	115.54	119.22	78.393	106.5	56.248	66.238	98.374	84.582	92.575	73.171	81.815	101.5	77.26	88	85.903	102.71	107.14	82.976	115.95	116.99
106.52	114.41	87.133	109.03	84.032	121.01	74.951	115.91	82.028	120.73	114.12	166.46	108.58	142.39	85.168	99.568	58.307	57.103	91.849	110.05	83.569	78.584	57.707	92.926	118.93	91.267	61.172	101.03	79.735	69.928	49.142	71.431	77.868	106.48	85.274	107.36	100.34	102.03	92.536	99.441	82.452	117.61	105.74	106.38	92.411	106.75	127.63	113.76	148.15	132.85
98.873	104.31	54.773	85.534	74.833	121.68	50.212	98.423	71.377	116.57	120.83	165.29	106.11	146.64	88.278	99.015	60.22	72.829	67.554	93.306	94.741	87.213	10.878	69.835	101.57	84.142	55.049	101.63	80.06	69.473	7.0068	35.107	69.905	97.708	98.04	130	104.53	120.23	99.686	125.4	77.004	127.18	134.08	127.43	115.62	121.29	152.12	150.42	171.02	155.11
82.091	79.563	34.907	72.672	78.097	124.56	42.553	89.789	68.85	105.23	116.98	150.95	106.32	149.23	91.575	103.59	67.977	81.36	53.034	76.887	92.7	88.557	-2.0853	62.621	100.77	85.566	67.094	99.749	84.507	82.574	11.824	30.22	68.587	88.683	87.359	133.54	104.55	118.02	107.09	126.05	69.738	107.69	152.37	141.05	163.92	162.76	173.47	173.39	186.89	177.16
74.849	58.964	40.852	80.704	80.441	124.5	67.328	100.69	72.883	94.541	115.51	132.83	112.65	144.4	94.559	105.92	89.206	89.783	64.577	73.175	75.059	81.244	11.794	66.561	81.347	91.094	63.907	90.524	103.78	109.63	50.721	57.999	88.422	90.893	64.401	124.73	95.916	92.579	101.99	101.98	58.263	67.002	154.56	142.21	199.2	200.39	172.47	165.9	176.55	170.17
85.715	59.116	63.165	99.874	74.729	115.45	112.97	120.27	83.114	89.447	124.97	117.19	123.32	132.21	98.458	102.86	121.65	107.18	94.494	83.18	54.57	79.013	27.483	69.559	34.727	92.125	34.66	77.446	136.61	135.61	87.213	91.819	127.12	106.89	48.811	114.97	87.843	67.706	90.19	81.515	66.455	42.509	144.65	135.67	190.78	203.98	147.17	137.88	142.49	127.52
103.38	78.742	80.9	110.42	74.706	100.06	144.74	125.04	97.546	89.51	136.32	105.61	132.51	120.73	107.18	100.94	146.15	126.68	114.74	94.691	46.606	92.768	35.327	69.9	-0.48929	87.043	15.999	70.711	162.45	140.83	95.032	101.69	155.85	120.93	48.767	104.3	91.455	68.118	86.993	90.678	105.4	59.802	131.68	129.27	146.62	174.39	118.99	115.81	108.86	81.325
111.76	95.26	85.457	102.33	80.851	83.614	143.56	107.8	105.92	88.085	137.77	97.759	137.03	118.5	121.35	103.59	147.24	131.53	106.8	94.27	65.278	122.41	50.768	75.565	8.1339	81.788	33.717	68.958	161.97	127.12	85.536	89.083	153.66	118.21	59.796	90.499	99.614	88.329	90.994	115.17	140.29	96.861	115.3	120.99	106.32	139.7	101.89	109.3	92.536	64.727
112.31	110.24	83.165	81.429	96.346	74.533	110.5	80.205	99.387	85.186	128.72	100.3	133.85	127.9	131.72	111.48	140.38	132.65	90.918	91.804	80.191	136.08	71.117	84.344	44.812	77.888	77.517	72.711	147.46	120.53	77.556	73.971	133.38	107.53	69.758	77.1	109.94	113.1	97.645	137.89	142	127.17	97.718	111.71	95.919	117.96	102.58	115.91	89.145	82.059
105.04	111.78	91.142	71.197	112.58	75.1	79.084	62.99	82.615	71.098	114.2	107.23	125.68	133.25	135.74	114.14	109.73	106.7	67.263	82.268	98.335	127.55	110.99	105.71	98.023	84.061	126.35	75.026	110.43	104.13	79.843	71.361	101.83	88.191	87.613	86.609	110.18	121.72	100.89	135.17	101.6	122.72	79.185	98.031	112.06	109.92	104.5	112.32	93.2	124.81
105.24	124.11	105.72	76.274	117	80.512	72.466	69.263	71.099	60.204	110.17	116.65	111.64	127.22	123.87	108.44	104.78	104.93	75.688	91.983	80.556	87.914	126.4	111.41	112.96	89.597	124.13	74.988	98.763	110.15	93.381	86.233	98.252	91.898	98.047	108.04	115.04	117.67	108.73	121.95	86.002	113.45	61.918	83.794	124.01	96.872	97.889	97.052	93.709	145.81
101.4	121.12	126.81	97.464	125.96	92.502	89.814	82.993	88.66	55.918	109.09	113.63	100.82	120.87	111.98	103.79	91.378	98.818	75.662	88.155	85.851	61.485	148.3	128.65	141.19	106.86	116.43	80.149	89.241	92.23	107.19	102.58	100.93	99.017	132.15	150.79	119.49	115.93	121.94	117.97	88.772	109.35	33.547	69.674	104.04	65.718	70.894	67.591	72.923	135.46
99.008	114.79	137.37	112.89	125.99	95.302	107.85	88.463	103.42	57.608	103.92	103.11	89.275	112.63	92.981	100.51	94.67	108.59	84.192	89.27	86.839	53.326	162.19	139.59	148.66	117.85	107.02	84.408	96.327	87.069	113.74	110.18	99.473	104.31	151.31	155.63	125.11	117.63	127.58	124.59	111.09	121.2	12.742	60.513	65.311	31.019	44.834	44.78	45.117	100.26
89.384	90.634	129.89	117.36	134.45	98.252	115.41	90.78	117.9	72.1	88.058	86.785	90.279	110.47	90.306	105.53	79.797	90.28	76.984	80.5	102.38	69.893	179.84	150.91	164.66	129.65	132.49	87.979	90.793	76.853	117.7	112.44	81.651	91.978	150.79	131.18	116.27	113.12	108.94	118.66	100.09	117.93	11.965	62.76	47.395	30.043	38.365	42.357	38.288	81.661
91.928	87.681	110.64	104.38	129.18	89.609	98.316	86.104	95.119	83.028	77.448	92.018	95.374	113.05	79.048	102.76	82.844	82.671	83.462	84.185	92.267	82.21	168.8	141.04	147.62	121.98	149.75	92.906	95.444	88.83	108.46	107.92	70.601	81.052	127	90.509	112.87	113.11	88.143	115.47	75.294	115.72	34.328	74.759	50.548	45.111	57.521	61.921	47.238	82.708
105.32	95.133	90.436	87.601	106.84	81.991	81.647	91.608	67.798	96.663	89.947	117.12	110.59	118.2	76.421	91.102	92.439	80.597	94.199	90.059	81.032	91.506	130.42	110.63	106.88	101.82	133.6	94.205	103.43	108	100.76	107.08	74.993	79.358	91.072	66.207	109.92	109.27	79.19	105.44	53.944	108.83	52.4	80.304	55.73	57.467	75.534	78.189	64.994	100.13
120.77	106	79.422	77.782	86.577	83.093	70.682	99.113	58.255	108.82	118.4	147.16	126.72	123.1	87.516	77.913	91.572	78.419	96.766	90.827	79.584	98.287	86.933	78.329	69.712	76.552	104.33	95.265	101.61	109.28	87.636	97.205	74.395	78.672	56.347	57.876	109.18	106.41	94.209	102.22	59.486	108.97	45.87	69.082	34.21	44.475	76.178	72.651	76.91	129.39
128.88	113.17	79.507	76.8	82.964	92.986	63.766	101.18	74.179	119.74	141.65	160.19	134.78	133.68	109.01	75.546	81.229	77.408	94.044	89.304	85.587	102.69	61.118	61.724	51.453	56.267	87.026	96.667	92.665	94.841	70.197	75.75	65.268	79.057	32.598	51.306	106.6	107.43	116.74	109.19	80.419	116.3	16.194	47.773	-6.055	18.65	60.586	49.403	72.743	153.95
129.73	117.2	90.579	80.065	81.313	98.584	62.104	98.458	92.171	124.73	145.85	148.37	131.44	151.04	122.98	84.22	81.677	87.589	101.38	95.021	89.968	103.05	62.456	65.516	38.266	47.671	77.04	92.457	93.619	91.295	59.752	59.979	67.36	90.646	29.107	41.749	98.547	111.51	119.31	116	80.72	120.25	-12.542	33.804	-32.083	4.6687	39.959	27.056	47.035	148.52
124.81	128.92	99.781	84.266	92.157	99.932	66.207	98.071	95.76	125.12	126.16	121.61	119.08	149.02	127.23	102.52	85.736	96.18	118.65	115.64	64.938	86.004	74.8	75.848	19.63	52.024	88.232	85.126	99.068	103.46	52.245	57.81	71.195	102.28	25.536	19.48	91.716	113.21	97.972	111.81	61.029	117.24	12.897	52.621	-14.338	24.596	49.413	38.878	41.161	136.17
108.15	131.09	105.43	88.8	90.262	94.531	84.431	104.34	95.155	116.14	98.875	96.225	106.49	135.23	116.78	112.47	90.272	98.473	119.39	120.19	60.487	80.876	94.414	93.314	41.796	77.199	92.445	79.093	105.09	110.77	67.25	80.179	94.092	117.43	55.603	43.914	94.573	118.87	83.311	103.39	46.949	113.37	65.646	89.916	38.777	61.07	71.96	75.765	51.863	113.73
91.619	128.86	105.37	92.792	83.873	92.627	107.63	111.25	98.732	111.11	82.944	92.571	93.146	104.52	102.58	113.03	103.72	112.66	111.02	113.5	67.544	87.285	106.44	103.2	82.761	104.58	85.382	80.405	114.15	121.55	101.91	115.14	110.07	123.14	80.755	76.742	109.21	120.86	92.804	101.5	70.547	125.42	112.44	117.75	75.891	73.956	94.557	112.38	69.912	96.034
73.461	108.33	102.89	101.64	103.68	108.82	121.15	112.82	133.1	121	75.343	99.421	83.775	82.737	107.23	115.17	101.29	113.16	85.081	87.525	105.71	112.8	127.01	121.28	160.26	130.65	101.23	97.427	107.19	107.46	143.64	140.87	104.13	109.57	99.684	110.55	117.95	115.92	114.32	108.14	107.62	140.17	112.81	117.38	76.992	64.107	102.16	122.48	81.7	99.339
74.022	90.231	110.89	110.99	112.81	114.11	113.46	98.176	137.87	117.29	73.484	110.22	68.974	71.573	104.03	106.72	106.44	113.77	81.799	77.192	143.84	140.09	158.96	142.16	190.31	131.84	113.51	111.61	98.211	99.059	166.64	145.07	83.106	86.197	98.627	102.9	109.1	101.09	115.7	113.56	120.71	142.93	79.195	91.589	50.395	40.382	93.657	97.639	70.845	107.93
84.915	83.402	117.91	118.44	113.82	106.71	97.631	89.611	126.66	103.62	70.224	103.9	61.608	83.298	96.435	94.513	118.44	104.28	104.87	91.134	163.43	153.04	174.94	153.39	184.24	123.58	110.42	116.29	98.518	97.232	172.69	140.35	95.405	87.061	100.36	98.612	89.461	86.846	90.209	105.96	111.37	120.38	59.057	79.374	60.564	61.666	95.245	79.764	76.11	114.86
104.21	95.399	125.69	122.26	122.1	91.08	79.496	81.046	89.065	74.78	66.272	90.911	63.368	83.002	89.7	86.641	110.08	79.898	127.08	119.48	154.47	139.63	176.62	152.76	147.83	114.63	125	111.7	89.947	91.359	148.46	129.45	100.7	90.342	103.19	89.408	75.446	81.691	60.333	93.59	80.393	85.496	101.96	103.93	96.955	105.18	124.62	94.102	107.02	131.44
116.45	111.99	129.16	119.37	120.25	76.656	77.973	82.402	65.151	50.021	73.089	82.301	75.498	78.804	86.814	82.506	104.11	75.26	131.15	135.66	143.56	121.52	156.62	136.14	135.59	121.93	122.69	102.05	92.959	94.994	139.32	136.34	119.67	111.38	126.15	110.27	82.007	91.131	61.468	86.872	72.243	65.482	166.05	141.88	140.61	143.22	154.93	129.42	142.92	130.91
115.86	120.56	130.81	114.56	123.13	75.978	85.729	82.864	68.774	40.017	83.915	85.813	84.635	64.482	95.165	84.513	90.005	84.18	106.58	125.59	141.46	111.49	140.37	119.32	160.88	139.23	127.58	99.145	90.303	95.347	146.17	146.91	111.52	118.45	147.23	126.98	98.849	103.69	92.117	89.175	82.526	70.549	203.47	157.29	149.53	143.6	164.02	148.7	160.23	127.51
103.84	123.25	126.42	111.34	124.55	82.129	91.391	81.492	89.794	41.286	84.491	92.646	78.035	52.268	100.96	83.352	78.547	93.298	78.59	104.47	134.96	109.23	130.84	108.25	198.13	148.43	129.42	106.11	81.67	87.202	153.7	141.65	87.958	109.53	150.75	125.32	112.34	110.63	125.11	93.94	108.1	92.26	190.2	136.63	136.37	128.64	150.14	134.34	163.96	130.32
99.713	121.52	115.82	112.84	121.44	92.955	98.204	90.642	113.37	63.882	80.755	95.514	67.006	48.218	107.75	85.378	81.157	97.455	80.231	99.664	111.52	102.71	118.04	96.144	171.2	134.12	116.6	112.09	78.329	87.388	148.65	126.9	72.3	95.227	116.04	91.129	105.41	99.495	118.07	82.476	107.16	100.9	150.12	101.62	119.51	122.39	125.38	98.62	157.21	129.23
106.93	115.57	102.07	117.89	113.59	103.28	107.51	111.51	126.26	98.523	81.607	94.966	68.26	61.504	112.36	94.894	94.111	95.068	105.18	112.51	83.684	90.07	97.837	86.038	88.672	105.82	91.555	111.21	85.718	92.172	129.72	116.07	84.145	91.513	71.043	60.429	89.83	83.439	80.98	65.903	81.924	90.031	120.46	84.386	115.27	129.89	109.75	75.532	146.04	114.62
118.46	105.04	93.885	121.84	89.558	104.88	120.72	134.09	115.33	124.62	97.075	101.91	87.039	88.834	108.28	108.18	116.81	102.36	131.3	130.19	71.937	81.915	81.095	83.086	2.6828	82.732	54.327	99.46	108.18	108.57	119.92	124.75	116.55	104.55	43.12	52.255	83.315	74.362	52.238	60.695	66.197	75.755	111.83	88.076	114.47	128.02	105.74	77.741	125.21	81.178
116.15	85.641	96.122	125.59	77.485	108.79	133.27	147.65	105.47	138.55	119.14	114.06	118.06	120.58	113.21	129.05	121.79	106.09	125.55	128.67	93.076	88.967	90.783	100.04	-5.7785	86.739	45.769	89.938	124.48	118.1	137.69	149.18	134.33	116.98	42.428	64.424	85.546	73.124	55.351	70.093	73.817	70.177	107.09	95.114	103.42	108.84	106.36	91.711	97.75	52.718
101.14	80.11	102.63	126.24	87.919	116.21	138.76	149.58	107.91	144.64	134.28	121.92	141.13	137.01	129.45	150.23	120.53	111.73	109.77	122.32	106.33	95.894	110.81	118.45	47.568	106.66	65.619	91.998	135.24	131.41	174.45	170	128.62	122.47	39.526	60.169	90.121	72.278	81.483	81.89	114.59	81.814	98.841	92.045	90.803	93.928	110.55	101.1	83.839	46.765
88.195	85.602	119.7	125.02	100.44	120.14	139.94	137.79	116.94	142.67	139.27	115.91	148.07	132.69	148.34	157.72	116.46	112.06	98.024	109.79	123	104.21	141.45	135.13	105.57	124.16	96.352	102.66	132.53	136.79	201.79	173.69	109.11	114.97	46.765	46.869	81.992	70.237	101.37	83.804	131.1	91.844	78.712	77.923	80.684	89.229	98.864	86.644	65.913	47.088
86.507	103.68	127.21	117.29	108.04	119.48	138.49	123.51	130.37	140.85	133.09	94.06	140.11	106.79	157.39	145.65	118.69	109.04	106.03	105.15	115.12	97.841	140.04	125.16	113.09	120.97	114.33	114.15	121.7	131.09	184.71	149.97	98.706	104.08	58.901	40.638	72.937	70.811	107.15	76.732	133.11	92.917	82.475	79.795	100.95	114.72	91.943	78.847	75.548	53.587
98.408	109.16	123.55	104.52	99.128	117.35	139.11	113.75	140.99	143.45	129.94	72.54	131.92	78.204	150.81	118.29	123.69	110.91	118.08	98.109	106.82	88.082	108.86	95.899	66.209	101.95	107.42	115.59	107.76	115.38	128.86	115.9	102.44	96.033	89.504	63.16	69.21	74.096	100.86	69.583	108.81	78.835	107.38	98.816	131.81	138.19	85.277	86.668	89.799	49.657
102.84	92.836	99.31	94.035	92.964	122.15	142.57	122.34	159.6	150.99	127.67	58.469	132.65	66.472	136.36	87.815	114.82	103.42	114.29	86.639	96.501	81.997	57.878	61.881	36.178	90.604	88.41	108.7	91.314	87.97	68.561	85.74	116.98	97.237	126.01	115.48	75.538	73.886	95.094	62.763	102.79	58.112	143.95	122.33	174.77	164.88	93.441	115.75	129.27	60.496
102.07	69.626	74.54	93.645	95.818	129.03	142.93	139.72	163.45	153.5	128.85	60.957	138.77	68.627	119.57	65.515	92.826	91.31	100.27	80.91	82.878	80.761	25.203	44.879	34.301	92.716	75.926	98.434	78.096	69.744	32.609	69.855	116.53	97.305	139.38	145.5	79.743	62.42	83.72	52.693	99.739	42.053	164.9	123.93	191.08	169.29	105.93	133.38	158.54	85.961
102.08	58.911	67.105	103.06	97.668	127.62	139.95	153.94	145.95	145.06	133.9	72.307	144.67	82.471	101.94	54.724	76.501	85.818	92.25	85.181	77.391	85.792	28.206	52.802	57.11	105.12	68.126	91.356	79.908	72.379	34.546	71.603	112.49	100.14	134.86	145.59	76.515	48.492	67.882	40.41	84.739	38.964	152.14	99.684	174.35	152.91	108.79	119.62	149.4	102.51
[truncated: 66 more columns]
