# Supplementary material for: Constructing high-order functional connectivity network based on central moment features for diagnosis of autism spectrum disorder
Source: PeerJ. 2021 Jul 6;9:e11692. doi: 10.7717/peerj.11692 (PMC8269664; doi:10.7717/peerj.11692)
Supplement: Supplemental Information 2 [file peerj-09-11692-s002.zip › raw data/Subject_67.csv]

104.67	106.83	115.27	75.805	133.41	106.12	94.644	82.266	92.364	99.264	124.38	99.599	123.7	103.83	144.11	131	100.46	120.26	79.145	91.35	96.749	59.852	108.84	86.876	108.72	93.347	121.13	90.648	118.56	115.36	109.44	85.555	88.653	73.735	72.165	56.316	96.308	96.803	101.63	92.563	96.935	105.77	77.61	67.995	72.289	47.809	70.53	75.089	58.506	64.406
109.24	107.14	144.92	68.35	156.87	91.366	116.34	59.732	109.04	67.156	139.83	80.428	124.43	64.152	145.4	105.22	90.66	112.88	87.091	82.441	96.864	64.888	135.75	84.421	149.52	92.699	146.37	105.09	100.76	92.656	121.26	94.48	98.085	68.613	105.78	64.151	96.923	88.123	102.06	83.733	102.69	90.399	99.692	84.22	104.42	52.676	93.971	96.279	71.886	59.535
119.77	116.22	150.24	62.074	148.96	68.542	127.5	47.194	108.88	38.984	132.05	77.035	121.31	41.434	136.92	75.55	87.531	106.95	102.64	86.307	82.028	72.275	128.12	74.897	153.47	79.199	132.74	95.842	90.853	75.855	112.16	93.092	100.91	70.835	99.49	57.201	99.885	84.484	104.66	69.797	124.19	83.86	116.7	119.19	137.82	91.439	121.91	130.45	117.47	101.34
126.68	120.48	139.75	70.809	135.26	61.213	127.87	54.509	92.716	43.924	119.8	90.749	113.93	55.182	119.62	60.702	95.218	99.427	116.78	102.97	72.949	73.345	102.17	78.451	151.19	87.238	123.56	81.856	92.268	65.538	96.902	84.246	100.62	83.771	90.013	73.99	95.644	85.136	97.896	60.24	132.58	89.143	131.57	159.24	154.51	144.05	140.13	160.26	160.94	157.85
129.21	119.5	119.38	95.135	106.01	64.18	115.95	81.124	68.556	65.13	114.84	113.93	113.77	96.252	102.81	73.406	109.74	98.067	112.01	114.56	81.464	77.686	71.766	96.43	121.95	93.62	114.12	74.917	95.551	68.482	69.594	73.037	92.061	99.427	100.9	116.75	92.732	90.727	83.12	61.456	120.19	105.07	127.11	169.1	150.04	177.92	132.21	158.39	178.27	190.11
117.51	115.58	110.11	126.29	102.01	81.019	108.37	106.71	59.411	85.618	118.04	118.21	111.68	120.25	82.696	76.196	118.16	106.37	99.6	117.91	87.893	85.545	67.407	124.71	117.2	111.66	152.78	97.471	93.612	71.984	68.254	77.392	90.789	112.98	119.82	147.7	89.891	96.374	66.351	69.694	92.324	103.92	119.71	149.02	133.15	163.47	113.97	131.17	150.83	171.4
98.828	103.17	104.11	139.35	92.724	92.452	102.82	126.43	71.561	100.96	112.64	109.03	109.49	122.46	76.726	85.784	112.95	119.19	92.998	108.6	92.769	108.7	91.186	139.19	102.16	109.53	162.77	119.03	91.65	88.14	93.576	99.444	99.132	117.52	132.34	144.94	94.194	100.07	63.823	78.985	81.47	100.31	111.62	115.68	126.92	138.22	97.295	96.101	117.36	128.17
80.134	92.029	98.914	128.24	91.431	100.81	99.852	125.18	106.33	112.14	95.752	88.743	98.626	100.26	77.288	84.323	90.528	116.85	101.01	99.927	86.338	127.08	125.09	134.97	106.57	107.97	153.3	130.7	92.584	100.73	135.48	124.15	112.35	114.83	116.87	109.39	100.44	102.3	76.884	84.925	99.794	97.023	125.76	110.03	141.21	132.02	107.01	92.43	106.76	103.8
74.308	80.543	90.931	97.919	73.78	96.294	94.649	110.47	133.8	118	74.758	73.18	84.819	79.471	79.888	86.254	61.458	92.106	109.05	93.44	86.462	123.38	138.23	112.93	103.92	99.296	100.2	110.81	94.277	106.7	155.73	127.52	114.35	104.84	89.759	77.825	106.06	106.51	100.01	90.65	126.94	114.85	159.11	140.8	167	159.14	138.09	125.21	131.69	117.91
87.176	81.699	83.652	70.133	53.842	94.693	89.645	98.915	145.66	127.11	65.941	73.624	86.121	76.962	88.304	99.239	53.94	79.207	115.89	95.048	92.405	94.965	128.73	84.081	82.95	90.706	45.343	88.851	96.783	110.6	141.58	107.45	107.06	95.84	79.864	76.56	107.2	106.16	113.08	98.246	148.73	148.43	170.75	165.08	169.18	182.25	151.57	151.97	161.7	149.12
105.29	92.13	84.981	64.791	40.717	92.999	89.617	94.635	134.07	116.65	70.218	79.291	97.081	81.52	87.325	96.349	58.764	82.06	108.36	93.288	95.17	62.133	99.731	67.337	55.621	84.029	26.603	79.89	89.324	104.43	102.29	81.951	90.728	92.506	85.48	93.582	103.05	104.04	106.55	100.86	129.55	160.46	162.51	166.19	151.89	172.59	148.15	155.47	166.49	165.82
108.53	95.265	102.54	80.913	54.623	91.094	99.562	99.214	110.52	95.421	81.299	86.044	106.73	88.177	85.739	75.178	69.306	98.447	100.11	88.981	88.839	53.469	88.678	73.129	56.864	97.829	60.069	87.837	79.479	90.988	87.527	78.509	84.819	95.604	108.56	106.87	93.417	97.619	88.775	94.476	84.337	136.2	147.12	145.28	125.64	129.2	134.39	132.55	135.44	148.48
100.33	91.603	111.86	103.38	60.87	83.509	101.09	107.96	88.246	72.902	87.956	101.24	109.13	100.89	90.524	67.519	76.604	107.49	88.58	80.904	78.451	84.987	91.737	92.097	58.603	107.24	79.599	96.092	75.281	86.611	91.37	97.869	83.889	102.25	120.44	102.17	91.272	93.278	80.287	85.285	55.819	94.042	124.34	116.83	107.69	93.346	120.16	102.61	103.37	124.39
91.928	88.873	105.03	112.69	58.505	80.417	91.548	114.67	73.584	76.581	91.269	124.68	102.33	121.18	102.31	94.093	96.764	113.99	86.217	85.174	69.699	127.38	108.62	106.11	60.333	111.94	69.834	100.91	89.136	103.78	115.12	124.11	92.964	109.08	109.72	85.67	98.468	92.331	94.38	88.277	80.554	73.849	94.492	93.549	86.967	79.335	102.63	81.576	88.245	111.73
89.552	100.83	97.778	102.05	56.126	63.083	80.747	106.69	62.724	71.545	97.451	143.19	87.207	130.75	114.26	110.73	129.08	123.67	90.916	107.79	65.681	140.19	122.65	107.59	71.83	103.07	64.972	86.047	111.75	120.44	126.02	127.64	105.32	110.5	100.37	77.311	114.36	101.95	133.11	112.32	141.65	97.857	93.599	97.243	74.034	79.915	97.255	84.744	88.218	105.47
104.64	120.64	74.834	83.772	27.597	63.506	71.706	102.94	42.989	89.749	99.01	144.25	68.932	131.53	86.152	132.78	166.27	148.87	95.669	125.64	69.095	115.04	100.48	84.816	35.615	67.935	19.944	69.988	133.13	159.49	115.73	119.14	110.89	113.83	45.482	68.469	123.56	119.9	158.26	138.54	164.49	136.24	89.157	102.51	59.64	87.441	90.843	97.988	96.772	107.47
119.85	154.5	67.533	71.032	18.519	55.845	76.24	95.231	42.971	77.272	104.91	131.95	69.348	113.56	60.842	102.24	187.76	184.4	109.39	136.55	63.452	76.392	70.53	61.808	2.1697	32.27	15.111	54.854	141.33	174.43	80.309	97.163	111.15	113.93	12.756	58.593	125.47	136.99	156.36	146.53	152.91	160.84	103.95	109.2	66.482	84.894	92.755	106.71	99.944	104.61
129.86	168.76	70.762	74.109	17.773	56.365	88.427	101.15	63.543	71.923	115.46	121.23	92.172	103.3	55.586	75.176	182.1	198.17	124.39	128.2	64.199	61.934	53.904	54.047	-31.359	12.983	7.1882	47.14	137.45	172.71	49.044	83.773	108.9	112.57	10.247	50.22	116	141.72	122.79	126.53	106.22	151.99	108.75	103.27	85.169	89.679	91.581	100.11	105.09	105
130.21	157.54	86.41	92.686	39.702	67.223	104.69	109.93	100.84	72.516	133.23	113.05	124.3	98.895	77.048	63.573	153.19	166.17	129.64	112.09	69.541	71.302	64.551	72.56	-21.051	28.587	23.41	55.719	123.81	142.46	39.984	78.993	107.61	109.31	41.87	49.562	101.4	131.47	81.818	93.686	62.923	113.88	102.94	93.503	102.6	99.683	90.365	89.398	112.96	114.5
123.22	121.32	108.91	112.46	72.428	82.416	123.59	116.79	127.35	80.265	149.5	104.18	143.73	97.414	109.2	80.027	126.01	107.03	122.44	102.81	83.869	80.284	98.557	102.95	29.908	65.498	57.473	72.052	110.51	101.49	64.112	80.216	114.16	104.66	95.152	68.18	88.56	112.42	64.003	74.569	46.121	80.709	90.579	86.184	105.05	107.81	86.465	82.273	119.15	123.37
116.55	93.833	117.89	120.55	82.814	82.806	133.06	115.04	130.09	66.84	149.08	96.336	144.71	90.957	131.11	105.28	115.28	64.941	102.97	102.67	96.516	76.661	120.32	119.88	65.986	78.074	82.036	82.495	102.68	74.783	85.744	80.815	117	100.56	135.35	98.534	89.818	98.673	80.012	79.318	64.738	75.875	74.991	79.422	102.64	110.82	81.085	78.672	126.09	129.23
106.32	83.131	111.09	116.13	81.648	83.605	132.24	113.07	116.21	62.833	131.99	93.28	128.71	88.333	128.2	129.11	122.55	69.496	92.621	108.25	104.9	68.842	128.11	116.33	80.334	81.35	91.552	93.154	108.25	82.968	115.87	96.481	120.98	102.82	139.99	126.26	94.251	91.234	107.14	95.014	92.013	89.713	61.958	69.35	95.194	105.4	74.241	71.848	121.08	118.93
84.416	81.305	109.42	109.06	94.262	82.796	126.32	107.78	101.65	67.008	114.15	92.9	105.4	91.07	106.48	120.46	118.28	87.439	91.94	108.12	113.25	76.491	132.47	114.19	118.3	108.3	111.57	98.605	117.1	98.509	154.83	126.77	120.86	107.64	123.8	137.92	93.533	91.243	124.37	102.12	98.545	96.307	83.688	76.75	95.234	94.87	88.655	74.923	100.36	91.384
71.468	79.852	107.75	107.86	97.984	90.886	108.55	118.16	107.77	101.61	111.91	114.43	111.53	122.8	112.8	136.97	106.58	97.124	97.634	97.491	140.16	122.57	143.8	121.52	135.65	134.51	93.003	102.79	126.48	121.91	171.31	156.58	115.62	113.88	133.07	151.36	95.166	89.527	122.47	100.68	108.26	105.29	88.595	72.63	85.364	96.586	89.875	61.873	83.446	64.401
65.431	69.179	127.35	117.59	135.88	112.74	106.22	123	126.7	138.21	125.52	119.37	126.35	140.42	126.93	132.41	88.58	74.491	105.97	91.813	162.06	162.03	167.55	145.75	199.63	180.42	122.93	120.57	125.22	111.78	182.81	168.66	118.12	119.46	167.37	161.33	93.493	86.85	108.25	97.88	109.31	100.69	99.859	80.376	65.645	87.078	94.424	59.079	60.827	42.026
82.73	60.27	126.82	125.48	134.21	130.63	108.37	126.94	136.82	151.45	125.65	109.75	144.1	138.69	135.76	139.09	85.983	51.815	105.82	88.784	167.21	175.54	161.14	149.66	188.69	165.14	110.1	133.82	117.01	102.12	151.23	151.71	117.3	123.07	187.64	166.4	102.39	89.611	94.917	101.09	112.18	103.96	74.665	76.128	48.608	83.508	80.891	56.866	62.392	49.849
96.465	57.421	116.46	125.52	124.97	127.88	123.1	118.04	134.14	121.43	104.4	82.459	134.23	106.39	122.17	110.69	97.37	51.983	108.04	98.225	142.04	146.6	134.9	131.2	146.2	124.69	105.63	132.71	108.51	86.157	112.92	120.42	120.48	123.22	186.33	165.27	111.37	98.436	91.3	106.88	105.14	105.97	61.31	80.983	55.597	79.021	75.259	69.893	73.983	68.628
97.16	64.617	90.842	122.85	111.04	124.81	131.79	112.89	131.88	100.97	76.047	67.84	103.32	81.287	95.013	86.823	114.51	81.431	114.11	111.17	108.77	108.33	104.8	101.55	81.326	96.976	89.33	127.78	108.92	89.425	94.542	103.87	122.73	123.28	153.3	160.47	111.67	103.5	89.275	107.02	93.087	97.862	49.526	78.626	70.819	82.446	70.952	81.697	88.961	86.965
83.706	70.005	73.366	122.1	95.116	120.95	126.74	118.91	127.95	111.37	65.21	79.271	73.033	88.796	77.934	91.096	114.54	104.93	110.56	112.57	103.68	93.65	95.518	88.182	41.781	107.79	64.048	111.96	111.64	105.53	108.6	109.65	115.7	116.82	116.93	154.12	103.3	100.51	91.51	100.52	83.613	86.23	51.557	73.824	79.054	93.229	73.973	88.098	99.103	91.009
72.706	74.745	76.835	127.64	75.63	115.85	109.78	126.68	118.06	130.98	79.619	99.193	62.574	112.22	77.145	112.87	86.535	92.292	85.962	96.697	129.31	105.33	101.39	102.89	49.268	134.95	51.577	92.312	101.88	114.32	127.14	122.3	94.749	104.28	90.409	141.21	95.611	94.495	98.812	93.99	79.45	76.283	68.145	74.639	79.175	103.43	88.411	94.008	102	84.803
78.681	86.834	99.751	135.66	86.051	129.28	98.223	130.32	119.01	156.39	110.05	109.73	81.053	125.57	102.68	136.31	68.749	80.215	78.283	89.886	151.23	118.54	128.93	127.85	96.868	158.25	90.894	101.63	90.809	115.45	142.47	131.25	92.149	100.34	97.439	130.4	90.075	83.32	101.43	96.845	95.328	79.279	71.529	67.272	67.862	98.913	87.696	84.6	89.166	70.222
95.692	99.282	124.37	130.61	115.78	137.82	102.95	116.25	121.78	150.16	128.18	97.339	106.37	108.4	128.85	124.58	75.021	90.793	98.327	98.404	137.01	108.53	151.58	132.39	136.72	150.75	146.54	119.24	87.214	110.04	144.1	127.55	114.09	107.16	116.18	112.89	86.418	79.159	96.027	102.42	104.23	93.301	74.977	67.756	77.066	89.512	82.075	78.036	75.798	63.69
111.33	93.896	127.62	101.11	108.14	105.88	113.82	92.75	108.42	100.47	118.71	82.81	122.32	87.13	141.08	95.811	93.466	117.23	120.63	103.49	103.39	86.691	142.49	100.94	96.344	94.753	109.44	93.677	94.646	112.92	121.76	110.64	137.25	113.94	126.44	89.204	87.171	90.754	90.03	100.92	84.354	118.21	88.091	83.8	123.47	104.21	83.298	86.015	91.069	80.242
117.39	95.639	104.16	82.675	109.1	97.623	118.87	76.651	122.7	73.94	106.71	84.674	124.44	82.62	132.11	75.376	109.89	144.39	130.63	107.97	66.36	71.381	114.52	68.312	37.891	68.661	47.33	87.699	107.56	119.11	95.251	101.79	150.09	130.63	113.09	76.023	81.413	99.267	71.923	93.726	54.045	103.75	81.985	86.29	155	125.84	79.044	91.178	113.08	109.02
103.28	69.517	101.8	78.996	119.96	105.09	135.93	90.897	125.53	101.13	99.319	98.081	111.49	111.88	114.19	91.506	109.81	145.31	124.12	106.76	80.996	69.263	118.52	62.852	31.582	104.08	-1.5064	74.447	116.47	123.14	123.09	109.88	155.27	134.88	123.4	86.689	65.852	96.086	67.266	90.799	25.546	80.435	87.721	85.433	143.58	132.98	76.207	91.031	117.12	110.44
99.355	92.018	93.327	109.46	124.73	144.56	136.44	116.58	147.02	134.5	88.382	108.14	107.6	129.35	91.524	114.97	88.384	126.76	100.84	105.84	104.35	83.552	111.89	86.806	43.093	133.97	27.24	107.14	100.49	115.23	112.34	113.11	126.71	133.09	117.51	101.76	65.989	85.399	67.113	94.81	47.629	41.773	60.88	57.006	100.27	115.61	63.747	74.656	106.58	110.77
91.99	113.65	106.88	143.63	134.62	179.36	141.92	142.97	147	163.09	60.317	92.838	92.671	117.88	68.714	118.92	66.166	105.63	105.49	116.79	124.48	90.379	125.87	119.87	85.765	149.05	127.31	141.91	77.404	99.779	108.52	113.83	104.41	119.31	125.6	120.04	70.798	76.412	74.805	102.4	78.142	32.972	56.049	42.602	64.771	81.794	61.416	65.581	73.159	89.052
90.129	132.25	104.08	155.48	104.1	181.94	128.82	157.24	130.55	168.64	16.552	74.713	78.07	92.756	60.81	120.86	61.063	103.08	136.62	128.97	117.65	98.295	127.45	126.31	59.934	103.31	172.37	153.22	67.711	104.93	75.529	104.28	88.859	101.46	120.83	127.47	86.587	80.817	80.654	104.09	105.55	68.844	50.288	39.058	65.519	69.22	60.757	65.783	57.241	81.474
73.469	119.85	104.04	153.02	89.186	155.04	107.53	148.38	120.04	150.55	-4.0057	61.706	45.402	67.157	64.651	92.055	52.05	82.621	162.52	134.47	99.832	106.22	124.61	130.47	52.524	74.609	182.37	137.37	70.219	94.636	41.95	94.473	91.969	96.994	136.49	152.27	93.723	98.274	85.581	106.72	79.549	103.81	98.294	80.565	109.05	93.396	94.548	98.377	55.582	75.45
64.253	109.4	93.615	120.82	73.996	113.8	87.205	123.1	112.2	130	1.494	68.01	44.899	66.624	89.3	80.808	65.382	88.984	168.91	127.93	66.474	112.62	116.67	108.79	42.94	67.436	131.93	110.51	94.14	101.03	44.026	83.304	102.5	92.276	116.81	128.65	101.9	112.76	97.205	105.2	96.404	142.08	119.94	110.04	130.63	111.24	110.74	121.15	85.474	106.16
65.966	88.821	86.956	95.711	59.152	87.042	81.58	108.47	101.03	119.29	27.967	78.469	58.621	84.597	101.98	92.789	67.748	82.715	130.85	102.8	64.897	118.98	97.371	92.899	60.206	81.308	62.006	81.834	106.79	105.15	75.655	84.85	109.25	96.468	91.463	102.69	101.79	118.55	116.05	112.65	107.02	146.65	137.31	134.41	137.02	136.56	123.43	134.61	124.98	141
77.794	86.854	91.231	98.838	78.255	95.652	95.412	108.42	106.76	115.74	57.934	82.243	79.679	92.846	99.622	98.495	66.94	80.713	89.506	87.803	80.38	119.45	85.972	93.861	118.36	109.44	67.701	86.938	101.95	96.986	122.04	102.23	115.6	110.97	82.709	91.721	93.736	109.05	126.4	124.94	118.16	114.23	144.39	141.39	133.59	150.5	123.97	127.05	140.94	153.88
93.33	106.14	93.363	121.2	100.34	114.48	109.85	114.56	120.93	105.09	72.966	83.659	97.589	85.44	84.4	92.008	68.901	86.553	70.094	88.943	96.845	120.04	83.186	102.21	157.88	117.61	108.96	109.39	89.514	89.927	151.11	126.35	111.22	123.73	77.033	88.695	87.866	95.875	118.5	126.9	119.92	76.218	135.31	131.25	132.99	150.44	114.24	107.81	132.99	145.37
97.808	108.67	96.945	133.72	97.919	108.89	115.27	119.22	113.59	98.127	76.79	91.044	101.92	84.159	69.563	93.421	75.96	88.816	73.815	95.396	119.9	124.47	101.59	108.76	156.47	110.92	104.68	105.58	88.094	98.296	175.1	147.3	100.84	119.67	71.607	83.614	86.98	91.215	102.35	114.78	100.86	75.528	123.84	120.41	126	135.36	104.51	95.837	113.31	120.54
90.387	98.348	103.91	132.97	88.338	84.3	109.14	111.95	100.57	92.539	88.715	104.47	97.602	93.61	70.346	97.539	78.242	75.806	78.87	98.287	142.6	132.29	130.66	121.37	149.08	114.62	69.019	84.732	95.772	104.68	181.63	152.12	90.215	106.15	76.738	82.931	94.433	97.34	91.833	103.7	84.939	104.77	117.59	117.04	103.58	108.76	103.99	97.853	96.371	98.574
80.558	94.569	114.34	135.71	123.57	96.413	107.92	97.627	112.08	112.22	114.08	106.26	88.594	98.53	74.154	91.942	74.688	58.313	81.938	102.15	147.24	129.35	154.57	144.71	194.62	159.79	89.202	100.83	101.49	92.819	181.15	147.72	97.831	105.72	91.844	99.123	99.021	102.07	84.91	107.27	89.654	116.88	113.96	118.35	66.936	80.05	110.47	106.57	80.536	91.846
84.815	96.157	116.83	126.95	138.2	109.97	116.3	92.328	119.95	122.29	121.76	99.579	94.489	100.09	83.056	91.824	73.287	59.024	80.853	96.835	139.98	119.67	146.06	145.44	206.95	164.52	100.32	107.63	98.649	80.795	156.45	127.61	111.21	105.31	120.23	122.5	109.87	105.5	92.661	117.44	128.64	129.02	113.11	123.43	63.408	86.756	116.42	111.16	93.974	114.04
95.397	98.733	111.33	116.6	139.14	126.13	134.71	93.931	117.94	119.63	103.61	78.454	95.887	82.782	64.498	71.343	76.251	73.556	85.234	88.422	113.61	98.877	109.32	122.61	194.07	136.05	119.1	108.8	89.114	70.693	132.91	108.58	121.96	103.28	125.39	136.06	115.41	107.19	98.774	113.06	151.94	117.54	133.54	142.32	109.42	123.42	134.29	124.89	116.56	144.42
102.67	97.522	100.18	111.29	132.12	137.31	143.63	103.37	117.89	120.27	83.37	69.578	90.29	66.64	42.298	49.295	95.078	97.551	99.825	85.425	85.31	82.956	81.261	93.107	160.54	101.12	129.27	108.99	89.957	74.307	124.08	100.13	126.33	99.999	117.75	145.29	114.08	103.94	97.751	92.193	147.06	97.2	156.61	155.31	166.18	161.89	147.74	134.39	125.42	150.35
102.4	98.266	90.961	110.38	127.21	135.5	131.35	112.21	126.83	129.78	86.633	86.648	84.703	68.975	47.691	43.658	128.77	124.96	115.96	90.91	69.606	79.851	88.097	78.585	136.7	94.219	134.26	115.03	108.96	91.785	132.53	98.594	125.11	96.927	110.27	147.32	111.53	97.166	99.422	73.129	141.16	93.827	159.25	145.43	178.09	163.4	142.43	127.82	112.9	124.82
98.907	73.537	81.281	104.74	81.205	115.15	106.13	121.61	96.858	152.55	98.247	104.14	65.741	93.322	46.021	78.748	142.86	123.4	102.68	79.206	90.686	82.948	95.758	79.893	112.19	103.68	74.588	96.929	127.11	126.42	153.42	103.03	112.49	93.305	71.211	131.83	106.25	102.62	113.96	72.646	106.1	115.92	153.65	136.83	144.55	142.26	139.55	130.03	103.82	96.999
93.418	81.09	84.4	113.67	90.672	107.84	85.823	116.45	100.21	151.07	118.95	111.48	50.87	103.88	66.56	84.647	136.11	115.11	95.447	84.163	107.27	87.47	102.99	110.32	157.04	147.39	117.96	110.67	125.89	119.34	135.35	100.23	111.26	108.22	87.52	145.43	100.09	109.6	127.38	102.89	100.8	131.24	155.5	134.6	104.35	112.51	139.52	128.15	90.73	76.976
93.744	90.679	85.707	105.6	100.53	105.28	81.401	114	94.33	147.03	112.56	108.28	52.233	113.49	87.209	100.97	129.98	124.18	112.03	94.644	116.73	94.743	93.782	117.53	170.42	160.79	152.83	113.18	114.42	109.49	99.076	92.21	120.68	118.18	126.96	159.82	93.202	115.35	127.82	131.76	117.07	157.07	151.56	136.36	91.424	106.75	129.27	120.58	95.838	84.105
95.975	107.76	75.418	84.435	84.704	83.995	78.465	100.76	84.141	97.048	81.814	102.31	66.272	110.68	91.359	93.033	117.09	128.2	124.08	96.763	106.47	111.64	51.976	96.937	120.59	113.34	143.43	88.593	91.234	89.675	23.996	69.557	108.63	109.9	153.56	155.19	98.437	124.16	115.37	131.35	130.94	170.06	158.91	149.61	131.99	127.38	129.71	124.76	119.56	113.68
83.545	94.199	74.461	77.101	114.91	111.4	83.818	96.757	88.457	107.76	69.092	98.535	60.776	112.38	68.02	88.424	114.87	121.03	135.67	101.69	98.192	122.97	42.189	82.196	108.48	108.59	144.56	95.135	80.47	77.37	15.569	70.054	110.45	105.6	160.86	156.31	87.066	115.72	88.029	110.92	91.213	139.19	170.94	156.82	155.84	137.13	130.19	131.23	107.33	104.27
75.545	78.939	63.937	78.405	116.88	139.07	77.763	98.441	95.109	134.23	74.336	110.01	56.921	126.29	46.188	105.44	121.29	115.48	118.27	95.721	96.42	128.56	44.105	73.181	77.336	101.02	99.502	108.63	83.728	92.783	37.697	76.234	104.14	101.59	127.28	141.99	85.713	102.45	80.821	91.943	55.404	104.99	150.7	134.81	142.07	126.14	117.12	125.59	92.379	84.661
71.46	83.829	66.159	86.665	111.28	128.3	75.067	88.971	101.05	116.88	90.394	117.48	54.88	125.9	44.037	88.599	121.56	113.96	87.066	92.582	92.347	112.89	51.988	82.14	81.772	99.953	96.729	113.83	88.039	96.876	67.142	74.289	98.229	99.879	98.057	122.42	97.038	97.706	107.6	96.245	52.8	84.722	139.5	115.45	117.33	97.736	114.17	122.24	84.863	69.737
79.351	110.75	75.429	95.75	99.37	90.164	79.706	79.155	106.7	70.72	100.16	117.67	65.11	112.98	66.289	54.942	122.37	127.11	75.905	101.14	87.536	88.527	53.548	94.106	93.94	91.835	130.92	110.81	92.116	90.219	76.714	66.947	100.94	102.96	98.671	114.95	113.54	103.19	140.4	117.94	85.459	86.101	127.39	101.1	101.75	78.957	110.76	114.66	92.916	75.45
92.676	117.18	86.579	104.18	93.392	79.156	95.165	88.549	100.4	73.914	97.567	104.27	72.384	102.09	74.349	48.423	126.7	136.17	96.526	113.54	96.817	72.18	55.209	97.737	103.91	97.864	154.27	112.89	101.18	91.763	94.64	77.213	117.55	111.11	102.32	121.84	111.22	110.51	137.57	128.77	89.549	86.648	108.76	94.721	88.015	80.135	103.39	108.45	97.772	88.016
106.23	94.095	96.169	97.106	54.972	63.348	104.96	114.96	78.801	95.046	87.077	101.64	91.635	111.87	93.087	85.171	130.22	129.44	118.42	110.26	128.47	89.402	66.498	86.438	60.055	75.61	90.446	81.25	114.3	106.52	93.037	86.016	122.44	104.19	126.91	135.29	107.25	115.98	113.08	113.33	84.069	112.5	88.387	92.327	83.56	101.46	91.081	97.067	109.27	99.098
102.29	96.835	114.85	112.02	99.122	86.87	108.39	118.22	111.9	102.94	100.05	95.152	100.37	96.205	109.38	67.147	111.98	97.644	124.37	110.49	125.24	111.81	99.101	105.85	105.25	104.18	140.46	102.04	111.79	77.242	73.284	89.313	118.29	106.19	163.54	155.81	96.36	107.61	75.116	83.867	84.315	97.919	102.38	106.25	86.896	105.38	102.8	96.503	95.33	94.524
95.616	98.5	118.57	120.6	125.47	110.31	102.16	115.98	135.42	112.01	112.2	96.303	104.79	89.394	119.92	69.392	85.634	71.562	106.89	96.416	109.04	123.92	129.15	124.43	129.87	120.53	163.88	118.48	99.089	63.662	60.411	89.007	105.31	105.85	179.41	162.67	86.761	92.991	59.132	58.778	98.733	95.492	122.16	123.01	103.52	120.4	117.72	100.4	99.546	101.7
92.097	97.949	104.72	127.28	146.55	147.42	95.11	111.02	139.5	145.67	118.69	94.066	95.064	89.154	106.71	93.784	65.897	65.464	93.707	83.951	86.97	108.78	137.96	137.55	143.86	141.15	182.88	147.9	81.153	71.753	74.918	100.39	101.91	114.3	163.1	163.39	69.295	77.978	57.562	53.699	99.897	87.86	137.15	138.96	129.71	150.22	128.55	113.09	114.26	121.1
90.002	87.808	99.533	116.9	147.33	135.21	92.377	96.918	109.39	141.12	118.2	91.272	83.219	93.846	103.07	107.43	60.051	69.169	95.673	80.922	89.701	85.925	124.3	138.57	141.39	138.32	184.26	138.17	66.641	75.577	85.663	105.27	102.77	112.73	172.93	167.08	61.459	77.62	74.906	69.79	87.783	95.409	170.45	164.49	172.63	183.64	142.19	137.16	130.38	130.95
95.291	99.107	96.062	111.68	171.9	132.54	85.582	76.262	96.454	127.89	122.41	85.19	74.858	89.411	104.52	97.984	78.455	82.043	115.49	98.223	101.97	76.795	94.969	135.15	153.17	141.5	217.55	156.45	69.255	70.431	75.952	108.55	106.01	115.2	175.89	164.28	65.332	82.804	77.193	92.862	74.737	75.892	170.93	161.39	176.77	175.95	136.78	148.71	114.23	117.96
104.17	107.69	96.782	104.08	181.22	128.69	76.498	65.074	85.055	115.2	120.3	79.792	67.256	84.042	107.73	86.893	106.65	93.945	127.55	115.58	125.06	89.372	70.35	123.59	153.15	133.65	220.54	168.6	90.257	72.796	58.561	106.44	106.02	113.21	160.57	144.14	82.287	90.623	74.443	108.97	70.495	55.918	144.07	134.12	139.24	132.1	118.02	142.62	80.597	85.774
108.4	102.38	104.41	93.348	171.48	117.09	74.291	65.971	66.174	107	104.64	73.407	51.556	73.414	99.478	70.859	121.12	101.12	121.56	123.04	131.03	98.966	64.927	109.36	152.09	123.63	201.6	155.35	112.69	81.066	59.383	99.491	107.93	107.32	126.22	109.93	98.521	97.374	78.993	111.55	80.113	52.723	128.72	114.45	100.97	86.9	109.42	132.83	57.021	59.023
120.19	104.51	91.465	87.096	127.3	107.06	66.311	84.599	58.868	114.74	80.972	87.145	50.403	72.543	94.96	85.925	122.8	119.05	108.22	120.29	103.54	97.366	64.331	91.204	98.469	93.001	141.06	129.59	122.14	106.9	54.955	90.798	108.48	106.91	88.021	88.411	109.08	98.354	85.803	103.59	119.45	74.419	103.1	93.895	94.852	88.435	95.336	108.6	74.454	72.516
128.65	100.92	78.394	86.828	94.886	102.86	65.481	104.7	54.922	135.31	67.31	103.95	58.452	77.161	87.826	110.23	112.03	128.96	104.68	114.39	61.314	74.169	71.302	80.207	56.28	80.264	89.359	101.98	113.28	124.87	71.231	89.868	111.75	108.16	59.863	85.235	101.32	96.376	86.267	89.774	138.35	98.01	96.82	93.097	119.06	123.06	90.943	93.804	106.25	105.58
122.58	95.248	87.084	98.598	117.41	107.82	77.701	106.5	65.422	138.2	77.937	103.27	68.026	74.017	84.228	102.02	91.675	110.57	111.23	112.42	35.59	47.693	88.058	91.676	92.676	109.05	103.57	94.956	92.197	104.28	100.32	95.967	111.67	107.86	56.029	96.071	82.887	94.469	78.711	81.18	110.08	91.698	118.46	110.4	136.33	139.66	103.82	99.006	108.98	116.14
110.13	89.532	103.07	108.16	146.37	117.04	92.554	101.64	82.676	128.17	94.516	90.744	84.079	77.347	98.428	97.424	82.255	87.171	118.47	108.67	51.503	51.443	109.08	105.61	143.52	133.3	111.9	102.55	81.415	80.676	122.26	102.99	102.85	100.62	61.32	98.328	75.397	91.21	75.903	86.195	70.687	76.843	116.33	108.58	106.42	116.31	103.95	100.53	87.316	97.401
90.413	87.975	114.51	114.48	170.45	136.43	106.84	92.307	103.55	118.22	95.227	62.756	81.776	72.755	100.22	86.004	77.777	70.407	114.86	103.32	81.68	77.892	123.73	114.81	197.38	151.73	126.18	127.87	82.113	66.353	138.05	110.08	93.081	95.462	46.44	79.719	77.375	87.135	83.901	101.96	40.355	53.88	99.981	98.923	52.509	71.377	102.66	106.41	62.995	70.189
73.25	92.453	107.38	109.49	150.22	132.7	106.8	84.874	117.58	102.08	73.489	46.717	66.355	65.769	92.382	79.326	72.306	69.446	95.209	94.078	98.005	111.02	118.05	108.47	193.77	136.21	113.57	132.48	85.144	71.362	125.96	106.57	82.883	92.603	32.334	57.898	90.142	88.521	107.97	118.22	48.484	54.182	92.208	100.74	40.858	63.171	108.9	118.44	80.297	72.609
62.415	86.005	93.703	94.124	106.84	104.64	93.616	81.412	113.2	98.61	53.305	53.671	46.363	63.812	76.553	83.836	63.87	70.827	71.689	84.354	94.141	124.06	100.94	92.682	153.16	112.82	85.346	104.29	84.03	87.313	109.73	98.179	79.051	90.387	38.077	52.323	99.454	97.719	132.36	123.11	68.256	76.473	118.77	128.15	90.556	103.44	129.9	139.79	128.66	102.75
67.413	78.164	83.648	77.504	94.083	99.597	74.516	87.769	110.54	145.63	64.723	84.722	51.536	79.872	80.212	123.03	78.376	87.708	77.873	89.119	76.872	112.63	101.94	74.636	116.86	116.45	71.465	90.307	93.612	117.44	121.75	98.877	91.03	90.557	59.439	59.808	98.744	102.12	131.67	116.64	95.521	101.14	126.26	133.13	128.11	134.16	125.2	134.3	154.74	130
82.839	83.209	88.595	74.535	109.26	100.76	55.41	88.3	116.85	162.04	104.7	113.4	76.127	93.46	107.81	144.15	84.495	81.148	88.003	97.011	69.078	97.861	103.4	76.031	114.07	119.96	81.172	85.74	99.44	119.2	113.08	95.588	90.325	89.406	91.428	75.456	101.82	109.83	116.28	114.22	93.14	98.681	126.89	119.7	132.85	125.82	116.39	113.73	133.72	127.43
103.62	101.72	99.429	72.547	111.54	91.559	48.934	84.882	114.16	127.1	133.88	124.61	109.41	101.66	147.42	147.44	84.027	70.02	96.053	100.96	73.439	96.795	98.013	80.652	109.35	88.486	69.711	73.507	105.42	105.74	83.772	82.802	74.941	79.821	99.979	66.311	114.86	119.22	107.54	122.75	80.316	90.976	104.93	87.461	98.338	82.094	100.64	84.104	89.829	106.51
116.87	121.11	106.82	73.219	114.51	92.387	62.674	81.103	104.21	86.4	133.29	113.77	119.48	98.369	159.02	133.48	81.028	67.597	102.53	105.41	74.949	103.68	86.224	84.459	117.01	58.35	66.048	70.525	108.84	86.783	65.419	72.232	67.434	74.965	70.519	36.825	119.3	122.95	107.57	137.5	59.489	79.889	79.969	64.691	57.496	43.637	91.216	70.217	52.34	85.303
125.33	142.54	96.835	74.817	119.11	103.3	77.284	79.687	104.6	73.695	117.36	110.26	116.39	96.458	151.28	127.88	90.419	87.13	105.21	112.83	67.4	115.43	69	82.345	114.54	46.993	75.189	83.056	109.04	78.53	51.76	63.921	73.736	80.296	33.735	12.34	115.7	117.55	111.88	145.35	68.009	83.306	54.185	56.305	44.047	44.176	81.81	71.144	49.472	83.534
127.93	143.74	84.174	70.636	122.92	104.68	83.293	78.431	101.87	90.172	111.58	122.2	112.58	106.06	137.79	139.74	107.44	108.35	95.573	113.94	71.079	120.27	58.516	77.65	112.47	65.316	84.987	86.708	106.39	85.575	52.71	58.28	83.563	83.668	14.449	2.7759	111.1	110.82	118.81	135.68	97.361	107.25	51.448	68.553	60.194	67.423	80.861	87.997	70.324	90.22
125.99	128.79	84.779	63.882	129.18	88.546	78.373	73.487	96.27	101.58	128.78	137.96	118.87	120.69	138.43	151.65	113.9	110.62	74.437	106.39	94.416	114.34	61.525	79.704	125.01	94.224	100.69	75.692	100.55	95.459	53.393	51.809	81.152	77.494	22.097	8.6214	115.62	109.11	126.25	116.41	128.22	132.36	72.618	86.736	80.149	74.537	89.266	105.61	84.3	85.553
126.47	116.13	91.093	63.442	132.26	82.621	68.002	76.467	98.157	109.96	153.64	145.5	134.97	135.05	153.96	169.78	106.8	104.16	64.24	100.24	122.54	105.32	76.078	86.819	126.53	101.2	110.04	75.396	97.455	111.69	45.914	51.597	71.31	71.155	36.895	26.374	124.61	107.28	125.37	105.57	145.41	137.38	74.512	78.572	72.96	56.892	83.834	96.681	78.591	68.673
124.91	114.12	101.67	69.286	130.81	85.975	69.511	82.134	99.772	101.49	159.42	132.16	141.21	131	156.21	165.75	86.89	96.184	77.675	105.55	126.06	95.666	91.597	95.33	117.3	79.741	124.62	87.901	95.206	118.01	43.119	59.439	68.031	70.464	38.461	39.433	125.25	105.58	118.49	109.77	136.5	121.1	66.029	62.283	56.87	37.385	74.807	76.8	67.481	56.272
122.57	118.82	104.19	77.706	106.84	86.193	78.697	88.218	96.533	80.351	140.57	115.87	133.55	114.36	136.37	147.03	70.158	90.267	101.06	117.97	107.29	98.646	91.704	100.72	76.878	32.972	118.66	99.6	92.263	112.86	42.142	72.281	76.172	79.232	35.908	50.115	116.5	106.28	111.5	124.16	109.82	107.85	57.581	58.225	60.037	52.175	70.011	64.658	75.845	62.697
115.03	126.63	102.03	88.5	91.778	87.906	88.444	83.014	95.31	60.2	117.63	106.11	114.28	88.239	97.791	107.14	70.497	84.18	114.08	130.66	81.586	109.37	81.359	108.69	59.593	13.853	129.94	115.42	90.493	93.542	57.777	88.419	92.168	95.507	32.419	51.597	104.49	111.1	107.09	136.31	82.725	102.58	69.257	80.045	77.401	80.728	82.924	78.085	90.424	78.08
100.93	116.4	101.03	91.916	80.066	86.554	90.374	79.522	86.381	61.015	104.52	112.05	96.639	79.208	72.633	84.221	89.674	80.797	106.22	129.69	89.603	122.39	81.711	113.74	70.687	32.113	128.7	112.48	97.54	86.172	96.337	105.15	105.11	106.14	44.499	50.762	101.26	119.15	114.29	142.68	68.485	118.78	96.625	111.98	83.055	95.093	104.82	103.33	93.48	80.454
93.477	116.57	81.176	93.924	57.561	102.24	70.284	92.018	92.438	87.61	100.66	135.54	99.05	95.863	82.79	108.12	114.01	94.645	87.489	116.69	121.79	134.84	86.416	106.14	61.517	51.602	97.044	112.62	110.93	111.73	111.32	115.11	99.39	112.07	54.862	56.863	113.82	122.75	123.39	145.49	88.026	133.35	87.202	108.76	61.887	90.839	105.1	103.88	88.281	81.357
75.577	105.02	81.479	87.402	61.1	117.85	66.713	107.71	85.443	117.03	96.999	136.48	92.565	108.45	91.672	123.22	113.64	105.92	84.288	107.03	146.75	117	111.9	90.397	92.912	91.126	99.795	103.57	118.31	133.68	145.4	118.39	95.082	104.3	56.815	61.787	114.19	119.25	130.14	138.75	94.32	123	99.053	109.62	47.274	74.469	113.81	105.03	74.779	77.891
69.283	106.71	81.375	82.14	61.811	128.02	69.982	121.74	90.159	127.38	98.432	129.82	94.226	112.11	98.593	138.03	93.711	111.29	94.784	106.23	143.69	95.277	124.22	70.666	89.846	99.749	102.45	103.61	111.44	141.69	143.79	109.38	92.245	96.551	61.897	82.436	104.51	105.18	119.17	119.8	95.235	89.12	98.801	100.04	66.297	88.743	111.96	94.274	86.406	92.232
72.352	100.78	99.703	78.941	92.082	136.54	94.45	119.31	101.11	129.39	117.87	111.23	97.804	99.625	88.277	134.53	78.848	103.89	113.29	115.89	122.24	75.804	134.49	64.122	103.59	115.97	131.86	119.44	101.23	125.54	154.64	104.49	109.58	95.109	75.032	102.64	81.892	83.248	88.666	86.785	77.104	47.773	106.19	98.602	101.67	111.33	110.11	90.12	103.19	100.87
93.239	99.193	117.41	72.364	92.737	102.85	112.12	97.369	114.5	76.339	147.11	105.45	123.15	86.338	96.759	120.92	79.674	86.653	101.6	113	113.33	84.257	122.92	70.367	76.075	87.336	113.29	108.05	94.629	101.58	126.48	92.681	113.76	92.918	105.15	106.98	85.23	73.276	66.573	55.033	74.267	43.022	108.72	98.06	137.3	128.06	108.46	89.75	127.72	100.87
111.4	97.591	136.97	73.276	126.57	92.743	129.64	74.579	132.35	50.309	172.96	101.12	143.25	77.455	110.26	101.6	106.72	87.074	90.022	112.13	110.28	92.569	129.99	90.651	89.481	89.476	121.8	110.87	107.58	92.834	129.27	100.4	122.84	99.466	114.55	84.436	95.985	71.53	54.917	43.723	76.887	51.527	97.332	89.848	117.36	97.655	100.28	88.705	113.72	74.093
116.96	98.83	143.31	79.237	146.61	88.114	136.36	67.618	130.69	43.369	167.24	100.45	145.29	78.988	120.83	83.918	129.49	100.35	84.096	109.39	103.6	91.815	143.61	107.76	102.12	93.856	123.2	101.11	123.41	102.57	135.69	113.57	119.09	103.57	94.251	50.238	107.97	84.468	69.024	59.613	78.716	66.587	81.317	82.153	74.285	56.448	91.884	89.038	87.524	51.194
113.14	94.391	128.57	90.133	121.99	86.258	127.15	89.325	102.72	66.718	132.9	109.74	130.47	97.659	120.26	96.644	131.87	111.95	89.84	104.84	95.943	89.677	149.24	111.66	73.743	83.202	85.612	80.553	124.78	124.36	126.38	120.89	104.83	102.99	70.579	45.367	107.26	101.83	100.34	90.502	72.191	79.551	59.705	73.651	48.589	53.765	75.708	83.144	80.831	56.183
104.87	100.54	110.02	114.73	108.68	99.911	108.97	106.52	84.204	89.144	106.97	111.6	104.43	99.391	97.175	90.611	108.86	97.993	96.051	105.41	78.812	89.681	133	120.18	73.004	91.643	103.59	96.054	98.777	110.49	94.133	112.91	88.704	105.62	66.129	78.999	91.802	109.81	122.85	111.67	62.839	59.569	58.489	76.393	61.502	78.789	69.972	83.216	86.866	85.635
104.28	94.398	103.45	124.44	94.89	106.14	92.865	113.9	68.451	102.38	105.2	111.69	95.754	101.62	85.938	95.318	95.834	79.96	94.835	102.05	89.242	102.96	111.81	122.2	77.323	99.515	122.25	115.74	72.272	85.871	69.779	93.16	83.512	101.51	107.94	127.29	81.818	100.86	132.93	110.76	80.7	58.649	67.063	77.606	87.001	102.31	62.903	76.905	98.777	113.52
115.04	93.568	101.18	116.13	80.288	101.02	78.856	103.66	65.072	83.74	118.34	106.53	106.15	101.38	89.214	92.583	96.85	71.127	74.741	90.13	116.75	117.85	78.699	114.85	72.262	87.73	128.34	123.33	59.38	65.21	45.331	69.472	78.811	94.619	151.26	149.34	91.948	86.716	128.03	96.099	118.39	78.446	79.433	79.242	105.3	103.79	66.863	74.337	106.48	130.06
124.08	106.02	102.02	97.169	87.743	96.26	78.026	89.972	73.31	60.905	125.86	98.409	119.48	102.61	98.417	72.497	111.02	89.629	65.333	86.423	125.67	108.01	58.047	96.572	71.341	77.05	141.7	114.07	69.154	59.654	46.371	57.825	84.015	91.119	159.07	130.57	105.01	77.886	112.13	87.481	148.71	105.63	92.307	86.73	101.53	83.952	81.85	80.494	99.93	128.72
133.81	131.28	82.562	80.077	64.899	82.635	76.511	98.615	81.571	53.86	113.35	110.14	136.43	122.44	111.3	74.776	123.54	124.27	73.241	88.693	107.68	86.291	39.558	64.795	8.2265	38.389	92.083	76.763	88.228	80.982	37.594	55.194	87.736	92.566	126.23	99.673	110.07	84.905	96.698	96.113	152.08	135.67	77.651	86.867	91.319	87.481	86.871	82.81	106.41	129.49
134.32	153.28	65.236	77.768	52.096	71.271	82.692	117.54	90.179	69.123	99.383	127.57	147.55	139.2	114.98	78.174	123.79	145.51	98.688	99.873	69.05	63.438	34.984	43.333	-32.584	24.261	54.246	49.429	99.061	95.459	37.791	57.97	97.702	97.916	83.048	81.175	94.14	100.67	85.838	111.63	126.12	146.31	57.451	85.084	81.161	100.55	83.381	83.325	111.77	127.27
128.66	154.63	64.002	87.007	50.737	59.334	92.461	127.58	98.525	80.19	101.21	137.85	156.53	140.19	116.36	78.487	110.75	134.45	110.44	102.94	49.873	64.236	36.96	46.386	-19.402	36.96	46.377	47.336	93.793	90.728	39.75	57.926	104.15	100.09	69.392	85.771	76.182	114.27	85	117.9	98.572	143.08	46.171	78.922	76.16	102.44	75.876	79.631	108.61	119.92
119.92	127.76	79.916	97.349	67.165	66.856	102.98	125.41	108.48	94.846	119.36	135.2	161.17	131.98	121.4	89.948	101.95	110.99	98.052	93.291	70.562	87.248	49.022	68.29	41.345	70.335	69.667	77.836	85.966	86.012	57.012	63.686	107.67	99.075	93.288	105.01	71.174	111.66	88.246	109.63	92.098	133.88	39.608	62.835	65.795	81.391	63.054	67.156	89.396	105.8
108.7	89.602	98.572	102.5	82.744	88.43	108.93	119.76	115.25	108.02	134.77	129.16	155.61	129.36	128.48	113.26	103.43	98.145	69.903	79.21	109.09	109.61	67.046	90.718	92.193	94.02	95.217	111.55	86.098	95.417	79.327	79.698	104.21	96.581	134.33	125.79	82.665	96.293	92.539	95.812	102.81	121.3	38.689	49.267	62.52	64.064	53.329	55.147	71.44	97.105
92.569	69.2	110.63	107.62	88.641	98.483	110.34	113.59	113.33	98.369	133.65	125.46	134.46	130.31	124.97	115.53	102.32	92.244	45.253	76.114	120.62	107.39	82.496	104.79	107.88	96.574	119.99	116.84	89.312	99.051	88.236	98.572	92.418	95.103	162.17	137.85	98.329	85.711	98.562	88.065	103.96	94.706	61.021	64.136	88.889	79.008	65.015	64.967	74.057	103.61
80.483	67.784	107.94	119.73	76.67	100.94	109.9	123.07	103.65	101.81	120.14	129.3	110.35	142.44	112.67	122.85	101.77	89.28	48.794	88.755	104.95	91.556	101.35	109.13	79.744	90.117	109.26	98.32	96.808	101.08	95.755	120.98	89.241	101.69	166.29	149.74	101.44	85.302	101.8	91.565	82.885	62.408	77.646	87.485	122.01	124.54	75.71	81.407	95.56	114.62
78.73	85.689	100.53	137.74	69.121	100.44	114.31	131.45	101.94	110.7	107.9	121.49	98.137	142.3	100.09	121.72	99.822	81.714	78.427	107.23	79.632	84.581	124.26	115.16	65.69	100.24	92.7	87.184	103.76	92.551	111.86	138.2	99.857	114.96	150.11	153.44	95.217	91.7	100.34	97.904	64.375	36.014	75.973	96.044	132.55	150.74	75.265	89.578	111.14	116.26
84.68	97.21	107.33	147.53	79.907	99.227	129.67	126.91	110.66	114.88	105.05	91.75	99.236	121.73	99.683	110.59	96.113	71.401	115.21	115.18	79.14	98.559	155.56	128.34	102.91	132.75	85.235	91.679	108.32	80.151	148.15	147.2	121.82	126.55	145.02	152.53	90.336	94.368	97.168	100.06	65.958	36.6	68.794	85.203	113.43	130.29	68.408	83.202	101.59	96.846
97.351	90.633	119.99	134.91	74.824	90.73	144.42	114.23	117.28	104.37	104.06	61.729	112.79	99.872	112.24	110.88	93.818	71.422	133.88	101.75	106.98	124.13	176.44	132.36	129.05	144.05	44.577	90.989	108.97	86.718	178.65	145.94	132.22	125.91	154.49	148.05	98.619	89.496	95.94	94.549	91.708	73.558	58.864	63.218	89.716	92.369	61.06	66.244	88.498	78.356
103.87	73.058	135.06	114.71	73.591	89.15	153.93	101.52	121.24	90.025	106.88	53.477	121.11	89.276	115.52	108.33	93.27	78.479	132.25	85.028	128.79	128.75	180.26	127.35	138.36	144.02	14.667	87.713	102.72	98.391	193.25	142.26	125.35	118.1	167.48	149.46	107.52	80.781	94.106	85.69	108.92	108.05	70.232	62.329	89.681	75.625	71.915	62.71	85.683	73.697
103.44	64.178	136.97	104.17	69.237	90.966	148.01	98.096	122.13	76.363	112.98	81.319	126.74	99.853	106.19	103.97	98.041	83.837	115.23	78.612	125.02	108.59	158.04	115.16	110.11	129.96	3.6602	80.744	92.857	102.45	172.62	135.59	100.82	108.66	165.76	153.85	112.64	80.084	95.779	79.178	110.42	119.91	92.915	86.012	114.13	96.148	95.126	77.149	106.02	90.503
96.02	73.877	127.01	114.97	89.476	106.49	130.22	100.72	131.72	77.301	123.86	120.26	129.8	115.79	92.522	89.686	108.87	80.59	99.196	89.524	105.15	81.825	125.01	111.48	96.393	132.4	54.127	94.868	88.913	87.332	136.31	128.56	80.951	107.44	144.81	151.38	110.79	90.193	100.2	80.97	105.36	104.13	111.71	115.6	127.78	118.79	116.05	98.759	124.11	109.09
87.047	72.647	111.74	117.27	86.644	100.46	108.85	109.1	118.28	85.915	119.39	139.89	135.02	133.39	95.097	95.792	122.06	75.97	87.597	94.896	111.71	76.928	98.904	106.37	76.374	121.53	80.472	90.043	101.18	83.034	112.71	117.28	76.357	101.11	117.98	124.63	113.57	109.31	116.83	90.3	111.22	114.19	113.68	127.62	111	118.68	118.43	109.51	132.17	116.8
85.021	83.126	88.434	112.09	76.179	95.667	84.208	109.83	110.24	92.794	101.89	124.62	138.51	129.19	108.06	105.73	125.91	81.854	82.348	92.174	122.78	93.237	79.195	102.47	57.396	96.697	97.602	98.571	118.65	93.86	89.353	103.7	82.202	99.93	84.637	83.631	122.43	123.11	125.62	104.11	130.26	130.48	88.881	107.93	75.181	95.097	103.17	102.85	123.7	120.08
84.288	77.981	80.569	96.04	84.814	112.16	77.309	114.48	97.659	134.8	88.349	90.779	128.96	118.11	114.41	129.54	128.73	106.16	99.276	92.147	120.1	99.132	94.381	93.771	54.658	90.225	103.66	116.55	136.18	124.48	112.54	105.7	108.43	104.83	68.026	60.101	113.84	115.94	115.1	115.83	121.58	135.86	64.042	78.367	43.56	74.58	81.083	87.995	100.58	106.84
90.57	86.365	84.161	82.384	85.888	108.43	78.767	108.1	87.227	129.05	93.545	71.104	122.26	98.821	112.19	122.22	116.66	119.62	105.11	91.907	80.022	87.219	102.68	82.465	37.281	71.443	92.621	114.48	129.92	134.94	110.62	102.89	110.69	106.7	68.009	60.553	102.98	104.21	99.435	115.98	88.427	112.14	72.973	74.894	69.157	86.84	86.273	91.189	100.62	99.593
98.297	87.203	105.28	74.772	100.42	101.45	98.881	101.79	74.492	114.63	120.02	73.1	124.1	89.318	106.27	106.47	114.15	123.65	108.05	96.379	35.574	64.35	117.23	70.761	40.066	78.723	81.574	99.413	118.51	131.33	128.61	107.35	103.43	101.12	73.086	68.227	87.07	91.44	88.264	102.15	51.941	78.455	103.92	93.721	110.92	103.68	105.2	105.33	111	85.965
106.84	83.101	126.12	73.513	112.89	93.64	122.26	97.825	73.478	95.89	145.82	86.748	137.2	90.743	116.17	101.89	122.03	119.13	100.41	95.36	33.776	65.33	127.13	65.12	54.557	96.479	66.084	81.35	114.93	126.42	148.13	114.48	89.602	88.447	79.311	67.148	84.446	85.631	90.621	85.06	54.921	69.428	123.87	109.74	131.09	103.84	117.03	111.72	121.09	71.236
110.52	83.352	132.82	75.145	121.91	95.111	134.01	88.578	90.311	78.435	145.06	84.784	140.79	84.165	127.08	99.559	122.53	107.14	81.843	84.488	76.259	95.153	122	69.064	82.955	111.63	67.917	81.295	117.11	124.64	152.21	118.69	75.023	75.38	70.003	46.434	98.081	88.43	99.165	75.834	94.376	84.128	122.34	114.02	119.26	83.926	118.79	110.81	119.18	68.634
104.07	84.412	134.26	72.77	126.24	91.939	132.54	77.251	110.3	63.459	115.73	68.352	121.91	69.702	131.25	89.968	107.79	94.2	69.741	74.346	131.23	130.31	116.01	79.05	116.44	112.83	88.125	87.497	115.99	119.38	137.31	114.06	71.339	66.45	81.353	36.34	116.33	94.192	110.68	82.108	133.23	108.5	122.92	118.6	103.67	70.537	117.66	109.87	108.97	75.368
99.932	90.461	125.59	75.443	120.08	93.11	115.93	77.817	124.94	69.862	81.814	62.067	89.779	63.957	119.77	87.508	89.197	87.213	77.18	76.549	155.87	146.58	106.82	86.856	123.49	96.528	98.789	102.18	104.71	110.91	98.718	104.3	80.024	73.355	122.54	71.322	123.29	94.237	116.37	99.095	129.2	104.38	124.22	121.75	106.9	89.437	111.93	108.07	104.59	85.199
104.89	106.19	112.23	93.473	131.59	112.73	99.853	85.561	132.46	95.086	68.344	67.869	57.967	64.477	84.955	73.265	82.623	87.159	104.78	95.625	127.02	129.84	90.321	92.685	138.43	99.079	128.4	135.73	87.712	90.541	65.959	98.469	97.937	97.619	160.55	135.34	110.48	86.482	113.77	111.16	78.74	48.257	132.27	126.02	125.04	115.6	111.95	112.07	101.82	88.612
113.95	105.93	110.79	100.78	112.77	78.455	98.817	91.639	103.49	65.356	67.478	84.166	49.875	77.153	68.939	41.177	87.735	86.038	121.82	105.19	95.344	106.91	68.561	90.281	136.12	88.572	118.53	105.82	76.152	62.906	45.439	83.854	103.98	104.37	207.08	188.29	103.09	86.184	134.11	110.75	38.433	19.883	170.81	144.1	165.17	132.28	131.6	124.77	113.78	85.475
127.08	105.88	99.789	107.03	95.961	65.625	105.57	101.13	87.45	45.292	74.941	98.903	68.242	95.986	72.435	30.62	111.05	100.28	124.28	102.32	79.851	99.168	50.518	86.107	116.51	89.367	101.4	83.633	83.493	61.833	50.402	80.609	104.33	104.64	209.45	199.99	100.12	83.626	146.26	101.87	53.744	30.573	166.32	132.09	172.68	124.58	130.89	117.07	118.4	90.875
127.08	98.615	90.72	114.94	95.892	86.261	118.24	108.21	90.795	49.641	84.011	96.893	87.293	104.46	71.461	34.029	122.32	104.34	103.49	86.207	83.391	100.01	51.05	93.09	103	108.63	101.65	82.318	93.95	75.473	77.7	91.139	100.14	101.12	164.69	171.04	94.877	82.567	135.89	92.447	93.261	69.05	137.03	111.7	153.85	112.75	120.47	106.18	107.59	106.71
110.88	84.585	98.687	124.21	109.66	117.36	131.59	117.34	109.03	78.392	99.307	96.302	103.69	110.07	77.002	56.077	116.41	94.563	80.848	74.235	92.89	99.15	90.084	112.2	97.279	130.82	108.65	90.345	95.724	85.924	107.61	105.79	99.963	98.517	133.07	141.41	87.349	83.056	108.8	90.65	128.71	118.38	107.18	98.586	129.13	119.1	101.5	95.115	90.373	117
88.639	79.823	123.4	134.64	121.85	117.14	137.5	120.76	131.18	88.027	119.34	109.54	120.02	113.58	103.27	73.9	97.522	74.197	72.444	78.235	94.024	95.081	146.9	137.1	103.4	133.57	112.29	86.262	83.459	70.474	106.23	107.8	98.877	99.14	152.68	136.42	88.489	89.174	86.922	95.149	145.66	152.11	105.64	103.56	122.63	137.4	89.048	90.342	81.755	108.39
78.552	78.485	130.09	149.28	126.49	132.82	133.22	127.28	139.45	133.04	125.29	118.86	118.13	120.33	109.45	114.22	88.023	64.324	88.805	92.795	94.586	91.524	176.92	150.47	119.09	139.98	89.848	102.84	76.697	68.464	111.39	120.05	103.47	115.01	145.64	138.22	87.071	94.387	65.787	95.703	116.72	136.85	96.988	100.41	102.93	137.46	77.17	89.491	75.313	85.868
80.376	87.019	113.34	158.77	145.68	170.5	121.89	124.26	138.06	193.89	106.9	104.69	90.159	115.06	89.98	142.78	94.169	77.952	120.99	112.39	100.18	93.852	161.17	149.57	163.53	168.59	99.275	148.81	86.173	83.509	134.71	141.03	115.2	138.17	95.11	128.55	80.36	93.97	48.999	91.963	71.98	85.588	77.831	83.514	65.08	100.76	72.101	92.858	59.058	62.346
85.028	98.58	97.273	136.86	122.77	127.43	101.5	100.11	111.27	149.66	65.96	84.432	60.625	98.679	91.503	118.71	91.202	91.271	125.8	114.88	128.35	114.92	105.6	136.87	172.63	147.49	106.98	128.35	95.506	88.037	110.56	129.73	106.71	131.8	90.006	121.51	92.936	102.03	68.553	93.491	62.92	76.556	93.08	84.783	69.403	72.643	94.402	107.23	61.433	56.044
89.045	102.98	93.559	101.98	91.687	57.375	82.796	75.912	79.009	68.313	34.931	73.85	44.306	85.56	102.46	76.2	83.752	96.811	111.9	107.3	154.08	133.06	58.63	124.45	155.56	107.79	122.2	80.721	98.118	85.535	66.513	102.07	93.382	106.52	131.39	131.22	107.15	108.62	98.244	101.29	78.862	97.677	115.59	95.431	96.331	72.194	117.65	117.89	70.713	62.797
98.485	104.58	89.091	102.88	124.61	92.886	77.826	80.773	84.661	98.394	44.169	77.145	41.587	88.945	81.927	77.711	92.196	102.65	117.51	110.26	140.37	124.41	58.233	128.46	170.44	132.83	172.39	120.15	99.594	97.042	70.413	107.04	102.56	104.15	142.32	155.13	94.599	97.08	88.753	108.31	77.627	76.632	84.638	80.234	80.758	78.678	103.86	105.19	56.485	67.668
108.16	93.88	98.522	115.3	131.73	101.18	85.991	94.411	82.512	107.8	69.999	100.74	63.467	109.31	78.688	90.156	89.781	85.185	117.49	102.65	117.84	109.37	81.42	140.87	175.27	138.14	156.59	122.35	89.753	90.771	71.02	108.73	94.233	93.154	159.18	169.48	95.83	97.388	87.86	111.66	74.181	72.011	81.452	84.907	78.667	94.775	100.16	99.137	59.807	70.481
115.93	91.465	106.56	141.47	144.32	113.41	101.33	107.26	96.121	117.11	93.283	125.76	87.73	130.75	94.26	105.95	87.295	71.815	124.14	96.29	100.25	101.95	110.32	161.09	197.79	152.26	134.68	127.72	85.329	76.403	85.011	118.84	79.358	86.367	154.84	161.54	105.41	101.79	86.984	113.75	82.454	77.025	90.212	88.375	68.189	90.155	101.14	95.852	62.722	69.009
119.09	90.518	106.72	153.36	128.7	104.19	110.48	108.65	98.733	105.01	90.885	134.54	94.09	139.6	114.42	116.71	78.859	66.475	116.68	82.858	111.89	110.18	114.13	172.09	193.77	146.57	99.137	111.44	88.676	69.351	98.743	125.85	57.991	74.51	127.66	128.81	119.17	111.3	92.364	114.65	99.731	112.33	111.02	93.511	66.336	77.721	112.81	106.4	71.505	75.689
116.52	94.582	105.9	148.46	120.59	103.12	108.86	99.795	102.4	99.778	78.49	123.5	80.964	126.73	124.01	116.73	74.305	76.277	104.88	77.666	136.12	120.08	107.42	172.6	177.28	142.08	107.47	108.74	97.647	73.12	110.97	128.27	56.083	70.226	109.39	106.08	119.57	112.23	91.239	112.86	120.25	149.98	119.84	90.387	69.228	68.096	117.74	118.85	71.785	83.521
114.12	101.97	107.17	135.66	121.55	112.76	96.394	90.173	110.03	104.27	74.196	104.75	66.615	101.22	119.72	111.48	75.381	91.335	97.867	84.117	149.76	121.09	103.06	163.71	150.84	134.43	138.32	120.87	102.61	84.663	102.73	122.38	77.396	82.401	124.11	120.23	108.63	104.47	82.539	103	129.49	158.26	108.75	82.019	82.826	76.415	111.44	123.92	71.13	89.55
109.54	96.27	119.16	120.74	132.83	117.42	90.78	86.524	106.54	112.52	78.174	83.207	59.444	78.531	104.52	101.04	81.412	102.59	108.8	98.06	142.14	105.97	115.76	147.46	149.23	135.04	155.82	122.58	103.16	96.721	99.566	114.94	113.85	104.21	158.19	153.01	93.786	96.295	75.261	82.952	112.47	129.26	104.05	87.748	104.33	92.638	109.74	126.99	77.022	91.689
110.31	93.292	121.46	108.35	134.11	113.51	91.672	92.695	98.974	118.09	77.394	72.597	71.013	75.013	97.559	104.34	97.243	121.68	133.7	110.41	115.64	90.067	129.53	121.5	148.01	131.67	124.29	112.13	107.23	117.04	105.07	112.73	138.79	122.92	163.91	162.13	89.345	92.989	71.643	63.144	98.205	87.265	91.01	92.819	115.9	103.87	105.73	119.37	101.14	109.93
112.05	95.34	115.98	99.281	115.18	89.249	99.385	99.649	85.862	96.587	67.768	72.208	88.341	84.413	100.56	106.85	106.57	132.58	141.17	109.66	95.26	83.661	126.56	99.09	137.56	119.51	66.898	84.008	111.49	130.44	118.65	115.93	132.16	122.31	129.06	130.56	96.115	100.41	76.688	60.408	92.906	66.503	91.436	104.62	122.89	110.88	111.89	116.53	137.75	144.76
107.74	94.961	119.33	99.448	117.54	82.044	117.21	102.98	79.725	82.241	69.469	73.637	95.143	91.909	101.15	101.35	107.32	127.1	125.54	104.87	96.319	78.529	122.73	98.288	148.86	132.95	65.845	78.361	115.31	126.89	159.5	130.99	115.93	108.65	79.615	83.044	94.439	107.22	79.963	79.513	90.689	70.258	106.58	117.45	114.74	108.22	120.14	121.03	151.84	163.86
110.08	104.44	117.66	107.55	110.76	91.617	123.77	105	92.189	74.62	91.473	90.14	111.13	99.845	114.85	112.06	105.7	115.73	92.392	99.309	119.38	83.235	115.77	112.59	122.92	129.85	82.378	97.982	116.88	122.69	169.49	141.34	97.888	94.395	57.075	55.798	96.005	108.35	81.297	104.39	117.17	100.2	97.188	105.03	98.071	107.7	105.8	111.09	149.03	158.43
103.53	104.3	127.02	115.72	112.21	94.537	129.44	92.314	96.841	57.284	120.03	97.717	117.09	93.398	119.93	100.2	92.718	94.983	67.047	98.251	143.91	81.329	119.58	135.97	122.99	131.36	120.26	110.79	113	107.85	162.88	140.22	91.093	84.582	61.506	43.698	100.03	109.04	86.355	106.69	137.94	123.9	108.83	103.37	91.748	93.932	104.87	110.69	127.24	121.62
93.811	92.107	125.17	114.02	101.85	94.002	125.58	90.739	88.278	73.132	131.86	115.28	122.19	108.05	137.15	123.04	95.571	107.27	81.589	105.47	162.8	88.84	141.86	141.3	111.11	127	99.643	104.07	121.17	123.33	153.07	135.07	100.62	84.615	80.665	43.054	108.08	103.08	89.729	84.164	156.21	142.25	101.09	89.464	77.261	74.056	93.106	92.794	106.97	78.958
80.418	92.697	109.33	111.26	97.108	92.551	110.25	94.199	79.76	99.051	121.86	137.95	117.18	131.95	152.24	147.14	102.24	139.75	112.77	116.16	155.77	107.89	158.76	133.28	110.34	129.24	68.597	95.81	130.49	144.98	136.49	126.92	104.86	92.811	81.23	40.418	113.45	96.33	85.06	57.732	152.62	132.89	88.042	77.708	63.919	57.152	88.229	74.22	95.939	61.268
69.354	102.32	94.642	108.54	101.8	97.806	93.679	101.72	69.867	128.15	106.26	155.05	103.33	152.86	147.42	160.72	103.3	162.1	124.51	118.84	131.84	129.34	158.94	120.15	125.32	140.12	63.503	100.16	131.23	155.15	130.03	119.44	97.523	100.23	57.964	38.171	105.22	93.252	74.381	52.987	116.71	107.03	81.608	78.432	57.338	56.011	93.833	70.992	92.339	69.847
71.176	111.7	95.603	105.94	115.83	115.6	87.345	112.77	70.939	156.83	108.5	158.16	99.236	161.63	132.47	168.35	102.34	159.62	110.1	112.41	111.4	143.08	151.03	110.26	147.08	147.78	93.604	123.37	124.13	150.86	135.01	112.37	93.391	105.47	51.431	59.403	88.204	93.148	67.151	76.938	81.247	94.327	77.962	84.157	59.459	73.038	96.116	77.886	90.868	80.22
80.766	112.66	117.93	101.67	146.72	132.13	101.16	110.91	88.547	161.24	126.46	127.8	104.41	140.3	112.78	144.82	98.009	133.16	91.722	104.51	98.305	134.5	144.2	108.06	193.04	152.77	158.9	147.38	113.56	128.4	147.37	102.78	106.71	109.58	77.984	98.706	76.948	97.022	72.033	105.83	76.978	104.03	94.465	101.01	76.733	88.301	104.18	97.106	86.554	73.875
96.114	110.83	127.86	89.319	139.63	116.89	116.5	97.619	110.92	126.11	126.76	80.161	118.35	105.19	104.09	112.19	96.461	113.57	89.547	95.576	94.05	117.56	124.91	97.515	187.74	117.16	158.41	131.04	108.53	117.45	133.07	87.483	123.54	109.79	110.7	125.97	92.997	105.82	89.979	111.69	124.63	143.05	107.93	113.03	106.83	99.512	111.75	112.02	101.24	74.851
92.411	88.557	131.91	83.08	141.47	101.03	132.98	89.287	127.19	110.09	104.07	33.945	104.3	74.914	95.559	76.863	100.6	111.69	119.84	100.95	101.43	96.227	120.91	92.333	180.77	107.18	136.06	95.091	112.43	112.84	139.6	90.003	154.3	115.92	140.42	141.83	106.25	106.14	101	96.726	155.49	165.93	133.16	127.79	124.94	102.61	124.22	120.54	105.64	73.466
84.348	84.637	105.26	96.594	131.69	115.1	125.43	93.902	136.94	125.99	68.093	20.687	75.863	60.381	72.535	59.352	106.54	123.4	143.83	109.64	100.34	88.32	101.5	91.534	130.66	109.22	102.7	91.013	113.02	114.75	134.84	107.72	164.38	130.72	112.06	130.64	107.11	97.92	88.458	77.874	144.2	133.52	123.5	121.4	116.62	107.34	121.96	114.24	103.03	98.433
77.973	89.537	83.697	106.57	97.283	115.35	109.12	102.83	109.9	126.62	42.545	44.14	63.77	63.427	56.575	49.055	107.57	125.41	135.32	107.52	98.246	93.361	80.519	91.064	61.901	100.46	78.418	90.536	104.99	104.07	122.53	115.7	145.17	130	73.517	100.12	100.31	93.986	81.037	74.519	108.8	86.906	111.56	114.65	106.44	113.4	113.52	107.28	99.641	132.1
85.93	97.829	72.358	108.85	61.489	120.47	92.794	112.56	74.12	126.21	50.063	84.823	85.156	81.279	61.434	65.716	105.07	109.68	106.14	94.58	100.95	107.01	65.256	89.901	11.046	79.749	72.135	107.45	94.957	92.494	97.747	108.77	114.52	122.27	60.493	87.338	93.464	96.864	84.557	91.345	81.648	52.46	93.32	102.62	104.1	121.82	95.385	97.612	98.365	148.77
98.509	100.34	77.95	90.652	60.758	120.67	91.257	106.54	50.234	122	81.046	106.88	123.94	98.25	87.112	92.529	104.65	94.07	93.008	85.457	98.315	110.95	70.595	81.31	28.64	69.534	92.309	120.35	95.519	92.016	84.976	89.928	96.216	107.97	74.918	86.17	95.282	105.46	100.54	110.17	96.471	59.318	89.27	96.675	113.29	113.75	84.512	93.471	101.79	139.74
110.11	104.94	77.294	59.913	71.395	105.52	87.846	89.282	53.563	108.73	110.49	110.81	153.61	112.13	120.27	130.72	105.72	94.849	96.686	84.77	88.196	110.44	77.176	63.469	59.47	55.48	85.028	109.5	104.04	115.99	64.947	70.266	84.498	92.849	86.155	85.058	110.4	114.15	115.92	117.19	142.11	102.06	86.678	91.091	127.65	101.5	84.121	90.275	120.38	126.64
107.48	115.97	82.442	37.821	103.08	79.942	84.15	66.542	75.946	79.881	128.08	104.38	147.52	108.13	131.28	137.5	104.62	108.34	100.43	97.724	67.115	102.15	86.602	54.571	105.81	63.399	94.785	87.83	108.08	134.86	59.974	65.623	77.64	79.81	73.689	65.384	120.69	114.49	119.96	112.04	169.63	135.85	100.19	97.727	130.28	81.778	101.32	96.088	129.82	114.74
103.95	134.62	89.078	38.932	119.57	65.29	77.633	59.754	98.291	52.298	132.7	111.79	125.16	95.41	117.04	127.9	107.53	127.11	85.147	111.32	52.638	98.533	91.392	58.229	114.76	72.434	107.63	81.319	103.32	141.94	67.206	78.581	70.569	72.431	39.898	30.147	118.44	103.65	112.95	104.14	162.91	135.99	99.433	98.932	106.44	65.602	107.12	97.736	120.29	107.47
109.42	139.96	96.54	53.068	89.845	54.321	76.153	71.374	92.534	25.51	122.25	130.55	111.04	84.084	93.855	115.88	108.37	129.53	53.038	106.99	69.236	104.66	84.505	66.249	72.998	53.274	92.055	75.507	92.479	133.44	72.491	89.49	62.996	65.927	19.357	-0.34683	111.63	95.188	113.21	99.147	134.09	119.83	92.935	100.88	81.787	68.065	98.609	100.57	103.76	100.44
122.53	131.84	90.397	64.122	46.192	60.288	83.686	84.646	70.504	24.228	96.023	135.97	111.55	77.036	75.371	110.6	110.49	123.65	42.667	91.408	100.09	109.53	66.54	64.198	21.558	22.435	62.181	77.385	88.992	122.03	71.387	84.04	65.773	63.645	14.775	-14.016	109.33	97.425	119.58	93.031	123.63	109.32	79.945	100.44	72.943	82.173	80.205	106.4	96.61	101.27
125.21	130.14	67.642	65.242	39.842	67.865	89.458	70.455	61.817	25.145	63.936	107.61	104.2	59.935	62.564	75.964	100.81	110.09	63.573	82.325	104.63	99.809	34.098	55.601	16.112	9.505	73.487	82.437	86.381	94.084	41.384	53.523	72.955	68.095	18.239	-4.3859	115.91	114.07	122.1	84.367	135.82	104.28	90.557	113.25	100.5	99.819	86.12	127.32	109.74	119.67
115.59	120.88	31.509	55.201	62.562	89.579	77.691	64.26	71.584	84.782	47.897	79.726	84.638	69.581	67.746	85.272	103.8	117.55	108.95	92.178	89.499	86.965	17.873	39.962	7.0986	20.657	72.909	90.373	91.915	91.387	15.166	30.534	94.619	84.993	35.326	46.58	115.47	123.07	106.21	84.665	140.18	113.96	85.045	107.96	122.18	127.45	87.171	125.82	135.46	141.06
85.573	105.93	33.025	46.509	125.67	105.47	70.495	62.437	83.024	145.88	63.256	56.315	49.744	79.647	67.73	78.456	112.14	131.25	143.01	120.18	48.856	63.019	45.12	41.914	50.394	83.631	126.7	101.19	95.229	83.974	46.422	37.535	124	102.99	52.08	96.586	96.111	118.03	84.528	93.204	103.32	107.33	104.58	112	120.81	128.18	104.92	119.77	136.63	140.76
81.078	92.295	40.533	24.97	36.249	36.284	45.863	81.077	48.268	107.91	80.619	77.658	61.28	109.28	89.359	106.58	111.23	131.48	104.11	109.41	37.644	72.97	49.037	33.256	-54.407	28.337	9.8938	31.926	90.072	103.5	38.066	45.623	100.57	92.292	56.176	105.21	103.44	120	98.37	102.31	67.576	132.56	109.74	112.63	127.11	142.08	117.58	104.25	165.18	151.12
77.89	96.019	87.627	61.15	67.209	67.622	57.834	98.852	76.406	98.622	128.12	85.638	69.768	99.369	87.716	77.824	104.75	109.61	79.257	114.81	31.691	72.615	87.608	75.024	14.679	78.126	75.02	74.721	89.707	84.937	91.568	92.154	103.96	109.9	65.995	111.82	84.803	103.91	100.44	112.89	15.399	75.292	133.24	124.31	100.87	110.72	134.19	101.73	116.8	109.96
95.39	105.35	112.32	94.873	60.275	92.939	77.631	119.78	114.58	82.065	147.83	105.6	111.08	102.36	117.03	86.182	106.9	99.176	76.691	106.85	64.88	90.217	110.78	99.21	42.408	82.389	69.786	100.14	105.48	88.876	110.96	118.37	99.999	113.32	97.669	104.34	91.432	94.469	117.12	115.61	44.019	66.947	119.67	113.67	81.43	86.893	116.87	87.716	86.219	81.296
103.6	101.09	121.09	112.81	66.267	104.23	107.78	126.27	138.01	84.094	134.31	108.49	133.39	106.58	133.2	98.648	109.62	95.752	100.63	99.569	105.79	97.964	122.55	103.54	78.851	89.781	56.887	97.501	122.07	94.86	126.43	120.06	101.14	100.4	123.81	86.432	103.47	95.402	130.01	112.14	101.08	100.37	108.6	105.38	76.317	70.42	96.296	85.002	75.206	73
102.84	104.43	103.73	126.82	75.927	111.25	120.52	123.36	151.57	102.3	106.31	103.96	125.4	106.6	113.48	106.53	105.7	92.673	113.41	95.642	119.2	100.17	107.15	98.72	86.737	92.44	56.272	94.746	116.89	94.942	113.07	108.04	96.254	90.018	115.55	78.895	111.02	101.11	121.92	111.93	132.37	128.47	86.599	89.729	80.812	75.249	78.364	84.318	85.541	93.54
92.398	95.427	98.764	130.59	62.362	80.455	122.91	121.64	130.9	93.238	82.279	104.43	101.02	104.58	80.992	93.183	91.054	75.9	96.942	90.088	116.19	103.39	94.016	97.851	71.793	79.937	60.433	63.044	91.005	80.481	96.686	94.213	88.552	81.039	117.08	94.544	111.54	108.97	119.09	118.76	112.16	144.8	96.379	93.095	105.61	102.78	84.029	90.852	105.47	114.32
93.083	92.841	95.875	139.66	43.012	78.774	118.54	132.68	116.5	98.459	72.935	114.97	89.533	104.37	56.437	88.396	86.118	64.379	83.253	89.213	99.23	109.89	95.806	103.96	54.697	77.058	72.583	65.527	73.625	81.998	97.966	99.54	89.476	92.159	115.01	123.6	104.19	106.25	119.22	123.01	80.172	125.19	91.187	88.142	118.4	131.08	85.037	86.848	113.68	127.49
102.2	90.13	99.716	146.39	31.477	94.175	120.42	144.13	117.24	105.54	71.376	125.4	95.241	105.15	62.965	87.744	90.2	56.623	99.145	93.481	90.379	110.24	116.86	112.87	70.227	94.197	79.726	80.04	81.146	97.583	115.49	108.74	97.897	109.33	131.91	150.64	99.598	99.993	136.07	117.43	79.063	100.91	88.538	87.864	126.01	146.68	86.607	85.313	109.02	128.48
120.86	98.504	86.444	142.15	0.97461	98.382	115.74	148.31	132	100.57	65.126	138.61	118.53	113.27	102.55	108.6	101.81	58.979	134.93	95.732	95.748	106.12	127.02	108.15	61.094	92.027	27.246	77.497	106.85	129.79	101.43	97.416	92.759	115.49	154.91	159.21	113.85	100.1	166.07	104.56	136.77	109.16	65.728	77.289	130.7	153.57	75.248	80.43	115.46	139.25
[truncated: 66 more columns]
