# Supplementary material for: Constructing high-order functional connectivity network based on central moment features for diagnosis of autism spectrum disorder
Source: PeerJ. 2021 Jul 6;9:e11692. doi: 10.7717/peerj.11692 (PMC8269664; doi:10.7717/peerj.11692)
Supplement: Supplemental Information 2 [file peerj-09-11692-s002.zip › raw data/Subject_68.csv]

121.9	103.14	110.26	66.543	93.66	74.139	123.85	83.377	155.22	120.14	183.32	125.54	168.81	121.51	143.96	103.08	146.24	113.88	147.56	97.143	92.297	81.162	113.43	85.957	36.353	83.957	42.82	68.24	150.35	110.06	116.12	105.97	101.64	88.231	124.47	81.185	123.68	114.52	113.48	112.1	141.79	105.78	70.124	87.13	67.593	64.373	95.932	100.06	73.884	90.608
132.29	98.777	90.785	72.862	74.566	78.611	123.19	86.801	108.33	118.48	183.98	116.09	154.92	105.82	115.57	86.975	140.23	92.827	139.78	90.543	120.1	97.204	71.06	52.172	11.62	75.67	48.206	67.174	134.95	104.65	105.24	104.7	93.482	91.876	94.179	84.072	109.55	109.33	100.42	108.7	134.02	112.67	108.27	124.06	98.847	99.63	117.19	111.69	112.44	115.63
124.97	92.114	76.28	81.224	71.916	89.179	100.87	86.095	67.475	100.3	146.91	91.399	108.9	78.047	89.197	77.784	112.59	73.182	120.12	95.485	121.41	99.717	43.275	44.184	51.566	83.822	82.913	76.28	102.57	79.938	74.337	82.652	79.327	87.267	87.253	102.83	93.648	109.95	87.817	115.65	114.64	114.24	148.92	154.23	142.17	135.77	134.63	129.93	155.93	144.24
102.58	84.059	77.527	85.309	85.46	100.86	81.219	83.156	55.919	76.549	105.36	67.79	63.65	59.647	71.946	74.193	85.3	62.411	98.509	112.94	84.516	93.445	51.681	68.557	122.76	101.24	113.4	88.155	76.485	63.101	61.353	69.37	76.748	85.092	106.75	123.38	89.22	111.83	91.246	125.93	92.481	105.43	176.28	161.26	178.48	148.12	145.61	137.39	184.7	157.83
78.884	80.165	95.13	91.662	87.913	100.99	69.472	83.064	73.641	62.299	75.371	64.906	43.926	71.637	74.397	81.718	73.324	61.56	87.142	117.77	59.848	81.39	91.282	114.86	164.63	113.44	105.5	86.237	68.846	52.897	62.974	68.665	74.64	76.349	135.25	130.19	97.057	109.4	105.21	113.34	102.51	77.858	180.11	153.44	178.07	134.43	152.08	140.11	183.59	156.13
76.798	87.906	105.59	95.052	79.802	89.941	70.616	76.561	77.835	56.522	68.742	65.89	52.367	91.157	82.983	83.572	88.146	72.135	94.709	116.1	64.26	75.601	118.31	136.73	152.92	109.08	91.557	83.856	76.552	68.046	86.273	82.389	90.43	80.01	139.6	123.35	108.72	101.06	117.22	96.724	125.14	66.393	169.28	142.86	159.03	116.64	162.55	133.75	175.36	144.78
94.977	104.71	103.66	101.94	73.266	79.206	77.388	73.419	65.168	63.176	80.272	74.557	77.415	104.44	94.39	79.399	114.24	91.048	119.51	113.61	87.897	75.554	108.7	122.83	94.827	86.52	85.389	87.274	91.12	88.635	91.862	84.141	105.04	86.013	101.59	98.879	108.11	88.406	107.52	84.362	132.41	70.283	144.32	128.12	125.51	105.26	163.8	119.21	154.79	128.11
124.1	122.4	100.89	109.64	79.084	67.629	89.003	78.381	51.984	70.911	100.04	85.376	98.722	101.02	95.802	73.09	127.98	105.43	139.54	113	101.03	76.973	77.596	84.87	32.311	56.524	92.994	94.888	97.626	97.375	72.233	64.005	110.69	89.641	47.281	67.458	96.075	80.346	87.476	87.595	100.63	83.382	112.98	106.15	90.797	96.371	141.78	96.592	133.19	113.32
138.84	132.66	108.83	119.42	93.286	59.925	103.28	97.389	60.634	78.034	115.81	106.25	109.53	94.56	90.745	75.193	122.92	114.22	144.36	116.78	91.204	82.104	49.375	48.206	-14.265	31.36	86.934	96.464	100.08	96.547	41.107	33.186	101.73	88.385	5.3468	33.626	83.713	80.109	78.145	94.108	52.614	81.266	80.288	78.927	48.362	78.065	95.79	70.908	96.905	96.774
132.37	135.28	123.1	126.7	100.9	57.015	114.48	120.28	88.134	80.011	114.91	128.21	107.33	93.496	84.109	82.155	106.67	116.32	136.9	118.96	75.845	88.829	38.639	28.83	-39.752	20.5	61.653	89.515	100.36	93.207	24.836	15.314	91.123	91.52	-2.4768	14.013	82.039	86.026	90.864	93.144	25.745	63.267	63.083	66.688	12.792	62.214	55.586	57.618	61.226	88.422
117.48	137.07	120.49	120.68	102.64	67.95	115.89	125.64	103.04	76.409	101.72	130.31	95.669	90.068	75.96	73.209	99.902	116.52	132.47	124.25	66.915	96.491	30.849	16.778	-46.297	27.434	53.862	94.3	100.4	104.16	41.418	25.931	103.57	113.12	14.66	25.193	93.866	96.673	119.37	101.66	36.261	63.664	78.066	84.358	19.742	73.047	56.213	65.72	56.085	95.125
103.01	133.74	107.89	113.13	103.85	89.175	109.09	117.11	103.68	82.004	85.625	121.3	85.88	93.725	73.943	66.609	103.08	114.45	136.23	127.18	75.381	100.05	35.749	28.898	-41.429	43.525	56.296	99.035	104.03	121.49	74.562	63.575	119.4	129.64	28.257	51.71	100.83	102.91	128.54	104.98	67.95	78.67	114.96	117.39	63.35	108.65	97.021	91.985	78.193	112.87
104.37	123.33	104.29	110.35	113.16	100.28	103.09	101.48	104.69	88.149	80.776	105.62	81.275	99.846	75.146	70.381	101.54	99.674	134.26	117.32	92.162	91.26	70.457	69.527	-8.0421	64.717	80.397	101.81	99.226	117.86	101.05	105.52	122.8	123.78	39.875	84.119	99.471	104.26	114.56	107.79	89.861	103.21	149.57	139.36	120.07	141.8	139.43	117.93	117.15	128.74
108.21	103	121.6	122.5	130.19	95.619	106.59	97.103	121.75	93.086	93.058	105.02	88.659	112.97	82.877	92.456	93.768	80.562	123.26	103.35	102.12	82.921	129.15	128.62	43.779	83.166	93.422	94.636	96.635	96.693	111.88	136.35	102.59	95.416	44.717	96.941	95.159	98.227	93.039	101.46	97.351	107.18	150.72	127.26	136.96	135.53	141.5	119.81	120.94	115.68
108.9	85.119	136.87	133.74	147.23	82.682	114.89	99.261	138.31	83.163	112.71	110.23	98.786	115.96	89.589	106.04	87.55	68.971	108.45	97.25	98.687	86.588	167.89	159.13	98.942	97.976	110.48	96.657	95.08	82.035	115.1	144.1	88.517	81.394	56.863	99.394	103.67	94.267	97.936	110.49	97.725	103.15	121.41	96.43	113.51	97.09	105.3	95.885	87.546	76.247
102.86	78.506	135.08	135.07	143.05	71.315	114.88	104.54	143.22	67.462	116.08	117.11	100.28	111.13	92.654	107.51	83.912	66.442	96.841	90.314	103.46	98.626	166.27	152.03	128.6	106.12	114.06	98.358	92.829	80.285	109.55	129.69	87.371	91.156	83.295	102.69	118.57	97.184	124.33	126.16	101.23	94.956	90.184	82.47	81.277	68.996	73.91	77.119	54.161	51.927
91.828	87.382	106.5	120.63	127.13	88.951	102.87	110.5	130.45	72.859	105.02	125.63	96.006	107.1	93.703	98.069	85.764	74.246	96.006	87.232	111.86	113.56	117.88	114.7	123.77	112.43	118.19	107.96	90.845	100.27	93.921	103.8	99.645	118.09	110.67	112.71	123.27	105.21	145.84	145.9	95.684	96.819	80.859	94.977	80.597	79.977	79.195	79.838	49.413	61.274
88.416	101.92	78.763	100.57	113.66	129.16	93.465	118.94	115.79	107.34	96.235	134.07	94.325	114.01	90.492	93.369	82.614	72.892	92.839	81.128	114.8	120.28	74.535	91.258	116.44	126.45	129.45	119.04	83.141	116.09	81.2	89.126	109.87	134.72	137.63	129.43	107.88	108.39	139.67	151.11	68.57	104.67	98.184	118.2	123.94	119.38	113.37	99.949	91	102.21
93.401	108.87	79.477	94.229	114.4	172.82	99.116	134.7	117.71	154.65	105.58	145.97	105.51	133.88	90.045	98.165	70.539	54.436	80.889	73.376	103.5	117.99	77.8	111.14	140.73	154.27	146.76	130.9	73.028	98.969	80.912	96.125	103.23	123.5	161.2	142.81	83.188	98.095	110.09	130	42.92	100.05	118.72	125.43	171.98	146.01	134.19	115.04	139.64	138.71
96.52	103.22	104.76	105.7	124.55	192.46	113.81	149.94	124.81	179.34	123.82	153.53	124.51	153.3	96.821	111.49	53.586	33.048	61.101	67.971	92.521	116.33	116.04	151.16	197.63	185.95	169.24	138.31	63.638	63.271	101.93	117.16	84.981	95.888	178.18	147.1	70.226	84.788	85.864	97.475	53.23	83.363	122	111.69	179.5	137.09	116.56	112.23	153.63	141.46
93.32	89.647	129.81	122.7	127.15	174.5	122.08	151.46	116.77	160.77	129.51	144.55	134.72	155	105.74	122.41	43.031	25.309	43.498	64.765	98.429	118.62	152.73	176.71	257.73	202.77	181.3	132.03	59.965	38.028	141.57	140.63	72.581	76.976	184.32	144.44	77.593	83.439	83.48	77.205	101.22	71.223	114.09	99.247	150.08	114.91	86.057	102.13	142.28	127.73
87.831	80.6	123.67	122.95	119.08	141.61	109.42	132.25	84.77	114.17	118.04	117.94	125.55	133.37	109.55	111.36	50.202	39.428	38.053	64.889	113.97	119.97	147.62	161.03	288.07	198.12	191.14	127.54	64.325	44.584	172.74	148.34	79.201	81.458	176.72	143.66	98.908	102.64	101.04	96.168	149.69	86.394	111.61	104.97	124.78	112.19	79.917	100.52	137.29	125.34
81.808	76.352	104.95	111.27	99.362	111.58	85.248	111	57.241	81.925	97.769	99.501	105.45	118.3	108.94	104.97	63.675	59.091	37.471	57.518	136.48	113.12	128.93	139.81	276.82	176.15	169.62	109.91	76.039	70.609	178.27	144.49	80.098	82.885	159.86	137.45	109.81	125.6	111.39	119.26	154.67	102.11	121.46	122.65	122.34	130.73	107.01	115.64	156	148.66
79.944	77.768	86.31	92.603	93.825	108.92	69.418	97.418	47.176	81.127	93	92.919	89.462	113.59	103.12	97.148	75.043	68.253	36.761	56.533	139.7	105.36	114.39	125.52	257.59	162.58	164.9	112.65	85.304	99.118	170.26	139.96	81.791	81.708	148.63	136.85	109.44	133.23	116.78	141.95	107.19	113.92	132.74	128.29	143.56	143.37	132.44	124.97	178.59	161.85
73.453	74.916	96.316	92.342	99.286	119.08	73.615	103.01	68.101	105.43	95.623	102.91	85.836	124.42	100.71	110.53	68.598	58.068	33.187	57.481	140.9	104.62	136.63	145.67	252.47	165.56	159.04	115.82	87.618	101.74	168.62	148.6	72.34	69.139	153.22	139.86	98.825	114.61	114.87	128.93	57.474	94.955	129.09	114.09	149.96	129.68	123.52	121.57	166.83	142.27
65.343	66.691	129.82	111.57	104.29	119.93	93.754	115.8	105.66	124.38	86.833	108.84	86.463	127.68	99.091	136.6	47.693	38.45	32.851	56.502	150.03	111.08	186.58	188.93	263.8	175.32	142.39	105.34	82.14	76.449	188.6	172.92	67.685	64.24	174.29	152.26	86.5	84.211	108.27	88.723	48.533	63.427	112.38	95.616	136.24	107.11	88.086	112.01	125.11	104.48
65.017	69.282	134.78	118.54	116.29	130.13	109.65	112.63	125.91	120.68	74.76	93.505	86.24	94.196	95.397	120.8	46.594	44.338	55.46	72.557	131.98	121.52	190.9	192.09	265.76	177.84	152.82	120.99	81.708	60.922	207.29	185.63	100.62	99.719	187.74	176.13	86.439	71.454	106.14	86.149	82.664	75.584	91.172	83.678	128.96	102.56	54.102	99.24	69.465	64.591
67.765	75.365	134.02	120.58	106.85	124.98	123.14	109.85	136.69	115.97	62.323	88.991	94.198	71.189	96.359	123.2	64.045	78.874	83.753	84.386	112.44	127.96	180.44	183.96	214.26	144.19	90.428	91.92	101.82	83.57	217.5	196.59	124.38	132.07	169.9	166.47	75.8	75.727	76.491	68.046	115.56	89.682	77.904	81.344	119.53	117.3	52.29	100.96	36.412	62.084
79.928	85.216	130.7	113.32	83.301	109.87	134.79	111.25	133.26	115.49	75.452	98.688	113.8	75.068	100.79	136.83	94.497	119.69	102.57	91.685	90.325	127.9	168.01	166.78	132.37	92.893	-7.4438	42.711	130.82	132.64	215.11	204.1	128.67	144.5	132.6	126.76	62.578	85.589	36.901	39.614	113.7	95.136	78.881	83.886	117.23	131.13	75.578	110.84	49.524	90.516
96.443	97.513	111.61	99.219	71.542	112.26	129.97	114.86	115.17	113.28	118.79	110.04	134.12	92.499	112.99	120.01	120.63	138.17	111.82	99.087	67.053	122.27	142.96	133.82	79.357	71.061	-33.943	46.73	141.54	151.58	181	188.22	119.64	139.26	106.82	97.191	70.555	90.019	28.174	38.546	100.07	98.113	83.977	88.111	118.11	124.29	89.98	117.13	80.044	110.17
99.313	90.248	102.38	101.22	68.637	109.8	119.4	119.68	86.933	110.35	150.99	107.03	137.39	115.58	118.49	120.7	116.72	117.04	100.02	97.736	76.326	124.21	145.02	123.99	84.073	84.316	-21.828	56.603	124.75	140.22	173.36	189.88	99.261	117.63	102.39	89.407	89.521	82.065	50.279	42.664	91.071	92.257	97.966	101.82	118.5	105.97	101.67	120.84	127.7	121.1
86.989	66.32	96.684	118.02	73.908	109.57	97.802	118.31	67.409	112.03	139.3	87.801	111.42	120.98	111.97	137.36	86.583	76.672	78	82.108	104.85	125.06	159.97	140.63	129.63	120.29	8.902	61.848	90.231	99.935	178.09	197.92	76.973	90.698	112.55	109.38	110.89	78.628	89.69	63.687	114.46	101.87	114.38	124.63	122.68	98.962	118.23	128.24	170.81	131.59
81.29	52.477	82.321	122.47	82.853	107.63	67.795	100.89	62.357	112.62	81.734	57.542	62.096	96.578	93.916	167.41	42.779	56.808	47.054	49.973	128.66	106.96	154.99	144.08	168.46	146.28	66.791	60.357	42.473	75.4	163.77	177.77	67.584	72.117	131.69	147.46	125.25	106.22	131.09	117.64	151.9	159.97	125.62	143.84	132.67	110.19	134.58	139.29	203.6	145.49
77.413	47.744	75.355	133.76	85.836	139.34	61.113	100.64	82.642	155.02	49.64	72.019	45.7	77.974	74.305	167.7	67.016	86.134	57.164	62.321	73.503	97.406	140.39	169.96	133.18	138.29	3.6563	45.271	81.19	84.833	143.03	173.87	61.118	61.177	82.57	126.42	124.64	120.49	130.27	131.33	211.82	194.31	117.62	134	135.87	113.54	152.15	129.59	182.21	149.53
99.574	80.598	59.115	114.9	89.735	159.71	63.718	99.829	89.077	170.77	44.374	90.671	52.999	61.199	75.122	150.78	94.614	146.21	69.145	85.346	21.403	79.334	89.001	133.26	70.927	113.15	22.459	64.699	107.59	135.29	92.387	128.26	77.888	75.497	50.554	102.36	122.08	142.89	126.37	150.29	226.65	234.95	92.383	105.93	114.13	97.313	126.42	105.98	129	117.76
111.26	112.85	59.007	102.18	73.431	157.89	66.975	112.25	81.087	170.47	69.199	122.08	85.503	78.232	100.31	125.55	125.56	191.62	89.609	108.38	16.788	78.77	53.13	99.875	13.05	90.944	26.576	80.79	140.83	163.77	44.82	84.049	77.938	80.884	32.071	67.935	118.88	141.45	113.84	121.55	236.56	209.73	67.808	88.543	67.233	72.112	84.199	94.572	53.26	74.765
123.63	118.59	74.085	90.714	53.248	120.23	79.107	112.28	51.796	139.77	97.476	107.81	105.83	92.043	108.5	94.681	131.05	172.57	89.543	107.11	65.895	96.89	70.052	96.292	45.435	98.892	52.865	87.954	141	147.66	67.747	91.401	95.725	99.874	69.761	79.379	116.18	117.86	104.11	81.797	193.93	164.12	85.305	109.73	75.772	85.759	81.174	105.47	63.662	77.457
103.97	103.07	68.322	77.725	59.113	101.54	74.19	101.47	29.022	115.61	100.44	84.605	110.37	101.57	122.03	82.274	111.07	138.71	76.364	87.197	127.86	125.34	66.654	83.664	119.24	121.84	108.43	100.8	116.4	127.41	87.621	92.35	103.57	110.75	119.77	115.34	106.95	99.134	95.525	69.189	125.16	121.22	113.14	135.66	101.58	125.72	103.28	128.66	79.967	92.346
92.378	82.072	59.486	60.902	71.805	91.013	66.497	76.534	34.62	100.28	83.673	58.444	96.165	90.471	115.21	76.515	89.733	100.1	49.161	48.907	151.52	136.41	62.921	75.067	191.37	137.92	135.09	100.57	86.671	96.954	93.242	81.777	100.27	103.47	165.19	155.42	99.697	93.816	92.265	77.52	67.51	101.63	148.61	156.71	161.57	179.8	149.43	156.47	142.89	144.29
91.119	75.929	56.53	51.834	82.92	94.885	65.978	59.605	64.413	100.88	73.972	62.081	89.86	77.819	108.64	79.974	94.709	95.876	39.137	34.242	119.35	131.27	44.858	58.874	188.49	126.08	102.92	89.272	87.076	92.474	72.273	53.493	80.486	80.09	157.91	149.76	97.575	95.916	93.272	82.74	62.394	88.674	156.82	147.89	192.34	198.98	173.74	161.34	179.67	179.82
108.07	95.002	56.887	44.896	90.158	99.004	69.523	52.216	88.708	88.536	87.989	75.711	94.168	65.79	113.11	72.056	116.98	117.68	56.885	53.495	70.132	111.42	16.242	24.009	128	102.92	91.872	101.89	99.429	106.71	40.383	13.305	71.727	69.651	121.17	117.98	110.34	106.27	113.72	103.6	107.6	96.788	131.96	120.19	172.55	171.42	149.94	138.26	167.27	167.56
120.18	110.66	76.708	52.457	89.59	91.921	84.971	62.024	94.892	72.696	124.28	91.572	112.61	78.938	125.03	75.936	144.25	136.15	93.774	96.351	52.531	102.23	26.934	20.83	61.587	84.404	78.121	109.89	125.78	136.3	61.651	24.037	80.302	79.83	75.782	73.206	121.54	109.98	131.66	115.1	160.21	104.47	95.392	93.574	114.96	119.41	107.38	101.4	116.01	120.79
116.28	107.48	106.32	65.561	86.676	79.971	99.254	79.674	92.913	63.091	158.35	105.73	134.42	117.47	137.33	95.929	153.6	128.91	119.44	121.79	87.072	105.03	81.597	57.991	46.773	84.764	80.502	109.55	143.47	155.46	124.06	79.057	97.207	97.517	65.383	51.439	123.16	113.38	137.45	124.79	181.24	112.47	69.35	81.177	56.89	78.338	74.808	78.638	55.088	72.487
109.33	92.172	125.62	70.161	96.47	80.962	112.25	91.325	94.904	62.698	175.24	113.54	151.79	150.18	137.33	108.1	144.73	99.57	119.61	121.8	129.72	111.91	145.02	104.08	98.911	101.73	118.68	117.87	141.04	155.81	191.69	145.55	124.92	120.17	100.96	69.623	118.77	116.86	132.63	145.02	145.89	130.95	63.981	76.88	40.738	66.904	64.816	72.123	21.901	46.099
102.12	77.085	132.86	75.714	110.04	93.816	122.33	99.268	109.15	74.39	166.3	128.32	162.9	162.98	129.26	112.23	131.82	72.33	110.34	114.53	145.01	117.08	181.98	134.03	155.39	112.33	135.36	119.22	135.36	140.51	219.23	183.91	137	126.25	137.35	93.718	112.76	113.03	119.11	146.73	96.341	131.61	66.063	69.457	50.514	70.217	64.771	74.89	10.645	40.455
101.9	74.458	135.88	90.277	115.43	94.53	127.73	104.48	131.42	80.959	131.42	137.47	156.49	148.81	122.67	118.72	111.93	57.469	112.59	114.66	137.33	110.23	188.06	140.26	167.74	106.75	121.12	105.7	123.43	111.01	193.02	175.36	127.15	114.38	144.68	104.42	109.25	103.51	107.11	122.58	69.156	109.15	63.874	62.262	57.519	71.63	59.07	79.057	17.512	46.933
101.38	80.956	130.21	108.45	122.06	87.164	132.37	104.53	145.68	81.408	96.047	123.29	132.87	114.36	120.41	122.19	94.929	59.139	142.38	142.58	103.98	101.06	171.92	131.22	131.61	92.194	100.6	96.962	114	94.078	150.59	148.09	121.24	110.95	105.1	96.536	107.92	92.313	102.28	101.45	64.237	88.27	54.499	56.235	51.873	62.554	50.246	67.729	24.867	44.489
92.94	85.083	123.72	121.73	128.82	78.326	136.44	102.46	157.9	88.952	76.504	95.607	104.67	91.451	123.74	134.89	78.834	67.444	177.49	170.83	68.924	93.803	168	135.17	80.412	77.271	83.353	91.387	107.55	94.507	118.14	128.34	121.95	115.46	50.1	79.604	101.8	88.894	98.033	95.853	66.623	82.185	46.017	54.363	36.209	48.752	49.273	49.262	24.648	35.689
88.892	87.484	113.35	114.03	133.25	82.125	137.01	95.09	170.31	104.64	81.189	69.891	88.586	88.195	122.84	135.28	69.805	72.318	186.12	169.1	37.357	86.07	177.55	144.87	57.874	69.173	92.739	102.4	98.991	95.713	93.727	114.03	131.15	123.73	30.593	76.559	97.058	98.44	97.536	117.13	67.128	104	50.653	58.371	38.174	44.02	59.243	38.479	30.097	33.661
89.736	85.989	121.13	104.72	114.66	84.794	138.54	97.269	185.68	129.66	91.774	77.668	99.441	116.5	116.89	150.99	69.344	73.876	156.16	129.03	32.444	81.028	202.35	163.86	53.55	53.979	56.07	80.135	98.327	91.875	76.799	108.01	115.5	107.86	49.564	69.219	86.517	106	84.721	105.82	70.92	108.36	69.172	67.22	49.186	50.828	75.36	50.019	44.426	51.557
101.1	98.353	111	87.932	103.79	101.19	135.99	95.845	166.1	134.76	103.69	90.949	124.35	126.88	104.66	139.45	88.31	90.654	121.9	108.18	24.327	85.615	166.13	125.92	58.374	42.962	55.74	80.455	98.163	109.34	66.865	93.274	111.94	107.28	77.134	69.302	84.507	110.47	81.082	104.58	64.802	123.71	88.525	72.223	72.218	64.168	78.311	60.124	54.746	56.06
113.52	112.52	104.45	92.877	92.789	111.12	125.58	100.05	134.69	121.44	103.82	101.69	137.57	119.11	93.164	109.91	115.08	104.04	116.28	115.47	26.354	89.432	110.53	90.629	59.142	47.482	45.254	85.953	105.78	102.71	60.064	83.483	103.71	108.54	83.116	68.233	84.599	102.13	73.597	87.695	67.514	116.59	100.52	82.064	89.972	80.989	78.078	73.386	63.27	63.803
118.7	124.71	97.188	103.61	94.139	103.19	109.84	94.158	99.059	88.226	94.668	86.784	121.7	93.038	84.51	76.046	130.47	111.77	135.42	144.24	38.782	87.633	61.549	66.614	64.343	66.019	66.285	104.48	104.97	94.223	71.397	81.683	111.55	121.43	71.107	75.614	85.976	98.099	73.32	92.294	64.388	114.5	105.88	95.012	101.63	95.179	85.179	82.631	76.908	72.646
109.27	122.77	111.3	117.23	95.635	71.65	106.68	87.098	91.835	64.3	82.042	70.802	94.428	83.988	84.171	81.932	122.54	112.35	150.3	159.54	69.721	82.134	73.483	87.282	69.244	73.266	61.326	90.108	102.32	96.761	106.48	100.79	118.67	123.69	57.841	72.954	77.051	94.036	66.155	84.801	54.59	96.512	109.63	105.44	99.947	101.42	111.35	91.512	98.004	94.596
98.103	123.14	115	105.57	100	49.003	107.91	70.722	102.56	51.972	80.942	64.573	78.748	81.751	92.59	88.79	109.46	121.62	147.12	153.19	91.061	77.089	92.724	89.532	65.594	58.167	68.38	78.84	98.288	113.57	120.64	95.616	129.91	119.16	62.506	67.938	77.666	95.401	76.108	94.359	67.622	88.701	113.22	110.62	98.611	100.37	138.21	100.09	112.17	111.88
94.966	129.33	106.03	78.999	99.71	44.469	112.88	56.055	117.99	52.06	86.621	74.065	85.622	79.333	104.87	93.333	102.97	138.42	129.54	132.15	97.672	78.598	90.397	59.642	40.525	23.826	64.071	65.322	99.195	133.59	101.31	64.686	131.12	107.26	74.637	56.286	86.448	90.941	96.13	100.7	98.232	83.628	118.34	113.85	99.643	97.399	153.44	109.01	118.1	120.02
116.5	141.86	88.03	55.062	96.563	53.246	111.11	48.325	131.49	49.559	86.707	74.844	91.266	58.431	109.37	76.263	94.696	135.37	110.57	99.381	97.44	72.31	65.68	22.429	25.668	12.119	88.752	76.059	85.027	105.57	42.909	17.513	122.98	98.805	99.533	69.405	100.46	83.47	118.43	112.65	112.35	92.322	126.94	124.91	113.91	103.02	151.48	121.72	138.84	130.37
116.33	144.14	72.071	60.841	105.43	77.953	109.26	61.312	127.54	68.434	81.102	80.952	95.965	49.726	113.64	84.996	93.381	135.13	109.51	96.894	91.279	82.503	24.097	7.7525	8.3722	27.923	104.11	87.308	82.456	101.89	3.764	4.093	102.82	97.133	80.178	73.312	95.386	77.501	116.87	114.42	75.164	93.517	122.88	118.89	98.39	94.677	133.71	117.4	122.44	111.28
106.37	133.31	79.719	96.076	118.16	99.173	113.88	90.783	126.74	98.854	75.281	85.915	90.48	57.673	111.31	98.012	86.879	118.92	115.89	104.21	87.142	88.587	23.284	54.294	31.557	76.384	123.55	102.99	79.441	82.954	-1.5339	33.891	87.053	102.46	57.741	85.839	77.085	75.677	90.817	102.69	1.2925	81.492	113.52	102.11	74.038	81.476	116.41	105.08	105.84	96.483
92.057	121.25	99.502	134.27	129.5	114.98	125.63	119.94	123.56	126.38	80.552	93.96	90.243	75.411	107.42	91.709	84.175	106.27	121.93	118.88	78.506	89.901	49.556	112.81	81.897	122.3	150.84	124.24	80.452	66.377	23.104	76.093	93.652	117.16	50.69	97.936	65.636	78.946	64.673	90.271	-47.302	63.939	102.64	80.275	56.913	70.838	103.15	89.728	92.307	88.383
82.423	117.95	116.1	151.75	129.61	119.57	136.34	134.32	112	136.54	92.35	104.94	103.78	90.559	106.92	70.38	88.014	108.84	121.57	130.88	73.974	88.007	71.756	127.79	120.14	132.3	164.86	132.41	87.076	65.437	55.943	93.631	114.45	131.26	60.515	96.725	73.022	83.712	59.034	80.656	-21.835	49.168	95.195	68.711	57.543	73.63	92.772	82.015	85.295	87.201
84.481	121.83	121.59	142.34	122.89	111.08	139.99	128.47	97.133	125.63	100.62	107.42	119.56	92.431	106.91	54.539	93.546	116.9	115.29	132.64	78.796	84.136	77.62	93.704	127.49	110.53	155.05	118.69	95.855	80.608	87.115	85.726	133.25	139.01	74.565	84.203	92.279	86.581	74.33	79.629	53.599	50.751	94.824	76.49	80.649	93.125	85.961	83.031	91.422	91.704
89.867	123.91	118.86	119.48	124.65	96.602	134.06	111.6	96.039	105.96	99.018	101.18	119.84	88.91	108.27	66.121	91.192	118.03	105.55	121.05	95.033	79.327	77.939	51.213	112.89	88.186	135.52	94.106	100.81	106.01	111.4	74.13	133.53	136.21	82.19	71.748	103.86	91.144	93.314	89.228	111.14	69.971	95.182	92.741	105.98	114.23	78.911	85.517	95.799	92.458
85.089	117.27	113.84	103.76	145.62	94.725	126.6	100.94	118.46	93.661	98.675	100.14	105.1	90.583	113.46	85.247	89.782	113.87	103.15	112.83	102.29	79.529	86.593	43.989	95.591	87.491	120	87.416	110.51	127.91	128.92	83.596	121.27	130.87	79.159	64.655	98.052	93.774	97.048	100.09	109.63	88.575	86.802	95.557	112.25	119.2	70.535	78.107	74.807	81.265
76.461	107.99	115.09	97.017	163.66	86.248	126.59	95.342	137.82	72.613	103.35	99.193	85.64	91.457	113.57	91.192	94.962	112.17	101.24	113.52	105.47	87.019	109.31	62.558	85.223	91.807	116.43	94.101	117.17	143.53	153.49	110.84	120.94	132.92	88.027	68.572	86.334	98.269	93.967	104.36	68.382	100.28	80.249	87.373	106.84	114.53	69.451	71.528	57.991	76.068
65.53	107.55	111.34	97.839	160.56	81.837	121.84	100.91	137.41	44.418	109.21	108.72	82.308	88.225	122.34	71.495	109.2	131.17	111.35	128	110.98	98.88	108.17	65.785	60.994	79.083	128.08	117.35	120.29	139.01	141.87	107.96	130.94	137.56	106.23	74.488	83.832	100.92	92.11	97.927	53.045	93.542	68.876	73.478	80.986	108.97	66.051	76.959	26.739	70.482
73.334	113.76	100.24	91.696	127.42	70.408	112.8	100.49	95.733	11.717	111.51	98.743	90.618	68.834	113.64	46.103	130.19	152.5	122.19	145.6	120.91	115.05	85.417	39.14	34.266	50.65	143.75	134.75	115.38	129.79	124.98	86.141	156.78	147.35	127.34	89.073	98.792	102.42	104.15	96.819	77.684	97.353	71.421	74.248	76.985	117.29	72.802	94.973	34.863	77.405
98.969	112.38	98.5	93.908	83.384	70.301	100.32	106	64.91	12.59	105.19	83.583	98.888	58.295	91.588	46.232	139.26	145.9	128.65	138.05	131.61	119.81	84.539	47.687	35.155	44.607	138.81	138.89	108	89.201	99.585	73.965	160.06	140.56	140.22	111.98	113.25	91.965	104.58	84.309	113.06	96.385	80.569	86.53	91.145	126.25	83.428	112.02	70.147	93.408
101.17	100.48	89.89	99.293	88.017	103.62	100.04	115.24	44.311	65.856	94.862	80.756	106.29	77.922	73.531	113.39	129.61	146.07	117.6	132.82	128.78	136.73	80.123	66.947	62.412	69.103	158.4	136.33	102.92	140.82	121.46	108.74	149.2	137.39	113.95	119.62	103.22	81.989	87.213	79.477	77.711	104.62	77.349	72.378	82.391	97.585	76.648	83.844	65.375	55.651
101.15	75.309	126.83	137.82	97.805	124.55	107.55	144.08	104.8	136.94	73.981	112.86	95.513	130.48	70.626	179.63	89.521	107.05	83.862	73.23	147.01	117.96	165.38	186.56	133.87	126.11	125.28	103.68	94.865	114.03	137.64	172.23	86.396	96.474	116.24	122.57	75.435	60.218	40.955	15.25	32.798	54.287	76.78	67.361	65.016	62.835	72.712	66.818	72.144	56.309
94.992	87.363	97.614	136.88	154.32	173.4	89.956	144.53	147.37	149.55	70.095	134.2	74.15	129.96	97.956	112.88	63.631	107.34	65.995	46.855	130.41	85.406	144.84	189.33	197.39	180.37	250.51	180.74	66.2	84.573	98.324	151.71	73.345	100.11	141.49	145.22	81.032	69.52	50.088	49.437	18.585	58.537	68.521	64.719	54.607	42.06	49.785	53.483	39.555	35.142
79.565	91.423	103.05	147.01	157.26	149.58	96.445	144.88	164.88	115.97	65.986	148.51	66.204	116.84	119.24	52.245	66.422	117.53	61.903	49.845	129.6	68.675	150.29	189.24	179.24	153.84	201.89	153.55	76.935	58.16	109.2	147.93	68.015	99.45	139.72	111.7	82.065	64.363	54.328	26.371	44.286	25.662	92.274	95.254	67.7	72.327	84.386	82.566	66.171	84.802
67.784	104.97	91.085	120.88	138.76	82.387	111.97	117.32	105.32	39.356	57.93	107.23	66.415	71.057	120.2	46.971	79.547	152.08	66.239	97.362	126.68	79.804	99.751	100.76	103.43	70.023	149.26	92.603	85.029	122.91	155.48	128.18	113.04	132.24	110.19	73.78	82.842	75.639	78.21	52.814	39.531	56.478	132.55	131.08	102.08	130.47	142.01	114.3	125.1	132.33
94.107	125.06	59.779	94.453	95.138	91.134	70.313	95.88	95.509	-0.25426	79.767	70.639	64.614	16.336	115.69	-62.157	132.21	136.14	133.05	124.65	58.293	58.401	37.893	72.794	69.276	60.836	118.24	160.8	126.35	-22.353	27.725	27.968	127.55	131.79	97.29	104.3	123.08	78.401	107.15	132.04	146.78	98.449	149.65	170.3	160.29	186.69	176.39	160.58	143.09	183.94
92.41	121.87	83.62	76.142	47.735	39.302	70.975	71.948	54.608	0.6315	65.78	35.904	74.734	36.794	96.409	80.71	129.41	136	130.23	125.77	67.603	79.459	41.453	70.439	53.868	42.024	44.297	92.431	142.13	44.567	39.415	27.501	123.39	112.02	81.815	115.2	108.77	96.077	97.63	151.74	121.77	139.97	154.96	158.01	147.67	174.45	180.45	155.39	144.3	170.51
98.653	114.35	104.16	74.265	40.384	49.465	81.095	58.201	50.986	35.204	85.653	31.394	98.466	66.657	88.781	153.2	149.72	134.32	139.82	132.21	39.339	101.46	70.135	111.49	99.927	78.521	20.354	94.613	173.64	86.27	64.006	70.088	130.96	106.09	89.595	140.27	106.32	93.432	78.878	156.51	101.97	164.45	131.98	113.58	128.1	124.13	147.08	109.79	99.542	117.86
108.16	114.95	109.14	75.176	59.227	72.077	90.295	51.251	71.788	47.565	111.41	50.379	124.02	87.99	115.87	160.99	159.61	145.87	143.73	129.45	34.319	104.4	95.132	125.78	137.88	110.36	62.452	121.88	174.97	114.81	85.341	100.05	144.37	109.33	126.69	155.3	113.64	91.396	72.464	144.69	93.234	170.65	92.678	68.549	95.463	75.84	90.145	69.46	39.306	58.869
116	106.54	125.53	85.162	68.242	57.607	119.72	60.192	102.44	38.766	127.63	79.299	147.57	109.65	151.25	176.17	150.13	150.25	133.5	120.47	66.616	97.108	150.14	134.91	110.53	86.749	43.36	76.321	157.16	152.24	146.63	145.12	147.06	107.82	145.07	123.72	106.64	81.189	61.613	78.546	68.45	136.48	69.809	49.847	73.293	62.793	62.939	59.246	33.62	46.626
125.49	98.233	123.24	88.915	76.371	59.038	144.29	80.737	135.11	42.713	145.23	107.55	162	122.64	175.2	164.76	137.51	133.2	136.09	120.1	73.618	81.247	182.43	132.32	42.401	44.811	11.287	39.057	137.49	153.23	172.08	160.34	138.55	104.52	121.13	82.171	99.563	69.372	58.275	29.475	53.856	93.62	62.336	53.8	76.317	76.679	61.679	67.185	57.851	64.137
128.98	94.876	109.86	87.06	86.644	87.669	153.46	105.6	159.01	83.362	152.85	132.44	164.95	139.09	180.04	158.65	115.61	100.66	145.79	120.72	51.565	67.459	177.08	125.86	-12.26	20.303	-2.2464	31.875	119.63	129.61	142.11	136.04	112.38	92.451	68.997	56.52	93.055	65.778	60.035	21.25	55.848	57.348	62.608	61.871	79.608	85.703	64.985	71.278	77.182	82.436
132.43	98.326	103.04	83.408	93.545	119.07	146.92	117.82	164.14	135.2	144.06	138.79	154.82	148.04	165.17	149.74	91.608	67.557	149.46	111.05	25.189	60.341	148.02	119.84	-7.0203	30.177	14.828	51.113	103.77	88.196	85.513	88.739	84.305	76.832	31.986	57.832	96.138	74.961	70.248	50.236	86.256	44.451	68.226	68.407	77.333	80.21	63.188	66.023	94.704	99.732
133.57	105.49	105.83	80.092	94.159	124.73	130.81	108.88	144.76	156.21	124.3	121.77	140.16	138.29	145.42	128.83	84.504	64.268	142.61	98.544	24.787	65.977	105.16	98.336	35.69	53.585	42.828	70.147	97.493	66.618	49.54	44.354	72.198	67.442	22.735	61.195	109.6	96.18	89.818	93.927	137.75	64.016	71.19	69.64	64.798	66.319	57.072	58.103	107.71	111.42
135.05	109.2	122.8	78.808	78.545	75.254	113.63	87.578	119.64	121.44	93.172	89.023	123.33	120.28	131.71	128.31	81.41	87.874	111.54	69.8	86.003	71.603	84.211	68.883	68.424	61.087	54.299	46.723	86.554	80.165	54.497	21.57	66.855	55.672	45.595	50.586	116.75	125.18	107.48	112.3	169.57	101.06	67.363	68.235	41.7	55.059	50.72	65.278	127.57	122.33
137.9	112.36	94.689	69.924	94.986	81.711	100.04	67.009	98.578	76.443	117.39	62.16	124.79	79.176	116.48	31.584	142.3	128.95	120.32	98.22	76.253	88.351	40.535	30.984	77.187	77.97	85.925	103.72	122.94	95.963	73.493	33.14	101.47	81.352	40.775	39.476	133.34	130.36	127.55	150.76	190.44	154.12	48.498	50.376	56.291	44.029	44.703	53.468	107.88	93.402
129.8	103.88	95.449	74.798	98.63	55.212	104.55	70.718	100.3	45.222	119.95	65.982	125.93	88.129	106.73	59.113	142.07	141.16	93.596	92.971	122.19	93.388	67.58	38.46	67.296	75.575	84.051	86.349	123.32	143.69	119.34	79.59	97.935	77.068	53.523	36.459	106.77	124.56	113.8	117.05	137.41	148.01	36.463	34.27	54.62	29.107	36.113	50.76	91.139	61.395
117.34	94.977	91.836	86.18	114.33	72.167	106.63	90.162	113.03	55.823	127.23	97.609	125.78	112.31	103.73	85.653	120.72	119.04	79.738	89.855	141.02	93.32	103.8	74.875	88.412	95.938	108.45	102.71	113.96	145.82	137.81	120.4	84.794	69.512	76.919	70.24	78.93	103.59	92.834	84.143	90.091	103.27	39.133	33.166	69.019	26.044	30.345	46.856	63.931	35.036
98.118	81.746	100.12	105.82	123.71	97.587	102.72	112.88	119.59	87.342	119.8	135.88	116.75	138.47	113.51	119.65	83.213	79.741	69.412	79.705	159.84	95.889	139.88	125	137.87	122.45	125.23	110.7	95.037	114.29	144.18	145.5	66.842	58.981	113.14	114.33	60.595	82.762	72.299	58.206	63.117	44.375	64.92	59.838	89.59	54.083	47.524	58.227	57.678	47.954
83.971	69.194	105.87	117.73	120.69	110.86	89.9	118.35	104.8	101.09	103.87	145.15	94.599	137.02	124.31	124.07	62.253	48.811	60.68	70.457	170.41	104.91	146.7	151.26	189.05	140.56	135.17	113.15	76.434	72.631	147.04	148.67	70.258	65.454	150.86	146.92	68.399	78.841	70.954	70.017	51.451	31.083	108.69	109.05	127.66	117.64	97.762	90.188	99.42	104.44
72.775	64.992	94.992	115.32	108.44	109.69	72.167	106.47	70.965	91.838	86.939	123.48	68.179	112.2	122.41	106.62	69.602	46.675	50.534	71.131	164.03	122.14	108.61	134.41	200.35	139.84	133.85	110.6	66.213	63.409	142.25	134.59	91.487	89.375	165.03	150.7	93.205	94.621	86.963	110.05	36.896	74.043	147.61	150.54	167.91	181.44	159.06	128.3	163.24	162.37
67.037	76.153	78.113	108.33	91.673	100.68	58.695	91.908	42.364	80.486	70.442	91.948	47.857	84.135	98.954	89.635	82.917	59.168	37.921	73.534	145.3	134.1	56.885	103.05	177.96	132.56	122.5	104.65	55.872	73.577	119.38	114.18	104.96	110.44	159.92	140.06	113.24	113.62	103.29	136.59	20.665	125.76	167.06	164.44	195.81	207.2	197.59	155.57	217.01	190
63.399	99.815	77.281	114.98	81.533	100.09	56.162	93.516	43.586	94.737	55.157	82.862	45.205	73.07	71.663	91.344	76.198	68.52	32.418	72.069	131.3	131.38	32.499	98.255	160	137.97	107.53	98.297	39.972	68.767	80.753	97.608	88.099	107.03	150.9	131.79	110.71	114.69	101.97	116.51	21.968	125.03	161.64	149.5	193.11	182.57	190.58	160.78	221.8	178.4
62.376	124.77	86.31	125.57	94.151	118.63	63.082	101.61	56.874	125.83	54.774	93.2	60.247	68.778	58.636	92.072	59.833	75.492	39.975	79.029	124.27	124.25	32.261	106.46	180.17	162.1	131.68	114.15	24.166	57.694	64.02	91.655	67.231	93.548	147.23	136.33	96.855	101.88	98.856	92.192	46.529	89.639	140.73	121.58	169.82	133.28	146.8	140.77	176.5	138.43
72.147	129	112.42	136.01	111.85	130.83	79.282	110.84	79.654	146.11	72.186	112.26	81.083	71.844	68.019	90.854	50.333	73.138	48.038	79.837	136.84	116.21	73.756	137.36	233.7	187.33	168.34	129.81	20.966	36.923	91.979	107.58	57.486	77.477	156.23	143.98	85.612	86.193	99.852	83.217	73.996	52.77	120.11	105.31	143.29	102.21	103.66	118.1	129.24	116.6
81.003	109.27	132.05	137.86	123.15	132.13	95.594	119.74	98.198	145.8	101.48	136.91	99.728	90.131	95.347	96.559	63.629	79.11	49.23	78.056	155.25	118	113.69	159.3	261.83	186.11	194.59	135.99	42.932	46.578	137.17	130.27	62.917	70.363	153.38	134.7	85.718	84.167	107.63	101.9	81.064	48.511	98.261	97.29	109.86	95.551	77.849	101.68	86.72	107.83
88.685	84.196	133.95	132.54	118.33	121.16	107.27	128.32	108.94	132.88	123.57	156.42	106.69	118.08	113.61	109.07	86.273	88.737	43.789	73.625	160.2	121.87	127.89	161.56	233.5	154.09	192.79	129.43	75.342	79.089	154.19	142.12	75.026	75.989	133.91	115.15	94.135	95.025	114.22	125.57	65.342	72.226	81.936	93.176	82.49	98.875	73.18	94.302	69.086	106.43
92.421	80.524	114.24	125.26	107.54	114.5	106.9	133.28	109.21	129.38	123.1	162.46	101.46	136.47	108.52	116.3	95.623	97.321	48.245	77.992	141.23	117.48	101.57	138.41	160.56	113.86	176.09	125.1	93.24	107.42	115.84	124.97	82.288	89.786	101.65	100.45	100.74	107.68	113.58	133.61	53.33	94.883	76.436	88.813	67.614	90.253	78.058	89.756	68.629	98.512
103.46	102.99	97.999	122.14	98.303	107.64	99.597	128.11	105.02	139.06	102.17	144.19	87.563	128.59	80.335	114.86	79.695	89.172	66.905	88.324	117.9	96.892	78.347	119.41	99.362	96.211	153.34	119.01	79.618	97.512	63.226	97.945	83.173	101.22	80.613	101.88	96.2	109.73	104.05	115.65	56.454	96.507	94.238	95.259	78.683	74.534	95.224	90.755	103.42	104.19
100.8	136.23	82.845	123.69	112.42	127.6	83.101	121.76	105.16	162.9	87.745	134.87	88.885	112.97	74.495	108.52	64.413	94.138	107.84	118.16	95.624	76.586	50.417	101.28	59.308	107.49	146.79	130.33	62.897	80.062	18.47	65.874	74.082	102.27	53.562	92.619	79.228	101.44	87.817	97.165	70.405	78.067	107.57	97.154	71.106	51.79	105.25	88.274	96.146	93.452
108.08	147.37	88.527	122.5	127.46	136.78	81.011	112.79	106.83	166.06	101.7	127.03	101.34	103.03	72.111	99.27	71.423	89.234	131.54	137.9	82.918	67.017	68.498	113.06	62.683	135.24	139.31	135.24	61.287	65.538	41.111	78.975	75.812	100.99	48.696	82.877	64.725	88.386	75.482	89.627	59.726	70.597	125.84	107.6	78.426	53.233	126.68	92.452	112.92	102.59
106.62	128.89	103.63	122.41	130.7	135.79	86.703	120.48	117.46	152.58	128.44	148.63	122.65	127.21	82.123	107.87	86.948	83.462	122.87	126.63	84.699	70.286	98.844	135.22	66.452	149.34	126.05	126.33	77.181	66.89	64.373	102.52	63.567	86.24	63.417	71.546	57.637	81.209	64.126	83.025	32.31	61.567	125.49	113.2	70.875	69.603	133.76	104.33	113.43	106.48
100.85	97.229	111.8	118.64	125.84	131.14	98.814	136.75	122.38	136.9	146.89	171.36	135.59	155.56	78.831	112.11	91.288	69.398	90.083	93.02	80.79	82.162	111.97	139.67	66.021	144.42	126.29	118.39	87.898	75.009	58.276	113.84	49.123	74.829	97.172	80.66	65.225	81.773	62.413	82.055	8.327	54.094	115.3	114.22	78.363	92.466	123.9	112.68	118.25	102.88
91.036	73.485	112.95	117.12	126.41	137.57	109.46	152.94	129.03	146.74	138.3	172.71	131.37	157.81	66.792	107.84	68.281	50.36	63.077	56.731	73.262	90.653	107.64	126.6	69.015	135.06	141.27	118.63	74.001	67.078	17.279	96.621	32.763	67.065	129.85	103.63	77.804	82.837	66.349	78.476	8.4699	36.234	99.86	108.11	99.256	105.08	99.465	106.79	116.13	92.642
85.502	64.153	119.44	120.76	137.4	154.47	118.39	156.77	145.42	184.64	113.86	143.47	114.9	127.36	59.676	104.17	39.158	37.138	62.762	38.457	74.659	93.557	118.16	119.93	86.145	137.92	149.31	120.77	47.789	47.541	-3.7066	75.248	25.807	61.694	135.3	113.52	85.63	79.019	73.309	71.432	29.108	18.735	85.707	95.587	120.45	100.38	78.134	85.628	104.49	86.184
91.114	63.27	132.06	128.16	152.11	177.71	124.29	147.74	173.46	223.61	102.37	105.94	101	90.682	70.298	99.288	42.676	42.366	90.667	45.695	86.898	95.451	153.85	136.01	108.84	157.07	141.16	130.78	42.945	31.059	25.047	75.007	38.674	60.405	105.2	95.565	89.909	71.519	82.058	68.781	58.677	23.081	69.555	76.883	118.72	80.476	67.554	59.677	74.288	81.323
106.09	63.079	151.34	136.12	151.74	175.02	133.45	132.96	192.72	221.99	108.63	85.133	98.535	83.254	89	114.2	78.796	65.54	117.74	63.664	113.9	101.79	201.01	165.35	114.57	166.78	113.96	124.79	66.914	49.454	101.08	108.54	70.769	66.693	66.996	63.297	90.733	69.148	88.482	65.069	74.8	56.551	57.721	60.954	87.598	57.761	68.296	47.677	49.16	76.613
112.19	69.692	145.99	140.04	150.93	171.37	134.2	126.53	187.25	182.03	124.96	99.472	109.6	103.8	109.48	112.17	123.46	103.21	144.24	95.317	116.31	111.83	186.98	165.16	92.139	157.66	119.2	139.14	105.04	87.202	135.94	131.8	109.98	89.249	46.6	50.634	93.996	73.478	90.741	75.242	88.03	102.93	45.329	48.223	37.539	38.125	61.868	49.269	12.309	48.14
113.45	85.013	129.21	136.44	143.25	145.79	122.79	122.46	155.9	122.67	121.52	117.69	112.39	122.55	107.73	96.82	126.79	116.5	151.73	110.63	103.95	109.31	131.21	137.9	72.127	131.18	150.44	146.11	110.08	97.759	103.98	121.03	130.59	110.03	80.594	81.473	96.984	86.436	92.273	89.019	105.1	133.44	55.24	59.21	16.965	37.468	60.604	72.97	22.979	34.791
108.59	103.06	113.81	128.66	138.28	115.05	103.38	119.68	119.22	94.488	99.468	122.77	104.2	123.33	90.875	86.345	90.001	100.86	147.08	113.42	86.962	98.679	73.744	105.24	73.027	105.08	172.1	132.48	82.709	80.066	36.777	85.491	119.69	114.04	138.21	124.48	92.14	99.097	91.8	94.245	117	125.78	82.913	84.174	33.758	49.786	73.454	99.868	69.16	46.403
117.16	115.49	108.9	116.26	132.23	89.634	85.711	114.53	101.56	108.99	80.791	107.44	88.112	108.78	70.356	87.09	48.845	62.874	133.62	104.45	83.109	84.293	61.688	93.352	101.31	98.875	165.85	105.77	48.562	44.481	-9.945	53.782	94.782	102.6	185.49	150.45	84.011	105.6	94.51	89.117	107.52	93.933	113.97	110.16	79.381	71.225	102.52	116.87	132.83	86.519
130.13	119.29	100.19	104.41	122.67	89.027	70.629	115.89	106.12	148.65	79.691	102.34	79.882	108.42	70.572	105.06	38.419	40.878	122.16	96.809	99.58	79.116	68.397	85.984	111.78	106.23	139.26	87.919	44.387	35.63	-29.002	31.172	73.662	86.637	185.92	140.09	79.187	108.75	100.8	78.054	84.838	57.247	119.06	118.5	103.1	90.331	121.76	120.91	143.95	114.68
139.12	111.86	74.232	96.223	116.38	118.82	70.771	122.24	104.39	176.53	98.121	107.11	82.427	115.05	74.323	104.94	70.833	45.303	123.76	113.44	97.783	94.298	54.472	64.664	88.863	114.52	114.41	101.46	82.58	71.784	-7.9424	41.541	93.081	101.42	140.87	117.18	85.334	104.17	109.51	78.462	56.819	44.979	105.91	114.65	117.29	114.14	128.69	113.71	115.7	117.14
130.87	90.58	62.942	104.8	97.683	133.61	82.344	131.34	92.946	171.22	95.169	111.99	77.388	120.46	66.682	109.81	93.516	48.98	122.03	119.74	96.98	110.98	43.725	56.446	51.32	109.77	70.621	96.022	119	105.79	33.427	78.537	119.7	121.85	100.12	108.85	90.468	96.364	110.31	70.881	45.083	41.928	103.69	126.13	135.69	149.34	135.27	125.48	110.96	129
103.65	71.918	62.305	115.66	91.005	137.48	86.965	129.04	76.853	138.54	61.57	97.689	53.895	96.322	58.349	106.25	77.852	45.708	115.42	107.53	94.407	112.08	30.646	51.621	47.385	107.37	82.69	98.949	107.42	104.55	57.536	100.47	134.86	137.02	96.294	131.33	92.475	96.364	114.39	91.948	47.402	60.593	116.08	149.02	159.8	178.51	136.32	146.48	132.19	143.77
71.001	57.383	82.671	126.74	95.497	134.3	87.392	117.07	72.427	112.59	27.014	73.38	27.746	59.15	57.47	105.14	54.032	38.695	103.22	84.884	101.77	109.04	54.495	78.268	91.394	116.68	113.81	101.86	72.642	76.572	87.043	120.65	122.92	131.08	111.11	149.9	88.704	96.199	118.04	117.94	58.733	78.917	131.64	161.51	174.3	177.74	136.96	152.41	158.97	153.59
59.398	51.896	121.91	135.3	92.691	118.76	92.181	104.49	87.932	102.5	22.933	60.692	22.675	45.843	69.286	118.33	56.241	38.68	82.648	58.906	141.15	113.23	127.32	136.84	154.09	129.97	124.3	94.634	54.212	51.644	134.15	147.7	92.415	105.5	124.49	140.51	84.355	91.263	116.17	113.37	75.775	77.394	132.28	148.47	157.97	142.98	131.86	133.68	163.49	148.42
72.686	65.693	130.04	127.43	90.233	123.11	94.637	93.393	100.09	99.176	67.715	69.66	52.98	60.113	91.643	97.393	106.91	66.685	76.46	64.048	173.19	133.62	165.04	160.67	182.49	137.64	142.74	125.84	81.632	59.964	162.39	155.87	83.348	95.113	114.07	116.05	98.488	87.368	119.22	104.87	115.36	73.137	104.11	109.43	112.78	91.5	105.78	92.584	106.52	101.92
94.214	83.148	134.71	117.08	66.395	94.549	103.25	89.95	105.52	84.522	104.21	87.86	96.303	104.4	110.25	114.93	133.95	96.203	62.89	66.275	215.93	147.53	186.09	159.6	154.3	111.38	112.2	108.43	113.38	101.31	175.37	152.05	81.015	86.406	105.87	92.118	108.21	91.898	110.2	65.666	145.62	56.024	78.339	84.199	56.709	61.703	80.828	75.31	56.85	67.401
99.9	96.596	112.86	99.271	60.523	78.45	106.17	85.038	98.032	67.08	117.53	89.281	126.23	124.51	119.58	116.96	126.56	118.08	68.175	86.299	186.18	142.11	156.69	124.61	103.3	76.098	86.225	95.929	128.45	139.08	154.48	127.91	98.361	98.135	97.204	89.246	116.89	104.88	104.93	69.004	155.15	70.767	72.304	87.443	34.442	67.071	72.82	82.524	34.315	55.065
85.347	94.196	97.573	86.494	67.389	60.181	104.46	81.064	95.01	56.057	90.155	72.263	123.16	116.58	123.45	139.65	78.52	120.12	77.438	97.964	108.5	109.64	135.33	105.09	69.089	45.72	48.845	58.939	109.84	151.05	125.56	104.07	105.63	105.82	95.9	91.512	110.93	121.47	101.58	103.12	127.43	115.3	93.99	117.65	45.629	96.027	94.447	111.11	62.395	83.979
71.636	80.725	102.6	90.463	71.589	47.827	101.3	87.656	110.24	58.072	54.08	63.144	102.23	101.22	128.6	160.15	45.859	111.38	94.341	99.644	24.289	67.952	149.54	130.23	59.806	32.727	-16.103	13.663	98.199	119.87	100.66	97.289	93.538	99.898	89.016	77.714	98.626	125.2	96.08	128.32	103.72	158.43	122.76	149.34	70.854	124.83	133.33	138.32	106.88	135.18
85.981	88.787	79.889	79.512	94.643	67.04	101.11	85.723	100.8	47.207	58.108	53.536	91.861	71.4	131.51	115.93	78.326	129.73	125.06	130.95	-44.021	54.005	117.27	105.88	61.744	36.979	11.08	44.208	115.58	118.21	94.334	93.526	124.87	131.17	68.56	68.031	105.7	124.08	109.64	175.73	101.93	221.94	132.17	148.22	103.08	136.6	151.76	124.13	115.78	138.49
111.42	106.55	95.204	81.536	82.454	34.191	114.82	93.499	94.065	25.703	62.189	68.788	104.14	91.655	141.77	144.6	105.04	155.68	123.13	126.95	30.612	63.94	109.27	75.835	30.348	15.312	3.3634	8.8803	139.22	162.36	118.39	99.726	132.45	133.37	58.146	45.504	96.167	121.51	96.105	124.63	121.71	206.9	124.06	126.5	87.071	132.68	144.51	111.06	102.35	122.67
137.4	133.65	91.414	73.795	86.587	44.752	122.62	92.306	93.49	19.964	103.7	81.996	134.26	102.45	147.89	99.502	150.97	175.39	140.89	137.79	101.22	89.674	71.278	27.056	5.6122	13.896	28.909	40.868	181.14	180.16	127.2	92.647	152.7	140.63	46.887	49.057	103.19	113.24	83.919	79.518	183.48	160.74	105.7	97.279	83.592	125.15	120.51	94.334	65.344	86.271
137.47	142.04	106.87	69.017	90.816	56.238	126.88	89.025	114.41	45.601	128.96	89.072	150.85	116.41	150.22	92.998	150.72	169.27	140.92	122.67	165.21	102.91	79.985	21.433	10.269	26.224	24.87	48.185	189.84	177.61	142.11	91.025	139.86	117.89	54.064	61.864	99.033	108.37	67.441	29.858	214.92	96.234	97.675	81.944	77.77	114.92	102.74	96.881	55.34	73.233
118.52	131.21	107.3	61.152	103.73	101.32	117.7	83.053	131.39	100.01	149.14	91.674	142.99	111.43	139.05	66.521	151.18	156.64	146.03	116.01	140.94	101.57	102.22	50.386	52.107	64.959	16.211	79.822	186.65	147.53	145.12	92.118	117.84	95.254	59.268	75.944	105.78	104.57	75.501	31.612	228.42	74.029	97.257	79.665	85.126	100.87	96.75	100.2	59.923	75.084
109.96	123.23	95.215	39.367	100.89	102.12	99.78	68.911	102.46	117.87	129.85	78.53	105.45	98.101	114.94	92.291	125.61	161.02	115.16	91.225	122.11	81.904	110.51	49.334	102.87	92.192	68.326	84.347	131.38	163.19	141.8	74.396	104.46	87.601	95.895	97.329	117.46	127.41	117.05	77.011	201.85	125.62	101.25	88.82	77.981	88.241	85.005	105.14	87.128	80.025
118.85	115.57	80.413	41.135	80.662	100.54	87.352	76.91	63.862	119.41	120.85	88.454	84.874	90.525	87.342	76.94	145.74	178.91	109.96	90.856	89.142	71.617	99.048	62.141	121.63	107.47	77.097	91.831	124.5	154.36	113.33	69.388	100.06	95.503	110.53	97.788	138.61	128.65	146.5	97.629	223.54	163.59	95.11	98.48	67.806	84.487	78.24	102.81	83.986	84.402
140.22	119.02	65.36	44.862	59.394	79.159	75.838	82.23	27.376	87.213	115.33	92.557	81.754	81.315	68.987	45.822	170.9	194.23	107.47	92.31	98.367	73.868	63.941	49.128	115.93	109.24	106.66	109.68	131.44	143.23	78.31	58.665	108.6	109.33	124.52	101.58	161.13	130.51	165.61	114.29	271.11	183.3	88.993	109.67	63.158	90.07	74.13	105.25	67.948	82.145
136.85	114.43	66.723	51.291	57.624	57.36	82.337	78.979	13.237	61.744	117.94	90.028	96.144	81.39	64.54	47.653	190.02	197.77	101.2	108.27	124.02	106.23	50.458	40.205	95.898	98.165	103.32	112.28	158.02	175.62	111.39	88.527	122.13	119.57	105.01	85.664	163.79	127	163	121.85	285.5	170.05	96.874	112.4	71.1	91.309	92.785	101.53	55.817	71.777
113.9	99.713	79.709	63.439	70.306	62.025	88.353	78.702	48.054	66.79	115.56	95.228	99.325	95.069	76.284	71.901	180.12	170.48	86.334	110.45	143.6	133.8	79.991	66.923	91.384	101.83	90.538	121.64	170.89	181.23	156.12	125.92	120.06	114.6	80.854	75.016	151.41	121.31	149.78	129.75	257.88	138.92	113.91	110.41	88.799	89.242	121.08	99.212	61.17	70.98
90.087	83.502	91.655	82.7	74.638	82.942	89.571	91.353	92.875	98.416	101.16	116.84	83.055	124.35	83.052	112.49	146.76	128.18	63.096	97.6	150.27	142.79	120.22	107.61	85.007	110.12	63.209	115.83	159.68	162.6	177.19	145.77	105.61	103.51	64.439	75.873	133.25	118.91	139.51	129.53	211.62	115	132.34	107.97	107.56	93.636	141.78	98.835	90.77	87.504
91.388	83.869	80.035	99.065	71.91	115.31	88.314	114.17	100.13	134.8	92.566	139.66	65.363	144.62	69.039	119.51	113.39	94.635	50.711	92.293	133.79	134.53	105.27	109.21	66.783	115.45	59.88	112.13	131.47	134.29	147.57	126.52	105.15	109.83	62.786	96.97	123.51	120.35	140.03	133	179.69	121.25	140.99	106.81	131.4	114.99	140.22	94.207	131.86	113.1
113.36	97.933	60.865	110.84	63.692	139.81	85.183	138.61	76.409	163.89	99.011	150.6	68.861	147.19	47.687	92.912	86.335	71.631	54.066	89.905	117.95	116.24	44.624	78.36	48.259	116.43	67.962	104.58	101.31	94.403	73.896	75.403	100.37	110.01	76.866	123.52	117.78	119.66	136	124.6	176.79	127.37	135.45	110.52	149.21	144.59	122.01	96.331	166.11	147.08
135.07	111.5	53.371	104.93	60.622	139.42	80.271	137.68	45.953	170.99	117.54	128.43	90.568	125.35	37.323	63.181	67.213	52.081	58.346	81.686	116.65	101.44	-2.9627	44.537	69.063	120.74	92.925	99.626	73.608	62.68	18.969	29.817	82.35	87.039	106.3	144.15	111.74	118.8	127.97	118.68	169.78	125.14	130.01	122.35	165.57	162.32	111.83	112.86	203.57	185.1
134.22	107.7	69.822	87.388	58.699	112.95	70.867	106.56	39.848	153.05	128.87	87.716	106.66	95.69	50.454	61.448	63.877	34.139	55.594	64.157	125.68	96.349	22.299	57.342	135.33	129.35	106.05	96.219	59.793	38.798	22.154	25.559	46.863	40.122	138.54	148.33	104.55	114.64	117.68	112.23	139.16	106.65	134.52	139.74	177.28	153.96	126.27	143.82	244.3	219.37
110.78	92.864	83.206	64.058	57.538	76.87	54.733	56.182	41.412	107.05	117.91	51.895	95.245	69.514	74.274	79.274	87.734	39.128	54.362	60.29	122.61	103.4	83.129	93.153	199.15	129.3	118.69	104.51	63.244	43.673	72.285	56.592	28.791	11.667	155.5	144.47	106.84	113.75	120.59	120.64	97.907	100.53	144.45	150.99	181.36	125.7	150.9	170.27	267.45	222.64
92.318	82.272	82.237	53.402	50.398	39.093	40.091	16.939	34.998	46.097	84.971	38.987	59.15	55.257	82.184	91.69	126.16	65.648	64.957	74.618	107.51	109.23	125.01	122.77	208.75	112.38	125.23	108.88	75.514	58.316	118.57	94.243	49.197	28.028	158.21	148.59	121.06	116.32	133.39	130.38	81.464	113.58	149.61	152	179.18	103.83	161.48	181.08	265.3	197.21
94.187	83.719	80.776	70.491	39.13	8.1558	37.162	15.242	28.43	6.9918	49.358	54.725	29.19	60.976	67.365	95.725	147.82	91.669	85.477	90.936	102.89	104.08	124.67	134.49	154.26	87.461	106.15	84.82	85.949	58.926	121.53	112.41	85.417	67.347	151.67	157.17	133.41	116.89	136.83	116.39	104.62	119.88	139.58	142.08	162.87	101.25	143.29	176.55	231.47	160.55
102.1	97.41	72.836	100.03	58.754	28.103	49.355	45.834	30.462	23.687	48.717	84.341	38.878	72.577	50.768	74.87	147.28	108.17	116.49	120.97	90.727	102.45	70.124	108.99	82.458	81.43	101.3	77.248	97.859	63.893	89.41	106.65	120.88	110.6	123.37	154.6	134.5	108.23	126.45	106.62	129.5	114.95	108.18	112.31	132.75	102.66	99.652	144.32	149.24	104.55
102.76	107.36	85.291	127.75	91.479	71.626	74.49	84.724	53.6	81.607	74.137	108.6	77.592	89.694	48.173	71.676	117.67	95.711	129.6	140.72	95.357	109.92	42.594	87.692	50.162	95.77	87.163	70.217	104	75.97	74.742	104.76	125.12	122.28	91.442	130.88	117.11	91.214	104.71	93.686	113.78	90.074	81.309	82.532	105.19	100.92	67.834	108.57	80.631	67.623
95.578	109.49	109.18	135.5	114.48	107.41	100.4	104.3	79.583	127.85	99.299	114.33	109.39	101.35	61.428	88.785	81.17	68.938	122.14	151.78	112.29	124.69	67.203	80.053	62.952	109.41	72.222	69.986	101.07	97.546	97.114	114.45	114.27	115.09	72.633	100.77	95.549	78.462	91.247	91.802	57.799	73.697	77.952	68.627	100.35	100.1	68.27	86.613	69.358	65.316
82.956	114.21	111.29	121.79	121.21	132.76	105.58	104.14	92.294	129.41	106	118.87	115.66	106.08	95.725	96.83	65.905	68.515	123.54	166.63	121.71	133.67	86.298	62.697	66.372	102.02	84.76	98.948	93.893	114.61	96.094	97.073	109.1	112.65	66.996	83.034	88.81	86.11	97.793	115.71	24.428	86.896	80.15	64.574	98.004	100.14	74.63	81.464	68.696	68.579
83.744	114.69	105.07	102.54	105.25	122.51	108.45	93.718	83.565	93.791	104.56	118.01	106.36	107.25	115.29	96.814	85.4	89.573	134.59	176.79	115	134.58	97.776	54.663	37.225	72.153	76.083	111.64	95.214	126.79	96.003	84.73	123.72	122.62	71.627	80.452	96.332	108.3	112.45	136.02	45.245	120.92	86.231	68.813	105.24	104.95	81.296	86.793	86.771	80.056
99.934	108.84	101.79	87.919	90.688	96.473	118.89	86.874	77.219	63.208	117.92	109.73	108.61	107.2	114.32	91.856	120.25	109.37	140.93	162.23	90.641	126.25	101.97	64.022	10.742	55	62.735	109.19	101.7	129.06	105.55	90.803	143.94	131.22	85.106	89.029	106.91	129.46	120.48	144.62	98.186	152.8	85.831	72.932	113.42	103.38	76.734	88.724	101.22	86.463
107.9	95.292	103.08	82.944	92.353	88.715	126.14	92.512	95.41	75.303	146.42	104.31	132.42	113.13	110.18	94.296	142.55	110.43	125.58	114	64.321	117.29	104.26	87.053	24.89	75.268	59.941	107.04	111.21	121.72	116.66	108.38	135.57	114.58	96.516	93.01	108.96	134.88	115.25	137.74	143.74	151.63	75.537	75.492	107.19	86.859	62.903	86.027	87.306	78.388
96.354	81.826	103.48	83.716	99.823	98.103	118.76	104.82	128.07	113.09	157.87	102.95	152.32	120.67	113.56	113.41	130.28	93.796	87.056	49.744	59.708	110.68	107.59	102.74	75.036	111.36	71.859	104.8	111.83	111.35	115.72	116.16	96.729	79.395	103.99	90.087	100.43	125.35	104.45	119.55	148.44	118.38	71.098	88.213	93.378	73.751	58.586	91.382	66.261	72.058
80.923	84.107	82.957	78.555	105.6	114.19	98.202	109.03	138.61	128.74	134.28	94.828	138.96	107.62	117.83	113.33	98.909	83.789	61.193	23.06	61.851	103.57	82.664	76.23	109.44	121.42	109.03	117.12	100.62	104.55	84.521	89.95	75.094	70.963	103.59	94.183	95.882	114.57	106.25	119.4	121.49	95.055	83.564	112.37	94.683	88.242	73.239	104.45	62.683	78.16
84.229	102.83	56.122	70.952	101.93	112.57	87.173	103.47	114.96	103.04	89.415	79.67	97.104	77.501	112.69	91.628	75.462	96.228	78.136	59.572	58.651	91.436	37.197	24.582	78.485	81.566	129.39	120.78	87.388	106.61	37.742	42.643	96.218	103.82	91.082	102.3	99.008	110.86	117.86	131.01	98.408	98.423	107.64	133.42	110.09	126.65	100.46	115.13	82.04	99.513
116.58	98.864	90.08	83.098	36.597	41.622	104.36	89.264	63.013	73.775	65.138	65.225	56.16	74.463	53.868	94.738	105.24	91.695	110.77	108.6	80.821	95.317	77.959	52.634	-12.19	12.371	-51.732	15.571	120.24	104.69	75.717	63.916	111.48	108.69	65.81	84.339	110.48	111.05	130.75	80.604	170.88	84.922	158.11	163.41	156.47	168.07	161.57	144.7	186.84	181.49
136.72	148.09	52.371	59.597	89.115	83.675	101.13	84.501	56.004	42.319	77.415	82.209	66.59	63.883	110.13	65.797	100.73	159.75	177.5	173.48	61.95	64.967	-24.481	-27.409	-71.949	-0.27731	114.87	113.15	82.987	131.03	-18.041	-30.933	151.5	150.72	61.212	94.548	118.5	130.7	146.06	157.19	174.09	134.5	103.11	104	80.855	133.75	91.33	95.868	55.948	96.246
154.4	142.87	101.67	69.01	83.642	74.114	126.64	86.288	72.441	54.804	122.26	102.79	106.04	96.506	116.39	95.979	123.96	152.41	175.58	160.58	76.478	69.969	44.906	40.654	-48.152	27.748	75.631	98.507	99.073	132.16	54.194	32.519	138.62	128.31	67.304	72.352	111.69	112.31	129.46	126.73	181.43	117.43	84.744	78.664	66.756	100.73	74.59	70.55	47.419	89.046
137.69	128.94	130.63	75.302	81.67	81.441	126.4	88.895	92.381	78.239	151.84	124.54	143.2	126.11	125.96	122.81	131.14	130.9	127.66	110.23	94.852	92.3	107.01	91.936	29.927	78.623	67.944	100.22	114.3	134.22	131.21	105.7	111.93	101.04	82.437	58.097	102.73	91.428	112.37	105.63	145.18	101.91	70.002	72.473	73.723	81.304	60.751	58.505	47.663	80.021
96.732	114.95	128.83	83.175	85.303	92.551	107.74	94.785	107.29	94.173	142.24	137.58	153.19	134.03	133.7	126.8	117.64	113.1	73.03	66.95	99.527	113.99	127.85	103.14	96.887	106.99	75.644	102.59	122.53	129.65	156.88	141.02	94.085	91.61	90.787	55.248	94.547	80.842	97.846	100.95	80.179	98.825	62.978	81.886	91.058	88.044	54.387	63.852	51.182	74.774
72.809	106.24	117.77	90.249	96.729	84.744	98.849	95.344	119.67	90.878	113.13	122.43	136.4	112.55	128.26	103.17	93.775	97.401	43.625	53.441	82.652	111.46	128.51	95.288	136.26	105.74	97.089	98.197	111.6	107.68	134.29	128.61	100.35	101.36	99.862	70.006	93.928	88.797	94.69	117.65	21.67	118.88	67.311	92.926	106.71	100.35	56.039	77.049	70.909	78.215
72.531	98.194	120.14	102.6	116.94	73.495	112.51	96.68	139.23	95.382	102.36	103.52	124.66	93.909	122.68	83.063	83.828	91.282	55.682	73.016	57.038	92.061	136.58	107.6	157.56	99.985	112.46	91.09	99.45	87.203	99.221	97.501	103.87	102.3	97.776	78.656	97.038	102.76	95.984	129.47	12.552	131.23	69.07	83.562	83.394	77.075	57.826	80.974	68.655	66.831
87.516	90.582	139.58	119.11	131.18	71.11	133.97	102.03	161.28	114.34	116.33	103.43	130.12	101.3	125	92.196	90.35	93.175	90.366	98.34	56.571	72.347	164.28	150.75	184.95	112.29	120.47	87.791	94.862	78.287	86.339	82.766	83.468	81.797	91.165	75.24	98.84	108.65	95.07	115.54	57.407	115.64	68.795	63.672	28.461	25.591	64.776	80.48	46.195	46.515
99.501	90.385	144.94	127.43	130.74	86.205	136.38	106.64	156.52	130.58	133.54	121.16	137.56	122.76	126.2	114.93	107.09	107.65	123.73	119.35	85.458	73.442	169.72	175.63	203.57	132.09	132.96	97.772	102.42	96.587	101.58	95.548	59.997	68.481	79.616	69.841	99.89	106.57	95.486	93.939	121.87	94.282	76.44	58.219	-9.6325	-2.4038	86.836	87.858	30.728	37.942
133.58	108.26	117	100.21	109.26	79.03	114.65	81.058	99.604	91.691	130.12	93.997	107.65	100.94	84.424	95.162	113.16	104.95	121.87	118.42	121.48	82.683	137.73	131.39	211.19	138.15	189.81	121.91	88.277	114.04	143.65	121.57	94.003	106.39	101.21	109.71	115.41	118.43	124.2	124.52	150.72	139.53	122.67	102.56	57.373	53.44	138.01	120.58	126.78	95.646
103.47	120.95	71.297	105.77	102.09	124.71	72.175	104.34	82.803	100.87	107.6	131.01	94.161	109.08	92.729	83.467	111.71	134.59	140.26	133.53	128.79	106.71	44.365	70.05	106.6	108.6	160	132.13	114.82	122.98	86.312	109.11	93.991	129.22	57.19	97.007	103.74	114.16	109.13	120.09	159.79	130.18	120.81	123.21	66.016	117.33	149.15	145	96.708	118.37
104.05	117.28	71.155	105.42	83.746	97.777	72.499	105.03	71.727	88.941	85.187	103.96	70.963	89.746	61.305	84.604	90.661	108.56	108.99	115.76	122.77	115.24	36.454	43.237	34.058	70.727	89.616	79.623	109.23	117.3	94.759	125.38	115.94	142.06	52.047	98.336	89.454	113.39	100.89	115.17	107.09	139.36	147.86	156.05	126.7	180.75	169.39	165.41	175.83	182.89
94.285	105.12	74.019	112.38	104.08	114.75	81.695	115.3	101.68	111.58	87.721	89.813	75.414	78.076	69.758	68.098	73.242	79.583	90.005	100.79	85.345	107.58	41.266	49.097	27.163	80.747	89.071	90.788	93.163	80.767	59.467	100.48	104.96	116.72	57.124	97.451	77.93	100.5	87.832	117.56	62.263	116.32	136.02	144.39	131.23	167.54	139.62	146.32	164.02	169.64
86.699	80.819	98.693	121.46	115.67	120.65	95.619	117.72	128.02	133.62	88.598	77.822	82.832	81.935	80.709	80.483	56.542	41.609	61.171	68.542	83.049	94.054	98.201	104.97	107.7	125.59	111.47	103.34	64.561	42.974	61.797	89.741	63.183	60.139	96.667	104.88	70.746	81.339	75.577	96.23	39.618	66.222	124.72	123.2	127.03	116.63	109.18	118.06	153.52	135.34
76.131	59.695	114	124.79	116.05	125.68	96.604	113.37	122.7	137.16	73.403	75.228	76.94	92.597	85.052	106.83	48.981	25.985	40.624	45.317	115.26	90.476	146.83	159.87	209.92	172.1	151.38	118.79	43.065	35.489	95.803	102.38	30.26	25.129	146.66	122.58	70.706	67.53	67.123	71.966	31.072	28.161	115.57	103.91	133.94	80.756	93.16	91.399	143.2	100.45
67.696	53.89	109.03	121.57	110.98	135.55	83.969	108.05	97.226	122.21	51.923	82.532	59.933	100.19	83.602	120.29	59.731	42.696	43.854	46.475	151.5	98.785	154.07	181.38	254.65	189.63	178.67	133.62	47.363	54.134	131.28	128.42	36.677	40.713	177.54	141.98	80.245	69.081	66.128	65.863	33.023	32.867	102.27	90.76	148.42	86.275	88.193	73.932	123.11	82.829
68.412	61.458	101.12	116.28	107.82	139.84	79.1	104.52	77.378	104.28	47.962	91.551	53.877	104.95	82.966	124.84	89.213	77.364	64.326	68.398	165.08	115.69	139.62	172.79	217.48	169.92	160.7	129.16	79.202	95.14	165.96	161.93	80.494	91.534	172.24	145.27	93.926	82.922	72.364	73.396	41.403	74.228	84.616	80.525	147.8	110.73	85.109	63.399	94.98	80.866
75.798	76.465	100.41	114.92	111.47	142.67	84.399	107.38	86.124	102.46	70.653	105.63	75.258	114.24	100.23	125.3	122.41	109.36	90.943	90.916	154.63	128.68	124.74	152.5	140.19	137.91	116.8	117.26	118.81	126.45	171.6	171.23	120.55	129.6	142.63	130.71	106.64	97.943	82.562	79.417	74.235	110.62	64.388	71.481	110.92	115.03	72.835	61.928	52.383	74.79
90.401	90.653	104.24	112.15	118.41	137.15	97.612	107.55	104.72	108.44	104.43	108.33	109.33	116.92	118.77	120.07	140.44	119.63	107.15	103	129.46	131.41	123.65	133.15	93.677	116.34	85.495	108.49	138.72	134.63	163.61	157.61	140.67	137.33	119.56	118.25	114.95	103.65	94.451	79.202	115.56	121.03	64.523	73.905	78.926	97.607	70.386	71.432	43.377	69.959
95.788	99.03	101.83	110.55	122.41	130.51	100.07	109.62	121.06	116.98	117.33	108.72	130.15	114.38	132.59	114.22	126.96	114.72	113.03	101.78	108.41	119.52	121.79	121.17	91.698	108.44	79.32	106.39	130.16	110.4	127.13	119.61	125.68	112.13	115.14	115.27	112.31	98.658	95.571	67.449	142.13	91.989	81.805	85.605	70.126	76.681	83.433	92.806	60.621	70.341
94.762	101.12	86.274	102.13	125.6	123.75	94.77	104.04	113.13	116.21	107.42	93.281	121.41	95.475	121.72	99.773	98.161	105.74	110.54	103.29	84.993	104.07	108.92	106.97	117.21	107.12	101.81	113.05	104.9	85.462	101.28	92.855	111.48	90.704	124.6	125.53	105.07	92.036	92.397	69.139	118.25	64.493	109.62	99.117	105.98	73.384	113.27	110.9	106.97	83.233
85.601	94.862	79.401	101.37	123.75	118.15	90.047	102.93	104.62	119.66	86.458	82.266	99.66	83.778	106.49	103.19	69.378	101.05	104.46	103.11	73.461	91.251	106.06	111.28	131.56	106.09	109.92	106.98	85.131	70.235	92.782	94.545	95.677	72.858	130.81	128.03	91.848	84.564	77.517	64.562	53.318	39.079	122.13	101.38	137.52	77.642	136.55	118.23	134.7	99.907
[truncated: 66 more columns]
