# Supplementary material for: Constructing high-order functional connectivity network based on central moment features for diagnosis of autism spectrum disorder
Source: PeerJ. 2021 Jul 6;9:e11692. doi: 10.7717/peerj.11692 (PMC8269664; doi:10.7717/peerj.11692)
Supplement: Supplemental Information 2 [file peerj-09-11692-s002.zip › raw data/Subject_69.csv]

99.588	92.156	118.22	97.188	99.424	87.683	132.19	106.34	105.06	108.43	95.469	94.095	107.2	90.253	114.55	97.633	98.437	87.951	114.98	119.97	78.582	77.587	129.35	114.53	59.35	86.149	76.399	93.667	92.65	104.15	105.32	107.41	103.76	98.751	99.161	93.65	95.492	88.399	63.768	81.066	87.696	54.369	97.084	95.7	85.729	82.653	76.596	92.755	112.46	109.11
104.7	95.693	121.31	89.024	98.596	87.033	119.45	93.542	104.51	118.86	127.34	104.21	118.43	99.535	114.08	102.02	100.23	105.57	108.29	109.75	77.096	72.113	111.64	101.66	58.283	76.122	69.314	89.975	98.473	110.89	94.311	101.26	94.625	89.027	95.705	82.826	100.76	89.577	64.245	83.696	83.62	71.777	82.998	98.26	96.038	92.59	84.496	98.002	108.94	108.22
102.28	98.044	113.08	83.337	99.161	89.159	97.098	84.564	115.3	121.11	136.65	111.1	125.31	104.68	122.33	117.93	99.668	112.66	94.634	100.75	107.86	86.467	99.611	95.618	96.779	83.725	81.521	97.042	110.9	113.92	78.836	89.403	86.029	82.619	83.44	63.001	111.2	89.885	100.29	90.154	112.11	110.03	79.863	93.895	96.007	95.854	104.42	99.206	107.74	104.55
96.374	101.72	109.23	87.047	104.32	89.584	90.617	84.294	131.19	111.56	110.2	100.3	119.6	93.904	128.77	117.18	98.68	104.98	92.308	105.77	123.2	106.4	97.147	94.366	110.17	85.847	82.113	91.483	121.43	101.23	78.405	83.514	104.12	96.705	86.064	69.675	110.43	93.96	123.66	93.463	134	135.03	94.145	93.889	103.71	102.25	124.91	100.18	122.07	107.31
91.117	107.51	98.618	94.084	104.17	90.402	87.803	92.316	131.37	94.759	76.038	90.032	105.95	86.607	123.03	114.79	91.592	87.536	92.132	109.21	122.62	116.76	108.57	108.07	120.56	102.52	93.649	100.25	108.47	80.591	89.119	83.945	104.61	101.36	85.941	86.486	97.232	92.584	123.97	88.124	115.33	117.02	113.04	93.695	106.63	101.56	132.16	99.429	138.07	118.33
83.303	119.58	90.207	97.517	121.41	101.29	69.609	83.958	113.9	94.983	73.187	112.05	86.667	101.06	110.93	117.32	91.415	86.22	91.953	99.741	130.77	115.3	121.22	120.42	162.11	121.25	134.69	117.69	100.25	89.072	96.59	82.405	72.61	82.517	90.109	99.029	87.633	99.854	132.61	107.11	83.354	88.603	114.75	104.65	96.671	90.991	131.52	118.34	124.36	113.39
88.151	115.42	99.679	97.455	103.46	96.427	86.783	85.797	83.371	89.783	68.213	84.221	67.998	81.22	92.823	97.819	86.743	96.08	95.171	95.536	91.044	109.84	133.05	111.27	123.99	101.31	98.795	99.939	84.728	90.301	115.91	105.3	82.872	89.424	121.53	115.52	77.842	108.19	104.97	111.4	51.991	63.288	116.43	112.63	112.08	96.443	124.61	123.82	118.54	115.22
91.266	107.39	98.792	91.691	93.104	99.017	83.044	81.953	55.392	92.586	96.7	86.964	74.593	84.054	86.205	98.778	90.799	112.39	87.802	82.421	99.399	105.57	127.1	97.048	145.33	105.02	104.29	108.76	84.147	108.09	106.31	103.62	77.614	85.789	132	105.46	89.396	110.78	120.81	117.8	75.966	69.956	103.87	108.18	101.26	86.464	117.91	122.23	89.133	101.51
101.27	98.413	107.25	92.053	86.558	98.054	99.285	87.981	53.728	95.363	120.4	82.446	101.61	81.388	88.419	82.792	102.29	123.01	93.827	84.949	93.083	102.41	101.33	71.312	110.79	92.666	84.902	99.718	95.769	109.36	92.474	92.644	117.41	111.05	147.14	112.08	101.33	112.12	119.73	111.87	128.62	99.032	91.141	99.638	100.59	88.168	108.41	109.31	71.003	88.966
108.21	94.643	96.862	98.687	75.713	99.721	102.22	100.5	70.003	98.403	131.76	92.822	123.87	90.775	91.582	91.099	117.11	120.16	91.069	86.793	102.03	102.28	87.019	72.32	95.905	106.93	81.342	104.05	107.08	113.83	81.22	79.161	121.8	115.08	123.74	105.08	117.31	100.37	131.63	105.9	186.15	118.63	79.083	87.756	78.937	78.801	86.386	87	59.774	72.35
120.51	100.07	92.177	100.77	67.211	98.737	109.89	109.62	88.389	99.155	143.67	110.99	146.67	111.17	93.221	95.485	128.24	118.05	99.117	95.638	92.359	102.39	72.512	75.953	57.696	109.24	62.39	102.97	116.49	113.7	79.73	71.713	130.9	124.3	110.48	110.04	119.52	93.897	117.12	100.29	202.55	135.28	68.153	82.073	76.706	83.293	67.617	77.018	66.944	68.951
120.94	110.52	82.261	97.901	74.238	110.29	95.917	106.52	96.055	113.74	152.63	144.2	143.66	142.88	89.591	114.4	129.12	116.97	97.618	94.538	100.63	107.57	67.948	87.621	74.314	115.07	74.648	112.18	122.57	131.02	76.385	72.206	104.24	110.49	101.66	105.54	114.54	97.07	118.61	114.86	177.78	146.51	57.309	81.069	69.95	82.699	54.992	84.648	70.537	64.869
117.01	113.47	84.148	92.877	73.551	112.1	92.442	102.45	81.378	109.23	141.01	141.81	122.57	147.99	81.854	114.46	122.28	116.82	98.172	99.12	100.87	116.99	68.797	84.611	91.657	104.69	61.621	102.88	122.48	138.12	88	88.361	103.13	114.34	118.19	111.05	104.02	105.61	108.27	115.06	132.23	146.16	71.879	90.254	88.729	99.966	63.549	98.621	93.507	81.938
107.32	109.49	87.016	93.729	79.674	113	89.723	102.78	67.613	98.156	124.13	125.29	99.255	138.51	82.526	109.86	116.48	112.7	102.05	102.29	111.26	125.28	71.83	77.89	115.02	98.889	67.044	94.523	120.89	137.86	98.989	100.67	108.68	119.32	127.16	117.52	94.033	111.92	100.37	107.95	100.19	138.43	87.528	97.725	99.468	110.72	75.486	104.99	104.15	93.38
98.671	104.29	81.988	101.6	88.294	111.36	80.113	107.89	65.702	85.069	116.02	117.85	87.692	130.03	94.822	113.83	116.39	108.01	107.34	100.79	132.45	125.67	78.827	82.779	144.68	115.06	104.03	100.5	117.48	134.11	104.9	102.01	98.011	109.54	103.07	113.41	90.091	106.51	98.735	98.302	94.122	122.16	96.017	101.61	91.563	106.11	82.31	101.69	94.859	89.63
103.65	100.8	86.496	110.85	82.253	94.336	87.315	115.79	68.615	66.432	105.27	102.18	88.018	110.66	106.74	101.29	114.99	111.6	119	107.07	115.85	114.04	84.827	88.718	122.5	121.13	109	91.255	107.88	114.59	118.72	109.08	106.61	110.14	81.842	117.66	84.885	94.866	71.64	81.155	86.896	98.797	117.58	113.95	109.07	114.68	95.146	100.92	98.847	92.983
112.84	97.193	95.715	111.26	79.197	86.55	96.784	115.94	80.782	74.719	108.36	99.176	96.632	101.16	122.19	103.66	113.01	123.25	125.65	107.71	88.106	99.129	92.308	98.747	87.028	112.72	105.47	82.191	109.38	110.94	120.04	115.36	111.15	107.61	70.847	117.83	83.353	92.315	66.407	91.382	88.259	98.593	116.21	117.21	118.73	107.85	95.128	100.29	88.777	76.483
120.4	93.985	107.92	100.16	79.14	86.276	105.6	107.44	81.319	89.638	115.45	99.637	109.85	101.56	128.84	108.89	108	134.11	121.04	105.24	69.33	86.272	95.058	100.83	74.013	98.587	93.15	79.09	114.63	111.76	112.74	114.05	120.61	111.58	82.803	119.8	87.276	96.783	87.101	107.18	88.012	110.02	111.25	114.07	125.66	98.254	96.039	101.88	81.374	68.234
119.24	94.08	118.85	89.091	91.032	92.879	110.14	94.357	76.395	99.037	117.45	98.644	118.42	106.69	125.01	108.4	106.71	133.95	110.45	102.58	75.831	80.979	95.908	94.722	90.01	88.176	86.142	80.293	122.53	111.37	106.55	101.71	130.98	117.82	104.54	124.88	96.926	103.97	122.73	119.35	90.75	120.41	103.83	108.18	118.53	89.369	96.857	102.4	73.281	70.909
116.29	94.741	122.32	85.252	98.817	94.886	117.15	89.885	79.147	89.801	117.5	87.924	129.36	107.79	119.68	104.2	108.89	118.44	106.36	103.73	94.727	84.489	102.01	90.575	99.306	88.791	83.775	88.861	121.75	98.351	109.6	86.111	138.01	121.69	111.06	124.06	106.79	103.15	135.48	112.4	96.904	121.44	87.095	92.413	96.949	82.386	89.11	88.195	64.968	79.64
109.01	99.122	119.24	96.61	107.12	92.78	119.36	89.793	97.86	80.714	102.71	77.51	118.7	96.777	110.89	93.692	108.75	97.51	106.93	107.88	107.14	93.618	116.07	96.856	101.67	94.441	93.434	89.557	112.77	84.831	124.39	86.68	125.52	110.2	104.76	115.52	113.35	98.14	118.39	104.52	94.175	107.93	83.981	87.914	83.418	88.072	84.855	80.77	67.011	84.399
104.58	101.1	114.13	108.5	107.44	85.985	118.67	91.23	115.69	76.466	87.115	74.809	101.55	82.414	102.94	82.741	98.876	85.052	108.36	111.56	101.82	101.45	123.38	104.31	104.29	100.75	108.01	89.076	96.413	74.08	136.76	101.64	107.85	96.791	105.71	105.15	115.17	93.032	84.92	93.272	80.509	89.453	107.15	97.151	101.37	108.81	97.429	89.545	91.403	90.293
106.09	88.398	117.9	109.1	96.866	83.686	131.84	97	129.83	86.326	83.788	63.318	94.008	66.21	108.59	86.34	89.823	88.122	112.19	111.06	74.34	108.04	121.17	99.941	73.393	85.03	93.298	78.636	95.198	79.396	137.57	121.74	117.95	105.46	128.73	105.93	114.9	98.764	68.565	91.742	88.534	92.126	121.59	103.92	130.72	118.83	105.62	96.789	115.48	78.412
105.49	78.322	122.8	100.94	106.31	96.846	134.27	99.613	126.84	104.26	98.858	73.453	101.92	78.536	113.03	93.24	84.625	101.3	109.58	101.46	63.969	105.13	95.513	82.865	68.746	76.876	99.86	83.062	100.17	89.623	115.18	113.36	138.48	122.68	159.41	123.02	111.05	108.44	86.886	95.733	101.01	100.98	124.82	109.87	147.17	113.65	114.77	110.73	119.95	68.338
100.35	74.568	119.28	99.728	104.47	105.85	129.75	108.93	106.04	98.554	91.412	67.372	96.968	87.413	101.63	98.777	86.589	108.64	93.919	92.834	67.594	97.963	86.317	79.915	78.304	89.375	92.589	85.889	96.056	90.996	104.48	99.719	147.9	132.56	158.78	135.99	109.25	102.83	118.58	91.033	114.26	87.576	127.17	114.37	135.05	99.777	114.81	110.42	114.32	75.496
95.91	85.258	112.18	105.05	106.17	109.49	119.49	115.88	93.575	81.314	84.158	67.965	95.077	98.687	89.518	100.24	95.967	108.73	88.486	93.035	78.829	88.801	92.289	95.072	79.554	108.39	91.035	91.574	90.762	84.879	100.47	84.122	144.72	131.12	125.22	135.09	104.57	91.779	129.86	89.451	124.01	80.843	106.17	107.59	100	87.009	101.87	98.684	89.395	84.77
92.042	102.37	104.31	113.27	102.93	101.95	110.32	114.42	96.151	65.51	64.28	67.365	82.217	91.973	80.643	94.038	101.62	102.58	93.275	103.83	77.335	82.174	113.3	121.76	71.098	115.68	80.762	85.662	87.549	79.073	109.84	91.306	130.16	121.12	83.485	116.89	99.439	83.975	111.54	92.347	122.73	82.5	96.846	104.8	83.234	98.972	94.669	91.307	79.571	96.81
87.772	110.27	89.993	112.38	93.458	92.409	99.419	104.35	108.99	66.789	44.891	70.858	65.41	75.637	83.878	98.95	97.618	94.77	95.588	109.87	75.552	81.329	134.85	144.54	85.484	115.93	74.519	82.103	91.104	88.625	121.03	114.92	99.257	102.85	51.456	81.932	100.27	82.834	98.746	97.882	120.15	89.344	113.33	109.87	93.196	124.87	101.44	94.717	95.168	105.44
90.745	111.78	85.113	94.999	105.19	88.861	91.268	84.052	117.53	80.643	60.321	98.666	79.318	81.818	99.401	92.994	87.74	98.201	103.58	108.68	82.368	78.773	115.86	128.3	118.97	106.82	89.356	89.909	100.99	98.412	118.69	115.88	92.651	101.6	62.818	68.695	99.023	92.464	92.746	92.543	104.53	98.213	150.17	128.96	137.99	160.07	135.32	123.68	128.11	124.78
101.26	93.142	87.614	77.097	102.63	91.99	105.13	82.764	131.41	97.13	92.907	98.667	107.53	87.064	128.54	109.82	86.592	103	112.03	100.3	89.435	86.459	103.2	103.36	102.43	87.483	76.549	92.107	117.47	115.37	120.56	110.8	105.08	110.27	76.48	65.019	98.589	100.8	103.01	89.495	110.68	107.79	141.96	124.87	143.72	146.85	134.54	119.77	133.43	116.6
106.44	84.545	97.296	81.426	108.06	101.37	112.53	91.176	136.63	108.19	113.41	96.528	114.33	95.7	139.18	125.13	92.492	105.56	113.31	96.015	106.93	95.739	108.02	96.497	90.14	80.943	78.494	86.151	124.32	128.19	128.77	106.42	105.77	104.77	79.93	71.128	97.076	103.22	115.78	98.847	107.06	100.19	110.09	114.57	108.86	103.71	113.9	104.73	109.17	97.401
110.7	94.28	109.29	102.71	108.33	102.61	114.63	110.14	121	99.237	114.66	95.846	111.13	104.47	120.13	117.89	88.82	97.265	112.16	106.64	110.52	97.434	116.96	110.91	84.942	93.586	96.927	87.825	98.549	107.46	132.82	111.5	104.99	97.226	81.192	85.917	86.635	96.069	87.593	91.591	68.673	77.348	84.146	94.427	76.713	74.44	93.307	85.052	89.043	101.25
108.61	108.51	122.76	123.07	111.86	104.26	113.3	120.53	110.95	100.13	116.03	101.22	105.33	108.07	103.18	112.54	93.934	89.695	114.35	120.67	105.98	98.783	124.75	130.15	83.576	96.055	113.48	85.527	91.734	99.164	123.11	126.36	107.05	96.271	91.065	100.58	87.646	102.41	66.379	101.76	67.468	87.486	51.927	72.397	53.632	61.264	70.336	71.545	66.967	90.941
102.91	114.44	122.57	124.71	117.19	106.72	105.54	119.82	105.77	110.63	123.78	111.5	112.68	112.62	91.874	101.88	95.539	84.379	107.03	119.8	100.23	98.263	104.25	128.37	102.56	97.031	130.07	95.636	91.331	94.041	95.17	128.26	108.84	102.07	113.96	116.32	98.11	113	62.824	105.5	88.158	108.55	52.558	65.106	66.523	78.426	70.714	79.955	70.9	95.411
89.024	107.44	105.56	117.82	117.7	109.05	87.198	108.7	105	124.21	106.43	105.15	97.594	100.11	77.072	85.029	93.999	83.569	75.719	99.593	103.09	102.76	80.119	111.52	146.58	100.49	128.55	94.529	91.726	98.536	79.139	122.27	87.408	93.359	130.73	125.61	119.2	115.31	94.105	108.58	113.27	103.87	107.96	94.218	98.569	110.79	97.947	111.9	104.5	120.5
89.003	90.55	96.197	100.66	115.87	111.7	82.805	97.486	117.7	132.81	115.5	94.898	110.23	93.639	83.759	73.662	96.492	91.322	63.539	79.355	105.33	111.29	58.903	84.064	134.23	87.344	110.82	93.138	97.909	100.52	68.262	94.249	84.173	90.638	135.11	132.06	129.49	113.8	118.33	111.54	134.62	112.09	129.28	110.53	107.07	117.5	111.91	126.57	115.32	137.46
90.66	81.505	89.735	96.865	107.39	114.57	75.201	92.886	124.54	134.77	112.59	89.872	106.81	88.236	87.875	77.638	93.024	93.278	61.323	72.512	114.17	117.1	73.453	86.384	124.33	86.315	114.9	98.015	90.726	99.273	70.03	75.936	61.251	67.657	108.24	117.56	124.18	101.61	128.92	116.42	120.81	108.69	122.2	107.25	74.808	94.946	104.31	114.83	98.923	142.46
91.847	92.093	99.832	107.91	102.03	109.35	74.611	90.878	112.62	126.61	89.524	93.233	86.498	83.487	80.168	68.544	84.624	90.973	79.083	92.775	109.09	110.01	98.846	100.02	122.23	86.871	129.63	97.811	76.599	86.453	82.472	80.346	57.368	56.479	91.526	107.89	102.92	91.714	104.05	109.75	73.51	96.523	114.76	102.17	54.449	89.791	98.84	100.8	84.384	150.79
93.714	105.46	114.53	116.22	101.2	105.1	89.648	96.75	106.12	126.42	77.327	98.914	79.534	89.113	82.597	67.573	80.102	85.414	110.05	117.39	93.375	96.621	109.77	106.05	109.01	84.332	141.97	106.53	72.949	77.182	85.162	94.518	80.86	69.913	91.114	105.18	79.786	92.147	70.875	97.373	47.655	100	87.927	86.513	49	96.169	85.525	82.278	68.19	140.32
88.358	108.28	114.57	119.41	97.882	103.03	106.23	106.95	113.82	132.08	57.399	86.307	63.804	88.656	86.543	75.918	81.162	77.468	118.82	121.92	82.343	91.247	109.88	103.81	103.93	88.636	130.19	109.98	76.288	80.419	90.173	115.36	96.291	85.545	93.252	102.22	75.668	93.041	67.262	88.819	59.828	94.371	86.104	89.723	62.528	112.59	81.711	77.504	75.968	122.92
89.849	104.18	106.6	110.57	101.61	102.23	118.56	114.72	129.45	130.19	59.809	78.031	72.516	97.564	91.069	72.696	80.982	73.285	112.55	108.85	77.614	94.113	86.305	88.832	88.609	95.785	110.82	115.41	70.876	70.71	89.055	114.79	112.01	103.75	102.51	108.93	81.637	91.05	68.226	76.086	73.419	83.852	111.61	107.64	99.291	134.4	99.744	92.406	110.34	125.29
95.094	99.317	98.914	101.33	118.38	112.9	116.91	114.99	149.83	136.41	84.118	92.448	93.503	113.46	98.666	72.375	81.528	72.021	102.99	90.744	81.556	102.91	69.331	86.343	61.409	93.508	113.31	116.23	66.109	62.109	78.437	98.578	111.92	106.58	107.25	114.4	88.223	94.526	73.521	86.838	75.723	86.891	119.53	114.65	115.77	127.67	106.87	104.34	129.19	120.49
100.64	102.43	94.443	102.96	118.46	114.49	104.82	113.67	132.98	125.83	88.537	112.99	100.58	117.23	88.085	60.638	74.121	70.421	92.947	90.733	78.317	102.36	74.252	102.84	57.379	94.724	128.12	108.76	45.944	41.766	77.089	91.707	104.41	102.12	112.82	117.88	85.365	93.573	58.139	86.849	39.324	72.405	138.39	113.91	132.95	121.56	110.9	106.55	150.52	138.6
95.339	107.37	92.811	113.96	108.85	113.21	89.113	109.23	98.434	119.02	76.719	130.7	84.775	111.19	79.759	67.747	79.534	76.791	89.701	102.19	81.577	94.525	102.59	127.74	88.274	96.74	146.99	95.641	48.576	52.159	84.949	99.744	91.684	94.717	113.84	111.68	83.489	98.392	61.399	98.752	30.638	65.789	127.66	102.92	125.63	105.71	91.396	94.021	136.36	132.26
87.426	104.87	95.453	116.71	99.441	105.99	89.33	105.53	72.921	110.74	75.354	132.08	80.028	109.52	87.574	86.737	97.814	94.315	100.98	112.65	87.311	85.616	117.1	129.22	116.49	99.009	147.58	94.95	72.909	81.472	93.992	103.42	103.78	105.98	118.42	107.23	83.367	106.62	73.747	107.29	68.215	81.16	84.341	86.603	109.9	93.461	64.452	78.067	92.792	103.4
79.445	99.855	97.803	110.55	106.94	95.411	95.793	99.359	69.2	95.75	76.59	121.35	81.045	115.44	93.346	93.645	111.57	114.27	109.31	112.02	97.377	83.323	103.93	107.74	147.86	114.28	138.85	109.74	90.476	103.17	104.63	96.858	122.06	120.4	124.45	107.62	87.251	108.5	85.048	104.74	108.08	95.223	64.523	91.566	108.73	101.66	68.98	87.792	61.5	85.87
75.005	89.314	100.6	106.4	111.59	85.335	109.44	97.148	90.75	79.264	57.15	81.892	65.13	99.839	87.705	93	113	120.34	103.18	104.72	92.288	95.384	100.32	93.748	141.88	124.67	98.028	108.31	92.616	111.33	127.6	106	125.41	120.83	118.87	101.54	97.971	102.89	91.33	102.87	125.24	96.559	81.325	111.19	110.47	112.13	90.839	104.4	63.922	80.16
86.062	83.721	102.83	98.892	114.51	87.336	116.95	98.822	115.33	73.236	70.146	68.358	80.143	98.416	85.587	99.785	104.53	111.6	99.54	98.056	84.506	107.76	99.477	93.777	107.9	129.85	78.734	116.76	84.443	103.99	129.72	108.15	114.83	110.69	100.37	86.697	103.92	96.545	86.206	96.331	108.24	102.65	89.661	106.89	99.03	104.51	102.32	104.75	77.417	81.844
103.07	90.328	113.29	98.968	117.36	99.333	120.33	99.926	123.81	87.455	97.739	80.33	105.07	101.6	87.03	97.691	100.51	101.2	106.66	102.31	67.713	109.65	100.36	93.137	51.621	108.52	69.229	104.84	88.043	97.73	119.1	109.38	113.29	108.18	96.192	85.832	99.041	100.42	71.604	94.033	73.261	104.98	85.912	93.855	94.568	97.939	96.109	98.076	93.435	84.97
111.89	103.64	108.75	106.36	107.05	110.02	106.64	105.98	101.2	101.85	113.04	104.36	118.2	110.05	82.847	91.808	95.313	92.869	102.97	104.33	70.955	101.88	99.113	92.093	49.494	105.94	84.063	102.37	83.057	91.118	104.18	105.87	96.109	101.13	92.16	90.865	87.06	94.081	63.726	77.648	33.632	71.219	96.589	88.399	105.46	106.86	89.677	95.709	115.16	103.92
111.9	104.04	109.66	111.51	95.744	114.74	109.03	112.14	92.143	114.55	118.07	101.56	119.94	104.48	96.859	87.06	103.18	98.07	107.74	103.11	80.322	103.33	96.652	77.875	28.706	88.621	69.258	89.049	99.055	98.894	99.064	102.62	104.85	111.57	101.06	110.83	77.862	92.974	65.546	78.035	48.569	54.979	85.411	92.29	120.56	118.16	78.472	96.546	117.09	96.95
105.07	94.491	107.68	107.62	91.843	111.47	113.18	112.47	96.633	109.6	113.28	86.736	113.1	95.801	113.5	85.127	108.05	106.82	109.73	96.187	106.56	115.39	89.568	66.361	33.613	87.864	59.024	93.464	112.02	103.82	100.44	95.865	112.49	116.78	103.28	123.49	78.725	89.274	76.285	82.672	87.085	56.823	84.2	106.25	134.96	129.34	89.484	107.57	119.04	88.813
94.84	82.352	100.41	101.92	91.378	106.59	113.86	108.89	109.73	100.23	91.599	64.875	88.538	78.341	117.85	88.684	105.91	107.45	102.33	88.983	128.77	128.96	89.613	71.348	56.113	97.073	57.325	100.68	117.62	107.18	108.27	99.657	102.06	102.28	87.895	112.49	88.423	87.019	93.79	91.798	114.33	70.468	101.44	119.4	136.19	130.04	111.53	114.97	131.47	87.566
93.765	79.469	88.997	93.092	88.509	101.98	109.49	104.44	111.1	94.241	87.728	58.247	80.159	73.478	113.3	93.331	106.21	104.9	95.806	86.472	135.1	127.04	81.102	75.716	77.567	104.99	66.427	107.24	121.03	109.16	108.11	99.681	89.154	83.781	62.938	83.414	96.081	89.504	106.17	89.967	112.53	91.739	116.41	114.41	126.11	120.6	124.99	107.42	146.36	100.58
101.08	88.63	76.275	83.22	91.436	103.64	98.616	99.404	103.01	104.16	122.36	77.378	101.13	95.273	115.01	102.82	122.07	110.56	97.218	82.239	136.21	110.04	58.562	65.438	86.918	102.43	87.13	110.64	135.77	123.47	91.517	82.665	82.935	74.249	42.382	53.536	96.783	99.972	121.49	90.278	102.62	122.46	95.572	88.52	99.547	95.569	109.99	87.679	131.8	102.14
101.7	100.81	60.036	83.323	89.537	101.54	79.786	96.586	86.22	109.66	141.26	90.655	105.19	113.61	111.95	112.71	141.95	119.94	87.727	71.844	144.96	96.377	50.909	58.288	112.44	107.35	100.73	104	144.13	143.11	84.268	71.534	65.428	66.521	31.212	33.565	99.772	103.77	146.81	96.625	96.688	129.69	77.934	72.286	72.556	69.601	85.171	73.717	102.89	91.484
104.47	102.13	67.714	86.266	82.325	84.305	89.408	98.769	77.022	88.189	136.35	75.051	106	108.3	112.44	103.87	151.36	127.08	92.146	73.475	133.57	101.09	58.363	52.527	89.009	98.214	69.266	82.849	142.21	137.97	97.616	78.135	92.147	95.06	59.833	52.048	104.12	106.86	139.38	98.368	107.28	136.94	69.826	70.784	77.475	63.039	70.454	69.106	81.871	75.804
103.23	95.702	82.355	88.825	92.086	75.587	99.564	100.99	83.392	65.949	127.2	81.138	109.88	107.68	116.29	108.74	138.44	117.6	100.69	79.663	132.93	119.98	78.04	72.276	88.901	107.86	75.16	93.671	129.03	119.54	103.64	89.01	111.67	117.87	91.52	78.255	115.43	110.09	127.29	104.97	132.26	152.63	62.353	71.027	81.541	54.249	67.548	71.027	60.957	52.741
98.253	87.747	93.812	96.232	104.02	79.156	103.24	104.71	94.465	60.818	112.98	107.67	105.88	108.9	115.95	133.45	116.26	94.072	102.94	91.767	135.42	137.29	107.08	111.14	120.65	130.23	105.01	117.52	120.3	110.32	104	106.37	106.9	118.23	101.63	89.314	133.96	113.18	128.71	114.93	167.51	160.3	66.299	77.875	77.29	46.623	73.398	74.375	56.059	39.253
101.2	84.056	105.77	108.35	100.96	85.364	120.56	120.24	101.64	76.047	97.431	121.13	106.28	103.28	107.4	142.09	93.251	68.242	104.16	111.2	100.31	132.43	116.72	131.57	106.52	129.8	104.83	121.8	108.99	95.303	99.4	121.46	116.56	119.82	107.85	100.03	133.19	113.76	105.49	107.73	170.1	141.92	82.606	87.435	90.179	61.039	82.663	74.91	79.579	59.196
99.852	92.188	101.38	125.29	88.167	91.133	120.9	135.07	93.782	98.995	72.858	124.89	91.426	99.883	84.686	135.68	77.969	52.202	84.649	119.09	74.326	107.52	112.8	138.55	113.99	135.74	100.85	117.29	87.87	84.377	94.378	126.43	99.481	100.69	101.26	99.399	118.87	100.68	90.703	94.859	131.9	83.988	125.13	108.96	107.86	90.211	103.37	88.853	117.54	102.96
96.908	101.16	95.843	131.49	91.927	103.48	116.09	138.94	100.51	128.51	72.829	126.2	92.33	108.6	79.193	127.37	76.048	52.055	74.314	111.25	71.401	81.501	100.69	136.43	99.787	131.17	108.61	118.78	75.905	80.476	79.759	115.16	83.628	83.175	103.7	102.45	95.993	94.064	84.582	105.27	90.383	57.783	123	107.61	103.28	96.773	105.74	99.133	115.51	107.57
92.01	109.48	90.447	129.04	93.711	99.932	107.96	130.57	91.21	118.92	51.682	111.38	85.304	104.28	62.038	91.198	66.508	57.903	69.297	105.45	78.386	66.1	94.507	137.45	100.34	138.34	113.3	121.48	48.628	54.156	87.746	116.76	79.386	80.384	125.75	118.88	79.309	86.768	62.555	99.339	31.527	41.084	145.24	108.61	122.49	116.41	124.16	115.09	128.95	118.91
88.436	108.47	93.766	119.42	101.54	96.899	108.27	111.54	90.788	106.23	38.013	93.213	79.345	88.635	56.367	62.35	69.907	72.941	85.887	107.04	79.551	73.356	98.856	135.19	74.083	123.76	95.675	104.57	56.09	50.69	110.97	132.12	101.61	99.321	151.84	141.48	81.819	101.13	49.363	107.99	25.957	76.069	136.79	103.23	135.12	123.1	122.96	116.18	128.66	99.657
88.786	104.6	78.327	104.06	105.5	101.89	89.445	94.168	85.285	103.07	60.622	107.66	89.893	97.308	58.972	73.179	83.925	92.02	96.637	101.11	99.245	93.014	94.33	127.88	91.425	126.06	98.294	108.64	82.253	79.189	117.65	128.31	100.26	105.44	133.05	136.6	99.307	113.27	69.222	112.82	66.473	122.34	109.35	93.503	124.12	112.67	108.61	103.69	118.44	82.464
97.672	101.96	61.56	91.487	97.645	103.39	72.6	87.612	77.057	104.49	101.92	127.15	109.37	115.32	66.562	98.357	105.94	114.54	97.218	92.516	110.4	112.09	72.882	101.31	104.08	120.5	79.851	107.88	111.92	117.55	108.37	103.77	99.411	110.31	92.198	118.7	111.94	111.97	94.862	106.93	118.12	145.42	92.382	97.503	117.35	109.89	101.39	94.819	118.27	93.632
102.93	101.5	48.81	88.373	90.586	106.81	57.76	90.527	82.261	114.67	132.05	143.4	114.2	132.3	79.487	137.11	122.71	126.53	81.315	76.898	125.55	123.31	59.1	84.022	119.25	113.75	70.678	108.68	128.74	152.14	84.304	73.85	77.238	95.697	43.666	84.904	113.45	94.64	129.53	111.44	151.69	137.07	82.778	103.95	95.885	97.579	96.852	92.035	109.29	108.04
109.22	109.66	55.34	88.334	90.88	100.69	59.698	96.749	87.717	105.89	136.67	154.98	118.76	143.52	87.613	142.85	114.27	121.87	73.242	74.748	128.87	114.51	49.089	78.831	124.7	111.08	84.674	117.78	112.44	138.6	63.097	55.64	72.476	88.468	33.079	62.079	98.952	70.819	124.61	98.731	124.2	105.09	97.361	104.47	94.005	98.786	111.48	101.38	110.36	141.99
108.87	120.01	71.948	91.382	94.862	94.975	70.568	97.29	99.314	94.732	116.36	157.9	109.25	138.44	97.716	135.48	100.11	108.55	81.201	88.12	127.91	97.387	65.895	93.135	126.55	110.2	111.66	117.8	103.86	121.08	66.942	70.94	73.229	82.02	44.58	40.77	94.113	64.182	115.9	97.068	95.029	87.91	99.634	92.329	79.616	88.763	113.21	104.8	98.574	149.64
115.77	128.79	87.501	87.928	83.826	84.318	90.2	97.925	101.01	77.851	105.54	146.95	116.45	127.08	109.11	112.04	91.804	101.72	108.69	114.94	107.57	80.117	78.7	93.513	100.72	106.05	113.76	108.77	107.56	104.92	90.825	98.004	100.55	93.369	65.148	32	97.085	76.651	90.444	84.466	81.159	94.607	89.067	73.477	72.568	83.962	104.22	96.876	91.006	151.28
119.3	130.24	87.14	80.416	69.078	82.613	90.723	91.506	102.49	79.598	122.96	133.89	124.96	121.78	128.62	115.7	111.63	111.63	128.77	127.08	104.91	82.312	87.115	78.154	83.669	99.758	94.033	92.738	143.61	133.96	112.45	110.07	109.03	92.752	59.119	22.813	113.08	102.59	106	100.57	124.15	129.09	57.834	65.243	46.166	65.731	81.864	86.093	68.083	120.47
120.21	124.85	76.207	68.185	59.839	81.029	74.76	82.291	93.106	79.509	156.23	124.05	138.26	129.42	141.16	130.89	135.32	124.82	127.52	117.53	122.46	99.306	77.635	53.076	89.089	102.08	73.752	93.159	166.27	161.27	112.76	90.881	102.15	84.757	43.798	27.227	118.57	116.87	133.07	118.09	163.88	154.83	49.116	73.304	37.339	59.379	79.279	86.963	58.486	96.805
115.32	112.34	74.293	60.376	56.989	68.413	67.6	73.697	72.649	59.667	158.8	103.24	134.55	126.16	134.32	132.58	142.7	126.01	111.39	102.88	139.65	118.46	74.385	42.05	102.46	106.36	49.556	94.567	157.86	154.47	113.94	73.994	103.72	87.885	51.497	52.818	109.11	111.91	143.28	119.46	164.8	148.38	85.518	95.051	70.728	80.863	104.54	97.822	83.608	97.763
104	102.9	85.996	62.557	83.825	62.766	73.867	65.026	61.582	48.741	139.81	103.73	121.1	126.63	116.66	116.8	130.98	114.93	104.96	97.056	150.51	123.01	81.37	54.845	122.17	110.83	64.428	99.324	137.89	126.38	120.38	75.106	120.33	105.72	87.941	89.394	92.763	105.97	134.72	114.71	131.17	130.71	118.13	107.32	118.26	110.4	128.5	108.29	111.16	103.21
88.751	87.724	84.812	81.385	85.709	67.323	90.582	75.641	69.321	59.132	90.931	90.057	79.552	107.52	97.766	123.9	115.81	96.161	98.604	99.684	146.18	119.75	131.14	102.8	135.02	124.28	71.911	92.003	128.37	122.96	154.7	123.32	115.09	114.03	94.741	90.532	98.452	100.14	140.81	112.84	121.37	104.84	113.68	96.877	120.57	109.42	107.27	82.465	121.88	89.357
98.49	85.476	92.43	94.848	80.802	75.076	121.43	94.417	85.025	77.703	88.482	88.451	86.964	106.83	91.048	105.7	108.2	97.912	123.01	118.1	104.44	104.38	136.23	110.85	82.196	115.27	50.62	79.803	131.54	118.84	178.51	155.91	156.09	151.99	106.74	101.87	106.68	109.08	105.62	91.23	119.22	102.81	86.378	87.923	128.18	120.62	87.466	64.778	128.98	98.622
112.21	103	89.975	99.443	95.358	96.174	110.28	98.512	96.815	104.09	130.03	130.41	117.64	142.2	89.325	92.088	109.9	115.28	134.62	118.2	94.569	91.398	91.168	90.266	81.421	121.19	67.649	97.25	135.48	128.02	156.38	136.95	160.63	157.69	97.843	107.9	117.27	117.97	86.804	81.2	120.78	109.68	84.17	108.57	125.36	134.81	104.53	93.712	125.35	123.41
117.96	106.65	89.562	102.51	73.056	96.138	102.32	102.56	95.984	95.669	120.77	109.26	109.49	125.42	81.102	88.033	112.63	120.74	113.84	105.14	82.338	99.221	64.131	72.621	68.174	115.4	17.56	87.757	125.99	129.68	138.99	126.37	145.03	141.63	81.77	107.47	122.97	105.51	76.814	73.835	130.6	94.197	147.34	154.24	134.49	157.38	146.55	133.05	151.56	157.84
113.65	98.98	96.658	92.829	72.472	95.367	100.85	97.702	99.55	82.444	115.24	91.785	113.25	107.68	89.114	99.959	109.61	109.34	93.203	81.748	92.545	110.62	44.005	65.023	64.121	104.29	3.049	94.353	115.37	119.23	102.61	101.9	126.79	116.68	79.001	102.8	106.9	86.38	77.452	76.778	138.55	96.245	188.08	167.52	133.94	157.28	173.13	156.71	155.65	166.39
95.919	86.238	96.467	84.931	83.408	92.633	99.816	90.136	98.953	73.357	100.03	84.643	107.58	90.318	100.26	121.95	103.27	88.455	74.587	64.667	125.22	113.57	56.565	80.312	109.57	109.36	33.429	105.97	111.4	114.69	83.914	91.943	92.975	84.251	73.047	77.657	88.209	64.628	106.19	81.965	146.04	92.903	195.54	149.22	115.39	133.57	165.62	149.54	145.58	157.84
82.827	82.603	97.647	85.046	103.98	90.161	105.18	85.983	97.932	81.046	96.652	91.478	106.26	83.781	109.32	120.44	100.14	78.358	77.753	70.985	141.42	100.85	75.528	88.422	144.25	106.95	76.059	103.36	117.27	112.94	86.122	92.448	81.087	74.813	76.712	60.558	73.443	60.989	128.96	84.801	139.25	87.153	166.35	121.31	98.989	109.44	133.37	126.59	132.39	150.28
83.997	83.634	94.788	95.158	95.354	85.168	113.88	97.76	95.48	93.853	91.063	79.724	95.55	71.182	108.26	109.5	100.32	76.801	84.658	90.821	123.66	87.37	104.36	93.285	125.35	94.543	79.797	85.479	114.6	108.57	103.13	107.96	78.049	81.227	72.013	54.896	74.246	70.536	135.15	85.476	122.13	68.185	131.01	102.59	83.898	90.279	92.491	93.887	130.66	146.29
96.238	96.895	93.458	102.17	86.88	87.12	103.03	104.16	86.152	101.94	103.52	90.351	92.369	81.369	98.806	98.191	103.22	82.264	88.105	103.95	108.24	80.94	114.77	93.643	98.238	87.145	91.515	87.954	99.811	95.053	99.755	105.3	70.424	87.64	69.333	68.689	88.469	89.256	129.94	92.521	96.244	54.395	112.78	103.84	78.603	84.787	79.983	87.445	129.13	141.04
107.6	108.6	101.35	102.56	82.869	93.945	89.945	99.431	77.806	99.015	114.39	106.25	88.651	94.783	90.617	97.661	110.97	88.493	88.902	104.29	101.95	89.508	121.17	99.051	66.667	78.062	98.235	97.341	90.499	83.035	89.107	97.744	69.311	92.435	80.301	92.477	109.03	109.03	123.06	111.53	91.265	64.756	100.71	108.01	80.107	84.858	84.211	96.35	114.83	114.38
108.35	113.9	108.44	103.73	76.952	94.767	85.099	92.925	61.66	77.139	94.814	109.08	73.09	94.606	74.5	90.166	110.15	92.219	81.799	100.3	101.63	104.23	130.96	112.37	74.789	87.286	98.283	103.43	76.729	67.606	99.53	103.58	76.997	94.407	105.85	112.65	121.74	111.43	110.87	112.7	88.437	73.507	112.64	108.86	101.97	100.92	100.94	108.71	110.17	101.02
93.384	110.27	105.52	109.67	86.59	104.84	79.492	86.978	63.243	73.995	76.705	113.72	56.136	94.04	73.934	98.422	113.48	102.57	73.629	92.363	123.94	120.92	146.52	130.98	136.41	111.99	114.87	106.08	86.876	86.747	120.27	113.57	73.948	83.022	122.33	114.22	128.52	108.93	133.55	126.21	115.32	101.99	94.388	95.112	94.147	93.732	93.379	107.71	79.61	72.68
81.252	101.56	100.49	117.93	96.54	112.58	82.298	93.169	75.438	80.913	72.109	107.32	58.677	91.711	84.547	99.811	113.59	116.78	72.082	92.274	135.48	130.09	146.25	137.44	186.55	132.76	121.43	104.26	97.317	106.62	133.64	117.44	83.207	82.785	136.59	122.87	121.25	106.87	151.14	132.07	133.16	131.27	71.481	84.638	80.796	83.128	78.419	99.354	54.389	60.689
82.39	95.17	99.897	120.12	105.12	114.86	87.32	105.91	87.169	89.593	89.296	101.66	88.308	97.611	97.322	91.444	107.92	125.05	77.861	96.68	129.07	129.32	117.55	129.58	188.32	137.43	124.99	111.04	92.817	103.04	115.13	102.31	103.2	98.527	149.79	150.09	102.87	109.69	140.97	127.21	122.12	150.01	65.01	89.445	78.753	83.094	76.157	97.641	47.797	68.213
80.67	94.023	94.122	122.19	107.08	114.29	76.719	110.96	89.778	100.11	85.748	95.133	88.159	96.846	92.939	93.42	103.25	118.46	70.039	93.403	125.86	128.87	98.051	132.63	181.56	134.12	132.38	113.67	83.035	99.174	86.244	91.955	87.227	97.129	140.36	164.65	96.094	110.75	135.89	132.66	106.46	138.73	92.067	117.14	79.49	91.052	87.883	107.65	59.887	72.366
85.559	97.474	94.63	113.21	101.52	104.23	74.734	104.36	82.056	98.54	84.293	88.911	86.975	96.751	84.101	93.003	105.46	110.55	75.577	92.708	117.3	129.17	84.999	126.52	146.7	111.6	123.34	106.61	84.437	95.028	69.579	84.296	82.931	103.52	128.25	160.72	100.18	108.89	118.56	128.9	109.64	126.65	114.45	135.39	97.569	111.59	104.16	114.85	82.436	75.695
93.882	107.4	96.061	97.905	104.86	97.733	77.591	91.181	76.387	98.046	97.137	97.28	94.922	109.61	80.435	87.027	107.05	110.71	96.733	95.836	112.89	126.09	75.419	106.47	125.28	88.38	124.5	103.13	93.781	96.591	68.807	72.342	89.094	108.87	119.44	135.11	106.73	103.4	99.906	114.49	121.41	126.36	108.67	124.5	117.18	128.83	114.66	113.9	97.292	83.275
96.587	116.28	96.278	93.548	106.69	98.254	81.185	83.846	79.47	101.53	85.14	92.595	80.306	105.78	77.171	75.75	99.706	114.92	110.23	102.97	104.42	118.21	86.493	88.513	130.88	74.58	118.64	89.454	95.436	101.57	88.641	75.302	86.857	99.998	116.31	103.11	112.21	95.63	95.009	99.65	119.05	117.46	107.63	106.07	126.56	133.69	121.37	109.41	111.96	99.529
98.659	119.37	98.977	91.885	118.89	114.41	75.192	80.276	95.094	113	88.305	105.97	81.148	111.06	91.499	84.561	92.853	121.33	115.29	103.77	111.87	102.65	98.401	82.717	158.77	78.633	139.48	98.709	95.117	108.43	85.581	70.642	71.435	81.435	115.85	84.025	113.86	97.959	114.9	100.8	110.42	120.25	97.321	85.251	105.18	108.08	121.09	107.62	99.67	97.944
103.91	107.79	113.35	95.236	113.8	124.63	89.868	89.936	109.65	114.84	73.497	93.124	83.676	92.73	103.07	91.439	86.752	118.62	112.14	104.21	90.228	83.746	110.34	91.644	124.57	72.344	126.1	97.609	84.152	93.651	75.091	83.565	79.201	83.975	130.34	98.289	102.74	107.19	110.71	101.48	83.921	110.64	105.08	80.162	95.018	86.155	115.78	105.28	91.784	87.519
104.84	96.778	118.06	96.424	111.61	130.12	97.686	97.322	106.5	111.36	70.715	100.33	94.802	91.079	102.01	103.27	87.01	111.77	100.38	95.615	83.327	68.368	111.08	115.26	112.83	85.519	142.18	114.94	70.86	76.434	57.956	91.731	78.818	87.803	133.5	114.22	88.909	110.44	100.94	99.081	57.334	86.895	114.88	85.861	95.139	75.515	109.09	109.33	81.319	73.743
102.56	93.648	121.94	94.365	112.79	120.77	108.88	93.586	88.487	98.827	86.052	112.87	107.59	98.947	96.526	104.13	102.46	115.47	101.41	94.286	88.585	69.249	111.4	128.82	121.71	94.193	150	118.15	80.931	76.878	69.104	95.376	94.792	103.1	135.21	122.39	86.35	107.98	93.99	96.481	67.803	70.92	108.51	99.748	112.83	85.792	102.87	116.26	76.728	67.284
98.282	101.31	124.5	93.986	123.95	110.24	119.48	89.448	76.268	96.617	108.22	123.42	114.86	110.74	95.33	92.926	108.22	118.89	114.7	102.45	96.752	83.184	116.92	128.38	144.83	94.866	159.68	114.45	91.531	81.733	97.868	89.739	114.33	112.23	141.22	124.13	88.052	101.38	89.296	96.041	85.097	67.106	81.658	103.25	126.35	98.015	93.688	115.49	74.017	76.432
86.567	107.47	118.28	103.95	121.7	107.27	116.39	94.574	79.694	110.09	92.023	108.7	82.808	97.69	99.562	99.356	93.304	104.74	111.65	109.97	110.17	103.38	154.96	139.65	181.62	100.1	160.15	104.38	87.497	91.452	131	96.742	91.852	85.521	130.02	109.39	100.14	91.314	113.9	109.36	98.674	58.519	63.537	98.503	98.592	82.786	77.241	98.118	70.618	84.508
89.981	109.92	131.05	107.4	120.21	109.08	122.19	101.15	98.228	130.24	83.27	93.315	76.485	82.782	121.08	99.214	71.881	87.151	121.94	122.33	103.5	108.68	168.44	131.76	143.99	81.927	137.68	92.065	82.934	83.315	131.95	96.6	97.698	77.397	134.11	115.91	102.9	98.682	115.85	119.14	95.536	74.662	49.226	86.918	65.255	62.197	67.487	82.363	62.277	86.91
98.714	110.59	129.19	103.61	121.03	118.6	107.08	104.15	110.46	152.32	93.446	110.62	94.581	93.576	134.67	109.08	54.067	72.417	121.1	118.67	113.95	95.081	145.67	124.13	121.85	92.168	152.04	113.61	71.417	73.625	92.513	82.877	81.127	63.945	110.6	109.58	97.028	104.02	111.21	113.22	69.308	85.251	52.589	73.262	30.407	43.561	69.251	79.411	50.79	84.881
111.48	101.88	127.6	100.14	101.65	114.08	111.29	106.3	115.61	156.02	104.21	100.26	112.35	87.486	133.95	108.02	65.314	77.933	125.85	116.48	100.72	82.526	115.12	107.81	59.495	85.316	111.01	102.96	82.293	81.3	71.027	85.623	91.217	79.383	81.824	98.629	89.965	105.77	88.549	96.081	60.876	93.508	65.911	72.164	32.503	53.661	74.261	81.987	62.152	78.919
114.41	99.05	118.86	102.81	91.435	107.85	110.84	103.14	112.55	147.87	114.28	88.113	112.63	79.822	115.68	97.62	90.603	94.782	128.62	113.27	88.029	78.966	94.701	95.869	41.051	78.751	78.509	82.494	97.702	101.3	70.432	89.262	91.614	91.531	61.228	86.335	86.232	98.482	75.73	82.925	54.92	89.408	89.578	87.706	64.479	85.929	91.055	98.943	93.663	84.075
111.67	104.27	112.91	104.64	95.477	104.33	104.11	98.486	103.52	126	125.63	87.792	111.57	78.639	99.653	85.614	108.08	103.88	133.07	112.35	78.838	81.319	93.057	93.188	60.721	71.387	78.516	76.346	98.571	103.74	74.414	82.119	85.17	94.429	70.658	89.147	86.422	89.348	74.713	75.514	43.573	83.459	110.45	104.72	106.11	117.95	115.95	117.32	129.38	105.89
103.52	107.4	109.63	104.72	104.77	110.4	91.587	97.77	102.13	112.05	122.23	99.597	104.96	79.018	101.15	96.033	111.46	93.092	130.13	107.79	77.586	85.351	116.73	110.21	81.642	62.609	106.78	87.178	90.62	93.273	68.689	77.736	64.544	79.947	92.981	96.226	94.106	90.723	95.603	90.599	46.45	88.501	106.28	106.31	114.03	114.01	121.44	115.68	134.87	113.63
100.76	104.56	115.6	100.45	102.41	105.37	92.329	98.643	97.768	97.935	98.333	105.47	100.89	72.274	109.08	95.684	109.21	80.884	124.72	109.63	66.046	83.347	130.04	118.32	55.147	44.204	107.72	86.217	85.835	70.651	64.686	87.502	76.095	83.848	121.38	106.75	103.66	104.35	98.633	101.83	65.125	102.44	99.263	104.14	117.89	102.65	117.3	103.07	127.32	120.97
94.571	102.15	99.948	93.685	113.22	106.27	73.753	93.602	98.259	111.04	93.897	141	103.64	96.43	114.39	105.19	111.87	83.911	104.12	99.443	94.393	79.539	108.96	119.32	75.83	61.11	147.61	107.37	93.668	78.516	46.825	86.637	66.941	75.789	105.19	84.438	114.75	116.53	113.92	116.81	101.68	125.75	74.575	90.882	92.357	72.908	97.839	91.096	87.22	108.16
92.843	93.228	84.477	90.002	117.23	101.91	75.335	92.195	113.67	131.44	105.37	141.92	106.57	111.16	119.54	110.81	128.31	106.45	90.19	93.49	116.58	86.034	76.56	103.84	79.282	71.399	144.23	104.75	121.93	115.94	48.576	87.899	77.189	84.394	75.77	58.26	122.89	121.63	121.57	128.58	154.91	157.43	40.44	75.434	68.947	47.881	66.027	76.164	48.329	76.909
96.225	85.89	86.506	92.756	114.08	92.328	101.24	96.188	131.44	132.43	111.43	97.902	101.01	100.17	117.41	96.364	138.7	125.57	89.825	99.532	106.39	96.819	56.199	79.275	62.362	63.911	94.647	75.668	140.59	140.67	76.311	91.843	109.31	108.56	79.184	67.973	119.42	114.46	106.27	122.63	171.42	163.99	41.408	79.106	81.163	55.289	53.218	74.216	49.393	60.676
102.62	88.236	91.121	91.697	119.86	99.603	112.62	102.21	141.17	120.78	133.76	80.646	114.17	106.79	119.25	98.742	124.53	117.99	94.175	98.137	100.61	96.888	55.412	72.673	83.541	77.706	98.969	89.226	126.74	132.54	86.337	76.838	110.76	110.49	99.98	97.574	103.83	97.722	93.26	103.76	130.52	139.96	58.033	81.934	93.154	67.01	58.632	80.341	61.327	59.24
108.06	92.806	102.02	92.383	117.4	111.48	117.84	107.06	139.53	102.97	133.48	76.849	119.49	104.8	120.04	107.15	98.309	93.309	98.556	93.641	81.981	87.638	82.852	81.083	86.05	89.211	105.67	103.75	104.45	106.16	96.492	79.308	103.92	103.98	123.74	126.64	86.382	89.819	80.127	88.901	69.961	96.139	86.599	92.845	105.41	85.797	74.233	89.095	82.255	69.051
111.81	97.733	112.21	92.607	111.37	114.49	115.17	101.78	127.36	88.36	125.08	92.52	122.07	101.71	119.48	109.71	83.28	84.157	101.62	89.001	67.501	77.865	110.35	85.48	72.885	95.46	101.29	105.6	103.1	93.097	109.58	97.763	108.5	105.06	123.26	127.92	80.503	100.29	73.477	87.65	43.469	69.942	107.99	109.43	117.12	109.9	95.96	102.83	101.3	85.136
111.72	96.662	113.13	93.808	108.57	109.67	111.29	95.095	126.35	92.262	124.98	107.26	124.69	97.773	124.7	116.11	86.552	99.484	99.029	82.291	66.373	80.322	128.08	86.286	51.902	94.737	89.842	98.212	124.48	109.96	119.37	119.24	119.22	111.82	90.262	98.8	89.502	122.52	83.204	107.74	75.951	86.027	97.357	111.75	112.64	116.64	102.77	107.36	102.59	84.188
108.19	94.989	107.94	96.795	111.32	98.016	108.37	94.805	132.08	97.659	127.11	106.49	126.72	92.74	130.05	120.29	91.507	119.94	86.853	77.311	76.057	89.941	136.3	90.577	57.921	98.224	89.468	95.443	133.24	125.02	122.1	126.89	121.99	115.97	61.729	76.8	105.53	134.65	99.501	122.65	122.79	111.85	91.811	107.08	111.35	114.51	108.91	109.57	106.02	81.389
106.37	97.207	110.72	97.888	118.46	87.326	112.23	100.85	136.9	91.614	128.25	95.169	136.05	90.301	136.84	118.99	86.913	123.35	76.646	78.035	83.084	91.911	140.45	99.685	81.999	103.03	103.57	100.49	114.9	110.59	115.2	115.75	119.42	117.92	78.378	95.393	116.23	128.52	105.97	113.87	141.3	116.24	108.75	105.5	127.22	113.96	122.65	114.89	117.08	82.542
103.47	100.51	120.57	99.718	130.04	95.05	117.76	107.07	147.92	97.762	123.42	90.28	139.53	91.42	145.86	126.42	80.049	107.36	75.277	78.81	85.105	83.045	151.09	115.33	100.08	103.13	128.03	102.11	94.538	91.973	100.8	103.14	102.58	107.86	122.82	131.97	117.83	115.3	111.23	104.67	134.23	98.706	118.58	106.14	133.29	103.28	123.89	115.94	109.8	63.764
108.8	103.97	125.09	98.019	121.35	98.609	120.91	109.83	133.81	90.361	112.26	94.376	143.66	95.777	132.63	112.78	70.598	92.022	81.552	85.918	78.143	65.502	142.38	115.85	117.75	118.73	136.61	105.42	68.803	65.66	92.786	98.088	94.83	103.44	154.92	148.37	108.95	91.682	86.856	64.31	91.326	52.837	148.7	117.13	155.74	118.01	139.33	119.21	122.26	81.653
120.62	93.624	130.52	92.487	109.01	103.38	134.36	104.38	134.81	99.778	124.9	92.206	152	91.646	126.24	103.51	87.362	101.9	107.84	96.553	62.246	63.757	118.97	95.135	77.622	108.97	103.05	92.058	90.151	82.581	87.598	101.07	118.56	116.27	143.71	123.83	103.73	88.475	65.668	54.058	97.781	61.685	123.66	111.42	148.45	118.01	129.25	104.17	113.16	80.894
130.94	82.24	126.21	82.645	104.02	98.172	131.63	87.982	130.68	95.902	154.15	94.822	161.12	89.717	119.35	99.107	114.55	127.46	127.29	105.38	67.039	74.783	83.511	70.481	75.178	108.65	82.455	97.007	121.08	113.06	78.163	90.109	136.77	124.58	93.847	76.097	111.36	91.523	68.598	59.325	137.43	102.66	99.044	102.98	127.31	111.33	126.92	94.648	110.32	92.593
132.18	73.485	119.92	76.434	106.42	89.954	124.27	77.278	133.39	83.626	165.65	81.838	155.37	77.205	119.6	108.34	132.42	137.07	130.01	109.4	71.146	88.935	68.03	65.986	81.329	102.21	78.667	107.54	133.09	125.63	68.08	75.823	136.91	119.46	49.429	49.527	120.86	96.794	89.077	81.646	181.32	144.24	82.814	89.735	95.466	86.806	116.69	84.984	107.7	95.712
117.14	82.501	114.44	82.873	109.91	78.058	105.07	70.561	121.88	57.827	125.85	66.154	113.13	58.365	109.33	111.45	131.31	122.6	107.97	111.83	78.226	92.434	86.785	86.112	122.69	100.76	91.468	100.02	115.37	109.84	78.865	77.602	107.55	97.111	41.58	59.533	127.19	96.25	117.93	102.49	187.78	131.8	117.91	104.45	83.423	72.521	120.21	98.672	121.85	104.77
107.31	99.697	110.8	82.413	111.65	75.404	89.537	71.923	109.28	41.662	120.12	85.302	112.4	79.168	116.34	124.93	123.56	104.64	98.415	110.33	100.41	88.288	108.66	106.8	144.99	101.56	125.38	103.12	99.854	90.237	83.671	75.27	87.404	87.251	54.776	76.573	120.62	100.32	135.2	113.23	178.16	119.67	110.46	99.646	63.372	47.184	105.98	103.7	104.35	90.336
102.19	115.94	113.42	91.593	94.413	67.313	93.313	83.238	85.375	30.513	97.788	87.997	105.13	88.539	101.89	99.847	104.91	97.91	94.77	118.22	101.24	87.605	125.59	113.87	128.86	93.438	114.31	76.649	83.349	70.84	110.86	100.38	101.27	105.07	83.667	89.326	102.18	105.44	109.27	98.016	125.77	89.824	121.78	107.63	78.938	59.982	106.93	112.6	112.45	100.5
100.01	114.97	108.76	99.192	83.755	76.378	94.382	95.583	78.313	47.629	110.44	97.036	112.3	105.05	98.169	100.06	94.024	104.28	94.662	115.81	120.53	101.81	134.59	124.44	125.53	94.542	116.5	77.943	91.483	89.712	118.55	116.6	104.61	116.93	83.821	70.612	93.47	113.21	103.67	96.132	101.57	98.918	97.788	96.423	65.75	59.476	96.744	105.35	99.952	90.846
101.98	102.48	118.19	107.59	84.156	82.613	108.6	104.71	75.853	60.263	105.79	75.597	108.97	91.577	92.613	81.131	81.698	107.74	97.768	119.09	102.85	112.06	126.57	125.27	106.21	78.577	94.232	76.776	94.337	91.835	121.67	124.99	128.78	136.65	107.46	80.909	86.677	114.16	80.398	84.309	76.658	106.4	117.03	105.31	93.631	94.888	114.02	112.47	121.41	109.49
103.1	83.539	122.44	104.5	94.005	94.376	112.06	106.56	84.114	72.19	108.81	60.681	112	81.742	111.57	96.85	81.993	99.152	100.61	114.27	86.714	110.61	118.86	129.58	110.19	70.838	91.019	98.313	101.16	92.917	109.3	111.4	128.93	133.37	125.24	100.61	90.015	101.72	85.67	80.35	95.024	113.31	131.39	111.01	115.69	120.22	125.73	117.73	130.59	115.47
99.11	73.265	117.05	96.112	99.619	101.3	103.65	100.81	91.547	79.824	102.46	58.339	105.88	78.584	134.9	121.96	94.813	88.362	104.59	108.76	77.867	99.211	115.94	123.66	129.05	73.618	89.402	109.04	111.48	97.455	106.91	98.706	113.48	114.64	128.81	114.25	97.013	81.575	107.2	80.846	131.87	100.65	141.3	119.9	136.83	141.06	130.41	124.16	131.96	116
96.342	72.314	102.16	84.836	86.709	99.271	93.337	94.464	96.462	83.195	111.13	70.787	107.42	89.222	153.34	148.59	119.05	92.661	116.28	105.17	94.61	95.924	119.24	104.05	142.06	88.538	80.341	106.92	133.64	120.71	118.9	98.221	99.971	98.846	98.422	94.323	108.06	69.243	139.29	87.081	175.22	96.034	112.52	108.63	129.81	138.44	112.71	110.52	113.52	103.56
101.44	84.02	99.881	80.465	75.721	89.305	98.682	92.06	93.93	79.168	130.54	89.462	122.56	103.44	144.56	129.22	130.25	110.76	136.17	110.46	112.79	102.01	107.56	70.447	123.45	97.917	69.697	95.253	143.11	127.74	134.86	106.16	123.15	111.32	76.398	76.531	109.25	77.508	136.45	84.695	159.67	102.09	78.308	86.231	122.43	136.53	96.941	91.042	99.725	108.99
103.37	89.542	109.22	94.005	65.878	86.393	119.64	101.15	98.458	80.345	124.08	81.179	115.71	88.936	117.28	102.03	123.46	116.68	136.15	111.3	119.06	117.37	117.77	69.142	81.5	94.649	53.759	77.962	136.3	123.08	150.93	131.47	141.58	124.05	72.077	74.484	110.24	97.786	126.48	95.113	111.42	106.27	52.904	60.72	92.749	115.67	69.186	58.952	82.734	103.38
100.79	96.876	119.72	112.72	79.305	95.592	128.3	109.22	94.27	81.112	104.66	86.869	105.46	80.744	83.814	75.887	97.375	100.38	111.43	103.54	120.89	117.45	123.52	98.594	87.217	103.44	80.243	91.371	100.33	89.309	144.51	134.99	132.51	120.27	102.82	106.33	105.89	106.75	109.29	95.797	42.469	83.1	72.518	58.879	78.372	105.71	65.698	52.847	76.769	111.47
100.55	92.849	132.06	119.03	93.634	109.26	145.03	115.57	103.58	92.041	98.29	86.848	111.71	77.684	86.045	78.698	86.266	78.371	97.875	97.721	98.647	108.96	126.01	126.51	58.325	86.716	78.249	99.319	85.149	65.781	124.58	116.7	134.56	122.17	151.88	152.09	99.054	108.13	91.285	101.01	46.615	80.188	71.4	64.934	74.612	97.458	58.577	54.303	62.345	94.834
89.089	91.749	118.81	119.77	97.833	117.26	137.89	115.21	109.46	110.94	78.861	89.437	92.777	81.603	92.848	97.427	88.042	66.397	84.447	94.564	87.984	105.18	126.89	138.47	67.89	82.478	68.392	93.912	84.214	75.065	108.09	92.785	110	103.5	165.24	161.83	97.84	96.794	96.947	108.06	101.43	79.962	82.471	92.011	81.853	104.75	69.162	75.869	68.83	84.725
77.914	100.3	93.6	113.32	95.039	111.57	116.92	110.18	105.18	122.51	67.871	99.611	72.699	97.949	90.341	101.06	92.613	76.352	85.563	98.66	95.632	114.68	110.87	116.31	93.433	90.262	65.387	85.488	87.622	96.958	92.824	66.55	88.802	86.297	142.39	138.36	99.418	90.446	107.1	105.97	150.3	100.57	98.536	118.19	95.386	125.42	97.509	105.22	98.845	102.17
79.236	107.56	81.233	104.67	85.497	100.14	110.16	113.28	102.09	123.62	72.238	99.983	72.561	111.19	84.065	91.548	90.932	95.079	100.44	104.5	100.97	134.44	94.28	82.407	74.858	90.707	64.003	83.373	87.345	104.35	80.025	55.12	92.369	88.429	112	113.25	100.07	101.21	103.99	99.739	154.86	141.43	92.367	113.82	90.818	129.46	108.47	109.23	120.97	125.62
84.605	112.84	83.704	105.43	86.813	99.723	104.99	119.74	96.636	121.8	70.347	104.23	74.275	118.44	68.894	78.164	79.753	102.57	100.59	100.93	105.53	145.69	91.06	72.466	62.308	97.855	87.189	97.512	75.364	89.603	77.13	67.294	89.45	91.711	101.54	111.43	98.921	115.34	94.182	96.932	99.546	149.8	90.266	101.05	72.289	115.4	103.22	102.4	119.41	143.17
86.378	110.43	92.851	117.01	91.761	110.13	99.101	123.27	88.61	123.27	47.283	103.43	57.552	108.17	52.206	72.797	74.821	95.765	80.781	93.021	101.94	142.02	106.19	90.702	73.728	109.27	96.803	105.2	70.029	77.908	99.246	106.33	76.919	92.943	115.4	128.7	98.08	115.2	84.678	101.31	39.012	105.54	105.49	107.65	63.1	100.29	92.432	100.86	101.72	142.01
94.589	100.82	99.052	117.06	94.419	119.45	98.925	119.95	80.158	125.04	54.462	108.18	64.116	102.81	55.974	78.397	86.542	90.452	76.002	93.522	94.927	128.74	104.11	99.737	88.237	118.02	81.252	114.39	86.121	84.757	121.14	131.71	89.653	109.66	135.85	142.66	93.346	99.155	67.865	97.466	31.103	61.752	106.49	118.99	80.043	97.977	89.477	105.36	80.298	125.54
102.84	90.23	92.668	105.43	89.696	118.47	100.42	110.47	75.63	127.19	81.842	106.01	73.571	94.299	71.821	92.006	105.88	92.259	93.124	103.38	95.569	122.68	89.667	89.292	99.002	119.82	53.494	117.48	116.17	116.42	129.39	133.86	113.32	123.77	131.68	128.29	91.527	79.819	66.178	93.932	80.162	55.013	93.75	123.4	106.48	105.9	97.386	110.02	75.109	102.47
102.84	92.114	79.461	96.123	91.469	110.81	94.286	97.766	74.772	130.96	93.777	100.03	58.506	80.18	76.674	97.098	108.94	93.698	114.43	112.03	105.65	125.29	81.9	75.91	111.05	115.36	58.654	115.11	128.16	142.03	120.11	121.59	114.92	110.59	106.95	97.904	92.733	73.337	87.381	100.56	117.59	75.288	90.793	117.59	122.4	116.89	111.19	114.7	91.063	91.609
104.3	106.18	76.467	89.508	97.819	99.046	87.542	88.723	70.346	121.51	96.728	105.3	52.66	81.481	73.139	90.101	90.74	89.903	128.29	112.08	115.53	124.34	88.434	74.994	108.2	108.2	101.46	124.07	105.6	122.65	101.77	104.37	100.74	86.107	92.414	82.793	91.256	81.061	105.86	101.8	98.655	97.095	94.293	94.019	122.67	122.82	115.83	109.9	110.31	104.88
109.37	119.18	96.861	91.649	97.339	88.01	98.152	90.001	68.82	105.72	80.774	106.28	61.03	88.961	69.06	70.132	70.986	83.954	127.91	109.56	96.585	113.84	114.38	89.03	57.867	84.302	113.7	115.97	69.97	68.146	105.95	112.76	101.39	83.96	117.5	103.88	82.487	96.423	91.908	97.114	40.027	92.764	100.05	73.613	125.98	128.92	102.73	96.753	122	129.11
104.23	120.71	108.81	98.466	98.303	98.817	96.242	95.717	82.488	116.42	74.931	127.33	79.634	118.61	78.214	83.148	74.983	81.596	105.81	96.963	95.231	102.55	144.39	118.01	43.159	80.31	115.71	113.37	59.961	49.451	118.07	134.33	81.918	84.874	137.06	118.5	79.011	105.86	88.963	110.1	18.649	76.814	79.855	64.728	104.96	111.26	71.643	82.107	98.876	121.46
92.79	114.63	109.64	103.65	99.053	112.36	90.173	99.259	96.559	135.84	78.414	143.92	96.943	142.78	87.613	93.16	100.09	90.812	87.353	94.749	101.47	94.988	137.51	120.75	61.126	89.018	86.663	100.4	81.022	74.156	128.75	149.54	82.277	104.56	148.35	126.41	82.628	107.26	83.806	119.66	50.352	70.676	75.928	90.919	107.09	110.71	71.379	92.614	91.598	111.93
81.1	102.96	92.349	103.8	95.379	122.63	84.64	105.14	111.68	155.12	89.447	136.96	102.9	141.88	96.428	107.17	124.09	100.29	84.947	98.536	112.6	95.86	100.84	101.07	86.873	104.62	62.187	91.153	114.99	127.25	116.76	142.97	88.773	116.32	127.81	116.18	95.529	105.67	94.065	126.6	121.03	98.892	77.75	118.14	106.08	108.88	87.671	107.22	98.866	97.202
78.922	101	71.832	103.35	90.564	118.02	82.036	110.71	108.47	146.44	86.743	111.98	94.047	117.43	89.597	98.557	118.83	100.87	95.168	105.91	110.3	93.617	55.861	75.478	106.23	120.7	71.595	90.083	120.45	147.11	94.685	119.8	95.047	109.35	99.216	109.95	106.89	101.93	99.834	112.72	148.47	124.92	111.93	134.42	112.57	117.69	118.44	124.16	129.26	112.22
87.758	104.49	63.038	102.58	89.983	111.37	80.941	110.12	103.76	123.16	90.25	96.806	89.224	98.377	92.748	102.61	102.71	97.428	111.64	106.22	105.76	91.169	49.21	74.717	106.86	125.24	111.04	97.439	117.07	141.08	83.033	98.831	85.799	84.248	70.166	102.66	117.96	104.29	117.82	108.82	143.7	142.79	118.6	115.96	86.796	100.77	115.3	118.41	126.76	113.13
104.43	108.97	76.66	102.15	89.661	100.08	87.803	103.35	96.413	87.749	96.481	95.891	97.074	95.537	101.98	102.37	90.834	97.482	126.37	108.2	91.506	89.015	78.394	91.367	88.226	115.16	129.17	97.022	108.61	110.47	102.33	97.711	87.417	76.356	65.515	102.02	119.63	107.88	114.07	103.61	104.75	125.34	113.18	89.819	69.595	87.059	96.621	102.58	110.18	112.06
115.63	102.34	100.35	102.05	82.913	89.904	103.91	98.01	100.39	63.622	100.57	91.282	104.61	96.133	116.46	108.11	98.414	101.44	131.23	111.49	78.523	95.611	126.85	112.48	57.671	94.996	96.51	81.043	111.87	95.462	137.61	116.97	100.69	92.129	70.7	92.969	117.86	111.55	98.959	106.42	81.665	91.906	98.16	76.281	68.016	80.34	76.773	81.894	94.44	93.515
112.15	97.234	118.39	100.48	90.313	82.016	110.07	87.852	102.65	54.339	100.9	94.071	102.89	100.43	117.35	97.074	113.28	107.48	123.09	111.58	87.528	100.37	140.81	111.76	66.68	85.404	66.159	67.303	116.77	98.493	148.83	121.08	114.51	112.69	81.617	83.119	116.21	114.08	85.595	107.96	74.016	62.144	115.71	101.7	102.11	102.84	100.51	93.303	107.45	85.572
103.27	90.995	115.45	95.823	92.884	77.289	109.71	87.755	102.18	55.515	101.79	87.669	103.07	99.484	112.73	92.865	115.63	105.35	103.23	97.674	111.88	97.014	121.98	101.82	94.228	93.705	70.336	78.979	108.16	103.73	120.09	100.62	110.59	111.18	77.491	68.557	115.99	108.85	89.465	102.11	84.2	57.716	136.66	124.92	131.1	120.04	135.09	107.89	126.43	83.761
91.75	92.34	107.81	98.666	104.85	81.71	101.55	86.031	103.11	70.556	96.685	81.521	95.999	94.169	108.49	92.518	107.78	103.76	83.279	76.686	136.31	87.214	94.776	94.432	123.95	97.014	109.58	90.68	104.54	107.77	83.578	74.526	94.532	86.292	77.301	68.546	117.13	106.14	117.15	112.17	104.1	78.752	138.7	136.34	134.34	118.16	151.61	124.35	120.71	75.968
88.657	98.633	102.77	108.11	112.67	91.229	91.83	88.789	101	84.955	93.002	82.712	100.12	97.929	106.31	96.106	89.936	103.9	73.082	64.699	143.89	80.25	82.09	101.94	145.25	99.873	156.56	106.64	96.739	92.949	70.608	64.487	83.625	64.266	86.219	84.531	110.73	100.5	134.28	117.74	106.15	96.742	114.28	119.48	116.65	100.2	134.51	123.13	92.902	74.074
89.778	103.4	107.72	124.68	103.18	94.038	90.667	96.939	94.892	87.224	66.38	70.633	90.259	90.725	93.864	89.012	75.53	104.57	74.602	78.772	121.29	88.823	98.341	118.63	143.66	95.857	147.72	98.733	88.084	71.474	103.04	93.868	94.259	72.176	105.08	112.22	101.47	94.926	120.91	110.59	90.181	86.879	101.01	103.48	109.09	94.723	104.29	108.44	83.184	86.006
93.297	105.47	110.96	127.21	100.32	100.07	85.848	102.77	98.248	92.296	69.001	83.286	94.928	103.59	89.409	94.667	78.542	104.71	93.8	102.65	109.61	108.01	110.95	128.26	137.24	99.475	130.43	105.91	91.01	73.213	123.14	116.9	107.44	99.215	108.11	127.7	97.589	100.15	103.88	105.03	90.599	89.552	74.476	86.061	94.393	87.57	71.949	85.684	75.157	82.177
99.774	108.64	117.11	116.79	99.896	94.379	92.425	104.02	101.59	88.883	71.637	91.178	94.054	106.2	83.633	80.971	89.775	103.8	120.31	128.55	87.479	116.01	102.58	114.49	93.387	91.62	89.319	100.08	92.417	80.619	122.34	126.75	133.56	137.77	113.48	140.61	96.568	114.77	73.69	95.117	91.399	99.442	77.153	94.026	108.61	104.5	68.458	78.827	95.242	84.114
101.58	109.61	104.88	102.38	98.536	91.597	89.817	101.8	108.04	93.518	71.265	100.68	79.869	104.38	87.273	89.217	99.105	99.189	122.25	128.21	83.71	105.1	99.445	112.8	70.817	97.085	80.448	102.65	87.744	99.187	100.48	123.41	113.35	133.79	96.816	122.39	101.56	121.86	77.42	102.1	99.596	110.71	80.453	101.64	102.26	100.34	66.302	75.165	100.06	70.322
107.13	108.85	94.688	91.845	99.655	92.075	90.373	96.544	112.06	100.07	79.326	111.4	80.86	106.68	103.53	101.54	101.07	100.35	111.25	115.68	81.971	80.869	103.68	122.14	67.456	104.89	93.434	108.59	78.833	101.03	87.317	115.65	90.947	114.77	96.157	102.3	99.209	116	85.202	108.53	94.601	115.32	77.567	98.237	94.785	85.748	64.942	75.724	89.194	62.987
109.2	100.47	99.058	95.346	105.96	102.07	98.406	91.859	122.61	116.72	86.542	109.72	86.101	102.74	124.99	117.22	103.78	105.48	98.239	106.96	77.889	68.886	129.98	143.14	81.159	103.9	102.13	102.71	83.054	98.402	103.55	121.58	85.423	101.42	119.57	96.83	93.822	104.49	94.564	117.14	88.583	110.36	66.828	88.015	85.988	65.31	58.064	74.637	69.637	54.589
103.39	90.881	111.91	107.76	120.83	116.58	104.28	90.451	131.32	135.64	88.539	101.23	85.937	94.96	128.8	120.37	107.22	105.79	91.497	108.49	78.829	78.544	151.67	155.09	116.03	102.77	110.41	94.497	93.705	97.21	127.14	128.41	93.743	100.33	151.08	110.1	91.774	94.207	99.895	112.07	76.951	92.068	81.19	92.383	92.776	65.975	69.322	84.178	72.735	61.568
98.479	83.384	115.28	106.89	129.73	123.08	103.18	93.867	130.68	140.74	108.44	96.616	97.824	95.947	119.72	119.66	113.95	99.737	98.252	109.12	93.327	99.494	137.52	137.64	137.33	104.43	123.33	103.71	107.23	106.36	116.52	109.14	101.64	103.5	151.87	116.4	99.363	89.722	108.11	89.469	81.688	88.418	105.56	103.34	103.43	82.892	96.714	97.383	93.513	77.118
99.398	86.113	103.12	88.968	131.16	116.18	94.018	94.638	119.78	130.8	141.73	104.7	116.97	107.99	107.31	112.64	121.61	97.194	113.39	100.05	109.98	110.94	84.122	90.793	117.76	95.845	136.31	116.55	122.72	126.21	69.338	67.332	99.888	98.861	114.83	98.207	109.67	94.083	119.08	72.276	101.58	111.7	122.65	115.83	112.4	105.99	129.79	117.02	112.99	92.394
100.5	96.473	74.445	73.981	107.32	93.637	78.79	93.938	93.645	101.73	138.53	104.36	107.8	106.92	88.887	102.67	119.36	100.02	109.83	85.41	111.07	106.51	43.033	53.884	88.175	85.759	122.24	108.31	124.69	142.77	39.773	50.896	74.313	76.667	52.244	49.156	115.08	92.414	127.34	70.785	112.71	122.32	146.48	128.28	120.1	125.8	155.31	134.6	134.7	115.35
105.65	108.95	53.762	67.861	84.58	73.887	70.157	91.681	68.871	69.014	129.81	115.11	109.31	111.9	84.01	95.991	107.67	109.28	101.17	79.484	96.651	91.997	30.186	43.584	73.187	81.163	100.59	99.594	115.8	137.09	44.991	60.986	61.902	66.613	12.687	9.1424	104.75	88.411	112.28	80.23	105.37	123.23	146.71	119.64	126.08	130.12	158.97	138.51	142.01	138.85
102.52	114.89	50.699	80.03	86.999	79.766	67.986	93.187	70.093	64.876	117.91	134.7	112.1	118.32	91.073	108.53	93.709	110.71	88.014	82.34	85.175	85.068	58.753	71.681	100.81	93.919	100.94	102.66	104.49	122.85	76.785	90.722	55.702	66.072	13.118	8.3504	89.546	89.875	95.257	104.79	93.606	112.58	119.07	94.773	112.32	108.51	131.48	123.69	125.78	138.34
97.325	114.97	70.354	99.1	108.21	97.255	81.644	101.87	87.58	77.984	108.01	144.54	120.25	117.63	94.006	110.9	81.937	101.02	81.656	94.137	74.268	87.212	87.923	100.89	133.82	115.57	112.93	112.76	87.414	94.097	105.52	110.17	76.679	85.9	60.679	65.474	78.451	97.818	68.925	109.94	79.623	93.521	101.03	80.583	109.18	96.859	104.04	107.87	114.78	136.74
93.49	105.65	94.308	114.74	117.51	111.29	109.73	120.04	114.69	103.63	89.675	116.6	112.78	93.562	89.651	105.49	78.833	85.495	76.929	99.785	62.325	96.834	102.03	112.28	119.07	124.41	107.11	106.9	74.046	73.966	111.28	113.99	105.07	104.85	112.46	135.32	79.588	106.8	56.183	102.35	86.379	82.602	93.752	81.059	105.76	92.555	77.745	90.014	105.76	124.99
93.096	105.84	98.508	112.59	133.87	123.78	107.55	123.05	125.87	133.59	105.04	121.21	114.96	103.54	86.05	99.825	83.228	83.352	70.907	86.08	95.041	99.476	71.485	99.44	133.54	141.11	151.48	122.09	69.286	73.939	71.337	75.384	101.71	94.997	128.41	161.28	86.894	108.24	80.775	96.791	99.313	94.841	87.464	87.242	89.476	86.118	73.603	93.602	78.794	112.08
96.937	105.18	97.684	107.75	124.8	119.57	105.14	117.76	113.96	141.54	105.42	108.28	102	103.84	84.237	85.739	90.98	93.669	67.696	76.845	119.38	99.008	47.641	82.06	126.19	132.19	151.91	110.21	74.483	79.944	52.292	56.568	100.83	85.483	120.68	140.91	89.066	99.624	105.35	98.079	100.95	106.24	94.347	94.62	80.992	83.907	83.313	99.444	64.094	107.25
101.85	104.11	99.285	105.4	115.14	116.01	102.62	107.96	89.049	131.31	109.37	106.59	100.1	112.67	92.127	79.707	94.436	102.9	74.978	78.572	136.45	95.128	48.959	82.107	130.38	119.08	144.82	107.87	79.538	76.194	61.419	58.85	102.91	84.515	105.86	103.2	79.111	87.596	111.55	103.93	73.005	105.4	95.414	85.836	73.307	75.642	93.119	95.905	56.134	105.61
97.49	99.604	105.81	116.94	109.63	120.95	105.83	104.57	69.472	116.54	90.236	98.552	83.679	106.15	97.204	87.62	92.331	95.514	81.385	87.752	137.33	92.698	93.386	110.96	145	113.45	131.41	109.07	77.061	66.204	101.22	89.403	92.849	82.167	95.991	83.028	68.096	79.347	103.88	114.65	26.635	73.447	101.63	76.326	63.716	65.199	90.905	81.136	59.806	98.553
[truncated: 66 more columns]
