# Supplementary material for: Constructing high-order functional connectivity network based on central moment features for diagnosis of autism spectrum disorder
Source: PeerJ. 2021 Jul 6;9:e11692. doi: 10.7717/peerj.11692 (PMC8269664; doi:10.7717/peerj.11692)
Supplement: Supplemental Information 2 [file peerj-09-11692-s002.zip › raw data/Subject_7.csv]

79.011	101.46	95.307	87.76	110.46	83.529	81.047	92.766	126.72	78.358	71.83	91.85	79.97	64.696	92.111	76.887	96.53	114.3	111.96	108.35	106.3	111.98	96.701	83.661	140.3	112.53	92.339	87.406	102.99	104.67	128.49	105.48	116.09	112.68	152.56	133.84	118.07	101.13	125.55	112.68	145.51	112.24	96.775	83.919	111.85	102	94.554	86.604	107.03	103.34
70.992	98.351	92.572	91.617	112.58	85.585	89.369	101.85	130.61	93.967	75.44	95.519	90.059	71.894	91.927	86.563	90.855	110.56	103.55	100.92	135.21	118.02	82.545	77.634	150.62	114.91	101.32	89.903	104.18	106.18	125.14	109.29	110.24	114.12	143.95	125.37	100.51	94.588	113.8	99.697	109.55	104.71	105.46	102.84	109.06	112.3	97.882	97.41	119.78	114.52
76.501	97.498	93.625	97.712	98.833	91.234	101.1	109.64	125.69	120.29	92.978	97.592	99.651	84.787	85.848	96.463	88.235	95.862	104.16	102.98	116.38	110.85	71.991	82.511	122.94	103.76	85.096	95.718	98.744	104.84	98.46	111.54	106.82	116.3	106.44	107.7	76.524	79.633	88.973	80.731	62.436	82.964	115.79	123.96	108.83	125.07	100.2	108.19	125.68	125.29
94.061	101.16	94.453	102.55	84.909	93.192	104.48	108	110.47	130.37	107.25	97.461	95.324	87.413	77.016	85.713	95.453	91.515	108.31	112.9	68.822	98.46	66.03	85.597	63.327	85.42	62.069	103.82	88.348	103.07	57.367	101.7	107.15	116.98	65.974	95.951	67.473	75.086	71.003	71.038	46.623	81.3	120.94	134.64	113.4	132.9	99.29	111.29	123.49	130.11
102.43	105.48	95.571	99.57	77.627	93.095	108.01	106.02	111.88	128.99	111.37	98.667	94.385	88.101	82.685	71.293	104.65	95.745	106	115.36	63.461	101.54	69.179	85.63	49.522	98.933	54.326	116.67	91.241	108.58	58.935	104.13	115.14	120.17	39.244	96.458	79.975	83.84	78.32	84.178	60.461	98.694	117.74	128.61	111.48	119.32	108.12	110.99	113.89	124.88
104.01	103.35	90.434	96.631	84.686	89.819	97.572	100.32	100.51	103.58	94.847	109.48	75.704	85.65	81.396	54.159	112.39	107.63	94.244	108.88	87.696	113.82	68.825	78.788	59.332	119.89	76.636	125.42	96.284	111.96	82.682	104.02	116.94	117.85	42.27	118.99	97.067	106.95	90.113	99.651	81.025	113.18	107.26	116.65	106.04	111.11	109.86	110.93	109.98	115.02
88.907	91.921	96.756	89.828	82.109	81.854	99.358	96.582	100.68	99.263	89.082	115.44	83.06	97.474	96.845	70.439	116.85	108.68	92.136	97.675	133.87	114.12	90.518	83.888	119.94	146.77	76.515	106.88	115.47	116.25	145.72	118.95	116.97	112.45	66.308	131.15	104.38	115.31	104.39	109.11	90.277	90.235	114.96	118.15	97.621	100.95	113.84	119.13	105.56	103.06
74.325	79.391	100.38	100.08	103.47	87.11	101.85	99.751	94.768	96.269	75.497	112.45	74.05	105.58	91.707	92.637	99.937	94.213	74.977	84.024	167.6	118.57	102.53	97.966	170.41	161.31	121.94	110.04	105.21	99.007	168.09	128.03	110.66	107.66	106.93	152.9	87.946	112.26	96.974	101.13	64.502	47.152	121.07	120.32	98.767	112.49	103.35	122.49	110.07	102.57
69.9	79.229	103.62	108.44	100.48	90.552	110.64	102.73	95.345	108.24	80.529	101.72	79.19	113.91	82.197	106.68	92.782	84.987	67.183	79.379	134.89	103.14	103.61	105.87	176.76	150.28	105.91	93.209	94.143	85.47	143.87	125.01	108.23	111.15	131.89	150.27	72.49	98.976	90.344	93.109	59.75	21.833	129.23	125.13	106.65	122.4	94.907	120.82	117.96	111.02
74.935	94.492	102.5	118.97	121.44	100.85	108	104.08	108.03	108.17	76.803	94.012	69.276	101.97	72.079	94.804	92.708	89.901	66.795	88.147	103.28	102.64	101.5	110	169.13	141.34	140.99	110.26	81.126	78.891	104.27	123.2	110.97	119.57	152.35	150.01	66.889	94.923	86.479	88.398	68.27	33.634	120.87	112.16	108.84	128.94	82.936	107.37	112.83	114.88
91.505	119.3	97.349	107.8	89.501	93.267	103.29	102.16	117.58	110.63	91.469	104.51	85.071	97.989	71.27	72.619	118.81	111.7	92.301	108.3	41.187	93.539	85.329	92.064	128.85	119.61	75.857	85.979	105.15	99.537	86.169	119.95	121.24	131.8	126.64	123.96	87.31	97.504	99.067	99.442	122.61	70.607	109.84	102.05	101.9	117.41	91.115	104.33	108.6	112.83
108.09	137.77	89.832	98.607	81.507	82.808	86.993	99.11	106.46	96.789	89.988	126.57	84.707	91.454	75.757	54.469	134.54	134.53	115.41	134.47	36.311	103.14	71.855	74.489	85.97	101.25	68.785	82.394	122.76	116.69	94.49	115.75	126.09	133.98	90.241	105.59	103.52	105.83	104.96	104.08	152.3	103.75	101.08	98.835	96.656	110.5	98.206	109.23	106.61	104.84
118.12	135.83	90.251	92.612	57.578	73.06	85.849	103.03	89.948	94.994	93.768	139.94	95.057	93.946	80.572	63.855	135.48	128.35	130.28	141.96	38.676	110.45	70.505	71.477	69.873	89.792	34.143	69.834	129.59	118.18	119.49	111.42	120.95	123.7	52.026	87.067	110.98	105.81	104.39	107.32	157.98	112.04	97.76	99.36	92.553	100.21	109.49	115.11	106.1	94.274
119.46	121.62	97.025	101.7	73.623	76.957	91.812	104.89	73.43	90.282	87.773	133.37	93.123	91.654	87.297	86.923	116.23	106.71	117.31	129.59	66.99	116.18	86.715	88.914	74.6	85.692	72.122	85.998	100.62	96.343	115.27	96.379	102.6	102.84	48.81	78.196	102.22	104.8	98.734	102.08	123.73	117.86	101.99	105.57	99.611	97.914	109.16	112.64	103.92	87.291
115.94	108.97	110.09	101.79	72.898	81.099	109.75	96.552	75.423	97.429	103.07	112.07	118.24	96.832	108.34	114.36	108.45	88.077	103.27	103.3	62.106	92.613	111.23	107.7	82.858	77.344	61.868	75.426	81.976	82.783	87.54	77.083	84.051	84.429	63.229	52.971	104.63	104.95	111.33	105.35	109.14	136.65	113.96	118.76	106.64	86.041	109.99	108.07	98.209	85.58
113.04	104.72	119.38	96.391	86.312	91.77	120.13	80.447	92.478	92.319	119.16	88.901	143.26	95.292	130.13	124.61	103.65	79.069	92.079	75.792	58.547	73.282	129.33	118.97	93.634	72.702	76.873	76.714	77.426	79.295	55.801	67.057	72.085	72.911	93.591	39.919	122.25	116.62	130.72	115.43	114.29	161.78	112.59	119.7	103.24	75.34	102.21	102.01	88.416	87.686
112.87	107.36	114.51	87.698	117.75	100.76	108.21	62.467	100.72	68.525	121.71	77.57	145.56	89.589	140.77	112.75	90.981	86.167	83.971	65.848	77.078	75.879	121	108.84	76.757	66.585	124.97	93.967	80.355	82.045	32.12	62.734	69.981	71.536	112.71	47.003	142.98	132.13	140.18	124.09	130.69	179.16	97.561	111.9	99.023	74.338	84.866	100.3	95.034	99.553
111.39	100.91	122.02	71.818	124.41	94.007	97.829	47.173	118.08	64.799	135.19	64.649	158.33	80.956	160.82	106.78	92.506	93.404	116.53	75.22	94.51	75.783	140.62	101.97	86.266	63.328	112.37	85.046	104.75	91.793	65.385	68.296	74.823	67.392	123.44	47.532	162.89	130.03	141.19	131.36	177.55	165.09	93.748	100.99	87.847	65.033	72.955	97.14	94.123	99.999
108.75	88.548	124.51	76.899	165.65	98.728	87.463	52.405	130.41	60.791	121.77	56.151	135.33	64.816	159.7	102.02	78.303	88.82	128.86	85.113	150.4	108.91	156.04	104.98	118.11	81.269	179.67	122.92	95.175	79.87	95.142	70.197	76.188	64.479	137.61	70.846	155.16	117.99	119.14	127.4	180.49	141.35	90.677	87.08	87.191	67.632	68.174	87.38	96.705	97.682
109.81	77.411	127.44	84.07	169.98	103.13	94.678	70.755	141.71	77.643	120.84	56.299	127.07	63.527	151.47	108.97	83.756	76.163	137.71	85.892	162.26	124.9	165.89	114.26	148.57	97.43	186.94	137.09	87.552	70.436	106.67	65.832	73.316	63.954	143.21	78.024	139.38	99.854	101.29	122.93	168.85	124.74	100.11	87.514	90.219	68.079	87.347	81.176	91.565	89.8
119.59	80.76	118.27	92.555	165.35	106.35	96.422	85.602	123.61	84.116	123.35	74.372	117.58	76.715	137.25	109	103.5	80.486	134.02	89.303	138.59	116.83	147.5	114.82	109.1	84.305	188.49	135.43	81.478	72.068	68.725	49.705	65.06	66.192	138.48	72.177	120.4	94.661	92.623	110.73	133	132.14	116.23	111.58	102.15	83.174	109.41	89.651	87.636	88.619
123.49	91.362	109.48	89.909	124.75	103.72	105.66	98.565	107.43	99.841	146.63	94.101	141.38	106.03	136.97	115.87	125	88.486	139.87	95.636	93.227	86.694	121.9	110.89	48.918	60.353	125.4	100.42	106.24	95.239	48.82	58.378	64.309	72.747	109.72	48.572	112.66	93.798	101.75	105.24	100.67	135.85	127.51	136.57	103.93	91.232	131.83	111.74	78.243	92.764
121.42	98.696	100.94	92.703	91.304	103.77	112.46	112.05	92.412	105.52	159.28	101.74	157.44	121.86	128.97	113.84	121.82	93.594	142.23	103.75	57.856	68.198	97.186	104.89	-4.7089	38.554	72.319	75.908	127.98	116.2	51.204	83.339	69.675	79.255	75.416	42.539	107.84	97.736	105.21	103.57	75.998	126.03	120.01	139.38	100.59	105.56	137.43	130.59	74.611	103.37
112.43	100.42	94.59	98.366	60.743	99.627	119.72	124.04	83.048	110.13	156.24	97.058	159.99	122.24	113.46	105.11	103.46	100.72	135.21	113.78	29.731	59.809	77.871	91.106	-33.632	26.453	8.2249	51.576	136.65	130.11	68.422	103.02	82.858	90.661	44.518	49.83	101.28	95.653	100.13	105.24	76.768	110.13	113.69	134.03	108.39	123.32	138.79	140.23	91.272	119.8
100.64	99.182	92.579	110.26	57.028	99.55	125.5	133.06	85.626	111	130.43	90.336	137.17	105.37	92.479	95.818	84.971	103.32	114.72	120.38	23.73	66.696	72.413	81.518	-4.4952	39.9	-6.5521	52.506	125.69	129.68	90.524	112.04	100.13	106.37	53.302	81.411	89.814	90.145	85.188	102.38	86.383	94.075	117.39	127.21	126.78	145.89	140.16	134.54	114.73	130.8
99.521	102.33	93.709	117.66	60.167	97.82	126.13	130.44	85.256	105.33	105.01	94.788	110.53	91.604	76.591	91.732	89.941	104.56	96.1	123.47	14.761	66.597	73.135	76.553	41.22	55.332	-1.9259	57.27	115.62	123.75	99.073	105.53	115.4	120.19	94.607	114.55	82.72	88.375	71.888	93.054	101.13	82.028	132.62	130.7	141.58	163.34	141.23	124.15	129.64	130.62
105.33	109.3	93.32	118.34	68.456	98.09	118.13	121.54	79.575	96.515	92.825	111.17	94.905	100.69	74.5	101.19	102.22	99.719	82.979	122.76	23.504	65.424	69.327	80.414	75.845	72.389	26.962	72.74	114.56	115.85	99.861	104.38	126.05	128.44	133.07	135.3	80.313	90.986	68.531	82.259	96.117	69.167	136.82	130.8	136.02	159.11	133.05	115.5	130.83	124.84
112.77	111.76	97.29	114.56	77.737	96.778	103.29	107.34	70.384	90.636	100.85	121.39	99.255	125.7	89.596	118.23	110.46	95.658	88.108	120.15	49.288	61.579	79.148	97.76	81.419	79.934	55.379	87.487	118.77	108.6	99.929	108.36	125.08	120.45	140.61	125.42	82.856	95.484	77.744	76.913	81.775	57.651	122.58	117.53	105.91	127.78	109.35	107.87	114.59	113.56
111.4	104.43	102.66	112.21	79.058	100.03	94.193	102.29	72.339	98.35	117.06	115.91	115.14	150.68	101.54	133.15	100.57	88.732	95.315	106.83	78.478	70.138	96.944	121.93	79.906	91.674	60.318	98.857	114.16	100.02	99.892	114.52	113.82	104.21	108.74	97.55	87.385	96.842	93.129	85.82	70.117	56.083	91.141	87.468	68.589	83.387	86.031	97.797	96.166	102.36
107.2	92.49	107.39	113.91	77.342	103.96	89.349	99.88	74.114	106.13	123.02	100.39	115.88	147.19	92.817	126.25	91.496	90.101	99.461	89.305	73.735	80.451	119.38	138.85	70.157	92.654	46.683	94.4	94.028	90.844	83.601	100.35	93.893	85.571	78.939	77.466	93.028	100.57	101.1	97.921	81.762	74.536	70.174	64.78	52.596	65.192	70.583	86.365	83.144	89.541
91.907	89.069	106.81	115.5	86.364	114.76	101.94	109.93	92.344	117.3	111.21	89.221	107.15	125.99	77.811	116.21	77.852	88.405	80.506	71.397	85.277	106.79	125.49	140.89	101.22	113.22	64.995	98.365	74.386	85.827	84.786	96.741	87.446	87.537	75.557	89.718	94.832	101.49	101.33	109.76	85.733	99.753	73.195	63.835	66.592	76.598	79.303	85.591	81.699	81.858
87.444	96.33	107.48	110.69	91.212	110.72	112.8	108.58	93.959	112.44	97.627	89.51	92.12	92.763	70.28	100.68	90.282	98.416	76.16	74.516	75.583	108.89	125.81	125.04	121.55	109.23	73.578	80.342	77.412	91.646	99.82	92.835	93.641	97.036	111.33	119.82	97.863	106.02	90.998	107.21	100.79	117.63	98.736	85.872	93.72	109.85	84.652	93.891	79.543	74.762
89.627	112.37	106.4	102.42	92.712	99.515	127.2	109.67	93.179	102.58	92.131	98.76	95.135	82.849	82.552	100.05	99.952	110.27	73.166	89.094	100.17	111.14	108.72	100.02	136.19	104.65	83.231	71.396	100.46	104.75	132.64	106.65	115.51	115.69	129.96	138.15	96.627	105.67	81.856	103.32	93.517	117.88	114.73	105.59	108.53	120.58	89.307	110.75	84.331	79.237
105.03	123.54	107.32	92.619	54.955	79.84	137.07	110.26	87.101	98.544	106.88	110.64	120.1	98.263	95.464	105.75	115.97	123.06	89.45	103.6	93.553	101.29	88.077	78.028	117.82	85.271	11.807	45.959	132.94	121.36	147.91	112.17	132.25	125.67	98.527	113.84	99.092	101.08	78.344	103.92	93.164	104.17	102.25	102.82	95.574	95.089	90.015	119.36	91.409	89.556
110.14	125.44	117.14	98.798	81.72	72.148	119.09	99.97	89.164	95.088	100.69	118.94	114.12	103.36	121.15	111.44	125.46	147.2	116.97	128.97	142.96	102.82	113.91	91.367	110.35	81.617	64.273	72.943	133.11	128.36	146.4	108.3	127.93	115.16	72.175	70.957	88.952	95.463	76.973	87.021	62.706	88.476	87.063	90.781	76.665	65.207	72.813	106.34	80.29	91.73
113.71	126.16	108.09	101.78	62.373	79.264	110.4	106.86	91.334	107.68	95.589	134.51	110.87	117.34	106.25	110.15	123.11	147.61	113.95	126.68	124.3	114.31	91.863	94.616	71.901	80.827	46.209	83.636	118.48	125.16	97.988	91.056	113.56	112.19	10.066	27.281	88.552	90.235	80.653	83.432	40.462	78.644	71.739	87.014	72.056	52.375	89.041	101.09	91.341	105.4
115.41	122.86	104.87	98.585	45.272	80.293	97.306	96.767	79.134	114.41	90.379	138.89	96.567	100.92	93.706	97.437	137.24	144.79	126.22	128.84	65.02	95.253	91.681	98.442	23.192	56.938	24.365	65.13	107.93	118.21	61.835	69.041	93.894	98.866	1.5201	7.3916	96.77	91.588	84.85	73.54	53.849	72.018	95.171	111.36	86.577	77.633	101.9	103.53	87.324	105.54
97.77	119.33	92.14	96.578	49.068	96.041	107.99	109.37	86.808	120.54	77.611	129.49	89.785	89.195	86.778	100.74	106.94	109.65	95.782	112.77	79.046	109.5	63.896	90.961	40.441	80.174	59.152	83.866	102.21	101.79	83.499	96.869	100.21	107.03	11.281	40.64	98.453	88.053	92.053	83.424	46.918	64.72	114.45	128.55	107.26	103.25	127.01	121.39	98.591	113.68
87.86	108.1	101.34	94.902	68.769	91.791	114.43	100.68	87.712	109.09	79.437	97.798	93.283	65.619	108.27	102.98	96.483	93.542	102.69	110.04	106.94	93.056	90.121	88.5	84.457	87.504	85.492	83.139	115.31	94.67	142.32	120.71	112.98	100.65	65.095	78.441	101.23	87.205	102.81	91.978	83.928	65.536	139.72	138.54	115.59	116.27	125.11	132.21	93.619	102.92
90.642	99.209	99.74	106.89	99.408	96.507	113.42	101.73	81.366	78.442	73.564	73.829	83.279	57.45	98.659	95.083	76.184	84.485	90.52	97.86	137.28	100.45	88.149	78.567	123.91	102.12	124.14	107.22	109.48	83.707	154.34	122.61	124.04	100.41	104.28	126.81	97.6	93.019	104.05	100.03	110.73	80.03	127.27	121.17	116.51	119.42	114.94	128.86	110.48	99.254
93.683	97.262	108.02	114.36	125.08	98.693	106.86	95.698	89.479	68.488	79.858	63.408	86.187	64.354	98.662	95.091	84.966	95.982	106.91	101.19	155.15	95.985	108.98	84.906	166.68	115.33	140.96	113.5	107.67	89.605	147.32	109.89	125.44	99.09	141.86	142.91	96.901	95.88	109.22	92.647	132.53	90.918	122.41	109.78	114.86	112.98	103.93	112.38	113.67	88.784
95.217	106.4	99.978	120.03	139.9	114.4	101.08	103.53	99.266	73.725	79	75.79	81.612	84.377	78.09	96.296	88.564	101.1	103.81	104	155.13	111.28	89.388	90.614	175.86	130.77	162.36	129.06	92.709	94.953	112.88	104.25	120.43	110.58	153.17	156.56	95.045	101.78	104.11	80.795	110.24	92.473	109.83	100.19	117.4	116.27	101.45	95.995	117.04	91.015
92.143	115.28	93.818	112.8	125.98	122.6	107.04	112.88	112.8	100.83	89.372	89.062	96.607	105.86	77.753	108.86	94.778	101.35	104.5	109.5	146.02	117.72	74.724	98.466	167.89	135.8	143.53	124.31	92.739	108.34	117.5	126.22	117.48	122.15	142.47	150.84	97.089	105.26	100.8	81.741	81.375	85.325	107.21	96.255	111.36	111.87	105.24	90.418	101.05	94.232
100.54	113.9	90.693	104.97	112.36	115.34	105.02	109.26	98.387	109.13	96.615	93.07	102.8	108.74	89.427	110.92	101.36	112.63	102.91	113.02	130.55	110.09	79.581	100.69	121.17	108.24	124.23	114.11	92.869	119.02	134.85	141.51	110.25	116.28	121.7	134.75	97.804	115.27	94.894	95.981	75.426	94.259	106.39	90.68	97.211	106.8	97.574	92.604	78.054	93.241
100.43	103.31	93.05	101.52	122.36	114.23	110.69	114.03	102.56	116.38	97.037	87.067	116.71	114.3	119.44	126.77	83.598	115.59	75.595	96.683	182.54	124.83	102.89	108.76	132.98	114.61	159.83	141.08	91.899	122.89	172.39	162.07	108.76	107.58	91.422	117.01	93.433	115.97	101.94	126.25	70.849	116.01	101.42	76.887	80.106	84.347	104.06	100.08	67.447	89.819
110.97	89.875	102.45	98.278	124.79	108.67	102.2	104.66	95.197	111.45	100.05	80.356	122.01	110.87	135.88	130.02	90.44	124.4	67.907	78.307	178.79	113.44	140.1	118.15	137.49	103.69	160.87	140.05	91.887	119.53	157.68	131.89	94.336	85.516	90.084	98.805	98.938	115.32	113.65	138.23	109.01	140.84	107.42	76.267	77.583	78.79	107.44	99.882	68.785	77.215
101	86.941	103.6	103.06	157.27	132.96	101.94	115.28	119.79	116.58	86.32	76.479	115.84	113.65	134.4	141	74.792	104.27	43.634	55.223	215.05	134.88	147.33	137.11	197.23	144.34	235.94	176.95	79.737	98.56	127.17	112.16	85.107	82.04	117.53	118	101.26	105.37	125.08	130.37	99.527	138.24	107.48	78.293	92.203	86.178	119.24	93.806	82.586	73.625
102.29	92.962	102.29	103.72	160.93	141.98	92.935	106.46	112.96	107.93	80.523	72.23	98.691	102.19	113.34	124.65	90.406	97.426	59.94	58.228	172.56	117.46	140.33	143.47	179	135.4	233.79	155.64	75.333	80.632	72.288	71.373	71.735	75.573	163.13	136.66	110.94	104.28	126.24	102.01	106.26	119.02	113.4	97.687	110.78	111.89	109.14	86.035	85.196	73.131
88.802	102.25	94.02	106.04	170.21	150.03	98.219	107.02	117.06	101.03	70.934	69.644	87.648	100.07	101.91	114.83	79.779	88.45	62.816	69.445	203.86	129.3	116.08	140.38	174.49	152.5	260.78	160.69	76.292	73.373	78.399	81.802	79.034	85.744	169.09	149.05	106.3	100.62	125.34	91.479	70.231	93.813	98.247	102.63	110.02	110.68	102.33	86.731	81.944	87.392
94.51	103.51	98.974	103.98	155.12	128.79	100.38	86.98	99.415	75.703	77.407	70.507	88.655	88.126	99.997	95.245	89.556	103.16	88.055	87.671	216.11	125.52	124.26	126.87	145.01	134.02	234.89	146.62	92.087	85.644	114.24	91.215	86.7	79.796	137.39	116.85	101.44	104.81	121.21	99.161	71.13	86.482	80.567	98.468	83.237	91.51	94.315	93.252	63.478	93.569
104.77	101.48	111.34	102.3	155.28	104.85	98.075	67.217	88.537	48.827	82.5	83.071	89.771	75.873	103.88	84.5	94.164	119.09	101.17	98.505	245.99	138.7	147.01	112.78	145.5	125.82	248.4	165.95	102.39	99.683	152.44	101.96	92.348	69.058	86.288	67.698	91.872	106.59	114.38	111.66	75.039	92.741	69.732	88.828	58.324	71.538	100.54	102.43	57.232	96.876
118.49	107.51	117.36	88.524	125.61	78.542	91.316	53.73	76.219	44.536	97.075	106.04	96.451	76.181	98.417	78.533	108.41	132.08	108.94	105.92	197.88	132.21	136.94	82.523	115.44	102.76	189.8	154.65	111.52	110.27	133.78	85.046	91.265	65.661	30.315	15.193	91.184	100.78	107.87	110.46	99.98	103.07	87.062	102.58	69.507	72.395	122.98	117.2	91.654	109.18
115.26	117.11	114.61	77.481	107.56	75.953	89.877	61.675	90.295	69.077	99.318	112.53	92	72.998	87.2	79.381	110.44	119.88	108.72	106.57	131.97	125.23	101.93	61.114	109.22	100.21	145.23	150.82	108.2	103.5	95.953	74.012	87.4	73.244	16.876	10.729	93.314	90.017	96.436	91.328	105.52	93.859	112.88	116.55	102.53	90.187	139.72	122.69	134.61	122.68
88.699	125.3	101.49	84.578	163.78	99.56	83.197	80.419	120.21	93.529	66.407	96.384	55.694	61.171	93.288	83.044	88.943	109.62	92.788	114.45	167.1	135.67	72.374	61.117	133.51	127.99	241.97	196.16	83.968	89.417	81.374	85.615	86.516	86.935	54.855	61.206	81.773	83.742	83.773	62.349	62.886	81.754	132.71	123.97	135.36	110.99	129.36	118.46	154.59	130.79
89.223	122.55	77.405	78.742	115.83	93.733	72.415	82.967	99.393	104.45	65.842	87.545	47.262	74.207	85.041	73.717	114.14	129.5	102.57	123.47	99.235	88.594	30.987	40.037	59.18	90.728	118.29	126.04	97.528	107.96	58.776	68.028	84.541	94.624	58.672	86.88	90.086	88.795	84.891	59.267	101.47	94.723	134.8	132.71	141.56	117.04	114.02	119.65	159.27	132.83
88.113	106.52	64.61	81.501	88.823	100.54	74.62	93.694	96.699	103.34	69.732	91.712	64.817	106.1	93.227	96.916	124.87	135.45	94.443	114.91	140.58	86.115	32.688	50.636	75.195	103.49	81.541	104.97	123.85	135.39	108.53	94.238	92.924	100.07	52.315	106.7	95.292	91.591	99.059	84.425	117.6	109.43	106.74	111.5	107.67	97.698	109.73	117.71	123.21	117.05
102.95	95.34	64.896	80.129	58.3	95.718	78.197	95.156	74.494	90.557	94.681	118.86	105.5	148.1	107.63	131.56	141.41	145	86.516	108.22	177.11	87.206	51.814	65.992	75.418	106.13	52.373	79.21	155.31	162.1	149.55	113.77	102.96	102.21	27.579	87.487	102.31	90.669	117.64	110.95	128.74	126.71	87.221	102.99	78.5	80.861	113.89	121.61	90.674	100.76
121.07	92.462	86.338	79.927	42.643	83.17	87.297	89.523	53.957	86.393	129.56	139.41	144.98	159.79	126.25	156.81	157.34	144.7	103.07	110.96	162.47	77.271	92.942	90.154	68.824	95.634	37.21	52.916	174.03	167.53	168.54	123.9	110.1	98.353	22.79	50.282	106.32	86.588	123.28	114.47	122.34	121.6	86.545	102.42	67.974	72.606	105.4	116.1	67.485	85.72
121.37	98.742	104.35	92.5	61.21	83.804	109.07	100.57	59.91	98.444	140.21	137.07	150.99	136.13	129.27	155.18	134.21	124.31	108.45	110.58	134.92	87.725	105.82	106.85	73.824	102.25	72.784	66.134	156.93	144.13	159.59	136.54	120.39	105.34	27.627	36.272	94.236	84.219	108.24	101.17	68.754	97.404	81.67	92.088	75.491	63.145	89.025	101.27	76.156	89.16
111.54	100.22	117.91	107.33	75.643	82.856	129.84	108.67	83.758	116.15	131.8	111.92	128.26	85.583	118.86	120.79	110.65	106.51	126.53	108.92	75.733	87.451	112.54	110.63	85.663	100.01	73.639	71.975	130.09	119.33	139.99	133.84	124.38	107.02	45.682	39.795	80.281	91.21	86.32	83.711	38.888	73.381	75.25	74.057	79.178	49.064	70.596	80.977	90.585	93.516
96.252	97.03	120.08	110.29	79.499	78.235	140.29	108.38	114.65	128.31	114.22	90.723	106	57.163	112.13	86.612	100.14	105.86	136.1	106.11	52.135	84.931	113.4	98.938	108.88	97.019	50.356	66.625	116.01	115.14	129.2	120.81	124.06	106.04	59.97	46.766	75.703	100.96	83.792	79.905	52.693	72.931	82.645	73.291	82.247	38.439	79.864	79.079	105.52	96.093
85.891	91.818	105.99	105.18	97.793	82.147	126.86	103.93	127.44	115.71	86.657	92.231	83.222	67.649	101.89	74.055	95.434	110.49	113.15	100.92	89.845	100.76	99.79	82.669	130.21	102.57	78.657	82.908	105.46	117.69	118.04	107.72	117.4	104.42	79.941	72.414	82.16	110.14	96.522	87.154	80.905	93.795	97.311	89.78	96.827	57.922	109.54	95.643	119.17	98.532
83.73	84.947	98.624	89.445	100.94	84.345	102.89	93.027	121.07	104.57	82.985	101.35	90.507	102.8	108.71	93.852	111.79	109.91	100.85	103.58	119.78	98.601	106.32	81.908	138.56	104.08	85.971	82.196	112.74	122.68	123.68	106.53	107.87	98.632	115.4	94.957	103.65	109.19	118.04	97.781	122.02	108.46	122.14	116.35	118.94	95.512	133.24	114.28	115.39	93.765
91.469	82.141	90.239	86.069	99.989	95.322	82.436	92.014	91.722	92.841	88.806	102.45	99.29	127.23	105.67	112.07	115.27	95.669	86.277	104.42	107.71	93.11	101.62	90.538	102.61	97.396	91.547	90.34	105.4	109.89	107.61	108.54	98.485	96.503	144.86	124.38	119.88	107.3	120.54	106.17	132.53	107.49	123.99	125.86	139.27	136.51	126.99	119.21	112.36	96.112
98.05	83.287	89.192	92.078	71.464	105.56	85.926	100.13	71.909	101.33	108.7	87.038	118.15	127.93	103.49	116.53	106.41	77.112	87.563	100.46	52.839	76.813	97.446	103.39	59.425	86.861	40.081	82.916	96.656	94.87	88.8	110.17	94.697	98.854	147.65	136.83	125.28	103.73	110.77	117.12	131.83	92.689	105.67	114.67	136.57	145.21	103.68	109.59	107.85	102.62
96.312	87.987	98.624	105.15	68.446	113.55	96.844	100.88	75.617	110.03	114.39	66.01	118.56	98.341	110.41	103.48	90.345	73.996	99.991	98.048	39.383	68.356	116	121.02	60.528	83.644	37.784	87.27	83.303	83.162	81.932	103.13	90.495	95.287	152.28	139.64	116.42	103.5	99.913	120.83	128.69	83.574	89.847	97.522	112.32	130.59	76.844	92.505	90.066	101.4
93.455	101.11	101.95	109.84	84.215	116.65	100.74	94.52	86.952	104.65	98.655	65.704	99.966	74.832	108.32	84.985	75.206	88.936	93.653	93.733	76.745	81.619	116.41	120.17	86.608	87.258	76.528	93.78	70.956	75.428	70.777	82.711	86.518	93.814	152.65	141.06	107.32	105.92	102.27	121.47	133.46	101.46	91.461	97.44	94.129	118.12	75.555	89.848	82.314	100.83
99.97	113.43	104.6	106.75	109.25	117.84	94.242	85.848	96.486	84.665	71.495	81.366	73.311	62.629	88.362	73.128	76.296	100.22	80.001	84.076	119.87	109.18	110.22	113.14	134.16	96.76	131.48	100.46	64.719	62.931	67.521	65.574	81.903	89.765	169.55	154.77	111.73	112.17	110.64	119.37	144.17	130.12	102.32	101.33	87.73	123.78	89.36	95.559	72.501	92.017
112.22	121.45	105.67	103.07	130.11	112.61	81.436	81.084	91.653	66.99	52.326	102.02	55.893	68.687	67.458	71.042	91.803	109.18	72.018	82.066	134.47	126.57	100.03	103.54	146.56	101.16	160.25	98.761	65.03	54.259	68.673	60.671	83.492	90.178	177.17	160.75	120.15	117.21	112.32	111.97	136.52	150.93	112.92	107.46	97.331	136.47	96.828	103.72	70.102	84.711
118.15	117.34	112.07	104.75	112.87	104.4	90.498	92.605	99.042	79.958	68.643	109.16	81.456	90.259	65.338	82.776	108.88	100.57	86.105	81.818	104.79	121.51	102.12	105.04	137.46	105.85	105.58	84.791	80.456	61.416	90.261	78.65	94.252	96.227	144.65	135.49	123.19	113.11	101.49	108.67	113.51	134.98	107.92	100.86	96.727	125.98	97.318	105.41	67.634	80.28
103.28	105.84	117.19	120.78	130.59	101.24	99.064	105.91	115.84	99.357	89.977	105.98	102.94	107.11	94.465	95.121	103.88	95.715	106.44	99.176	120.65	111.13	123.07	120.92	113.64	112.19	125.47	108.64	81.291	77.941	110.25	99.784	102.63	100.71	102.87	100.01	99.656	102.09	77.384	92.522	67.152	94.881	102.18	98.028	94.47	111.41	80.957	97.675	68.856	84.148
94.498	92.103	106.6	129.89	113.05	98.612	103.98	115.32	115.77	101.56	117.79	102.47	114.99	117.7	97.867	88.464	93.318	85.41	117.04	105.64	83.028	92.238	109.1	120.05	48.729	82.964	96.335	111.23	71.864	86.826	74.448	81.917	93.791	97.21	62.766	79.961	80.761	95.248	54.624	81.979	75.241	58.842	95.448	102.19	93.997	118.96	75.757	90.478	86.386	96.923
85.754	82.961	94.559	122.84	111.76	100.49	95.984	110.6	110.33	85.162	127.46	93.963	106.34	111.53	94.455	79.81	84.788	76.649	115.88	103.51	66.95	84.506	94.886	115.49	21.219	54.454	114.26	114.3	56.296	77.438	30.131	50.523	75.012	85.076	84.648	100.6	78.913	93.023	57.457	80.291	120.58	49.309	111.46	119.33	107.76	151.54	85.213	88.244	99.343	102.83
69.753	81.489	80.874	109.02	142.25	120.7	85.763	113.02	115.88	71.169	103.86	84.522	79.671	99.862	86.04	86.157	62.623	58.848	84.196	84.855	114.8	120.87	77.237	114.26	78.774	83.102	211.35	153.96	39.417	51.659	21.102	54.641	69.603	86.362	149.34	166.83	90.634	94.86	85.516	98.396	133.52	65.399	125.91	125.05	130.65	179.51	109.13	90.429	110.65	105.67
77.979	84.77	82.334	90.709	138.28	119.3	72.141	95.993	91.937	64.129	88.475	76.222	65.409	78.865	84.88	82.855	84.444	72.152	88.467	76.461	96.12	120.66	93.469	109.93	100.09	86.076	208.39	139.41	50.963	46.21	22.594	52.571	71.778	84.56	203.39	192.12	117.99	109.92	119.83	120.13	151.28	95.109	145.13	134.29	144.08	181.35	120.75	97.334	109.4	97.429
84.883	89.457	89.169	90.598	136.97	120.1	73.921	90.903	83.377	78.283	77.066	76.53	66.235	67.24	97.279	84.184	95.935	89.151	95.799	75.971	103.7	126.72	122.5	114.04	122.76	108.21	206.23	145.2	72.588	62.492	51.911	75.918	85.36	92.589	195.48	169.22	127.35	124.08	134.8	133.35	113.64	101.57	138.63	125.49	130.82	141.01	121.47	102.61	106.32	94.898
88.751	92.291	97.626	98.251	116.66	116.84	92.737	96.043	98.765	108.44	88.252	83.801	92.854	72.812	115.98	88.743	96.159	98.643	108.76	83.964	112.38	122.16	142.99	117.26	126.35	119.98	162.31	143.14	100.52	93.771	87.649	101.51	94.051	99.482	124.5	98.492	119.23	125.9	127.66	129.28	73.991	77.848	114.99	106.66	94.195	79.825	116.82	104.43	104.59	99.357
91.421	96.384	97.645	104.3	116.97	108.93	100.13	97.843	115.08	122.2	100.44	95.126	105.58	83.893	126.4	85.432	86.858	108.77	113.31	105	131.09	107.95	132.58	106.55	91.61	103.97	145.92	136.93	108.62	114.91	96.793	104.06	87.647	97.693	50.8	34.163	98.662	116.32	107.87	102.59	60.711	57.802	94.339	93.317	67.807	44.743	99.434	100.56	110.93	108.07
93.045	99.558	91.165	99.401	126.14	104.71	101.69	103.19	136.12	124.58	106.99	102.71	106.32	97.84	121.69	85.117	75.51	104.26	104.15	117.04	150.68	100.59	92.533	86.09	74.636	93.663	144.02	129.53	104.54	116.27	102.45	104.41	81.349	96.051	11.176	19.03	84.449	97.927	97.365	82.216	73.329	61.064	76.141	75.052	58.114	36.828	85.056	90.257	115.48	109.51
107.02	101.55	84.801	88.223	124.66	100.12	99.306	105.49	138.61	115.52	108.95	109.7	98.668	109	105.66	84.474	84.326	97.475	96.107	114.81	137.05	95.562	50.046	64.115	68.413	89.947	124.72	114.82	103.07	110.57	104.08	102.2	87.197	98.069	6.7112	43.094	85.971	85.512	101.7	83.562	97.717	91.388	64.813	59.404	62.191	47.123	80.72	80.659	110.43	99.142
122.03	102.98	83.667	84.456	123.64	98.577	100.44	107.19	128.6	106.62	105.53	121.04	90.363	121.52	100.79	92.535	101.44	94.482	89.501	105.59	131.47	104.17	34.617	58.458	85.263	110.42	128.9	120.08	110.15	112.42	115.15	112.59	109.62	108.84	17.093	74.15	90.831	82.269	112.53	100.62	93.065	121.41	64.098	57.4	72.747	59.993	92.767	80.48	97.699	88.625
130.91	103.71	89.876	89.492	111.43	92.032	104.43	103.51	107.97	102.35	107.24	131.52	90.264	133.54	110.79	104.05	120.93	100.82	93.154	103	117.97	107.22	53.326	69.741	95.084	125.87	125.66	121.13	124.5	123.67	122.28	121.38	130.79	118.65	34.312	82.726	94.033	86.694	116.58	112.54	81.527	128.49	81.25	80.746	88.73	78.762	114.6	93.641	88.337	90.411
119.28	103.19	98.91	96.404	89.001	88.113	117.65	107.42	104.81	112.75	114.49	125.32	106.63	143.43	124.09	119.54	118.78	98.771	92.151	101.55	106.17	109.07	81.227	89.699	117.19	137.5	102.76	110.79	134.13	128.17	131.22	134.41	138.51	125.17	63.466	82.135	95.778	88.875	111.73	112.87	81.569	110.8	104.59	112.06	108.39	100.47	139.77	114.77	93.731	107.69
100.12	100.5	99.821	104.03	82.66	90.272	114.16	112.25	99.447	114.38	107.27	102.94	100.44	131.72	110.57	113.06	99.48	95.449	82.274	102.75	72.648	104.19	89.531	99.488	114.81	123.6	82.063	90.571	115.9	111.17	112.31	130.19	123.48	120.55	121.57	107.93	95.792	94.994	92.243	94.113	101.44	100.14	114.1	127.21	132.92	133.62	133.36	124.66	115.71	127.17
77.48	97.343	97.075	105.29	93.424	103.35	106.65	122.89	110.74	123.87	95.198	79.476	92.846	116.72	92.833	103.76	73.662	88.638	68.017	99.777	61.036	103.45	83.417	101.19	124.22	118.23	71.167	78.666	90.42	91.265	100.57	130.39	107.11	116.1	172.9	146.47	94.664	97.458	78.188	77.968	111.03	108.08	106.21	116.39	145.18	142.01	106.42	119.91	136.42	131.25
74.59	91.488	99.552	104.01	107.52	116.37	93.057	122.58	117.73	130.62	92.423	77.826	85.507	103.93	83.99	94.644	75.04	87.521	77.253	97.482	51.737	93.754	92.136	107.01	123.62	110.38	63.207	76.147	78.095	86.939	93.274	122.39	94.369	105.19	190.47	164.66	93.386	102.35	71.009	70.377	107.82	122.95	89.42	89.437	130.09	121.81	66.134	97.732	129.36	108.73
88.632	90.034	95.883	106.88	115.89	130.86	87.936	123.49	116.41	129.92	99.106	108.31	84.978	117.41	81.872	98.641	81.299	82.434	76.692	87.677	70.29	101.5	89.275	116.7	104.98	115.12	84.021	105.34	76.759	94.85	76.991	110.29	90.647	101.68	139.64	148.12	86.374	107.06	70.342	80.518	72.953	126.71	68.714	66.534	99.289	86.543	50.506	77.295	114.3	88.452
107.06	92.377	98.241	106.38	100.12	127.12	93.96	115.98	107.77	126.59	121.45	140.43	103.65	143.82	96.378	115.59	98.132	80.529	83.175	80.655	82.723	98.337	100.41	134.6	76.084	111.15	83.262	116.86	91.262	108.07	64.781	90.405	87.141	96.974	67.377	95.375	83.845	106.77	80.383	99.043	58.668	113.23	68.523	67.313	71.404	59.074	66.096	69	94.109	79.422
113.64	97.476	102.55	107.72	93.414	111.5	97.101	105.27	92.471	113.29	127.88	145.32	110.04	151.71	106.08	125.45	103.88	84.223	84.383	79.803	87.261	90.844	116.87	151.25	56.377	99.76	96.859	113.97	95.201	106.55	56.256	70.904	80.333	91.453	40.412	61.595	85.158	104.29	90.802	109.63	69.568	102.53	77.131	77.029	64.709	60.251	87.512	69.559	85.307	85.078
105.61	105.89	103.75	106.03	86.134	93.326	101.26	102.72	81.61	104.58	117.49	122.63	112.29	141.19	102.67	122.02	93.336	92.298	76.421	80.399	76.941	83.936	117.31	146.62	53.054	88.127	81.99	89.571	91.498	97.986	55.232	65.239	81.28	95.422	56.008	60.557	91.89	97.582	101.4	113.26	93.594	112.84	80.836	83.201	76.524	71.727	103.55	80.48	100.81	99.459
96.465	111.81	102.93	106.46	89.102	82.398	96.711	102.53	73.331	96.977	96.463	98.966	99.949	113.26	88.778	102.83	82.224	103.76	76.25	87.649	57.071	79.823	110.4	123	55.373	75.524	59.921	67.801	85.2	93.58	56.519	71.917	90.074	103.22	95.515	84.001	95.818	92.31	100.26	102.82	106.07	135.4	73.614	78.799	89.377	82.296	93.493	88.469	123.3	107.26
92.184	112.4	106.15	104.45	83.77	80.569	99.262	104.22	84.746	102.22	94.816	95.41	102.96	95.673	88.379	93.436	83.094	105.6	91.049	96.67	48.745	80.697	109.28	97.343	73.462	74.17	23.394	58.658	95.361	102.39	74.508	92.88	105.2	111.85	111.63	91.943	94.657	85.302	93.661	91.848	100.82	140.95	70.963	76.999	89.035	77.914	79.446	94.037	132.04	106.65
99.898	110.26	104.84	100.72	66.766	80.757	103.7	102.7	93.387	101.99	111.11	113.24	111.1	96.596	90.08	91.999	95.787	101.24	102.45	103.23	32.095	83.523	97.64	75.279	66.7	69.428	-15.218	57.417	108.55	109.68	78.187	99.509	113.81	117.03	93.056	82.611	89.589	84.921	83.436	88.888	94.269	126.7	82.051	92.437	89.244	81.147	77.627	101.36	132.53	112.91
100.78	107.93	105	97.367	76.433	83.049	111.04	100.42	107.98	96.322	121.95	121.65	118.1	102.4	102.49	102.91	100.84	94.382	96.605	104.98	50.711	97.246	95.368	76.421	82.622	84.41	20.059	78.871	109.8	102.4	91.547	101.78	116.91	119.32	84.033	84.005	84.249	90.433	82.957	97.748	84.201	104.57	109.58	119.35	100.98	97.084	94.64	112.94	121.53	125.21
101.55	103.62	109.66	90.814	84.53	77.826	114.05	93.101	108.76	86.067	121.63	104.34	121.3	94.357	105.47	105.64	108.75	93.184	95.375	102.1	34.465	96.333	105.57	91.398	103.44	93.562	47.278	77.423	104.4	86.717	103.65	92.373	115.64	114.78	113.24	111.06	95.969	103.69	94.549	112.21	103.12	95.015	134.95	137.44	118.86	120.93	113.61	123.7	104.51	129.42
100.72	99.564	116.91	83.699	97.115	73.445	114.7	87.045	101.74	81.447	111.78	72.652	126.36	78.357	105.44	100.89	110.47	96.788	104.84	99.833	18.745	90.276	122.69	106.74	128.2	100.94	70.594	67.144	100.33	77.92	116.08	90.148	118.53	109.6	164.61	148.36	121.23	114.24	115.61	120.52	125.49	100.03	146.08	138.52	131.5	131.68	122.06	131.68	91.088	117.73
102.46	94.156	117.92	76.849	85.965	76.25	118.15	90.172	95.103	92.325	114.41	56.015	141.51	77.243	100.34	97.667	106.76	91.686	125.71	97.482	5.8583	85.543	122.24	105.56	135.7	105.18	44.13	50.837	109.89	84.294	120.76	104.46	123.37	108.47	186.98	162.14	150	112.26	135.07	120.41	141.95	101.18	135.81	123.11	128.65	120.29	119.49	131.08	92.158	98.413
106.81	88.006	112.4	81.306	87.069	90.029	118.13	96.888	92.278	100.82	125.33	63.109	144.94	84.655	94.911	97.523	98.57	80.908	145.06	97.581	31.147	92.95	113.84	96.512	126.9	106.32	48.778	62.46	116.59	91.298	114.75	124.22	116.36	103.44	177.56	144.83	161.38	104.04	138.46	110.39	138.75	88.852	119.05	105.33	116.87	108.91	104.48	118.21	97.404	81.982
109.29	85.416	103.76	89.58	79.498	100.51	118.39	102.8	93.964	107.92	144.14	84.831	142.13	97.816	89.809	102.77	98.475	75.547	152.5	95.973	54.108	96.402	102.28	86.142	109.02	101.9	42.082	69.683	121.51	95.082	107.32	133.12	97.846	97.281	139.49	102.33	152.01	96.736	130.1	106.95	133.2	74.017	111.68	99.276	108.55	107.39	97.295	103.59	102.6	80.479
105.95	91.163	98.993	101.12	79.695	104.61	117.03	105.96	96.772	108.15	145.33	104.68	124.4	97.98	82.789	106.75	102.53	83.459	138.98	92.015	63.509	96.86	101.63	89.049	110.23	101.52	54.211	74.41	116.78	93.564	108.19	128.34	80.066	94.29	107.78	74.4	124.49	99.821	113.96	113.04	113.1	73.922	113.35	101.23	108.94	117.72	103.51	96.769	100.31	90.737
100.73	104.12	107.56	108.25	83.47	99.086	115.51	101.31	97.304	107.59	127.41	114.4	105.8	81.924	85.08	107.68	112.73	103.26	123.67	93.27	55.425	86.223	126.04	108.76	133.57	100.65	70.04	67.741	113.74	98.316	122.53	117.8	75.968	93.592	98.899	69.399	94.933	109.45	100.66	119.4	80.504	88.165	123.44	108.63	109.81	123.44	118.43	102.75	84.997	97.25
108.76	117.58	112.83	109.63	73.821	89.397	107.48	91.841	73.465	97.086	99.155	123.44	83.473	64.296	76.36	93.472	120.34	120.7	107.59	99.395	17.425	70.583	130.73	117.19	114.76	78.486	56.866	51.453	109.78	106.08	107.56	98.389	82.497	94.134	90.434	80.927	77.964	120.07	89.497	115.09	51.221	105.14	126.71	118.15	109.18	124.71	129.39	117.04	80.885	101.47
116.31	119.42	116.68	104.37	64.543	82.997	101.51	82.851	55.879	93.383	82.91	124.67	76.093	60.303	79.892	84.171	120.97	121.28	103.86	109.81	19.251	61.022	127.4	114.26	91.784	61.723	41.269	44.761	112.92	113.57	100.77	97.652	93.933	91.965	82.167	84.77	78.114	116.82	92.286	102.77	44.898	102.35	131.76	130.53	103.88	114.34	132.76	127.86	82.485	98.833
112.81	104.7	113.01	101.58	68.625	89.609	101.43	86.126	62.826	97.074	77.907	112.11	77.072	68.445	84.094	85.741	108.99	98.943	99.573	108.91	78.274	75.7	114.28	104.65	107.01	78.711	55.219	67.839	114.25	109.47	123.74	122.14	103.27	89.331	81.774	89.382	87.482	103.62	103.49	97.017	64.782	80.638	128.38	130.55	94.855	101.17	129.55	124.56	84.175	92.91
108.67	88.2	99.891	100.32	62.308	94.459	103.28	95.399	70.786	99.92	83.496	95.885	85.22	85.053	75.801	88.554	104.94	85.042	93.796	98.864	118.11	91.772	88.653	85.774	121.74	101.15	42.943	79.002	116.04	105.09	150.73	135.21	110.26	91.518	82.774	90.955	98.636	95.173	113.39	105.05	114.01	71.364	120.86	127.36	93.175	95.47	126.83	118.55	91.477	91.55
104.6	83.422	93.615	106.34	81.916	97.691	99.928	100.08	77.379	95.805	80.873	87.035	87.02	92.949	75.456	96.381	109.34	94.653	95.75	97.936	148.69	106.16	91.601	87.236	147.12	123.07	81.809	97.944	114.74	109.09	178.83	132.97	117.78	95.478	105.46	101.07	96.027	97.221	108.23	109.27	139.36	83.435	112.31	118.32	94.688	94.728	114.79	110.87	86.6	87.114
111.62	96.081	99.643	104.73	71.618	92.209	107.73	100.06	81.145	98.973	93.509	95.982	114.55	107.73	91.066	115.58	122.95	113.36	113.33	107.38	121.49	101.88	109.23	102.24	142.67	116.14	67.209	86.235	128.01	127.03	181.09	115.91	125.96	101.87	111.17	96.559	92.394	100.02	95.679	108.42	144.1	105.46	106.22	111.06	93.477	83.799	109.85	110.92	83.929	85.372
126.93	114.38	109.92	103.22	71.465	90.546	115.59	94.419	79.09	92.084	106.62	112.21	137.1	117.3	113.45	132.41	123.32	122.81	126.93	121.72	89.79	99.587	125.15	121.14	99.863	84.421	77.804	86.32	128.92	131.09	139.11	93.246	120.65	100.74	108.91	94.059	91.318	102.12	81.195	95.529	126.08	122.45	99.078	103.5	94.236	79.344	101.18	108	92.402	90.412
130.18	120.07	117.88	98.143	80.696	93.917	123.93	89.316	90.879	87.895	121.64	113.09	155.05	121.54	137.81	145.4	108.1	112.11	126.63	123.78	90.649	104.95	131.62	128.67	70.343	65.061	98.922	96.814	119.11	114.53	97.084	87.675	104.64	94.641	106.99	97.46	102.21	97.613	88.408	88.68	120.24	125.64	94.406	95.331	99.444	81.943	97.585	98.248	109.66	101.31
117.56	108.72	115.86	95.666	114.35	98.055	116.68	82.625	103.18	77.054	121.33	93.566	146.15	109.12	145.01	137.94	90.917	101.32	109.26	109.98	122.27	114.91	128.95	116.47	72.166	71.548	146.19	116.51	96.53	87.507	76.211	88.976	88.531	87.729	124.03	115.77	119.18	97.144	114.99	93.009	137.44	128.07	92.442	89.033	111.54	100.32	94.574	85.989	122.75	111.03
92.885	90.962	106.49	97.353	153.26	103.91	100.66	84.599	117.98	71.604	105.43	72.776	121.61	92.572	133.7	120.75	78.752	95.731	84.066	86.366	162.64	129.32	121.58	97.744	121.97	113.37	196.44	140.89	79.735	75.307	94.866	99.733	92.162	92.248	144.76	138.78	129.58	101.21	141.73	106.34	148.72	130.26	83.916	77.541	116.01	114.27	96.352	80.137	117.72	113.09
80.004	82.787	104.16	95.903	157.55	99.173	84.953	86.379	120.09	78.018	99.142	72.375	108.1	86.847	124.89	104.73	91.396	106.22	88.653	80.194	151.33	116.16	126.28	87.883	150.35	135.38	177.91	131.33	88.966	94.174	120.74	98.87	110.68	100.58	141.79	123.5	129.29	105.36	146.49	109.57	147.83	126.84	79.572	72.51	103.64	106.4	95.437	85.118	92.246	103.63
88.683	88.807	106.13	98.12	136.76	98.879	80.547	96.524	112.45	89.11	104.17	94.085	102.31	97.122	117.19	95.445	101.9	112.3	107.78	91.795	102.23	96.139	124.04	93.91	118.4	119.95	130.08	117.3	101.81	114.6	108.7	87.858	122.19	106.02	102.23	78.027	116.02	106.57	116.63	95.864	115.26	110.39	69.937	66.143	80.023	82.39	85.449	90.048	72.14	96.216
100.92	97.985	118.35	99.527	104.17	106.67	100.72	114.89	127.31	116.97	128.18	107.37	121.22	118.27	128.69	104.44	100.16	101.09	133.39	107.42	68.427	79.215	130.6	116.63	75.857	91.318	72.357	104.66	112.36	115.83	86.683	88.775	113.49	102.96	51.878	20.569	103.1	98.162	81.998	81.175	78.878	81.573	67.167	60.572	57.44	48.74	75.786	85.876	66.074	93.972
111.11	101.11	122.54	104.81	87.078	118.02	118.74	129.6	140.7	132.57	143.49	99.22	127.83	127.77	126.03	104.22	90.684	88.319	139.53	111.76	52.732	72.705	125.98	127.3	28.413	61.378	39.941	96.612	101.28	91.16	50.128	85.965	85.483	93.606	31.012	2.1494	96.977	94.987	61.232	75.227	68.342	68.444	68.484	60.74	58.294	43.421	64.761	73.018	85.088	102.38
105.81	97.179	117.44	111.66	97.566	129.55	126.35	138.38	157.82	135.62	135.71	76.526	121.16	122.61	110.08	100.57	81.355	78.659	124.21	100.77	83.643	86.112	120.32	123.44	46.476	72.384	59.667	103.82	85.519	68.446	52.34	95.568	68.316	90.952	57.294	39.559	94.746	96.49	66.183	83.201	75.417	75.285	70.826	64.444	75.152	63.003	64.047	63.123	104.54	111.59
100.43	99.885	100.34	108.64	98.879	120.88	111.66	129.06	142.4	122.28	115.89	74.786	108.06	122.21	89.866	94.284	95.044	94.753	108.93	101.14	107.27	89.017	99.112	94.514	58.545	86.668	59.259	87.592	88.778	81.938	70.782	95.255	78.17	100.71	86.438	84.193	90.616	97.949	85.231	90.995	97.476	103.01	80.322	88.41	100.56	91.563	73.467	73.021	120.05	121.28
99.568	108.92	84.43	105.24	96.083	112.83	96.518	120.96	118.95	103.52	91.617	99.093	96.075	127.1	77.022	100.8	108.72	102.86	99.795	111.68	135	102.41	74.266	74.758	84.717	109.28	77.592	92.259	105.12	114.45	104.06	106.37	105.79	114.99	92.944	112.77	80.186	93.805	93.463	94.5	97.742	119.07	75.801	98.726	103.78	101.74	85.725	88.612	112.81	121.1
114.35	117.69	81.384	101.95	77.068	97.739	79.846	103.57	77.577	84.301	82.554	133.42	84.246	124.89	79.368	104.62	135.08	114.91	121	140.27	107.38	91.565	66.459	71.816	56.285	87.616	63.365	82.626	122.92	142.37	107.63	101.21	117.03	112.38	78.31	98.319	76.014	91.621	85.966	89.485	110.13	124.44	71.134	98.8	90.307	98.118	79.717	93.128	91.163	107.4
117.4	119.25	84.607	107.12	69.585	100.98	85.96	106.99	68.198	89.048	81.094	149.13	83.663	119.62	88.564	113.03	130.52	107.6	123.07	149.22	92.228	102.2	62.702	86.507	49.342	82.805	73.036	99.822	122.29	139.02	104.31	110.71	112.22	109.44	55.171	80.801	81.667	92.225	79.863	98.921	104.09	122.87	60.37	79.712	74.744	83.776	78.31	86.231	79.823	94.565
95.557	114.51	91.078	116.19	96.114	112.95	102.18	120.15	94.559	117.15	79.649	137.81	92.886	112.84	108.43	123.77	101.8	101.26	101.36	138.49	124.23	129.24	74.892	105.83	87.319	113.34	128	131.94	109.23	119.83	118.88	133.8	107.24	115.97	59.611	84.782	92.494	95.023	90.954	115.58	76.279	128.67	66.09	72.206	80.549	77.122	89.93	82.4	85.882	91.669
85.901	102	102.57	119.12	97.981	105.87	106.05	113.23	108.39	132.55	90.189	111.3	103.44	92.193	105.88	113.34	102.35	105.29	104.01	117.55	82.282	122.51	107.44	114.45	109.95	117.68	100.25	109.25	107.38	107.95	130.02	130.25	104.79	114.7	106.55	106.73	111.88	105.24	101.94	118.04	84.947	134.3	86.319	85.828	96.942	97.808	102.43	86.546	89.445	91.677
80.413	93.327	110.63	120.95	117.93	99.394	104.29	103.6	123.82	124.81	91.869	91.07	103.07	77.572	96.641	108.59	96.054	100.87	104.75	98.608	85.679	128.57	133.62	120.53	154.78	137.09	118.12	108.82	107.31	104.6	159.47	138.7	119.13	117.79	158.4	139.21	109.87	103.41	100.37	99.762	68.829	120.08	104.64	109.51	114.49	123.03	122.04	104.79	95.201	106.25
92.96	91.422	113.86	111.34	103.66	83.996	104.14	91.251	120.45	98.97	103.28	87.758	105.24	79.979	84.83	108.23	97.257	94.725	115.37	93.167	80.109	120	130.05	113.33	157.82	132.35	82.379	90.021	115.2	108.37	173.07	142.8	133.55	118.52	159.38	134.48	93.585	86.655	88.647	75.093	67.145	88.334	117.26	134.7	124.84	130.79	143.41	130.11	114.96	131.84
117.12	91.069	114.71	101.32	79.084	72.144	105.08	82.971	101.89	65.36	113.66	92.537	99.185	82.13	69.907	100.6	99.781	91.139	124.85	95.308	62.95	101.13	109.07	101.45	126.32	106.57	35.439	70.895	111.83	100.37	153.73	133.29	129.86	110.63	123.92	106.19	75.222	72.138	75.173	61.626	84.404	57.839	116.87	137.31	125.2	122.53	146.22	139.39	140.82	148.95
126.48	86.818	116.57	102.87	90.856	82.747	107.75	90.155	101.96	50.064	106.6	92.752	84.096	73.469	59.466	89.023	85.356	81.707	114.14	89.624	75.146	97.385	101.49	102.58	133.18	105.67	66.871	91.559	89.007	74.52	129.07	125.23	113.67	100.84	105.32	102.07	64.434	72.36	72.101	68.295	88.846	43.951	99.365	101.3	114.38	106.47	122.14	116.58	148.11	139.34
120.25	83.499	121.88	100.46	97.358	95.421	112.26	99.297	120.15	74.264	107.6	89.381	95.982	73.046	68.48	80.213	79.99	78.544	105.47	80.003	67.045	79.807	121.09	108.41	153.63	109.92	75.148	92.134	79.457	59.404	109.76	106.09	101.38	94.815	119.44	113.37	76.197	84.194	91.074	89.266	104.34	58.242	91.099	65.165	101.14	90.83	89.197	80.148	127.85	105.46
103.11	87.222	115.36	95.931	108.5	111.54	112.16	109.07	141.9	113.74	106.33	89.824	115.72	90.324	85.379	77.179	70.398	76.265	85.3	69.437	69.796	74.066	133.36	111.17	160.92	118.07	97.008	97.419	76.727	56.789	90.282	84.588	101.8	98.763	152.17	143.48	94.032	97.103	111.95	105.97	105.63	89.291	90.02	51.769	95.954	89.205	67.28	53.401	98.91	75.419
88.874	93.024	99.572	92.67	126.36	125.51	100.9	108.6	144.2	134.56	97.012	91.325	113.38	106.29	99.232	74.2	65.607	77.731	71.863	68.377	90.981	83.793	132.29	113.73	141.54	115.06	144.39	115.29	73.261	59.929	73.482	67.92	102.74	99.847	184.58	173.12	104.22	103.45	114.74	105.34	106.13	111.66	95.759	65.86	100.12	106.39	62.474	47.973	75.752	63.202
78.276	98.908	76.961	86.037	123.16	131	91.867	105.1	123.07	135.88	86.883	94.178	95.432	119.31	103.43	73.164	66.528	87.484	61.929	74.253	128.21	107.54	97.481	103.87	103.05	108.44	162.49	126.6	73.14	69.4	64.763	66.415	99.938	103.28	164.56	169.55	104.67	96.85	107.88	102.59	116.51	113.39	109.21	102.49	116.88	123.61	91.415	75.656	88.312	78.62
68.346	94.857	74.414	84.531	126.06	127.65	82.635	93.984	97.49	123.93	74.096	90.574	60.414	100.29	107.43	71.299	85.543	104.14	80.038	88.861	175.19	126.99	92.398	104.69	109.78	112.65	185.31	134.12	78.734	83.573	89.774	82.136	87.934	95.8	133.64	141.72	101.85	88.671	100.82	98.158	136.85	89.701	128.64	129.55	127.92	133	120.22	108.93	99.4	87.783
71.636	96.552	69.545	86.678	107.51	119.17	84.274	96.788	64.171	105.32	65.919	98.748	36.736	86.585	84.875	61.149	97.512	117.29	73.765	90.296	177.5	143.02	57.9	84.559	93.991	111.42	155.34	122.54	83.228	99.701	80.623	82.396	79.584	98.074	63.455	99.725	104.48	90.823	103.3	106.99	142.61	74.776	135.69	143.71	134.76	132.51	148.73	146.29	126.78	99.115
78.767	98.016	77.105	92.262	94.785	110.99	92.162	106.65	62.332	101.43	68.747	110.36	38.168	85.61	72.352	63.213	103.93	110.1	69.404	87.034	154.74	140.98	53.268	78.332	99.341	114.82	122.18	108.53	93.594	114.39	74.864	82.684	77.837	98.219	21.277	68.868	112.12	99.831	114.47	116.16	128.92	69.973	126.02	131.15	115.6	115.5	146.62	152.67	118.03	89.814
87.078	101.24	82.79	103.69	122.12	113.23	96.31	118.42	85.018	99.884	68.441	120.02	47.503	102.92	78.777	77.961	91.404	91.119	53.943	84.688	160.07	139.26	63.326	88.862	101.77	118.77	167.07	130.26	88.724	112.7	64.396	84.244	77.215	94.846	18.424	65.187	111.61	112.82	122.67	119.68	87.43	84.732	101.96	108.04	82.527	94.277	117.68	128.59	84.138	73.474
95.676	101.43	89.359	103.53	130.51	111.19	103.32	119.73	116	110.32	86.105	118.76	83.896	132.07	109.42	104.39	91.395	80.534	59.929	87.633	159.3	120.48	83.546	105.4	95.93	109.17	174.87	134.15	90.547	106.14	69.474	87.636	74.603	87.591	31.191	61.907	112.78	120.23	132.29	128.73	78.099	107.99	88.901	98.976	51.93	69.952	96.008	97.403	50.019	59.967
102.11	100.96	82.785	101.66	134.17	111.73	101.51	114.35	120.58	104.88	93.508	113.18	104.81	142.37	123.78	115.21	92.883	87.241	64.009	89.903	163.43	119.52	72.725	105.41	76.819	97.149	187.21	144.51	79.845	90.421	63.445	83.274	71.384	86.517	40.453	75.451	110.69	127.71	128.73	140.33	82.783	130.65	83.75	102.08	48.578	67.507	93.102	80.553	53.171	65.439
107.4	97.709	89.437	92.794	121.08	91.893	82.869	82.026	95.326	86.77	102.33	101.96	111.93	108.17	135.68	101.67	128.99	118.61	112.66	107.32	131.02	97.211	87.125	95.569	57.126	65.429	153.85	114.35	81.435	87.39	59.838	56.444	69.289	77.133	71.802	80.679	117.19	133.11	117.73	136.68	125.05	138.14	106.18	117.53	67.593	87.148	87.816	77.595	63.595	68.329
92.838	103.74	79.123	89.915	121.47	89.112	75.13	78.191	87.82	70.033	88.15	99.841	103.49	78.591	124.48	85.448	114.4	118.33	105.09	102.91	157.1	128.16	49.845	67.56	72.959	85.598	174.02	128.69	70.69	81.01	45.856	47.083	87.178	92.383	75.886	101.73	116.02	125.48	104.15	132.56	106.54	132.45	105.6	114.13	98.286	103.83	96.343	90.584	102.9	92.957
80.983	103.18	81.96	90.719	142.75	83.784	61.668	66.116	95.916	53.501	69.806	89.394	77.454	43.649	123.91	64.018	100.34	103.81	106.39	97.857	183.49	137.19	55.929	61.034	99.376	99.867	223.55	143.72	59.79	73.306	36.201	35.974	93.692	86.208	113.11	117.24	114.88	114.49	95.348	112.1	91.699	117.86	95.506	95.106	109.5	113.62	75.069	86.538	104.75	98.366
79.301	98.108	77.994	88.152	152.39	83.191	56.785	59.988	109.72	50.981	59.875	78.885	57.613	44.972	125.17	50	81.589	88.136	85.823	81.525	198.87	128.47	56.32	61.714	97.646	104.24	245.95	147.38	49.791	64.964	20.351	30.11	84.999	73.135	130.08	118.81	112.77	103.98	104.89	101.67	90.835	110.96	77.222	80.275	107.23	107.83	59.836	79.342	102.46	100.5
78.988	82.981	74.99	87.527	162.55	100.28	64.36	65.815	133.04	69.09	56.509	69.481	49.01	66.769	125.35	56.757	63.6	74.375	56.782	56.599	223.13	126.5	66.568	82.217	132.91	129.99	276.17	166.54	45.975	57.992	42.101	58.225	68.809	61.705	136.49	130.39	107.98	99.491	125.34	107.31	92.031	97.115	58.999	62.889	94.11	94.092	65.127	69.352	94.186	94.008
84.874	71.592	79.353	86.654	163.54	117.27	76.687	72.045	136.46	91.831	66.357	71.542	59.567	86.723	122.16	74.731	67.399	83.432	46.042	45.579	222.76	125.67	85.955	102.63	168.46	149.66	279.61	175.72	58.099	66.317	82.025	94.755	61.922	61.497	131.81	139.98	105.97	104.59	141.99	116.36	95.149	81.418	68.028	63.346	92.383	92.188	90.171	72.233	91.54	85.731
91.539	75.911	91.108	86.883	158.01	120.68	86.207	75.889	120.41	106.11	83.093	88.526	81.225	93.289	120.15	95.958	87.135	106.71	61.421	62.389	194.48	125.53	106.66	109.71	175.3	151.28	252.79	168.13	82.684	89.312	116.02	121.51	77.824	78.728	125.03	140.1	105.84	111.02	139.77	112.93	85.827	73.106	100.5	80.697	109.97	105.41	113.47	86.412	97.925	85.864
97.566	93.379	105.99	86.46	124.23	107.98	103.7	84.218	110.98	114.83	106.67	105.87	118.01	94.829	121.19	114.72	108.18	114.91	92.265	88.992	132.22	119.4	117.43	103.9	149.68	132.15	158.5	132.89	112.92	112.37	130.46	130.15	109.26	106.04	115.08	121.76	111.45	108.99	121.47	104.9	79.282	78.168	127.36	98.931	127.6	113.72	125.22	102.65	106.42	94.635
99.935	109.05	113.73	98.595	120.04	98.744	114.34	94.964	115.44	106.19	105.08	110.38	124.82	88.274	121.67	116.4	107.54	104.08	107.73	109.12	101.9	119.45	121.67	103.63	115.24	110.29	126.21	122.44	112.36	110.34	119.23	121.64	128.63	123.59	126.19	113.76	108.79	103.68	92.079	93.343	67.182	97.645	122.56	102.97	131.66	116.81	108.5	105.12	108.39	102.44
98.751	110.11	116.54	111.74	119.46	99.225	127.67	108.43	139.27	106.5	98.117	101.23	126.8	92.062	125.25	110.85	95.893	81.895	106.8	107.54	101.92	115.66	125.35	114.16	111.28	101.63	115.19	118.28	96.959	94.264	109.81	110.72	125.64	124.55	137.39	110.29	102.75	94.959	75.995	93.895	73.029	112.9	95.465	95.942	113.92	103.01	90.503	99.986	102.62	98.888
100.49	101.25	112.7	122.2	125.28	108.08	132.39	118.75	152.68	110.1	93.821	97.351	123.19	104.67	121.12	98.74	84.882	71.538	92.793	96.532	115.24	110.26	119.32	121.47	116.21	98.187	127.69	118.1	75.441	79.94	92.569	95.443	106.55	113.15	131.07	110.45	91.978	89.826	71.568	95.352	84.569	115.29	69.72	88.178	92.802	90.49	81.072	95.365	101.04	89.89
99.836	94.051	116.38	123.66	128.13	115.04	136.29	125.66	164.57	121.48	108.68	103.81	137.29	119.22	126.07	100.66	85.661	72.342	91.909	93.921	132.6	104.8	123.15	124.4	136.06	100.34	135.04	115.32	73.912	84.35	91.997	92.363	94.014	99.353	103.52	93.78	82.112	82.75	73.492	88.318	88.064	100.27	67.06	80.534	76.095	77.617	83.469	92.062	93.598	79.745
104.71	101.16	116.6	118.73	111.42	107.93	133.32	127.52	156.33	118.34	131.35	122.49	151	130.14	125.44	106.5	98.69	84.839	101.81	107.81	106.35	95.115	108.98	106.52	93.547	76.486	92.985	97.151	88.371	101.81	72.633	82.989	95.964	94.075	51.514	55.524	77.786	78.068	68.02	71.972	89.208	94.68	79.355	78.203	76.312	73.791	86.486	90.59	96.565	85.874
104.73	114.8	117.01	115.45	95.912	95.775	128.82	125.74	151.63	105.73	139.29	132.31	149.81	129.37	129.65	117.78	112.67	94.633	118.9	127.87	75.957	89.185	100.3	93.632	36.371	51.483	50.728	88.965	109.04	117.38	67.259	82.678	108.43	97.581	15.362	19.622	79.888	76.46	60.913	60.972	93.079	102.04	90.95	76.9	81.872	71.375	84.435	86.728	96.59	98.175
98.92	122.45	113.76	115.46	90.653	88.857	119.9	117.79	146.35	93.624	121.63	125.62	125.41	121.35	133.02	123.89	120.85	102.77	129.14	139.93	63.715	87.781	99.411	95.93	-1.7124	42.72	37.887	95.183	122.88	123.92	82.88	89.348	119.69	107.81	17.661	15.748	86.784	81.839	64.432	67.34	108.35	113.12	95.723	85.026	87.991	72.912	82.983	87.677	96.369	106.59
88.683	114.02	106	118.29	101.18	99.123	104.47	109.71	137.66	92.323	86.456	109.26	83.08	110.96	121.01	120.15	114.71	100.71	122.81	133.38	81.084	102.67	101.26	113.16	22.926	71.71	78.895	122.94	121.57	120.85	117.09	106.92	124.56	121.39	62.133	68.028	92.852	93.509	78.46	87.203	119.22	104.52	88.594	91.91	88.605	83.429	85.917	91.894	94.812	105.17
86.779	99.304	96.977	110.01	96.745	106.16	86.797	99.05	112.25	101.34	72.301	96.989	60.604	109.77	98.791	106.48	110.76	101.03	113.53	119.99	87.989	112.25	94.134	117.07	60.146	102.09	94.237	123.31	117.62	123.48	133.37	113.47	125.49	132.68	108.52	130.16	99.063	103.94	99.915	106.03	128.34	82.919	92.523	107.48	91.558	100.86	97.815	104.37	98.872	103.22
88.582	86.484	95.074	100.2	111.96	107.78	71.634	92.572	94.118	105.15	76.793	87.786	56.45	102.93	83.938	94.561	104.49	96.731	109.24	110.18	117.62	126	98.037	113.37	115	131.05	142.41	126.22	106.07	124.3	135.76	119.91	123.82	131.51	151.92	175.7	97.141	107.94	112.06	108.03	107.82	65.045	106.47	112.38	92.995	118.53	101.61	107.97	90.853	102.28
98.064	82.377	93.961	91.472	107.29	97.368	71.279	96.939	88.232	101.62	96.071	82.675	73.979	95.345	72.956	88.725	103.48	86.674	109.34	99.676	119.72	127.38	95.504	97.568	142.58	135.27	138.07	108.42	97.04	118.89	118.88	121.64	118.64	120.41	162.86	177.98	95.484	106.09	113.42	105.88	85.471	73.765	120.18	108.02	93.623	127.23	103.03	104.95	82.061	108.63
104.34	85.49	87.623	96.01	108.65	90.021	75.949	108.91	91.01	94.614	94.239	83.407	78.312	86.006	67.081	89.107	97.716	80.019	99.133	91.798	122	120.34	87.393	87.305	150.18	131.28	137.72	100.44	83.408	101.41	103.68	125.88	109.45	108.06	159.85	164.88	89.341	103.3	107.73	104.25	60.892	103.47	126.58	106.35	101.47	133.2	99.65	100.85	82.124	117.96
104.52	87.803	85.022	107.42	98.027	93.325	84.453	118.73	98.75	106.92	77.314	87.57	76.19	79.868	67.125	95.149	95.044	77.869	90.344	86.744	106.93	94.929	89.2	95.788	164.9	130.55	108.72	88.956	80.149	83.733	115.42	133.73	100.49	100.07	162.38	157.96	85.236	99.539	105.17	106.83	57.762	117.52	128.58	115.35	111.57	135.93	98.131	101.66	85.557	116.39
104.27	88.926	81.975	121.14	81.032	115.1	93.861	128.17	101.26	129.38	56.398	96.218	68.835	80.348	52.429	94.51	83.015	71.754	69.085	78.67	76.246	77.098	78.132	109.28	178.66	138.45	71.027	89.183	78.272	69.016	125.93	135.56	97.4	103.43	164.88	174.33	80.9	97.012	98.499	108.83	61.455	98.812	116.33	122.81	120.88	140.33	101.25	106.42	98.468	110.36
106.93	90.492	84.691	123.85	64.714	132.53	98.074	124.43	96.442	143.16	57.397	103.95	70.071	85.416	39.821	85.117	78.573	74.036	58.013	80.54	38.94	63.154	68.614	112.18	159.63	133.72	25.268	82.87	82.118	69.651	116.66	119.79	99.113	108.94	158.26	179.55	77.02	93.878	86.883	100.74	76.463	69.082	103.02	125.25	126.58	139.57	101.19	107.25	111.73	105.12
104.97	90.858	98.389	114.24	71.506	132.43	103.15	107.79	104.1	135.79	82.864	101	88.117	89.878	55.731	82.625	87.787	86.373	69.689	92.248	46.743	61.604	87.874	110.3	130.91	123.42	20.532	81.391	94.319	84.891	110.7	104.19	101.27	106.52	140.21	147.85	75.23	89.684	78.021	88.408	95.239	58.847	98.068	117.79	122.25	122.48	99.095	100.86	109.89	99.8
99.305	87.899	108.49	99.017	82.5	115.18	109.46	88.941	112.26	107.52	114.1	94.746	110.51	98.713	85.233	92.055	106.3	104.37	90.151	100.79	82.794	72.127	113.18	103.26	92.417	110.97	37.247	80.756	112.23	103.44	111.96	97.947	97.998	98.556	101.39	92.348	80.723	90.088	78.59	85.822	117.76	80.33	95.453	105.21	112.15	96.8	102.6	95.873	105.42	98.783
93.172	83.044	108.94	87.68	81.788	95.389	116.14	78.649	106.5	80.357	132.55	93.522	126.73	114.9	109.79	112.21	121.88	119.76	104.03	99.203	118.57	87.486	126.43	98.938	65.778	106.21	53.829	80.117	130.98	114.84	125.72	105.65	91.431	93.098	57.731	50.434	94.713	96.134	92.508	96.344	137.15	108.9	94.774	99.903	104.18	78.523	114.61	102.27	107.84	100.79
90.007	79.718	109.61	86.156	81.493	83.778	111.01	73	81.6	71.333	131.18	95.333	123.14	122.89	123.64	128.49	131.46	131.49	118.05	100.51	129.91	89.463	140.15	106.6	67.617	106.23	75.311	80.346	141.21	115.7	146.3	117.73	85.397	89.228	52.29	49.515	108.45	103.63	109.22	100.25	144.35	112.12	99.873	104.08	100.78	80.669	113.44	109.84	106.01	98.038
92.011	88.567	103.68	85.301	51.262	84.585	108.78	87.502	56.842	91.991	129.18	99.92	123.33	135.9	112.09	132.41	122.79	127.64	111.93	98.344	89.472	83.897	113.67	101.41	74.836	109	28.789	66.514	142.41	112.67	141.72	125.2	92.457	101.98	53.249	72.168	116.12	102.37	119.73	101.85	133.05	92.731	96.685	107.18	100.37	87.463	111.29	116.04	117.29	106.65
99.707	104.26	106.14	91.581	61.05	90.563	96.104	98.938	45.773	102.91	118.5	93.356	104.81	118.25	95.339	112.54	114.24	124.93	111.96	107.52	48.927	73.56	104.83	98.186	84.636	98.69	32.828	71.244	123.41	106.85	114.41	116.22	99.569	106.27	92.537	97.517	109.17	101.88	108.96	87.503	106.28	78.394	90.549	97.691	94.63	99.708	86.488	103.65	109.85	109.71
110.47	121.49	103.98	89.19	54.493	86.24	91.103	108.07	48.695	103.36	119.25	89.142	100.96	102.38	77.385	90.304	116.92	125.51	114.76	114.23	-4.5738	59.599	88.476	81.172	62.316	70.864	-6.5633	54.548	112.86	113.16	75.069	96.119	105.7	107.96	104.1	86.587	103.23	102.13	94.558	85.082	97.741	94.6	83.981	86.784	87.534	99.142	77.74	94.481	107.52	115.32
112.9	131.16	98.224	86.269	71.566	76.344	83.329	103.44	50.288	88.844	112.65	97.605	93.84	93.181	79.36	86.875	121.77	136.71	120.06	125.27	0.30736	57.724	87.53	72.02	35.28	49.041	12.624	49.926	110.54	126.06	61.109	83.458	105.33	102.29	97.604	59.876	99.217	106.08	88.79	90.295	94.947	130.23	91.933	89.84	91.257	96.111	83.957	97.591	109.18	116.65
110.95	130.76	88.856	80.006	59.863	67.501	82.423	94.686	39.285	86.356	113.3	121.39	101	108.16	89.65	109.86	119.43	139.87	123.19	129.02	17.938	64.531	79.451	69.892	18.288	42.885	1.3553	34.236	125.5	138.39	76.219	84.832	101.99	96.935	59.149	37.455	107.98	106.68	99.888	105.39	107.55	149.85	106.79	104.19	102.47	88.759	108.71	113.04	121.87	117.53
111.66	122.83	89.494	80.13	46.001	66.651	74.485	78.401	15.276	94.964	116.4	142.63	99	119.64	103.46	135.35	111.64	135.74	135.9	134.86	32.121	70.24	84.608	82.32	26.463	45.853	-7.643	22.575	137.49	137.6	101.5	88.803	92.465	83.924	34.33	41.145	120.02	103.21	112.26	105.58	124.66	136.3	120.19	114.51	110.31	86.517	114.47	114.39	123.59	112.18
124.02	114.91	93.404	91.343	33.745	79.711	61.55	69.157	-9.1654	100.13	116.83	148.67	75.727	112.14	91.873	134.75	97.423	120.54	141.59	132.43	13.366	81.563	78.259	92.99	41.201	47.238	-18.435	26.788	127.51	118.04	94.253	81.434	77.915	68.427	25.115	70.414	125.43	100.32	106.51	90.072	132.83	106.56	107.85	101.11	102.94	90.97	94.561	91.16	115.88	107.89
[truncated: 66 more columns]
