# Supplementary material for: Constructing high-order functional connectivity network based on central moment features for diagnosis of autism spectrum disorder
Source: PeerJ. 2021 Jul 6;9:e11692. doi: 10.7717/peerj.11692 (PMC8269664; doi:10.7717/peerj.11692)
Supplement: Supplemental Information 2 [file peerj-09-11692-s002.zip › raw data/Subject_70.csv]

109.89	107.74	103.67	90.712	130.62	94.918	96.44	82.734	126.64	73.097	99.633	80.032	70.815	61.977	125.07	96.919	64.319	56.085	108.93	95.606	11.034	91.486	121.99	114.34	108.1	95.165	96.404	99.821	68.509	20.659	38.139	51.161	124	112.71	134.84	132.55	128.71	87.497	129.84	105.06	141.78	117.11	56.791	77.047	84.232	90.739	75.644	105.75	103.63	79.888
96.576	82.964	77.725	86.327	88.397	62.988	93.66	83.244	70.243	44.403	94.205	76.977	62.455	30.01	79.541	79.562	73.892	54.664	103.82	73.315	49.377	70.823	113.51	88.176	105.49	66.805	95.735	138.25	52.628	40.773	55.206	44.176	131.71	124.14	166.22	155.97	158.97	100.04	144.61	108.9	148.63	109.58	73.853	82.848	83.934	81.722	96.277	107.99	82.08	70.094
67.786	84.952	54.257	103.39	115.56	99.761	68.967	102.14	125.86	105.94	43.925	93.753	43.283	54.928	82.212	110.46	84.608	94.993	75.573	87.868	71.645	99.85	59.774	74.996	120.54	104.02	100.29	120.84	65.564	106.5	63.508	74.814	113.93	118.59	117.98	109.29	122.53	99.037	108.25	83.387	109.37	111.85	94.071	99.497	105.83	121.43	114.8	94.285	98.104	101.93
52.814	72.28	57.016	108.48	106.88	115.02	83.88	114.55	151.78	132.35	26.001	107.73	38.662	72.749	66.457	106.27	89.096	135	87.032	92.718	56.935	104.49	59.709	77.335	114.45	113.12	34.477	77.345	96.2	133.92	87.707	114.52	111.19	117.27	106.93	84.197	107.37	93.875	86.716	85.888	121.33	128.43	113.7	107.04	134.6	145.03	117.51	97.86	110.06	126.77
68.593	84.282	57.517	97.459	97.464	120.71	103.38	113.49	125.63	131.09	39.65	109.97	55.053	76.515	29.817	73.477	81.612	159.71	104.26	89.584	69.032	110.35	60.016	68.011	93.511	111.42	17.324	79.726	109.48	127.54	87.814	116.52	108.83	112.38	117.86	83.607	89.178	79.278	64.582	77.688	123.01	126.87	122.12	107.32	157.33	164.07	106.73	101.51	116.14	147.54
93.864	98.048	74.254	93.259	131.09	139.94	116.17	110.53	147.78	153.55	60.544	115.48	84.044	94.725	58.486	84.98	77.904	147.21	119.75	86.865	108.27	128.16	68.024	68.237	113.5	128.25	38.104	95.654	117.36	115.36	90.861	103.29	105	104.11	98.575	79.741	65.455	63.345	50.173	60.069	108.76	108.55	92.737	84.513	119.06	141.25	76.33	92.235	111.46	143.05
114.98	112.17	90.691	101.11	153.09	143.99	117.18	109.94	156.56	163.32	72.154	115.85	109.23	110.86	92.263	109.95	83.333	120.49	118.88	89.388	140.2	144.08	60.442	69.44	119.45	133.58	91.371	113.06	110.29	107.74	78.169	84.926	90.001	88.348	51.479	68.303	55.424	68.27	55.171	53.375	101.68	95.112	64.554	74.941	70.146	113.87	57.063	74.993	107.05	128.53
120.64	99.563	105.85	112.28	127.73	125.69	126.07	111.59	135.1	150.11	80.549	113.82	125.31	106.73	98.938	127.56	94.658	95.257	119.99	90.519	135.19	124.92	69.447	79.651	113.61	119.77	115.83	124.27	102.45	98.536	84.614	91.492	89.737	85.583	29.578	69.809	83.134	92.163	91.292	79.68	128.58	98.918	68.592	88.515	53.591	91.646	67.838	78.857	100.27	106.4
114.56	90.953	114.01	123.77	97.234	111.47	133.15	116.55	116.74	135.62	67.887	108.63	110.16	89.798	77.492	122.14	95.371	94.737	113.74	103.51	96.952	96.903	74.436	91.11	99.796	118.49	120.67	115.81	96.578	95.132	88.474	112.13	100.95	91.164	31.892	67.367	98.583	108.67	107.16	97.839	118.65	102.29	97.154	115.27	83.792	98.549	93.036	92.724	109.87	100.48
106.64	80.108	125.58	124.13	87.691	107.66	145.19	118.3	129.38	133.8	59.668	108.83	86.552	77.765	68.367	111.13	88.199	98.092	112.76	113.58	68.96	75.001	99.789	103.8	110.95	134.28	96.121	98.062	102.89	97.57	118.9	136.65	128.64	109.9	66.024	72.293	92.834	101.83	93.973	97.654	65.845	90.398	119.88	122.48	110.16	95.789	109.26	113.98	120.11	93.188
108.98	92.083	126.17	112.8	66.833	84.24	149.46	115.25	106.41	102.71	63.228	103.5	66.846	69.111	44.945	67.909	78.252	94.028	120.45	122.27	46.899	66.896	108.12	93.586	80.996	119.75	55.39	77.881	104.64	91.351	123.72	122.02	150.51	126.53	109.84	88.526	69.248	80.501	60.233	84.124	-3.3074	61.592	126.39	112.76	120.12	92.994	110.09	123.84	126.18	92.352
110.99	104.11	121.8	103.72	64.169	74.029	144.59	114.02	97.26	96.565	79.505	111.89	78.385	91.877	54.9	61.198	77.525	83.522	121.43	120.99	69.559	87.621	101.78	84.554	60.021	99.716	41.621	71.967	105.36	96.391	124.04	96.912	145.78	130.48	117.29	98.229	49.352	64.89	39.118	72.553	-29.142	46.022	108.75	93.504	91.455	80.055	95.401	116.5	118.46	88.478
107.08	96.966	114.9	103.07	73.781	87.875	135.07	117.74	110.41	127.64	105.41	135.15	119.2	131.9	98.494	101.59	87.037	74.496	119.62	108.68	122.01	110.55	96.877	92.278	67.963	82.312	60.808	90.134	104.61	105.51	128.87	86.677	123.84	125.61	93.805	102.26	60.095	67.015	58.995	79.187	20.786	60.397	87.046	81.554	48.704	62.439	80.15	109.6	95.02	81.658
101.58	108.85	98.362	113.17	54.541	84.893	115.71	122.39	77.7	114.18	99.281	131.24	118.64	126.9	91.093	84.501	86.746	89.57	126.62	109.42	106.51	105.98	67.69	88.437	22.462	39.809	81.737	86.751	87.487	86.127	60.278	56.446	94.837	102.05	67.347	96.642	79.304	80.564	87.083	85.773	84.73	83.402	79.904	88.918	55.691	84.701	69.009	90.938	84.707	102.9
98.339	94.324	97.206	113.02	56.113	90.657	110.25	113.58	69.453	106.78	103.07	118.35	114.65	95.393	97.493	73.359	90.423	100.44	139.95	93.855	115.51	78.432	93.645	96.356	51.587	32.241	119.87	110.9	79.584	68.779	50.544	54.6	92.988	89.895	86.507	104.14	109.01	89.804	116.57	90.555	127.48	96.302	86.437	90.699	68.086	84.616	70.015	93.512	65.355	107.48
107.97	118.51	88.073	105.49	71.232	84.542	83.298	97.649	41.465	74.037	91.767	84.7	85.474	56.475	79.719	33.112	94.697	111.52	136.24	98.297	113.09	67.016	93.635	79.828	61.608	43.292	186.13	132.24	66.138	65.876	25.926	37.129	92.012	76.379	108.86	100.89	89.549	86.572	92.674	68.394	68.447	72.508	103.79	97.66	93.181	105.06	80.842	95.029	63.708	126.25
112.32	114.84	106.59	93.706	81.965	62.772	89.793	78.892	32.873	33.99	94.808	60.419	70.044	33.111	79.609	21.082	113.35	105.68	150.07	100.04	106.86	58.207	135.88	75.477	107.69	67.376	181.45	125.07	87.78	82.427	73.745	49.264	104.96	79.487	152.53	113.63	80.722	86.68	73.924	71.88	30.374	46.646	107.5	87.307	87.781	85.708	87.153	93.62	51.831	112.03
112.61	113.66	121.57	89.684	96.513	54.098	100.18	73.435	41.942	22.331	97.572	63.276	73.305	48.909	86.657	50.802	135.3	110.04	152.51	115.73	102.8	75.49	146.01	75.4	140.26	101.12	156.18	101.61	122.88	125.12	124.97	78.446	101.13	84.897	158.29	115.9	72.844	96.904	64.879	85.064	29.419	40.406	105.36	88.102	78.547	74.246	92.098	82.235	49.28	97.089
113.28	100.14	127.6	90.171	101.83	64.056	112.99	81.524	71.919	45.008	112.71	96.427	98.422	85.737	109.13	110.77	151.09	118.27	156.94	130.59	98.864	87.895	137.63	83.006	153.36	122.64	102.18	80.775	156.94	162.95	166.52	118.86	96.926	98.066	137.31	115.66	89.131	111.6	88.187	107.21	89.018	62.374	104.47	99.264	72.85	65.175	99.451	84.811	53.188	84.921
123.05	91.371	118.82	89.407	93.917	79.697	112.7	92.6	102.41	73.511	132.79	131.41	121.63	111.17	132.76	149.24	150.17	119.33	162.76	137.47	83.767	79.95	111.09	83.381	125.44	114.59	42.595	71.781	163.26	164.72	160.49	134.49	98.789	109.37	103.07	107.8	108.41	112.48	116.45	113.59	146.29	87.161	108.72	113.59	79.367	68.283	109.65	106.32	71.373	91.342
137.36	94.398	107.28	86.01	88.194	89.114	105.78	92.679	121.53	85.959	145.13	139.72	128.27	110.14	142.36	141.63	133.84	113.61	154.97	125.14	74.813	67.389	85.179	75.074	82.388	91.453	19.114	74.046	137.04	134.86	114.12	112.65	93.901	101.21	72.132	86.528	107.43	95.154	117.37	93.282	150.34	94.354	110.8	120.38	94.322	84.465	115.02	123.29	105.07	114.05
153.37	104.19	93.039	76.38	66.152	76.644	92.693	83.212	97.026	72.663	163.64	120.63	137.91	97.458	129.63	98.739	119.16	92.167	139.05	100.14	65.502	49.884	72.874	60.505	25.255	45.437	26.405	92.875	91.769	86.435	57.072	66.045	85.434	87.596	63.527	73.683	96.703	72.521	102.73	80.203	113.21	75.559	120.23	125.42	108.45	104.41	122.93	148.44	134.09	138.23
150.47	111.9	96.918	81.078	79.259	80.921	88.088	78.83	110.31	87.671	160.12	98.802	143.34	105.67	134.9	85.149	112.77	82.726	113.3	86.135	58.529	60.321	74.762	65.667	13.729	34.611	51.351	87.558	70.135	65.609	24.794	42.623	65.541	69.562	49.715	53.114	74.398	61.536	81.723	79.996	65.432	55.517	115.86	122.25	106.66	116.38	114.41	147.8	153.88	148.15
140.98	116.02	101.93	89.028	94.068	92.122	88.416	81.838	118.89	114.33	157.47	92.26	159.07	127.21	137.05	100.24	118.07	88.07	90.925	87.301	64.726	83.117	79.696	80.586	20.403	39.77	82.858	88.944	75.919	74.258	27.532	54.233	54.762	67.577	49.182	51.128	74.792	75.089	89.777	105.28	56.542	58.979	119.67	125.77	102.05	117.21	108.63	144.29	150.14	137.33
134.65	124.01	102.18	93.973	97.642	100.64	84.525	87.117	116.66	127.28	154.66	98.315	167.44	141.39	134.02	120.31	126.85	95.504	83.026	102.95	71.916	103.93	78.302	94.473	19.946	46.984	95.818	97.196	95.968	89.797	45.115	82.551	66.353	81.459	57.564	64.781	95.942	100.14	121.13	135.81	78.93	90.485	129.35	128.25	94.147	104.75	108.82	142.07	126.57	114.67
125.15	130.08	109.03	97.106	113.51	111.55	85.768	82.533	129.11	124.99	137.23	103.29	150.99	136.01	130.69	134.43	128.22	104.13	74.944	110.11	98.947	133.98	82.805	112.88	45.316	75.295	108.69	104.87	113.99	103.63	72.065	109.96	80.659	85.46	59.999	71.239	116.33	119.46	143.83	141.26	108.06	143.12	123.31	114.9	78.228	81.76	103.37	117.07	100.14	90.1
116.71	121.63	114.47	92.596	118.36	114.38	84.985	70.518	133.15	113.04	131.14	105.41	136.43	126.48	129.52	139.68	126.75	92.55	70.931	98.022	129.76	151.58	104.53	134.91	80.465	95.479	114.78	123.38	112.84	98.61	104.31	121.53	93.003	86.827	57.87	79.896	134.27	123.22	153.4	136.43	135.71	184.95	110	95.585	52.036	51.733	101.26	107.28	73.995	72
107.9	121.89	106.47	93.458	108.6	110.51	72.493	66.856	112.69	101.51	118.15	101.56	118.03	125.12	105.98	120.19	117.89	85.811	66.26	91.613	121.3	159.88	101.05	143.59	76.83	96.521	122.2	123.8	91.616	85.299	89.85	103.86	83.425	80.103	33.151	76.497	123.5	114.69	130.32	117.86	132.77	189.74	96.884	93.152	47.561	57.3	99.751	106.73	73.388	85.361
100.36	111.33	91.965	97.921	66.143	93.349	69.605	78.104	64.687	89.714	113.84	104.46	111.56	123.9	64.77	85.051	108.02	87.129	89.667	95.097	68.745	134.51	91.994	132.57	37.432	67.992	88.14	104.21	79.506	73.71	66.265	83.482	81.461	89.308	27.338	84.631	113.61	106.32	108.02	112	134.54	162.36	96.452	108.56	71.263	83.325	105.03	127.34	86.446	109.22
94.742	109.56	76.077	109.89	46.789	93.616	68.374	102.34	48.179	101.93	98.407	120.63	105.17	126.83	43.73	68.464	97.132	105.24	116.77	118.07	24.054	111.65	58.518	100.92	0.31249	59.724	55.291	74.839	87.72	92.855	50.847	78.936	88.739	105.53	23.537	78.715	85.757	97.796	77.969	95.389	109.03	123.9	102.38	129.61	109.99	126.09	112.22	139.64	112.97	136.09
93.136	95.152	74.171	113.2	41.337	94.978	82.675	119.93	55.717	104.94	98.054	141.7	110.18	119.17	58.988	78.016	94.82	108.67	143.71	129.39	30.109	86.31	53.302	70.594	4.3463	67.864	19.288	69.902	110.74	121.81	94.698	101.18	119.11	128.72	51.916	81.341	78.358	91.539	73.059	92.641	97.191	103.86	113.3	134.19	130.35	138.36	123.49	149.57	121.71	133.89
87.413	98.274	82.945	115.59	72.624	103.99	93.264	124.48	88.456	92.807	82.295	143.5	97.911	107.08	91.15	95.492	92.7	107.12	131.24	129.32	74.166	93.485	52.26	58.251	40.357	102.47	28.409	75.747	119.09	145.12	135.38	121.39	129.13	123.88	69.323	70.157	65.773	84.853	66.605	87.164	76.314	106.24	113.17	121.46	133.02	139.76	121.98	125.9	126.03	124.29
77.878	82.595	102.1	107.54	83.421	93.475	114.61	114.24	92.538	55.524	89.053	125.6	96.606	91.941	108.36	100.53	96.279	89.817	107.38	97.373	120.44	95.047	99.837	81.111	92.421	110.64	41.188	96.991	109.22	133.04	177.04	136.46	125.13	110.04	108.68	91.335	93.654	90.384	92.033	120.12	114.28	126.89	111.07	101.37	119.11	109.15	113.59	110.37	110.54	97.683
67.66	88.372	110.98	108.11	102.9	95.326	113.91	109.41	98.258	48.821	82.937	97.283	88.468	98.335	104.91	89.434	95.196	90.171	71.073	79.064	124.99	112.68	120.1	115.55	115.15	108.37	79.129	97.429	86.985	111.12	146.63	128.39	92.408	86.238	114.38	107.26	104.37	103.55	99.285	146.05	140.07	140.39	104.02	95.122	115.21	99.519	95.257	91.876	109.96	95.287
67.952	90.771	110.18	107.4	106.54	100.74	106.32	111	94.57	74.26	95.057	79.27	100.79	116.73	92.679	71.755	98.771	98.891	60.113	73.907	109.66	118.43	129	139.52	113.56	88.407	106.41	97.454	80.101	95.833	102.97	117.04	72.526	83.602	119.83	131.14	118.11	124.64	105.76	167.71	165.33	146.97	105.76	103.53	118.79	96.771	87.303	96.433	110.4	99.03
80.513	103.83	100.91	104.65	104.17	104.65	93.664	114.43	79.85	101.34	111.92	68.572	116.67	128.66	77.695	45.494	106.4	116.94	66.847	86.968	102.28	121.25	108.44	132.07	89.494	70.943	133.31	101.86	90.492	99.379	62.151	100.88	69.886	91.744	119.4	137.95	119.76	141.34	101.36	161.59	158.96	148.37	114.76	119.49	131.28	112.41	92.943	100.92	115.02	108.13
95.689	101.88	102.71	95.751	105.52	103.34	92.687	113.42	80.737	110.75	139.89	65.946	134.73	132.06	98.129	41.331	122.47	119.83	86.21	97.419	122.24	112.06	105.36	117.14	94.163	67.981	137.02	113.4	113.65	107.31	75.663	97.851	88.039	106.7	123.43	133.12	127.82	140.99	109.85	144.37	144.11	144.87	120.54	121.78	122.87	110.82	103.42	108.96	107.94	98.964
104.64	104.62	107.65	86.612	114.21	93.725	94.547	107.55	79.73	86.468	150.73	58.195	129.23	126	118.37	43.308	132.32	121.94	88.804	102.24	144.79	105.59	103.06	103.61	109.38	73.91	145.37	115.06	120.15	105.8	92.361	91.227	91.223	104.04	118.98	116	127.35	123.13	117.88	114.98	115.17	126.94	120.37	118.42	113.21	113.5	106.17	104.7	106.1	91.215
105.13	89.186	118.23	75.508	111.24	74.915	109.12	96.792	74.805	51.056	157.54	55.949	118.77	118.46	126.27	57.982	132.99	117.63	90.454	90.146	150.71	89.199	131.03	107.27	140.16	71.031	133.64	103.41	114.73	89.567	123.38	95.246	85.231	97.287	131.89	117.44	138.3	103.07	135.06	102.56	111.52	101.9	118.03	112.19	102.99	101.72	101.84	108.86	101.12	77.634
103.32	87.111	119.64	72.722	118.52	74.487	111.2	87.647	84.813	53.216	144.99	68.826	108.01	128.05	119.25	88.531	121.11	120.95	83.247	86.665	143.27	96.022	140.23	114.48	161.39	80.037	141.61	81.488	105.31	88.848	135.28	106.05	64.987	84.912	130.41	112.24	127.54	94.005	124.4	90.084	97.121	86.705	115.47	115.13	103.88	104.38	97.528	109.88	104.05	79.44
102.52	80.846	124.16	76.175	121.5	85.964	114.5	78.235	107.41	85.247	138.12	98.414	116.87	145.79	120.13	131.71	111.1	115.14	91.944	90.65	140.58	113.92	156.51	127.33	181.45	98.941	141.52	67.494	114.08	105.53	166.13	132.76	59.909	81.047	128.24	103.12	123.74	105.84	109.46	97.221	107.88	106.63	111.17	116.09	97.183	97.027	101.52	113.07	92.532	74.822
103.47	75.745	131.84	84.639	128.33	105.88	117.93	70.287	129.01	118.64	143.27	127.6	140.27	158.97	138.62	171.15	109.68	100.59	102.6	99.755	167.8	140.01	176.79	146	203.95	129.89	157.42	85.815	129.59	127.85	206.72	159.8	68.277	79.721	116.83	84.792	135.52	129.59	109.26	115.34	145.97	150.45	104.04	112.45	79.249	80.603	111.69	112.61	65.449	60.271
106.46	79.075	139.49	96.678	131.99	113.91	118.2	71.123	127.67	111.03	152.12	133.32	150.36	153.03	160.36	172.91	110.77	82.386	106.71	111.23	189.98	150.53	195.24	167.49	203.54	142.17	176.49	117.82	124.26	120.04	208.16	158.25	79.83	76.305	96.952	71.223	159.04	145.16	134.12	130.01	193.8	171.93	94.641	106.01	58.594	61.057	114.86	113.57	41.55	46.109
106.14	92.476	144.71	110.51	128.92	97.709	122.7	79.637	98.435	52.673	138.05	104.07	117.77	114.24	145.16	116.06	96.973	80.261	100.86	116.19	168.97	134.93	200.48	178.45	173.39	122.1	179.55	122.43	88.206	71.534	139.1	116.28	79.983	64.756	88.11	77.642	171.98	140.48	161.32	118.67	217.07	139.78	82.502	99.178	59.607	54.307	99.493	103.18	46.764	47.043
105.25	94.622	148.36	115.86	124.93	73.881	127.29	89.698	87.595	9.1863	117.68	71.149	76.259	78.575	123.15	62.171	74.352	76.451	94.7	107.19	118.8	98.225	202.69	176.33	148.82	86.622	145.56	95.615	46.413	12.81	62.598	71.786	80.924	64.491	101.54	108.76	162.39	118.3	168.24	91.067	191.09	73.985	75.303	90.77	60.26	41.177	79.043	107.85	68.518	52.144
101.13	120.7	132.83	117.59	144.81	75.677	102.36	93.855	116.19	30.683	72.004	50.526	35.367	71.675	99.174	45.208	48.039	82.511	70.366	107.93	65.544	94.328	143.74	144	128.67	86.146	127.36	47.036	20.647	-3.6818	-14.526	36.365	67.793	61.263	97.843	115.17	95.721	91.834	110.64	42.468	79.773	26.64	76.874	92.498	69.965	62.391	72.819	104.6	102.9	80.358
91.524	102.7	123.3	95.749	108.66	55.613	108.64	69.295	92.332	43.626	75.325	42.453	47.178	56.137	53.924	47.549	46.121	79.601	70.484	74.657	62.287	84.141	130.38	110.35	145	85.401	90.513	36.715	38.258	10.904	17.361	42.034	72.119	69.194	154.75	143.12	91.027	96.703	84.146	60.504	54.974	59.765	100.09	99.527	78.724	62.676	100.38	116.52	90.237	74.439
68.958	102.64	115.96	92.567	156.57	107.5	91.421	50.433	164.25	129.43	59.862	49.988	62.254	78.228	89.133	115.18	59.889	95.306	49.912	70.191	107.51	130	92.517	102.34	223.89	166.69	124.49	41.473	79.73	74.644	65.729	69.078	58.534	60.787	136.43	106.75	68.029	101.58	50.488	69.369	30.426	119.92	103.13	104.36	72.252	80.876	122.35	103.28	75.531	78.993
60.14	81.457	119.45	89.021	153.71	119.86	100.07	39.778	162.31	129.07	78.853	44.194	78.329	67.41	107.97	122.9	83.708	108.79	65.623	62.174	130.87	129.12	108.9	114.27	255.15	181.17	128.44	63.364	105.75	97.057	101.69	82.238	62.72	62.755	138.93	101.58	108.19	111.2	84.894	104.59	99.168	151.23	105.95	108.09	73.908	78.312	129.98	106.42	57.748	73.212
81.023	86.282	103.79	92.346	170.58	144.19	84.964	55.284	151.81	128.56	100.12	45.018	92.761	67.75	130.32	113.16	98.061	120.47	70.261	74.024	154.65	118.66	101.23	121.47	233.39	171.77	177.85	118.7	86.699	101.4	81.86	74.816	69.712	77.326	112.21	102.03	116.22	98.039	108.99	87.614	110.87	101	109.27	115.1	89.734	94.072	118.71	118.67	76.523	93.72
108.61	88.661	104.12	106.6	179.92	153.26	88.235	84.961	154.58	123.24	101.52	54.714	89.389	70.967	140.09	92.406	97.478	120.04	85.505	90.363	135.68	96.449	103.53	123.94	179.11	150.42	167.38	129.6	64.8	93.657	60.716	76.965	87.034	96.132	91.534	105.76	92.074	77.238	97.448	43.566	68.193	26.11	91.39	94.617	104.02	100.4	76.21	97.099	117.73	113.87
131.1	83.694	108.93	115.01	143.73	132.46	97.195	112.06	131.7	117.82	113.07	79.116	101.57	92.734	129.62	84.906	100.32	92.037	100.69	100.03	99.259	74.17	111.67	117.22	96.462	120.68	101.52	118.26	60.569	88.987	82.536	103.18	111.13	118.51	91.931	113.99	66.736	73.712	66.567	32.269	6.8937	-0.38434	77.923	64.297	104.67	90.989	40.955	69.834	138.66	116.04
123.81	76.495	112.58	118.16	115.22	121.4	103.15	125.03	119.24	144.42	123.6	109.32	125.12	131.21	118.61	117.08	110.78	71.442	83.375	97.681	111.15	91.02	113.84	118.18	67.312	137.04	70.279	112.56	82.261	111.75	147.56	150.77	113.07	122.83	95.166	106.33	54.766	94.073	38.88	59.165	-31.425	45.729	73.561	45.7	97.413	81.375	31.136	34.823	128.96	102.41
95.358	73.157	108.34	115.23	97.422	116.27	98.345	127.27	109.31	169.1	131.59	125.73	138.86	156.02	110.24	146.95	122.45	68.437	55.096	92.371	146.19	117.7	113.18	128.57	81.852	160.24	78.773	116.24	105.16	127.03	193.89	178.93	101.28	117.67	102.71	101.69	69.952	119.87	47.756	107.18	-19.476	104.6	86.201	55.611	92.044	75.607	51.32	29.144	101.98	88.498
69.232	83.237	98.212	111.74	88.178	105.85	90.308	125.17	94.436	156.8	118.83	117.38	117.27	137.04	89.013	126.31	118.05	86.104	44.893	93.119	157.26	123.96	108.12	134.47	101.25	150.5	101.08	113.77	103.2	109.12	167.24	157.2	91.637	111.45	117.97	111.92	90.046	126.41	79.43	126.91	14.255	108.61	107.26	87.721	102.87	83.253	83.727	53.898	90.354	93.075
67.282	103.83	87.856	110.79	101.83	105.7	81.308	123.99	102.01	141.68	90.704	107.3	84.617	102.03	81.121	91.516	99.073	102.61	55.827	100.96	148.69	112.45	100.01	131.47	117.82	123.79	126.78	116.53	77.333	80.256	103.62	112.11	96.917	114.06	124.89	124.6	82.223	104.43	93.925	92.78	14.68	54.6	123.09	118.27	112.62	96.99	110.38	97.348	100.22	110.89
86.619	134.01	84.724	114.93	96.254	92.294	83.163	122.19	90.122	103.49	52.152	96.227	49.724	61.466	60.844	42.666	76.096	106.21	91.792	116.99	82.852	84.858	87.245	113.35	78.124	82.386	104.49	100.81	51.12	52.846	33.89	67.935	114.67	116.22	124.89	126.49	51.497	74.798	72.767	41.169	-14.442	2.9029	123.91	126.49	124.59	118.74	115.75	117.98	116.6	128.98
105.39	128.42	99.964	115.18	101	98.419	103.74	116.48	104.73	107.35	50.761	105.8	64.68	60.88	84.78	66.947	75.806	89.47	124.36	114.39	50.19	66.404	113.15	115.24	73.063	85.097	73.613	107.17	58.899	63.078	64.494	83.81	136.42	121.7	121.3	119.52	40.953	62.404	53.054	28.722	-13.55	14.055	111.34	106.16	107.61	108.94	104.98	121.38	102.17	108.69
108.92	121.24	114.56	115.53	110.31	108.6	119.09	110.75	111.33	111.57	60.814	103.35	82.558	76.556	102.86	100.14	86.499	84.962	132.47	111.86	27.991	68.473	126.04	119.58	59.639	110.04	66.252	105.3	82.073	86.978	101.23	110.24	133.52	110.71	103.95	100.22	43.743	70.543	42.055	49.879	15.029	65.02	97.408	86.002	100.6	108.04	84.852	93.955	84.272	85.817
103.18	87.736	123.63	103.17	126.56	122.23	130	102.33	121.89	120.91	106.96	97.365	117.46	98.403	126.17	137.3	103.14	80.904	121.39	91.616	69.93	71.747	151.33	128.37	92.502	132.7	101.49	132.09	101.61	103.85	154.03	135.42	125.16	107.45	108.01	107.24	78.313	86.447	74.166	92.231	83.66	103.38	100.57	82.465	94.934	92.95	81.268	91.045	69.002	61.626
94.693	65.961	123.82	93.864	143.32	126.99	132.03	93.513	132.53	107.9	132.44	81.956	122.19	100.56	120.33	127.22	102.41	85.534	100.53	76.459	121.55	78.792	146.99	119.62	133.33	136.17	148.73	144.09	100.96	101.22	152.48	124.44	110.59	99.635	119.11	119.17	98.212	92.629	105.56	102.89	124.56	95.532	107.47	93.917	108.71	95.695	89.018	89.913	89.974	70.937
92.169	54.951	121.63	91.989	158.35	133.55	128.93	86.333	160.74	104.79	138.16	83.797	121.11	104.49	119.71	115.59	93.518	80.085	81.66	68.109	174.11	92.808	127.35	105.43	186.34	138.92	175	149.28	96.488	101.87	143.43	109.94	103.14	93.675	123.01	119.8	100.19	90.287	119.96	86.284	122.82	71.391	106.96	103.53	115.72	100.75	104.37	97.753	125.91	99.028
97.945	64.337	114.56	94.863	140.42	124.62	124.44	80.592	153.61	92.569	130.17	96.173	123.07	105.4	107.02	103.9	87.073	71.921	73.854	68.404	190.44	109.82	97.588	87.869	193.77	133.09	161.31	145.9	100.07	113.43	135.74	104.03	97.241	83.01	115.69	104.35	103.22	96.051	118.99	72.896	109.05	73.573	101.48	109.29	121.88	113.09	118.36	104.08	149.82	130.78
104.86	85.888	107.25	98.819	124.87	120.77	116.39	80.473	143.35	97.341	115.87	108.67	130.88	109.79	111.21	119.7	87.867	73.518	73.066	77.051	176.59	134.59	71.767	78.746	167.44	137.48	132.85	134.07	116.62	137.59	138.38	114.97	85.105	69.309	86.855	74.487	109.71	109.61	111.45	70.134	105.08	100.13	91.432	110.79	119.92	125.06	117.69	104.2	148.06	150.03
112.74	88.832	110.09	93.372	103.77	106.68	117.79	85.471	133.18	94.797	118.19	106.39	140.82	102.06	132.3	137.3	92.657	69.306	101.69	84.636	125.39	128.3	86.302	79.14	117.86	116.53	69.121	109.35	132.32	131.29	149.31	125.43	88.498	75.047	77.116	71.445	132.91	117.59	125.3	86.676	136.75	109.12	88.917	108.67	105.42	112.87	105.09	120.23	119.88	142.89
116.57	89.787	112.35	86.056	95.696	91.146	121.73	92.63	121.71	75.738	108.51	83.008	124.1	77.453	127.33	116.97	83.548	71.134	127.08	92.015	64.462	108.45	96.543	71.628	61.306	82.472	29.725	76.626	120.26	90.987	118.7	105.76	93.113	87.03	88.059	87.784	130.68	107.05	129.16	83.042	146.76	73.774	94.64	110.31	106.84	111.86	87.649	122.26	103.02	136.96
114.18	70.544	112.72	79.633	97.574	88.349	132.09	98.941	113.96	67.871	106.79	70.92	110.68	67.768	108.15	91.303	71.522	62.983	126.52	80.349	55.905	86.691	111.25	72.76	55.842	65.06	39.498	76.479	88.618	46.821	97.701	86.988	103.1	106.92	125.77	120.92	114.41	87.158	125.05	73.617	128.18	28.139	106.77	110.21	112.65	108.45	82.085	120.64	96.96	126.36
97.015	66.238	106.82	96.066	132.75	123.32	127.59	114.59	144.46	105.54	80.056	81.429	84.843	96.598	100.43	91.253	61.483	62.411	84.107	74.764	77.064	99.748	91.728	91.782	94.971	109.03	93.621	78.259	62.527	41.141	69.388	85.53	97.476	109.15	129.94	118.96	66.094	69.941	84.611	55.219	50.438	13.902	101.97	101.33	123.36	124.39	77.397	88.552	115.33	132.78
84.552	44.221	100.04	106.05	102.06	123.95	135.27	127.55	104.98	112.68	97.407	99.32	89.597	119.98	77.623	90.843	71.53	51.97	57.926	51.138	102.55	90.431	111.18	124.3	118.15	126.93	106.4	101.78	58.614	48.569	86.791	110.89	102.61	113.66	159.01	138.48	81.995	83.067	81.348	95.082	34.226	52.113	105.07	92.677	132.69	115.33	85.979	83.544	114.23	121.44
82.115	58.541	91.628	117.83	81.944	120.76	126.62	140.14	70.002	115.58	102.92	95.832	85.242	123.93	64.656	91.32	80.293	59.854	44.869	52.927	104.78	94.983	113.94	141.58	104.3	136.04	112.15	105.58	65.186	66.739	80.357	124.49	90.841	98.618	148.25	133.64	96.074	103.06	73.871	123.17	19.824	88.866	104.79	93.19	145.8	121.36	86.82	73.737	119.01	123.54
95.198	74.644	98.659	116.31	94.731	121.28	115.42	140.16	83.637	129.48	115.91	78.547	96.649	113.51	98.148	115.77	86.94	57.699	60.406	67.589	119.96	98.442	136.39	141.68	107.81	126.95	112.28	112.2	73.418	73.621	98.56	127.68	81.979	87.197	120.91	123.64	108.2	110.04	82.948	128.54	21.066	86.025	107.6	98.738	130.32	109.15	86.415	86.828	111.02	114.1
106.97	98.006	116.6	108.76	112.94	105.64	116.77	118.23	91.723	101.77	98.772	42.801	86.824	72.307	102.63	101.86	80.163	62.939	88.505	88.6	124.72	101.57	144.34	111.55	110.07	97.337	114.94	102.36	71.961	59.04	99.991	98.567	67.633	66.426	103.88	105.66	102.27	102.73	92.708	103.3	28.345	52.587	111.56	109.64	126.47	114.37	88.192	79.539	106.39	107.46
108.2	98.885	130.58	94.9	116.37	86.53	125.66	83.712	81.597	62.981	84.325	31.377	86.407	46.532	93.939	88.88	81.99	65.951	107.99	93.679	147.78	98.533	146.82	83.071	137.11	74.376	129.75	110.62	73.659	52.536	127.01	79.182	65.709	58.971	114.61	95.089	102.94	93.544	115.85	87.373	56.02	34.067	124.49	123.64	129.67	121.57	110.31	82.67	94.157	94.147
97.348	92.59	128.6	88.327	113.77	79.857	126.88	59.155	67.952	43.002	71.238	54.935	86.992	56.132	84.076	95.146	98.889	89.659	102.1	91.493	172.52	106.48	126.6	76.662	164.12	85.831	159.97	119.43	89.314	84.816	155.18	87.457	71.279	62.605	123.76	79.678	102.36	93.194	128.5	84.467	84.418	58.212	137.75	139.39	146.58	140.19	141.13	90.182	92.175	90.668
89.624	75.424	122.16	89.207	115.55	90.855	123.77	59.007	92.818	65.703	81.266	103.27	100.64	91.943	110.58	137.7	130.43	121.51	97.62	91.038	182.68	116.54	117.41	99.717	182.1	120.58	160.27	119.51	124.41	144.54	194.7	128.48	98.203	88.794	118.56	69.887	106.16	97.812	129.64	95.08	116.21	108.12	139.44	141.43	146.14	136.58	158.98	113.11	94.508	86.194
105.87	78.125	111.09	91.019	93.545	88.941	119.6	77.469	101.42	78.661	111.86	133.58	120.58	105.75	119.76	148.66	158.33	148.14	115.72	107.23	151.45	117.43	109.99	111.36	128.14	119.87	117.67	117.76	150.86	182.4	199.63	150.57	137.74	125.59	103.67	75.613	109.39	100.96	118.65	108.25	143.22	145.34	133	130.45	134.24	119.61	154.64	134.06	98.026	84.347
132.51	101.58	110.04	98.264	78.631	90.053	119.98	101.21	116.71	90.431	135.94	139.35	139.17	103.69	118.34	131.19	171.67	158.62	139.39	136.08	110.45	128.42	100.99	103.53	52.524	98.688	63.35	115.7	162.92	190.26	177.44	143.68	161.84	147.04	63.067	72.884	101.92	101.08	101.49	118.36	156.82	165.05	103.3	96.494	95.529	86.708	120.8	120.2	95.351	75.354
139.04	113	119.61	107.3	91.972	113.3	130.17	114.26	148.57	125.06	143.24	144.18	160.78	112.1	126.18	128.29	172.35	155.13	138.41	143.27	122.37	156.01	102.12	94.754	49.031	100.14	46.283	130.79	172.89	193.24	177.35	137.19	153.95	142.19	16.881	57.909	104.47	109.48	105	142.23	180.87	195.35	56.033	46.916	38.397	40.839	78.56	73.737	79.566	50.171
121.42	122.14	112.65	111.85	93.164	124.28	124.12	116.87	133.7	141.78	126.5	150.62	160.32	132.22	118.34	120.93	158.4	149.16	107.29	128.64	144.84	173.79	82.888	84.427	61.932	100.69	65.799	135.89	169.68	189.98	152.39	123.64	114.53	114.46	-14.038	41.617	117.06	129.24	125.3	177.31	198.53	237.44	26.802	21.237	11.267	26.857	57.282	32.58	74.281	42.949
94.767	112.98	90.761	104.74	85.705	118.25	104	114.81	100.77	152.37	109.06	161.12	147	154.55	122.69	134.76	131.77	136.18	71.556	95.579	166.78	156.64	71.256	89.869	94.204	99.649	100.75	130.32	150.96	175.97	123.1	118.17	76.465	93.709	-1.8277	49.073	133.65	141.87	149.02	196.34	194.51	263.1	35.508	33.766	18.869	40.593	66.008	41.872	86.117	57.952
91.722	124.03	60.809	94.859	51.194	75.611	74.833	117.9	30.229	118.26	92.048	142.76	111.05	140.59	95.914	110.96	90.034	116.45	62.653	85.809	127.75	102.79	52.322	92.624	57.512	59.33	123.91	107.19	97.262	119.31	41.109	85.213	56.201	87.665	45.832	80.238	121.51	126.89	139.23	164.4	130.65	231.3	79.392	80.602	64.705	90.065	86.167	87.211	120.31	102.94
111.27	142.47	53.477	98.26	34.491	47.876	63.563	130.22	-6.4317	93.379	85.234	105.58	83.974	104.75	66.99	78.923	54.079	86.119	84.199	105.23	72.238	52.715	53.985	104.75	15.277	23.567	140.06	103.15	38.454	44.12	-25.685	50.453	61.733	99.814	99.825	115.22	84.945	86.689	103.62	99.472	35.883	154.49	113.32	111.91	94.529	120.5	89.08	124.81	141.69	132.66
124.39	143.29	80.929	122.84	52.591	67.465	83.079	147.94	14.269	110.26	86.431	78.806	80.387	83.237	55.569	67.788	48.505	63.488	110.39	128.37	52.023	46.336	87.207	134.61	26.166	31.851	153.7	123.7	21.102	5.8911	-19.01	51.047	77.537	115.25	127.39	129.6	61.021	58.283	80.055	64.699	-14.126	95.452	99.23	92.274	75.884	92.333	64.069	113.6	125.67	112.43
104.75	121.13	110.26	153.48	114.43	142.65	101.94	161.73	84.834	189.99	81.83	94.802	94.692	111.53	78.047	112.02	75.153	81.296	93.053	121.23	113.48	105.63	114.53	167.87	111.25	108.43	199.33	155.75	61.963	62.87	60.001	103.64	76.833	116.87	103.27	108.83	64.313	73.383	84.332	87.339	13.166	103.11	48.231	44.021	31.871	35.881	38.119	62.624	91.767	64.417
70.816	94.603	100	152.91	96.84	155.4	92.34	158.72	65.302	197.88	76.492	126.92	89.639	137.95	67.858	118.24	106.23	121.55	70.713	83.846	133.96	139.82	106.89	153.56	110.31	123.14	168.62	130.77	116.79	143.42	105.13	142.39	76.12	113.55	80.228	101.5	108.14	126.89	120.47	165.64	116.47	153.8	26.463	29.182	28.836	13.729	51.641	47.627	75.166	45.102
55.087	96.886	26.534	104.3	50.807	121.9	34.389	129.85	-11.626	165.3	71.566	155.27	80.669	140.28	31.617	106.39	107.58	164.67	30.798	36.986	158.25	143.1	32.073	76.304	49.745	94.917	159.16	115.53	121.16	207.53	82.381	128.65	70.701	109.45	74.072	114.42	129.15	164.49	131.44	192.9	181.79	178.67	80.136	93.359	96.698	85.471	123.97	103.83	98.676	93.622
62.847	114.31	-18.583	58.465	1.8813	48.661	-12.378	101.24	-16.605	90.852	43.308	147.27	33.794	100.36	37.118	63.004	77.012	147.52	69.809	48.583	40.387	75.616	-24.91	-4.1838	-49.043	15.841	13.923	20.456	90.099	160.39	-9.0225	55.62	98.094	116.72	78.227	128.21	105.82	136.97	103.01	149.5	166.99	131.07	143.13	162.34	150.44	166.36	177.57	192.02	136.05	166.59
97.484	132.22	1.9593	42.75	-61.183	-44.667	11.003	79.257	-29.455	-36.588	33.289	92.01	-6.4751	17.902	12.226	-40.226	50.574	89.27	167.9	103.59	-125.5	-21.744	-14.039	-43.373	-144.3	-87.12	-151.74	-51.805	45.948	24.957	-99.786	-39.256	136.99	122.35	116.09	145.14	91.395	78.078	75.914	87.686	123.6	50.781	181.95	191.62	164	190.13	180.02	237.87	137.16	193.65
98.603	80.503	96.425	75.665	103.14	57.827	118.13	63.253	148.69	67.375	48.895	86.808	49.41	16.624	76.686	49.598	65.258	98.248	159.64	99.732	59.646	44.372	94.799	41.513	135.7	71.183	18.995	68.416	72.689	43.05	48.904	17.235	115.47	95.87	122.74	102.33	94.036	50.054	63.957	21.076	102.56	44.278	132.3	137.08	92.768	106.95	122.84	145.38	86.861	111.51
137.18	151.74	119.64	136.03	129.69	109.11	93.949	111.79	144.27	89.721	70.244	76.534	77.008	67.618	86.378	34.286	112.91	77.675	187.11	201.48	7.9847	70.893	61.095	84.008	76.779	91.671	97.731	130.07	94.919	30.427	7.4285	19.116	126.24	109.86	50.809	47.132	64.933	43.294	51.05	47.127	-8.8528	18.85	88.338	76.098	36.867	58.121	74.462	89.892	51.95	85.826
138.39	126.12	154.38	157.82	135.15	130.41	141.54	122.16	73.666	94.568	124.73	95.705	136.87	103.21	54.24	65.366	156.54	132.45	154.86	167.85	134.33	124.18	126.38	149.69	138.72	145.87	239.33	203.76	157.04	122.09	124.17	117.96	111.48	102.2	69.861	43.373	123.41	112.97	97.334	136.91	50.123	101.25	38.971	16.16	20.458	-13.327	35.186	-6.5118	29.556	18.198
131.37	104.77	154.15	149.08	148.15	137.22	129.52	128.59	100.21	131.75	146.86	139.65	168.16	163.55	122.67	154.01	164.88	147.81	128.37	140.44	171.07	142.04	158.53	181.95	160.62	164.56	240.74	164.56	189.71	195.51	200.51	196.95	118.64	112.74	63.738	45.464	129.86	150.81	111.97	190.52	80.768	163.83	7.5892	-10.674	9.1092	-35.291	18.588	-21.664	53.097	6.6459
128.63	122.07	113.54	112.1	88.498	73.513	108.59	109.21	47.351	71.587	130.01	139.08	148.25	146.51	102.83	136.73	132.17	142.12	112.99	126.78	110.85	113.3	128.01	141.18	69.716	91.915	158.53	88.979	148.29	181.18	155.38	170.43	117.86	107.87	94.678	74.424	114.18	149.1	96.703	176.79	104.48	183.33	26.17	23.935	68.753	36.567	32.657	-1.7371	99.093	51.615
118.69	129.7	76.8	84.53	56.028	51.23	96.256	92.722	44.424	57.139	112.97	137.26	132.57	126.21	98.311	125.19	113.81	111.43	103.69	125.79	71.783	91.195	94.825	100.46	30.308	40.772	79.988	66.703	98.736	141.29	112.96	119.36	118.58	109.31	114.42	96.297	104.48	119.06	83.837	130.81	131.01	168.64	54.931	66.319	102.66	97.216	60.482	42.456	107.71	84.343
106.54	141.44	46.278	85.66	34.01	67.89	76.468	101.64	29.356	74.026	102.89	138.03	115.12	121.6	75.867	101.22	128.85	96.462	96.132	138.7	55.22	100.97	45.975	69.383	-8.1845	18.769	49.197	92.273	78.949	122.89	68.911	75.649	116.22	116.13	92.722	91.139	107.34	103.72	80.216	103.25	148.71	138.96	79.979	98.546	110.2	131.46	93.83	76.289	85.521	102.01
88.63	127.03	44.953	104.33	54.365	117.86	70.677	124.9	39.442	132.45	99.956	151.36	104.44	136.98	67.384	114.31	154.53	120.38	80.131	126.84	108.28	151.11	32	70.229	18.866	64.949	85.165	131.21	109.33	163.67	94.345	95.335	110.42	120.96	49.332	63.638	118.9	122.84	87.486	106.08	164.72	125.87	84.838	105.6	94.975	128.14	116.23	75.411	62.562	97.283
83.335	97.848	63.057	111.15	63.832	133.4	75.611	142.76	47.342	158.41	104.43	153.66	98.157	139.35	72.875	130.49	150.6	131	89.164	100.67	132.46	169.55	60.144	80.87	43.818	102.11	89.136	132.04	144.07	185.28	149.85	139.01	124.06	132.53	37.519	57.318	127.96	145.41	107.64	129.73	166.79	114.74	85.464	97.492	81.236	111.04	124.98	81.853	62.525	90.411
96.094	104.19	73.076	101.13	61.048	107.41	81.571	139.51	31.865	123.04	89.452	118.6	84.792	108.69	55.575	106.34	97.924	115.67	96.557	89.006	101.95	150.56	69.148	74.662	29.697	104.78	93.408	110.38	127.18	144.49	146.44	139.15	128.06	126.87	66.185	75.337	105.52	136.25	115.33	120.19	124.88	92.141	93.575	96.538	107.65	133.46	118.66	89.271	100.97	108.69
106.91	102.17	93.256	89.011	66.829	85.223	113.42	121.65	56.01	86.814	81.442	76.929	90.638	78.735	68.083	91.503	42.871	66.759	105.02	85.232	64.32	98.693	100.88	85.737	61.693	96.301	80.878	99.239	91.53	66.399	141.38	120.7	129.93	118.36	133.91	121.18	96.696	96.847	139.07	99.759	110.78	73.522	92.26	81.788	125.69	131.33	97.319	104.48	131.8	108.19
108.22	115.49	98.079	93.84	85.775	96.787	135.33	108.33	78.915	79.832	76.279	52.298	101.56	79.716	70.626	83.171	25.241	50.552	75.952	94.068	72.273	75.347	94.237	98.415	101.22	101.37	126.98	121.48	63.418	31.243	106.94	93.18	104.69	98.075	173.14	150.67	90.956	64.376	147.28	73.321	115.12	67.772	87.868	73.294	144.88	128.73	81.191	94.663	150.1	106.6
103.28	110.33	96.129	108.81	102.49	133.55	134.01	110.39	105.73	120.3	103.59	75.8	128.49	128.79	94.747	117.56	62.15	73.078	40.401	98.444	131.8	80.086	87.93	116.12	140.93	121.54	180.44	158.43	78.559	71.647	108.53	105.02	87.782	94.968	164.72	158.5	99.89	66.922	144.11	79.348	145.58	77.169	88.689	74.739	137.76	106.11	87.224	88.123	140.66	98.735
102.6	109.24	85.433	117.26	79.688	135.25	110.22	114.27	75.369	127.08	134.99	110.56	137.12	163.69	83.556	127.45	107.52	126.52	28.972	100.85	167.91	92.91	74.326	108.15	107.45	120.43	200.51	165.7	109.14	134.82	107.4	126.57	86.538	98.421	130.72	149.24	102.08	99.041	118.03	102.2	161.75	87.829	105.94	100.4	143	115.48	110.58	80.787	127.86	113.62
104.86	103.28	85.827	109.2	47.935	102.05	94.305	104.62	41.904	97.16	151.72	128.06	130.88	151.04	69.729	117.19	122.04	155.9	61.39	100.32	157.94	89.976	86.975	90.359	61.794	106.96	170.78	143.82	129.63	154.71	119.28	141.76	106.14	104.01	112.52	141.17	97.738	122.74	94.521	116.27	152.6	90.655	125.32	127.85	150.41	143.01	127.9	85.752	114.95	134.67
101.56	85.582	110.57	98.715	84.325	98.753	96.689	89.818	117.52	113.57	145.31	134.2	130.99	130.4	136.7	153.74	108.43	126.89	108.28	103.04	146.62	88.164	132.49	102.59	107.26	128.01	136.29	118.27	137.04	130.79	162.77	155.45	127.6	107.43	96.905	125.54	85.124	109.5	91.319	100.12	118.56	89.474	119.26	124.42	115.44	137.93	118.41	109.53	100.61	131.76
92.606	87.469	133.77	96.06	63.326	54.716	135.11	74.932	109.84	45.996	102.62	89.774	90.516	46.137	117.72	94.044	78.27	85.776	167.36	109.46	62.082	53.235	160.21	105.34	102.06	89.403	53.026	63.235	126.97	48.696	131.54	108.51	132.37	92.373	133.63	131.76	102.27	86.138	114.29	85.115	130.64	92.777	102.75	99.397	114.54	126.62	94.606	102.7	99.111	118.39
105.36	116.77	99.66	89.546	104.87	94.751	116.42	78.265	95.29	99.966	104.98	89.41	120.96	56.467	110.81	125.98	79.86	77.374	95.996	93.375	178.36	95.946	111.33	107.59	144.85	109.97	199.73	149.56	88.481	66.513	117.31	82.347	80.805	73.5	115.1	114.1	97.154	78.85	111.63	49.82	112.7	107.27	119.6	109.99	112.78	122.54	111.99	116.45	106.32	105.54
103.7	103.31	112.54	108.6	111.88	119.53	128.03	105.53	126.58	139.66	104.31	102.43	112.26	82.146	131.41	154.6	97.779	77.74	72.489	83.516	181.46	91.531	126.75	132.61	168.06	116.32	151.63	116.17	98.122	83.049	131.06	93.285	68.256	75.338	105.33	97.766	104.39	86.141	102.91	66.473	135.36	118.63	104.66	90.357	91.316	74.88	106.96	101.29	109.35	75.844
112.31	91.574	124.73	120.36	95.17	124.24	126.54	130.9	121.72	148.33	125.68	114.51	106.95	112.68	129.58	155.48	109.15	81.301	58.152	79.159	144.94	72.505	150.62	142.58	133.4	112.18	90.686	90.725	93.837	88.387	145.06	115.25	75.006	88.763	109.32	95.597	97.465	97.898	83.942	96.859	115.38	105.74	105.21	97.148	91.256	62.952	106.66	96.897	107.36	66.129
116.5	86.905	139.93	121.43	85.052	114.94	133.02	133.99	90.921	115.25	140.89	100.04	101.16	110.91	97.511	111.81	95.056	77.322	60.706	78.537	92.566	59.073	177.96	141.02	86.854	110.83	82.406	103.94	70.965	64.938	146.29	126.7	86.199	95.316	146.53	113.97	85.237	97.666	81.58	111.03	55.117	73.069	109.05	116.48	115.64	89.224	98.318	91.277	99.924	73.155
106.64	80.82	160.44	119.68	110.88	117.53	146.16	121.06	94.292	92.206	139.5	77.322	103.54	104.15	93.287	79.661	72.161	58.61	74.652	81.573	70.875	74.215	201.57	148.47	83.544	118.53	135.62	143.24	54.64	43.239	143.88	131.31	89.115	93.211	179.45	133.29	79.746	85.831	109.54	103.44	-5.037	43.666	98.994	119.56	116.28	99.839	79.327	89.487	87.334	76.588
89.205	81.895	164.16	116.3	134.64	118.86	151.98	102.59	95.365	83.058	120.89	66.527	107.68	102.91	93.178	70.198	59.07	57.626	83.405	82.322	102.34	116.27	189.76	150.1	100.1	110.71	214.05	174.77	58.42	58.066	123.24	121.76	73.733	81.543	180.7	136.23	89.113	86.573	146.14	87.887	-8.4849	42.581	86.819	109.06	98.264	86.92	70.947	80.547	81.311	77.44
81.905	88.535	144.01	108.72	119.71	103.41	132.27	92.734	88.032	88.57	106.72	86.383	111.96	120.68	104.88	91.48	67.797	73.654	96.565	87.95	140.65	142.78	149.45	136.62	99.842	71.252	215.69	155.37	81.794	97.406	94.18	104.7	64.004	79.953	140.16	118.95	110.99	108.12	166.12	92.782	58.186	67.354	87.381	97.596	63.112	52.34	85.615	84.432	78.392	76.216
89.985	110.75	106.66	99.04	89.338	81.199	89.916	90.569	82.461	99.467	93.696	118.28	101.88	138.38	113.29	113.99	83.994	104.07	107.88	105.21	146.52	137.86	90.863	105.72	83.352	37.604	145.94	92.188	101.4	127.26	55.376	79.932	64.896	84.221	79.01	84.98	123.17	135.9	149.96	108.26	141.07	96.943	103.1	104.57	43.268	39.07	112.24	95.291	80.259	83.278
106.27	137.62	67.424	87.003	80.746	72.58	44.869	88.523	88.838	108.16	87.975	134.82	84.988	134.68	114.58	111.35	95.111	120.52	116.55	125.48	114.33	102.77	43.792	72.069	80.533	42.358	72.923	45.364	101.45	118.91	24.613	54.163	79.444	94.62	46.972	65.953	126.31	146.55	123.43	122.7	189.37	109.81	129.14	134.25	52.352	60.705	137.13	124.83	76.982	94.811
108.19	142.24	53.416	82.252	136.22	103.11	21.684	84.934	152.74	136.38	81.096	132.59	68.169	121.2	139.61	106.86	99.32	110.18	116.66	132.99	77.098	73.474	36.642	65.652	141.93	106.94	52.909	35.896	99.776	96.66	31.17	51.663	95.324	104.74	51.206	68.804	121.34	131.06	110.63	122.19	186.01	109.73	140.56	162.34	63.199	86.973	142.31	161.51	67.418	98.411
92.554	135.71	55.452	85.967	199.9	135.45	18.617	81.039	201.35	145.9	64.128	116.91	46.216	102.46	142.13	84.7	96.865	98.053	103.58	124.28	45.051	72.17	40.917	72.222	199.47	170.48	82.397	42.619	103.08	91.237	39.354	59.698	93.806	103.32	72.859	85.177	108.87	108.84	106.2	107.09	154.07	114.05	141.5	182.02	81.105	117.71	137.28	178.92	67.453	107.94
75.891	112.02	57.81	84.777	214.95	144.4	19.879	80.226	203.3	146.58	71.953	123.25	54.029	108.82	135.89	87.266	100.96	89.905	85.433	98.485	49.542	85.901	55.894	81.46	221.77	184.33	103.35	60.027	114.34	116.84	70.201	85.945	88.564	107.26	87.197	106.62	104.93	100.25	106.69	102.67	142.59	133.47	148.38	187.61	85.763	127.79	142.91	192.73	66.172	114.2
66.467	107.6	58.853	89.047	184.54	128.03	20.634	86.318	177.78	133.46	73.77	140.2	58.462	125.27	116.92	94.666	102.43	109.64	72.425	89.839	43.367	105.28	52.428	78.34	181.15	157.89	67.351	35.11	123.61	145.7	74.095	104.51	79.471	102.09	67.028	96.72	87.687	104.72	78.969	96.59	140.15	154.21	149.39	173.67	97.524	142.77	142.24	165.83	77.499	128.16
72.545	100.14	65.472	90.81	157.75	124.1	31.97	94.731	184.76	149.53	96.281	160.76	87.364	146.06	137.72	131.48	110.28	124.75	75.792	92.25	55.875	109.49	67.027	78.974	154.38	139.74	7.2694	23.616	128.08	151.69	101.07	128.03	91.306	107.04	49.801	79.208	81.131	107.5	56.295	98.635	150.14	155.95	142.37	139.14	101.78	136.01	132.39	139.46	78.536	120.75
90.287	116.71	70.503	95.886	145.75	126.22	50.024	102.4	189.95	148.28	102.36	141.54	97.748	132.51	145.58	122.54	114.17	133.25	91.58	114.51	36.356	103.93	60.287	67.133	99.034	129.65	-26.048	21.645	117.57	119.81	82.026	117.75	107.83	106.14	56.217	67.111	71.986	98.082	41.695	91.884	133.58	125.94	125.91	104.09	130.11	142.14	108.49	108.7	90.503	116.32
106.31	109.61	83.063	92.129	156.37	137.4	83.139	100.51	199.9	147.41	112.29	106.24	114.3	106.69	155.81	110.67	121.94	124.09	105.43	114.75	47.98	102.92	70.465	63.03	79.464	133.82	1.6222	56.498	113.75	97.311	87.279	108.05	122.5	107.09	100.47	85.825	83.431	86.288	62.18	91.413	125.4	97.543	106.78	78.303	149.56	129.13	88.221	100.29	103.2	101.56
112.81	97.801	90.52	80.178	144.49	122.69	104.57	89.837	166.76	113.93	106.99	73.339	113.23	82.17	132.17	84.414	123.72	117.62	108.72	100.79	56.781	111.99	67.968	52.951	44.236	112.4	46.513	78.618	114.7	102.75	82.048	88.16	116.4	97.651	138.23	113.06	95.184	83.546	88.378	92.193	122.44	93.641	94.878	75.892	162.85	125.98	83.256	96.624	128.62	105.82
105.4	59.5	102.81	59.642	125.61	104.12	114.17	72.195	148.85	101.99	114.63	82.05	126.53	92.313	136.84	114.01	126.12	110.99	103.23	69.248	104.11	124.2	95.269	61.619	70.769	94.319	74.32	96.177	127.97	141.34	135.02	98.509	103.05	90.349	143.18	129.36	115.01	91.375	116.46	98.35	143.19	120.75	88.234	80.89	137.13	107.38	94.221	104.25	140.22	106.84
103.63	65.081	95.256	43.823	47.915	46.999	95.019	59.44	59.533	35.993	119.65	87.36	117.99	87.808	99.23	91.403	120.24	108.03	112.84	68.876	80.944	105.17	94.271	51.868	27.12	32.957	51.312	86.888	116.08	138.03	126.89	80.004	93.235	81.532	119.25	125.08	124.95	99.356	125.22	98.994	143.37	130.46	99.705	99.262	131.65	127.72	114.95	113.35	147.09	132.39
92.49	68.65	110.28	52.651	47.721	47.916	98.359	56.55	68.592	35.803	119.25	92.435	113.24	84.243	119.42	108.84	115.59	110.61	118.08	74.74	95.069	97.619	121.67	72.755	87.472	55.781	60.88	86.216	111.78	126.62	153.47	94.951	93.25	74.546	85.132	90.597	122.42	96.697	122.64	77.359	124.65	113.39	91.131	93.468	116.75	134.05	114.96	102.72	139.32	136.83
91.511	82.163	125.6	76.117	75.502	69.969	113.74	66.819	88.382	51.079	120.56	76.987	113.7	69.712	137.24	114.88	112.55	106.5	117.87	85.193	117.26	92.386	140.51	94.969	143.34	100.98	109.08	103.61	101.6	99.387	163.07	111.37	105.59	79.738	75.098	63.188	110.66	88.596	117.71	56.384	89.566	65.771	86.077	85.888	113.41	134.65	108.36	98.874	125.57	132.42
100.64	101.21	129.69	100.52	82.732	74.108	127.93	84.242	67.25	44.121	113.16	51.059	106.47	52.186	111.91	92.488	103.66	100.76	110.9	95.172	118.51	87.308	132.98	101.87	130.73	113.8	148.74	110.89	86.202	70.689	132.75	109.73	117.97	93.279	91.475	62.073	94.275	87.153	109.92	57.326	62.585	22.293	92.725	90.803	120.89	134.8	102.86	99.564	115.83	131.53
99.519	100.46	130.76	117.85	91.257	77.701	135.37	97.149	65.726	51.036	87.626	47.343	88.863	56.322	84.196	92.132	87.048	103.16	93.931	95.884	122.28	94.866	123.17	110.92	120.17	117.12	150.25	97.759	80.644	67.411	108.06	107.88	116.29	104.05	107.46	76.131	80.213	94.382	97.703	75.308	60.59	20.339	92.073	94.737	110.61	120.86	91.874	85.047	107.96	125.34
93.582	96.994	112.9	119.5	78.109	74.205	112.82	101.28	56.867	53.722	64.792	62.263	67.426	71.786	58.239	91.095	73.369	101.37	83.008	99.568	107.44	97.339	105.24	114.05	92.233	92.423	114.44	91.567	68.718	64.963	74.747	90.033	104.58	111.24	111.71	102.74	79.292	102.09	88.12	99.094	61.572	46.69	91.899	98.271	91.703	107.1	86.504	77.279	100.16	120.4
84.641	93.031	89.605	114.9	70.926	83.976	76.003	99.378	64.792	63.552	57.877	77.278	53.192	82.248	61.153	89.721	76.175	90.775	83.818	103.48	90.081	100.63	92.722	118.86	79.359	71.832	87.173	106.77	54.706	59.794	48.332	69.669	89.539	109.93	102.46	123.93	88.436	101.76	83.229	107.69	43.558	73.12	85.541	90.508	74.121	93.067	85.223	80.353	97.796	112.53
80.834	100.4	70.718	114.07	78.706	103.93	46.267	97.26	71.264	72.211	63.105	72.579	50.852	76.589	72.96	78.93	93.478	84.899	81.511	102.93	84.524	119.93	70.771	115.75	66.572	70.866	112.16	129.49	44.142	65.368	20.855	53.413	69.994	92.954	81.736	121.49	86.326	96.747	70.431	92.778	-1.0283	80.985	78.656	80.629	83.023	97.138	89.26	82.032	114.12	112.22
86.121	91.128	73.685	112.42	90.397	118.45	47.116	98.427	81.633	90.215	92.613	69.734	82.563	80.547	104.65	97.253	118.07	80.188	76.904	86.489	106.45	141.83	69.527	112.87	69.291	84.626	142.85	134.9	56.962	94.67	39.533	68.424	65.259	80.47	64.054	105.49	83.697	98.562	65.97	92.275	-16.678	84.694	78.292	74.391	95.774	94.407	99.121	93.12	130.4	105
96.41	88.193	82.086	105.38	68.528	95.442	66.56	101.06	50.893	77.281	111.16	72.399	110.57	87.558	100.35	102.86	124.27	91.594	77.338	77.917	99.169	143.33	60.438	91.929	35.114	79.671	113.08	91.627	85.445	123.88	54.979	84.335	76.341	77.188	55.65	87.675	81.106	111.17	67.455	118.9	16.652	96.794	89.099	83.093	123.1	109.86	108.44	91.819	139.67	106.41
92.093	69.854	104.39	95.733	53.358	70.38	105.15	102.28	62.922	73.316	105.08	95.735	116.79	101.32	109.08	120.47	113.01	106.22	104.59	82.855	67.177	113.82	83.843	84.831	50.292	88.355	-2.6119	18.814	136.7	136.62	102.59	114.44	114.56	96.94	66.535	84.537	99.473	122.35	90.563	163.39	105.39	123.95	87.028	80.346	126.45	108.01	101.03	77.185	122.52	94.112
76.285	74.811	111.32	93.098	84.222	82.797	122.23	104.53	127.69	97.705	62.228	119.26	84.706	108.36	126.72	129.32	94.95	122.86	136.46	112.96	31.98	87.711	92.78	87.57	108.71	131.13	-83.816	-19.894	174.68	130.07	130.08	133.6	153.79	124.97	75.679	86.509	107.23	114.62	102.34	165.76	159.33	138.88	73.313	71.336	119.79	115.76	84.855	55.365	102.31	91.159
86.082	110.41	67.377	80.389	98.802	102.09	87.352	105.84	119.64	113.41	58.245	128.78	74.875	102.54	107.79	105.78	96.636	115.49	147.44	137.93	43.601	70.771	66.953	76.887	121.01	139.95	-16.168	68.616	150.55	104.48	119.9	122.45	180.72	161.85	99.681	119.44	111.59	95.637	103.84	129.83	149.85	121.74	98.075	93.675	121.74	139.33	106.31	101.04	85.366	106.39
65.477	86.034	96.436	102.22	140.63	126.56	127.9	101.73	198.59	121.46	25.3	111.64	27.545	47.121	110.29	88.2	97.995	113.9	188.79	129.16	24.131	60.844	130.07	109.38	216.47	173.51	-1.0414	76.578	153.69	73.871	150.92	132.61	196.76	164.59	154.44	140.39	115.88	72.472	88.154	77.09	159.9	102.91	70.044	67.308	104.56	108.35	88.925	87.207	83.743	93.381
76.63	88.548	101.12	118.41	140.15	120.85	115.36	105.62	209.13	121.35	32.501	105.49	23.135	35.028	104.23	84.547	96.347	100.74	188.33	123.53	0.020029	65.851	138.85	111.03	193.34	140.31	45.724	81.279	115	51.912	115.66	105.14	178.79	148.32	154.33	133.61	85.6	57.32	48.975	40.392	118.86	65.168	71.262	74.909	82.328	92.779	90.372	112.83	93.141	102.76
106.37	102.04	82.739	107.1	72.175	59.97	88.316	97.807	95.167	69.233	79.105	107.53	58.951	38.659	36.98	54.351	77.255	101.87	150.31	102.17	7.7814	66.614	114.7	74.163	80.236	45.245	94.785	98.265	53.351	36.381	43.384	44.568	129.31	112.96	145.68	125.47	79.111	70.585	36.631	50.832	101.52	39.379	101.6	111.71	82.629	96.469	104.14	138.99	90.75	111.15
109.58	105.66	92.875	103.21	38.399	17.676	82.707	94.934	69.72	32.043	85.279	111.73	59.885	48.84	26.837	30.264	45.25	99.493	144.83	104.04	-36.171	51.825	103.28	50.469	4.2257	-12.573	14.869	35.208	37.973	14.072	-22.132	-3.5603	96.24	82.754	117.99	98.259	84.598	79.949	49.898	78.834	89.595	19.477	89.515	104.98	69.146	83.068	82.514	115.34	80.11	104.07
115.69	114.67	83.483	86.518	56.094	27.014	72.469	91.246	62.223	41.251	107.66	118.53	89.243	78.438	41.63	35.363	38.712	93.01	107.76	96.289	32.809	69.06	75.894	40.968	-7.7814	-2.0215	48.182	68.868	29.62	31.294	-27.682	-7.0587	67.653	73.855	87.258	81.571	97.767	89.767	74.491	84.384	49.223	16.097	92.976	106.18	65.663	81.661	81.028	102.91	66.393	93.098
101.67	93.236	105.52	89.908	109.25	73.323	104.72	95.185	137.02	76.307	102.91	112.85	93.517	88.204	98.341	67.587	62.337	76.74	108.37	88.599	82.371	80.327	93.539	74.206	69.733	71.606	47.551	84.146	66.784	60.408	48.602	51.185	83.836	93.523	83.544	80.338	107.16	86.065	87.927	74.395	24.032	32.805	79.612	83.155	61.872	66.115	77.539	79.397	60.653	75.612
96.024	87.324	118.98	101.96	134.71	103.43	127.13	102.51	169.7	92.433	90.424	100.8	86.911	93.344	122.54	94.297	103.73	77.942	105.96	93.159	99.728	90.439	94.219	106.21	116.8	132.19	69.7	92.766	100.49	99.093	118.06	114.15	109.33	116.92	80.252	83.897	92.865	83.948	69.549	61.932	15.216	69.714	88.836	88.803	77.595	80.067	91.023	71.001	72.887	81.096
105.47	86.914	116.72	99.905	83.568	71.388	131.59	98.826	101.86	52.115	100.33	91.752	85.779	88.552	92.976	86.271	141	95.963	112.62	103.09	78.323	67.053	95.531	112.07	95.195	116.4	67.368	94.738	120.2	118.68	152.47	141.65	136.7	135.88	100.02	108.08	102.75	97.34	69.076	91.491	81.622	120.53	124.67	122.96	99.239	98.852	117.13	94.804	77.919	87.175
109.19	91.045	113.85	92.994	79.53	60.482	109.21	87.359	100.85	60.003	98.337	99.438	80.03	103.58	112.75	106.08	151.99	126.22	112.26	125.95	76.487	58.39	93.165	106.16	108.11	112.97	68.345	82.15	143.23	141.15	156.06	141.97	142.11	133.1	94.436	104.57	113.47	108.93	84.438	120.87	162.81	160.95	137.35	142.02	88.145	98.389	124.15	113.51	80.251	82.219
116.51	109.87	101.46	75.376	57.458	32.023	81.136	69.128	75.814	33.452	89.584	83.173	58.695	82.325	108.79	63.567	132.34	136.62	134.58	150.68	47.835	39.947	78.706	68.465	65.605	67.621	35.123	60.389	149.8	120	90.32	89.503	136.39	116.39	110.34	103.88	141.48	113.79	123.85	142.75	231.35	169.53	139.51	142.23	87.39	94.509	126.09	128.89	87.433	79.979
123.63	112.12	96.746	58.708	77.217	45.466	72.497	54.196	105.33	53.817	89.213	66.16	65.475	64.82	132.15	53.347	104.91	115.91	142.96	146.09	75.915	51.724	78.104	43.327	67.621	56.026	35.867	68.447	143.32	99.751	52.927	51.847	121.17	98.048	127.8	97.133	157.2	103.95	153.01	129.81	244.41	161.25	133.48	125.63	81.556	76.771	132.87	145.37	99.612	76.176
142.66	130.97	70.56	44.354	70.896	55.852	64.211	47.192	67.86	62.965	101.49	49.521	100.94	56.327	96.453	38.992	83.917	94.05	111.49	121.3	118.46	84.713	41.454	12.635	23.019	33.396	92.56	109.53	95.253	83.733	3.4425	12.193	91.917	78.91	129.12	91.542	139.28	91.091	139.43	92.948	190.21	148.9	157.68	141.51	109.34	100.52	163.39	171.63	121.52	102.51
129.43	113.63	91.985	57.824	41.129	41.616	109.93	49.554	63.872	40.622	81.575	42.457	98.845	42.449	61.841	25.527	77.177	92.517	122.72	98.716	46.83	82.04	59.612	17.668	5.0055	10.814	-2.0734	39.087	82.819	56.473	-11.092	-0.21592	93.17	68.294	124.59	87.454	122.9	80.475	113.5	83.934	165.76	151.19	151.31	136.6	122.36	104.48	159.09	160.23	130.74	116.69
109.38	111.43	82.164	65.553	60.683	64.373	105.87	55.174	82.492	79.153	72.225	77.167	116.24	83.215	64.315	71.469	98.082	128.97	99.011	88.289	45.423	106.76	42.152	23.597	37.347	38.905	5.3346	32.437	81.24	89.982	6.887	14.073	93.717	73.075	66.566	71.664	94.114	80.506	83.576	80.27	127.05	153.24	151.88	152.31	114.9	125.81	158.2	166.34	121.53	130.54
85.751	111.7	62.353	61.294	81.517	81.812	86.331	56.698	82.167	101.01	72.192	110.66	120.53	108.11	71.82	98.168	133.37	173.6	100.22	87.238	73.141	124.04	29.829	23.37	77.833	76.895	46.419	67.129	109.23	140.38	52.136	46.403	109.9	93.29	30.72	71.897	97.147	94.332	87.779	98.202	129.51	151.53	144.39	156	103.8	141.49	149.81	169.81	97.574	126.72
61.119	95.67	84.722	67.94	96.661	83.671	98.074	66.643	112.17	88.818	60.867	119.48	85.227	98.781	103.18	96.859	160.87	186.91	150.47	93.992	62.882	128.16	70.987	47.457	110.31	112.5	26.328	52.039	169.63	168	119.72	105.64	137.03	111.4	33.113	73.396	121.15	111.45	111.34	130.2	174.81	157.62	98.494	113.49	78.154	118.58	105.7	135.33	81.214	98.488
69.259	95.86	101.56	77.157	147.99	128.04	100.45	89.328	157.42	136.33	73.74	131.62	92.554	115.03	149.38	146.22	168.35	164.5	145.81	94.59	139.76	165.29	101.09	89.419	162	183.97	121.49	106.04	192.54	196.66	201.21	179.81	137.41	120.5	43.892	66.621	111.65	115.33	108.56	130.52	171.46	164.24	72.093	82.388	66.244	105.96	75.016	100.48	82.942	77.22
96.068	83.397	128.99	90.164	137.1	135.14	132.77	114.66	141.18	145.78	104.44	133.75	116.68	117.99	147.14	169.43	147.82	113.19	134.28	82.593	169.64	153.07	158.78	138.79	179.26	195.71	151.93	138.96	173.24	162.32	250.15	217.83	136.29	124.45	102.89	93.378	114.33	110.01	112.77	144.11	175.41	166.74	72.612	65.884	77.271	83.389	57.852	77.51	86.395	53.985
116.77	94.079	136.34	110.99	125.63	136.77	142.77	135.62	116.19	151.9	103.75	129.83	120.58	128.28	120.85	167.44	106.52	82.458	94.752	84.416	154.56	126.18	166.8	163.89	171	177.34	159.78	134.04	117.8	108.09	200.95	186.78	113.72	109.56	129.28	114.16	92.781	93.541	102.72	133.97	123.42	139.14	91.381	76.94	106.34	87.984	58.712	67.765	107.06	60.687
112.36	108.01	114.2	121.27	104.24	123.98	128.49	134.59	71.561	128.06	76.135	107.37	93.204	110.96	71.312	116.47	69.773	78.592	70.132	88.324	113.8	85.102	131.97	143.43	142.79	128.88	137.7	113.55	66.877	62.634	97.103	107.29	92.43	92.74	141.76	141.03	80.677	79.348	106.6	111.32	59.359	81.439	119.88	102.55	151.59	116.24	88.127	86.912	132.77	92.62
92.159	116.04	69.867	114.09	79.209	108.74	88.203	116.45	18.904	89.833	52.053	74.445	59.226	77.532	29.137	52.085	60.699	81.515	67.35	88.123	91.402	62.015	71.906	91.414	93.303	75.152	126.41	110.47	43.662	58.189	14.786	39.528	79.347	85.152	137.5	158.56	78.946	77.415	117.75	84.479	9.6958	24.545	147.08	130.58	192.89	157.84	137.7	135.67	156.31	141.36
64.085	93.024	51.452	106.46	95.972	128.96	64.136	99.206	39.714	100.81	50.203	63.303	50.788	65.47	50.976	60.822	80.404	81.65	69.517	75.546	125.3	85.792	52.141	68.853	108.6	86.075	141.16	121.06	68.123	108.94	51.088	56.3	74.193	84.703	120.49	143.55	79.42	87.804	118.18	64.145	9.2117	17.67	141.17	132.51	195.37	174.75	163.52	161.4	165.45	171.43
57.312	64.12	62.643	104.86	106.6	147.36	66.16	98.522	64.564	124.28	87.714	83.22	80.148	86.137	91.834	112.43	112.15	78.15	63.997	65.962	162.97	121.77	77.708	84.991	135.78	118.41	157.72	134.53	105.08	160.7	152.83	124.48	76.67	90.15	110.14	114.13	88.161	107.84	110.14	74.327	59.694	63.894	116.8	119.39	165.36	161.44	149.19	147.1	151.23	168.84
71.529	49.765	93.458	112.9	111.62	151.39	91.881	112.13	79.284	142.38	136.04	124.54	123.9	128.31	123.45	164.53	133.51	89.625	47.237	69.183	179.71	141.86	125.18	124.81	170.78	150.94	162.71	136.7	131.2	180.13	235.28	183.42	81.154	94.844	109.41	88.511	105.69	127.56	104.77	104.49	123.86	124.04	85.473	99.425	117.15	122.39	101.61	90.045	119.64	132.53
98.539	59.723	114.22	119.88	116.17	141.7	108	127.68	87.794	150.26	171.55	163.54	161.96	175.17	147.63	188.28	138.5	105.85	34.641	87.345	180.34	132.53	150.49	153.89	189.37	156.87	156.21	137.65	133.12	163.04	237.89	188.84	87.791	104.56	100.24	80.35	124.03	135.43	112.68	129.82	144.05	143.4	70.973	88.102	63.702	73.214	64.608	50.118	86.239	86.004
119.96	107.05	102.74	121.5	90.024	101.39	97.996	130	50.017	97.96	151.59	151.54	145.86	169.3	110.34	122.74	118	122.24	50.201	119.06	127.48	99.419	104.21	132.12	114.25	106.09	118.84	113.15	108.1	112.7	115.28	118.32	85.376	104.8	76.436	82.23	120.76	128.84	113	122.9	97.102	104.22	83.142	97.306	59.087	69.112	67.973	44.139	83.828	80.129
124.83	131.75	83.384	112.3	65.236	73.892	84.68	114.91	31.134	55.825	118.76	112.46	123.62	133.1	73.785	64.428	91.839	112.95	83.527	126.53	103.46	71.724	56.031	100.28	40.41	53.56	81.803	102.38	82.907	74.194	17.152	58.953	78.721	102.12	50.511	87.506	108.85	114.26	109.08	98.292	43.773	54.81	109.95	113.61	78.725	79.264	106.86	86.582	96.032	96.965
119.96	141.89	67.692	104.63	56.412	75.544	66.255	100.4	43.393	53.994	92.93	74.455	108.98	100.87	58.034	48.199	70.196	85.075	105.48	122.43	93.92	70.679	22.018	82.468	-18.8	26.629	68.584	98.465	62.54	58.054	-22.357	39.796	64.92	91.238	17.271	75.482	79.55	96.956	85.632	71.632	8.6476	35.99	130.22	126.61	106.6	100.36	140.44	133.69	115.11	129.68
111.08	137.96	70.257	103.92	50.452	83.754	68.272	95.1	53.284	65.006	89.61	54.252	101.76	73.842	45.324	48.316	59.606	64.491	113.61	110.91	75.153	79.644	34.754	88.317	-40.765	22.107	69.39	92.836	56.896	48.749	-2.8524	53.194	58.18	76.55	21.893	67.909	67.618	89.623	70.192	73.265	35.187	63.266	127.84	119.56	130.54	111.04	135.46	132.73	122.37	146.01
99.709	102.93	100.19	109.03	101.48	124.94	92.911	102.43	129.51	137	120.01	78.754	124.43	91.408	103.39	111.77	71.303	55.834	101.02	88.229	109.03	105.11	112.32	132.29	61.159	76.644	112.8	110.61	79.304	65.807	98.879	109.07	68.834	76.394	59.226	74.05	85.641	93.499	88.24	100.96	101.35	114.7	94.845	80.659	100.56	71.789	94.287	94.775	101.29	112.63
94.43	91.176	123.79	119.32	156.3	154.63	111.06	117.9	184.64	185.22	137.21	104.02	131.27	115.58	149.82	144.63	84.675	66.298	86.693	83.266	129.27	132.18	162.36	161.28	151.51	128.66	171.45	125.74	97.654	81.583	149.95	138.35	82.147	82.657	106.05	90.277	99.339	102.29	113.21	121.06	128.63	138.18	58.324	42.691	68.552	48.574	52.714	42.516	81.786	79.366
95.204	91.192	137.31	128.01	173.18	156.02	129.38	129.69	185.25	180.36	138.74	109.91	126.57	121.67	150.72	133.89	87.154	76.165	92.111	86.562	127.61	139.25	178.5	166.65	185.13	146.54	198.69	140.15	97.976	81.878	148.85	137.82	94.557	96.086	159.29	120.24	104.45	108.92	132.88	125.04	113.3	120.19	38.821	26.22	61.079	53.461	37.682	21.826	67.319	62.813
103.46	108.09	139.91	139.13	154.02	142.47	135.91	139.09	146.39	144.46	126.8	99.531	117.3	119.58	113.84	100.13	74.356	74.8	106.72	104.35	94.772	127.28	155.15	155.28	142.21	128.97	185.02	147.09	70.038	64.996	100.7	112.54	96.039	108.4	185.2	140.19	81.744	102.28	119.8	104.41	50.342	69.621	38.46	39.683	80.826	84.669	41.399	43.996	63.412	74.065
109.55	134.54	142.84	157.32	127.62	130.72	141.18	146	102.68	104.91	102.6	83.655	100.89	109.67	57.659	57.795	52.828	76.652	116.73	129.53	43.012	106.5	120.18	140.79	72.381	101.8	146.07	138.25	31.5	41.199	35.73	74.505	87.737	110.52	186.98	140.98	43.619	83.908	76.716	68.014	-21.547	15.434	40.082	63.929	116.97	118.43	37.099	65.82	70.339	96.974
[truncated: 66 more columns]
