# Supplementary material for: Constructing high-order functional connectivity network based on central moment features for diagnosis of autism spectrum disorder
Source: PeerJ. 2021 Jul 6;9:e11692. doi: 10.7717/peerj.11692 (PMC8269664; doi:10.7717/peerj.11692)
Supplement: Supplemental Information 2 [file peerj-09-11692-s002.zip › raw data/Subject_71.csv]

137.19	131.31	181.84	141.34	98.471	223.45	163.05	138.84	66.668	172.28	109.89	143.5	142.09	116.11	69.646	78.709	77.418	93.893	92.079	103.59	130.99	166.8	140.73	151	93.822	228.31	232.11	268.7	63.578	77.821	62.366	88.262	75.983	92.146	64.296	62.373	94.129	81.293	77.586	68.386	72.295	106.64	1.5233	12.624	-15.326	0.62237	17.938	22.243	18.195	49.586
134.39	163.93	144.03	110.47	0.15552	218.29	175.5	161.67	40.923	140.18	104.3	189.36	155.03	94.994	21.464	18.88	115.12	145.97	104.56	118.55	36.895	137.25	61.801	66.443	-40.394	191.51	81.335	210.88	99.359	123.2	22.666	81.28	80.128	104.97	60.192	79.889	80.574	83.944	58.006	65.668	74.504	109.73	48.167	83.915	68.771	112.71	57.341	75.623	92.82	117.44
115.99	154.46	193.63	163.54	53.079	290.83	217.94	177.22	207.98	217.26	118.32	185.41	187.93	123.18	-7.3174	15.054	104.14	100.7	119.32	133.4	93.604	144.39	135.58	142.87	45.181	264.16	196.16	299.9	87.876	111.77	48.255	101.67	54.118	89.889	32.403	39.528	66.087	64.904	58.657	41.326	26.956	75.517	-12.139	1.0414	-62.129	20.492	-12.292	0.95395	-9.2683	67.528
101.44	182.88	136.77	137.96	61.076	234.64	145.92	156.58	106.56	167.57	74.354	193.92	126.33	96.198	11.571	17.735	117.35	144.34	121.52	132.52	121.19	125.55	116.88	107.6	126.33	229.57	156.49	213.39	93.806	138.25	74.439	100.71	51.198	75.431	51.716	38.997	76.849	78.021	87.455	62.659	54.396	93.147	15.69	22.843	-46.336	30.532	14.643	27.429	-2.1497	100.76
105.78	165.53	105.21	110.17	83.85	183.13	118.53	133.03	120.2	120.93	37.318	176.35	84.38	87.389	6.7252	22.186	117.2	157.77	89.915	88.193	133.54	123.15	90.646	71.862	192.45	202.59	157.09	164.37	81.38	116.72	90.661	98.847	68.664	74.9	99.383	82.611	91.016	86.417	95.846	79.496	89.84	85.817	75.665	78.679	30.163	59.995	58.375	77.51	27.006	108.32
107.41	133.01	107.34	94.326	141.98	106.2	98.902	90.62	120.49	76.894	33.223	109.64	49.893	84.685	39.505	57.673	94.718	129.65	64.999	58.755	169.26	132.72	94.447	73.213	253.53	165.66	212.53	150.04	46.055	72.774	102.96	93.771	88.47	84.653	144.42	131.03	99.926	93.096	98.44	81.575	78.942	69.26	106.45	104.71	86.546	68.914	91.357	92.368	43.593	88.723
94.057	119.72	94.427	91.363	116.75	35.825	79.721	66.802	64.724	23.833	40.621	70.511	31.621	84.372	48.94	73.524	90.632	135.28	61.174	70.494	142.89	114.95	82.249	81.503	216.79	117.15	152.3	103.17	61.469	79.314	121.21	111.07	113.11	116.14	149.41	160.37	111.11	114.74	101.58	100.87	88.511	78.491	149.44	155.36	140.31	112.61	142.29	135.81	99.558	100.63
81.416	82.788	75.517	83.96	108.37	15.456	56.889	60.113	48.829	40.422	39.376	24.97	40.396	69.425	77.734	79.406	81.146	93.357	73.829	76.57	140.29	109.15	43.814	70.104	115.42	60.883	100.11	77.413	60.413	81.492	91.899	99.12	115.81	120.32	135.68	167.29	94.199	125.3	92.578	101.71	78.723	89.043	176.06	178.89	193.42	192.76	183.09	171.45	150.25	131.04
59.985	89.924	71.339	90.454	67.947	49.435	52.843	66.821	50.425	67.32	51.744	42.208	43.791	54.41	76.033	67.23	83.332	114.06	81.097	95.356	92.659	72.934	57.686	65.18	73.343	63.4	-1.4883	41.123	94.625	115.4	119.23	128.86	114.46	122.94	103.69	128.02	103.38	134.87	120.46	126.8	93.576	103.56	202.26	180.96	173.57	211.36	197.09	207.45	183.73	183.38
46.242	79.125	98.038	103.85	99.102	98.746	75	87.528	105.87	120.24	66.311	42.443	50.09	47.585	93.279	77.634	48.292	85.867	69.163	90.384	91.729	69.294	107.22	81.627	104.38	69.141	17.927	53.308	70.003	89.173	114.91	123.61	90.195	94.33	94.637	87.324	98.27	122.13	138.75	119.25	75.778	90.87	185.87	140.68	130.81	180.28	159.81	181.06	163.88	201.66
49.921	63.025	139.52	117.66	161.06	135.26	121.15	114.77	206.66	168.56	93.583	39.384	68.883	63.114	108.27	99.934	9.464	39.25	48.94	71.64	117.63	91.576	160	110.56	154.25	81.103	117.61	106.83	20.751	31.322	91.464	99.445	62.711	63.621	105.29	70.424	86.416	95.279	128.4	86.194	42.894	63.301	148.94	100.24	98.147	125.17	107.05	120.14	118.21	170.53
64.404	77.342	139.72	108.47	159.47	121.62	139.79	131.26	218.66	161.02	119.82	65.817	78.48	86.444	104.66	106.77	28.109	55.988	58.017	76.332	108.63	91.509	165.67	119.2	158.94	84.015	141.55	109.22	27.524	26.343	81.58	88.515	60.265	61.376	113	75.58	90.801	84.132	107.06	74.662	47.193	65.396	144.9	120.42	108.34	100.93	107.45	109.67	116.49	140.64
86.5	86.644	110.49	90.642	140.56	99.891	120.88	132.29	194.28	156.14	132.88	83.846	92.932	112.03	103.67	108.05	80.239	72.72	97.078	98.906	111.25	89.515	124.82	122.22	128.02	83.719	158.81	110.8	58.267	52.207	56.303	74.167	66.715	69.714	102.52	83.331	90.085	82.997	76.988	71.646	51.745	82.344	143.72	145.14	121.62	107.37	137.73	124.3	126.23	115.17
95.407	92.318	88.948	84.2	114.45	104.07	90.388	113.68	164.75	157.49	145.08	95.567	103.75	138.03	98.263	107.02	140.74	99.836	143.69	138.59	106.01	73.814	104.45	147.16	139.8	110.89	176.27	118.91	110.08	99.88	60.377	85.887	82.474	87.359	75.397	68.41	98.903	92.351	76.12	90.602	57.405	95.839	136.71	137.42	79.851	86.445	159.33	147.78	124.77	107.31
88.772	93.308	56.867	75.753	75.277	104.37	55.315	95.841	111.56	125.22	142.97	105.69	102.69	152.42	93.487	107.18	169.65	134.55	150.02	165.02	82.506	69.033	70.169	149.03	145.74	100.14	160.67	107.23	142.17	138.26	53.279	91.747	94.642	104.72	63.355	61.815	102.47	110.29	88.981	113.9	80.205	104.82	141.36	135.73	69.104	98.061	170.26	175.37	144.13	138.98
80.689	88.9	44.459	37.416	86.615	77.238	31.602	52.621	52.56	77.582	151.69	91.978	81.848	137.98	132.82	119.34	173.4	159.83	136.6	152.69	86.262	73.053	56.095	107.09	162.46	72.286	147.57	72.84	133.65	147.07	64.896	90.36	108.47	109.38	96.869	79.003	108.12	118.66	112.52	125.94	99.194	104.05	155.64	133.4	110.53	117.52	174.39	190.37	174.32	175.05
74.948	83.202	58.009	44.004	102.9	58.635	52.912	46.769	66.191	48.001	160.37	83.388	79.373	147.2	139.32	141.88	136.49	157.34	100.88	130.96	110.91	96.29	74.565	115.52	155.27	52.556	155.07	74.308	100.63	126	76.651	94.286	99.083	111.58	117.96	97.977	109.76	120.75	115.22	121.05	124.43	108.89	147.82	126.98	134.1	111.94	142.56	156.15	166.07	161.95
86.121	83.776	89.764	78.447	128.27	53.781	88.83	58.328	113.58	65.517	166.26	75.441	87.768	158.91	132.46	166.45	100.88	130.27	85.657	111.5	152.63	110.68	118.97	155.95	141.92	69.32	170.28	95.094	71.966	99.721	102.78	110.67	81.476	107.63	114.93	102.91	115.72	115.66	111.49	113.69	130.75	122.03	120.43	103.01	115.52	74.072	99.872	96.258	118.64	104.87
111.33	88.173	90.667	116.77	101.43	55.556	107.54	95.832	129.71	94.865	143.13	82.621	102.35	157.33	101.06	167.24	87.157	104.51	81.959	98.207	145.19	105.55	117.13	177.5	78.799	74.386	118.13	88.056	73.393	87.181	101.85	120.26	72.361	103.4	92.559	104.58	116.69	115.94	101.89	117.89	136.38	142.5	109.31	106.07	113.15	76.658	82.336	68.52	89.703	60.868
136.61	88.746	75.652	127.48	70.074	51.266	97.146	119.99	92.664	115.78	114.05	75.366	108.23	126.58	99.667	153.79	91.062	76.894	84.547	84.716	108.4	90.102	84.901	155.8	21.255	56.292	52.729	58.334	83.919	74.196	79.604	110.1	83.615	95.214	84.074	106.95	108.55	114.47	100.78	121.96	119.7	144.8	105.72	109.32	129.2	104.15	84.786	65.831	86.713	48.484
143.6	85.609	77.308	130.76	51.589	55.438	93.808	127.54	77.972	119.37	105.82	59.576	116.61	100.29	111.68	135.37	91.119	53.396	75.221	75.078	65.378	84.942	67.544	136.42	-1.6808	37.193	33.157	55.288	91.949	52.17	56.84	94.73	105.03	94.037	88.538	105.64	96.543	108.32	101.67	114.27	101.2	123.11	91.902	94.497	124.43	109.67	77.144	57.879	87.887	47.44
131.37	88.548	107.47	131.78	67.147	60.336	105.68	107.79	99.674	112.49	124.36	44.551	120.58	92.509	131.63	127.13	87.31	42.743	70.998	74.343	54.664	92.476	95.151	143.6	22.335	42.02	76.442	85.265	94.625	35.037	60.6	88.823	121.76	99.548	96.472	95.761	96.128	99.267	104.75	99.12	101.71	99.522	63.292	56.27	76.628	66.432	55.398	33.559	76.132	39.402
119.77	112.13	112.91	115.67	72.564	44.622	104.19	77.881	105.14	85.342	131.15	64.389	110.19	89.196	136.45	123.25	95.022	67.729	76.599	75.783	56.701	105.09	97.864	121.91	12.283	44.905	81.732	95.382	102.83	54.629	69.649	85.582	124.44	109.28	98.648	95.703	108.65	99.174	100.34	94.029	143.84	106.97	57.908	50.03	57.42	55.178	59.637	33.419	87.529	48.496
111.06	126.76	106.72	118.72	79.081	36.307	100.6	71.18	113.8	76.881	107.13	96.024	96.394	94.494	115.86	135.9	89.619	78.072	90.507	84.637	70.669	121.56	92.57	111.9	-4.7861	51.165	79.385	105.83	100.53	85.096	70.823	80.81	106.17	110.63	81.265	94.653	117.1	104.1	91.813	96.721	178.1	124.01	49.528	48.475	37.43	55.483	60.505	28.702	81.601	50.446
102.8	117.94	116.01	145.74	90.037	63.423	117.35	91.351	163.03	97.818	74.515	120.14	91.267	104.51	78.165	150.9	75.358	69.209	103.49	95.158	70.144	124.16	108.2	122.29	11.192	84.539	79.913	125.55	98.63	108.5	94.602	93.986	95.405	111.16	62.178	91.996	117.69	105.29	93.503	107.86	169.08	115.57	40.556	40.558	11.045	40.405	50.253	22.102	54.635	35.182
90.271	92.017	122.4	168.48	92.334	97.97	134.22	126.83	204.86	110.57	46.045	120.81	89.228	108.59	53.759	150.04	56.511	57.101	99.364	99.902	51.981	115.05	115.63	126.04	35.212	102.35	68.15	129.79	95.993	114.17	122.05	110.34	105.49	117.16	67.238	102.62	102.49	103.34	97.66	116.4	125.75	85.342	47.55	50.024	29.145	46.637	49.856	30.798	46.486	26.175
75.05	79.121	104.21	153.23	79.634	96.922	117.28	143.7	161.38	81.229	33.43	104.93	72.157	98.567	68.657	126.12	52.578	76.494	87.103	102.27	37.165	94.356	97.988	102.69	54.031	82.163	29.102	86.697	100.92	117.96	143.78	121.31	132.2	130.07	103.38	127.5	87.365	107.15	104.05	124.35	91.465	71.414	80.581	90.619	104.7	91.665	80.769	69.129	84.897	49.875
74.25	77.098	93.165	126.26	96.421	98.064	92.526	134.38	147.7	67.696	50.05	87.074	71.379	101.68	100.84	97.178	53.997	90.209	69.146	97.07	81.643	95.999	82.94	90.853	86.548	77.641	63.747	85.709	92.893	106.79	144.76	124.35	141.93	138.38	141.22	148.4	79.225	109.66	98.678	117.24	72.881	79.969	94.567	107.4	152.93	125.28	99.307	82.923	104.72	66.992
92.369	83.054	100.24	84.908	135.45	111.5	78.778	91.808	171.86	84.547	86.603	90.648	85.199	107.83	123.3	68.831	84.327	107.9	74.454	86.791	147.87	97.066	90.452	79.876	148.21	121.85	133.73	105.08	100.24	106.18	156.95	134.98	141.16	136.85	165.65	155.78	97.522	112.54	100.97	118.89	86.269	104.22	98.422	101.1	150.54	121.48	104.65	91.436	99.708	76.062
110.51	97.366	101.13	77.823	171.24	119.99	64.7	70.122	173.67	102.05	106.53	113.61	108.15	120.83	124.87	75.121	91.664	104.62	77.465	97.908	211.41	119.97	99.876	93.219	207.66	146.89	214.63	143.59	98.097	110.27	141.82	126.12	110.23	122.58	148.07	139.81	109.27	117.89	100.24	116.16	99.989	126.44	65.562	70.053	93.103	96.155	75.933	60.766	57.047	75.142
120.62	114.83	76.175	59.167	162.11	101	50.776	62.372	116.34	82.384	106.29	143.77	118.76	104.94	119.73	82.883	111.91	123.02	87.2	106.4	196.41	122.18	78.472	56.593	203.13	126.57	177.3	114.15	119.43	138.41	136.49	111.85	100.06	111.26	126.68	130.28	114.8	120.38	103.6	122.74	121.1	128.91	78.189	91.037	100.22	116.14	88.43	85.07	69.165	101.61
117.62	106.01	68.579	45.827	158.47	84.21	62.583	63.45	99.138	71.329	108.49	127.96	128.11	77.607	128.22	89.696	122.8	113.63	95.818	92.223	149.12	116.09	68.858	21.22	161.54	90.924	117.9	79.091	128.69	142.03	141.71	97.081	109.87	100.61	117.52	126.32	103.46	104.02	99.972	113.26	112.18	95.317	119.45	125.9	147.56	147.11	125.79	135.03	107.13	119.99
102.62	92.374	70.754	51.965	139.67	66.702	82.755	73.677	95.311	61.198	114.9	82.677	128.7	61.03	136.33	91.45	112.53	92.069	87.765	68.957	88.26	107.9	72.904	20.998	101.97	49.553	53.943	51.29	120.87	119.47	139.08	89.819	118.37	96.075	116.53	122.7	88.69	86.98	91.506	95.876	96.308	66.175	170.64	162.26	200.7	181.49	168.21	184.07	155.72	136.5
86.751	77.643	96.438	74.509	125.81	62.493	109.67	75.587	111.82	67.611	132.42	33.398	124.06	68.122	136.31	93.95	89.274	63.826	74.83	50.599	47.268	98.827	114.12	71.753	94.867	48.386	41.326	51.044	103.98	77.13	137.25	99.542	114.95	92.911	123.26	112.77	91.34	82.525	96.088	87.718	89.132	60.478	197.48	167.44	203.41	173.38	178.34	198.86	175.57	139.25
86.856	66.731	92.399	62.055	118.57	38.325	99.516	61.394	74.918	59.077	132.55	9.6099	107.26	69.168	152.14	99.695	72.297	46.57	65.311	36.684	42.069	101.66	109.2	75.348	95.034	38.292	42.265	34.59	81.589	41.894	102.57	87.786	101.54	81.924	149.22	122.34	99.579	96.388	105.23	89.957	101.77	85.303	208.9	177.6	234	195.02	180.47	199.38	202.09	158.21
85.757	54.128	109.45	76.344	135.91	57.433	108.48	61.28	112.35	71.074	133.69	24.041	112.33	98.665	146.59	118.97	52.502	34.327	64.004	55.365	79.774	119.5	133.04	112.55	149.64	74.607	117.81	78.218	73.072	22.335	91.514	88.585	81.843	76.225	146.36	113.33	108.37	109.28	115.86	90.96	110.33	97.76	165.97	147.78	186.59	148.42	132.39	148.46	171.37	139.55
85.313	62.025	92.314	59.03	145.29	64.316	91.157	57.913	114.52	64.04	121.14	70.927	106.43	102.93	159.51	129.26	74.134	74.729	85.498	83.347	115.39	124.76	114.1	82.585	153.34	87.085	124.52	81.954	96.275	56.595	104.05	88.135	83.722	79.041	133.07	110.11	111.95	111.83	118.18	91.516	123.47	104.86	146.88	150.21	183.53	136.61	127.45	139.78	173.26	140.74
81.071	78.569	57.219	52.499	124.58	74.814	73.041	79.123	115.8	67.037	96.48	126.66	102.34	98.763	161.64	126.83	113.51	132.28	108.73	107.57	118.08	118.93	70.927	44.607	78.798	66.405	62.768	67.98	130.2	114.43	110.98	86.61	92.373	88.076	100.28	107.57	102.13	99.517	97.422	82.603	135.49	107.68	149.14	171.2	201.47	158.84	150.95	160.55	186.62	151.46
73.238	104.2	41.051	79.602	69.591	91.686	74.005	116.8	102.79	89.772	81.244	174.44	97.454	97.924	138.27	118.87	152.55	186.63	127.22	129.81	65.068	85.475	63.029	53.1	-2.4511	46.331	-43.728	39.525	168.88	170.55	127.51	105.24	101.82	102.04	61.062	95.089	99.715	85.806	82.123	84.866	146.6	115.26	148.91	171.44	177	158.22	159.86	173.72	175.37	156.26
84.361	108.65	54.905	96.995	50.371	97.238	83.858	134.45	81.767	136.74	83.256	173.78	95.179	86.154	137.79	120.69	172.76	178.26	143.14	124.24	17.581	48.64	76.771	62.634	-45.642	30.099	-103.75	9.5563	172.46	179.59	128.86	111.29	111.1	101.11	61.951	95.176	98.712	73.918	82.197	92.193	133.29	118.13	126.72	132.02	144.63	143.27	138.17	149.17	137.97	140.74
101.96	116.16	68.795	118.34	27.223	80.6	87.716	151.38	25.369	140	87.455	160.57	94.536	90.288	130.33	133.41	151.15	144.72	137.27	128	-15.173	28.113	88.99	81.538	-44.706	5.4848	-123.88	-18.244	161.74	161.43	116.8	109.18	112.26	103.59	73.371	93.499	100.6	83.625	99.845	111.79	126.57	127	81.873	88.888	102.17	118.49	87.892	87.605	100.34	114.38
120.3	85.496	91.853	123.38	24.591	82.627	114.34	163.97	47.123	131.71	83.897	123.47	110.18	113.83	105.24	129.67	110.95	80.76	131.87	120.79	-11.52	28.522	92.937	98.57	-24.278	5.0455	-74.358	-15.671	149.12	113.07	98.649	98.951	119.43	105.18	83.513	92.532	99.329	94.933	114.28	125.12	130.04	114.38	58.313	82.341	95.192	104.46	55.354	52.661	100.53	81.682
122.74	98.951	81.086	113.88	7.7441	72.874	103.66	154.54	40.98	73.354	79.626	115.45	99.01	135.6	80.247	113.3	82.197	90.952	113.34	125.74	10.731	39.294	78.602	91.689	6.247	24.863	-45.623	-7.232	156.66	103.33	107.29	109.62	122.74	121.37	68.312	78.103	111.62	111.28	131.62	137.54	143.25	110.32	81.874	122.44	104.48	112.63	81.487	73.668	150.39	88.898
106.03	116.05	57.636	94.5	17.325	60.152	68.882	125.29	12.577	32.49	70.532	98.904	63.543	131.84	78.784	95.501	69.488	123.53	92.944	118.91	48.267	56.159	65.582	81.554	45.734	50.112	-9.575	11.016	148.5	103.12	107.37	115.49	112.64	123.44	56.761	70.286	118.73	117.71	136.27	131.41	134.81	105.3	132.41	169.26	134.05	145.67	141.13	129.84	205.74	129.57
87.387	115.96	48.59	78.901	59.501	70.412	51.021	93.771	37.245	48.749	70.993	77.68	41.817	101.95	86.681	79.795	73.73	142.11	62.263	83.701	77.047	78.24	60.187	67.421	78.1	85.392	39.657	57.063	115.86	94.466	93.089	113.8	95.458	110.62	81.478	94.183	109.39	110.25	117.18	106.4	102.49	89.819	177.55	189.04	182.07	195.86	183.25	175.5	222.12	171.07
58.365	93.954	87.443	111.4	114.38	105.42	81.508	90.1	96.24	100.23	83.961	49.814	47.878	78.474	78.674	82.55	68.556	124.22	43.024	69.859	86.511	88.054	124.19	129.47	155.44	126.53	114.04	116.7	83.165	75.276	100.22	122.66	79.397	96.163	119.1	115.05	92.04	101.67	97.927	83.922	65.531	66.903	159.48	145.27	161.55	174.84	144.19	151.24	158.96	171.79
54.044	79.215	117.09	116.18	165	118.96	108.3	85.527	144.82	127.43	101.28	38.898	69.409	42.692	92.289	86.145	81.097	102.9	46.252	62.17	92.257	91.209	156.06	132.01	185.59	132.69	133.96	132.66	68.354	74.891	122.6	125.61	88.47	93.375	170.5	144.02	75.621	94.616	80.224	71.601	45.337	54.379	134.1	108.41	173.46	169.02	106.1	121.05	114.97	166.82
62.698	72.874	133.89	114.12	185.06	116.72	125.56	93.442	172.86	123.56	110.43	48.936	92.222	32.007	104.03	89.761	93.721	81.814	74.622	80.197	94.703	89.71	167.29	123.5	177.02	111.78	113.16	116.71	78.091	88.284	146.04	126.56	108.51	102.68	179.5	141.25	73.705	92.673	75.327	73.103	47.081	57.113	113.98	95.321	168.63	151.28	91.019	107.67	106.63	161.43
79.232	75.139	143.25	109.6	176.71	119.95	135.5	104.79	218.3	122.27	119.54	82.613	109.1	57.561	102.71	91.661	106.76	71.201	106.64	103.61	87.266	86.711	164.17	114.81	147.74	102.52	83.365	105.98	99.233	101.08	155.67	129.17	124.35	114.76	142.59	109.04	92.209	91.798	86.236	84.356	56.671	66.482	117.34	104.85	130.25	116.13	109.79	126.65	123.15	156.61
92.276	78.717	140.71	109.21	162.26	119.95	128.87	118.48	244.64	140.69	122.42	112.38	113.25	102.52	104.11	108.26	102.36	56.532	119.38	118.5	84.533	92.828	143.81	115.72	119.49	89.744	88.979	112.93	95.771	90.191	117.98	109.2	115.65	110.24	95.44	76.547	108.25	92.184	102.6	90.861	56.569	77.753	121.62	112.06	75.84	81.708	130.36	142.71	125.41	145.79
97.346	100.28	119.41	103.74	137.81	101.89	104.57	123.45	205.49	150.72	119.45	132.67	104.34	134.02	113.75	133.06	96.863	69.269	116.52	127	82.049	93.27	107.99	105.55	102.69	67.165	97.971	104.26	86.279	81.853	70.451	80.711	97.809	97.895	76.446	70.569	115.61	99.539	122.12	99.67	68.717	97.266	119.95	113.55	43.034	64.564	132.63	142.16	105.26	128.62
97.257	130.1	115.45	119.62	128.22	102.66	102	122.72	191.7	160.04	122.45	134.72	114.7	156.67	112.49	156.03	92.412	93.354	113.93	139.14	106.63	95.723	104.64	123.52	122.33	73.491	149.68	123	88.745	86.824	64.156	76.176	84.612	94.268	73.597	76.202	113.04	105.6	133.25	103.64	94.952	113.53	83.78	76.043	-9.0781	16.669	83.111	91.448	31.547	70.223
110.1	161.72	99.766	109.09	115.66	103.4	100.37	102.91	173.02	141.74	120.54	133.63	134.14	144.1	111.05	147.4	121.9	140.37	132.18	141.1	132.63	96.982	85.683	96.125	107.42	84.912	154.92	120.14	122.67	129.9	93.269	92.292	98.131	105.98	81.515	94.969	109.67	108.86	127.79	107.73	142.79	134.91	68.73	57.511	-4.9232	3.2953	54.881	63.732	-9.071	21.236
126.94	173.19	73.123	94.975	101.57	99.133	87.959	89.104	128.68	110.04	108.21	130.61	147.95	119.67	110.9	126.55	146.12	164.65	152.57	142.92	149.1	117.5	57.231	66.217	58.503	75.303	134.34	116.78	149.03	175.07	98.48	100.29	110.18	118.08	70.537	99.903	99.639	109.74	102.97	101.01	168.63	154.03	64.317	53.961	18.133	16.368	56.24	54.093	-9.6905	1.2497
138.09	154.89	65.422	89.735	75.93	115	95.394	92.331	120	101.9	110.78	143.52	153.33	108.94	90.939	99.926	154.88	163.5	152.26	136.98	111.36	135.72	50.273	58.724	7.4498	83.068	90.97	128.46	160.31	193.11	88.163	108.88	116.74	126.34	50.742	88.785	94.441	106.13	76.215	94.57	154.49	147	80.677	67.611	33.086	30.044	84.625	74.93	27.162	13.847
134.03	109.46	65.048	77.479	56.735	117.73	104.98	107.56	98.722	113.59	120.48	144.8	133.54	101.98	83.936	89.429	132.87	127.84	126.96	118.27	45.518	138.37	44.535	54.673	-35.926	70.899	39.204	119.84	133.26	162.8	52.759	91.021	110.62	115.54	56.963	85.727	82.078	98.559	54.474	86.697	101.86	112.88	110.96	100.61	81.284	75.187	128.73	115.02	97.56	63.287
111.91	69.4	77.848	80.667	56.556	110.31	118.86	129.91	81.937	134.21	136.02	125.7	103.44	106.04	89.341	105.58	80.68	76.075	87.368	104.69	7.3464	124.44	56.15	74.22	-41.296	51.349	19.001	106.01	83.587	104.99	35.796	68.977	89.864	96.253	76.819	86.41	65.578	87.343	43.497	76.566	39.946	66.223	123.29	121.46	126.72	122.61	146.41	129.56	152.64	115.85
85.241	54.57	88.359	91.807	57.51	96.582	131.07	146.53	67.994	143.03	141.4	98.697	81.535	112.13	92.878	125.35	40.897	45.118	64.453	101.72	8.2712	95.613	69.272	94.785	-30.88	32.992	4.2496	76.175	56.199	68.425	59.024	66.419	71.394	84.145	85.777	89.243	59.539	78.511	43.502	72.679	18.838	37.472	129.28	139.13	170.51	172.93	145.31	132.12	190.43	161.72
74.134	65.121	79.78	97.635	46.37	81.82	127.21	152.1	47.649	136.5	125.81	87.298	80.47	111.64	90.062	130.92	41.936	47.137	67.46	103.8	29.791	75.068	57.052	85.854	-39.852	14.867	-25.388	40.573	64.155	75.336	88.338	77.771	62.946	83.328	70.07	93.85	67.154	77.934	47.165	74.526	45.117	45.351	138.52	160.21	212.25	229.51	146.66	137.3	215.72	197.64
84.494	64.56	91.117	109.43	59.895	98.98	131.6	148.99	88.91	161.39	106.79	84.9	110.8	117.09	85.281	128.93	67.238	37.034	87.57	100.29	61.543	83.533	59.67	83.172	-31.67	30.684	2.8801	60.712	76.893	85.416	93.946	87.726	62.758	82.008	42.943	90.921	77.512	76.97	51.245	69.371	65.132	62.545	121.7	141.79	195.05	227.23	130.02	116.64	187.35	183.73
100.27	77.611	89.518	114.08	40.863	101.51	118.27	147.23	72.541	154.79	80.577	114.47	126.43	119.59	79.339	119.83	100.18	60.342	101.91	106.56	40.016	92.989	56.898	72.514	-20.846	37.326	-7.8381	63.004	99.862	105.45	76.669	88.227	76.607	86.754	34.055	87.192	88.547	88.108	65.578	77.405	82.934	92.243	102.32	125.41	158.59	194.07	118.44	101.04	152.74	155.3
109.93	81.648	119.54	137.07	50.533	114.58	125.06	145.5	101.72	149.53	71.572	130.23	130.74	134.79	82.145	122.63	99.082	64.335	102.72	113.92	27.397	103.64	101.25	110.22	45.272	69.947	43.149	100.42	100.52	92.996	74.731	88.11	94.067	90.1	53.386	76.351	88.544	88.597	83.779	79.682	63.86	94.259	52.824	68.856	71.759	92.23	70.331	49.008	74.049	79.158
117.4	95.998	124.11	129.27	56.996	96.665	119.16	128.04	99.2	100.22	66.274	134.71	104.96	125.71	104.14	115.63	94.563	87.173	98.733	105.13	25.312	96.292	115.49	106.22	86.413	86.087	51.396	92.379	102.68	87.444	99.806	90.203	121.26	96.558	102.84	87.558	86.56	81.802	99.793	86.964	56.585	88.198	42.966	49.307	61.126	45.148	47.942	32.423	42.453	27.162
110.46	93.47	147.1	149.98	104.17	97.006	132.26	115.45	138.5	73.348	76.652	104.28	87.045	123.8	124.29	120.07	65.632	69.726	96.638	98.84	85.101	98.28	163.53	156.05	159.47	122.75	132.43	124.42	88.417	69.678	141.08	104.07	123.88	96.053	124.24	87.727	84.69	67.316	112.21	84.685	48.143	69.215	21.4	8.1352	25.429	-10.517	2.2944	-9.4645	-7.34	-25.155
100.83	97.132	137.49	136.56	119.59	87.895	126.86	96.062	111.02	44.398	90.612	91.396	69.579	97.426	133.24	103.6	78.531	89.238	106.21	89.421	115.54	80.791	173.61	153.3	191.78	149.12	130.78	101.69	103.35	89.525	177.76	124.88	124.09	96.708	129.83	98.843	104.44	72.063	133.95	107.62	89.095	75.023	55.96	29.068	55.413	7.2604	17.431	16.739	16.908	-4.8857
91.922	83.784	122.99	120.67	130.57	97.607	116.71	96.198	81.58	59.583	99.782	84.774	77.878	79.039	126.89	89.552	94.062	94.286	108.59	82.837	130	74.76	160.9	144.63	197.6	156.28	135.33	88.664	102.58	96.398	154.92	117.21	105.34	86.56	122.87	107.02	117.49	92.17	146.06	130.39	134.58	93.129	86.993	66.102	94.145	53.882	54.606	54.221	60.024	45.393
92.198	79.264	110.02	97.501	133.91	116.8	96.968	100.77	62.348	94.559	104.33	91.604	95.487	73.255	117.04	82.069	108.41	108.1	102.02	80.321	126.07	71.105	131.34	117.61	184.6	149.44	136.27	81.765	89.875	91.922	107.7	92.835	86.783	76.417	122.85	106.36	121.58	115.36	147.08	146.41	159.56	114.65	104	103.12	126.23	103.24	102.57	93.01	107.34	102.12
99.537	86.726	118.51	101.5	128.99	153.93	95.321	112.53	108.78	130.5	107.78	106.97	119.59	99.765	91.421	84.722	108.14	122.75	91.868	88.309	121.07	73.399	122.42	121.88	173.85	151.69	161.44	111.59	78.919	79.271	81.014	82.814	77.894	78.394	114.72	86.649	117.44	123.1	131.04	143.14	151.51	121.44	91.433	109.63	106.29	109.49	115.91	102.09	114.74	121.44
115.34	106.59	98.089	83.656	115.36	139.03	67.664	102.55	87.651	114.73	98.803	115.93	113.33	107.98	103	92.832	119.56	143.82	102.66	94.85	124.89	79.463	86.61	90.255	127.5	109.87	146.39	103.31	81.445	88.065	65.835	71.877	89.001	84.682	112.06	80.576	107.62	115.12	104.38	123.54	124.53	126.14	89.74	116.89	118.95	137.85	124.43	113.2	122.4	131.92
128.56	119.41	77.17	62.451	108.98	101.83	49.23	77.064	51.458	85.28	105.94	121.25	100.15	100.28	136.91	102.47	149.1	153.98	135.13	102.06	131.93	86.932	69.633	59.512	86.8	72.869	121.43	87.982	107.06	116.55	74.153	75.091	114.27	94.897	105.87	88.779	104.55	97.633	87.325	101.58	95.311	122.06	93.006	104.35	120.42	139.12	111.63	111.14	104.54	114.36
120.04	114.5	88.813	80.987	97.369	90.138	78.444	71.524	64.804	81.165	137.07	133.29	109.46	106.49	140.85	110.59	172.16	146.23	166.01	127.18	116.87	84.545	115.58	97.662	93.552	80.584	112.11	95.729	152.68	143.17	104.34	100.49	135.62	111.82	84.545	90.824	114.11	87.98	96.685	98.214	93.489	112.62	80.066	63.304	49.643	60.202	63.325	81.204	45.752	61.952
109.24	87.477	98.285	91.742	113.76	81.15	102.51	76.967	90.573	103	153.84	120.79	130.43	101.42	156.38	121.2	162.11	94.65	171.18	134.97	124.34	91.582	132.77	114.54	87.851	74.937	125.07	103.3	152.62	128.69	89.337	87.436	135.36	111.75	87.047	104.63	107.62	84.08	109.89	94.408	102.64	108.02	61.099	28.907	13.876	9.0531	32.994	47.432	9.0819	25.218
107.49	72.035	89.294	62.549	109.04	70.314	102.06	69.159	92.81	103.12	139.62	107.6	134.08	75.966	163.04	105.78	152.28	73.12	157.56	112.87	115.2	77.054	93.875	53.932	51.693	73.242	66.825	56.518	142.89	109.14	85.29	75.711	139.19	108.88	118.62	125.91	109.55	86.975	130.33	108.45	143.2	117.5	92.098	61.65	72.779	41.142	72.395	85.228	65.109	58.126
92.958	79.285	80.713	83.271	57.369	75.452	89.343	89.948	44.18	62.071	87.43	100.25	116.26	79.503	119.44	90.714	100.72	70.709	119.74	111.95	101.37	73.941	64.608	51.077	42.509	79.51	4.1684	24.794	123.78	89.08	94.197	90.532	117.75	107.44	108.96	109.32	114.77	98.113	142.83	121.1	183.57	134.39	109.86	111.18	108.13	91.904	101.24	117.87	134.13	127.74
92.326	74.488	85.339	89.093	56.528	93.653	69.876	85.699	16.813	37.977	41.237	69.403	90.472	72.524	101.59	77.653	57.954	47.989	94.01	86.981	134.54	107.89	41.48	39.088	62.958	112.12	20.136	48.473	81.652	62.018	103.87	105.92	94.107	89.45	101.04	101.21	112.4	95.669	131.68	106.3	170.69	126.09	123.14	146.65	162.87	167.57	123.67	141.31	186.12	189.22
92.228	72.483	94.566	92.686	71.663	116.52	65.86	79.245	13.416	34.435	25.948	50.325	74.977	65.185	87.848	63.268	39.689	37.279	81.754	68.262	166.46	156.89	42.407	48.279	103.63	154.88	77.482	107.54	51.457	50.318	106.99	116.88	75.485	72.777	93.723	107.69	104.93	95.435	105.96	85.58	138.8	106.49	125	160.91	195.61	217.64	124.89	145.58	192.83	209.31
83.606	87.04	130.39	99.552	109.82	138.09	93.592	63.836	50.123	65.842	61.801	45.722	73.248	65.102	82.072	55.12	51.273	57.633	94.307	76.506	182.52	169.85	114.34	104.92	200.73	218.37	161.58	163.31	53.256	57.535	142.74	134.91	74.929	71.551	97.064	108.57	108.97	99.853	100.57	85.132	108.97	88.369	101.75	122.76	138.02	153.69	98.546	123.05	133.67	165.32
87.125	116	116.36	66.148	122.31	105.92	96.546	48.576	44.427	78.633	88.731	59.657	71.506	52.226	94.689	43.672	86.977	110.51	105.22	80.474	167.19	143.87	119.28	94.413	208.28	199.36	155.96	125.14	70.093	81.899	143.38	116.57	89.223	83.242	129.3	130.31	107.8	109.05	96.891	101.04	114.63	102.97	106.2	113.58	132.43	119.19	111.74	134.41	110.18	130.32
94.396	143.75	100.84	61.707	104.8	76.218	99.603	50.878	52.896	81.762	101.62	89.263	78.171	68.481	86.014	44.333	116.06	162.01	101.6	91.404	138.02	97.902	118.75	100.62	183.75	163.27	121.61	71.672	100.51	111.81	148.85	113.75	100.6	108.89	138.38	127.61	113.71	113.42	103.54	122.53	132.34	130.2	103.52	97.383	87.854	60.198	112.78	133.84	83.255	94.069
101.57	146.57	79.906	78.293	62.139	59.026	87.477	68.943	28.737	68.598	85.765	118.17	82.171	97.359	67.127	55.761	138.47	183.39	91.952	100.16	110.12	69.071	100.22	112.86	130.67	117.73	79.538	33.395	133.34	144.27	139.23	121.19	102.75	128.12	119.39	111.72	119.06	115.59	110.71	135.11	145.67	153.91	101.99	96.534	53.4	36.877	104.62	127.15	72.41	79.521
109.3	126.92	81.478	94.492	66.806	80.365	69.822	74.581	29.577	82.338	74.974	124.56	90.544	113.83	74.933	78.284	157.81	155.99	89.567	96.048	132.23	87.613	92.972	120.43	106.34	115.72	120.16	80.966	141.8	164.23	120.33	126.15	97.867	125.93	99.4	98.855	115.03	111.44	112.63	123.66	120.93	148.16	86.515	80.766	29.758	39.398	81.961	94.789	49.971	60.942
99.465	129.13	84.759	94.692	53.37	117.54	61.026	75.785	7.7865	87.943	69.814	137.66	88.761	105.64	69.033	76.276	190.39	163.96	105.99	105.67	122.13	98.332	97.861	118.98	105.5	145.58	127.88	127	166.85	199.85	117.16	133.66	109.25	123.43	94.26	94.42	116.95	120.49	120.45	126.53	122.4	137.41	97.032	97.19	41.238	67.878	83.727	100.19	60.931	65.839
81.283	142.56	106.24	94.377	85.643	155.39	71.489	71.273	31.411	117.18	73.511	118.3	86.711	86.658	70.887	72.114	190.31	159.33	127.51	120.47	128.34	105.45	123.64	132.76	143.21	181.43	179.8	183.62	150.96	197.41	104.51	113.04	119.43	114.94	110.44	89.667	105.84	120.79	118.25	117.84	111.7	117.08	94.265	88.4	45.489	73.058	86.81	99.484	61.928	65.242
84.293	160.14	114.15	88.223	122.03	175.89	93.687	70.931	125.31	146.64	78.453	97.704	95.899	72.06	62.229	58.694	162.1	150.48	118.43	110.43	124.17	111.15	101.47	102.93	129.54	190.78	204.83	219.33	98.483	158.94	69.893	75.383	124.81	114.19	137.03	99.117	82.886	100.66	88.606	90.728	91.119	94.714	107.66	86.405	89.704	104.08	110.01	113.41	84.775	79.592
78.731	163.2	105.01	122.52	88.605	151.15	112.25	103.74	124.14	120.68	69.115	89.397	87.872	91.536	19.444	55.335	106.66	150.18	94.397	125.89	69.565	95.186	88.01	126.11	113.65	150.87	152.32	175.78	64.772	116.74	45.709	64.801	115.64	124.01	121.86	88.604	74.791	87.688	69.413	78.337	87.114	90.764	122.09	101.46	106.15	109.72	118.32	128.27	114.17	114.69
93.98	124.86	99.606	120.13	85.59	107.17	110.73	103.32	94.594	95.083	82.734	68.905	75.565	99.467	30.996	62.653	78.19	122.78	82.666	111.11	57.233	89.907	77.793	108.86	112.36	122.49	115.36	114.32	42.584	73.706	51.768	74.898	109.33	119.65	116.67	95.921	82.926	74.893	68.472	72.127	64.784	81.206	145.56	119.41	147.46	119.2	132.6	144	141	137.19
108.91	63.179	115.49	118.25	112.01	93.378	114.96	97.694	97.788	93.3	112.83	43.983	83.752	111.74	62.803	77.402	59.772	66.588	79.884	90.298	108.6	112.15	102.05	117.4	147.24	131.61	157.55	107.27	32.45	32.965	71.56	93.004	95.571	102.78	114.38	107.84	96.51	79.495	79.177	76.503	50.877	71.927	141.05	118.94	156.14	104.93	122.72	125.8	121.93	110.88
110.08	45.711	114.49	103.78	112.18	82.667	106.05	89.765	54.016	67.353	129.93	45.917	87.422	107.59	88.293	77.469	64.718	62.809	88.222	86.071	161.96	123.24	122.31	119.96	179.37	142.91	171.17	88.745	54.217	35.625	98.576	105.25	92.056	93.903	125.12	119.28	118.9	111.92	102.18	110.36	92.366	93.75	137.2	135.1	157.93	101.84	128.42	122.03	108.52	85.872
103.45	59.745	131.46	109.31	125.94	103.56	119.65	88.019	75.776	67.378	133.97	56.205	101.53	107.02	88.048	73.712	67.453	72.338	94.574	88.765	208.83	126.5	152.17	143.26	212.38	171.69	210.79	112.6	65.999	44.639	117.08	105.07	94.234	95.634	135.96	112.99	131.53	134.11	113.31	133.92	134.38	111.97	107.84	115.05	104.45	67.823	117.86	99.824	70.038	53.48
96.274	80.805	142.56	118.72	139.43	119.12	132.59	92.819	101.52	82.887	116.33	67.069	104.33	105.64	75.965	76.065	71.322	83.585	96.63	91.053	210.23	118.91	153.53	153.13	210.68	172.4	221.54	131.82	60.579	53.726	109.56	89.604	101.16	102.72	138.96	100.18	126.5	130.02	105.49	130.71	145.01	111.3	78.77	83.259	50.525	40.855	103.53	80.908	44.13	50.995
91.318	89.479	131.66	123.88	138.18	116.5	124.61	108.64	93.21	106.71	86.769	77.7	89.311	106.99	68.056	94.141	73.253	84.998	91.912	95.887	172.62	115.32	117.4	142.01	169.6	132.13	189.61	134.5	45.636	62.057	79.118	69.725	100.28	106.27	124.19	93.756	104.68	107.83	84.959	104.57	116.41	90.152	63.076	66.18	32.631	46.872	87.951	68.805	43.518	81.115
86.534	93.247	108.25	114.79	104.94	114.05	106.6	124.27	71.159	128.37	67.69	99.841	64.948	111.67	58.225	109.65	87.691	103.84	95.063	107.99	114.38	105.13	80.034	119.86	125.47	98.64	113.29	113.63	60.861	87.196	78.098	78.098	99.087	109.56	99.187	98.513	92.49	93.015	78.124	94.862	93.625	69.431	80.811	89.481	54.183	74.152	86.194	86.497	71.709	122.02
87.415	88.728	107.73	96.055	112.96	129.74	93.789	116.36	101	166.31	70.851	98.698	51.733	113.54	74.917	125.13	93.605	101.45	115.35	114.21	126.25	106.06	84.212	110.96	134.22	108.67	115.27	120.62	73.449	99.357	106.05	96.661	92.39	100.97	85.981	107.02	89.639	87.793	87.133	99.105	70.499	60.088	92.882	99.789	68.716	79.869	83.112	92.06	77.617	123.17
92.292	102.5	99.616	79.212	122.17	123.81	71.343	99.91	87.277	157.73	68.145	94.863	43.382	104.5	100.43	130.1	86.369	106.66	137.23	122.6	172.58	111.39	91.796	102.55	152.95	110.91	138.52	111.11	79.329	111.33	121.54	100.38	83.459	92.838	85.067	112.19	92.493	99.353	99.785	115.26	71.391	89.072	95.522	104.2	81.247	91.594	90.504	87.81	80.777	111.74
104.85	114.86	109.44	86.399	117.65	121.63	82.929	90.622	93.833	124.04	70.802	107.89	61.607	101.8	93.679	112.96	87.75	119.98	147.74	122.59	183.43	107.16	113.45	108.56	168.69	131.22	160.4	106.3	91.36	120.61	130.91	107.84	89.326	99.14	85.731	104.06	102.16	106.58	104.8	125	83.851	119.91	86.095	85.456	58.073	74.975	88.234	72.186	71.72	84.968
123.55	108.63	117.2	106.84	101.38	112.88	108.72	101.96	92.101	89.092	75.125	130.23	98.271	103.86	73.348	91.603	98.883	121.18	135.67	111.73	140.1	103.53	113.85	109.84	150.01	130.99	156.3	104.15	97.269	118.94	106.43	103.94	101.29	109.21	84.261	93.275	101.15	100.76	93.039	107.86	84.218	125.08	66.695	54.577	33.305	60.509	72.546	47.337	63.369	63.477
133.95	95.646	119.23	125.58	86.314	104.07	125.81	123.18	69.51	79.859	87.357	145.04	130.4	107.67	66.281	85.311	111.96	112.08	112.66	104.46	74.175	95.054	109.3	112.81	133.24	116.83	129.63	101.36	100.74	110.7	79.134	100.42	108.23	111.52	79.017	79.988	95.17	90.901	87.527	81.438	72.775	102.96	42.675	21.773	9.3004	41.677	46.983	24.297	56.001	55.003
127.53	89.094	120.11	141.22	85.122	116.92	132.52	143.83	79.144	108.37	103.06	139.44	152.33	118.83	71.648	97.791	105.12	91.348	86.701	104.71	44.124	89.052	113.68	130.87	143.89	110.69	122.67	116.01	96.369	94.047	67.325	102.47	99.341	102.4	72.985	68.812	90.026	89.257	97.077	69.813	67.675	76.004	22.861	1.2247	-12.815	20.587	23.564	14.373	44.394	53.82
114.31	106.69	95.414	109.59	78.987	117.47	108.6	129.55	73.611	119.39	108.44	124.8	141.65	107.05	94.411	102.89	105.09	102.92	76.788	97.464	51.252	73.707	88.341	92.395	147.26	102.72	84.998	87.891	99.036	98.474	77.995	105.8	96.361	91.897	92.138	82.531	98.506	103.17	121.09	96.319	94.724	79.99	58.596	44.163	37.926	56.191	63.394	74.497	83.807	93.258
95.07	110.75	93.352	94.185	103.57	120.12	93.846	101.75	109.86	122.55	110.48	87.693	124.57	103.7	111.07	112.55	83.471	91.102	75.411	93.398	117.57	83.71	86.297	86.592	175.91	107.99	135.21	97.183	76.684	90.724	83.05	100.79	84.049	81.066	107.36	93.349	101.95	113.61	131.55	120.54	100.57	92.77	83.55	77.505	61.427	73.912	101.99	116.49	97.201	117.56
80.91	117.73	74.142	65.109	91.267	72.666	65.217	64.798	52.006	59.84	106.83	72.868	84.734	84.813	116.74	100.54	92.251	121.47	85.989	99.054	144.92	87.707	65.802	58.165	168.38	84.146	128.32	57.571	76.5	113.02	87.225	94.598	85.157	82.854	117.06	105.1	109.73	123.85	129.59	142.6	103.64	114.32	131.63	142.27	110.34	117.14	165.2	176.71	141.53	162.78
81.515	93.071	89.864	59.528	97.303	48.98	76.351	46.571	61.062	31.779	119.39	61.774	73.904	81.975	105.15	79.881	107.62	124.18	96.7	101.5	154.36	99.024	79.127	70.746	159.72	81.456	159.52	66.606	76.652	112.46	91.705	92.472	83.112	80.242	105.71	99.949	108.63	114.44	109.7	130.44	71.972	98.224	148.31	166.72	115.44	119.11	182.44	189.28	145.46	164.14
91.155	70.392	115.79	74.316	114.47	54.474	101.12	53.923	102.87	46.606	132.06	57.892	85.112	94.437	92.825	68.047	105.99	104.69	100.18	106.07	156.23	105.36	113.6	113.93	162.26	86.924	195.9	100.47	74.096	86.949	95.407	92.272	66.423	66.14	75.648	76.765	103.53	100.24	95.747	103.97	34.54	70.378	128.34	147.46	83.121	90.764	150.37	154.94	112.28	132.75
107.07	82.09	113.49	77.507	126.03	66.692	99.141	64.56	108.1	67.931	126.43	70.588	94.077	102.25	100.92	71.962	90.479	91.212	98.38	104.4	157.1	97.544	122.95	120.5	165.65	84.602	184.12	104.57	71.399	59.538	93.367	88.429	46.281	47.858	52.642	57.389	103.18	95.565	104.9	93.287	26.813	72.992	102.43	115.87	66.963	79.655	113.18	114.85	83.346	106.27
119.4	94.907	111.72	86.687	144.93	98.456	97.8	72.098	128.88	94.153	112.38	86.259	108.83	119.46	111.07	95.356	69.119	63.444	100.08	94.577	166.3	91.894	130.08	120.59	193.99	103.51	188.39	111.93	67.06	32.032	84.761	86.295	38.565	39.349	44.403	47.948	105.2	95.347	126.57	97.904	46.591	99.78	70.668	68.167	42.524	55.415	74.497	71.653	44.818	69.584
122.57	117.74	78.808	76.923	119.64	88.133	68.734	64.855	53.97	54.721	97.05	120.59	101	121.69	121.15	119.37	85.9	79.846	108.07	92.334	139.82	87.429	99.016	79.628	193.1	101.72	132.59	71.095	90.651	56.388	74.225	87.448	60.857	59.215	56.188	58.808	112.21	106.63	145.37	118.11	102.92	148.61	74.426	64.715	57.651	62.564	84.307	75.057	53.616	65.087
119.09	100.68	89.96	85.59	117.75	92.297	78.213	54.511	62.676	39.469	116.91	126.92	111.14	129.18	120.89	140.2	121.32	73.623	118.34	91.692	124.35	106.24	107.75	86.328	192.01	128.95	152.49	96.537	112.88	85.712	82.361	99.204	93.979	88.899	70.775	66.045	110.51	103.62	135.61	111.63	131.36	151.09	71.514	52.533	37.634	31.623	90.386	74.94	45.946	40.467
108.78	92.681	79.707	63.6	72.036	54.935	76.222	41.029	4.4332	-1.6695	139.19	125.8	99.727	102.06	121.78	129.05	179.84	115.56	129.83	98.362	69.871	97.879	99.589	69.866	124.38	111.24	75.282	60.302	160.35	147.06	119	117.47	133.7	116.92	94.166	78.726	116.29	107.96	116.41	110.27	165.23	137.57	120	110.17	84.91	60.215	143.97	143.71	109.78	77.334
103.36	73.952	77.01	48.526	55.66	36.409	87.731	48.736	12.884	7.9865	147.24	94.326	101.63	68.859	129.68	109.64	182.92	113.83	118.45	88.686	51.011	91.247	87.768	58.419	22.162	68.588	18.085	45.589	163.71	160.66	137.03	115.89	140.03	115.21	116.09	93.791	105.58	104.01	81.586	91.908	152.08	104.66	159.48	166.73	161.74	131.84	181.5	196.82	174.42	134.25
93.66	63.289	110.33	69.014	73.208	61.909	124.73	69.007	86.79	59.808	150.05	63.033	109.96	58.626	127.24	98.146	131.05	87.023	101.42	82.334	54.839	65.689	131.14	88.921	-3.5191	69.217	2.6718	55.643	147.92	133.39	175.47	132.43	125.63	102.54	122.31	92.201	102.2	95.931	74.6	86.556	102.86	76.986	161.37	171.77	177.3	153.66	167.61	194.73	187.39	173.03
93.224	52.822	117.76	71.792	107.76	73.845	132.19	86.752	110.37	95.141	124.89	42.189	104.61	48.895	142.64	97.181	68.389	47.652	91.275	65.787	67.642	49.847	127.47	70.592	-13.711	51.326	-10.695	40.246	115.41	87.99	160.58	118.82	108.45	86.04	137.45	112.41	88.205	88.17	78.705	85.23	54.258	77.722	155.06	170.25	227.35	206.2	152.71	170.1	195.19	203.2
93.822	42.429	134.17	88.406	142.4	97.908	144.88	101.67	149.82	119.05	107.53	40.336	104.27	66.135	139.12	106.05	33.22	17.6	95.168	62.08	73.528	56.823	132.44	80.172	24.677	66.085	23.426	59.765	101.23	52.933	133.67	108.21	98.462	84.723	136.29	125.37	77.499	80.283	89.461	81.96	38.882	81.834	126.63	142.35	221.14	201.64	117.84	118.55	159.59	175.37
100.6	56.152	126.65	77.984	137.67	98.648	139.65	95.161	147.97	103.22	101.15	59.782	97.573	74.772	131.05	105.46	61.168	42.585	110.63	64.662	51.656	74.526	110.95	67.831	35.734	75.695	18.759	65.384	123.62	65.749	116.28	102.02	104.39	94.542	130.3	136.19	81.512	79.411	96.957	82.021	83.972	86.224	124.7	143.5	221.73	196.95	115.47	112.33	146.8	138.98
105.07	71.414	121.09	68.829	135.8	89.573	131.28	79.071	138.09	87.526	102.7	60.746	96.024	77.436	136.03	112.47	96.716	59.988	124.32	72.318	52.697	105.85	105.56	79.855	34.975	70.458	40.457	85.897	134.79	84.836	108.29	92.428	102.97	90.426	115.22	130.38	88.793	78.602	93.19	73.682	129.61	76.112	116.08	136.48	198.9	175.24	113.6	116.29	131.33	102.52
98.982	88.527	124.49	78.707	120.98	84.864	132.3	69.125	119.84	69.097	110.17	65.543	97.961	84.664	131.1	118.52	114.23	75.819	127.71	91.74	54.033	117.63	137.16	116.46	50.608	74.537	55.26	96.226	141.96	105.54	135.95	107.4	102.11	84.839	91.662	109.8	106.05	82.496	94.694	81.223	146.21	65.418	104.74	122.09	148.77	133.66	104.41	121.88	118.63	88.609
93.373	88.26	120.85	85.82	111.83	82.393	130.41	70.674	94.017	53.126	113.81	75.705	99.261	92.24	122.85	115.29	110.57	75.459	124.34	106.43	57.707	111.75	158.73	124.23	79.592	86.501	64.632	84.046	135.33	111.84	160.84	127.26	112.21	86.682	83.887	104.61	116.15	88.539	98.758	100.58	116.01	64.541	102.8	114.44	131.26	119.33	102.72	123.43	122.94	98.664
94.568	66.199	111.09	98.138	138.57	89.761	118.93	92.931	93.536	63.7	111	71.304	103.28	108.13	116.92	113.51	76.472	36.442	113.28	114.27	93.178	122.24	149.76	120.74	129.6	101.74	132.61	99.201	95.267	84.129	134.74	121.49	115.55	94.179	89.497	113.17	99.796	92.878	94.15	103.13	46.426	69.17	85.248	92.202	131.35	124.5	90.467	84.632	109.65	94.232
98.198	82.09	86.163	87.932	112.69	96.341	103.06	111.13	68.84	62.545	112.22	93.934	87.482	110.65	82.85	81.483	86.69	80.29	117.25	123.95	62.839	96.308	119.32	91.311	173.3	138.12	102.34	68.655	112.1	96.473	134.85	136.81	137.17	123.63	103.4	118.74	107.13	112.31	113.56	127.42	45.094	92.425	116.26	115.2	154.11	136.75	112.49	101.36	133.29	106.61
111.89	98.605	72.137	82.42	127.38	110.75	87.127	126.33	90.626	109.16	107	82.468	82.558	98.616	83.531	73.946	83.668	91.612	112.16	108.94	71.657	106.08	73.985	73.424	166.53	140.88	119.88	92.753	92.901	83.371	88.791	107.37	124.27	121.2	117.03	112.97	96.837	120.05	113.54	111.27	54.282	101.84	121.33	110.11	165.42	148.86	115.48	96.603	129.53	104.24
114.83	112.62	82.306	104.41	116.26	135.91	102.02	146.65	128.74	161.77	96.461	84.596	91.884	88.417	78.558	82.554	84.197	106.19	102.87	92.851	50.11	107.25	65.99	93.478	103.51	121.62	96.257	121.2	90.571	79.759	61.829	83.753	100.43	101.5	108.93	87.451	93.089	121.52	107.89	92.907	89.819	101.86	113.28	97.191	138.68	131.79	97.619	95.806	116.71	108.67
118.65	100.18	90.59	114.03	105.38	141.95	117.47	155.48	145.1	190.55	79.992	105.77	109.03	69.721	99.845	103.56	96.076	101.16	94.913	67.602	25.393	104.91	54.923	71.362	-23.714	66.183	35.399	125.34	91.459	85.23	42.125	56.34	89.528	75.983	103.51	82.102	80.591	109.43	85.495	72.644	102.91	94.929	101.61	90.533	143.45	142.69	86.991	95.645	120.24	125.27
108.8	72.26	123.77	150.95	100.13	150.27	145.33	165.64	157.56	192.28	81.164	142.07	127.58	82.612	107.82	130.89	102.65	81.177	100.47	80.841	12.068	89.815	108.97	90.562	-77.657	46.296	8.6084	135.92	110.96	101.3	73.373	69.286	98.559	78.47	78.083	71.524	74.335	93.056	72.296	65.062	80.48	81.828	53.319	49.627	79.388	90.302	47.329	47.964	83.202	101.45
104.32	59.342	125.65	163.85	72.175	135.42	149.19	173.96	127.39	151.33	84.457	179.24	130.67	100.68	98.542	129.7	116.47	82.522	114.82	111.07	-3.9592	67.602	135.24	83.048	-92.199	35.266	-38.662	106.6	147.51	134.08	113.29	98.021	127.49	112.45	62.404	81.111	78.362	88.291	67.99	72.972	73.122	82.924	29.323	39.832	49.61	65.701	34.91	20.29	67.611	68.682
117.86	74.428	95.489	134.73	44.034	103.06	127.23	169.41	76.154	106.2	86.848	185.68	120.21	97.934	96.633	101.36	129.29	100.84	127.86	122.34	-11.847	52.97	106.09	31.716	-88.482	23.862	-95.475	47.406	171.41	160.48	131.88	115.12	154.66	146.72	77.624	108.64	92.194	93.111	73.247	82.473	93.254	94.836	47.777	64.827	85.136	92.982	60.805	38.858	87.779	50.12
131.35	84.777	99.514	133.11	63.967	102.22	130.56	171.89	91.32	121.58	94.389	141.91	126.06	101.87	103.88	89.139	99.232	77.912	126.52	115.53	16.884	66.436	105.12	47.632	-30.594	34.44	-51.885	46.003	148.41	134.62	122.72	114.37	146.29	146.35	97.555	113.82	100.31	92.543	84.055	74.016	101.52	92.026	46.022	52.511	78.277	79.424	55.111	36.714	70.183	20.429
136.35	95.172	110.48	134.49	85.838	104.92	138.48	170.02	92.827	145.24	95.703	105.55	131.7	98.094	122.49	90.982	71.906	69.648	115.32	97.348	34.31	78.561	108.02	70.084	17.33	42.708	-15.843	43.266	121.04	101.18	108.83	106.77	126.94	120.69	119.44	108.95	103.02	89.438	100.39	72.824	106.1	88.287	57.256	52.283	79.176	68.366	57.978	51.495	70.193	27.375
123.66	82.032	140.76	149.56	117.13	125.58	158.06	163.57	124.13	174.09	92.322	86.592	140.17	109.15	128.86	105.1	62.374	62.071	106.65	88.194	60.115	85.802	141.21	119.4	76.005	75.33	51.902	71.408	103.88	67.124	111.17	107.54	112.44	91.741	122.77	95.062	95.406	79.562	113.31	81.117	92.563	75.021	63.009	53.451	56.86	35.044	58.57	57.257	64.298	38.488
100.34	69.904	147.24	145.03	133.64	131.42	147.29	141.26	128.67	172.92	74.535	79.84	127.13	119.36	118.89	111.36	83.519	72.447	106.52	94.74	99.676	86.708	155.54	145.92	126.61	108.58	111.1	97.243	102.25	55.558	120.84	110.36	112.4	82.186	113.25	93.339	86.893	75.546	119.13	100.75	84.188	70.153	83.237	83.434	59.527	32.975	84.66	76.866	79.642	60.761
77.916	87.271	109.05	109.04	112.89	107.6	93.358	104.44	78.12	136.96	45.111	73.205	86.245	110.88	92.631	96.638	121.9	107.12	106.97	106.41	134.95	84.949	118.75	124.36	147.47	121.36	120.69	95.437	107.61	72.128	120.71	107.85	119.93	95.592	105.96	114.71	91.752	87.84	118.82	124.88	103.65	86.485	129.1	145.87	114.1	92.02	138.99	127.67	128.25	104.21
60.065	117.35	70.822	71.866	86.602	79.399	39.197	66.806	20.392	113.32	26.404	49.351	41.551	87.15	67.327	76.954	145.04	129.38	107.98	110.65	154.95	85.085	78.095	100.81	162.02	125.23	118.74	85.696	102.02	90.201	107.84	99.507	122.96	111.09	112.68	144.6	109.87	107.67	117.23	137.21	128.84	109.22	168.02	186.63	170.41	154.86	175.76	177.06	167.02	146.48
55.613	136.33	54.598	65.458	68.544	75.618	22.924	61.837	18.309	123.04	25.907	38.842	31.125	68.023	48.61	67.214	133.15	121.85	94.227	100.75	146.55	102.47	41.116	89.914	136.72	116.54	121.68	98.213	79.721	94.261	62.563	79.253	112.73	115.79	130.5	174	114.16	119.58	97.622	122.29	132.89	123.43	173.69	185.21	207.59	204.39	168.73	187.42	171.55	169.17
56.085	154.93	63.359	92.712	60.324	82.538	33.698	83.079	16.022	128.54	42.866	69.39	39.947	64.157	50.248	76.745	106.74	126.14	84.76	109.1	112.2	114.5	42.75	107.05	115.71	106.53	116.94	108.61	74.025	109.35	31.443	71.026	101.48	116.63	141.36	174.99	104.95	122.18	82.307	102.92	113.25	132.04	138.16	143.1	181	194.28	124.53	147.39	134.83	163.61
71.155	152.45	94.098	119.02	82.228	114.25	72.162	106.65	84.92	138.7	66.981	118.32	72.406	78.91	62.139	83.106	97.912	132.96	90.275	114.8	88.735	121.77	67.852	125.13	107.93	125.94	140.32	137.06	88.347	123.99	30.528	77.221	104.09	117.7	146.51	157.78	84.778	108.2	71.143	86.473	85.386	120.93	93.141	93.654	124.43	142.28	77.495	91.618	75.828	116.5
90.871	159.7	92.085	120.05	93.874	120.9	79.038	117.3	110.92	109.43	72.843	157.95	93.476	95.621	81.086	81.442	105.35	154.37	95.697	119.98	86.332	130.51	65.689	118.32	97.782	128.44	149.85	145.73	108.49	142.18	38.376	79.929	106.91	121.56	139.15	133.86	68.799	99.069	71.663	83.347	81.43	115.53	68.503	79.558	88.714	107.32	60.696	59.425	40.786	72.352
100.7	175.33	73.52	108.62	80.518	109.54	66.732	110.83	95.731	66.097	77.661	166.64	102.34	111.75	91.449	74.169	120.31	174.23	94.055	119.63	84.25	132.87	61.319	114.03	97.185	126.56	142.47	139.4	127.49	151.65	61.221	87.36	104.55	125.47	118.7	107.49	76.693	102.61	90.536	95.079	102.5	116.43	69.187	90.153	66.675	79.269	63.444	63.767	37.342	53.2
98.824	175.96	71.262	106.95	77.468	102.64	61.151	97.501	95.498	60.481	104.22	140.05	116.98	127.48	106.58	81.13	118.8	151.02	81.631	109.76	88.153	137.64	76.381	130.08	95.734	123.67	162.72	155.41	119.77	128.97	74.51	88.541	88.082	116.52	91.93	84.624	91.578	107.08	107.24	96.691	103.09	110.84	64.207	80.436	42.143	48.752	55.659	65.733	41.23	55.225
92.899	165.5	70.043	96.437	81.181	85.068	53.598	83.741	76.228	76.004	141.01	111.4	126.06	124.64	140.1	98.332	111.2	115.42	75.321	102.38	80.091	128.75	80.486	122.56	53.793	89.447	159.01	150	100.44	99.17	60.931	75.001	70.833	96.009	73.045	76.301	95.708	108.54	107.29	87.994	82.132	108.34	61.768	67.797	53.586	58.809	57.458	70.171	72.263	93.774
92.985	148.51	92.688	92.264	92.777	97.727	79.487	79.655	136.45	115.41	179.11	107.43	142.59	123.11	150.58	106.39	108.29	95.417	85.878	107.73	64.878	101.51	97.531	117.02	10.543	76.22	154.38	153.47	96.252	80.778	52.918	77.667	67.274	81.565	55.939	69.719	92.742	101.21	93.305	79.447	65.674	101.26	59.106	50.751	52.953	68.79	57.684	66.994	92.161	122.67
105.03	156.81	89.236	66.89	94.029	90.673	82.967	71.661	154.32	115.19	180.78	120.84	135.13	103.3	155.11	102.7	113.17	118.37	106.32	122.45	66.336	75.77	78.366	76.307	-24.481	47.734	118.24	125.38	100.42	95.255	40.104	79.968	73.565	76.467	52.257	70.386	90.931	98.813	82.953	81.806	85.335	112.42	71.774	60.031	69.398	107.31	78.749	73.328	112.19	147.81
119.67	164.05	90.47	54.622	100.82	90.124	88.284	65.481	174.17	103.96	157.7	122.21	127.72	92.109	141.94	99.763	109.98	135.19	118.1	127.78	104.45	82.014	68.977	65.525	1.7155	45.23	128.19	126.29	95.354	112.33	37.056	86.187	78.489	77.626	55.975	68.172	100.88	101.17	91.039	88.947	128.83	125.21	75.74	61.777	48.626	106.11	82.139	65.456	89.127	130.92
126.57	163.37	75.201	44.198	78.6	73.343	79.979	62.209	124.57	69.617	125.21	126.72	120.04	86.594	122.87	99.181	117.41	155.09	111.49	112.82	130.04	108.7	51.762	58.536	40.557	47.917	115.15	114.4	98.736	137.72	46.988	91.14	88.274	86.224	71	74.988	125.8	115.31	120.46	107.83	188.79	145.41	96.048	84.101	43.862	96.196	92.628	80.987	76.245	110.54
118.58	130.65	86.604	70.26	72.112	79.989	89.956	74.515	100.95	72.566	117.13	131.78	133.91	111.84	104.57	118.75	119.06	137.89	92.025	91.594	151.5	145.24	78.633	102.76	99.591	83.285	145.1	142.32	100.26	139.75	75.44	99.593	93.26	94.91	74.697	71.355	144.47	123.26	150.39	117.79	205.1	146.7	91.958	76.462	5.922	39.651	78.771	75.828	45.544	70.949
105.59	77.207	108.64	110.72	98.142	99.637	102.15	97.866	108.65	113.41	119.7	131.8	150.86	147.63	103.4	150.16	110.74	89.095	78.477	78.208	174.26	169.17	117.15	158.33	140.7	116.02	201.2	181.57	89.921	114.63	94.56	95.967	89.985	94.031	67.626	61.795	135.59	116.54	154.66	109.88	167.24	128.82	67.268	50.472	-27.122	-7.1219	58.682	54.337	18.513	36.498
98.974	50.586	112.79	137.61	108.81	117.16	104.47	120.39	126.18	145.06	110.17	143.09	145.29	165.05	93.44	158.02	107.94	73.295	78.691	82.628	163.87	154.21	127.4	173.32	142.52	133.2	196.78	178.71	91.101	99.099	111.46	98.372	88.795	94.56	59.447	58.013	115.66	105.37	135.33	104.88	131.01	110.24	60.986	51.837	-21.92	-0.4365	59.325	56.462	24.995	35.683
103.66	61.842	96.904	135.27	103.4	114.61	89.168	123.73	117.59	143.57	82.553	146.42	109.46	142.07	85.102	136.46	111.44	95.075	92.787	93.964	135.76	117.77	104.88	134.74	130.19	131.29	137.65	128.74	96.234	103.05	123.41	104.38	92.329	94.854	72.578	72.675	101.53	97.955	110.8	107.39	121.74	101.29	78.48	79.176	20.254	45.712	76.021	81.756	53.325	61.017
107.71	84.444	84.69	136.48	93.144	101.4	74.781	123.26	89.862	120.11	52.441	132.81	72.386	105.34	78.162	106.54	101.38	114.18	101.77	106.55	117.22	100.75	86.077	105.37	132.72	118.4	95.616	89.419	91.466	109.89	116.91	103.98	89.147	94.1	97.97	96.945	94.577	98.263	93.304	106.35	128.26	100.75	83.984	93.028	44.598	67.859	70.118	84.877	59.309	73.166
107.93	94.739	92.384	144.86	92.631	95.442	78.851	123.88	83.161	100.86	48.885	121.67	64.214	84.827	77.208	81.173	90.269	116.42	98.223	107.84	116.66	110.93	91.597	102.34	142.7	116.51	100.5	95.345	86.819	111.26	102.9	98.387	85.32	97.549	121.42	120.16	94.198	100.92	88.561	98.676	128.63	101.32	71.588	80.598	39.838	44.007	45.284	62.432	43.19	55.778
100.45	92.356	116.12	160.65	93.224	107.25	106.55	134.89	114.83	96.951	73.79	132.97	88.147	103.61	67.67	66.236	86.324	111.49	85.31	105.38	118.48	123.29	122.85	132.96	145.79	130.22	132.43	135.01	96.738	104.31	95.531	98.266	84.938	109.36	118.33	124.15	99.081	103.03	94.335	93.806	118.5	100.7	50.804	57.619	10.951	-6.5084	20.401	36.644	25.593	23.887
95.565	87.466	120.03	152.14	100.6	111.6	122.72	145.25	142.84	101.47	94.988	145.3	115.29	133.76	67.998	66.834	85.379	94.364	69.13	92.905	128.1	126.66	121.55	138.21	110.93	120.39	156.73	160.87	95.879	80.357	72.137	86.7	84.16	114.94	101.39	122.05	97.069	101.55	94.121	90.285	96.286	101.46	43.178	56.713	24.208	1.412	26.334	37.142	39.328	18.723
89.137	91.858	114.01	139.21	113.89	107.92	123.74	148.73	145.99	110.86	100.03	131.46	123.45	154.3	74.541	89.426	73.438	63.644	58.009	85.98	145.38	119.83	108.81	138.74	92.711	102.7	179.07	165.77	74.689	44.705	54.599	81.66	79.163	109.7	83.187	114.03	94.309	99.846	92.974	92.023	69.447	102.64	38.416	63.485	45.583	43.974	39.362	46.872	55.14	40.337
83.582	105.06	100.26	128.37	102.73	101.22	117.63	144.55	122.63	110.1	91.199	101.19	114.64	145.92	72.226	111.39	67.169	47.38	54.65	84.118	142.6	110.78	87.16	127.68	94.71	96.023	164.6	143.76	59.792	28.26	61.147	96.847	81.99	104.17	86.185	119.02	98.436	104.9	93.945	104.15	67.878	109.82	55.117	90.217	81.7	106.21	58.678	72.808	76.076	83.179
86.502	119.95	79.219	104.77	81.29	86.607	98.203	121.15	69.116	92.52	83.491	70.924	97.073	101.51	82.866	115.8	84.167	63.781	65.086	80.261	131.78	112.48	58.631	87.937	107.11	100.85	119.35	104.13	67.654	49.354	88.057	117.2	97.701	102.6	119.45	141.97	105.95	114.45	99.273	117.79	88.551	125.38	97.272	128.9	142.16	169.11	94.3	109.42	109.59	130.08
98.71	109.34	104.95	107.63	120.29	117.54	109.99	93.149	127.59	115.97	102.5	41.501	111.42	77.07	101.17	112.23	91.694	62.084	80.738	74.807	170.06	146.24	89.034	101.84	169.58	153.36	185.44	153.29	72.187	63.79	119.48	129.69	101.84	98.255	143.92	144.01	102.9	109.15	100.76	105.03	83.254	119.58	103.54	103.99	131.21	143.47	95.058	88.361	86.617	112.98
110.42	130.62	111.37	100.51	138.84	131.97	106.67	63.994	138.71	96.775	123.12	65.867	115.34	72.842	113.28	90.7	104.46	120.15	92.076	85.553	184.04	162.18	119.11	113.23	220.65	184.23	207.08	173.8	100.96	105.01	148.49	136.02	98.196	101.97	140.99	119.13	109.53	110.64	113.36	103.44	94.529	124.24	116.73	86.994	108.05	100.63	111.19	81.514	83.142	99.401
119.14	147.26	127.14	94.745	177.44	152.24	117.14	43.567	183.73	89.534	141.69	99.8	120.5	97.785	118.41	77.849	97.321	153.19	90.507	89.478	194.31	167.52	153.73	135.47	263.45	204.76	251.06	200.32	101.43	114.95	154.98	130.25	81.457	95.716	120.91	79.866	114.76	105.99	120.29	99.545	90.078	111.46	112.68	58.166	65.612	44.682	114	73.656	67.748	75.063
113.14	150.87	130.27	87.904	197.71	147.71	121.14	41.069	189.37	81.215	139.51	120.32	106.24	120.07	117.61	85.54	78.751	149.03	77.534	88.22	178.03	158.3	159.98	143.54	266.28	189.02	255.39	185.94	73.754	100.12	136.35	115.79	65.506	82.499	108.41	58.388	114.16	104.95	115.38	100.87	83.131	94.338	109.89	53.478	51.379	26.032	116.8	86.16	66.971	70.927
90.921	135.54	123.44	98.718	177.84	126.22	118.52	66.253	162.23	78.547	116.86	119.61	77.198	123.46	100.84	107.27	60.599	117.43	60.734	92.623	140.67	142.99	143.56	148.71	224.49	152.88	207.46	145.32	42.165	80.37	109.73	105.46	60.453	76.827	106.37	63.946	102.08	108.76	94.572	102.62	80.75	82.096	114.34	78.747	67.209	49.969	121.73	109.39	85.605	88.158
63.465	102.04	142.93	136.39	144.3	129.7	135.08	99.828	195.76	107.68	97.381	98.304	54.557	116.26	59.54	119.2	55.827	85.048	58.432	105.33	110.32	119.28	161.46	186.28	196.34	159.53	162.88	133.49	38.628	68.467	120.81	122.97	70.756	88.013	99.183	71.604	90.312	106.19	73.008	100.04	77.835	65.988	120.12	99.228	60.219	54.871	116.76	121.42	97.797	96.298
60.334	82.795	112.56	109.84	107.07	89.855	97.4	99.225	146.49	102.71	59.109	67.185	14.202	62.048	61.158	102	77.169	99.198	74.338	99.421	98.441	91.758	112.87	129.32	124.36	120.9	61.886	70.353	52.656	82.495	115.06	112.14	88.834	96.129	110.73	98.871	77.874	100.55	56.232	91.826	83.717	69.846	168.11	159.98	156.38	147.42	164.19	169.55	175.27	151.07
66.703	74.114	107.89	102.85	99.332	84.64	83.948	90.572	159.04	105.05	44.386	45.832	8.3962	48.555	57.746	82.696	74.723	119.99	83.073	94.79	106.63	77.084	109.83	120.38	124.82	116.55	47.482	68.028	67.151	86.365	122.76	110.71	86.552	98.291	99.628	93.385	81.503	89.737	60.426	80.607	78.833	65.319	174.39	164.99	175.75	165.22	162.09	167.17	191.95	170.04
73.703	73.522	112.09	100.64	107.28	85.929	84.917	78.751	157.3	95.779	59.589	47.518	30.732	74.132	67.908	82.591	64.165	134.43	85.795	91.571	99.857	70.699	129.6	134.06	174.4	119.36	78.618	74.548	79.894	86.369	136.64	114.41	78.416	92.018	93.074	77.486	102.51	88.491	87.837	86.084	77.855	65.456	147.09	135.57	145.18	122.58	126.23	140.07	160	160.75
84.973	69.437	100.47	78.816	118.25	70.917	80.58	70.666	112.5	81.818	93.932	67.919	68.964	103.61	108.01	104.51	76.028	123.66	90.338	80.608	73.698	73.509	117.01	109.14	185.7	97.888	96.154	53.765	89.079	90.545	133.09	105.43	86.406	83.843	117.95	89.27	118.33	98.975	111.7	105.22	85.284	82.072	119.55	115.37	141.55	95.887	107.15	126.74	127.82	141.31
90.627	65.214	111.07	111.52	125.1	86.926	103.07	102.87	133.66	104.07	137.37	96.704	128.71	152.7	121.11	146.54	82.593	72.732	88.288	94.987	61.298	93.469	126.27	140.19	168.56	88.06	147.55	88.135	93.219	87.559	117.87	101.7	94.897	92.758	122.1	96.863	110.99	111.06	109.31	115.36	84.675	103.92	63.811	73.037	78.665	45.796	73.026	78.938	58.41	80.611
106.73	96.268	85.005	96.038	90.215	65.412	90.635	113.57	77.699	96.329	148.43	124.46	138.71	136.56	133.93	151.39	132.71	81.334	111.96	112.3	33.078	74.028	87.061	90.905	71.994	44.885	68.135	42.714	127.61	121.62	106.77	94.973	129.55	117.45	127.75	119.74	101.87	122.14	98.56	131.95	107.92	141.95	83.061	102.56	109.21	93.867	119.71	110.6	83.591	75.227
123.86	143.97	84.411	93.203	59.799	70.485	95.047	108.59	78.635	96.829	142.04	132.39	127.72	103.63	114.36	127.78	159.41	115.58	132.04	131.2	27.384	43.105	82.464	62.615	5.7531	38.652	-2.4588	32.142	155.02	147	116.92	105.55	149.29	142.02	99.761	115.15	99.099	113.15	88.519	129.83	113.43	148.42	110.02	120.72	113.56	128.57	149.68	134.79	110.03	77.265
141.19	147.54	73.839	64.107	76.958	64.654	84.854	85.292	72.034	96.017	106.75	91.333	106.17	55.483	123.81	101.62	139.11	109.31	136.21	113.91	68.183	45.538	46.488	8.4423	-47.333	6.2616	-15.889	34.405	123.83	127.39	77.466	74	137.87	127.51	86.18	120.44	82.498	86.228	70.192	94.37	88.718	118.47	132.91	134.85	175.37	196.66	158.04	144.67	142.53	97.57
133.94	113.36	84.529	71.366	97.34	86.774	98.747	78.791	102.95	96.309	94.268	66.098	108.85	57.847	117.21	93.843	92.737	86.505	117.87	99.755	100.37	70.869	53.186	18.13	-23.306	21.426	26.334	74.642	93.589	99.526	66.731	68.339	111.41	106.54	73.097	112.42	79.518	65.6	71.631	67.845	69.943	72.297	122.44	118.3	174.54	184.49	114.14	115.21	127.82	97.458
113.21	68.618	82.59	69.857	97.49	92.219	96.961	74.985	80.524	77.122	109.32	76.452	113.63	79.725	126.86	101.44	84.925	83.281	110.01	96.959	100.09	84.926	67.964	25.152	27.187	54.103	27.19	69.969	106.3	107.39	101.56	89.893	107.48	98.649	83.356	108.19	95.781	67.673	101.29	79.372	86.013	55.395	122.7	115.5	163.98	148.58	98.085	105.81	126.65	110.13
100.25	25.681	74.32	78.956	86.234	97.229	94.067	93.855	81.985	71.247	130.25	103.05	133.12	117.63	130.68	116.74	100.86	69.799	106.26	103.58	95.039	97.369	75.348	41.821	47.801	76.103	17.317	65.196	135.72	123.87	128.87	111.24	115.61	108.17	92.599	104.77	105.7	82.494	123.72	102.7	120.59	70.568	127.23	122.84	144.4	133.31	116.34	103.74	134.98	123.85
103.54	16.461	67.978	90.722	53.525	99.576	99.63	117.72	100.28	68.771	140.21	130.74	149.38	146.27	111.59	117.09	131.02	74.209	107.64	115.39	72.607	87.1	80.727	57.008	34.055	81.085	-26.945	52.056	174.19	143.63	147.4	132.89	133.16	132.34	87	95.71	116.49	99.797	136.65	129.31	164.22	103.34	147.88	146.94	126.35	151.13	162.14	123.42	163.21	147.96
[truncated: 66 more columns]
