# Supplementary material for: Constructing high-order functional connectivity network based on central moment features for diagnosis of autism spectrum disorder
Source: PeerJ. 2021 Jul 6;9:e11692. doi: 10.7717/peerj.11692 (PMC8269664; doi:10.7717/peerj.11692)
Supplement: Supplemental Information 2 [file peerj-09-11692-s002.zip › raw data/Subject_72.csv]

100.6	101.04	95.622	77.317	49.603	112.63	105.81	89.973	124.78	130.21	100.27	119.91	148.91	139.88	175.63	178.35	78.947	109.73	89.045	78.576	132.08	147.83	84.917	48.639	91.967	113.6	-24.258	54.414	146.86	156.19	127.99	122.54	70.585	74.756	12.674	32.251	125.95	92.612	120.25	134.04	196.01	133.69	74.439	60.06	66.033	52.695	97.364	100.84	80.166	88.709
90.741	97.204	88.616	74.383	31.311	113.16	105.11	92.292	125.77	139.36	70.414	107.01	129.36	140.56	166.09	159.22	72.852	101.43	76.079	66.93	180.56	152.94	80.959	54.901	104.37	132.18	-68.735	32.388	156.58	148.58	156.13	130.79	75.381	85.94	12.841	18.985	153.89	110.08	141.43	134.27	264.63	146.51	70.21	78.792	39.812	51.86	106.59	113.65	65.683	81.496
88.025	96.516	70.785	80.2	44.027	106.99	95.453	97.546	93.583	112.49	61.838	96.71	97.04	120.77	137.07	122.02	95.278	122.07	78.703	85.748	204.02	149.74	85.963	67.832	100.83	128.57	-38.515	27.568	166.12	158.91	183.53	150.16	118.23	129.92	105.81	79.136	173.46	137.96	175.07	143.58	298.61	180.5	78.911	82.476	56.538	68.286	108.82	97.553	62.761	60.819
101.18	101.57	73.729	82.548	26.326	81.978	97.083	86.892	56.461	76.401	72.191	83.004	79.755	96.287	105.36	117.89	106.51	138.02	108.37	104.4	104.08	134.59	83.873	64.929	71.863	86.307	-52.697	19.718	147.48	133.9	118.61	111.6	151.3	141.6	152.76	91.931	159.1	156.57	180.86	142.2	257.44	180.65	104.61	109.79	90.164	104.43	124.75	98.696	84.551	92.299
100.98	110.71	87.568	81.513	23.928	68.117	97.11	81.538	50.872	62.898	86.559	86.808	83.256	86.246	105.17	136.31	104.61	139.85	120.23	113.46	14.676	123.31	106.26	85.765	54.909	67.725	-46.792	13.188	127.24	120.11	82.719	98.908	169.27	138.59	182.68	110.11	117.01	129.89	135.55	121.01	163.44	148.82	125.18	118.83	123.33	126.78	121.12	105.29	110.88	127.55
103.17	109.5	101.12	88.809	43.623	75.205	95.198	82.725	65.363	71.354	100.39	96.226	101.76	96.741	110.06	140.94	95.315	124.74	113.86	111.49	8.8641	112.83	114.31	112.18	42.005	69.364	-1.606	27.109	104.97	102.56	71.92	97.565	147.59	114.98	161.52	115.25	99.259	99.732	98.519	115.01	112.41	134.95	120.03	110.23	126.9	123.33	105.46	106.26	124.69	139.34
96.469	103.85	102.85	94.942	48.665	73.239	84.508	83.56	78.697	81.148	98.469	103.71	114.88	118.13	121.29	136.1	87.508	112.45	89.475	100.56	91.135	111.49	111.7	130.19	58.046	73.153	47.755	35.471	95.39	91.765	83.659	93.885	106.37	87.215	120.91	108.8	110.77	93.568	90.558	127.1	138.33	147.31	95.933	100.86	82.113	90.824	80.657	105.98	102.1	119.27
90.812	100.99	97.423	91.615	16.423	66.644	81.354	85.619	86.732	85.509	94.421	107.6	120.53	129.11	132.83	131.3	87.813	113.72	77.793	87.8	175.9	120.75	93.559	112.65	58.153	64.685	22.611	24.151	103.1	100.48	95.69	84.664	90.479	77.332	81.963	100.67	117.75	100.75	100.45	132.48	183.25	154.29	68.697	101.44	41.143	68.358	59.31	110.93	71.104	96.25
91.153	101.83	86.077	90.917	11.001	71.729	85.098	93.299	92.279	70.818	100.22	105.99	113.83	122.65	122.08	107.13	96.949	112.42	81.368	88.818	209.34	133.92	81.433	78.352	54.466	61.982	-23.225	25.16	116.78	118.13	103.37	89.998	106.31	93.977	99.077	122.84	128.52	121.4	132.01	138.01	209.82	179.18	64.986	99.956	34.177	65.286	47.083	99.951	65.132	76.185
92.831	102.89	85.079	87.904	28.317	81.923	94.586	98.217	108.6	59.496	110.75	99.71	106.64	109.13	104.8	94.937	98.582	100.07	98.182	96.048	145.71	138.52	83.184	55.039	52.339	66.132	-71.968	39.204	122.38	123.88	93.083	98.084	125.39	107.05	123.83	134.3	116.06	124.81	132.97	120.96	163.58	173.58	88.628	112.73	63.728	86.589	59.073	98.767	92.073	90.375
89.911	101.94	95.217	84.794	62.922	103.35	102.38	105.09	133.15	76.952	111.69	98.407	102.87	100.52	99.262	98.067	94.475	85.307	113.16	106.04	53.844	126.11	96.385	65.825	45.871	83.587	-74.534	62.59	120.19	124.28	104.07	120.91	135.67	114.77	137.82	139.79	75.167	91.508	88.619	81.338	65.29	117.09	118.99	131.81	127.31	127	87.159	114.54	130.11	122.18
90.887	100.19	104.91	97.044	107.25	117.84	98.198	108.01	131.48	99.165	89.021	94.217	87.613	104.65	81.328	82.383	90.764	67.684	111	117.43	9.4999	96.793	104.53	97.733	68.824	98.712	0.39282	97.321	98.282	89.293	104.56	118.85	118.56	112.14	146.94	131.62	73.17	85.954	81.388	82.062	42.237	86.635	149.41	156.35	171.95	160.36	123.18	128.8	147.02	140.67
92.394	101.77	112.88	95.545	84.238	112.26	93.695	106.25	117.23	122.75	67.745	111.51	85.451	115.6	90.503	83.655	94.206	85.951	99.16	108.38	21.907	81.977	100.47	111.84	67.16	98.338	15.648	81.143	89.629	80.587	108.88	104.47	116.21	113.31	134.72	113.86	68.4	77.467	75.533	79.818	63.796	41.602	157.34	170.83	209.34	196.84	148.06	150.33	146.22	159.43
106.73	98.367	111.85	102.55	73.543	120.51	94.79	110.54	101.58	132.47	70.743	129.03	88.4	125.35	96.34	77.636	113.13	105.74	88.255	97.91	86.968	89.582	86.64	102.01	64.603	112.29	26.647	75.168	91.429	90.636	115.21	104.3	129.42	127.98	146.33	135.38	95.142	93.38	115.1	103.2	131.88	52.979	146.37	153.12	228.07	213.89	147.3	143.13	143.13	153.63
106.72	97.772	105.61	102.67	71.502	109.56	93.451	110.05	102.26	118.28	87.388	134.9	91.992	130.2	107.99	86.026	125.12	110.13	73.655	87.24	130.07	108.96	98.7	94.081	105.72	131.09	26.955	65.451	103.98	109.45	120.3	115.16	142.88	135.38	174.57	167.39	122.59	109.88	135.51	113.67	173.63	88.666	130.2	118.95	193.48	181.01	121.29	120.55	130.11	137.58
113	100.17	106.36	105.88	82.565	106.65	106.08	110.56	119.32	106.84	113.21	119.77	100.91	124.08	101.84	91.854	121.38	91.338	85.953	89.832	101.22	102.36	105.26	87.527	119.41	129.96	24.005	74.005	104.77	106.98	104.81	115.45	142.25	125.05	154.83	167.83	126.69	105.8	117.02	95.501	152.55	106.4	108.37	92.075	144.71	127.34	97.502	97.269	120.35	125.82
117.62	116.73	107.43	113.54	100.03	106.84	121.41	116.18	132.3	99.553	123.37	103.26	106.5	110.14	79.299	70.746	106.21	75.225	106.05	106.08	50.804	65.628	111.72	96.979	99.275	101.53	45.134	83.023	93.124	90.114	98.379	108.21	136.07	117.02	118.46	142.9	112.02	84.012	74.49	60.762	104.77	97.306	95.217	78.539	106.32	75.671	83.214	76.056	105.17	104.26
120.17	133.8	111.4	122.76	103.89	110.33	133.48	118.5	135.04	113.26	113.28	94.846	112.1	101.82	71.253	67.842	91.286	81.704	121.04	117.01	18.836	35.703	106.1	113.92	64.614	66.456	82.039	95.507	73.96	64.851	90.709	86.301	116.79	108.17	62.256	83.372	81.041	62.161	38.347	32.587	52.158	51.76	100.18	99.023	90.677	59.425	91.422	83.23	87.03	89.55
108.43	134.16	109.55	128.03	113.66	120.16	128.54	118.03	135.77	138.62	95.058	100.24	116.46	107.1	95.569	93.986	87.459	103.57	104.56	110.05	55.247	52.379	104.91	138.22	66.439	72.669	135.17	114.59	69.231	57.534	108.89	88.441	93.088	106.62	44.144	45.496	60.198	56.333	38.186	36.08	21.514	13.336	122.67	129.25	93.854	74.672	106.87	108.97	76.025	76.182
100.04	106.46	104.5	123.98	117.58	133.83	116.42	111.82	138.03	152.46	97.208	106.48	127.13	119.02	118.5	118.29	87.095	112.93	76.59	84.527	107.11	100.36	89.688	140	74.998	106.4	132.24	130.25	78.018	54.633	107.86	97.499	63.264	92.253	30.586	23.67	73.289	76.506	81.147	72.745	29.986	21.393	142.53	149.31	107.25	107.88	128.77	134.77	94.071	82.511
85.687	68.451	97.646	106.57	105.45	137.85	100.59	104.66	140.66	149.96	111.23	103.74	132.74	124.44	128.74	125.36	85.989	99.521	53.666	59.283	139.36	138.92	77.99	129.19	81.102	139.57	74.256	122.17	101.08	62.115	101.88	115.5	40.166	69.977	15.765	27.482	96.709	93.828	115.35	103.92	55.053	55.554	140.24	144.57	110.63	123.4	138	147.47	118.86	98.399
76.283	36.427	89.76	96.409	110.26	134.75	85.791	99.36	130.09	138.52	128.43	90.398	124.54	120.25	117.75	121.1	100.16	84.892	55.814	59.713	157.99	141.76	69.725	122.19	79.413	145.82	71.454	123.6	121.75	78.026	93.74	133.45	16.487	50.117	-4.929	49.708	116.69	103.39	126.21	115.53	83.134	97.555	115.16	120.55	96.282	108.83	131.96	135.83	127.93	103.25
80.26	40.881	89.192	101.71	115.19	114.63	80.877	94.324	97.62	123.56	122.37	71.223	96.266	105.76	85.893	105.31	118.81	81.68	82.587	80.806	151.26	113.36	67.372	117.33	82.858	110.82	117.62	127.44	116.74	78.912	61.813	111.37	4.029	42.459	-24.664	54.676	129.28	116.87	125.85	112.83	114.36	123.83	90.042	108.41	61.927	78.256	118.28	114.31	110.98	100.78
89.136	77.475	91.872	101.5	104.69	74.176	80.787	88.978	70.284	101.62	112.41	85.703	80.775	92.69	77.975	100.16	136.44	126.44	101.3	93.32	150.55	103.97	86.432	118.54	88.144	66.829	160.84	102.2	110.03	111.3	54.114	87.909	24.354	57.83	-9.7158	51.323	117.31	110.96	95.291	81.204	111.61	112.15	79.29	99.357	42.948	61.657	100.26	95.1	93.244	99.287
112.48	106.2	101.88	100.42	101.64	55.195	91.324	86.214	69.396	95.764	119.18	109.74	91.904	88.855	90.899	114.07	144.42	171.15	111.24	89.477	143.71	124.68	96.135	114.67	88.98	59.305	181.03	92.266	100.64	142.79	62.886	79.643	57.159	75.876	9.6838	43.263	94.78	96.7	67.999	55.327	67.887	78.678	82.634	103.01	62.541	82.068	98.767	97.78	100.66	111.71
117.68	108.89	105.13	99.804	127.07	53.291	90.264	85.435	85.583	93.879	126.9	113.28	105.41	94.827	109.76	124.96	136.68	166.64	90.926	82.111	147.21	150.45	115.02	127.87	140.78	102.36	213.01	106.55	97.006	145.93	102.72	105.36	79.01	88.452	61.394	64.003	92.449	97.489	67.919	69.038	37.984	74.123	99.764	108.52	77.601	97.061	103.55	109.38	106.91	109.6
108.67	87.164	101.91	98.963	150.71	69.722	85.421	86.65	101.6	99.901	138.68	94.204	118.49	102.6	120.25	128.71	123.21	123.5	72.409	83.757	144.96	145.57	120.65	142.13	175.89	147.78	231.2	130.23	101.63	124.01	144.3	143.89	84.91	93.29	96.924	98.859	94.427	104.38	80.397	101.19	36.628	82.057	111.63	110.21	90.368	102.55	113.49	120.64	106.1	97.686
99.015	66.529	96.659	98.567	144.78	83.107	84.38	83.568	101.52	103.91	149.67	73.711	129.24	108.56	118.78	130.23	113.64	86.53	77.514	93.227	130.06	110.43	106.62	142.07	161.53	146.63	223.33	140.98	107.21	92.271	143.76	151	78.375	91.71	99.553	115.67	93.132	117.09	93.877	125.35	67.784	88.625	115.29	110.59	95.371	99.461	124.22	121.16	99.322	89.351
86.667	79.154	90.884	93.505	110.34	69.586	83.778	78.367	91.978	90.181	142.67	80.502	131.21	111.23	118.08	120.55	105.34	86.273	87.098	98.41	123.86	80.618	106.86	135.63	138.37	106.49	190.6	112.66	113.28	80.085	120.79	124.74	89.01	100.54	132.81	126.69	91.967	126.69	95.256	123.42	113.45	94.733	120.42	102.52	89.997	85.427	117.21	104.3	89.842	83.766
95.672	98.037	94.65	94.533	101.56	65.255	93.347	76.664	99.892	87.545	136.5	104.75	136.95	114.38	126.27	127.59	107.41	110.44	104.47	97.752	126.32	84.634	102.31	122.55	117.9	79.363	194.88	109.94	110.13	85.539	92.724	92.251	106.85	107.77	176.73	136.31	85.632	120.41	85.754	100.76	110.4	90.836	120.35	94.417	105.38	88.659	104.58	90.475	99.046	90.617
115.93	104.74	102.43	97.737	123.64	56.663	102.4	73.657	119.73	78.616	129.57	121.53	140.32	114.85	122.37	126.17	107.31	124.15	109.76	93.953	117.02	104.28	99.946	110.86	138.71	77.086	232.9	131.16	92.683	76.61	60.592	58.677	111.63	95.232	214.04	129.57	100.32	119.49	85.08	88.71	89.182	112.01	118.38	90.228	111.33	93.127	95.121	81.554	110.91	99.571
122.47	92.923	108.86	90.134	142.27	49.951	107.67	74.921	145.52	78.845	124.42	125.78	143.66	106.68	122.73	127.77	107.27	127.17	104.31	92.716	101.08	112.28	108.04	110.86	166.13	93.368	261.53	142.94	83.557	76.835	67.461	60.334	108.51	76.781	213.69	116.36	98.606	98.869	63.175	71.723	47.662	117.96	103.65	81.823	108.33	94.798	85.041	82.265	103.57	99.059
118.99	72.846	108.81	91.089	162.47	54.609	107.84	80.65	147.49	84.262	116.24	106.17	132.02	91.728	104.21	114.35	111.23	111.96	102.82	103.57	94.357	91.523	116.68	120.22	188.07	104.6	294.26	156.58	75.63	64.825	79.792	74.135	83.002	63.123	172.67	97.36	104.02	96.941	67.755	83.478	48.048	132.67	86.424	74.178	77.666	82.772	78.316	74.073	72.626	79.293
109.17	62.467	106.3	98.289	167.45	70.282	105.46	89.834	134.06	99.098	110.02	87.747	116.42	80.935	94.935	111.62	119.49	105.99	111.53	113.23	110.82	73.784	126.92	134.59	183.79	103.69	301.02	159.44	80.015	70.583	96.362	95.131	53.063	66.513	113.29	83.68	96.397	97.472	77.603	98.242	59.77	122.67	73.831	71.287	43.978	70.276	75.409	65.472	44.465	62.323
103.75	71.313	107.57	105.69	151.71	84.875	103.87	98.707	122.18	111.29	105.25	83.865	105.94	81.343	102.7	117.5	120.54	109.49	124.51	111.23	131.26	84.137	135.41	141.38	157.44	93.322	252.23	146.18	93.035	93.586	106.12	106.99	42.228	81.758	69.022	80.824	78.962	90.234	78.223	100.01	53.571	86.156	72.544	80.458	34	70.261	81.265	71.856	47.582	71.787
106.76	85.477	109.74	109.09	135.23	78.841	98.677	98.408	113.88	99.896	100.24	85.741	99.421	92.062	111.79	116.18	113.21	106.46	127.26	104.99	134.64	113.5	134.01	133.9	135.99	77.351	185.92	131.39	101.64	107.55	98.474	100.87	51.467	91.468	60.338	88.853	75.883	86.198	76.319	97.693	35.548	59.533	83.905	101.05	48.63	79.511	99.011	95.505	80.507	103.46
114.14	91.591	108.37	101.78	121.46	53.47	92.968	89.018	103.15	68.737	98.306	88.656	97.535	101.24	112.94	101.92	108	100.51	120.31	108.17	117.42	128.97	117.64	111.48	106.77	55.19	130.76	114.4	103.04	110.63	86.813	89.765	80.012	94.154	76.3	105.88	83.243	83.46	70.084	90.515	20.717	57.69	95.505	115.98	85.368	95.549	118.97	122.11	118.73	133.01
117.79	89.919	102.63	88.758	110.97	17.92	88.128	71.281	77.307	36.791	94.4	85.023	90.888	100.58	102.41	87.795	111.67	99.578	112.17	123.64	94.485	111.12	94.665	87.895	86.022	30.361	121.9	101.33	92.878	97.354	67.296	71.183	103.08	90.016	96.76	112.57	96.819	97.318	74.376	91.023	34.44	86.571	104.36	120.89	109.73	105.63	129.29	133.19	130.65	139.46
117.46	91.742	97.357	79.081	104.47	0.16608	88.406	56.683	46.047	28.778	91.963	81.707	81.097	89.585	90.271	86.133	120.48	113.94	112.97	136.96	92.377	77.703	79.588	78.046	79.298	22.226	151.53	97.139	79.27	86.4	54.006	54.983	109.58	88.076	115.16	106.01	102.51	120.4	88.423	97.161	63.722	125.12	110.31	115.6	115.57	111.58	123.66	122.07	119.07	124.74
108.38	105.52	95.918	75.051	103.91	13.739	90.006	56.96	35.624	48.485	94.048	88.507	76.313	76.158	95.203	100.34	122.66	140.12	114.45	131	124.16	64.936	92.834	93.837	101.07	52.555	185.97	97.62	80.764	103.86	81.345	65.023	109.53	95.761	147.31	105.16	88.685	125.92	88.347	94.332	70.805	142.35	116.99	106.25	117.24	117.9	105.22	104.91	104.86	106.42
108.68	114.94	100.33	88.627	132.43	68.111	95.841	74.497	54.188	82.399	109.78	89.921	83.199	69.273	99.119	112.94	118.6	146.23	120.06	114.12	158.21	78.777	108.18	115.13	132.91	114.61	219.79	131.7	92.268	126.51	131.51	97.968	106.1	103.55	170.46	116.58	77.32	117.68	89.017	97.084	54.363	142.63	124.94	109.08	137.7	136.24	98.138	102.72	111.75	103.22
109.29	117.35	107.14	96.533	133.13	105.45	101.81	88.19	83.009	92.295	126.32	82.11	101.67	70.468	98.489	116	104.4	128.81	120.35	93.284	132.14	99.462	113.39	113.36	150.46	149.88	170.84	141.33	108.52	131.61	157.34	115.34	110.23	96.853	149.68	106.78	76.95	105.14	81.563	97.965	44.748	123.43	132.86	132.16	153.95	153.87	109.4	127.56	124.8	126.88
96.596	106.62	103.41	95.077	131.69	118.03	99.294	94.96	102.43	80.13	135.45	77.091	119.1	80.187	110.43	121.07	108.48	112.08	106.72	92.057	97.024	117.54	118.3	102.92	153.65	158.96	122.29	127.96	131.76	142.46	187.31	147.12	125.88	98.431	128.06	118.45	86.221	93.885	72.821	97.919	60.603	105.25	131.22	138.56	151.98	150.27	110.72	145.47	118.77	132.55
88.06	91.15	97.976	89.188	116.01	106.96	98.841	89.694	95.733	64.364	130.73	75.572	124.28	91.167	122.07	128.37	124.99	106.09	102.55	106.62	56.715	122.46	111.14	83.245	136.43	137.8	83.282	100.28	136.12	136.21	171.21	149.89	129.48	98.896	91.836	113.96	103.56	104.16	81.764	103.12	102.79	101.2	117.76	129.49	120.09	129.08	100.49	140.13	97.793	123.64
82.287	84.365	94.354	82.526	96.931	84.869	96.416	84.553	76.907	59.473	113.33	90.115	113.85	95.321	135.36	127.94	138.74	120.81	103.53	119.05	57.505	125.87	116.73	82.412	129.09	122.89	78.755	68.588	126.38	135.58	147.45	140.38	120.5	104.11	85.404	104.24	109.66	113.71	86.239	97.63	128.09	105.58	99.01	103.5	83.29	103.38	78.686	111.5	82.372	106.25
87.618	80.376	97.751	91.642	100.63	67.394	89.5	84.508	57.199	67.805	91.292	96.949	88.052	88.822	126.06	112.47	137.26	126.52	108.64	120.08	91.512	124.96	126.55	103.56	161.41	132.55	139.77	79.171	99.024	117.35	117.28	114.65	88.3	97.972	99.594	80.356	109.87	122.59	92.892	95.734	120.02	118.43	90.842	96.515	67.692	95.79	75.622	91.27	90.836	104.93
91.94	78.73	102.86	106.44	114.2	54.78	77.114	92.164	46.068	75.434	78.195	95.214	64.324	72.21	99.719	84.74	125.52	119.74	105.35	109.39	135.91	114.48	136.82	130.16	202.68	151.55	216.89	109.11	79.627	102.43	117.17	100.94	68.841	91.825	126.99	66.72	95.425	110.85	86.326	88.971	85.958	115.51	97.558	113.95	100.73	120.05	97.383	99.866	119.8	124.92
100.46	76.719	105.68	121	120.24	40.548	67.789	93.25	28.548	63.84	80.802	77.797	52.372	56.498	52.785	53.945	116.06	97.975	100.04	98.18	140.94	88.215	119.52	125.86	210.43	137.52	254.77	136.23	67.056	70.201	99.925	74.708	67.414	82.715	129.5	53.217	97.539	113.78	106.29	103.95	92.384	116.75	115.84	150.38	150.14	160.63	135.92	123.83	148.55	156.02
96.94	80.661	100.83	117.66	115.36	36.895	64.34	91.244	18.106	49.144	97.111	77.393	60.618	55.946	42.245	57.987	124.95	98.67	89.953	94.741	139.28	75.246	99.315	104.32	166.21	105.43	239.13	125.71	83.005	76.58	111.36	81.117	99.711	96.652	144.35	83.968	97.356	110.71	125.82	115.46	125.43	110.22	122.94	153.81	189.53	185.07	142.71	127.53	154.4	159.12
98.181	93.46	102.01	100.53	88.031	50.928	79.882	87.536	23.924	50.026	113.78	92.543	81.67	71.409	64.708	91.992	132.03	116.03	97.659	95.757	113.21	82.564	76.181	71.544	81.524	67.918	146.98	84.246	102.14	96.885	104.48	84.053	134.04	112.32	146.59	110.83	95.307	107.88	136.78	115.58	157.8	102.01	110.31	127.17	193.59	181.99	119	106.31	145.86	146.11
99.167	107.59	105.85	95.696	102.41	89.53	98.052	95.723	50.903	68.957	111.12	105.21	86.927	91.078	92.884	115.97	127.46	123.69	108.06	107.74	117.44	104.44	81.898	72.021	49.933	75.043	106.71	73.112	108.93	114.66	107.04	100.47	139.57	123.56	178.58	141.41	107.17	109.81	142.43	116.7	173.18	127.89	92.751	81.926	159.79	142.83	79.608	63.663	128.29	107.91
99.409	117.11	117.02	103.51	127.68	125.07	115.01	110.45	90.609	101.01	88.426	95.136	74.558	94.167	99.149	114.34	102.2	105.53	118.91	117.23	119.33	112.97	105.59	95.758	78.196	108.26	103.98	93.076	96.398	106.12	101.48	103.85	115.5	112.9	180.02	127.27	112.2	104.25	124.93	106.23	149.2	145.39	88.819	68.87	122.32	105.65	69.256	50.654	115.33	90.415
84.834	120.26	121.62	112.58	150.47	132.48	115.95	121.7	124.25	126.41	62.193	72.854	55.627	76.804	93.936	95.097	80.263	83.183	108.15	117.43	134.18	104.26	145.65	132.54	149.92	145.52	146.94	119.16	88.925	98.543	121.49	115.7	91.023	99.123	155.4	98.026	101.76	84.639	90.504	84.89	107.65	131.13	106.34	86.742	104.24	86.912	87.655	72.985	101.61	90.663
95.346	112.7	119.87	124.15	157.35	130.58	118.39	118.43	129.86	135.88	67.208	47.79	54.563	51.848	66.124	57.414	80.639	70.115	103	108.51	129.81	81.452	139.56	129.24	164.85	147.04	177.13	145.88	80.854	75.792	108.63	102.86	75.909	84.881	70.623	54.114	104.95	84.353	103.17	87.1	103.92	109.06	128.26	118.18	118.77	103.46	128.42	101.92	104.76	106.17
98.875	115.92	109.12	122.99	146.14	122.85	112.02	108.77	121.04	139.05	73.48	41.991	59.36	41.122	71.505	35.201	96.243	73.28	85.114	94.789	141.95	77.163	129.83	116.02	161.93	142.74	179.71	138.04	90.677	73.396	124.16	106.14	94.761	99.02	35.129	63.576	107.51	85.435	133.99	101	123.32	82.618	137.03	124.69	128.61	110.98	135.4	113.82	94.925	94.615
104.86	118.02	98.908	119.79	140	122.91	101.91	98.517	114.74	139.34	77.185	54.147	69.335	60.38	101.51	43.869	108.91	84.808	72.522	86.643	157.31	96.984	112.66	104.62	154.4	143.54	172.97	129.42	101.37	77.618	134.19	112.45	109.33	115.25	52.507	95.048	118.79	97.343	167.07	124.86	147.53	91.192	126.38	110.5	115.62	97.225	118.98	107.26	82.33	64.003
113.29	116.7	99.675	113.65	117.38	132.09	101.28	100.52	125.02	141.86	76.045	82.182	86.336	95.267	125.59	66.266	96.875	94.844	81.22	85.84	139.8	116.71	87.424	91.441	112.23	135.93	105.61	113.08	104.93	89.622	125.2	112.1	119.37	120.61	80.827	105.65	117.17	98.172	158.22	125.23	143.84	116.98	102.2	96.731	110.23	87.091	108.4	106.14	86.209	51.736
107.12	109.83	104.14	117.62	112.9	142.14	100.54	116.01	137.34	146.44	58.893	103.68	86.596	128.06	115.36	85.772	70.488	80.099	92.868	100.01	108.08	118.21	77.029	95.178	93.824	126.94	65.596	116.51	97.079	93.745	112.4	112.59	119.43	119.56	120.64	109.2	118.25	106.1	132.53	122.2	135.93	161.43	90.858	99.93	104.35	79.526	110.54	113.38	91.229	55.575
93.852	98.292	106.76	120.8	110.66	148.8	102.4	133.58	140.65	157.34	50.478	123.69	81.556	146.94	85.667	106.68	55.189	62.901	102.51	115.88	70.364	107.7	76.766	104.11	74.431	108.6	51.948	121.89	91.373	104.19	106.74	117.62	121.72	119.84	135.88	116.64	111.2	111.31	105.06	112.15	118.73	175.51	90.4	107.25	108.4	86.346	113.12	118.1	96.582	76.725
93.378	87.208	107.28	121.26	102.68	153.58	109.63	139.38	129.18	171.23	59.665	133.1	76.047	153.18	54.328	121.8	59.76	49.019	108.95	121.64	27.882	97.714	73.724	105.02	57.285	84.712	52.922	124.44	83.449	97.307	84.681	104.5	117.31	114.87	112.64	120.63	109.91	124.98	110.94	113.8	105.99	153.54	92.082	109.08	100.21	96.499	103.13	105.58	97.011	102.78
95.256	83.315	101.3	114.62	101.58	160.54	112.49	139.82	124.11	180.16	78.391	140.52	75.04	153.95	58.84	125.76	80.743	53.963	95.761	115.88	26.567	102.03	88.974	114.37	63.413	84.262	74.192	114.25	86.985	99.878	95.014	110.98	115.23	118.37	111.3	146.4	103.85	121.35	122.23	111.39	82.224	105.66	87.149	85.274	79.721	93.315	69.95	73.519	86.684	104.43
107.78	82.503	102.03	117.69	110.96	174.61	119.11	138.63	132.39	181.36	87.305	121.56	75.308	150.7	70.003	108.82	92.5	46.792	83.971	107.05	32.363	96.869	96.68	116.56	86.485	95.316	90.8	119.01	75.373	70.329	82.999	101.75	98.621	111.44	106.4	139.84	105.99	119.71	140.86	116.31	68.609	73.167	85.829	77.352	55.038	88.256	56.431	56.333	75.052	99.887
101.24	86.171	108.96	116.99	115.83	184.86	123.53	143.76	163.18	179.38	82.47	103.84	86.523	142.97	101.87	101.68	90.894	45.403	71.635	97.177	59.353	83.535	113.9	121.5	100.07	109.55	82.493	113.5	71.823	67.185	97.685	115.34	97.399	113.82	115.17	122.16	82.533	88.367	110.37	91.91	43.618	40.149	91.978	86.005	62.655	95.154	67.477	73.712	66.55	97.328
95.812	88.976	119.12	128.67	137.01	185.35	125.2	143.14	174.81	162.55	68.723	78.365	92.213	132.19	97.851	87.025	80.956	25.159	73.483	96.124	83.024	59.183	113.55	115.82	108.66	103.02	93.713	130.34	54.863	44.354	74.211	102.21	91.138	113.01	116.69	92.347	94.8	93.87	111.95	99.279	76.847	64.603	111.65	114.81	77.176	104.92	99.729	98.365	65.653	98.364
86.54	95.977	127.21	123.92	131.08	166.8	120.95	131.07	164.66	148.72	63.248	77.939	100.89	122.47	102.87	103.96	77.545	25.869	84.464	92.029	103.7	59.176	109.76	110.26	97.065	85.796	92.652	126.71	55.917	51.382	59.566	88.145	98.332	117.61	109.56	86.635	100.87	94.519	106.97	102.01	103.42	72.046	115.96	126.29	93.509	109.38	107.64	113.02	68.236	102.11
93.051	103.39	123.7	112.22	117.69	145.09	110.84	112.95	128.01	134.95	73.76	93.434	103.16	113.81	104.77	116.09	88.847	48.431	100.24	91.282	124.97	86.388	95.055	106.05	77.26	79.54	105.35	122	70.092	70.345	55.382	78.906	106.89	124.07	105.21	116.18	115.66	96.882	121.32	113.48	119.77	71.539	91.653	98.631	97.365	99.395	78.931	92.185	76.722	91.674
106.38	112.84	106.22	103.72	104.19	118.14	93.496	97.552	79.488	113.25	83.25	104.83	90.906	104.25	94.453	98.018	102.07	79.581	106.7	97.335	135.99	118.5	83.471	108.25	85.554	92.752	126.64	120.69	86.151	78.971	58.428	76.851	108.38	125.77	115.32	151.26	138.6	105.89	147.65	130.8	133.14	77.301	57.893	54.599	80.378	76.68	41.083	54.379	84.029	69.275
105.94	122.8	87.686	96.468	75.867	97.181	80.595	94.533	52.233	107.3	82.177	106.52	79.09	91.681	93.097	84.067	104.91	109.34	107.47	104.58	122.8	133.58	84.419	113.17	100.9	118.39	110.62	111.97	103.69	91.318	83.192	96.257	117.48	126.56	119.44	163.43	124.12	93.706	134.49	118.8	113.54	54.428	36.821	35.145	78.552	71.445	31.653	49.368	88.825	61.478
103.37	126.06	76.801	101.41	62.955	98.207	82.016	101.13	45.513	113.08	84.891	99.189	80.748	81.016	82.643	75.783	99.129	117.95	116.91	113.69	94.981	119.77	84.861	107.44	94.602	132.22	81.826	115.32	109.08	95.511	100.21	116.01	129	126	109.74	151.19	102.18	89.039	116.47	106.66	101.56	45.668	44.017	51.478	104	90.35	64.563	71.574	99.126	72.73
98.978	130.5	75.803	104.04	60.006	105.51	92.168	105.15	47.479	114.4	96.404	98.828	96.878	78.458	76.667	78.18	88.607	109.73	129.38	117.26	78.119	94.983	94.918	95.334	72.512	119.33	48.479	106.1	110.17	101.31	109.09	119.09	143.9	127.34	107.75	139.99	92.242	94.682	104.21	105.49	106.7	58.838	67.698	77.434	125.7	102.03	100.86	92.91	103.33	88.568
104.38	133.32	85.918	97.205	59.831	111.75	106.8	98.863	51.857	110.66	119.27	104.87	121.53	87.935	90.551	102.68	84.736	101.7	144.02	114.28	78.922	82.281	101.87	79.803	45.116	88.22	30.055	90.101	113.36	108.64	100.41	95.832	144.16	120.6	96.227	130.02	92.685	97.808	95.164	110.11	100.16	69.101	82.746	93.466	115.22	89.104	111.81	101.15	97.567	102.44
114.57	134.92	93.763	90.578	75.496	110.99	113.17	91.889	54.732	93.014	136.5	108.76	132.35	103.03	108.84	116.04	95.121	105.75	142.32	114.68	106.99	85.004	103.59	70.938	41.025	64.442	54.929	83.77	121.64	116.3	88.629	71.223	126.74	112.94	93.788	129.59	109.06	98.028	97.196	118.65	89.958	82.304	88.032	89.846	71.678	55.622	96.863	91.066	86.624	99.974
123.13	140.31	96.484	88.36	69.231	102.05	116.62	95.088	59.696	70.49	131.35	106.97	122.57	108.36	104.63	94.248	106.13	118.98	129.24	115.92	109.1	83.811	85.559	53.593	24.264	45.542	35.678	71.042	126.77	117.14	64.851	51.833	114.65	109.75	75.441	111.34	118.8	91.276	99.825	111.81	84.57	80.964	96.139	90.709	45.7	48.66	91.936	89.229	92.827	105.49
111.98	141.15	90.671	98.848	65.208	100.03	111.37	110.37	72.061	67.135	100.77	104.73	92.115	105.28	86.282	70.975	116.76	124.88	106.22	118.28	91.245	79.32	66.801	48.771	15.698	53.861	12.423	73.061	126.5	120.31	66.303	71.446	116.05	119.25	69.327	105.58	106.9	82.698	97.927	95.006	81.119	68.459	119.14	108.49	68.672	82.671	110.08	107.77	115.36	116.19
89.919	138.68	82.727	112.66	62.815	110.16	103.36	125.97	85.377	82.804	65.669	113.69	59.595	98.399	65.012	61.384	115.84	109.64	90.277	114.77	57.346	73.889	61.226	59.01	12.203	78.049	-18.79	76.499	117.38	123.36	94.249	110.91	130.39	133.1	82.962	123.5	80.182	77.427	91.993	82.251	75.846	57.87	140.84	129.99	128.72	133.44	134.33	131.2	142.66	125.8
90.09	130.58	83.143	124.59	68.633	130.86	104.86	125.27	86.448	100.28	53.289	118.14	43.821	93.187	38.702	58.169	96.618	66.297	101.35	105.59	12.766	66.186	53.905	65.129	13.147	91.548	-45	87.351	88.894	92.827	93.652	109.25	123.39	121.92	76.507	128.62	72.564	93.25	105.1	99.483	73.35	72.95	134.69	141.66	164.73	155.63	146.12	137.9	156.38	128.57
98.629	120.73	87.202	120.27	94.384	146.44	108.68	113.36	89.539	110.42	71.226	119.15	57.774	95.142	49.024	73.541	74.216	38.969	115.07	97.041	18.858	71.037	67.827	76.718	42.334	101.9	-20.888	95.93	74.453	75.378	104.82	97.038	92.477	96.175	62.44	124.75	71.898	98.088	102.26	117.34	45.269	89.806	93.38	118.97	136.26	119.16	123.63	123.31	133.96	106.26
103.37	119.72	91.61	96.893	107.81	136.57	114.97	102.18	102.22	105.93	102.94	114.54	97.129	98.918	86.906	84.533	52.709	52.005	115.02	90.209	60	80.882	95.966	75.954	71.218	94.287	-3.6895	77.403	85.986	85.58	116.53	81.636	59.472	71.072	27.639	85.809	74.71	88.528	81.659	113.55	19.278	94.532	46.194	77.331	59.025	54.984	88.941	102.63	89.189	78.413
102.11	112.33	95.373	83.978	135.69	122.02	118.92	99.998	121.26	111.88	126.02	94.181	132.98	106.84	124.59	104.45	50.02	79.26	105.28	94.411	110.18	91.089	117.07	69.397	100.48	89.17	59.693	89.716	105.62	100.24	115.39	80.303	27.732	55.682	-16.825	31.734	89.343	93.861	84.862	111.26	27.635	100.53	32.856	54.962	-12.298	16.971	76.234	93.532	49.359	62.304
97.892	101.08	98.126	79.593	143.93	103.52	117.4	102.3	129.24	120.1	130.78	82.679	145.68	111.99	135.39	112.45	60.543	93.679	97.707	98.116	127.61	94.207	125.61	61.251	99.108	79.503	108.66	105.21	117.57	108.87	104.43	88.4	27.899	57.485	-34.727	-1.0557	110.7	112.83	111.23	113.27	73.05	109.51	58.077	55.824	-16.116	36.704	87.27	91.743	43.562	72.885
99.962	92.605	102.59	70.686	106.38	81.068	112.75	98.734	114.31	112.98	123.97	96.18	133.54	106.45	117.06	91.951	71.478	83.672	104.52	89.563	103.47	86.97	124.19	57.043	60.532	59.31	91.644	86.615	114.33	108.96	95.337	90.249	68.069	69.835	-9.3983	5.6738	123.12	120.54	127.01	109.28	113.59	110.41	90.659	63.544	56.079	96.761	101.92	89.309	75.553	106.74
104.34	80.268	108.05	72.064	91.582	68.376	100.14	83.153	81.385	97.596	103.06	97.191	93.532	95.13	92.669	73.292	84.639	43.168	115.3	81.361	92.864	78.227	123.49	79.401	82.685	62.976	127.82	88.934	92.188	82.038	96.167	84.719	93.646	73.464	55.399	46.764	132.11	123.65	130.8	118.97	117.87	116.66	108.96	79.067	122.51	132.17	106.07	90.745	104.88	127.34
111.77	79.053	112.17	77.797	92.468	67.514	95.832	69.55	55.607	76.358	86.885	82.946	65.165	77.487	77.082	44.078	91.697	19.837	121.64	76.565	107.49	69.586	117.77	97.803	122.15	77.985	151.7	86.412	75.396	61.315	105.64	78.657	105.6	75.571	109.91	81.937	132.5	115.2	116.74	121.8	93.913	122.34	107.09	89.932	153.66	129.74	107.31	95.365	127.7	127.06
109.48	87.276	114.85	85.066	96.552	68.139	101.22	63.191	58.492	74.425	79.893	56.914	71.888	68.518	96.403	50.912	93.82	41.888	115.02	76.76	122.9	73.693	109.88	100.08	157.24	98.096	145.11	81.399	82.077	66.179	112.9	82.179	99.137	75.981	111.9	79.741	115.78	107.59	93.849	109.9	59.533	110.3	106.02	109.01	134.84	102.71	120.32	114.21	136.67	117.14
99.753	105.6	114.42	93.279	91.35	77.631	113.57	74.681	83.731	94.654	78.964	44.232	102.98	71.541	131.42	72.146	91.039	86.773	100.39	85.498	113.16	85.103	109.02	87.215	145.54	117.63	87.493	68.106	109.82	95.556	131.04	106.58	107.24	93.195	95.753	79.869	94.883	107.98	89.247	96.737	53.711	95	114.78	120.57	106.72	80.717	131.05	121.99	136.67	96.878
96.927	119.2	116.13	96.784	67.28	89.603	125.81	92.661	108.19	115.59	86.783	61.373	134.38	84.66	154.92	95.333	85.667	116.41	95.964	97.059	59.535	92.663	115.12	73.32	91.781	124.57	5.364	54.861	134.78	120.41	144.24	127.12	128.57	111.93	76.488	92.712	73.446	107.28	93.805	88.373	64.098	76.847	121.15	119.76	98.481	80.898	126.13	110.09	129.75	82.66
107.03	118.48	117.83	104.49	70.884	104.99	128.77	109.55	111.72	104.33	96.341	91.695	134.29	96.067	132.11	80.701	82.89	97.576	100.57	111.98	14.666	84.533	128.08	78.695	65.08	126.94	-6.6896	73.195	131.2	107.94	144.97	127.56	140.06	120.16	84.86	125.36	75.157	106.63	107.85	101.32	87.442	84.647	113.8	103.34	101.71	87.288	98.49	75.362	110.94	67.457
119.74	104.99	121.6	110.88	103.48	117.58	128.41	121.26	112.51	67.152	108.7	117.3	117.13	99.156	84.103	47.887	83.378	59.518	107.67	118.11	15.009	70.544	135.97	97.119	87.109	127.13	44.838	112.32	106.34	78.183	129.91	110.17	126.89	110.15	85.762	137.18	77.81	88.072	94.409	103.9	86.852	84.911	94.464	89.895	108.19	97.071	71.685	55.128	91.634	68.849
120.55	89.359	122.33	119.7	164.94	133.75	129.97	134.37	133.92	37.193	120.58	125.99	107.85	98.574	45.16	22.897	88.712	40.487	104.54	114.9	73.599	69.878	131.97	114.9	141.05	137.18	127.09	157.29	83.384	66.097	117.56	105.31	98.115	98.946	74.779	126.94	78.417	65.522	67.555	89.875	75.477	72.078	84.252	88.504	114.77	109.14	67.186	63.795	87.847	81.509
111.82	83.298	119.69	126.91	206.32	152.74	137.86	148.45	176.46	41.704	131.14	126.81	125.23	103.46	39.901	26.033	92.677	57.486	97.337	105.27	128.63	88.188	113.37	113.87	162.2	148.61	149.04	173.37	78.112	85.986	111.88	119.02	80.454	99.189	54.037	105.81	77.862	58.25	54.516	67.906	78.615	50.31	94.493	96.662	128.85	127.98	87.839	89.793	108.17	99.691
102.11	91.632	117.13	124.43	179.67	161.7	145.73	152.64	208.76	75.098	130.79	128.51	151.91	113.69	65.232	54.777	87.169	85.286	97.358	95.544	114.26	108.43	93.109	96.915	128.87	147.12	70.306	142.49	83.644	112.62	107.25	127.7	89.222	107.63	41.674	89.263	76.788	69.85	63.554	55.063	100.46	30.145	113.13	104.78	140.65	142.33	108.96	109.3	129.8	111.86
98.254	100.7	109.52	121.32	139.25	163.89	136.84	143.62	197.78	102.28	122.13	132.58	153.67	121.86	91.559	79.868	86.548	95.738	99.739	100.15	76.207	113.75	92.643	96.731	97.494	147.54	26.882	117.79	86.29	125.48	122.35	135	106.85	120.1	81.636	111.44	89.067	92.362	93.452	73.014	130.83	50.856	119.42	89.973	133.54	129.8	101.05	91.938	123.23	88.177
96.542	108.3	103.6	114.64	101.84	148.02	114.53	120.34	143.8	101.45	103.54	127.02	119.95	114.24	96.188	87.339	86.323	83.553	99.758	108.22	51.886	97.884	109.28	115.52	112.59	143.85	52.872	114.84	74.318	108.18	127.97	115.27	109.54	117.39	133.32	126.38	99.861	105.2	108.87	100.77	140.28	92.184	106.37	71.617	94.478	92.844	72.19	62.547	82.07	52.527
98.849	110.79	104.03	108.25	87.281	123.65	96.253	94.343	81.976	85.111	89.964	107.22	79.042	91.325	75.277	81.755	85.952	72.997	99.818	106.57	65.523	78.574	113.29	129.9	153.54	133.3	127.12	138.36	53.365	74.795	98.462	70.696	87.049	94.163	139.89	96.894	100.02	106.58	102.42	115.01	121.44	124.14	86.802	72.925	49.632	63.174	56.513	53.926	43.337	41.837
89.363	115.12	99.188	106.24	118.9	107.24	82.329	87.614	50.963	72.918	84.085	92.649	56.35	67.739	56.616	63.027	90.741	87.387	84.962	99.442	138.78	82.447	117.29	140.97	195.75	137.94	223.75	163.53	53.45	76.051	94.737	65.159	71.063	86.115	156.25	86.102	98.581	103.95	92.309	112.99	105.01	148.74	79.56	74.04	30.095	49.002	52.896	56.829	32.369	39.955
89.578	112.98	95.077	111.28	155.81	98.318	81.007	90.079	52.632	75.95	89.892	81.057	64.562	60.481	46.384	53.209	95.607	107.25	81.146	93.227	169.74	101.13	99.806	127.05	191.74	136.57	261.73	176.52	63.275	79.643	74.868	66.808	57.274	79.022	150.56	76.821	111.5	125.87	110.4	117.63	114.71	168.41	87.903	85.567	33.558	55.119	71.322	70.412	55.768	57.327
90.465	108.88	96.139	103.96	143.01	89.039	88.419	95.604	79.135	94.38	96.908	84.319	91.019	68.697	71.36	73.077	97.568	116.15	91.204	90.36	120.59	115.66	87.403	102.63	137.9	124.67	190.04	142.97	84.732	92.822	74.314	78.573	67.524	80.778	131.39	80.922	101.89	128.27	107.44	105.84	105.73	143.06	92.821	95.307	53.409	70.315	85.518	95.241	82.461	84.163
94.255	102.34	96.434	94.387	114.85	76.847	92.815	98.12	97.933	91.435	100.38	91.721	103.72	82.309	89.716	79.92	98.366	95.71	99.555	96.31	48.173	105.55	91.098	85.782	96.165	102.94	101.37	99.866	94.95	87.158	77.857	79.33	79.397	86.159	113.32	88.02	103.22	123.39	106.36	105.52	109.44	130.76	92.781	94.717	55.258	72.231	86.214	105.83	90.865	96.532
100.84	91.174	97.943	91.94	108.86	84.191	96.616	103.41	107.5	83.665	105.58	95.951	99.043	92.575	89.777	78.526	102.8	64.507	102.1	104.81	31.834	83.802	96.856	82.844	84.796	89.999	76.916	92.389	90.302	73.615	84.605	78.896	80.981	94.185	79.907	88.824	107.39	103.74	107.31	109.52	111.3	128.76	89.198	91.861	56.004	77.522	82.461	107.49	92.198	98.725
95.815	92.144	98.345	93.999	117.9	99.007	94.765	112.99	109.72	83.589	99.176	99.732	81.443	97.14	79.627	73.231	100.16	50.754	89.933	106.13	87.303	74.441	109.11	94.925	114.2	91.831	105.73	102	82.877	68.997	97.64	85.12	84.491	107.29	59.749	89.793	113.96	85.003	115.52	112.2	124.62	133.26	94.92	94.345	62.686	89.734	77.417	103.31	94.77	95.818
85.404	101.2	95.765	98.89	124.48	98.039	82.221	111.92	99.298	92.937	83.361	101.8	65.037	103.38	74.367	90.641	92.594	70.078	76.947	100.92	141.5	88.35	116.63	110.69	166.54	96.849	160.25	116.94	79.486	66.961	91.106	85.809	82.4	107.4	60.266	83.423	127.88	97.224	137.45	121.05	150.68	141.55	112.51	111.01	67.637	103.99	81.187	97.988	98.801	97.98
97.822	121.48	92.571	98.508	92.623	103.87	82.757	111.64	79.625	108.36	79.774	114.81	68.801	97.048	65.513	86.728	87.003	113.32	96.892	97.327	111.61	96.923	95.755	93.16	116.33	84.279	112.37	98.392	88.307	81.553	82.457	89.648	119.08	115.32	77.667	93.02	127.6	108.89	147.76	115.73	160.43	127.62	114.09	114.13	119.39	139.21	91.084	85.924	117.03	108.21
104.66	138.32	83.486	94.249	62.659	100.8	79.594	104.86	58.169	115.35	76.719	121.5	71.884	84.676	72.612	90.198	96.925	147.61	118.34	100.04	31.472	96.297	84.072	78.243	62.561	76.001	58.825	77.438	107.92	102.18	95.512	107.06	158.19	126.09	128.05	122.57	111.57	110.56	124.84	102.95	138.42	98.225	107.64	110.37	155.58	152.65	100.62	84.903	110.56	110.6
106.42	141.07	73.437	90.004	46.257	87.188	77.75	91.326	45.627	101.48	79.925	112.25	72.349	72.159	72.217	89.268	112.47	150.61	125.49	98.292	-40.938	86.574	72.859	64.425	34.465	64.007	21.832	70.176	118.83	101.29	87.002	104.33	164.12	123.19	154.41	125.25	102.97	109.61	92.763	95.325	120.2	79.664	109.46	116.92	155.7	142.49	125.47	105.38	96.201	122.5
99.114	128.7	68.687	93.22	58.216	93.861	82.029	89.122	59.525	98.761	81.484	90.497	69.419	67.326	68.085	87.717	121.77	118.95	113.11	92.259	-19.06	86.751	60.415	62.164	34.862	71.977	30.856	88.354	117.97	88.727	79.63	101.91	145.17	119.51	152.8	124.66	102.57	97.257	77.358	94.993	125.3	72.515	124.28	131.17	150.54	125.5	153.37	140.7	98.097	138.26
88.539	113.19	68.798	92.434	54.142	96.991	86.701	94.26	84.742	96.171	80.265	83.465	74.47	75.066	64.643	76.794	110.14	91.809	92.479	82.926	77.705	102.96	52.188	66.529	33.561	79.493	28.52	81.294	112.06	83.329	71.602	96.336	127.48	115.86	138.07	122.22	114.91	83.443	87.4	95.461	171.47	82.821	142.83	133.93	157.76	110.42	165.06	159.79	125.35	152.2
84.791	94.298	72.805	101.02	61.563	97.396	84.058	99.139	93.503	100.06	69.612	81.007	75.778	92.782	68.212	78.303	95.772	78.671	88.14	93.497	179.46	121.86	54.814	87.935	55.894	97.352	77.656	86.443	98.93	76.672	71.01	98.281	112.69	112.11	140.49	136.51	135.44	89.292	125.04	111.61	221.05	111.15	145.61	120.31	160.89	89.617	145.73	145.53	140.73	137.03
93.412	89.971	80.954	110.51	55.269	76.194	80.708	93.984	68.8	89.472	54.556	77.585	71.334	100.68	65.834	73.938	85.907	84.984	109.95	118.26	180.52	116.58	68.61	107.2	88.943	98.411	106.7	85.178	80.755	59.305	53.794	82.459	108.84	105	143.28	131.98	149.43	115.94	157.25	131.12	232.19	140.62	121.84	98.52	133.62	61.383	105.33	105.78	115.95	100.39
99.904	99.766	88.952	107.89	42.968	50.064	82.461	86.758	41.85	77.246	60.44	84.523	76.279	91.585	79.403	81.879	100	123.36	135.99	135.49	105.5	101.14	94.246	122.19	109.29	92.126	101.92	76.247	85.703	76.269	64.179	86.398	120.73	108.27	133.33	117.34	118.06	118.7	128.95	116.63	148.02	124.67	77.691	72.572	95.158	42.429	61.723	72.659	62.357	59.988
104.8	112.88	93.521	103.41	46.343	39.032	89.738	82.891	33.71	66.752	88.074	87.223	85.573	74.022	85.345	81.622	128.7	157.07	139.8	130.89	34.567	93.897	108.16	122.98	119.36	83.151	82.28	77.938	104.71	98.782	79.627	94.786	123.51	112.76	101.74	91.898	87.431	120.88	96.326	103.87	53.01	106.43	48.92	64.609	54.07	38.666	41.634	62.534	19.782	34.615
120.58	112.69	94.514	100.57	59.206	61.983	103.51	88.765	55.316	62.632	134.24	89.316	103.92	61.669	75.013	57.01	155.2	169.84	123.53	107.19	43.97	106.46	84.77	96.06	71.664	71.431	40.489	81.232	128.45	119.71	96.784	105.7	122.75	116.48	55.651	75.09	90.014	126.06	106.53	111.65	31.141	114.49	48.391	68.603	58.458	65.68	50.365	69.829	34.674	35.291
102.5	88.726	94.302	100.15	102.21	90.616	91.961	90.924	101.43	87.133	137.82	72.227	99.851	74.946	114.6	102.1	171.08	149.58	77.147	88.396	169.66	149.53	84.766	103.2	107.15	103.56	110.64	109.44	151.05	137.01	159.15	142.77	103.47	111.93	62.246	96.069	103.64	125.17	134.2	136.65	69.307	126.04	76.072	91.771	56.175	74.246	55.021	104.92	46.958	35.156
100.73	76.473	97.223	90.184	96.564	88.582	86.338	87.884	119.87	71.179	115.43	60.245	91.187	84.62	114.82	79.135	146.85	115.28	56.972	79.745	258.86	154.81	76.316	78.358	97.831	91.877	84.796	76.896	140.65	122.88	164.85	122.56	116.52	104.13	84.329	89.721	152.94	135.06	188.3	165.05	190.3	169.47	97.444	94.598	69.651	80.927	58.614	110.21	71.015	49.155
95.662	67.726	108.26	84.229	113.84	85.174	87.074	86.622	127.37	74.356	83.395	54.867	85.233	95.31	131.26	91.014	120.5	92.407	68.93	90.773	284.65	139.12	87.753	73.987	116.33	95.284	112.36	70.526	114.96	117.28	163.49	108.04	133.55	101.31	115.94	85.09	159.84	118.14	190.82	156.5	231.06	171.12	89.217	78.865	75.791	75.373	51.111	99.395	64.047	56.247
89.145	78.113	119.49	87.431	147.38	77.108	94.689	92.827	121.99	86.52	65.911	67.757	85.107	104.33	133.99	103.23	97.303	83.48	91.478	106.49	227.18	111.46	113.11	89.964	157.17	102.19	165.64	81.786	84.826	111.5	137.27	94.333	141.98	105.78	151.45	87.109	141.02	99.583	156.08	127.19	190.55	152.73	65.257	50.96	63.032	57.425	40.458	66.463	41.881	54.901
89.494	97.62	128.72	95.412	148.62	72.984	108.49	104.49	115.52	115.24	79.352	98.035	96.815	116.99	123.42	124.25	80.726	85.011	110.95	109.84	114.46	92.576	117.86	107.5	164.25	98.61	178.84	88.154	66.629	100.29	84.379	79.769	132.57	106.24	150.68	90.84	101.94	84.532	100.6	91.268	95.508	106.36	45.594	40.028	58.757	53.779	43.811	45.608	42.744	68.543
91.208	114.18	119.72	106.57	118.72	80.696	110.78	122.59	105.79	135.03	106.85	135.01	103.47	130.31	100.34	119.66	77.183	89.833	103.28	107.7	52.294	87.218	103.75	121.6	121.97	91.093	152.67	70.261	74.526	98.562	66.045	97.021	126.44	119	165.51	138.13	81.777	79.671	67.158	80.017	37.916	77.577	48.173	37.708	83.868	67.002	52.769	39.206	77.42	76.559
99.206	115.01	101.49	113.44	47.934	85.15	105.19	126.77	86.527	131.75	119.62	142.95	97.973	134.8	69.671	98.604	76.55	87.424	87.48	101.22	33.385	77.986	64.854	109.7	45.317	63.986	61.744	31.602	85.09	80.516	46.228	99.588	117.28	120.54	153.64	160.07	90.661	93.172	68.67	97.348	48.314	69.746	75.117	67.081	116.71	97.588	83.228	70.572	125.81	99.465
96.49	99.985	80.247	110.99	-3.8065	86.814	93.443	116.44	71.448	115.71	106.52	121.09	85.771	124.31	62.084	85.99	82.579	89.575	70.06	94.35	62.899	67.866	40.708	93.633	-2.7423	43.66	-16.595	5.0768	93.007	73.875	51.306	102.56	108.61	116.89	134.84	154.51	103.61	102.5	74.236	113.22	73.338	68.185	110.47	107	135.34	126.23	122.54	123.86	152.56	123.78
84.948	83.617	68.626	100.3	-7.8261	92.212	88.165	101.38	73.091	106.5	81.948	90.572	81.025	99.637	78.184	83.545	88.072	95.315	63.532	85.274	95.73	64.399	45.422	84.53	-7.3409	38.926	-56.93	6.0246	91.218	82.45	67.441	100.69	101.67	109.99	110.1	128.13	100.69	97.679	66.776	106.57	63.123	62.415	133.39	134.51	134.83	141.19	154.88	165.82	151.8	143.12
82.886	72.013	77.647	94.955	26.631	102.69	94.435	85.475	87.951	115.89	67.059	64.717	87.107	78.058	97.261	99.617	84.886	84.597	77.663	77.256	84.601	74.73	58.622	82.982	25.091	43.421	-46.673	46.668	71.454	70.056	44.875	69.266	74.123	82.727	58.755	79.673	91.954	101.8	67.531	97.519	31.173	66.572	137.36	154.49	108.89	136.11	173.94	179.72	137.57	158.97
80.571	70.109	87.933	90.514	77.362	113.75	93.041	83.443	109.13	123.28	79.939	79.689	102.07	74.238	123.66	117.71	86.644	78.484	84.528	78.662	99.46	106.78	86.319	100.77	54.352	64.366	17.489	83.924	73.964	88.037	64.852	80.553	59.587	70.604	53.685	88.39	80.077	94.191	64.945	85.089	14.027	86.014	121.21	132.85	92.957	113.07	152.71	150.26	128.38	141.65
84	74.623	98.461	85.605	83.719	101.24	85.116	80.368	116.05	112.28	102.14	102.67	113.11	92.455	139.09	142.95	83.456	67.624	88.286	83.744	113.78	134.89	98.85	110.34	68.399	71.677	59.093	96.293	88.494	97.481	74.561	89.896	47.434	55.612	46.156	87.984	81.294	96.145	71.503	86.229	53.909	109.18	104.66	117.76	70.011	87.579	123.63	126.02	123.43	124.38
84.786	82.36	98.185	86.141	83.806	93.714	76.23	87.907	115.3	95.542	117.88	116.19	115.93	122.01	145.73	156.77	84.862	60.513	84.597	93.622	160.78	145.31	106.24	116.5	72.827	86.755	95.479	104.2	115.67	119.04	114.24	125.83	56.427	65.096	67.295	100.94	93.337	95.774	84.944	95.623	125.91	125.58	98.11	107.88	58.599	75.547	100.99	117.54	117.69	101.47
89.758	85.987	93.414	91.689	91.308	98.652	79.708	99.624	117.89	93.382	127.05	113.82	123.7	151.12	145.03	163.58	87.08	64.056	87.112	96.19	184.74	137.41	104.18	115.06	71.627	101.54	113.49	123.11	133.79	133.76	137.37	149.33	68.833	82.001	79.946	95.622	103.91	96.646	97.82	100.65	166.71	118.49	105.17	115.58	61.904	88.354	107.37	126.69	115.93	97.906
90.989	87.912	90.519	93.06	99.996	111.53	91.631	112.37	135.14	117	132.13	120.46	142.48	169.26	159.81	175.13	89.068	87.349	92.003	88.811	161.37	130.37	111.87	121.43	72.497	117.8	109.9	132.27	143.71	149.84	150.28	159.04	84.462	100.3	91.508	95.135	86.72	82.295	82.18	81.401	129.35	79.573	115.19	124.06	86.225	114.87	122.47	133.13	117.77	109.81
99.437	92.935	93.48	97.509	98.436	113.51	101.59	115.92	141.29	132.43	129.2	134.2	151.13	167.24	156.11	156.99	87.291	103.59	97.627	84.957	90.235	122.76	118.14	125.74	82.862	119.2	90.37	121.61	131.87	127.7	120.1	127.23	93.948	105.8	102.82	98.993	80.308	88.262	79.891	77.135	92.649	72.626	123.51	127.65	110.17	132.69	127.65	114.95	122.3	122.48
110.66	95.416	99.846	102.83	90.055	105.13	101.17	108.87	129.59	124.25	124.08	149.17	143.54	147.36	139.83	125.89	95.702	114.84	98.928	93.013	45.471	122.06	115.87	124.73	94.998	117.72	88.342	100.79	117.04	97.947	90.91	96.032	103.22	106.7	116.32	115.29	86.501	104.14	88.726	89.929	100.7	104.44	120.51	119.02	130.72	138.33	112.3	85.877	124.37	121.79
106.93	96.141	107.07	96.831	70.293	78.757	91.635	91.079	109.63	96.391	113.2	150.1	127.22	122.93	132.59	119.82	110.54	129.12	90.49	100.5	65.75	131.54	116.42	122.41	125.92	120.01	102.24	76.596	115.25	93.695	91.084	89.047	112.6	105.93	126.21	118.04	90.921	113.15	85.143	98.15	146.35	136.07	110.98	112.79	128.75	133.35	90.591	82.46	110.71	117.59
98.011	93.471	108.8	91.567	86.315	72.354	88.588	83.087	97.254	74.18	106.42	130.59	116.7	107.04	124.65	121.72	124.66	137.31	82.024	104.49	145.48	141.05	122.23	123.86	160.68	135.54	153.3	87.265	120.69	117.84	126.65	116.53	121.77	115.59	156.38	127.88	102.86	117.8	89.6	103.75	200.23	159.67	101.54	103.34	121.04	129.46	79.529	93.253	92.96	104.69
90.535	98.277	107.5	84.272	106.4	84.5	100.24	90.815	101.29	72.581	101.32	107.43	120.24	103.7	117.22	115.3	113.84	130.5	81.373	98.825	188.47	135.55	142.09	127.22	175.62	140.93	161.17	96.382	120.76	141.02	158.46	136.72	132.22	127.03	203.53	143.4	110.28	114.4	94.026	96.104	214.1	152.73	97.163	92.971	116.53	127.17	81.154	100.07	80.593	93.267
100.67	102.7	114.62	78.885	93.872	112.87	126.88	103.79	120.56	104.63	101.99	91.969	136.37	108.45	121.2	123.51	80.697	106.25	104.05	90.251	117.09	109.77	150.61	116.68	141	123.81	84.21	88.665	105.64	126.85	139.51	111.91	129.24	116.96	201.75	138.51	89.801	95.815	83.558	72.501	152.95	95.081	93.77	99.06	128.01	134.2	96.331	106.69	85.066	102.12
107.98	103.57	113.2	83.883	91.399	130.25	131.04	108.79	133.67	120.43	101.82	94.642	138.54	113.59	135.55	127.66	57.355	85.96	108.87	94.893	27.935	82.513	163.87	110.5	127.77	114.13	31.437	73.021	95.298	94.895	115.56	83.777	106.71	97.602	191.04	137.36	81.785	84.165	81.891	67.059	98.801	67.987	100.94	101.05	122.74	116.72	103.02	91.899	91.595	93.434
104.33	102.89	114.33	85.343	73.52	131.66	121.28	97.784	143.87	128.03	99.623	102.24	133.54	109.48	171.68	157.14	56.363	91.507	101.01	97.888	-23.112	75.351	158.68	94.515	125.04	123.32	-20.262	54.884	105.71	80.21	103.54	70.291	79.726	73.524	113.91	91.582	62.766	58.996	63.026	55.916	59.432	40.061	110.33	118.09	105.94	95.992	114.45	102.43	97.42	96.31
93.88	105.38	110.47	89.412	86.299	130.51	106.33	84.864	144.15	120.58	103.55	107	129.05	100.35	193.37	167.65	80.59	124.41	81.48	96.242	32.83	97.717	138.77	82.269	135.48	155.51	-10.239	69.795	134.98	105.8	124.04	96.363	65.949	69.376	36.824	37.073	69.984	46.254	67.214	56.943	78.739	54.439	120.54	127.67	86.993	78.328	132.15	117.06	105.23	96.764
84.482	116.31	106.29	94.55	111.94	127.75	99.828	80.874	131.64	116.31	108.38	106.2	129.59	96.842	188.66	158.28	106.8	160.62	70.826	91.138	133.72	134.42	120.18	89.182	145.83	180.29	44.237	108.21	160.42	149.99	149.19	133.55	74.911	85.82	14.597	11.041	93.693	54.705	92.48	66.272	122.58	90.695	124.27	125.96	74.716	69.035	146.07	120.22	107.67	96.253
86.935	136.15	105.71	92.804	96.485	110.66	105.58	87.785	102.35	115.63	110.99	114.09	131.69	99.297	160.77	135.36	116.27	181.11	87.504	92.212	167.66	149.95	112.06	106.48	113.82	154.69	65.89	113.36	163.62	182.01	146.76	142.77	116.68	115.17	62.5	39.9	100.46	68.757	103.27	66.013	134.65	104.61	112.53	110.06	88.416	76.14	138.38	102.41	106.24	101.4
110.85	162.39	102.07	85.662	24.145	61.694	112.83	94.286	47.39	73.293	108.39	133.57	118.68	93.625	88.669	59.339	104.02	174.42	122.34	106.12	84.658	110.37	104.13	97.422	31.028	58.748	-5.9348	43.991	133.42	161.68	81.758	86.442	177.2	141.07	145.09	94.641	112.8	99.921	110.45	73.465	149.12	122.45	94.801	82.088	115.84	92.788	110.13	57.425	111.87	112.13
127.53	114.73	107.09	131.53	115.85	101.8	103.18	97.553	35.571	123.1	91.3	89.543	70.512	103.12	88.745	155.5	144.13	117.84	161.47	156.63	42.245	78.352	85.199	125.61	88.877	79.661	237.72	165.92	86.131	98.243	61.078	84.324	135.66	133.53	174.58	180.69	79.222	117.98	106.37	109.82	57.029	86.859	80.234	106.46	119.45	105.83	86.591	75.367	85.702	102.6
121.79	146.27	78.89	76.781	-3.8611	-7.7813	85.546	83.486	16.404	-22.271	97.346	149.29	68.858	68.775	10.989	-10.883	112.08	151.23	128.81	123.93	-40.873	13.441	91.425	47.368	10.776	-31.984	-24.529	-42.583	86.443	98.187	22.907	16.941	188.57	137.14	180.24	136.7	110.54	115.18	67.81	80.027	107.5	98.25	93.043	63.166	138.32	119.86	79.427	52.562	129.65	141.74
95.765	112.8	75.14	78.263	75.52	31.973	77.608	84.137	83.423	3.6069	96.606	134.95	76.416	68.426	38.856	22.73	117.16	148.27	94.559	96.797	22.984	27.166	91.548	46.851	92.686	36.407	55.169	14.476	94.632	100.72	70.106	52.724	127.08	105.04	110.34	87.271	100.15	89.266	47.829	69.187	63.503	63.454	111.79	79.575	131.19	121.64	106.15	101.22	135.66	155.18
82.622	83.804	88.64	93.141	155.1	121.5	95.526	101.85	160.84	92.349	98.024	110.58	104.87	82.716	78.56	77.367	101.51	125.97	80.534	70.461	97.84	66.512	89.187	72.6	146.96	120.04	132.24	113.63	95.507	98.043	102.94	91.471	62.613	69.33	44.699	43.314	89.684	68.929	59.414	67.598	33.245	48.549	121.31	96.781	129.91	117.31	135.1	132.73	128.59	149.57
104.28	73.992	114.02	117.5	166.55	204.97	130.8	124.48	189.78	183.82	96.567	86.301	125.78	99.852	95.875	120.88	67.901	80.313	108.7	72.97	100.72	87.896	76.853	97.23	115.77	144.26	134.22	181.51	69.193	65.239	60.998	79.638	33.059	44.932	16.754	35.198	87.994	79.686	100.99	90.332	54.353	84.081	110.68	105.05	128.93	109.32	139.03	120.32	105.6	123.07
117.21	78.065	121.15	131.99	137.35	202.53	130.96	125.1	153.54	201.47	82.601	75.483	108.22	114.47	113.79	167.07	52.632	50.324	127.67	104.87	86.3	93.085	94.295	129.5	103.47	116.61	154.59	185.99	45.008	43.494	6.8104	52.993	35.532	45.285	74.311	86.192	99.395	119.75	131.56	130.06	120.32	166.21	97.448	97.049	82.875	73.908	102.6	79.239	56.515	72.051
114.22	109.02	118.97	103.37	26.775	142.85	122.97	115.56	108.16	160.4	65.55	89.726	82.243	98.854	139.13	173.02	48.126	61.164	138.86	121.66	52.028	81.095	111.25	111.62	34.933	54.245	15.818	74.58	53.851	76.968	1.7872	34.16	107.79	80.597	115.01	133.22	70.426	107.95	89.337	112.57	149.95	173.74	73.614	81.996	64.108	68.427	56.391	67.008	33.459	60.53
133.24	98.242	108.61	107.92	60.189	127.05	113.59	101.47	82.904	111.91	81.001	75.248	62.905	83.641	116.93	145.81	86.744	71.656	149.44	132.6	72.837	77.187	73.579	70.322	17.911	44.169	55.211	97.168	59.117	83.476	9.2747	36.141	116.23	94.763	90.992	138.7	93.775	126	114.93	133.85	160.17	182.22	65.804	87.528	68.985	93.786	63.883	76.028	64.556	80.231
119.47	85.088	99.495	102.98	120.27	122.99	102.94	95.473	105.68	83.107	100.47	81.231	74.96	79.477	106.33	111.69	116.54	104.43	126.01	111.57	115.69	99.493	62.459	55.625	54.064	72.773	106.89	126.83	89.979	112.89	80.397	80.593	104.19	97.014	67.751	110.52	101.87	107.6	115.95	117.4	103.33	121.96	73.469	92.272	98.434	122.03	91.976	98.873	111.26	121.9
97.421	77.807	98.969	106.41	166.87	137.82	99.793	104.59	140.89	86.987	116.38	107.39	105.51	94.014	94.069	86.451	122.81	135.08	93.656	89.921	132.59	125.7	74.394	73.619	89.295	107.95	135.05	146.93	118.21	135.13	147.03	133.02	86.108	94.201	75.171	81.04	104.38	81.633	114.47	91.998	43.21	59.691	89.514	88.447	143.72	139.18	118.22	101.18	146.47	149.74
75.865	83.869	105.9	113.3	146.23	135.46	96.461	111.59	150.26	111.76	110.2	133.71	121.97	122.69	96.151	117.21	107.87	152.48	69.179	84.955	97.799	137.71	98.73	105.28	110.64	119.41	99.79	125.93	129.28	136.46	150.21	148.26	74.782	90.01	93.805	54.018	97.202	71.119	101.81	74.117	30.61	33.882	109.29	97.107	157.19	131.46	128.99	99.42	140.42	154.79
84.992	99.163	108.11	119.4	82.35	136.03	102.42	119.95	130.55	138.17	104.32	148.58	120.08	142.58	95.886	151.47	97.163	160.73	75.55	97.266	55.747	123.4	89.206	99.738	49.03	105.89	-7.6307	75.93	129.9	139.26	109.48	134.65	98.939	108.17	89.532	53.551	93.964	73.953	96.921	71.597	82.214	61.851	116.42	107.38	167.78	129.31	131.72	101.05	129.18	141.9
102.7	110.09	92.978	112.64	38.21	129.71	102.74	122.2	109.57	144.55	107.01	149.24	108.91	148.33	108.6	163.78	107.74	172.74	87.673	106.63	69.443	105.02	67.121	74.336	-16.706	93.625	-79.483	31.896	141.48	164.2	93.137	126.92	133.85	137.86	78.446	81.926	100.46	80.625	97.682	75.947	148.41	114	113.49	111.53	161.56	125.3	131.68	112.47	124.38	118.71
113.16	112.16	75.381	100.92	36.4	109.49	98.684	111.94	101.63	127.65	102.73	121.61	94.208	139.71	115.31	133.83	120.95	159.28	94.452	102.53	97.205	86.101	57.409	58.281	-2.575	81.359	-62.304	25.332	144.97	154.44	82.968	99.836	135.15	139.3	65.925	92.084	123.66	104.86	120.17	94.574	185.16	153.81	110.44	124.48	114.4	106.2	134.99	128.89	117.31	104.72
104.35	107.2	70.599	90.868	68.354	99.854	97.102	105.55	114.65	110.66	95.39	95.866	92.759	119.35	125	86.843	131.58	130.35	93.016	95.979	120.19	73.85	84.27	80.788	59.507	77.042	32.981	44.74	144.13	135.89	112.54	96.409	121.76	126.29	92.333	112.48	118.92	105.36	121.83	94.654	136.52	132.19	97.861	117.64	73.084	83.163	118.13	125.55	103.66	91.733
102.6	101.84	91.447	98.248	88.884	95.326	106.41	96.833	114.28	92.029	86.709	70.135	97.846	96.812	102.73	50.264	124.44	82.388	102.66	98.213	78.837	56.503	110.1	110.12	116.05	55.353	113.48	74.928	111.01	75.574	80.874	61.333	91.084	90.371	105.41	94.875	109.68	118.37	126.97	102.17	77.019	97.462	87.353	113.05	40.012	68.238	99.13	103.79	87.857	95.954
104.81	105.58	117.98	106.34	84.15	114.37	119.85	103.03	105.04	91.348	93.096	74.388	110.17	80.313	85.179	50.496	116.73	63.066	116.13	107.72	54.905	52.008	120.35	123.66	93.408	50.777	113.56	78.09	88.206	68.475	70.898	64.193	103.09	88.519	119.07	105.81	78.017	101.55	101.81	89.406	31.962	55.839	74.745	89.021	70.292	82.787	74.949	77.583	88.288	100.83
102.08	107.02	123.76	111.38	89.604	116.64	109.04	102.57	82.772	88.808	105.86	84.986	109.62	91.579	81.886	94.599	115.06	74.079	109.47	111.74	91.181	72.761	113.62	121.49	97.148	77.343	116.89	84.868	82.343	90.053	70.962	81.07	109.71	97.587	126.19	120.75	84.843	107.6	97.135	99.389	67.58	69.839	87.287	80.936	94.65	93.149	73.237	70.541	93.123	102.07
100.33	99.838	107.1	100.85	97.371	113.5	89.357	101.14	77.474	95.051	132.71	104.96	115.37	122.58	103.67	144.32	119	113.72	94.824	98.634	163.44	109.26	88.297	98.932	100.69	120.3	105.93	88.655	103.62	136.97	108.45	116.06	112.57	109.55	112.5	132.63	107.26	107.12	99.451	105.34	125.16	89.944	109.42	86.842	127.64	111.33	96.559	87.267	111.74	108.25
102.36	80.714	87.419	92.102	115.18	112	77.399	97.666	92.11	114.17	151.3	110.92	121.81	153.15	127.23	173.55	119.72	133.67	86.67	80.65	197.88	135.48	60.726	78.151	125.33	152.42	121.95	114.49	119.73	144.03	139.27	135.16	90.004	100.39	80.762	118.53	129.67	108.58	113.43	113.04	155.69	90.537	129.92	113.77	138.11	127.75	130.01	115.43	122.18	118.39
98.223	74.533	72.858	86.643	123.42	104.37	77.21	102.35	108.45	114.72	149.34	122.56	123.75	153.27	123.87	132.34	111.21	128	77.227	71.806	183.91	135.52	66.763	77.525	132.72	147.99	127.03	114.13	124.11	130.66	167.12	149.78	86.424	98.268	94.571	115.58	136.32	101.01	113.69	108.96	155.08	82.222	136.78	117.25	132.05	134.42	135.11	114.98	118.58	111.44
99.056	71.977	81.427	96.676	124.57	109	91.772	106.06	110.58	130.13	124.91	110.69	110.97	122.2	101.46	104.59	102.93	86.269	88.429	78.995	127.02	121.11	73.636	91.07	115.51	126.65	145.04	134.99	100.33	90.275	141.92	137.73	83.611	90.823	89.509	103.12	107.97	94.463	94.386	102.11	110.04	56.553	128.33	127.69	112.16	140.89	127.04	122.76	103.18	108.75
90.804	79.496	86.52	104.61	126.54	87.135	86.498	99.451	79.077	118.57	91.458	91.936	79.195	81.038	71.332	87.168	102.16	49.554	87.694	92.134	114.85	115.18	93.961	118.91	121.8	106.76	191.79	150.68	76.948	66.534	100.36	115.54	83.511	88.765	108.95	107.8	94.372	113.53	81.809	112.36	96.043	77.784	127.31	132.91	75.52	124.09	114.2	131.36	86.593	98.238
95.176	86.003	83.296	101.23	121.94	62.167	72.105	88.07	33.045	92.15	79.818	72.875	53.449	49.999	48.454	71.167	110.46	38.178	91.354	101.02	149.4	117.53	94.27	126.06	112.2	95.681	215.8	155.74	70.03	65.507	68.378	90.438	87.019	89.165	118.49	120.93	103.85	141.97	96.419	133.33	115.67	127.09	130.77	137.02	73.274	111.2	117.02	143.93	96.345	94.557
108.41	84.438	81.508	80.33	93.624	44.369	65.543	75.502	11.418	68.794	96.434	65.186	59.315	41.858	64.068	69.907	119.28	59.463	103.6	98.396	177.54	122.72	83.821	108.48	84.025	89.823	173.95	130.01	87.178	82.632	71.816	77.166	92.134	84.696	101.19	118.12	104.84	141.51	109.43	131.74	119.17	140.77	129.05	141.88	113.04	117.69	129.83	158.13	125.05	107.91
106.96	81.712	83.912	64.454	87.875	32.764	65.277	67.673	26.769	40.111	111.14	66.641	80.686	53.36	101.78	61.559	120.2	84.6	97.228	96.194	184.23	124.06	107.05	101.41	108.93	98.068	137.66	90.171	112	94.436	120.14	94.145	93.396	85.699	119.33	115.94	111.38	125.29	124.34	123.15	120.08	141.68	124.92	130.55	135.74	116.22	122.42	140.63	136.31	104.83
99.6	80.957	108.55	63.628	85.834	39.967	89.235	64.42	79.789	38.541	111.1	65.634	111.91	68.803	139.36	76.039	104.13	92.204	93.11	91.48	123.6	120.41	136.05	97.722	142.69	107.88	81.661	60.839	118.29	86.155	149.19	108.77	88.457	82.628	105.82	77.639	93.651	91.286	109.43	96.946	87.068	101.95	106.85	120.75	126.14	118.73	103.41	118.37	128.22	108.78
82.635	86.566	127.96	88.419	140.06	64.645	108.18	73.199	133.71	50.236	93.528	66.314	122.36	82.045	144.35	85.189	89.333	84.008	75.227	95.964	93.241	123.06	171.35	120.81	202.33	137.53	122.72	85.355	108.75	83.651	175.1	139.4	80.094	94.651	121.12	71.926	93.047	76.741	97.203	91.818	72.986	100.3	86.357	90.561	77.735	96.205	70.658	78.603	101.49	82.971
79.96	97.702	141.48	108.67	157.56	84.056	124.79	82.024	160.8	83.644	78.787	71.372	121.05	90.257	124.75	110.73	74.104	80.443	82.095	94.714	57.288	123.37	163.59	130.75	204.77	142.82	149.21	126.24	87.511	82.514	142.92	127.24	68.545	92.275	76.002	47.726	80.392	72.305	70.04	84.298	45.879	87.45	64.701	76.586	34.998	73.507	58.69	70.223	79.249	77.266
87.683	114.83	128.73	120.51	162.55	90.078	121.15	96.281	143.63	99.233	79.431	95.306	105.07	96.886	88.367	101	73.121	95.165	97.286	101.5	65.142	112.34	142.65	137.47	175.98	127.87	195.07	157.74	74.891	92.664	109.23	107.31	65.024	91.981	54.778	57.174	87.663	87.54	67.864	92.331	43.011	106.54	56.768	56.117	18.116	41.333	51.515	57.127	61.384	58.743
114.07	128.46	112.16	122.79	137.8	88.944	119.46	107.89	104.35	98.433	102.54	127.17	97.077	101.93	56.865	72.51	79.785	120.3	132.18	113.38	55.903	83.277	107.96	123.22	108.98	86.486	193.13	156.82	66.075	88.004	58.745	72.738	62.667	80.396	18.453	51.707	95.931	106.16	84.965	99.685	38.446	119.43	58.996	49.435	33.68	29.986	52.756	45.056	53.955	53.683
115.47	132.34	102.77	115.54	124.45	79.908	113.22	112.65	87.017	97.287	125.31	160.7	101.51	111.81	84.478	88.716	94.667	153.92	146.84	124.59	59.498	70.675	113.72	130.86	96.684	71.94	206.3	132.66	77.956	102.08	64.859	87.304	59.021	72.978	10.832	53.201	74.849	95.557	72.708	81.707	-5.9893	93.343	68.1	53.415	45.802	31.033	42.282	42.197	35.512	51.519
[truncated: 66 more columns]
