# Supplementary material for: Constructing high-order functional connectivity network based on central moment features for diagnosis of autism spectrum disorder
Source: PeerJ. 2021 Jul 6;9:e11692. doi: 10.7717/peerj.11692 (PMC8269664; doi:10.7717/peerj.11692)
Supplement: Supplemental Information 2 [file peerj-09-11692-s002.zip › raw data/Subject_73.csv]

96.837	89.996	103.03	93.885	123.3	117.45	104.44	101.14	139.35	123.78	112.79	101.98	95.372	102.85	117.49	111.91	87.458	110.36	117.69	113.25	116.09	120.73	92.858	104.52	113.29	92.838	138.78	127.28	85.963	84.141	112.25	105.9	107.04	92.277	106.51	119.96	93.371	105.51	110.2	106.24	97.59	123.21	102	107.31	119.63	105.25	101.08	109.47	89.694	98.379
106.83	98.449	107.13	99.052	100.93	103.89	113.69	98.947	139.24	104.27	123.12	113.19	92.021	98.115	116.24	108.06	84.058	101.52	118.77	111.59	105.9	113.66	103.93	108.27	99.655	94.703	98.999	111.32	101.26	96.196	102.61	107.07	95.122	99.533	96.811	113.94	86.608	102.89	97.21	94.084	82.135	94.99	102.3	110.05	107.56	99.11	99.084	101.52	102.2	102.95
110.18	101.38	93.534	92.6	80.093	86.807	106.51	88.861	128.68	88.717	100.25	103.79	84.28	85.069	95.058	88.351	78.248	74.794	110.95	107.65	94.464	100.25	94.293	101.06	90.994	103.42	67.229	93.899	103.82	94.193	98.949	106.81	86.661	108.19	75.304	88.275	88.862	88.191	76.809	69.787	59.146	37.545	106.73	110.9	96.409	106.78	113.48	108.28	141.88	133.41
115.65	108.56	89.863	82.293	81.368	80.268	98.757	81.135	118.66	93.9	95.624	102.83	102.73	84.273	88.182	76.839	94.766	78.477	107.21	94.521	90.708	94.95	73.703	85.777	92.238	103.29	68.041	86.856	108.66	103.09	97.126	102.36	87.027	95.072	48.319	51.036	93.041	79.702	80.518	75.257	53.119	14.605	86.232	84.283	57.966	77.845	92.232	88.413	124.84	128.03
110.65	100.45	90.662	74.688	89.767	88.479	94.177	87.59	110.09	112.3	84.233	91.312	121.74	96.519	87.974	67.441	83.484	65.595	89.348	71.852	105.29	96.971	48.78	63.886	99.28	92.896	76.107	90.223	82.627	84.827	95.58	93.276	102.82	81.664	54.261	55.165	102.59	85.002	98.813	96.781	76.136	29.056	109.44	94.135	74.545	95.1	108.92	99.466	155.14	135.5
102.57	96.3	90.936	76.538	100.07	95.873	86.927	92.95	96.649	109.93	91.447	77.512	126.03	107.86	87.834	76.28	80	65.528	73.736	54.852	126.06	103.19	30.05	51.008	101.48	83.076	98.785	99.939	64.913	74.377	80.626	86.174	103.93	71.686	74.505	68.244	119	105.61	125.68	136.11	115.69	87.307	124.22	106.7	102.25	111.24	115.92	97.666	160.87	117.71
99.626	93.986	108.37	92.553	121.16	112.5	97.989	102.58	93.852	111.13	113.47	80.205	124.1	119.8	107.92	110.91	74.942	62.044	67.37	51.416	144.69	110.67	63.071	79.427	118.05	87.214	145.05	119.38	65.819	76.121	71.121	89.189	97.807	74.622	124.94	107.04	120.15	123.75	128.8	160.26	126.09	138.37	118.54	107.91	112.88	101.09	96.018	84.912	118.39	78.549
96.28	94.814	121.52	107.67	129.73	120.98	108.86	107.5	95.361	110.37	108.18	86.398	105.71	122.82	120.86	134.19	67.358	58.534	65.813	70.92	150.86	117.14	109.39	114.06	129.52	98.983	167.89	128.27	78.506	80.806	80.636	97.812	93.421	94.565	157.37	135.94	113.65	122.52	106.59	143.25	104.13	143.29	124.78	120.63	123.77	95.909	98.863	95.705	87.068	63.915
87.662	98.125	118.88	112.38	127.35	114.7	107.36	107.32	102.26	107.79	86.152	91.355	82.213	111.99	116.63	136.48	79.848	78.972	75.164	98.082	144.71	122.67	132.64	131.33	130.37	108.25	167.76	129.09	99.732	91.755	103.7	108.54	91.285	114.73	159.89	140.86	111.02	113.61	91.851	114.12	96.465	128.64	124.07	126.33	121.26	90.694	105.52	108.52	70.937	64.398
87.309	93.843	128.17	120.65	141.06	127.09	115.01	120.57	135.04	139.02	77.739	106.04	82.933	107.94	126.11	142.77	91.487	103.16	85.394	104.8	135.83	126.76	150.95	149.95	143.25	116.4	172.64	140.12	113.32	92.945	131.48	117.11	100.27	114.99	153.28	145.88	99.122	102.22	90.546	105.29	93.251	118.15	116.76	114.89	94.515	70.226	95.41	106.99	45.523	55.268
82.023	91.779	114.18	124.34	121.8	132.59	100.75	129.15	135.96	149.56	54.402	99.914	70.898	100.92	102.9	130.93	92.561	108.92	76.308	98.628	125.42	121.36	128.86	139.46	136.19	121.2	130.25	132.51	102.18	77.573	143.37	116.62	104.95	111.32	123.64	131.59	99.737	96.418	101.01	106.91	106.58	116.71	144.59	132.31	106.18	103.6	133.89	127.06	93.15	80.519
82.431	95.977	99.401	128.38	105.92	138.05	82.582	124.27	120.59	143.98	51.25	91.355	59.507	97.194	80.302	127.72	94.565	99.984	69.516	91.639	122.51	115.99	110.3	137.14	137.86	132.41	116.84	130.91	86.585	69.978	133.9	113.41	102.87	104.17	109.61	114.7	99.908	95.772	107.59	121.99	109.37	124.78	143.9	132.48	106.97	120.55	145.31	125.28	113.12	87.985
90.327	102.73	100.27	131.25	95.071	141.93	80.22	113.44	97.277	134.6	52.801	92.616	58.526	103.99	77.001	122.33	79.911	72.296	68.246	97.372	125.88	116.11	122.13	144.97	152.07	141.05	124.06	129.33	68.255	69.764	125.13	109.25	113.01	108	130.17	126.79	88.09	90.551	91.905	117.12	78.424	113.76	140.87	134.2	111.28	125.14	144.69	128.99	115.82	98.111
87.875	105.93	91.858	117.22	100.24	117.71	79.998	92.518	90.475	98.89	65.079	90.512	63.184	103.13	78.829	101.03	77.874	67.065	90.844	120.29	125.74	119.86	123.91	134.71	150.95	128.86	146.17	129.08	63.103	82.781	109.12	105.31	119.27	121.71	168.91	146.73	91.764	91.489	85.509	101.66	81.045	103.04	110.41	120.89	119.35	118.92	114.35	117.13	112.11	102.04
98.34	114.32	96.255	102.33	115.01	89.03	90.235	79.378	103.85	66.255	97.566	101.15	93.465	107.26	94.954	77.686	96.104	100.77	118.16	135.64	108.27	117.29	112.96	105.05	126.97	99.509	145.55	117.99	87.362	106.71	101.03	101.12	119.78	122.37	155.68	134.1	96.625	90.16	94.384	93.186	88.293	106.4	87.654	103.46	109.92	95.073	75.75	93.52	80.801	94.852
117.36	121.56	99.06	90.615	111.43	71.151	91.772	75.6	105.68	45.422	117.72	102.72	121.78	108.5	95.78	54.821	119.18	125.83	123.13	123.78	83.073	97.783	83.214	67.538	94.257	81.022	112.63	97.474	116.32	114.65	111.65	103.55	114.58	113.48	86.803	91.658	99.538	89.264	108.97	93.545	96.87	119.29	114.79	119.51	114	116.45	91.363	102.97	97.079	120.93
117.42	110.41	99.282	79.679	116.36	79.34	106.02	91.76	140	56.691	135.32	101.21	142.91	117.92	108.7	54.715	103.61	107.98	112.68	102.43	61.121	67.425	70.59	56.181	62.865	73.001	57.013	81.502	116.58	92.607	108.89	106.08	104.35	105.33	39.958	62.179	104.89	89.549	115.65	83.675	107.82	97.694	152.2	148.96	153.6	177.07	139.83	133.77	165.7	154.12
123.27	118.82	102.83	78.707	108.64	99.287	111.01	99.259	154.3	78.329	143.89	110.09	144.04	122.19	113.23	72.009	107.09	99.709	104.82	93.046	56.239	50.803	72.307	67.795	58.713	90.959	30.348	71.119	119.64	93.964	109.79	112.26	97.666	94.41	-2.8095	24.105	99.028	89.271	110.92	81.85	85.57	72.425	153.78	158.03	156.19	194.69	169.37	150.57	171.28	157.17
113.74	120.95	92.674	79.673	95.706	111.42	103.02	99.151	155.6	95.203	106.53	103.98	109.55	108.93	94.298	74.477	96.495	80.702	102.69	107.54	77.011	58.388	73.035	80.317	78.783	112.76	42.722	75.822	94.839	88.207	111.94	116.09	108.83	103.72	20.764	40.77	96.621	89.717	92.544	70.201	69.244	42.105	146.49	168.31	174.53	209.4	199.63	177.72	189.72	167.05
106.57	127.92	82.637	87.895	86.332	104.2	85.316	92.179	129.29	91.419	69.019	99.411	71.902	84.585	63.145	69.036	111.34	101.12	113.27	128.71	100.99	83.579	64.029	80.153	99.676	117.19	88.622	87.895	83.01	101.23	109.39	114.58	117.6	112.11	70.99	79.263	96.828	95.116	82.967	77.102	74.29	55.876	107.19	143.24	157.98	169.2	171.16	159.59	148.26	142.69
100.49	113.42	87.749	102.41	92.672	98.934	82.055	100.01	93.399	93.126	46.098	96.671	58.089	75.916	51.944	67.167	103.28	104.93	113.24	127.82	113.42	102.42	71.81	84.37	113.65	101.03	129.85	102.98	68.519	93.118	105.04	107.43	122.49	116.39	142.38	146.43	91.017	97.335	72.008	84.24	88.771	83.429	92.05	116.03	146.5	131.84	128.67	131.94	122.27	119.46
93.566	99.45	85.503	107.04	86.266	80.186	72.455	101.96	31.519	70.439	54.673	92.435	60.247	82.254	47.799	69.581	107.03	110.41	106.19	110.88	102.57	100.36	74.927	81.937	97.079	77.945	122.58	95.86	75.3	89.502	94.295	99.005	102.93	111	159.5	156.46	93.489	99.282	74.554	89.057	112.45	109.78	90.141	91.673	134.65	112.85	94.867	98.287	117.14	101.09
104.58	99.995	105.58	110.23	86.592	77.623	83.885	102.98	-3.9368	64.992	110.59	116.27	94.927	115.31	87.677	98.156	125.24	129.28	106.99	94.38	80.706	89.373	109.47	99.776	85.21	69.872	93.926	76.761	112.4	109.66	93.096	95.018	82.705	90.747	113.09	101.92	85.222	92.183	81.014	90.922	89.108	107.26	75.893	57.036	85.24	62.898	53.287	55.765	57.201	57.291
103.8	94.457	105.46	100.53	80.368	77.542	90.523	97.01	-4.3309	65.934	135.33	119.61	104.29	128.44	111.58	113.02	137.58	125.93	118.04	96.016	79.971	82.98	136.77	116.08	99.289	86.85	81.958	70.211	131.17	118.51	112.63	104.32	86.452	93.295	83.968	64.664	88.58	92.257	89.798	80.974	80.049	79.873	75.859	56.435	71.336	64.636	62.435	64.138	63.897	58.811
108.9	96.221	114.49	99.42	85.837	91.264	111.79	101.66	39.958	92.069	150.62	132.31	111.23	124.07	130.24	128.55	157.11	143.11	138.87	109.94	91.436	90.009	160.48	129.85	128.5	105.65	97.543	80.693	147.5	135.79	137.45	118.28	108.44	101.73	82.786	64.028	88.633	99.585	101.79	85.727	75.904	68.63	55.785	46.734	43.796	40.542	51.163	64.806	33.269	46.882
107.85	89.393	126.78	107.55	101.95	113.78	142.48	126.63	104.31	134.9	145.96	143.41	115.02	112.06	136.14	138.55	147.91	149.12	143.9	119.1	101.86	98.537	169.16	134.27	139.91	102.91	107.92	100.32	139.83	132.69	143.09	124.89	130.02	113.75	121.39	112.49	86.923	107.69	105.68	94.173	88.147	69.266	46.346	41.495	40.773	26.536	37.644	64.139	20.872	39.616
97.664	90.682	108.66	109.49	86.672	109.04	131.53	136.94	107.6	133.58	113.33	129.44	93.889	92.29	95.309	124.82	140.18	150.79	123.85	119.57	99.963	96.235	123.88	106.74	103.29	85.113	78.981	100.28	125.05	124.52	123.52	121.49	121.08	121.26	122.11	122.88	97.137	111	107.86	101.32	117.76	81.12	59.547	53.937	65.039	50.384	53.722	69.144	55.509	58.043
98.057	97.383	105.19	113.34	83.055	108.45	113.22	135.89	83.623	130.26	108.81	125.39	91.753	95.267	85.003	129.27	140.51	148.83	105.11	105.92	97.521	91.103	104.32	107.43	80.706	80.566	80.347	104.41	124.08	132.33	103.33	118.9	100.59	108.54	107.19	104.34	92.384	104.43	104.63	113.84	116.44	88.724	46.889	41.641	48.481	38.246	34.08	47.474	32.122	47.3
93.777	89.274	113.6	115.39	85.031	119.9	106.31	135.51	65.784	142.95	101.56	120.39	99.406	114.71	111.66	137.12	111.31	111.94	92.318	92.601	108	90.015	133.11	136.47	98.047	97.125	96.808	112.5	107.66	127.31	109.64	122.49	105.23	104.88	131.8	121.99	81.165	93.937	94.733	106.14	95.049	70.347	57.994	51.882	50.627	49.12	38.67	58.982	36.97	56.524
84.3	85.068	110.43	114.37	80.09	121.17	96.081	126.41	62.646	141.62	90.646	107.74	97.283	118.37	128.96	134.02	98.399	98.98	96.027	97.252	119.24	98.37	154.09	150.43	124.12	119.66	110.56	115.08	99.713	129.19	129.05	129.63	122.04	114.47	160.9	145	90.337	93.908	105.07	104.34	95.125	77.301	69.811	69.023	58.693	60.549	51.092	74.559	40.095	64.96
80.609	89.548	106.75	119.04	77.939	120.73	92.825	122.11	77.138	138.81	87.076	103.2	93.814	106.38	124.66	128.51	106.33	117.91	100.85	107.77	116.77	110.47	151.79	143.73	138.47	129.72	118.04	115.22	107	137.78	144.31	133.73	137.42	126.69	178.41	168.45	108.03	103.83	125.8	121.9	112.06	128.42	73.672	74.198	53.6	46.728	46.149	69.222	11.404	52.723
79.434	83.932	102.8	124.36	83.233	128.47	95.894	130.92	94.326	148.52	67.39	99.188	84.874	93.256	97.415	116.57	92.553	105.62	82.249	105.74	107.9	114.03	131.41	130.01	144.4	127.58	124.64	122.37	97.215	119.84	151.47	131.07	150.37	140.84	192.5	206.8	113.98	111.54	121.5	132.77	127.09	177.53	108.07	96.027	73.264	63.259	68.491	86.001	34.513	68.717
79.885	95.182	82.699	114.03	78.561	113	82.787	126.45	83.767	124.4	62.023	103.38	74.482	86.801	56.478	97.392	103.03	111.66	63.987	101.52	91.416	104.84	81.684	97.836	117.1	111.25	105.79	112.3	100.66	124.78	130.79	115.74	132.7	137.1	140.93	174.37	115.35	116	106.97	132.63	142.98	203.22	121.47	105.01	82.585	79.55	88.366	89.986	62.612	84.507
88.91	103.04	83.008	98.145	93.067	105.45	90.043	121.32	85.208	112.39	87.146	126.48	92.566	101.02	68.585	93.607	110.55	111.13	68.721	89.727	92.359	93.002	79.366	94.833	112.73	101.99	107.88	109.12	106.9	142.05	110.04	98.964	115.95	115.47	95.241	137.2	95.185	114.81	80.271	114.28	138.14	179.5	108.58	98.791	70.835	82.556	85.927	90.79	72.94	93.492
105.38	120.98	79.901	79.58	85.104	84.388	91.877	97.167	79.333	78.414	113.74	138.54	112.21	107.41	92.211	81.756	135.99	137.07	97.555	90.138	100.32	86.89	79.363	78.268	97.682	96.617	77.653	87.241	128.56	169.86	94.993	83.032	98.353	88.743	20.913	65.24	88.994	109.36	74.004	88.942	130.35	138.99	100.8	106.79	61.592	92.307	101.46	103.46	80.747	110.93
122.76	128.94	81.662	70.935	74.311	69.3	97.417	69.341	84.079	51.445	135.49	129.37	128.72	96.657	115.54	76.618	158.51	162.54	132.79	93.99	106.4	93.142	81.497	63.611	78.915	92.057	49.196	72.02	151.33	175.76	86.2	76.599	85.58	68.862	-18.133	17.45	101.64	105.39	93.365	79.455	133.46	116.71	96.742	118.45	59.095	98.045	111.81	114.68	78.676	120.29
139.69	129.5	93.716	76.976	67.39	68.447	101.76	48.534	82.928	44.257	149.54	109.53	137.8	79.765	122.72	89.125	173.69	175.3	146.35	91.307	99.69	110.46	78.079	61.659	61.282	86.888	46.27	71.653	169.93	159.91	81.434	80.304	73.647	55.854	-15.532	-0.68702	117.44	102.33	123.16	97.269	128.9	126.25	86.686	114	44.211	74.275	94.35	103.99	41.766	102.12
135.95	118.93	98.558	84.772	50.495	73.346	94.544	45.219	56.37	49.057	119.83	79.262	121.29	72.861	100.95	97.411	148.38	140.42	116.68	83.16	89.62	127.04	67.132	65.838	55.36	83.82	48.755	73.887	150.05	116.69	85.999	86.689	72.627	64.663	29.738	21.875	123.24	98.733	131.89	106.94	108.31	126.74	113.97	129.38	66.821	85.57	110.21	118.27	66.842	111.17
104.6	90.592	103.81	87.597	74.581	89.379	100.18	68.591	65.005	76.679	89.315	64.409	103.86	87.923	102.56	113.45	86.708	76.658	82.898	74.684	96.25	136.55	88.185	97.117	93.431	87.227	99.581	98.207	95.303	72.534	88.604	91.381	85.762	86.73	139.08	98.595	112.25	102.8	115.65	103.71	90.446	101.91	123.25	127.12	102.86	105.94	109.05	124.47	116.93	116.43
96.693	95.689	91.604	91.019	86.331	89.713	66.738	67.65	38.92	73.69	48.737	53.053	66.839	83.981	73.035	105.48	93.44	63.117	69.434	70.694	123.97	136.53	84.158	106.9	166.32	125.61	193.52	123.91	74.364	81.744	120.36	103.43	104.11	102.49	160.19	115.34	92.483	110.84	95.409	121.02	62.537	115.15	126.05	123.96	93.19	118.73	116.17	127.24	127.72	133.92
85.36	100.28	68.518	88.692	101.34	80.665	46.54	70.711	48.445	60.78	34.124	53.776	43.571	72.52	54.593	82.976	109.07	77.804	83.449	80.999	141.87	119.25	75.417	93.037	196.12	143.33	218.52	132.66	69.905	102.27	133.24	110.5	116.89	120.32	157.14	124.14	96.759	122.51	91.4	127.95	81.585	132.03	130.13	129.73	111.61	154.83	135.51	129.74	159.25	152.81
92.408	118.72	92.239	97.771	101.14	87.037	90.929	106.03	83.153	80.28	95.32	121.98	92.665	97.161	98.963	86.398	121.35	135.87	103.21	96.01	111.42	92.207	111.5	81.127	136.57	105.53	89.648	90.826	105.97	145.36	119.48	107.44	121.08	121.01	135.89	130.59	100.61	125.49	106.67	117.88	101.07	138.06	125.98	116.77	119.73	133.67	116.69	97.46	115.8	110.46
112.2	124.81	89.92	98.883	92.355	84.867	86.92	100.76	86.545	83.45	125.87	138.09	108.15	93.698	91.461	86.463	167.2	168.1	117.98	104.89	93.488	84.087	93.898	75.434	78.485	91.991	43.529	86.976	151.57	157.58	116.66	125.72	118.54	118.79	95.558	107.8	120.1	121	136.17	136.29	154.5	169.98	99.308	94.739	102.32	104.15	94.965	75.348	69.636	77.381
113.94	109.83	101.82	100.53	76.448	97.712	102.35	114.09	89.643	113.82	123.94	145.89	123.97	114.09	104.29	97.369	155.89	149.6	105.65	106.87	91.541	94.501	109.72	98.016	42.614	79.023	8.1081	85.071	153.97	132.24	120.28	138.48	133.08	124.81	120.29	135.73	121.44	111.54	146.7	127.41	191.14	157.25	96.432	85.922	108.12	89.735	89.684	85.436	64.386	65.083
108.91	115.27	109.74	107.07	49.916	100.95	105.16	118.19	71.057	121.71	97.451	142.02	119.6	129.54	106.06	103.9	153.08	159.77	89.191	111.22	109.49	119.75	116.68	109.09	43.056	82.041	10.611	73.47	147.75	125.7	123	132.85	140.33	122.13	119.52	124.51	111.16	105.67	147.76	123.7	186.54	148.72	90.684	73.344	84.777	57.958	78.453	85.002	23.008	50.997
79.359	101.8	97.83	111.59	60.752	103.92	101.94	116.53	81.376	118.09	47.371	101.46	84.934	114.02	92.931	96.288	120.43	143.1	82.772	112.13	149.62	142.2	110.58	111.86	93.283	102.06	86.291	89.912	101.37	94.461	110.91	110.84	139.33	124.4	157.51	138.12	106.8	110.06	131.51	122.45	173.1	142.33	100.15	85.239	95.887	82.272	87.369	100.27	43.185	72.948
55.956	82.943	97.26	118.32	98.417	117.23	117.02	119.32	114.61	122.68	26.148	71.577	66.155	92.034	92.997	90.387	66.104	110.19	81.754	106.06	169.16	147.5	109.51	109.79	141.47	113.8	148.03	110.25	49.119	57.225	83.279	77.121	126.26	118.16	202.81	167.46	97.694	111.48	100.23	117.08	122.74	127.88	128.87	117.04	129.52	126.48	104.49	117.94	85.426	101.3
42.677	79.005	62.735	102.11	95.507	93.015	90.366	90.674	95.78	74.977	18.683	33.555	37.857	53.065	48.541	63.37	52.143	84.153	81.137	103.96	153.97	135.06	53.167	70.59	131.05	114.56	143.36	108.76	22.282	38.07	50.697	52.056	88.619	111.52	195.97	155.16	109.8	114.31	85.036	108.09	99.103	116.11	160.93	164.6	183.6	196.13	149.93	144.07	179.14	150.91
67.207	76.246	68.59	89.364	105.47	89.156	86.493	71.99	97.593	66.4	60.339	41.618	62.223	57.448	61.11	70.755	47.083	55.249	81.495	96.427	125.77	124.22	44.842	68.198	116.55	114.17	132.14	112.75	24.548	33.991	40.114	45.517	68.793	92.646	172.78	145.27	96.736	102.41	70.794	94.018	54.569	77.619	160.88	170.2	186.58	189.96	152.94	146.68	200.42	156.59
90.806	73.596	68.138	74.069	95.323	76.931	74.889	57.688	96.423	57.47	87.912	51.581	85.09	77.037	78.227	75.573	54.099	36.044	81.778	95.736	110.9	117.13	48.007	67.642	96.566	116.04	107.25	106.79	34.601	35.868	48.415	53.247	66.281	87.76	127.73	122.72	90.697	94.214	72.826	70.529	53.132	33.514	153.61	160.69	184.62	179.66	164.06	154.63	229.43	168.22
113.78	84.208	85.786	79.248	90.014	75.902	80.997	62.182	103.01	67.88	120.71	81.472	112.62	102.19	108.74	89.659	83.486	64.449	91.007	95.081	109.56	112.64	77.926	75.766	92.411	118.97	97.79	95.114	67.259	63.555	64.752	64.964	72.488	83.689	58.823	76.73	84.881	94.917	89.596	67	63.779	25.413	118.87	116.89	138.74	127.36	135.18	126.16	178.64	143.17
115.91	96.266	86.467	94.59	68.393	73.796	75.307	71.388	79.131	71.341	104.5	85.727	97.013	96.391	87.502	76.701	108.89	92.873	88.711	91.933	114.42	100.69	79.27	64.836	96.06	125.57	89.27	80.061	90.792	80.564	87.89	78.201	79.608	94.76	-13.651	25.876	96.32	101.07	104.83	76.235	82.433	52.343	122.41	112.06	125.97	132.77	147.59	124.01	173.31	152.75
96.044	92.434	96.373	111.63	85.155	87.897	96.047	99.217	89.992	94.959	102.71	94.079	84.484	86.766	77.296	78.307	103.27	104.42	86.756	87.744	105.46	84.609	87.348	72.577	101.23	116.64	91.43	84.915	99.674	85.41	90.262	88.854	80.549	104.5	-8.6334	23.872	113.2	105.58	111.31	93.118	96.946	77.188	105.06	102.09	127.58	134.21	126.1	101.94	160.89	130.6
87.913	89.186	117.42	125.39	106.03	110.38	118.02	123.56	97.209	124.4	101.55	104.52	83.336	83.255	76.769	96.227	92.333	95.713	77.357	80.226	89.104	74.415	102.11	98.328	114.67	112.49	107.33	102.8	102.27	90.53	100.81	102.88	88.255	105	43.567	61.171	110.37	100.74	100.25	109.63	80.587	89.766	82.413	90.907	111.31	110.8	87.565	79.767	126.47	93.131
87.302	91.27	120.05	125.55	102.24	115.02	117.86	128.99	99.772	125.02	76.181	96.208	81.065	87.278	73.07	107.11	77.47	77.565	62.843	85.957	71.786	71.61	98.925	104.81	99.382	105.7	86.054	103.05	89.136	87.838	103.38	105.44	98.031	104.32	83.903	90.429	102.84	88.436	82.079	101.76	59.623	76.273	84.808	95.837	107.78	99.29	86.083	83.952	122.1	77.415
95.933	92.709	122.26	124.87	113.73	117.83	117.57	124.42	127.66	122.56	67.366	86.933	95.045	99.07	94.098	125.14	70.146	67.837	68.111	94.884	64.23	75.084	109.81	112.52	79.069	99.25	83.56	102.94	72.941	82.961	84.02	94.567	103.32	94.58	110.63	104.2	87.162	82.921	69.374	91.743	48.331	67.74	69.814	76.033	82.298	66.515	66.792	73.029	85.193	51.417
115.36	101.59	128.08	131.03	119.55	121.25	114.51	113.68	133.57	120.54	68.406	84.143	109.81	107.64	110.98	129.03	73.182	66.211	81.637	95.076	60.463	74.926	124.77	113.06	65.355	98.639	85.321	91.052	65.448	78.858	63.494	77.675	102.28	79.614	90.168	83.264	64.533	84.192	62.149	88.627	29.081	82.975	72.749	65.416	54.835	46.831	64.44	69.63	44.887	47.624
106.59	87.995	117.39	124.82	137.45	118.65	113.46	108.95	141.08	116.78	75.69	74.281	106.13	106.74	114.29	110.56	47.422	35.883	98.23	91.935	58.818	67.06	129.3	112.24	63.355	94.059	88.526	87.136	44.168	51.086	42.52	67.238	93.249	79.439	98.395	82.364	64.572	93.061	65.089	81.748	50.531	92.432	89.187	81.254	91.162	90.172	93.478	88.683	96.185	85.772
110.68	110.69	104.35	111.52	129.58	93.155	93.258	88.947	102.28	79.831	116.92	88.303	99.753	101.73	96.441	89.677	83.914	72.63	118.11	95.15	47.089	64.09	100.44	95.879	61.698	92.874	79.758	72.285	81.551	83.664	49.134	73.502	67.424	68.228	48.28	24.815	79.13	99.215	93.705	103.09	78.509	126.87	65.585	73.467	80.569	77.243	87.07	64.015	78.274	90.236
108.64	105.29	108.88	96.294	148.97	91.641	99.683	91.631	111.84	82.091	149.64	104.17	107.1	111.22	112.82	90.639	81.025	68.851	129.27	99.69	58.758	73.778	107.34	113.28	97.993	98.301	111.84	97.094	99.249	94.733	88.888	95.466	73.306	73.299	84.396	62.073	91.738	96.304	107.25	109.44	117.83	123.5	52.004	70.381	86.648	71.63	80.972	58.596	94.793	101.56
107.62	119.6	96.842	81.287	120.99	74.14	88.243	87.063	93.073	61.594	148.45	109.04	106.07	110.83	103.94	85.898	106.33	94.232	132.1	117.92	72.022	88.666	94.983	101.11	94.809	95.063	98.947	99.523	124.67	124.5	129.73	112.01	83.929	89.378	90.752	88.277	113.82	96.593	119.16	103.13	162.51	123.23	66.333	82.363	91.993	81.469	100.77	69.586	118.79	120.97
108.42	119.24	110.91	85.463	138.38	89.886	111.68	100.57	132.9	89.595	165.64	128.26	133.91	118.4	137.35	112.67	114.55	113.45	145.51	131.69	81.875	104.71	125.56	116.11	87.509	82.769	121.36	118.65	139.29	139.61	132.01	114.49	98.342	97.727	120.74	132.4	117.78	98.526	111.83	97.685	166.31	118.95	58.966	64.945	71.488	59.659	72.002	58.178	76.024	88.873
114.24	128.47	116.41	98.421	125.9	102.63	116.3	104.67	126.43	109.32	153.02	137.54	140.6	113.74	136.68	118.13	122.19	124.63	142.17	135.22	74.606	108.84	136.88	112.45	70.999	78.602	113.07	107.92	147.88	143.51	120.47	109.18	103.77	101.61	96.57	126.24	107.87	98.756	89.897	90.481	113.83	121.67	91.538	81.883	69.859	72.082	86.2	80.125	54.824	82.602
102.89	117.68	109.89	102.48	122.99	108.86	114.16	107.08	121.98	120	130.64	128.92	126.43	107.89	128.18	112.13	95.198	98.946	126.58	128.22	65.282	103.49	138.13	110.95	80.516	85.439	105.12	95.275	130.38	117.1	100.64	105.88	98.686	104.85	98.289	121.99	98.228	98.242	69.837	80.345	69.208	108.74	121.96	107.93	106.32	110.6	115.3	114.34	90.941	98.718
95.317	97.822	113.89	100.6	141.18	114.15	114.23	106.06	128.05	127.07	125.17	116.07	114.18	111.1	136.37	119.7	67.939	66.05	110.95	110.05	74.884	100.99	147.94	127.62	136.12	108.63	140.27	103.17	110.69	91.054	98.464	111.7	91.003	97.846	137.32	137.02	85.078	97.561	68.29	85.863	65.584	101.04	107.16	97.572	113.9	105.72	102.33	114.92	104.17	101.89
94.975	96.245	113.54	92.76	123.92	100.31	105.95	97.23	113.65	103.69	108.33	97.707	100.47	122.83	131.47	115.23	55.792	62.075	89.975	105.6	89.306	100.63	130	109.91	147.78	111.56	106.45	85.374	96.195	81.265	100.71	104.14	80.67	91.145	128.61	119.61	89.803	89.467	88.057	80.156	101.94	91.799	112.8	97.073	122.53	100.49	119.08	115.95	129.99	121.17
107.43	99.066	128.9	92.443	127.83	101.36	111.88	90.933	114.44	99.58	121.59	95.161	111.75	132.6	140.78	128.46	78.877	85.049	99.335	104.65	109.06	107.05	124.93	107.41	132.58	98.056	109.62	93.278	97.734	94.604	91.774	91.637	75.297	80.074	119.21	107.48	97.928	87.599	116.16	90.222	156.8	107.2	80.851	65.767	81.435	57.278	83.725	80.42	82.238	98.429
112.4	96.507	132.59	94.15	117.24	111.2	119.81	96.108	105.01	110.77	117.49	97.141	121.78	131.39	134.07	123.87	89.256	91.297	114.55	109.32	113.47	108.19	118.92	104.21	77.419	70.498	83.172	97.184	88.361	97.821	75.515	78.074	83.911	87.134	105.66	107.18	108.11	87.345	122.85	82.226	178.69	109.21	94.18	83.762	85.698	80.59	94.701	90.497	89.288	103.83
108.9	105.74	109.5	90.982	82.293	105.81	109.18	99.35	72.707	104.04	110.88	106.22	120.13	115.11	105.66	103.08	108.44	111.69	127.63	118.64	94.358	101.93	96.357	91.347	11.199	50.951	27.095	80.912	94.903	113.62	61.319	75.69	86.853	101	67.197	79.469	117.05	91.1	117.67	72.705	156.17	107.11	114.08	121.69	110.08	128.27	119.92	111.19	111.05	113.49
109.3	106.96	90.215	90.99	68.202	106.17	98.483	104.1	59.939	108.85	108.31	115.56	116.95	99.145	95.478	96.09	110.65	109.32	126.51	114.64	86.485	96.577	97.291	103.14	20.997	73.253	34.669	84.343	105.07	116.28	80.708	93.986	96.632	110.76	61.39	78.497	100.5	93.042	97.016	75.683	98.19	100.24	119.81	142.97	118.11	151.77	123.93	124.92	118.73	120.85
99.488	106.83	69.038	85.272	70.684	90.06	91.331	102.04	79.364	95.969	120.41	116.57	110.62	91.038	99.126	99.349	103.96	109.6	118.58	114.21	88.018	92.151	95.987	103.18	52.514	99.322	52.608	87.435	114.35	111.81	95.526	105.41	91.037	111.24	67.297	77.307	87.439	96.435	90.555	82.675	77.539	90.424	98.734	128.72	114.35	139.09	105.79	109.77	117.86	114.26
99.413	107.88	74.893	86.84	77.523	83.21	102.01	100.62	99.71	97.418	133.63	121	110.63	95.83	108.61	106.42	92.52	94.814	110.53	110.35	96.184	90.177	107.73	99.101	84.928	113.3	75.464	93.192	113.02	100.6	110	100.97	89.881	102.71	71.982	91.221	66.864	97.637	86.814	86.362	79.766	84.465	95.781	113.55	99.699	114.04	101.12	107.41	117.9	117.11
104.22	118.37	79.901	86.432	76.168	74.26	107.71	90.582	111.36	90.735	141.27	124.92	102.8	98.587	91.527	94.506	97.428	93.116	121.2	120.48	83.289	88.716	86.9	70.238	58.25	94.111	59.648	86.387	111.75	100.4	93.904	77.873	81.567	89.438	16.722	55.187	68.264	93.176	90.676	84.666	97.89	81.857	110.9	120.29	98.695	105.69	132.58	127.81	128.65	125.37
115.71	130.4	89.214	85.799	81.675	77.973	115.66	86.97	123.69	96.143	159.27	142.93	105.96	97.99	77.569	84.541	117.69	108.08	150.47	129.25	51.059	87.298	70.261	56.562	13.632	64.278	39.679	81.107	123.4	124.64	66.103	61.837	74.509	74.489	-44.658	4.2632	79.216	90.261	94.062	88.285	106.39	87.038	108.75	126.07	92.089	93.163	146.17	141.73	109.23	113.56
122.49	127.51	91.319	83.363	82.77	90.37	118.79	94.731	131.6	110.87	152.33	148.9	113.06	92.127	76.754	78.735	115.83	106.14	158.78	121.9	28.87	82.896	74.077	64.505	1.1997	55.183	23.595	77.311	129.6	141.12	60.954	67.838	80.61	74.669	-55.366	-9.4344	90.65	90.506	87.411	85.834	99.589	85.558	121.44	143.67	109.6	111.98	161.47	162.5	120.9	123.72
121.8	119.11	88.85	82.951	84.01	94.912	116.39	100.94	139.08	113.68	134.75	135.6	127.65	88.337	98.689	86.607	102.57	111.02	132.86	102.67	34.379	77.916	87.094	74.081	21.107	66.47	14.005	68.385	138.57	146.59	69.84	81.684	85.296	80.743	-30.395	-5.9056	102.16	92.865	87.153	85.728	86.234	82.366	127.32	135.88	118.68	116.8	147.05	144.87	121.03	127.55
119.16	102.63	102.08	94.435	103.66	100.79	119.37	100.55	142.56	116.72	121.08	109.04	146.86	90.652	137.28	108.36	89.23	107.64	90.098	74.025	76.564	78.728	111.64	91.188	79.663	94.494	59.312	79.197	139.45	129.04	88.243	91.97	95.373	86.039	34.19	31.701	100.71	97.199	93.92	96.802	71.069	83.242	116.13	94.814	95.438	88.473	94.9	91.417	90.976	111.48
99.231	80.965	99.817	104.13	114.06	88.726	107.88	86.79	122.9	90.165	93.484	64.195	130.72	85.3	133.16	101.94	81.224	87.236	60.462	63.275	123.4	83.086	98.193	85.356	119.05	114.1	104.03	96.844	113.53	85.961	93.298	89.408	106.74	102.12	93.97	72.269	110.22	102.68	108.76	100.47	84.236	75.626	114.14	75.297	100.33	94.809	80.748	63.918	118.6	110.62
95.997	79.739	115.01	121.17	109.39	83.974	105.94	82.072	83.516	67.822	93.572	62.518	111.13	87.441	112.22	89.818	100.79	85.252	68.492	67.804	134.65	90.067	91.397	87.897	139.17	123.86	123.7	109.79	97.48	72.107	99.955	87.149	123.95	110.61	113.14	94.016	104.65	104.81	117.46	104.61	79.89	74.558	96.178	66.158	85.091	80.288	68.433	49.96	107.09	85.21
89.61	83.531	108.84	123.12	78.769	74.215	97.176	88.192	50.523	41.058	84.733	73.237	74.807	84.527	68.754	66.587	108.48	81.156	94.499	87.838	105.99	88.876	81.179	85.184	125.96	122.26	78.739	103.01	78.255	70.477	104.61	91.302	135.55	126.04	104.47	97	107.95	104.65	113.62	88.956	91.13	70.225	96.613	95.946	112.96	113.24	103.34	80.348	149.32	92.842
96.905	92.563	104	116.35	56.549	74.467	91.628	96.952	45.055	39.546	84.06	91.872	59.221	83.002	50.478	70.425	110.95	88.626	113.88	98.72	67.846	81.125	95.308	93.478	113.22	122.48	40.922	91.751	80.893	87.028	113.11	100.87	133.22	128.89	81.825	81.434	104.66	102.34	98.868	81.053	97.404	88.747	91.091	110.51	117.44	127.83	115.9	97.797	154.6	104.41
108.39	94.995	108.53	105.38	64.709	85.906	95.707	98.338	68.229	69.457	86.312	98.493	74.604	88.609	71.737	97.329	99.262	94.317	108.41	94.75	54.105	72.777	122.46	103.13	104.62	117.82	47.264	85.921	93.542	96.224	112.77	99.545	120.39	118.26	69.86	65.946	95.432	97.408	80.833	86.022	91.611	119.1	93.175	102.08	98.154	119.87	103.02	94.613	128.08	117.37
95.105	82.385	102.67	87.501	94.751	88.112	101.98	89.013	101.69	95	84.419	79.804	96.152	95.327	103.02	108.79	76.641	90.915	92.07	93.659	70.983	71.94	120.97	92.448	79.329	93.778	75.779	84.066	91.418	82.997	83.257	79.424	102.77	110.47	90.813	68.067	101.1	97.42	78.155	93.625	103.95	134.44	103.56	90.335	100.35	122.93	93.067	88.57	129.12	128.7
90.098	80.13	105.87	84.219	128.25	91.155	104.11	74.266	105.6	107.04	98.407	68.407	114.6	97.304	125.02	101.78	98.38	105.41	96.282	95.463	108.09	91.366	101.56	88.251	82.474	84.441	153.45	101.7	100.3	87.051	63.91	68.93	99.521	100.54	121.48	82.933	99.071	104.68	93.678	125.08	110.08	156.17	81.991	63.383	69.19	85.917	55.272	66.331	74.919	95.991
89.986	88.912	102.31	92.196	122.77	89.91	99.135	74.827	87.092	91.442	94.946	65.741	107.36	97.03	119.49	65.252	119.25	117.15	108.38	111.12	132.99	119.36	71.22	78.406	92.532	88.576	164.52	105.9	100.08	93.57	67.104	75.537	113.78	105.82	135.13	101.26	98.295	107.96	111.83	136.41	113.52	151.95	82.772	74.853	76.898	78.554	67.92	78.347	58.494	72.033
105.21	107.96	102.05	106.58	109.66	93.12	91.301	85.303	80.729	70.009	103.14	78.133	93.943	92.821	112.05	49.705	146.69	139.15	128.36	123.9	138.23	142.94	65.735	85.246	119.24	110.2	154.35	113.97	112.7	115.43	87.153	101.64	122.41	107.69	134.19	107.82	95.134	110.37	128.81	145.16	126.33	154.56	53.48	67.838	66.063	51.232	57.025	65.78	9.0063	32.527
122.71	116.72	108.95	116.52	97.537	106.46	87.153	98.691	82.329	73.246	97.01	88.141	84.433	90.317	109.46	64.285	141.5	129.09	126.18	116.47	134.43	144.43	96.907	104.08	149.6	132.85	139.06	123.39	114.53	118.8	117.55	126.24	125.41	107.42	144.21	129.99	85.867	109.36	123.38	139.09	134.83	156.19	48.727	66.163	62.46	51.662	57.677	63.544	-1.2265	37.317
113.42	109.7	104.01	107.5	98.935	108.01	84.916	100.78	97.39	83.27	81.754	86.706	79.348	93.257	103.71	87.429	105.13	104	108.55	106.48	120.83	120.78	115.26	103.22	134.34	121.1	108.34	117.91	98.022	99.464	113.15	119.88	110.3	104.98	152.27	140.88	94.884	104.9	106.67	117.86	141.57	139.33	69.009	73.003	86.927	86.951	80.769	73.78	53.144	78.967
99.745	98.815	108.88	99.203	132.16	111.3	90.858	93.931	110.86	107.84	89.945	95.939	89.961	99.801	103.96	117.36	90.691	92.755	106.44	92.075	115.38	93.911	123.63	115.51	130.65	104.16	154.96	127.55	87.467	90.411	93.602	100.57	94.699	91.79	170.33	152.35	100.61	104.87	89.652	120.86	125.49	130.87	55.895	51.473	67.089	77.821	59.339	63.188	60.886	90.448
91.666	108.35	105.25	100.34	132.19	99.65	87.864	88.469	88.966	106.61	88.849	109.39	89.928	105.78	81.503	114.51	98.165	110.16	106.3	92.007	109.34	77.332	93.903	110.03	122.49	91.876	171.51	111.08	84.341	99.688	75.308	80.244	82.903	82.524	139.84	124.6	108.32	103.09	82.018	123.63	87.276	117.41	56.331	49.583	48.778	59.929	60.91	67.108	59.752	90.905
89.051	124.17	91.554	109.85	116.67	82.31	77.363	91.84	67.708	87.316	84.916	111.01	75.944	102.91	56.254	99.215	113.66	135.5	104.78	99.535	113.71	81.745	57.681	104.71	127.73	97.447	174.42	94.715	84.384	114.33	61.278	77.42	66.895	79.501	105.1	83.614	119.38	107.47	93	125.05	78.012	111	42.329	46.054	37.502	36.641	54.239	59.986	46.667	71.145
105.23	131.11	102.14	129.36	114.01	90.921	77.845	104.84	66.527	98.569	85.214	107.08	72.797	103.1	66.609	107.53	115.63	136.57	85	91.622	135.84	106.07	70.422	123.09	159.69	122.04	197.99	101.76	86.726	118.71	68.504	92.796	55.138	70.124	98.184	66.708	108.21	111.25	103.76	127.69	74.884	117.69	28.129	35.531	16.053	3.8911	25.995	40.229	4.7517	42.852
97.761	107.03	102.46	129.28	117.48	104.21	74.076	110.96	79.961	118.44	59.719	74.552	60.37	99.148	81.761	116.1	81.393	89.576	48.105	78.959	164.22	131.74	95.787	130.53	167.42	135.01	202.18	117.87	63.352	86.177	79.768	106.39	49.186	71.429	139.97	96.397	102.77	114.62	107.09	112.42	102.92	113.68	62.618	65.869	61.592	51.832	51.693	63.312	65.486	73.328
82.144	83.466	105.11	116.64	135.72	117.31	71.216	102.11	96.926	133.02	60.252	59.649	62.049	96.788	100.52	132.9	78.252	70.647	38.544	72.586	174.63	150.26	115.52	132.97	153.24	135.18	212.72	135.34	60.298	74.127	93.364	113.06	50.539	67.291	180.43	132.46	98.575	116.47	109.95	116.29	124.8	121.99	82.575	86.819	90.064	85.493	66.104	76.344	99.305	92.128
68.994	78.523	95.773	102.8	127.49	118.84	60.594	88.286	85.997	120.49	60.145	62.738	61.114	89.392	85.743	127.76	105.17	80.229	60.343	82.293	157.95	151.1	102.12	123.57	132	137.27	196.67	132.41	70.898	81.091	123.1	117.81	70.8	75.363	179.74	159.54	97.961	113.01	107.33	126.43	125.72	129.52	117.03	122.47	117.05	123.86	110.67	108.6	136.85	122.67
64.805	82.375	89.332	98.97	124.37	121.68	70.763	94.923	97.11	110.48	84.145	86.449	75.421	84.844	73.97	122.82	127.08	94.679	109.81	100.19	123.2	134.78	92.519	134.01	126.49	138.91	180.91	130	81.511	89.53	143.19	124.28	95.85	93.271	175.62	192.43	97.632	109.91	105.14	132.63	125.04	121.59	115.62	123.31	123.29	127.15	116.34	111.2	138.66	121.88
82.282	101.61	82.961	102.49	86.373	116.73	80.964	110.06	81.383	103.8	87.924	101.74	87.988	80.008	49.238	105.26	126.37	85.45	134.52	109.93	87.28	105.51	84.729	135.89	114.59	131.83	129.35	110.13	83.56	85.89	155.18	128.29	110.33	115.26	135.52	196.67	92.985	105.75	100.4	113.88	111.17	96.507	133	126.57	132.14	140.16	130.62	118.97	160.72	140.84
113.22	120.87	87.837	102.47	54.972	110.38	93.723	118.34	70.008	114.46	90.488	107.69	107.48	85.196	46.352	95.13	108.36	66.26	125.07	106.28	63.258	80	86.803	123.35	78.807	98.681	73.144	88.832	88.568	80.023	139.84	120.2	100.3	116.72	69.561	153.31	87.292	98.314	97.362	85.811	77.052	63.425	141.81	117.12	123.77	134.66	125.62	114.04	163.23	149.95
120.46	110.93	92.552	86.819	52.669	105.84	110.35	119.83	85.114	135.22	89.63	102.52	122.49	98.605	73.954	91.503	72.007	38.823	95.461	94.72	58.757	68.893	98.059	101.03	30.995	46.204	29.575	79.26	85.534	71.054	106.58	103.47	83.215	106.34	46.193	117.65	92.316	94.322	93.79	57.48	54.659	28.917	143.78	117.7	132.92	142.25	125.42	125.3	188.02	158.85
117.1	96.993	98.711	73.051	62.431	105.98	117.8	111.37	98.07	141.82	96.419	106.5	127.45	109.25	109.85	95.578	76.06	55.859	74.869	83.713	66.456	77.065	106.07	82.249	12.717	20.316	21.358	78.957	106.29	94.616	95.223	95.053	79.067	87.544	36.377	81.906	98.447	93.238	92.345	60.62	41.69	35.253	125.67	119.85	115.55	123.77	121.13	138.33	160.09	143.53
98.533	86.659	87.128	69.313	57.54	102.13	106.02	102.68	89.768	117.25	93.321	105.29	106.86	101.28	114.28	92.711	110.72	96.299	74.435	83.463	81.093	91.308	99.583	74.326	35.869	42.551	32.963	82.022	129.94	125.31	113.6	103.38	94.471	88.255	48.757	71.139	110.68	99.456	96.53	79.512	78.528	75.573	109.92	132.96	106.2	119.79	135.13	158.4	133.54	133.24
89.606	93.108	82.841	85.454	55.393	103.74	96.732	104.3	82.399	93.263	106.66	112.84	93.258	92.673	105.95	98.031	151	144.53	94.602	97.033	93.173	99.504	100.57	89.055	76.781	90.037	55.209	86.735	152.37	146.93	135.2	117.75	114.67	100.17	56.727	66.698	115.43	102.19	106.38	97.766	133.03	116.03	86.609	122.02	85.988	94.782	123.74	141.53	71.296	100.45
83.106	105.85	95.532	105.31	60.38	107	113.16	126.42	89.158	93.26	142.45	138.42	110.4	105.59	111.46	109.87	152.47	171.46	120.32	121.2	95.146	91.255	129.58	113.74	81.205	105.51	31.511	76.585	154.02	148.27	129.25	121.88	124.44	118.19	85.371	88.96	112.19	102.77	117.69	84.422	181.16	107.98	70.309	92.256	88.924	70.462	86.094	94.311	28.38	56.227
88.365	121.11	84.567	108.52	48.384	89.557	88.385	118.4	48.401	76.461	139.93	133.43	103.02	99.296	70.109	95.641	171.21	176.37	142.77	139.61	112.23	78.545	123.45	116.75	77.5	114.17	42.61	77.499	151.42	146.71	135.16	135.97	122.76	136.38	99.432	106.96	111.87	108.85	126.43	77.295	209.81	99.578	72.861	78.778	99.04	84.08	69.516	72.225	48.115	58.118
111.84	141.27	89.984	110.36	28.223	80.228	72.285	110.14	8.7153	66.232	129.47	149.96	105.66	108.29	52.782	81.203	192.13	201.62	148.77	147.94	119.39	73.692	117.7	104.78	71.692	109.1	22.975	64.604	166.6	171.83	158.57	149.44	122.31	135.5	73.401	102.01	100.72	105.63	117.75	78.836	157.56	91.02	94.334	81.822	88.876	78.043	72.171	73.528	42.766	60.565
106.16	124.92	91.006	106.82	34.463	86.097	81.235	119.76	33.264	65.206	112.07	159.19	101.45	118.33	72.048	77.39	170.53	204.71	140.57	144.82	119.14	80.778	119.25	100.51	90.838	106.13	4.8395	68.077	157.15	174.4	172.62	158.53	126.54	137.07	94.946	128.3	104.33	105.29	99.072	79.946	116.36	82.791	109.41	95.761	106.36	91.553	92.027	97.87	67.76	68.674
102.26	116.77	97.149	113.12	42.83	98.611	91.118	123.74	54.491	63.42	110.72	160.76	93.549	113.56	92	93.081	172.88	218.36	122.8	125.02	108.03	98.391	116.94	106.95	135.22	127.74	33.206	84.925	156.19	178.57	174.9	159.72	122.64	126.95	98.549	122.02	107.28	110.71	91.825	104.3	96.762	118.87	81.74	80.287	73.938	63.79	72.681	86.661	19.29	48.98
86.288	100.17	103.47	118.53	57.27	113.84	108.64	129.02	78.395	81.259	101	138.08	85.561	108.38	99.926	105.8	135.72	176.74	91.417	106.31	90.447	110.86	113.59	114.34	153.07	137.51	65.221	101.69	116.51	131.08	141.93	135.93	118	124.02	112.2	121.73	110.28	108.81	87.634	101.56	100.7	126.32	77.556	81.853	80.18	75.698	74.298	86.725	28.471	57.191
81.38	92.743	117.68	119.23	86.138	124.14	125.71	124.77	92.067	113.21	107.15	119.09	96.115	111.41	99.601	117.02	104.02	123.48	80.1	100.39	74.322	115.51	111.98	122.17	133.11	120.89	112.52	114.05	77.787	82.452	90.276	100.89	110.94	115.89	119.85	122.19	101.78	98.331	89.367	91.113	96.934	109.46	69.924	76.238	83.023	80.068	56.476	74.22	38.156	60.454
79.398	89.872	117.85	108.17	106.5	116.87	130.32	116.26	93.192	127.43	107.86	109.7	108.45	117.9	87.687	111.4	83.872	82.893	97.909	114.65	66.804	112.34	102.47	115.91	87.148	82.387	126.61	107.11	53.645	60.006	53.892	77.169	109.15	115.59	131.37	142.65	94.041	85.492	90.557	74.967	91.569	76.679	83.508	90.351	113.47	109.67	61.915	86.242	93.497	83.391
89.15	104.34	97.809	96.027	100.97	91.239	106.42	98.734	74.317	98.243	104.81	110.86	105.34	111.27	63.351	97.46	109.96	98.741	135.57	136.94	69.253	111.03	73.627	94.193	59.277	59.991	116.64	86.951	74.129	91.427	56.96	81.697	107.17	116.74	109.66	139.58	94.675	78.291	96.901	82.408	91.206	79.471	96.167	105.24	128.83	128.73	78.025	102.68	124.65	103.98
105.23	113.8	88.915	98.802	88.02	83.315	86.769	95.475	62.796	76.424	97.769	116.98	96.526	100.84	60.159	94.87	124.22	113.6	151.43	139.32	83.028	114.51	69.294	89.562	89.12	74.186	109.83	80.017	98.616	121.45	93.231	103.89	117.69	119.42	98.411	145.25	90.601	76.516	96.822	98.631	89.709	104.38	124.27	123.35	136.62	142.16	105.91	127.07	133.5	125.93
96.004	113.9	74.608	98.935	69.406	74.188	71.935	98.273	63.035	54.463	92.343	104.73	78.495	87.768	60.056	89.177	106.07	111.26	129.2	131.32	86.82	112.76	61.733	75.993	104.86	87.632	67.928	72.203	93.405	115.51	96.021	107.78	115.3	123.6	100.41	134.39	106.85	84.848	110.31	97.355	122.12	117.09	153.1	141.15	170.17	169.32	140.38	139.06	161.57	142.73
91.283	109.03	86.359	101.86	79.289	84.078	73.002	97.765	63.392	68.455	107.9	90.686	80.063	80.759	71.626	96.111	93.325	91.288	92.947	106.38	89.855	106.08	76.005	85.448	122.94	102.44	86.942	90.855	74.021	90.191	77.579	97.33	110.55	112.89	135.56	136.9	108.94	100.73	127.1	103.51	143.82	127.36	140.84	127.24	156.93	150.35	115.34	113.15	131.57	120.39
87.031	106.92	96.208	96.843	83.792	88.607	81.028	93.139	57.202	79.784	104.54	77.066	90.138	86.801	73.666	86.143	81.787	75.437	59.351	98.09	80.509	89.185	75.126	76.074	90.905	89.705	62.805	84.101	49.224	63.364	45.481	71.606	104.23	103.64	153.79	133.34	107.89	107.65	131.22	93.56	133.89	109.86	146.2	136.13	155.81	144	113.47	109.03	128.07	105.33
90.762	107.97	88.299	87.48	97.248	82.095	78.608	76	56.826	66.172	89.921	63.1	95.694	84.101	67.398	77.471	109.83	91.634	64.643	106.46	77.702	76.798	53.45	63.786	63.886	79.147	66.327	79.088	54.202	68.584	27.369	60.908	92.259	97.819	152.81	119.09	107.16	111.98	123.82	103.12	120.91	112.47	123.55	133.44	130.18	126.79	98.908	105.55	107.99	83.532
103.26	104.29	98.892	92.86	115.17	93.256	104.9	84.486	85.513	72.433	76.05	75.969	118.16	96.625	103.21	91.064	107.59	101.04	80.229	113.7	80.451	76.934	69.195	72.146	74.521	75.974	58.72	71.606	68.08	81.275	36.44	63.057	93.002	97.913	151.27	123.68	89.891	104.9	92.496	104.37	82.542	105.2	122.91	137.1	116.4	117.59	101.29	122.48	95.159	75.064
110.64	112.16	87.282	97.297	110.49	85.788	99.79	79.212	97.39	53.138	61.886	73.163	113.41	90.661	113.94	98.457	107.87	113.04	88.17	115.89	86.988	91.332	54.757	62.895	99.676	89.055	61.85	68.087	88.045	94.858	47.372	68.938	79.65	95.368	97.236	73.19	93.235	97.732	80.037	109.81	70.099	105.53	121.24	135.14	114.07	122.06	118.82	129.84	99.186	85.45
117.53	120.08	96.569	106.64	108.49	91.524	100.42	81.755	108.54	63.289	78.08	81.824	117.02	94.589	131.1	108.05	83.874	101.57	74.186	99.057	92.609	109.51	61.424	66.235	134.96	105.41	81.245	77.021	92.56	93.675	58.58	69.835	71.969	79.889	55.338	35.163	95.655	90.65	85.073	110.87	54.437	88.581	114.98	117.59	107.63	105.48	116.15	111.87	88.203	87.508
102.28	103.83	96.397	103.59	112.44	98.768	96.227	87.182	123.53	81.337	87.824	74.318	107.31	97.272	124.62	93.652	35.781	51.422	50.893	78.399	103.57	115.68	67.442	73.051	155.41	114.55	103.48	96.453	62.201	61.855	70.773	73.078	77.348	75.472	83.114	64.279	112.4	91.877	100.8	101.44	73.362	57.952	119.22	114.37	137.11	121.23	125.86	107.94	141.31	111.97
98.417	97.575	101.93	100.89	118.37	102.74	93.308	87.766	125.61	85.489	112.99	82.822	105.55	100.44	111.86	80.595	42.574	49.505	52.265	66.846	113.01	111.32	78.293	86.08	158.15	118.39	121.93	106.1	66.641	69.121	96.121	90.567	86.409	72.373	123.47	105.07	122.81	101.4	119.59	116.38	99.977	74.595	90.882	88.66	112.73	89.271	92.786	80.243	118.82	97.236
91.628	88.16	94.959	95.184	112.72	94.426	89.927	86.25	115.68	66.809	107.75	81.127	92.943	95.173	92.861	65.362	66.96	61.388	69.751	71.901	126.17	102.72	85.937	91.696	145.58	116.2	109.47	99.621	85.647	83.247	127.25	116.46	100.88	91.904	164.17	142.36	128.58	112.31	120.72	126.75	138.01	115.96	89.909	91.894	102.73	92.256	95.214	92.079	118	101.76
92.723	81.743	103.19	95.605	122.14	90.93	104.68	88.808	116.42	61.998	110.94	87.101	97.121	93.787	108.12	78.888	95.367	80.99	97.064	81.828	137.95	104.21	115.22	106.57	140.04	111.18	109.56	98.841	120	100.94	142.81	134.11	113.71	109.62	179.79	142.57	114.81	116.9	109.13	131.97	151.48	153.16	89.583	94.022	82.604	85.88	92.698	106.23	78.553	89.712
90.61	69.958	114.96	94.851	127.23	96.64	125.25	98.755	116.37	84.528	101.18	85.086	106.7	97.756	133.04	96.177	85.125	59.677	101.78	85.715	143.34	110.96	149.03	116.7	137.84	105.57	105.83	104.76	125.89	88.412	143.09	130.57	129.31	122.01	175.27	131.43	91.968	111.13	90.315	106.41	131.9	133.49	132.66	130.19	111.22	122.41	136.28	152.47	96.694	111.68
90.169	70.577	117.46	88.392	136.24	103.41	133.71	102.86	126.77	109.96	118.12	87.712	124.24	103.44	148.78	114.52	87.189	56.958	99.138	85.578	130.51	113.96	153.08	114.34	121.12	98.023	109.41	116.35	130.06	89.484	121.19	111.2	121.65	106.53	134.55	94.045	84.425	104.58	94.362	87.18	106.61	89.436	133.97	133.12	123.17	120.33	141.06	147.96	84.734	103.9
99.844	76.274	113.71	85.202	131.6	121.15	128.33	106.39	132.72	136.32	121.12	89.53	134.68	109.23	139.66	118.81	89.879	54.808	79.792	74.088	115	105.1	133.08	108.47	110.39	102.64	112.18	125.75	124.5	94.451	120.84	98.833	109.36	82.186	89.922	84.827	86.52	97.859	99.342	81.22	79.168	52.88	133.2	128.62	122.93	110.47	141.19	133.09	89.035	107.55
102.37	84.551	96.887	82.026	116.53	127.07	112.46	105.07	141.57	135.05	107.49	84.288	127.13	109.35	113.61	109.79	91.82	67.388	58.168	65.198	103.68	90.138	90.832	92.936	87.957	101.88	94.86	119.59	116.69	100.57	124.61	97.206	86.409	69.276	57.497	86.867	109.31	98.129	105.68	90.967	87.346	50.563	122.58	113.95	118.09	106.15	135.43	111.09	120.99	116.86
104.59	93.821	101.04	88.256	113.48	126.8	107.27	101.75	147.44	130.94	99.396	86.123	120.64	107.85	109.31	111.74	91.741	82.361	45.15	53.748	108.78	87.424	79.818	96.07	84.51	99.514	112.34	117.76	114.62	101.77	129.45	105.62	71.765	69.286	60.421	95.779	121.68	105.46	107.71	117.62	103.53	81.879	96.881	84.758	86.578	86.835	102.23	84.167	131.61	111.69
89.58	95.326	105.18	91.637	102.96	106.12	102.23	95.824	135.42	115.83	74.747	77.165	103.1	100.45	107.74	101.34	64.638	69.312	32.767	53.401	119.97	96.942	87.34	93.607	76.063	88.797	118.9	109.87	93.648	72.996	121.01	107.26	77.16	91.269	83.499	97.428	127.78	110.72	108.27	120.39	114.34	89.005	114.52	99.026	105.44	120.22	121.06	106.54	201.55	138.63
80.432	97.777	110.45	95.464	109.52	83.507	95.792	85.98	126.05	101.14	78.05	76.852	96.372	88.034	111.91	98.252	62.006	69.092	43.217	63.694	123.43	111.21	106.3	99.681	76.214	87.783	152.3	117.39	86.671	57.991	103.42	106.15	92.319	104.37	98.583	78.379	122.16	110.9	120.08	121.1	106.05	80.764	109.52	102.36	107.77	122.2	120.07	112.59	203.84	135.1
85.716	96.275	111.76	102.75	111.79	81.977	97.012	91.051	123.25	100.67	85.573	88.121	101.72	81.877	112.41	96.547	66.627	71.005	59.308	77.387	111.64	109.66	126.02	111.07	82.15	98.891	153.84	122.67	85.125	60.717	103.11	108.32	114.98	108.2	103.61	77.818	105.28	101.24	123.88	105.11	80.31	56.063	116.71	112.35	111.38	117.52	130.72	121.7	173.03	132.24
99.246	97.141	99.897	107.58	108.6	93.443	101.19	103.51	132.64	99.963	95.673	100.92	108.12	80.691	104.44	98.98	85.356	92.833	77.827	89.985	92.039	91.556	119.67	114.98	82.068	107.86	120.96	117.88	96.626	89.698	111.02	115.21	117.02	101.48	89.731	77.238	96.544	92.221	122.15	89.409	77.486	50.136	106.99	103.82	97.819	98.542	126.26	108.69	112.61	119.99
114.31	97.346	104.19	111.85	110.15	119.53	123.87	123.97	150.04	122.09	104.15	114.49	119.56	94.333	115.79	112.79	84.039	103.19	82.805	85.526	87.546	76.081	119.23	122.17	94.598	103.93	93.816	111.15	104.08	115.77	125.19	121.39	106.55	90.208	90.009	89.97	85.22	89.616	107.39	79.234	82.048	61.338	91.974	85.725	71.373	76.723	105.41	90.624	61.308	107.9
110	99.74	98.711	101.57	94.797	121.41	124.63	123.33	138.87	129.37	78.906	95.159	102.11	100.23	107.94	105.48	61.327	86.173	67.293	73.161	107.88	79.908	95.837	102.53	104.42	89.035	86.106	101.12	91.493	110.41	133.24	117.93	90.513	89.225	86.073	81.031	89.431	96.028	96.159	73.895	91.785	73.051	102.34	99.237	79.306	103.66	123.28	108.36	106.08	135.36
101.03	97.807	114.8	93.043	104.53	124.49	131.11	119.24	142.85	154.72	71.427	84.532	99.001	111.84	125.4	106.94	26.768	55.451	56.157	57.813	139.25	104.36	104.58	100.11	130.88	79.774	130.87	112.41	73.548	86.434	134.68	108.34	90.701	86.788	105.18	83.019	88.099	103.76	92.762	83.62	67.76	71.222	99.802	105.14	81.989	106.17	119.96	120.18	145.25	142.78
84.805	92.218	106.79	82.82	96.863	113.85	114.64	109.54	136.12	155.69	55.515	71.623	88.836	108.42	116.49	93.61	7.1694	29.036	57.235	58.96	153.63	122.16	103.06	94.48	137.76	86.869	146.55	120.24	56.041	61.617	135.3	102.42	101.88	96.233	120.47	96.293	99.22	110.96	99.287	89.993	51.279	63.479	111.94	122.67	111.69	126.17	140.68	142.36	209.96	165.2
96.215	99.243	106.53	89.974	96.153	116.3	107.43	108.85	145.29	155.32	81.695	97.477	108.03	109.79	120.24	102.8	33.022	56.251	86.189	76.48	130.71	119.98	108.42	107.89	124.9	104.19	126.84	120.91	79.119	82.237	132.39	105.12	107.7	92.85	96.837	92.078	102.48	108.85	106.3	105.47	33.373	77.89	89.616	92.856	85.49	78.265	109.49	109.79	152.41	135.25
102.86	92.959	96.532	96.565	96.513	121.45	111.04	119.85	163.67	154.18	100.73	117.32	122.2	110.75	123.45	111.24	40.866	67.693	116.68	100.9	91.945	96.587	106.86	121.88	95.253	109.19	70.859	114.09	89.87	94.885	119.82	111.2	106.1	98.704	88.614	103.63	108.74	104.55	98.375	97.239	56.483	84.429	87.911	75.551	87.843	76.431	100.08	93.692	132.91	130.69
123.26	104.43	103.4	104.83	95.795	121.75	118.35	121.85	157.96	154.03	119.61	132.5	131.48	116.63	130.92	120.2	52.278	83.571	132.32	115.63	59.339	76.227	100.26	122.47	74.493	102.27	37.139	99.252	108.71	112.05	109.28	112.55	94.96	91.617	45.108	66.62	101.45	95.45	82.502	91.721	55.569	88.392	95.788	72.647	71.038	78.167	96.525	87.583	101.14	127.47
123.37	103.96	106.54	101.18	103.72	112.47	118.66	114.67	143.38	154.36	108.39	113.63	115.81	116.29	129.07	115.85	34.314	54.799	124.57	112.41	60.768	70.12	96.142	115.32	88.454	96.211	66.658	100.96	97.017	91.268	106.93	110.43	90.225	89.504	41.639	46.597	95.595	91.432	66.526	85.184	44.312	67.022	124.83	110.69	94.271	131.57	127.91	125.96	156.13	157.5
121.78	113.97	119.22	100.15	112.08	104.04	121.86	108.49	131.22	153.67	112.34	112.59	112.07	124.54	135.14	122.58	38.575	56.434	110.63	99.217	71.582	74.969	108.62	113.09	109.72	94.178	103.97	99.404	100.69	88.407	108.43	103.88	85.018	76.268	39.999	26.246	87.997	89.316	66.982	94.448	4.0611	49.997	122.15	125.8	90.793	127.8	121.26	131.33	152.24	141.06
102.82	103.54	105.41	96.367	106.72	98.847	112.61	109.86	127.76	143.85	90.289	106.15	96.241	126.2	117.77	122.62	48.172	56.221	95.887	87.904	85.642	76.352	110.93	116.26	114.28	99.699	107.48	99.866	91.613	77.806	110.24	100.56	85.436	81.499	72.838	55.372	97.854	90.563	75.128	93.581	6.2159	43.954	123.76	135.03	117.23	132.55	126.8	135.35	174.17	134.06
102.16	95.497	102.49	103.4	101.84	110.68	109.43	119.6	125.22	145.99	88.879	126.86	97.446	131.3	109.61	137.5	97.822	93.724	97.728	77.581	89.355	77.781	119.58	136.62	100.94	103.58	97.451	105.09	106.44	98.036	109.06	101.66	87.134	85.614	104.26	94.544	99.787	93.528	88.002	99.854	40.608	77.119	92.048	93.533	91.362	73.593	83.142	89.491	99.031	88.89
105.17	81.787	99.408	106.21	92.697	122.83	105.67	128.68	113.66	151.65	71.202	131.78	88.817	130.2	99.381	131.57	129.7	111.61	97.35	73.032	91.883	84.356	117.44	139.31	71.832	93.998	73.633	110.2	108.68	101.79	105.88	99.428	99.167	101.16	133.57	130.67	98.941	94.735	93.616	89.984	96.922	101.62	98.788	81.278	89.935	58.459	87.454	77.916	70.695	85.258
109.54	79.415	105.33	100.4	104.71	124.88	110.91	128.22	114.08	151.63	80.953	125.47	88.485	123.72	111.87	117.74	145.77	129.24	101.93	74.069	93.981	101.69	118.51	120.12	48.08	73.451	71.239	115.96	118.08	105.2	95.069	91.465	107.29	106.13	149.33	129.97	96.281	99.391	105.71	88.919	134.85	106.48	97.64	80.947	84.64	51.957	94.096	70.635	46.387	78.611
119.87	81.073	117.96	94.901	129.45	130.79	120.18	119.29	123.84	155.26	92.989	102.5	95.919	111.31	136.16	103.7	127.73	113.92	97.057	69.135	108.07	121.72	135.3	100.84	74.44	79.284	109.34	128.93	124.31	93.791	110.35	90.716	121.32	100.77	157.83	127.08	84.246	101.93	108.81	100.66	107.55	90.493	116.74	112.6	89.317	74.086	123.36	96.559	57.879	92.945
111.94	71.202	109.08	85.684	155.02	131.84	125.37	108.01	155.57	148.17	103.83	71.183	104.5	95.936	153.94	101.14	84.293	78.366	93.2	67.114	123.96	128.95	146.12	93.772	118.22	102.23	142.12	140.1	116.91	73.751	123.87	96.727	121.62	95.709	179.59	146.66	88.134	108.39	109.64	112.47	72.422	69.734	127.76	139.87	119.99	118.73	143.41	123.58	111.29	110.54
117.21	72.918	105.14	90.025	150.28	135	123.65	97.974	160.76	143.86	118.16	73.908	121.28	94.94	158.97	120.58	71.191	72.928	94.968	66.12	129.56	125.27	148.48	108.86	152.64	129.2	146.29	133.85	120.94	84.176	136.04	106.97	111.75	84.736	165.22	158.12	87.156	110.71	103.13	123.48	27.294	78.44	123.94	130.33	114.53	119.31	120.8	119.19	106.45	101.21
115.1	73.276	87.854	92.065	112.07	120.29	99.636	85.978	128.49	126.89	106.96	84.076	110.05	96.397	127.73	126.51	84.304	83.594	104.92	76.704	128.38	119.88	117.5	117.27	143.34	132.4	121.24	115.95	110.87	97.777	128.41	112.57	101.45	90.487	136.24	158.21	97	111.15	94.711	113.76	35.506	97.874	128.66	118.03	121.03	131.75	107.54	119.05	123.17	106.39
117.04	81.306	89.627	94.444	84.949	102.64	82.31	79.532	89.037	115.12	114.88	112.63	97.411	101.55	105.81	126.76	130.72	123.06	132.02	92.13	121.51	124.62	99.705	123.95	112.34	111.88	120.06	107.77	110.35	122.63	109.03	113.47	101.43	99.322	114.13	141.85	99.72	111.42	92.693	107.06	77.824	121.14	102.73	88.16	96.376	108.11	66.467	96.828	87.698	85.947
107.51	85.978	93.874	88.71	76.211	86.369	81.226	81.712	71.72	98.957	122.09	126.38	86.017	100.13	98.331	105.06	155.38	144.79	153.76	110.33	109.46	129.02	102.3	110.8	72.146	82.389	111.77	103.58	104.69	124.23	92.197	108.66	113.42	116.97	114.38	127.24	103.97	109.25	94.279	95.077	133.37	118.14	90.001	90.75	102.28	115.2	63.978	99.358	88.532	85.115
109.51	104.69	95.263	82.253	85.636	76.232	82.617	71.003	71.998	68.232	135.52	120.12	89.933	85.297	97.077	80.683	181.3	166.35	164.21	122.18	93.42	124.66	102.39	82.371	51.797	76.142	115.01	102.52	125.04	126.88	89.62	103.82	114.62	118.25	78.406	75.7	106.85	102.32	104.72	106.89	155.42	125.05	68.248	94.27	88.37	107.7	66.569	93.276	55.817	76.547
119.76	110.21	111.1	83.589	115.96	91.624	107.53	67.976	102.02	67.485	136.66	107.45	120.97	83.674	120.63	74.981	155.58	142.32	149.29	116.36	84.868	108.88	116.09	72.553	74.531	88.065	120.44	105.36	131.13	106.42	97.585	94.997	114.33	106.3	54.582	57.519	95.473	88.07	103.52	113.76	123.8	122.55	74.636	102.06	84.558	104.88	80.869	99.593	37.708	77.087
115.46	101.16	107.43	78.161	145.02	89.632	114.49	57.18	125.68	61.714	116.6	79.9	134.35	82.166	122.74	76.517	121.3	108.42	130.91	106.63	92.375	94.772	93.319	65.656	113.09	96.362	140.46	109.73	114.22	81.73	85.916	81.763	98.857	92.402	56.382	63.134	98.337	84.763	111.05	113.74	112.06	125.35	76.167	93.564	94.986	109.25	84.3	98.475	57.91	79.731
118.9	94.709	118.37	82.786	167.1	82.871	114.58	55.394	131.19	73.093	97.803	77.793	134.5	95.726	121.85	92.04	105.15	100.91	118.94	98.898	112.27	99.068	74.544	72.683	161.92	97.6	177.27	112.9	95.408	77.359	73.923	70.722	92.895	76.49	69.853	79.882	93.304	83.361	115.92	111.26	90.075	126.24	72.001	70.308	81.205	76.516	65.897	84.072	47.582	61.825
107.44	84.573	109.02	86.37	166.68	65.131	92.911	62.34	119.4	73.094	68.39	76.238	96.091	98.617	94.76	95.101	104.78	104.72	117.55	106.89	135.78	114.79	61.028	76.568	189.48	100.29	202.58	116.82	74.219	78.576	72.943	74.334	101.32	85.081	107.93	108.4	100.61	88.147	116.56	103.5	104.86	118.62	76.018	70.275	91.661	72.937	76.478	89.993	78.49	68.727
108.38	93.706	108.14	102.34	151.97	68.9	80.355	82.219	104.75	79.247	79.269	105.78	72.349	101.21	84.128	109.28	134.13	139.21	127.56	123	136.73	126.64	88.989	94.467	185.3	114.48	197.62	117.18	95.07	113.57	93.074	94.45	115.24	97.691	121.12	111.76	97.538	91.676	108.46	112.48	111.52	124.74	58.449	60.888	66.608	39.077	68.125	74.826	39.296	56.826
94.021	95.513	90.459	111.86	119.01	87.002	80.343	109.92	101.49	84.057	92.713	127.19	62.174	103.33	81.462	111.7	128.07	140.67	128	143.72	109.65	115.76	119.95	106.54	127.32	118.83	119.66	104.19	109.81	131.11	104.66	111.08	122.61	123.57	120.36	109.91	101.76	93.555	90.078	103.9	128.3	116.05	71.889	79.318	92.129	64.852	100.87	86.749	63.421	81.924
91.758	105.56	73.629	117.2	82.584	103.72	76.445	117.69	81.915	83.339	109.71	135.67	68.625	104.59	76.734	108.6	129.79	138.91	122.7	150.68	71.154	94.172	115.9	108.61	60.123	114.5	56.424	90.187	128.43	149.57	98.456	114.19	112.37	130.65	67.659	69.753	101.37	95.173	77.734	102.71	125.02	121.6	82.951	84.994	97.835	81.299	116.1	86.856	68.959	97.497
92.763	109.68	72.503	118.19	62.729	107.17	79.937	118.81	62.115	86.959	113.92	131.74	82.038	114.93	77.535	100.14	118.12	129.1	108.31	140.68	41.82	77.266	90.068	99.807	18.745	91.218	25.559	75.667	121.15	149.72	71.302	97.329	98.52	119.65	21.011	41.001	96.41	95.976	73.169	92.241	101.28	112.94	102.68	87.791	102.45	88.389	117.4	85.291	80.841	96.728
85.512	94.242	79.076	115.65	79.29	97.426	87.078	120.67	66.983	93.595	97.61	108.48	80.865	120.51	78.401	92.53	93.391	105.7	93.897	121.44	42.084	75.57	70.937	92.565	34.313	73.38	54.277	80.209	84.086	120.33	46.004	79.761	94.186	105.99	41.961	66.188	96.128	97.579	74.246	77.4	88.654	89.401	116.25	92.238	114.88	94.752	108.02	86.449	108.68	84.618
89.67	77.41	80.146	116.65	122.14	87.993	71.469	103.99	81.8	92.036	68.688	66.061	54.578	97.777	58.624	94.866	103.07	87.239	91.597	102.36	76.254	89.474	63.615	98.818	111.93	105.38	167.29	120.87	62.741	87.314	61.685	89.116	98.905	94.244	89.929	103.52	99.303	96.192	77.763	93.303	92.421	98.135	96.465	85.528	89.233	79.997	81.255	77.945	90.139	65.357
83.313	89.582	94.856	118.02	123.64	84.192	97.037	114.77	106.73	87.822	86.277	84.349	70.76	103.13	79.664	110.79	98.092	112.64	88.976	111.37	75.715	91.751	103.73	93.507	106.79	105.75	90.87	92.039	72.85	92.709	72.946	90.7	95.111	92.417	123.56	121.74	106.97	91.376	87.484	82.605	103.18	93.867	83.925	83.345	88.259	61.588	66.584	57.056	48.716	34
85.65	97.417	100.79	115.19	119.14	101.47	106.26	108.34	116.1	93.788	100.12	92.639	84.93	94.576	90.988	121.88	99.317	107.3	97.61	119.08	88.826	92.302	134.32	106.69	108.75	125.22	68.895	92.655	91.027	95.235	105.51	105.25	100.71	103.18	150.09	138.63	108.13	91.409	94.005	90.327	129.2	118	77.681	86.95	88.795	75.827	71.186	64.991	38.384	48.802
88.458	106.98	104.44	105.35	110.72	116.56	109.86	96.379	111.12	96.931	125.51	102.1	104.92	89.019	102.67	119.44	109.27	107.4	117.99	123.87	99.526	91.717	134.92	115.66	96.541	121.73	79.86	98.469	111.35	108.73	115.73	108.45	102.73	112.43	153.9	137.79	108.93	101.74	110.48	104.29	161.6	144.72	67.673	80.27	90.408	93.143	70.012	75.721	48.311	70.855
93.895	129.7	99.384	94.834	85.084	105.11	97.444	82.227	84.101	70.912	135.68	104.36	111.1	87.56	92.623	89.859	131.81	139.17	129.7	130.14	98.103	91.774	86.665	87.824	64.489	93.406	75.523	79.77	132.07	130.7	97.437	92.658	93.804	111.42	88.206	82.543	117.74	107.82	131.32	110.34	167.59	149.89	78.449	83.002	97.957	104.59	89.273	89.803	71.426	89.508
99.467	134.62	113.76	99.579	79.74	103.02	102.91	93.544	64.737	69.795	134.71	109.42	119.4	91.872	95.154	74.192	135.35	144.11	124.35	115.26	104.71	93.937	81.164	88.169	84.088	82.835	107.81	78.595	131.34	132.52	90.28	86.457	95.974	105.45	77.246	87.072	107.1	112.39	129.13	110.36	149.23	135.49	88.325	82.749	92.336	98.626	85.792	96.474	82.783	95.099
89.305	124.84	109.24	105.45	75.312	92.722	100.66	106.32	60.949	63.365	110.05	97.098	110.16	89.914	82.925	64.752	112.14	117.47	100.71	106.36	109.75	95.321	79.549	90.104	98.731	89.103	101.92	79.45	106.56	104.03	81.67	88.025	90.232	103.99	81.023	95.969	104.76	106.92	112.24	99.162	135.12	106.19	102.3	98.427	108.21	112.85	96.904	103.78	119.89	109.81
88.314	118.08	108.44	115.65	67.979	90.068	96.115	108.57	62.449	70.194	92.758	92.089	108.21	92.709	75.978	74.284	79.391	75.336	73.048	104.39	111.6	101.38	83.231	102.02	97.948	105.48	70.108	84.021	78.279	70.122	77.333	92.466	81.843	96.951	68.866	81.664	92.538	90.982	90.122	96.898	100.69	87.134	110.62	115.72	108.37	112.21	101.03	101.05	128.44	118.24
89.431	106.61	101.07	118.18	59.175	87.944	79.78	94.086	59.637	79.771	77.789	78.439	101.35	90.806	63.962	82.515	41.95	15.652	57.415	105.8	120.13	112.88	68.061	112.36	88.327	116.62	59.543	100.96	37.388	29.343	70.499	92.558	78.766	94.935	65.102	67.362	78.973	80.036	78.451	107.27	77.157	83.166	124.4	143.27	118.5	128.28	115.58	113.99	166.3	143.93
[truncated: 66 more columns]
