# Supplementary material for: Constructing high-order functional connectivity network based on central moment features for diagnosis of autism spectrum disorder
Source: PeerJ. 2021 Jul 6;9:e11692. doi: 10.7717/peerj.11692 (PMC8269664; doi:10.7717/peerj.11692)
Supplement: Supplemental Information 2 [file peerj-09-11692-s002.zip › raw data/Subject_74.csv]

101.99	89.524	129.77	105.23	98.135	107.81	119.43	94.389	33.391	73.745	74.929	63.047	73.416	48.55	69.813	80.274	81.142	83.636	128.24	110.5	112.53	92.559	190.16	132.51	119.67	66.873	111.54	98.197	96.662	65.979	164.13	106.98	100.32	105.17	91.521	63.219	83.883	81.158	96.056	85.803	93.671	55.655	114.06	112.54	74.251	61.614	109.12	102.66	84.684	85.405
122.58	113.29	137.5	117.03	93.375	95.984	123.58	109.36	48.716	62.38	94.584	77.784	88.77	69.909	74.546	88.342	95.783	90.275	125.56	106.48	121.1	108.74	166.86	136.22	113.21	63.296	102.7	98.817	96.516	70.164	136.12	103.57	86.852	103	70.589	40.344	80.466	78.515	86.788	85.549	45.973	51.308	93.449	103.61	60.975	43.454	112.21	94.338	61.356	65.308
111.11	112.5	111.86	99.481	84.185	88.555	121.65	114.02	69.369	58.208	112.13	82.453	114.46	76.937	93.44	85.803	114.17	92.256	92.712	79.426	125.65	132.17	108.84	101.18	96.582	73.448	73.425	97.336	103.43	85.975	132.66	112.06	95.579	108.59	78.216	33.813	91.222	82.947	88.37	66.698	41.188	60.826	111.63	112.48	96.254	89.759	125.26	109.29	78.752	86.05
96.384	106.95	94.311	83.602	92.17	79.804	114.81	102.84	101.62	53.775	109.42	83.961	119.82	74.774	123.16	82.709	113.32	89.269	69.6	69.305	125.26	144.61	66.012	70.19	85.198	95.785	74.063	106.6	101.29	93.158	117.36	117.21	101.37	107.39	87.556	48.728	104.7	94.328	105.92	62.533	78.056	81.196	116.88	109.39	130.99	135.12	130.91	119.91	110.75	113.5
88.346	101.95	89.394	81.899	93.039	84.183	114.98	90.983	114.58	63.722	96.321	88.39	110.98	65.721	126.53	76.26	102.32	93.599	68.068	69.188	127.05	135.06	58.048	61.128	84.936	109.05	81.965	108.78	97.739	92.312	111.85	113.77	110.23	107.84	88.948	56.15	111.29	102.44	110.89	70.096	131.39	105.99	107.45	101.29	149.96	164.66	122.14	117.36	134.06	131.34
92.084	106.15	90.808	80.422	79.213	84.191	109.13	83.319	103.07	76.453	86.715	105.9	95.763	75.739	107.72	72.257	96.611	105	61.684	55.778	117.67	105.96	57.988	68.776	56.076	89.433	76.539	103.33	98.807	95.237	82.47	96.088	99.921	98.237	95.866	60.052	117.87	118.12	111.63	106.98	169.23	146.23	96.33	103.42	146.39	173.07	111.41	111.09	142.2	139.65
93.137	101.12	92.91	82.408	66.036	87.406	97.657	92.682	94.91	86.488	90.487	112.3	93.975	82.1	94.392	70.373	104.88	109.37	67.597	38.902	105.49	68.741	66.235	76.846	61.434	77.267	46.73	70.043	122.67	114.53	110.15	95.86	105.37	102.96	88.078	29.843	121.26	115.65	103.48	127.53	181.91	154.15	83.91	100.27	136.85	156.77	110.06	96.986	127.55	120.38
98.526	100.81	104.33	78.609	64.516	85.634	96.579	101.52	80.786	94.381	93.715	120.12	93.442	95.332	82.705	83.787	113.13	121.84	99.693	47.384	112.85	61.429	96.33	87.842	81.876	67.704	34.879	39.001	144.37	139.48	168.06	110.22	136.39	114.61	80.165	16.332	118.2	97.934	89.681	112.83	151.68	135.23	86.152	94.077	124.52	134.31	109.2	90.305	108.71	101.25
97.634	98.116	104.57	61.339	90.186	77.971	97.027	98.349	96.428	91.333	114.53	99.759	119.65	97.894	94.205	91.932	119.7	118.61	125.13	68.836	87.885	66.771	98.606	73.757	102.3	73.176	46.578	41.904	154.92	151.53	184.65	120.96	159.77	120.63	65.019	12.205	123.37	93.306	108.99	109.48	129.9	105.88	102.84	100.03	121.51	123.59	122.37	108.82	113	94.272
80.933	82.179	75.608	57.563	84.734	99.115	105.19	110.99	104.9	104.11	114.03	90.46	132.69	95.064	102.96	91.252	112.93	113.42	139.14	91.02	89.369	83.423	71.312	41.863	95.107	85.461	26.425	57.831	152.6	146.26	195.97	130.83	172.16	132.46	51.874	7.7324	117.69	83.43	104.79	75.309	118.94	85.024	139.46	122.64	149.97	161.84	117.6	136.83	139.4	121.1
89.877	90.481	68.846	73.957	105.46	124.87	109.37	112.44	117.2	115.1	92.988	100.6	115.93	112.5	108.43	109.44	91.161	107.8	148.46	124.15	106.02	117.47	67.646	57.169	88.458	105.26	75.297	107.94	116.67	118.85	137.29	120.3	146.01	119.51	52.677	52.925	105.21	83.732	100.34	68.227	100.76	95.31	139.41	130.95	144.07	165.47	98.94	143.42	153.93	141.76
99.048	95.079	75.611	100.94	159.37	156.14	101.21	108.53	147.9	117.23	65.873	87.893	93.225	106	123.75	124.25	76.678	82.637	146.12	136.98	116.63	139.41	90.521	101.14	154.48	158.18	162.33	148.81	84.901	88.842	111.42	117.42	119.06	109.41	63.477	110.76	95.291	76.31	99.376	72.008	97.127	98.652	101.52	115.47	119.16	127.7	91.605	121.06	145.64	127.06
94.463	99.993	73.542	117.01	100.96	155.48	93.978	116.88	96.769	136.89	46.691	123.82	54.136	125.37	89.102	127.92	92.209	108.47	113.79	114.36	142.06	140.24	99.681	135.49	103.5	116.33	142.42	150.29	73.747	97.743	77.391	103.47	76.569	89.906	133.53	214.27	92.019	91.84	59.043	82.104	87.505	140.89	110.13	116.63	97.911	114.71	64.772	119.99	139.38	144.76
87.697	103.42	87.913	119.89	97.481	126.94	76.878	108.43	94.414	118.8	25.143	117.85	22.329	115.15	96.511	115.93	100.24	103.76	81.792	91.574	130.47	119.5	109.4	146.74	113.03	115.74	158.92	148.91	73.879	97.871	71.846	102.79	51.14	80.142	171.84	278.98	95.885	102.09	70.57	109.46	89.829	148.9	90.159	99.607	76.513	86.021	72.754	112.53	133.68	132.19
80.879	103.27	96.926	111.23	116.11	119.58	84.597	95.075	90.802	112.52	10.335	93.488	15.802	81.289	88.576	95.465	98.736	101.08	82.124	86.977	136.03	116.38	133.06	133.28	183.77	148.32	186	135.14	81.689	88.194	150.2	119.68	95.775	105.34	161.47	262.88	90.187	86.462	80.256	94.704	88.101	118.83	78.785	91.702	80.067	98.235	92.488	110.23	132.42	120.18
87.755	110.55	91.363	113.27	98.585	111.73	79.851	98.836	91.707	120.41	33.867	104.26	30.839	88.663	86.107	87.215	102.77	113.32	89.576	105.33	135.38	111.25	107.68	102.84	172.76	151.85	149.3	117.42	96.696	96.434	160.84	119.74	107.58	116.56	113.65	185.34	88.189	95.52	89.17	111.76	98.959	109.82	73.578	95.15	82.85	117.95	97.197	116.67	122.63	115.82
113.22	128.25	89.629	117.27	99.41	114.98	69.699	96.038	92.503	135.52	70.005	129.7	50.604	116.68	82.117	102.86	107.25	130.46	111.11	139.38	150.82	129.51	89.094	97.535	151.31	148.73	133.49	109.45	102.4	109.97	140.01	113.54	112.03	114.7	69.71	124.3	90.969	109.31	93.811	133.7	104.28	113.7	69.294	100.22	73.922	121.41	91.565	115.2	98.944	110.98
116.67	125.52	67.704	104.22	97.814	114.32	45.702	90.03	98.684	131.74	97.773	135.2	67.943	126.29	96.376	104.85	117.83	124.34	96.727	134.22	150.72	133.79	42.254	80.291	106.46	133.37	95.725	104.08	111.16	125.74	108.33	109.7	97.395	104.89	76.389	116.84	110.67	127.7	107.69	152.52	126.22	128.45	94.66	120.42	89.531	139.11	93.806	119.82	94.512	121.69
121.13	122.05	80.822	102.48	107	99.372	42.175	80.548	104.36	103.98	97.609	123.97	63.118	113.06	108.92	102.13	113.98	109.8	102.16	137.51	156.46	131.21	49.604	90.423	97.296	119.73	103.43	104.59	103.45	127.1	97.462	109.79	89.878	95.797	113.24	166.19	119.82	125.54	111.9	142.78	124.39	124.41	105.68	112.15	92.384	121.64	88.959	103.41	91.906	114.99
127.08	121.9	114.85	102.16	129.27	74.348	64.918	68.493	111.32	66.591	84.051	100.55	59.832	89.068	111.77	90.325	96.648	89.487	114.09	144.54	148.26	124.71	89.966	107.49	117.52	113.8	154.78	119.63	81.398	106.99	92.708	104.56	94.855	92.055	148.94	212.89	116.3	113.47	118.62	122.59	109.62	109.35	100.98	93.028	85.268	93.91	90.049	83.611	102.22	98.524
119.87	108.06	126.78	107.59	119.34	76.828	108.74	79.548	100.06	73.474	94.843	86.273	93.282	66.274	86.424	73.639	92.594	85.715	132.12	148.71	136.85	115.66	129.37	110.88	156.28	112.01	162.89	111.9	78.613	94.331	141.58	102.83	135.14	114.74	142.74	167.1	99.258	91.819	93.638	80.212	105.65	81.069	99.777	84.583	87.301	90.616	90.283	75.169	109.69	81.041
122.27	108.68	123.34	123.46	102.12	64.977	107.29	102.87	113.77	90.376	100.02	133.22	100.21	116.17	108.01	90.737	87.175	86.52	119.71	152.57	113.37	98.359	111.21	114.79	100.84	96.794	137.51	113.93	82.154	95.263	81.913	84.937	104.33	104.35	104.63	95.936	86.987	102.93	90.52	99.225	108.5	95.671	74.517	80.158	71.554	75.425	86.348	74.462	104.93	73.538
122.29	108.11	113.86	139.43	110.36	78.871	96.071	117.93	130.93	131.08	113.42	172.04	108.12	160.32	128.85	125.59	91.696	94.881	121.94	155.14	98.143	87.529	108.08	136.65	94.335	106.68	125.23	103.3	97.072	105.52	58.759	83.527	99.845	103.23	52.358	32.309	78.087	102.82	81.43	111.62	102.13	94.317	47.226	75.391	55.902	53.875	84.472	72.58	77.207	62.872
95.977	94.225	78.725	126.75	105.08	103.17	84.133	118.48	130.8	165.86	121.72	174.84	112.53	169.74	129.56	135.27	101.82	100.59	95.511	111.66	75.806	68.341	78.878	128.55	81.454	111.99	86.716	91.363	113.71	111.13	55.219	90.879	106.03	106.98	48.782	35.329	84.151	102.07	78.005	112.62	92.952	96.879	72.035	101.8	82.516	87.108	93.392	95.693	76.968	92.326
80.443	94.151	72.401	114.07	109.9	119.37	89.342	105.03	132.5	166.38	106.58	150.36	93.555	156.39	113.76	131.41	89.772	101.99	82.617	77.321	69.294	61.377	75.996	119.45	85.169	125.21	93.04	101.03	101	91.803	46.925	94.79	104.9	102.22	79.105	103.94	85.716	93.168	82.67	101.51	61.28	98.016	97.175	114.94	108.52	118.21	99.18	109.46	91.923	125.34
78.487	100.27	86.105	114.44	109.51	126.14	102.78	98.548	151.17	143.77	96.485	112.64	83.271	133.28	102.56	116.9	72.793	97.108	84.674	68.735	71.467	63.828	82.385	99.522	97.172	141.34	107.71	117.95	79.673	66.034	34.054	89.698	82.205	89.835	104.59	149.54	83.708	87.041	92.383	94.177	51.672	95.544	101.81	106.2	118.46	124.65	102.13	108.4	107.53	133.9
87.197	111.75	94.94	102.49	101.1	128.88	120.16	89.172	144.58	132.71	97.727	93.449	93.067	121.32	84.956	109.24	73.222	107.5	88.938	74.662	100.02	97.37	97.232	78.565	94.911	129.28	122.83	133.42	66.226	53.304	28.583	76.121	67.63	75.818	127.62	157.09	87.094	90.918	94.713	86.091	76.528	102.85	111.93	106.28	113.7	129.28	104.73	112.89	119.85	136.81
110.21	127.07	114.22	99.038	123.19	113.87	112.86	77.971	147.46	116.9	87.4	99.764	89.424	126.17	112.83	125.26	80.434	112.13	106.46	104.8	144.68	134.11	125.26	85.88	105.12	117.27	162.2	140.77	68.819	56.433	22.621	70.616	53.479	61.168	119.46	135.6	95.237	94.755	108.23	92.895	122.46	100.65	87.067	89.55	80.977	87.935	107.3	100.99	105.81	110.29
112.59	122.04	108.64	90.941	111.2	94.248	97.196	78.37	120.03	114.82	83.55	116.23	88.955	125.43	133.73	129.9	103.19	121.38	110.34	108.74	174.77	137.51	125.3	89.214	91.691	82.947	142.55	118.94	97.246	81.867	41.734	79.652	64.003	67.984	109.53	112.62	111	98.705	110.62	98.105	169.47	95.771	87.053	92.281	70.947	69.518	106.38	102.59	93.074	99.387
115.74	118.95	111	88.687	108.14	65.698	85.637	80.346	104.95	105.3	98.829	118.18	100.05	125.27	135.05	124.44	116.01	122	106.06	98.753	148.47	107.66	108.9	100.13	80.944	62.233	134.46	106.04	114.65	102.37	24.955	86.301	73.264	77.974	96.746	125.59	128.14	113.03	132.42	135.16	184.22	100.72	82.518	93.875	61.733	45.928	107.82	105.6	85.977	90.545
106.43	107.6	97.882	93.955	95.57	67.165	90.899	100.71	101.22	106.36	111.04	116.68	117.77	128.21	103.41	108.59	107.59	117.17	83.717	67.128	113.78	78.128	69.713	91.392	76.67	77.648	109.23	97.627	115.83	107.86	27.335	95.398	84.369	97.378	89.859	151.56	131.49	119.71	141.85	148.21	169.73	122.98	92.596	102.53	82.223	68.146	105.46	108.37	100.96	104.51
103.05	104.66	85.105	105.08	94.473	97.273	109.51	122.86	109.78	126.91	132.2	122.51	151.24	146.91	57.614	111.53	96.603	122.72	66.602	49.499	95.246	84.344	51.767	86.249	90.064	113.41	103.12	99.552	101.6	105.77	38.358	94.324	89.315	106.83	86.576	175.27	121.96	123.49	131.36	139.8	141.81	156.83	101.8	106.53	95.946	98.253	96.291	103.05	112.78	117.26
105.73	107.51	78.718	122.97	114.01	114.59	98.498	136.89	157.86	131.3	159.69	129.66	183.73	174.71	78.659	135.49	102.67	117.01	52.562	57.401	73.083	97.435	40.812	85.379	95.704	145.74	103.39	106.74	95.678	108.19	9.9539	80.089	46.438	86.734	73.19	169.68	115.35	137.42	130.42	153.49	138.46	181.68	81.63	92.181	82.157	86.882	89.922	84.877	103	99.435
112.33	117.57	82.099	120.87	123.08	118.92	94.336	123.09	148.11	133.53	170	138.78	192.17	182.72	98.602	163.01	128.13	130.35	65.934	80.525	94.841	133.25	82.711	105.91	100.69	130.35	122.42	108.82	97.172	111.03	12.866	67.679	39.385	69.984	85.163	170	106.49	135.49	102.34	138.37	124.08	178.4	77.775	89.144	62.987	79.081	78.817	76.311	85.083	89.797
112.86	118.28	89.938	113.57	121.12	94.487	77.342	104.67	127.57	98.735	142.38	132.14	152.74	161.1	145.87	162.09	141.52	118.92	77.998	94.093	123.97	142.41	109.02	117.13	91.287	103.45	131.64	110.65	106.77	103.77	23.373	69.292	38.705	64.69	101.61	155.51	98.687	120.5	88.547	125.14	110.24	148.11	67.545	87.102	61.33	75.812	76.262	73.061	77.584	88.74
117.8	116.84	105.62	105.16	103.41	65.42	78.853	91.527	96.248	68.72	128.18	107.54	118.39	124.7	152.22	133.6	141.42	105.92	90.473	99.158	136.05	132.45	120.07	122.36	80.827	74.415	138.23	118.27	111.42	95.562	35.611	74.117	60.022	75.509	118.91	129.07	93.492	109.22	87.092	128.97	96.099	114.94	62.081	88.418	64.839	73.037	79.798	82.026	78.993	96.256
124.37	111	121.4	107.72	108.55	62.79	93.79	93.492	102.8	62.766	117.67	79.847	97.444	94.213	140.29	103.62	115.49	84.412	95.487	101.96	141.77	119.64	117.97	120.7	100.83	88.964	158.49	131.59	103.46	84.117	62.186	84.374	87.955	94.832	125.41	93.989	87.358	96.668	100.56	130.43	91.234	89.662	51.95	81.764	70.211	67.265	88.527	83.333	81.625	98.486
123.4	104.61	120.33	110.21	110.32	79.256	110.33	103.85	129.3	92.536	128.73	77.504	107.04	94.841	122.46	91.141	94.221	76.863	80.821	99.566	128.67	105.03	98.482	108.48	91.225	97.248	152.73	139.84	90.014	84.484	54.552	79.903	89.752	96.833	141.83	82.078	90.368	103.54	114.26	136.87	101.85	94.534	65.843	84.938	71.116	68.163	91.234	86.662	82.379	101.39
115.23	98.808	117.38	118.1	116.26	100.4	121.2	111.16	156.24	127.11	135.67	96.829	120.31	108.58	123.94	100.47	83.855	76.556	79.803	108.08	111.54	91.033	99.644	104.1	84.16	95.416	140.8	132.31	75.881	84.939	38.077	70.365	75.255	85.533	156.78	100.65	94.187	106.72	112.66	124.28	106.85	99.548	85.083	85.007	65.24	63.973	81.933	77.488	72.361	88.185
108.83	96.48	129.67	123.63	145.02	112.8	132.52	99.452	158.58	134.78	127.47	103.92	123.47	102.83	130.96	115.97	80.32	71.324	115.23	129.38	93.593	90.044	143.41	120	131.74	97.702	171.16	121.14	60.346	68.874	46.491	68.608	78.816	79.164	153.82	135.48	94.604	90.588	103.09	91.018	91.716	82.72	88.763	77.304	55.761	50.775	73.894	59.117	57.839	55.933
96.52	91.168	126.74	111.76	133.8	90.77	121.6	85.338	123.9	106.8	111.89	109.01	105.75	101.16	134.13	114.33	83.413	62.704	122.65	121.68	57.609	86.447	133.22	114.92	109.62	66.587	164.91	124.21	54.216	54.694	5.4521	61.774	48.897	63.704	147.76	167.7	106.88	97.762	112.34	96.995	87.792	98.249	99.972	91.295	64.07	63.214	77.37	72.835	71.282	54.55
85.978	77.641	119.51	99.113	114.44	75.933	110.31	79.925	83.167	81.639	102.12	89.09	90.305	84.421	117.11	104.87	86.203	58.687	123.46	105.92	37.734	94.674	110.77	107.92	103.6	55.622	151.79	131.74	64.641	56.268	8.7201	70.326	38.097	66.139	116.9	148.61	118.42	105.28	126.41	110.16	102.09	114.11	102.98	106.03	78.726	75.959	95.214	101.97	88.285	63.929
87.496	68.521	123.43	99.565	105.71	81.062	106.98	84.562	64.473	81.543	95.312	64.919	78.246	71.339	96.772	111.01	84.569	72.378	128.74	108.01	52.057	111.22	115.68	121.78	113.34	67.243	147.53	136.26	83.073	80.925	55.932	90.961	49.589	78.151	77.728	99.537	118.39	105.15	130.13	111.64	111.66	116.62	97.347	107.51	79.025	66.799	111.86	123.96	87.084	70.884
78.227	55.729	112.56	97.38	92.344	99.653	105.46	97.004	71.291	96.889	90.762	45.42	80.823	62.79	97.831	114.47	89.454	88.321	109.38	100.22	66.71	105.11	118.55	124.14	94.164	75.726	106.6	125.06	109.66	117.66	117.26	114.8	68.255	91.343	67.764	52.656	112	99.922	120.89	94.26	110.26	102.5	119.62	119.74	93.482	80.279	126.22	142.7	89.074	89.532
73.585	55.672	112.04	94.709	106.78	115.81	114.32	99.83	95.824	99.856	87.572	29.562	95.647	55.785	114.72	112.55	94.097	90.883	99.283	99.203	62.869	88.256	145.66	129.66	94.359	89.377	92.648	111.51	121.27	133.04	170.92	134.97	100.63	101.73	80.771	39.965	95.965	80.604	104.93	62.439	75.276	62.435	142.75	125.03	110.57	98.676	135.89	140.74	94.786	97.155
69.424	63.055	107.51	90.433	113.7	115.04	121.69	102.24	113.27	82.209	88.379	31.082	110.38	59.248	129.64	96.288	97.188	78.605	88.992	91.534	39.14	72.657	145.77	116.62	84.685	94.79	78.278	105.03	116.91	122.55	182.52	141.73	117.9	103.87	102.9	54.426	81.727	66.182	92.072	44.054	37.365	35.822	161.02	125.88	139.1	131.4	138.9	132.91	116.27	105.61
63.594	69.044	90.078	84.781	100.06	108.94	125.84	109.91	111.67	69.275	103.58	43.786	127.97	65.537	119.45	74.432	103.72	70.353	75.929	75.381	22.849	77.78	107.78	85.202	80.883	98.177	57.635	107.09	108.56	104.66	172.86	135.36	123.55	105.57	112.05	66.196	81.431	69.757	88.205	52.149	38.377	46.646	170.12	123.97	169.55	165.7	138.61	134.05	143.69	117.82
70.505	81.012	85.226	94.053	96.749	101.57	118.89	118.85	120.62	67.333	112.67	64.925	125.11	76.444	111.34	76.779	103.33	77.201	72.542	78.844	44.937	100.58	73.573	71.566	101.76	118.4	68.448	116.97	98.445	95.547	146.85	120.73	110.66	102.46	91.993	68.677	91.241	88.695	101.81	88.4	70.588	84.289	140.09	98.851	162.86	147.8	130.67	126.34	143.63	110.24
72.023	88.345	75.68	93.94	97.877	103.82	108.64	119.8	128.04	79.55	108.74	76.956	115.57	76.156	107.74	87.816	105.61	98.239	51.924	73.691	88.262	113.12	53.233	65.523	117.79	136.79	81.684	117.56	97.561	102.08	130.91	107.82	101.71	104.22	80.853	71.698	108.44	114.93	121.69	123.5	105.14	123.84	117.21	88.162	141.63	124.58	123.17	122.14	129.4	103.71
70.588	92.832	71.726	93.036	85.183	109.33	102.6	120.52	124.19	89.156	95.962	85.958	105.08	73.451	109.49	93.231	110.22	121.53	28.282	64.451	118.32	91.565	59.59	69.529	100.57	134.62	69.452	95.115	104.42	118.77	125.57	105.23	96.093	110.01	91.499	78.875	114.47	133.62	122.57	137.18	99.157	135.14	108.49	91.252	117.11	109.66	107.34	109.52	104.37	93.73
87.306	108.82	98.667	96.393	98.802	110.65	109.65	110.93	117.32	80.683	94.179	80.929	109.26	72.589	105.55	93.45	108.71	126.55	35.164	71.627	101.88	60.383	110.67	98.483	104.27	132.1	92.727	75.507	100.77	122.07	123.62	113.72	101.01	112.84	106.39	92.541	101.93	136.13	112.41	139.53	50.472	108.78	87.035	86.784	82.289	81.204	92.937	78.756	71.246	62.156
93.675	113.95	106.65	92.853	85.659	118.97	122.56	111.26	82.942	80.169	99.889	79.556	120.46	74.043	79.568	80.047	105.85	119.91	46.998	65.198	68.562	46.157	134.86	105.01	97.204	116.63	77.195	62.211	98.725	117.75	147.98	131.6	112.82	117.79	127.87	95.433	83.675	128.18	81.152	118.77	19.656	90.223	95.19	99.017	88.767	101	83.458	65.641	64.552	60.075
95.977	115.26	103.18	94.51	75.897	120.09	118.51	117.29	70.149	85.574	105.58	79.604	119.3	78.03	74.745	77.986	98.858	104.41	64.947	66.306	42.623	56.486	120.08	96.064	101.2	111.27	55.661	74.156	98.425	112.38	156.95	141.37	103.38	110.63	128.61	85.472	78.051	125.98	67.655	116.23	43.98	103.89	101.26	104.07	109.86	117.13	84.302	69.829	74.56	74.801
93.924	112.44	99.88	103.18	102.6	129.78	111.69	116.84	91.771	101.58	98.357	57.126	107.37	53.057	95.549	93.463	91.001	91.199	107.82	91.073	60.22	90.204	118.96	92.373	183.54	146.59	73.042	93.892	103.45	108.33	204.33	147.62	121.73	116.23	101.47	59.946	83.746	109.32	69.436	102.16	89.958	113.49	93.99	90.669	128.27	108.61	92.969	76.124	81.521	82.639
97.744	123.19	100.15	104.81	119.42	116.13	99.751	103.74	111.35	107.01	79.696	54.708	79.536	50.315	124.81	117.96	88.384	100	132.43	119.72	97.943	121.42	114.1	94.78	199.6	153.07	96.841	117.56	103.88	112.63	180.27	126.13	122.48	109.27	96.789	77.193	101.32	111.42	87.659	109.56	97.687	139.56	93.215	82.016	126.05	91.738	92.259	92.141	91.009	100.29
94.215	121.86	91	94.406	116.14	103.89	98.287	90.655	113.45	100.24	78.225	53.325	82.885	54.284	131.84	117.2	98.583	108.91	125.17	120.91	116.3	132.46	101.45	85.599	173.46	143.43	97.184	116.2	113.65	119.99	150.89	104.69	132.21	113.79	112.96	99.947	118.26	115.81	102.78	109.9	70.348	138.51	103.58	87.599	124.23	97.645	91.369	108.26	99.603	110.34
91.388	101.67	88.033	104.63	90.161	100.39	98.877	103.41	113.47	81.173	81.2	76.075	93.297	79.493	130.82	103.96	99.993	102.07	106.97	112.2	123.08	122.45	84.255	76.621	121.64	135.14	65.897	86.116	127.71	123.52	140.03	104.6	124.4	122.83	118.04	99.835	114.13	105.22	98.275	89.315	39.55	103.21	87.084	76.14	116.82	99.622	80.034	94.772	83.152	90.24
103.82	86.102	104.09	114.07	76.708	96.314	107.75	111.93	104.49	73.78	110.97	108.5	121.07	119.02	104.24	101.56	99.721	97.802	89.422	103.17	105.97	112.73	84.327	88.384	74.613	110.65	67.862	70.847	125.26	116.99	107.27	105.44	99.894	113.71	117.1	107.95	105.32	102.06	97.663	90.563	50.333	75.617	57.341	63.115	83.125	77.732	74.435	78.186	51.262	58.97
109.29	69.056	120.29	127.55	69.319	105.56	118.16	123.84	95.339	91.365	122.14	136.38	124.93	135.33	80.514	112.88	93.721	99.723	91.266	100.95	114.25	98.968	103.46	108.82	70.881	92.645	75.222	62.105	112.85	102.3	114.94	114.55	86.189	106.04	101.14	106.27	91.707	84.703	84.558	74.846	101.32	58.822	37.926	54.829	56.446	56.064	70.964	66.566	27.823	44.096
108.81	69.197	131.64	121.26	102.65	107.92	117.27	111.45	106.98	108.73	122.18	122.04	119.06	117.22	79.872	124.12	93.722	96.586	97.784	99.362	107.28	77.673	127.07	128.12	109.85	91.694	118.04	81.011	89.231	78.859	107.84	110.61	83.711	95.629	83.359	110.63	92.629	77.592	98.465	84.075	154.49	61.456	41.447	66.144	39.315	36.839	89.614	78.457	43.837	53.786
86.526	73.84	104.01	95.497	104.16	105.67	97.617	99.197	107.1	119.58	109.25	94.945	104.68	92.997	88.023	110.72	106.24	93.419	80.021	75.572	88.114	53.023	102.44	112.12	98.1	83.231	98.661	97.307	77.371	69.372	85.145	96.858	81.35	92.624	85.648	107.69	102.88	87.496	110.96	97.072	171.04	86.713	97.049	110	67.292	72.947	113.82	117.71	108.43	106.36
87.272	97.383	97.76	96.317	112.13	111.55	80.364	93.955	101.47	118.56	77.343	88.001	71.532	92.062	90.212	106.07	103.06	96.082	102.52	90.33	104.02	71.668	113.77	123.63	109.84	104.71	104.02	100.69	68.671	70.783	94.785	95.535	97.882	102.79	75.59	95.16	90.762	79.625	96.955	78.338	123.39	92.08	124.18	118.48	87.502	88.887	118.9	119.81	147.06	132.5
96.974	122.2	79.115	81.523	90.364	99.789	59.909	86.22	81.019	116	102.42	98.108	89.956	121.84	71.682	95.683	118.8	111.13	91.852	87.993	77.061	101.72	82.807	117.62	53.025	83.136	79.8	102.02	79.268	99.519	40.41	79.929	84.999	96.007	86.202	85.887	96.169	111.91	101.81	112.42	112.49	127.18	157.68	138.95	96.949	107.55	128.07	130.22	157.36	150.1
122.06	138.16	89.499	92.702	95.873	98.686	55.85	87.725	82.117	111.94	106.41	124.02	93.509	138.43	69.367	108.74	112.03	124.45	115.93	115.46	101.15	137.89	96.813	130.85	70.709	91.948	96.9	86.792	93.238	121.6	55.728	88.109	93.679	101.26	73.507	65.879	90.989	110.29	99.784	114.33	133.39	137.39	134.23	119.69	82.562	88.801	122.32	97.558	105.87	123.03
125.06	134.55	76.089	78.626	77.779	78.962	50.335	87.862	89.374	105.01	119.24	143.11	109.79	135.69	84.811	107.27	117.52	131.35	88.85	102.98	99.589	121.54	56.804	96.759	37.116	67.367	63.651	77.263	112.92	136.47	33.396	82.295	77.094	94.775	85.266	62.985	114.98	132.66	127.74	153.45	204.33	173.88	129.19	131.01	81.965	101.36	122.46	97.089	72.511	120.33
124.86	126.65	83.492	75.627	75.385	77.452	72.203	87.147	91.259	109.34	118.23	139.65	117.34	103.17	89.908	105.6	118.1	135.51	92.159	108.99	119.86	91.875	68.599	76.469	67.589	70.906	56.203	70.02	117.86	128.03	74.614	83.42	102.27	105.93	89.843	65.29	129.22	128.13	130.96	150.24	223.12	169.38	111.8	125.29	81.463	105.93	107.55	92.574	51.324	109.82
131.54	129.02	110.72	84.869	85.253	78.065	94.567	82.464	88.294	109.93	108.59	136.22	105.37	96.502	92.351	108.84	106.51	129.17	97.875	126.83	134.05	74.743	102.79	81.486	85.678	87.387	78.787	89.236	100.08	102.78	84.532	76.509	110.64	103.11	100.68	95.438	128.64	124.32	122.71	138.71	168.06	146.69	87.972	103.28	76.65	95.786	84.381	86.96	55.915	100.89
120.86	117	112.07	82.181	85.31	86.786	104.64	78.485	78.973	113.97	127.04	119.57	117.96	107.38	88.609	96.193	103.01	106.14	64.77	109.25	105.32	70.973	103.62	78.743	69.181	96.594	80.22	116.75	90.108	83.634	63.551	66.659	97.474	91.382	129.23	122.96	126.07	135.53	117.03	135.2	111.48	122.67	101.23	103.83	97.867	113.41	83.496	100.11	88.081	108.75
112.07	97.889	115.5	93.144	93.828	107.15	115.05	83.757	75.009	119.87	139.48	108.66	124.01	116.87	85.558	91.101	92.526	83.743	57.823	97.443	96.632	87.333	127.13	99.134	92.728	112.93	97.976	119.73	90.497	73.885	82.486	74.895	100.81	90.65	142.78	129.48	105.46	120.87	95.744	104.22	74.349	86.504	113.09	98.347	118.64	121.8	90.845	91.937	97.831	103.74
108.21	88.868	109.43	83.909	110.29	99.501	113.17	80.555	83.486	105.58	142.28	104.88	123.52	121.62	93.794	84.421	88.719	68.565	48.82	72.411	78.641	93.912	121.32	107.53	93.036	98.194	120.3	113.1	96.078	71.487	61.101	76.571	95.661	83.25	154.65	139.66	99.321	116.09	106.7	111.13	84.21	91.291	133.26	117.72	131.73	136.13	115.69	93.739	111.31	114.94
114.64	90.797	115.72	92.249	117.51	84.683	111.79	90.697	103.52	86.456	132.96	103.6	112.88	103.99	101.53	77.819	95.53	72.111	93.607	80.993	83.107	83.429	121.24	111.77	123.4	86.807	122.33	75.658	111.7	81.729	81.383	85.7	113.15	93.345	118.13	105.5	93.8	96.455	108.17	115.32	102.82	91.132	121.67	116.76	125.03	119.62	124.43	83.38	114.67	111.16
115.25	104.31	101.85	83.103	82.185	68.96	105.25	99.253	84.335	78.78	112.32	120.91	93.304	101.36	81.112	63.885	113.73	99.952	119.46	81.206	101.58	83.864	79.75	84.974	77.843	49.649	70.608	50.863	124.09	100.33	85.034	83.239	123.27	98.597	89.904	75.375	98.132	95.419	98.824	117.48	101.9	112.06	134.63	135.16	133.84	140.16	117.1	103.98	155.53	149.66
120.36	123	100.23	74.428	91.993	71.856	94.186	89.211	76.188	73.929	99.031	114.11	87.828	100.07	68.754	58.617	122.56	112.4	133.58	91.28	113.61	111.36	56.125	69.467	74.38	61.388	70.513	65.175	124.66	109.1	96.058	83.143	133.42	99.115	57.196	43.545	99.426	94.972	100.17	109.55	81.466	96.509	126.75	134.11	137.27	140.73	115.81	118.66	193.36	168.23
112.32	124.54	91.842	72.111	98.524	90.961	83.141	82.029	64.285	77.426	89.277	108.66	88.566	103.39	73.525	59.689	117.98	113.47	116.61	89.249	132.43	141.77	42.004	59.984	74.928	88.957	67.091	88.081	125.63	117.35	121.44	91.885	136.83	100.82	54.782	23.115	91.972	88.778	92.337	75.636	62.197	60.974	128.87	130.49	154.69	152.02	115.41	122.69	204.89	172.82
101.74	119.26	82.439	69.432	82.308	86.338	78.263	78.091	50.859	78.557	116.22	109.89	118.32	111.32	85.308	60.367	121.72	118.69	75.265	72.314	115.58	134.64	28.229	55.973	48.332	79.44	48.043	98.228	131.06	133.95	97.129	89.354	120.35	94.696	91.6	36.268	95.658	105.55	95.745	84.325	68.33	53.456	142.44	136.07	155.58	152.19	118.31	126.89	178.35	156.38
102.91	117.42	94.858	86.873	85.449	66.726	85.207	84.711	60.915	63.334	117.82	117.29	126.15	106.02	108.95	67.571	112.93	118.46	68.324	75.572	108.79	103.35	51.755	72.678	75.985	83.215	61.892	79.423	129.94	136.68	97.389	97.174	119.74	102.53	119.07	69.916	98.362	108.24	101.48	101.8	71.171	64.46	118.15	116.74	129.05	118.61	113.45	105.24	119.61	106.49
107.27	123.37	105.56	96.038	92.35	46.645	99.111	89.564	65.585	52.867	95.219	124.49	113.38	96.591	106.82	74.356	104.03	122.54	76.427	82.24	103.76	78.865	79.654	88.692	109.82	84.492	88.287	56.417	116.46	125.31	105.27	102.63	130.66	113.96	136.17	122.78	108.45	113.69	107.36	126.38	64.551	107.3	88.701	100.22	97.284	92.761	103.76	95.66	81.007	73.655
82.31	105.16	77.954	87.256	88.436	61.971	100.71	98.753	75.937	64.487	67.955	99.288	102.51	66.222	95.758	65.785	103.15	107.88	63.462	63.37	84.158	64.876	65.973	69.871	139.48	105.36	69.331	41.454	111.14	110.29	147.6	113.24	141.95	130.95	131.46	131.3	122.71	116.37	110.62	127.46	80.526	137.07	85.069	105.43	109.68	115.87	106.35	113.19	89.701	79.049
79.123	104.56	78.584	88.84	84.04	83.093	93.201	98.247	87	89.314	55.005	89.361	76.233	72.41	87.419	88.5	94.477	102.62	63.244	75.416	71.49	77.131	72.573	85.032	116.43	110.14	72.902	70.551	89.034	101.29	114.72	102.31	108.13	110.91	119.92	136.5	120.84	126.14	110.45	131.85	82.708	146.02	77.589	100.88	105.48	110.96	99.261	125.87	99.611	95.033
88.357	104.92	102.23	97.478	90.414	124.49	107.22	93.664	86.564	123.33	54.377	80.997	56.797	71.691	75.423	123.52	78.887	105.78	95.869	109.42	101.23	107.78	129.07	125.12	121.52	121.53	104.44	105.73	68.087	97.038	120.65	98.726	107	100.11	113.29	117.26	94.555	103.68	84.207	84.141	64.234	102.89	81.698	92.042	104.85	104.01	87.248	114.94	89.014	101.77
97.141	101.74	118.99	96.192	96.294	141.6	121.07	91.313	96.758	129.5	82.31	69.665	71.367	61.833	84.562	133.32	78.67	101.92	114.36	125.17	115.9	111.83	150.45	134.43	109.38	121.34	112.79	126.55	69.918	102.44	116.89	95.916	109.41	97.52	118.04	82.061	81.169	90.82	77.273	61.325	60.582	63.195	99.013	94.181	108.56	103.2	88.071	101.37	74.993	95.324
112.46	108.89	133.32	96.211	110.8	127.26	125.31	91.867	114.45	102.96	99.134	74.246	84.66	59.485	107.78	123.29	85.142	97.002	128.1	135.37	132.57	109.21	139.89	120.24	91.412	122.47	119.05	127.61	84.17	105.65	113.56	99.773	111.45	102.58	113.65	62.605	85.784	90.851	88.225	67.546	60.324	57.403	97.51	85.121	99.102	90.774	90.32	81.574	63.443	73.57
117.43	115.31	125.55	91.449	109.38	111.69	121.68	92.351	109.38	84.366	111.46	84.331	102.78	60.707	107.35	98.213	106.83	105.37	133.1	133.04	146.47	118.23	111.09	89.991	79.344	118.25	106.92	108.66	107.81	109	140.51	111.45	127.1	118.35	95.529	58.644	106.17	99.747	93.63	75.395	78.272	78.91	96.241	77.54	91.378	89.121	91.684	74.56	65.157	59.724
112.28	116.26	101.7	87.495	87.721	105.1	102.48	92.311	89.261	86.596	118.55	103.94	110.93	79.85	97.311	82.089	129.22	121.74	126.21	124.31	150.25	132	84.206	68.591	56.622	101.15	82.4	91.273	126.59	112.68	156.29	122.31	129.93	126.04	73.76	69.453	126.16	109.17	93.791	76.193	117.71	107.46	99.094	77.352	91.559	98.563	91.139	77.719	73.953	65.918
112.74	115.83	83.91	83.239	79.636	99.816	75.998	86.528	83.102	97.254	136.44	121.52	121.23	115.79	98.998	88.687	141.14	130.92	118.44	119.47	125.69	132.47	79.562	73.16	40.695	78.037	83.997	95.508	131.06	115.46	120.81	123.6	113.89	115.82	59.875	83.443	134.98	114.43	108.96	88.48	162.5	121.2	98.045	84.347	89.711	98.654	96.26	80.116	74.777	77.292
117.67	107.44	72.966	84.685	86.122	109.88	69.926	92.799	81.604	114.17	139.01	142.38	125.12	149.82	101.62	109.16	132.8	132.55	131.47	119.92	124.01	127.62	102.5	89.776	64.612	71.855	100.19	101.49	130.19	117.09	115.19	133.87	122.6	116.12	58.578	79.612	119.06	91.659	110.68	73.181	171.24	109.25	101.12	95.485	100.75	109.63	95.598	73.114	68.535	91.917
132.29	108.03	69.89	90.783	91.477	100.84	69.476	109.27	92.259	118.76	145.68	168.82	132.9	196.27	109.59	130.55	123.49	132.32	139.57	121.71	110.8	113.86	93.485	94.28	55.293	58.224	102.36	116.6	129.84	128.69	62.528	128.9	104.92	101.92	65.412	73.381	104.2	96.305	120.57	106.49	141.6	120.82	101.17	104.68	93.94	101.3	87.259	76.418	65.221	102.74
138.1	108.14	69.98	103.93	111.41	102.43	75.729	124.62	112.32	119.74	139.17	164.94	138.92	210.1	114.43	140.55	117.55	125.35	146.27	123.44	105.76	117.4	71.973	87.556	82.255	79.326	108.09	127.01	133.59	137.9	55.367	126.6	98.322	95.706	54.097	54.96	93.94	110.62	121.06	142.21	90.017	131.15	91.907	101.35	76.08	78.718	80.6	86.403	68.414	100.93
111.78	93.274	53.21	106	120.41	127.31	82.119	126.63	121.18	127.44	120.89	120.22	141.35	170.8	109.9	128.88	122.61	113.44	125.73	100.18	105.05	133.2	43.914	66.598	130.82	119.95	96.477	123.78	139.91	138.57	113.08	129.56	114.76	105.03	41.467	33.842	93.591	121.45	105.2	141.07	60.53	127.15	105.29	112.44	79.338	90.005	89.704	113.4	90.45	113.02
86.367	89.094	53.499	103.87	117.34	132.56	74.935	111.04	128.83	116.31	86.343	88.858	107.22	133.38	123.74	123.42	119.82	102.98	86.462	76.124	105.83	140.71	34.676	66.769	126.82	137.53	97.864	125.23	123.76	125.95	121.75	119.73	104.95	98.486	49.359	53.952	96.75	128.53	96.494	125.6	56.815	123.07	119.18	127.98	85.54	111.79	105.35	135.88	115.81	139
82.317	96.225	83.376	98.814	124.46	114.32	79.21	88.076	143.11	92.333	84.275	67.467	90.717	99.583	137.02	123.12	118.35	98.314	73.21	71.855	91.919	126.51	72.257	92.285	127.95	135.54	131.67	120.07	97.681	110.04	104.9	105.32	105.98	93.812	62.166	78.364	98.957	116.98	96.653	101.98	75.605	96.574	115.09	130.7	86.32	115.58	123.84	137.59	121.64	142.4
80.944	95.81	96.324	81.44	120.16	88.21	97.356	83.786	146.51	69.679	95.862	70.847	97.27	81.328	136.7	109.44	116.37	96.749	65.904	58.344	86.015	101.69	91.155	89.483	113.07	117.91	133.75	102.86	86.476	99.141	101.15	100.49	121.97	103.11	79.708	84.683	102.22	92.641	94.334	66.909	102.83	74.348	118.86	135.47	117.06	145.16	135.86	137.52	135.79	146.5
105.56	108.19	126.49	90.406	138.06	67.017	125.72	95.059	153.56	59.642	108.95	92.131	109.77	89.693	124.77	109.8	103.11	104.46	107.59	87.564	103.38	98.941	125.18	99.375	134.24	117.85	160.67	93.75	82.089	93.591	106.25	102.22	137.19	109.98	58.5	74.923	94.988	67.476	82.699	48.428	93.755	54.406	78.069	95.216	116.47	114.29	121.52	113.1	127.61	110.05
111.49	106.88	123.51	95.911	152.46	63.532	131.39	105.67	167.72	64.899	125.09	86.959	134.59	94.724	122.07	100.17	95.389	96.87	119.17	99.904	90.467	98.321	102.95	83.905	141.47	126.71	155.72	103.55	92.375	92.679	88.24	98.774	121.15	103.14	27.468	53.095	99.073	75.037	90.414	76.458	87.748	54.513	46.573	65.557	112.18	79.197	112.54	104.34	130.27	76.979
92.057	92.536	90.02	93.433	121.08	79.988	115.37	111.77	149.9	83.331	86.024	98.936	101.81	109.1	126.1	94.265	74.535	86.651	85.748	84.107	101.78	104.01	50.74	62.749	71.255	113.36	104.75	123.1	93.059	85.284	55.867	92.236	81.374	85.533	46.368	73.579	98.552	90.691	91.796	89.628	69.219	82.071	65.558	77.85	127.26	103.41	99.417	110.92	152.81	102.56
88.52	78.579	101.84	104.05	126.2	112.1	124.76	98.035	144.46	114.79	105.02	63.616	117.82	81.883	110.71	98.054	75.477	78.098	106.02	101.88	79.94	96.67	94.339	96.457	123.16	122.29	125.26	125.39	89.702	79.077	85.363	91.937	104.25	91.985	68.079	80.302	91.696	84.012	94.53	92.736	63.356	51.148	68.852	76.64	98.147	75.589	99.505	94.206	128.84	85.286
87.788	69.811	113.46	104.67	117.11	111.22	129.85	91.491	138.32	121.74	112.39	72.271	114.04	89.351	111.6	103.92	73.917	69.895	99.527	100.14	58.071	74.475	115.7	114.45	108.08	100.21	130.47	124.6	80.387	72.816	76.005	87.693	103.79	90.421	136.91	124.19	90.301	80.29	112.2	95.226	71.811	47.529	92.711	92.547	83.25	80.303	100.63	88.035	116.25	97.122
98.988	75.221	135.98	114.01	131.13	91.877	141.32	96.088	144.02	113.94	125.19	99.136	118.99	116.3	116.6	113.72	72.801	67.614	104.99	106.92	42.383	59.797	136.84	124.99	114.24	89.406	159.56	122.85	75.097	69.701	65.954	86.785	95.336	84.919	184.93	166.96	90.937	75.372	129.94	99.663	84.536	52.206	92.495	85.779	63.506	62.37	97.969	82.516	99.606	89.857
97.07	81.046	135.46	126.19	145.02	88.987	149.7	110.97	140.94	113.25	125.74	117.06	127.2	132.77	113.38	115.34	74.054	71.353	109.36	107.06	46.57	62.885	139.15	116.65	147.12	103.51	174.61	117.44	81.819	71.226	87.077	94.489	89.597	82.498	186.24	181.6	91.462	70.225	125.94	90.485	94.647	63.777	87.83	74.587	64.361	52.939	94.74	89.006	93.717	77.924
82.49	86.25	109.91	134.02	130.63	103.48	137.92	123.81	123.54	124.27	120.21	115.32	130.64	130.39	102.34	109.4	84.474	81.362	104.38	102.29	50.142	68.11	119.48	104.52	159.27	118.95	147.95	108.88	93.585	82.76	96.471	98.982	77.632	77.551	148.63	164.17	93.961	80.926	108.22	93.463	97.938	87.509	93.596	78.013	79.458	58.573	95.471	105.78	96.742	74.481
79.408	97.368	90.395	129.08	120.63	121.75	111.05	116.43	107.51	132.34	102.23	99.497	115.34	113.13	90.753	107.5	92.942	88.152	105.38	108.49	53.116	77.814	112.92	113.8	159.3	134.58	128.25	103.73	93.017	92.136	90.896	102.23	81.289	78.83	100.51	134.5	95.12	96.246	100.87	107.8	84.623	111.13	102.52	92.551	92.145	71.62	105.88	111.54	100.63	80.994
93.209	104.43	87.984	120.02	105.56	126.26	86.82	107.12	102.22	137.69	100.37	90.624	103.96	97.387	79.017	106.65	105.24	96.662	123.1	130.12	49.515	82.54	113.17	127.73	141.9	131	93.688	87.442	94.741	109.07	92.62	107.84	104.28	96.726	61.574	88.494	96.286	109.45	101.65	123.94	73.286	121.83	112.58	101.65	97.685	80.78	113.7	101.33	96.419	88.741
110.5	104.79	90.337	101.81	88.193	110.79	81.586	101.55	93.884	142.23	108.65	105.68	101.63	102.76	63.057	102.48	113.19	112.62	135.05	143.49	50.683	96.599	96.968	117.62	97.998	97.265	52.693	76.001	102.47	125.96	100.24	109.17	129.07	118.46	58.29	65.913	100.72	118.88	104.23	124.06	72.635	130.15	135.15	108.92	106.6	102.61	111.17	97.818	100.11	110.67
125.44	106.05	110.29	102.59	99.501	84.128	90.243	100.73	106.17	136.77	115.58	123.9	101.87	121.35	70.696	103.73	103.09	122.69	153.41	161.98	54.974	114.47	85.914	102.44	86.324	74.115	57.632	84.919	109.32	130.06	98.868	100.68	127.04	121.87	61.423	76.64	100.88	115.04	107.47	110.97	79.263	120.18	125.25	87.912	96.669	89.443	96.405	92.131	92.363	106.57
110.42	95.695	116.12	106.35	133.59	70.302	94.904	95.777	141.59	122.45	131.33	94.734	127.06	110.52	105.59	90.075	92.415	104.95	149.54	153.45	26.273	106.78	65.787	76.1	127.02	86.674	90.56	107.68	119.03	118.65	86.465	82.87	104.22	108.56	63.592	96.503	107.85	105.46	125.44	106.02	116.41	93.045	98.451	72.543	89.169	69.35	98.923	101.28	83.395	77.678
98.739	107.14	125.16	110.41	120.84	69.247	101.74	85.441	115.51	120.32	107.7	101.43	105.29	120.46	105.76	94.077	75.049	112.81	145.94	146.1	46.411	105.41	85.674	91.216	106.95	74	126.17	130.74	99.011	100.14	38.68	54.592	78.193	77.478	103	172.84	104.01	94.117	113.84	92.297	120.06	102.11	87.78	81.393	78.347	75.575	84.844	117.6	73.003	76.233
92.12	113.09	129.46	105.41	117.13	82.278	90.763	73.601	101.67	109.48	83.399	90.147	85.389	107.72	106.39	92.597	70.578	99.107	135.59	133.05	56.637	87.474	114.78	117.27	107.41	93.161	150.06	131.11	78.544	80.563	21.452	49.112	78.038	67.46	132.92	208.05	106.81	87.15	122.84	102.98	140.74	113.15	73.247	96.471	77.503	86.813	92.638	121.62	66.14	71.66
104.82	116.76	136.28	100	112.56	89.192	68.793	71.847	94.574	91.158	64.959	94.593	61.332	103.55	102.7	93.886	74.722	83.235	122.56	129.84	65.617	73.585	134.07	140.47	93.955	111.92	142.31	111.46	64.689	71.792	28.1	65.507	85.053	75.868	147.43	203.88	112.86	97.155	140.28	134.15	163.26	129.98	59.37	97.486	80.245	86.294	101.68	108.56	67.102	71.725
111.21	105.27	123.2	88.007	81.295	108.39	73.006	81.294	44.202	95.694	61.589	108.55	53.251	95.807	52.537	85.757	87.899	93.836	107.75	119.18	94.204	88.473	144.25	139.55	86.121	103	94.259	74.245	67.058	76.034	107.01	96.071	123.97	108.87	161.74	185.42	112.63	106.42	116.59	120.99	166.35	132.52	90.772	104.94	108.69	114.72	97.34	102.45	90.1	99.679
119.02	101.32	121.6	90.641	85.091	103.09	74.111	82.488	23.88	75.732	58.234	111.6	38.335	99.618	35.832	82.103	83.179	95.263	89.73	117.96	96.491	106.09	140.64	138.6	85.704	90.523	98.514	71.362	61.526	71.621	115.42	103.54	110.09	109.43	164.58	204.16	107.9	122.36	105.53	118.33	139.71	121.26	105.25	97.886	116.93	108.68	90.708	91.07	115.56	114.15
105.37	93.053	109.83	94.759	97.1	90.276	74.475	75.986	25.91	48.75	58.609	87.92	33.091	92.558	43.018	66.701	75.17	83.453	64.755	102.62	71.198	105.52	118.55	129.85	83.557	76.806	123.21	89.976	54.902	60.574	67.62	85.841	68.551	87.826	177.19	252.11	104.1	129.8	104.18	114.93	104.48	101.05	124.6	109.56	125.01	114.44	93.063	92.387	141.43	126.16
90.16	87.815	106.32	104.48	113.85	87.231	84.304	67.903	41.591	38.241	53.542	59.516	32.03	74.172	49.89	52.192	69.265	71.256	70.294	96.204	60.506	99.195	120.93	135.76	99.456	78.422	161.67	107.52	48.159	46.906	29.871	65.963	51.715	73.046	194.57	294.19	95.225	108.67	98.841	93.32	71.562	73.261	133.47	124.97	124.34	125.58	97.13	91.674	144.11	128.27
95.592	95.946	117.1	114.13	126.37	84.679	94.714	64.721	66.042	48.386	49.299	58.8	33.822	67.633	50.899	49.289	71.579	70.537	96.574	105.51	65.399	95.626	132	147.46	96.484	82.969	179.98	118.89	47.084	40.998	3.5319	55.763	55.362	71.379	207.69	298.71	89.245	84.3	98.406	83.431	65.766	63.251	124.04	128.95	106.85	123.14	98.41	89.112	123.92	125.2
122.96	116.02	137.14	123.27	133.4	79.782	98.858	71.087	93.674	67.576	50.35	86.296	38.163	74.602	53.942	59.496	78.779	82.114	125.04	128.77	71.153	95.881	134.2	150.77	79.576	89.671	165.17	122.22	56.019	46.919	-3.0302	61.534	64.874	81.677	196.58	248.84	87.648	74.796	100.86	91.731	88.753	70.039	92.014	109.11	75.508	90.628	94.342	82.913	88.994	110.88
139	128.8	133.11	117.26	107.13	81.115	100.54	86.4	90.684	87.994	58.659	118.38	50.534	78.308	49.331	64.3	93.17	105.15	122.35	132.74	65.301	92.318	106.98	125.49	46.373	83.099	100.35	112.16	76.785	65.571	17.809	75.591	75.343	99.042	175.11	173.05	92.802	85.458	90.303	96.712	123.53	91.666	78.71	97.129	64.186	73.713	88.598	91.835	67.584	103.83
147.16	139.66	135.54	112.3	100.43	85.948	104.34	93.787	80.695	84.974	53.867	127.42	49.18	72.743	55.143	75.37	95.52	120.74	120.95	141.17	62.126	92.813	109.84	119.53	62.896	94.503	91.206	104.71	84.543	77.44	50.005	87.951	85.246	107.48	140.35	128.2	94.76	93.49	78.58	89.313	127.2	105.58	56.517	78.428	53.018	46.555	83.756	90.335	49.012	76.174
128.51	131.44	125.22	98.661	90.651	84.423	102.26	94.584	72.793	66.038	51.343	108.81	47.793	65.141	70.988	76.806	100.09	118.74	99.779	126.63	51.232	83.137	110.48	117.15	70.283	95.657	100.11	102.2	86.577	85.889	49.923	84.162	72.481	96.794	122.66	133.49	106.49	108.76	85.519	97.274	124.24	127.02	58.177	81.029	57.989	45.609	88.202	98.161	51.827	57.308
88.879	100.56	100.73	75.008	81.875	81.883	96.373	90.068	75.927	52.58	52.808	74.954	52.279	58.305	88.393	67.093	106.46	97.211	63.07	85.294	46.301	72.797	101.14	107.93	56.587	82.571	102.76	107.78	89.448	86.495	33.5	72.344	48.087	78.98	129.28	164.47	125.24	123.95	113.11	118.68	137.42	146.98	91.355	105.56	82.983	80.414	102.61	118.87	81.18	70.129
71.483	75.459	106.49	72.185	104.78	98.764	109.21	81.357	80.358	63.924	36.409	57.56	40.759	53.214	86.547	75.264	90.093	78.082	77.033	72.978	98.524	95.518	152.49	130.14	97.478	86.349	142.79	118.08	81.904	69.094	75.22	76.635	60.52	78.933	130.02	186.25	117.29	101.63	118.62	100.27	133.53	123.3	108.7	105.35	94.093	97.271	103.64	116.26	105.14	94.193
78.572	70.061	118.67	78.854	117.57	103.24	109.19	74.844	90.089	77.265	38.302	66.814	36.731	64.623	90.177	89.277	70.3	66.087	93.543	73.087	124	106.82	178.79	143.45	102.75	74.915	146.29	132.54	74.575	56.223	73.869	76.302	51.291	73.085	123.1	175.45	100.27	91.196	120.16	103.63	128.09	92.571	107.96	94.559	86.211	84.914	98.696	111.06	128.46	125.22
95.531	80.822	118.31	82.113	111.93	98.298	95.576	72.371	97.979	78.831	64.058	79.81	55.532	72.142	101.73	96.278	64.788	64.443	101.11	77.132	101.61	95.185	164.6	134.45	90.628	65.607	111.05	133.35	75.141	59.94	51.099	73.882	39.233	69.217	105.76	131	85.694	94.329	115.49	118.26	114.21	71.007	92.943	85.104	75.209	61.134	98.174	108.2	145.73	140.02
108.43	98.145	105.98	77.744	90.699	104.25	93.464	74.014	74.829	80.018	73.29	96.55	70.324	69.385	94.425	100.69	72.314	88.907	116.76	87.929	105.85	98.133	154.8	121.74	96.379	73.954	79.176	110.15	79.469	75.575	86.099	83.255	71.822	83.566	91.517	93.927	72.247	81.468	81.76	86.083	73.216	72.254	82.636	81.26	82.374	65.497	94.341	103.31	151.82	138.86
115.68	113.52	97.651	68.712	90.488	90.015	82.317	70.877	81.591	66.171	95.981	91.524	97.866	70.242	107.88	102.67	99.26	109.09	116.82	99.089	92.6	99.588	127.72	107.43	94.434	89.568	80.064	97.652	90.107	97.255	84.722	84.121	82.624	82.622	72.003	74.116	85.253	88.879	86.627	94.137	58.844	109.08	63.655	72.164	83.748	58.834	104.27	102.12	142.16	105.68
105.53	110.52	82.527	50.406	97.347	82.509	82.058	64.68	83.271	70.812	111.29	81.351	121.3	73.952	108.3	99.524	124.04	121.8	93.534	85.946	104.25	118.62	96.138	87.637	79.287	91.139	94.2	105.58	103.92	106.3	91.049	87.359	89.573	79.336	68.639	70.825	109.67	99.357	106.63	102.35	76.971	154.05	80.638	83.111	103.71	90.342	120.2	119.16	142.25	97.336
100.13	100.37	84.632	58.026	111.42	88.235	89.37	69.936	89.581	92.414	110.89	90.379	119.02	89.434	107.59	105.86	118.36	114.4	81.523	77.986	136.79	137.59	85.044	86.334	74.087	90.28	116.03	127.39	110.75	97.5	104.75	100.63	83.138	75.493	58.456	52.953	116.18	97.61	119.61	99.653	97.261	158.8	96.379	89.293	114.26	113.34	123.73	126.3	138.01	105.1
105.44	93.332	94.982	90.685	111.78	112.03	105.72	94.656	85.661	129.2	106.17	124.05	105.69	112.04	95.403	117.95	91.451	96.133	94.24	82.231	166.42	141.1	92.986	100.79	88.148	93.399	118.64	136.21	111.35	86.695	140.22	125.53	86.876	82.975	43.169	10.074	97.562	81.795	103.32	77.147	89.117	117.81	102.48	94.842	110.14	121.28	110.46	118.53	127.33	121.28
114.61	94.72	95.943	127.33	95.951	129.62	112.82	134.32	92.001	157.3	116.51	161.88	108.09	139.97	93.539	124.86	75.615	74.586	108.85	90.406	151.48	116.07	80.274	106.38	93.352	102.45	86.064	121.91	114.62	94.505	155.74	146.27	88.334	93.181	30.508	-39.658	78.9	79.221	85.194	78.766	64.867	77.434	91.323	100.91	91.765	107.2	94.868	103.32	111.46	124.01
116.31	102.25	83.654	142.72	79.008	138.89	120.58	168.09	97.595	176.18	133.72	179.02	131.69	158.24	89.748	124.08	88.559	74.443	116.86	95.539	125.69	97.861	62.154	97.447	97.61	114.04	49.489	93.053	121.87	118.79	173.57	155.52	110.14	109.29	35.094	-57.06	75.713	88.345	72.602	94.745	43.675	71.706	81.236	106.99	76.692	94.063	85.323	89.997	94.528	112.17
108.63	107.18	76.803	146.54	83.868	135.35	120.21	184.17	123.51	172.73	148.94	156.55	159.83	154.25	106.49	119.89	117.41	86.998	117.95	103.26	109.05	93.766	53.431	82.503	115.37	131.1	34.852	70.999	133.24	142.95	186.6	150.81	127.77	122	35.101	-49.13	87.157	100.56	80.892	124.72	58.053	87.668	61.664	90.82	68.698	68.554	86.294	70.66	72.148	75.593
94.185	111.19	70.692	127.76	77.104	130.9	119.91	171.29	104.47	159.99	125.92	139.11	144.44	146.61	105.52	119.53	128.25	119.17	95.943	92.979	147.14	122.73	59.794	70.859	89.641	110.78	32.065	75.178	131.28	146.77	188.59	134.15	136.77	124.58	57.298	3.6362	95.118	102.75	81.748	122.07	84.194	120.58	81.451	89.865	94.22	94.636	86.737	67.881	77.059	82.321
89.375	109.4	82.569	115.84	95.411	128.53	103.04	140.78	101.03	124.16	104.41	105.54	115.81	120.49	123.63	122.08	113.87	119.48	76.904	84.9	166.63	136.15	76.835	76.689	100.41	107.56	56.43	92.811	126.57	133.53	185.55	125.68	128.3	121.23	45.896	17.596	94.227	91.847	97.598	113.12	119.47	111.18	86.222	83.337	121.28	107.84	101.1	62.444	89.472	85.724
90.45	104.15	85.095	99.919	80.042	131.1	89.994	113.17	72.657	105.11	116.76	89.292	109.1	102.21	113.72	121.89	104.77	115.54	57.887	68.188	152.54	127.93	77.916	84.944	98.82	89.08	48.382	94.923	130.41	133.83	185.82	127.19	123.99	118.49	31.826	-4.525	93.454	90.272	100.96	103.8	135.23	91.414	111.02	104.33	145.13	132.56	115.37	81.418	113.5	109.08
103.03	106.99	93.363	92.311	83.747	131.19	87.79	96.144	64.421	98.028	127.77	91.626	108.92	105.82	108.3	132.09	96.897	105.34	56.169	65.798	136.69	120.6	82.744	101.92	123.59	97.707	68.398	89.743	132.33	138.6	200.04	143.27	128.36	115.57	21.378	-26.258	95.023	94.053	107.21	100.88	113.56	82.641	116.96	120.12	141.6	133.81	123.95	98.476	127.99	122.7
103.63	107.05	93.519	93.072	90.625	123	95.718	99.784	81.309	103.64	126.43	101.51	112.66	125.67	119.39	140.3	97.779	100.3	55.017	66.252	141.65	116.85	75.817	100.87	137.14	112.87	83.701	83.11	133.76	142.54	208.8	155.89	121.67	108.53	35.577	-21.201	102.95	107.27	113.64	108.74	84.84	102.38	116.76	123.81	126.27	126.33	119.9	108.8	129.05	126.49
92.336	102.31	97.417	100.47	107.32	113.12	115.86	107.78	106.31	115.81	131.36	89.028	133.09	130.94	128.37	137.82	106.08	103.14	66.443	73.018	161.08	116.83	88.284	92.671	158.6	119.31	108.29	86.407	127.19	132.93	199.64	146.43	112.12	100.27	69.217	12.137	109.63	117.81	114.78	121.48	77.582	117.42	114.52	112.01	104.9	107.65	109.71	104.55	112.23	108.76
79.863	95.745	105.32	110.15	124.82	110.43	130.04	109.86	108.12	115.6	103.83	81.258	121.12	122.33	128.52	130.34	93.543	102.17	87.825	82.859	209.71	125.2	121.93	92.067	162.2	114.43	139.76	101.06	101.72	100.74	170.74	120.5	103.29	94.436	114.93	72.284	99.06	102.77	100.8	101.71	83.103	109	119.14	102.07	104.48	111.91	96.893	85.634	100.26	95.524
78.632	87.426	113.81	124.79	126.5	102	113.73	110.08	105.86	95.786	82.024	85.507	98.015	109.37	132.98	119.65	78.372	85.43	108.95	97.776	217.9	109.75	136.27	99.966	126.45	100.62	144.89	108.84	79.147	75.985	96.513	86.368	76.482	86.314	134.52	108.74	85.062	85.571	95.025	92.318	112.21	80.931	115.47	99.077	112.75	111.17	93.466	67.726	95.216	76.169
85.971	78.177	112.8	135.75	97.576	98.664	94.619	113.65	84.858	92.506	82.665	106.21	89.897	97.939	112.86	110.37	84.058	80.692	129.9	114.23	190	87.051	134.55	113.98	74.982	80.271	117.95	91.614	77.794	80.194	46.883	66.885	72.025	91.361	124.95	107.92	77.358	74.73	83.698	84.687	141.99	56.587	117.74	111.23	122.01	110.4	94.168	72.965	94.766	63.754
97.756	76.373	113.36	148.66	78.719	93.096	85.402	121.36	83.984	101.3	81.563	127.43	85.061	95.85	102.28	110.13	97.803	85.463	145.17	135.14	148.74	72.204	129.5	130.52	45.616	77.382	106.04	71.2	89.217	96.688	36.37	70.916	78.724	100.48	93.287	91.274	77.386	74.453	82.367	87.243	148.3	53.949	101.34	111.98	111.44	88.299	93.986	88.091	83.326	51.063
84.391	68.949	90.816	139.93	70.422	96.341	98.542	128.35	89.15	120.89	79.106	112.04	99.148	79.787	95.48	93.102	113.97	91.215	128.19	120.84	106.76	68.435	113.59	115.22	47.475	79.904	94.034	63.874	106.84	103.55	80.548	91.622	101.97	116.06	82.779	79.552	87.002	83.02	87.335	85.694	141.35	70.617	103.11	122.16	111.36	100.47	101.2	118.95	76.329	62.697
71.524	71.881	81.163	133.54	73.672	98.248	119.07	133.17	93.187	125.88	70.968	79.378	103.4	66.217	98.271	75.322	109.78	91.439	120.62	107.15	84.352	73.861	124.53	103.19	66.659	75.085	96.542	76.923	106.88	92.893	123.17	109.04	113.38	120.32	93.348	90.806	87.63	89.039	85.209	79.658	111.36	83.127	96.83	115.82	102.81	113.39	99.65	127.46	56.067	72.892
73.736	84.141	88.948	129.88	80.28	97.37	124.73	130.95	84.055	105.56	51.604	59.985	80.957	66.53	107.47	69.165	84.881	79.371	133.55	103.94	87.326	88.818	155.96	108.94	75.354	62.95	103.34	98.384	88.734	74.686	137.11	116.54	109.39	112.42	116.73	121.39	77.995	85.558	74.197	63.988	73.651	85.263	87.783	102.68	97.294	128.25	91.094	109.41	38.166	79.98
86.601	91.806	100.16	117.76	78.013	93.776	114.38	117.79	69.362	82.896	72.056	48.817	85.324	70.044	107.59	73.345	83.467	68.131	152.85	103.43	70.905	99.149	176.91	122.8	75.158	45.416	91.959	105.82	82.308	78.467	121.4	111.24	106.45	103.71	130.09	133.54	80.715	91.523	69.359	68.995	70.87	83.367	94.385	102.7	97.189	131.62	90.722	94.617	37.634	77.894
100.57	93.441	113.3	109.74	82.937	86.483	91.345	103.21	79.696	59.351	72.018	69.207	70.338	87.315	131.8	100.03	87.741	62.356	154.87	105.49	73.987	110.78	174.42	137.79	68.392	53.471	88.048	104.25	86.567	91.026	94.755	107.66	95.311	96.895	127.66	137.77	90.005	95.568	78.177	75.852	84.961	92.229	100.81	103.45	104.36	120.52	90.306	82.682	60.861	80.094
96.363	86.037	116.08	99.298	82.507	88.775	91.037	90.968	96.486	62.57	85.085	84.561	79.963	90.322	141.19	123.15	108.93	82.367	131.98	96.394	81.731	113.77	160.48	136.83	89.353	73.146	89.822	93.89	104.39	105.95	95.835	105.37	103.05	103.92	124.32	130.1	104.35	99.499	85.356	79.086	106.86	97.981	118.13	108.6	111.86	105.87	89.047	88.14	95.498	90.958
80.253	81.78	113.41	86.852	101.25	97.485	106.61	80.321	119.99	69.123	89.647	81.353	91.073	78.087	144.3	128.54	114.96	101.5	92.049	80.165	91.752	106.8	146.75	121.13	139.43	105.79	124.07	96.718	111.47	99.416	111.18	104.46	115.85	114.54	133.2	131.3	112.49	95.937	97.921	75.09	112.41	88.069	123.71	107.22	114.16	97.468	91.154	94.217	126.24	105
64.268	83.456	98.125	68.744	107.84	103.4	117.75	77.413	120.6	73.273	98.962	73.666	101.44	67.943	129.52	108.64	108.58	108.73	52.717	61.94	89.666	89.896	120.36	92.07	153.04	112.62	141.99	107.26	106.61	86.251	111.39	98.952	117.36	117.83	155.4	138.84	116.7	96.888	108.07	76.491	108.05	75.474	128.16	110.61	117.41	113.94	97.025	103.41	145.12	123.04
62.247	82.611	82.498	65.928	102.78	108.4	109.48	91.88	110.31	73.914	99.287	78.026	94.386	66.222	120.21	83.451	95.034	93.939	56.042	69.562	96.932	78.204	96.975	71.407	139.86	110.31	127.95	103.99	102.73	82.909	131.83	104.64	117.57	122.97	148.31	117.98	112.92	88.966	104.67	67.394	103.9	60.199	119.82	105.74	126.18	136.88	102.58	100.31	138.31	123.49
83.169	84.306	86.008	76.123	97.321	109.42	103.86	104.77	88.13	88.738	114.22	90.023	98.675	70.586	102.44	76.964	99.95	87.594	116.93	112.86	116.04	93.52	110.02	83.325	136.04	98.934	116.65	85.878	105.81	97.488	177.16	115.06	143.21	133.89	99.197	70.436	106.52	78.885	85.69	56.909	100.63	54.72	109.39	96.146	123.36	136.3	105.69	95.304	106.31	102.85
102.07	85.124	90.071	83.868	89.387	89.195	92.528	109.06	83.673	94.198	128.22	106.02	107.02	84.945	112.09	84.517	118.03	88.291	162.79	146.56	125.48	112.78	103.11	91.542	105.04	79.686	95.008	72.008	113.45	115.37	179.45	114.58	149.37	133.48	43.371	26.5	107.14	86.958	83.565	72.085	103.6	81.733	112.39	99.469	122.74	129.25	111.73	104.84	84.792	93.722
112.23	91.11	99.401	86.853	99.77	64.853	89.553	99.932	99.952	80.475	136.62	106.39	119.63	89.382	134.23	94.766	128.73	94.457	180.09	160.26	125.35	124.69	91.103	91.127	101.52	79.922	94.886	68.901	112.54	117.42	156.52	105.01	147.47	127.83	10.61	9.5476	104.89	95.247	95.74	89.522	93.907	102.65	112.59	102.01	119.38	113.17	117.95	112.29	77.446	91.247
108	96.985	97.507	80.55	105.17	57.224	91.625	90.228	111.13	55.974	134.5	99.063	126.31	81.507	140.9	89.47	122.06	100.32	160.74	143.95	120.99	119.82	61.502	67.612	106.08	93.152	80.882	67.123	104.76	108.29	134.39	94.829	141.58	123.83	23.435	23.068	97.368	92.491	103.44	83.022	74.448	97.449	116.03	104.85	127.41	116.17	119.24	112.66	86.884	99.349
103.93	102.33	88.248	67.322	95.786	76.158	101.35	84.847	93.433	50.52	131.37	98.642	129	71.604	106.55	74.012	110.46	111.47	131.76	116.61	121.07	113.74	34.734	39.634	101.52	99.407	49.487	62.489	98.769	104.35	136.85	91.268	148.37	126.31	65.308	51.182	89.79	79.179	90.761	50.959	58.054	72.634	128.76	109.36	140.42	136.58	114.03	109.92	100.2	109.89
124.89	114.42	107.71	77.233	106.04	89.23	100.26	84.036	104.3	58.038	138.16	104.07	126	78.616	89.823	77.648	105.44	113.38	127.76	123.86	99.814	102.54	33.255	45.752	91.809	103.32	46.676	69.757	98.772	111.37	111.31	88.175	133.3	116.07	72.055	57.025	89.039	75.313	88.065	55.75	58.121	48.874	104.09	84.683	112.86	94.199	106.31	90.969	82.806	79.003
126.09	106.46	103.26	79.836	88.853	102.6	103.46	90.438	105.92	97.217	144.17	107.8	131.17	84.059	80.286	82.494	125.38	118.32	109.3	113.07	77.148	93.847	25.973	47.364	54.674	81.513	17.759	76.797	118.38	124.5	104.35	88.862	129.93	114.26	68.631	33.626	99.957	83.554	79.428	69.538	80.223	60.152	116.23	91.471	102.09	83.429	104.62	99.801	75.804	74.509
127.63	104.56	118.16	103.6	103.78	97.674	102.19	96.296	143.77	118.02	127.56	98.976	118.53	85.988	118.48	106.46	136.04	111.02	112.64	125.33	66.277	87.746	57.311	78.621	76.785	91.4	50.436	91.323	128.91	119.7	101.09	91.794	126.28	112.48	42.493	5.6889	102.62	87.192	85.946	93.568	85.181	76.835	91.83	77.473	71.237	39.624	101.67	90.721	57.18	58.338
112.05	109.86	109.63	101.09	104.13	86.952	102.67	90.796	145.72	125.32	115.26	78.307	116.89	76.886	129.97	115.6	145.62	113.66	96.725	113.73	63.214	88.544	81.213	95.461	110.59	98.069	86.189	100.29	127.14	108	103	85.928	137.56	114.84	64.389	24.727	108.48	98.412	96.994	108.81	80.599	104.23	90.699	87.241	60.31	43.446	101.23	97.727	66.285	77.989
101.11	125.93	98.086	94.971	106.09	85.81	93.413	84.994	125.06	112.89	85.781	68.493	94.336	66.668	118.58	116.62	132.42	118.06	87.171	106.67	97.517	101.37	101.43	105.82	158.73	126.78	122.62	94.342	111.5	97.474	130.98	87.43	150.04	121.64	112	84.479	108.44	96.084	103.44	90.247	71.024	113.94	79.962	85.386	65.311	68.209	93.23	91.724	84.841	100.32
105.01	142.57	91.782	93.103	99.852	87.816	72.772	84.114	102.09	99.809	73.735	76.928	74.18	71.992	94.894	113.19	117.31	125.58	78.585	107.21	128.8	107.98	95.395	106.1	160.84	144.02	127	82.484	98.655	105.39	131.8	89.132	129.98	117.59	147.55	142.18	114.27	103.07	112.27	85.113	86.391	119.47	65.595	74.747	71.714	83.136	83.223	85.228	97.084	105.53
107.72	139	78.657	82.051	95.747	96.779	60.07	82.784	88.038	102.55	78.682	90.256	74.889	86.471	74.204	103.7	111.71	127.47	51.426	88.593	133.25	106.21	60.771	87.322	112.46	137.38	103.88	83.43	97.595	117.52	106.47	93.702	96.575	107.83	154.26	161.8	127.99	121.97	126.17	103.22	124.85	135.5	78.505	88.403	90.8	109.19	89.213	100.36	111	111.91
112.51	119.29	83.953	95.899	86.631	110.99	74.791	95.918	85.515	122.39	91.077	115.93	87.083	112.36	63.93	105.13	109.27	131.94	54.917	85.75	127.27	96.561	57.527	87.009	68.611	117.04	75.566	86.314	104.67	125.75	88.967	106.06	79.228	101.73	116.79	130.36	124.24	131.13	114.22	122.97	137.13	142.08	86.664	97.672	92.744	105.07	89.307	107.73	97.415	101.31
105.71	90.279	86.78	115.18	83.947	117.76	94.274	114.94	100.99	129.08	106.02	129.44	112.68	134.57	74.891	101.92	106.58	117.8	67.278	82.704	85.507	75.353	59.696	88.763	54.709	105.59	50.835	91.866	115.64	124.14	70.933	118.29	76.603	96.893	76.232	86.585	113.29	138.04	106.99	152.21	124.57	137.2	82.332	104.26	85.329	85.851	94.139	106.36	76.622	83.617
92.411	72.02	78.69	122.68	74.101	125.49	112.14	128.8	88.061	128.64	103.78	139.42	127.22	147.43	65.091	93.401	98.8	105.33	87.061	82.359	56.462	75.82	70.976	93.702	70.121	103.26	36.761	92.235	119.45	119.86	81.872	125.64	100.59	98.506	82.97	94.912	100.08	135.11	94.28	151.11	88.341	125.52	82.268	109.74	84.566	86.236	91.383	99.826	67.833	81.982
88.975	74.017	79.021	132.1	70.177	130.65	111.6	135.24	73.563	122.49	88.375	141.54	117.56	146.82	54.303	90.18	85.937	96.389	114.15	102.07	55.736	94.67	87.953	107.92	108.99	120.34	45.401	90.219	114.48	119.91	102.28	123.4	112.32	99.472	114.86	144.72	90.763	123.31	86.312	128.63	60.213	106.84	69.797	93.365	83.37	79.872	78.224	81.715	63.637	76.164
89.011	87.266	78.368	122.83	82.69	124.45	91.625	122.6	79.63	113.66	67.86	130.63	91.48	137.82	68.907	91.326	73.292	85.621	98.107	104.32	65.716	115.84	76.364	107.79	112.41	134.73	74.615	111.65	98.35	112.5	74.512	104.1	78.533	88.349	157.52	207.16	96.399	120.72	103.77	117.03	65.265	113.2	78.496	92.476	99.414	97.101	76.583	83.78	85.683	92.439
87.519	91.771	88.149	116.26	89.158	128.7	95.448	109.99	94.188	132.38	85.917	103.66	95.143	109.96	80.555	96.714	78.053	93.624	82.496	99.151	85.846	121.06	89.592	108.3	128.6	137.52	102.9	126.65	87.057	102.98	70.749	87.967	57.766	91.55	163.4	203.99	96.679	107.2	96.028	94.899	87.074	112.72	108.73	103.84	118.94	118.76	79.496	99.621	105.07	111.12
87.113	92.896	105.19	111.26	107.67	123.34	107.1	100.58	130.33	138.95	106.08	88.236	99.027	97.912	114.33	108.88	77.562	97.779	65.697	86.901	98.375	105.44	112.83	108.93	130.32	134.25	137.94	142.91	73.115	82.106	55.09	81.765	41.826	90.614	139.42	159.81	88.615	91.991	87.529	84.318	98.564	114.28	130.94	117.22	128.35	132.55	90.099	112.85	121.45	131.21
78.598	89.344	98.563	94.206	101.46	106.69	113.85	100.48	151.13	130.66	137.47	88.92	119.37	106.58	132.79	106.41	88.277	102.06	44.552	60.699	76.133	71.942	106.61	89.349	88.455	106.37	120.54	140.67	76.447	76.554	33.335	82.753	40.754	81.554	119.24	109.84	90.624	98.434	88.242	101.23	118.33	123.79	153.82	135.12	132.79	149.48	106	129.52	141.67	155
73.379	85.821	84.703	88.546	95.864	105.2	114.99	110.82	152.98	112.92	139.27	92.976	126.5	109.57	124.77	95.023	96.188	101.8	60.796	56.433	69.03	54.169	106.52	73.781	89.291	105.27	87.361	109.28	99.153	87.116	88.415	105.44	80.587	82.818	96.539	73.07	95.287	94.929	88.84	97.926	148.02	108.33	146.15	119.47	131.23	147.13	114.29	117.61	148.09	151.01
84.117	98.535	76.628	100.26	50.852	99.668	105.95	127.93	118.56	102.48	119.02	124.24	105.08	132.76	88.472	90.925	106.23	123.29	92.238	77.363	86.409	55.74	96.317	71.896	43.524	80.121	24.996	72.808	126.34	119.03	121.85	114.9	95.241	69.6	91.802	81.245	105.66	106.87	84.629	105.16	183.78	113.25	131.95	85.814	116.87	127.94	97.151	96.864	143	141.15
[truncated: 66 more columns]
