# Supplementary material for: Constructing high-order functional connectivity network based on central moment features for diagnosis of autism spectrum disorder
Source: PeerJ. 2021 Jul 6;9:e11692. doi: 10.7717/peerj.11692 (PMC8269664; doi:10.7717/peerj.11692)
Supplement: Supplemental Information 2 [file peerj-09-11692-s002.zip › raw data/Subject_75.csv]

91.73	99.022	100.75	122.36	110.1	125.98	88.295	126.43	126.65	121.19	89.547	90.307	89.973	118.75	82.211	93.374	100.07	79.95	75.481	73.566	55.333	90.01	83.528	106.63	86.677	90.341	86.868	104.64	89.81	94.027	61.448	59.293	72.772	95.891	37.796	75.119	93.388	104.8	130.99	126.97	124.06	158.59	120.65	116.28	101.61	136.2	124.22	112.28	107.86	109.81
98.67	97.37	92.99	106.34	96.117	129.95	86.353	119.26	92.283	116.22	97.467	74.565	104.12	99.742	80.702	98.338	96.903	80.217	91.697	89.984	87.712	99.725	88.501	94.177	85.971	101.95	107.22	110.88	92.246	84.572	75.665	54.492	79.208	97.439	94.911	96.454	93.83	98.238	123.13	128.1	112.98	105.89	125	109.31	112.15	140.65	122.89	100.9	104.8	105.59
100.33	94.793	90.461	85.043	89.399	128.22	96.539	112.82	68.181	96.486	92.501	63.277	108.53	78.941	78.158	95.725	88.822	89.647	106.35	108.14	140.71	104.87	105.87	78.514	87.102	110.92	116.82	100.88	94.287	84.565	98.44	74.2	95.333	103.48	141.83	118.12	91.098	97.629	95.172	111.97	96.567	52.491	110.13	89.458	106.79	129.82	102.14	85.117	102.84	99.718
87.365	89.3	104.55	77.607	101.08	120.82	107.96	101.82	82.223	88.351	100.34	70.116	111.88	86.773	75.174	86.665	98.688	112.7	99.975	118.46	201.75	134.63	149.75	105.27	105.25	123.92	149.57	114.44	101.69	104.69	152.55	130.65	126.46	113.05	193.6	141.07	94.495	101	82.868	95.709	82.283	34.527	86.675	63.3	83.849	89.962	58.74	64.725	75.048	62.495
87.409	94.805	103.74	72.983	98.352	96.342	107.52	100.35	104.76	80.079	94.451	84.439	103.66	112.14	76.701	79.514	109.88	123.28	92.981	102.01	160.53	104.32	116.53	89.493	84.914	83.524	97.274	78.273	103.31	116.02	109.08	105.27	111.83	97.647	144.74	124.53	95.605	114.22	82.098	91.033	68.805	73.861	86.664	76.446	83.583	88.281	62.043	77.854	83.739	72.782
85.864	94.43	88.619	76.117	114.81	96.399	97.347	110.21	111.28	95.016	108.16	106.98	105.52	135.21	76.803	84.293	133.7	143.84	91.795	85.138	134.12	105.5	62.968	75.733	88.624	75.573	95.697	72.985	129.28	150.61	107.57	108.31	128.06	108.09	114.49	112.22	109.42	124.83	115.32	113.02	101.28	124.35	101.42	96.975	106.79	98.814	81.125	93.195	88.228	70.601
98.806	106.08	70.405	71.172	119.77	100.83	82.434	108.59	107.62	103.15	117.49	119.05	107.1	133.42	99.526	105.58	140.77	147.07	108.52	71.918	87.404	85.377	16.131	51.558	85.932	70.234	83.455	77.637	144.29	150.57	75.494	79.368	122.39	103.42	88.738	106.72	123.7	137.07	142.87	142.2	122.08	160.01	116.4	120.89	132.22	116.01	110.05	110.44	102.32	85.04
104.7	117.35	70.09	71.987	128.61	114.92	78.772	95.477	97.24	106.85	113.49	110.96	105.73	110.05	123.44	124.41	132.84	143.44	120.56	77.375	94.661	92.266	34.523	63.97	117.05	106.42	116.82	117.77	139.93	130.56	93.96	86.79	128.29	105.75	126.3	125.54	130.44	139.43	153.66	154.53	121.56	160.23	123.58	123.76	136.88	115.16	112.76	110.02	97.681	84.797
95.344	120.54	89.108	84.295	141.22	132.3	87.963	85.09	86.225	111.13	91.156	79.978	95.79	78.15	123.77	124.53	114.81	137.96	124	94.288	143.38	121.08	102.9	109.36	171.9	167.72	179.36	170.09	110.68	101.27	156.11	128.91	145.51	117.99	220.9	161.87	127.29	132.38	145.77	142.41	110.57	137.72	127.71	109.85	126.21	112.94	95.029	93.894	78.524	76.923
84.201	117.21	109.31	101.29	141.53	138.32	97.891	90.407	81.638	120.58	64.557	61.299	76.208	63.256	96.985	117.83	94.296	126.4	138.69	116.21	165.71	142.81	161.35	156.92	170.97	183.91	207.11	179.79	74.578	84.337	195.31	162.81	149.44	128.05	264.75	172.7	110.6	117.94	121.02	110.7	101.77	113.61	110.58	85.969	104.5	106.17	72.505	74.986	68.867	79.024
82.914	105.51	114.8	119.95	125.51	120.27	106.05	108.37	65.087	113.82	42.469	25.752	63.092	48.052	57.325	70.09	99.731	124.01	119.84	109.47	145.21	126.23	138.9	131.43	180.93	189.91	169.01	141.66	56.106	84.529	177.42	142.43	148.4	133.91	262.2	167.9	98.429	98.763	104.84	85.999	104.22	127.72	157.62	122.72	122.91	153.09	116.82	101.05	90.184	121.83
95.044	106.41	101.54	112.38	87.432	93.765	87.069	109.45	69.404	98.241	74.005	69.927	58.779	66.184	44.751	65.022	112.71	116.42	147.69	121.82	80.337	111.79	100.41	105.56	74	119.58	94.806	94.96	80.243	109.78	112.88	109.79	121.59	121.87	157.47	131.71	96.899	94.507	91.315	81.452	109.66	136.46	135.58	132.89	133.28	145.88	136.95	117.28	117.04	148.25
103.14	103.89	83.594	100.49	65.65	80.554	72.279	96.566	60.23	79.675	112.34	102.89	73.43	80.14	50.541	60.641	131.43	124.05	150.87	133.13	64.363	111.94	58.799	69.664	37.791	101.29	65.376	83.517	120.31	142.66	84.684	99.528	121.17	123.24	97.488	120.29	111.27	98.269	89.829	97.099	126.7	143.92	131.58	148.05	147.11	139.48	153.49	135.52	128.04	153.24
108.99	109.38	62.039	83.619	45.53	73.556	65.679	79.779	38.327	60.475	110.77	128.39	78.534	96.487	71.252	81.452	117.96	114.71	159.04	148.65	47.467	92.688	18.249	36.897	8.3941	71.948	30.119	53.132	134.06	152.92	40.569	72.398	98.167	115.62	10.822	92.016	112.36	107.53	73.08	103.92	127.91	137.63	105.87	139.56	140.77	123.97	149.59	144.92	145.98	163.54
89.509	108.91	59.165	81.251	48.321	74.699	67.774	62.451	16.149	46.12	93.663	107.63	80.969	94.748	93.354	81.28	109.63	109.83	132.81	140.8	83.296	107.01	30.551	41.495	85.78	108.45	64.553	73.603	124	141.81	67.728	82.348	101.27	115.89	53.292	95.579	119.55	111.01	87.306	112.48	132.44	134.49	131.65	138.77	156.22	132.29	155.77	150.3	141.56	153.89
76.962	106.34	76.494	84.655	61.468	78.294	76.518	55.146	27.73	65.142	73.362	82.206	79.679	92.958	116.76	104.99	90.07	94.199	124.54	122.02	102.45	117.04	94.975	93.766	137.53	115.95	118.18	95.541	86.786	108.41	95.602	99.738	98.594	101.24	112.03	99.65	112.97	102.08	101.25	107.2	142.61	118.89	116.38	102.98	126.08	98.638	127.36	125.67	114.19	115.21
75.219	103.14	97.715	90.308	70.738	72.87	84.766	57.618	52.336	71.034	66.527	49.992	76.786	76.281	131.42	101.82	96.128	89.176	99.11	84.344	106.27	117.49	147.02	123.14	183.76	124.81	147.03	117.81	65.045	79.815	115.77	107.17	102.01	83.942	172.48	109.83	105.82	86.017	126.18	100.92	142.4	118.68	139.68	105.98	125.29	91.458	135.25	119.71	100.58	97.894
94.547	102.85	115.19	89.895	78.031	76.715	94.545	67.651	89.85	86.002	74.873	49.371	77.05	68.051	134.57	113.84	101.8	91.901	97.776	67.585	89.816	99.664	177.38	139.33	151.11	96.637	145.32	120	64.092	67.974	110.95	107.77	96.964	69.029	160.49	110.02	90.687	74.909	124.13	89.152	125.55	105.32	121.07	99.899	100.07	65.923	121.25	106.37	92.729	88.404
110.7	107.36	129.33	91.278	84.517	87.938	101.27	70.896	125.2	98.595	103.07	81.777	80.846	77.18	131.55	124.18	115.77	105.02	99.408	78.739	87.085	100.32	195.79	158.9	90.479	69.157	140.76	128.65	89.606	80.808	118.7	119.24	89.969	66.217	113.62	100	79.26	73.152	111.41	80.012	77.098	87.105	96.429	94.666	78.111	35.414	97.32	97.96	84.924	81.316
116.08	109.99	134.19	98.661	94.963	103.53	111.03	76.199	131.3	112.69	112.5	96.482	84.163	85.446	120.11	117.99	119.87	119.98	88.045	90.658	94.925	93.587	178.18	153.19	75.792	70.585	135.75	121.4	105.8	91.904	116.99	113.63	81.543	74.092	78.765	87.282	76.212	77.96	96.914	78.301	39.358	80.29	106.83	102.75	69.793	40.576	96.263	105.59	87.154	90.99
112.56	115.3	129.62	102.45	97.696	108.55	110.49	79.468	121.87	117.65	107.51	105.72	79.912	93.13	116.5	111.07	109.01	119.61	84.311	92.03	83.95	78.04	145.6	135.51	77.102	69.775	120.64	98.237	101.67	88.319	81.655	85.857	61.173	74.028	51.789	66.159	83.837	86.459	95.017	85.512	37.105	87.035	124.21	106.54	69.889	56.003	115.76	118.02	101.6	107.05
103.71	115.03	133.34	106.94	104.93	102.91	103.09	73.71	122.28	117.62	109.95	103.47	83.077	96.452	127.37	103.03	102.16	113.08	73.881	80.861	82.134	81.074	145.23	138.49	117.51	89.701	138.89	108.53	86.294	77.402	62.823	79.602	61.785	70.866	84.517	68.179	105.42	89.973	118.09	99.568	71.292	98.887	132.63	98.963	55.995	46.711	129.82	119.47	94.103	90.537
109.32	112.57	136.64	103.19	112.09	98.521	95.712	71.237	137.32	124.74	109.41	110.38	91.133	103.82	139.33	124.75	80.698	95.018	93.007	83.832	63.246	73.904	154.48	151.26	106.91	74.596	148.74	115.51	64.7	65.046	36.606	81.684	65.43	64.8	87.246	74.007	119.02	94.953	126.1	103.39	116.43	87.895	70.643	58.952	1.7702	-0.21425	100.5	96.316	77.361	59.128
113.59	117.76	116.32	94.995	94.059	78.446	83.855	75.617	124.9	79.675	96.739	108.49	87.886	98.329	135.94	104.08	80.727	79.011	87.785	85.295	29.328	52.514	93.767	95.728	89.285	60.381	78.649	97.852	70.492	64.805	1.8578	49.79	59.257	64.428	42.531	64.052	126.01	107.82	132.73	103.15	109.76	93.248	82.18	93.78	45.097	44.767	136.16	125.41	117.59	106.56
113.78	117.61	102.82	95.249	94.3	83.625	84.138	83.848	125.18	87.848	104.34	124.02	100.43	112.22	123.14	111.84	77.273	75.189	97.863	112.65	44.164	69.713	77.219	95.724	57.662	52.892	61.652	99.927	84.012	73.697	36.368	67.578	69.155	79.111	19.76	64.998	121.81	117.16	118.51	99.516	90.218	73.496	52.864	89.387	57.763	54.5	103.38	120.48	120.06	111.23
113.26	122.52	82.919	98.077	84.414	85.28	87.847	97.479	114.12	106.57	110.52	144.86	110.22	133.99	111.75	117.75	74.71	76.593	99.024	126.62	59.047	83.78	54.081	89.6	33.808	46.526	31.293	75.956	93.237	73.7	57.394	69.221	60.506	83.508	-8.0914	56.618	107.81	118.2	94.063	98.061	68.876	72.764	54.392	93.733	86.46	79.117	80.883	118.97	130.91	123.98
112.66	121.04	70.823	105.91	78.54	84.497	96.007	112.08	94.945	126.12	116.49	144.06	125.26	148.58	105.91	108.57	81.58	92.802	70.954	106.99	90.855	99.104	44.275	78.883	80.789	81.081	34.205	63.527	89.547	64.383	76.826	77.313	60.933	81.032	35.591	75.41	99.259	105.39	79.407	104.16	85.034	95.729	95.468	107.34	106.25	105.42	76.915	112.13	124.97	116.54
115.7	120.84	58.411	102.56	62.04	78.43	90.275	123.33	76.11	109.24	125.9	160.71	129.38	160.84	103.24	102.86	90.765	103.87	59.429	80.739	96.791	110.38	32.102	58.983	95.483	90.647	30.358	55.978	90.549	65.652	65.39	85.157	51.835	70.081	66.929	90.369	96.64	93.952	74.353	109.01	118.73	117.21	119.08	116.78	121.42	118.2	89.315	100.58	127.27	112.36
119.81	106.95	64.115	104.8	63.043	80.049	91.819	127.51	68.698	83.718	126.43	144.66	138.2	154.54	93.891	89.781	99.195	108.08	42.673	59.432	107.16	115.76	28.88	44.699	129.74	107.79	54.334	74.691	89.782	75.855	66.094	98.669	61.166	70.5	120.26	116.93	100.48	84.41	77.264	105.53	139.89	118.11	132.43	128.4	107.73	121.26	101.77	92.653	113.03	103.53
121.64	95.49	63.03	99.725	60.709	82.527	90.517	127.87	63.468	44.726	104.68	118.09	129.49	131.12	77.476	81.662	88.311	83.608	54.155	57.141	82.318	90.644	-7.7111	9.856	105.13	78.798	32.421	61.247	90.714	84.737	31.272	66.705	51.227	74.393	96.452	105.88	102.04	91.164	76.259	97.524	124.8	102	131.14	147.35	113.89	148.39	130.76	109.31	135.33	144.3
108.03	81.875	78.663	103.13	79.028	88.447	95.465	110.62	80.822	40.101	90.441	71.885	124	100.47	75.281	78.561	77.914	56.253	55.321	60.928	92.173	88.095	5.4073	22.322	119.44	80.351	56.948	75.401	85.645	78.325	37.461	46.51	60.78	84.497	114.14	104.36	110.61	99.595	87.706	101.02	95.059	86.887	129.47	150.84	113.28	155.47	133.88	122.97	134.98	158.59
88.186	78.939	86.151	97.339	99.854	96.569	92.671	94.082	96.658	57.629	79.904	50.741	105.88	78.975	85.645	98.824	62.459	40.404	73.122	65.825	111.48	97.353	41.036	54.785	125.77	88.811	95.604	85.164	74.869	58.323	44.673	41.035	72.655	91.479	135.75	108.84	119.93	110.99	97.511	117.57	101.3	83.411	103.49	121.86	120.05	146.92	112.9	114.41	137.49	154.24
71.836	86.483	95.902	96.1	109.56	82.033	88.345	76.485	98.692	58.916	72.747	33.921	85.008	67.338	109.51	89.683	79.693	57.44	40.289	47.04	132.06	109.7	77.894	74.205	195.31	140.75	124.09	107.82	65.333	33.17	46.983	38.749	87.356	85.525	188.64	137.2	127.08	108.91	112.97	129.79	109.03	114.59	134	123.45	153.06	154.88	119.61	115.4	137.77	145.38
74.421	95.364	87.114	91.399	115.4	81.282	88.048	90.747	70.119	61.486	53.671	44.042	62.799	68.314	106.79	84.183	94.001	96.91	26.071	41.568	139.86	104.64	65.055	56.594	225.47	171.58	126.97	100.32	66.127	36.25	39.935	51.193	102.84	92.878	192.05	159.56	119.69	101.52	103.36	118.66	147.4	127.25	149.13	120.77	182.57	179.03	129.69	106.39	149.91	149.7
88.275	108.49	86.966	90.489	111.25	84.809	87.233	100.73	64.864	71.395	73.06	93.208	60.399	89.481	102.15	86.29	116.48	130.77	38.715	66.532	140.66	115.75	67.543	66.405	186.14	156.1	122.37	109.93	91.557	67.379	57.267	80.687	110.06	100.85	159.39	159.25	109.81	94.049	89.653	92.188	149.3	110.19	138.54	109.78	187.5	169.47	119.54	91.761	138.88	138.14
112.52	121.34	90.755	93.572	95.463	87.991	95.699	105.42	78.21	92.181	101.84	135.17	75.711	108.62	102.98	91.325	125.79	134.41	70.647	102.54	124.72	105.67	61.495	72.357	108.02	101.62	84.605	96.092	117.01	98.757	65.397	78.242	101.03	104.97	78.41	119.31	97.605	91.792	71.243	68.259	119.49	89.156	127.82	106.73	167.86	149.09	110.33	92.036	128.67	138.25
132.42	130.09	101.64	95.7	79.822	93.681	105.58	98.229	112.01	127.35	140.66	173.07	100.85	131.01	121.92	120.87	118.62	112.71	124.51	141.43	116.85	102.92	90.657	108.87	21.514	39.836	65.608	83.726	129.45	118.24	88.148	80.993	92.778	106.13	-0.52712	62.54	90.292	97.837	59.439	68.187	91.401	76.691	83.895	78.404	108.13	84.779	69.81	79.861	105.08	112.48
131.67	124.63	108.45	101.87	73.651	91.536	115.2	92.772	111.63	126.7	148.72	148.32	117.66	128.32	137.34	112.13	122.14	102.21	125.17	139.76	135.17	101.46	104.02	109.11	65.209	67.563	72.845	88.024	123.93	119.49	129.04	88.906	110.65	116.59	17.649	43.365	96.617	106.19	76.053	95.966	86.332	105.47	115.19	97.976	94.932	82.252	80.336	93.087	95.489	102.99
119.47	113.3	114.66	102.94	79.519	90.106	112.25	91.209	102.63	115.36	137.27	135.28	115.6	136.28	140.05	125.82	115.33	98.665	132.34	138.77	141.78	113.54	135.49	132.91	102.89	97.214	109.9	108.53	105.04	113.74	162.7	123.87	123.77	122.04	60.758	54.488	97.073	110.91	90.672	115.6	93.514	113.56	94.395	87.142	72.331	64.24	62.42	80.917	74.298	76.028
94.821	99.904	111.24	106.77	91.001	82.698	100.67	98.925	73.386	77.282	103.7	114.61	96.842	130.74	111.68	108.69	116.88	106.6	109.86	129.82	140.13	128.68	129.61	127.27	156.34	140.75	135.6	132.31	97.434	115.18	178.3	149.59	132.5	130.14	126.66	93.401	95.229	104.26	112.1	114.17	95.047	107.41	112.87	109.09	110.73	107.1	87.259	90.864	69.061	85.09
79.28	89.411	105.01	113.27	111.27	87.804	96.965	116.23	61.116	76.67	63.14	100.36	83.114	116.81	67.378	101.42	99.049	105.9	99.081	131.89	130.44	126.86	108.32	117.44	160.1	150.33	145.32	129.98	92.915	117.98	161.38	151.21	131.49	136.87	160.77	134.06	84.19	86.531	110.36	89.884	109.82	76.171	103.41	108.61	125.3	140.61	93.846	89.584	59.88	97.525
73.507	94.85	93.825	114.86	113.77	92.836	93.301	127.12	73.638	91.79	46.928	103.91	79.12	98.773	44.351	94.296	83.414	91.955	97.353	134.87	113.43	113.66	81.287	96.722	119.41	131.55	111.84	106.21	102.36	119.7	117.95	118.87	118.52	133.27	146.62	148.33	77.75	72.967	99.301	72.086	124.98	65.872	96.285	106.14	132.28	157.27	101.71	89.798	67.438	115.88
76.115	98.635	93.646	119	116.54	108.35	101.71	131.01	101.73	133.95	58.812	99.562	97.658	86.945	55.715	93.889	79.881	85.357	86.896	130.94	128.41	107.32	89.228	95.802	117.17	139.94	102.19	98.527	109.3	118.5	114.94	106.58	129.53	132.63	144.45	153.45	80.047	65.996	83.903	73.808	146.91	83.117	84.638	90.136	91.565	126.69	81.764	73.339	61.14	93.808
86.609	97.942	96.633	115.71	110.28	123.88	111.38	131.43	125.21	170.34	79.356	105.53	116.33	96.999	91.325	115.66	76.3	81.515	89.764	127.14	129.52	93.189	113.84	111.34	108.51	133.91	90.317	89.661	105.23	111.52	125.74	108.97	134.37	124.35	102.75	128.48	79.15	71.183	59.629	81.376	143.02	100.63	44.871	61.533	28.482	64.774	42.051	48.572	61.482	59.511
86.768	95.401	90.542	106.13	86.319	114.52	109.18	125.71	119.42	137.12	90.235	107.76	113.19	106.18	123.4	104.25	87.422	81.075	72.882	106.78	100.85	72.107	102.18	94.769	118.33	127.74	39.114	81.068	108.5	102.86	128.43	96.804	117.95	107.06	47.556	82.285	82.431	86.711	60.529	89.7	82.146	118.59	81.36	98.957	70.535	82.141	81.74	79.089	106.89	88.146
77.066	74.368	99.897	108.31	103.18	120.77	119.57	120.19	123.28	132.42	94.798	101	116.96	111.95	125.23	103.98	80.938	90.073	60.199	96.413	119.78	87.142	127.13	127.02	150.25	142.41	74.403	106.78	105.95	102.2	185.32	141.81	131.48	109.16	72.342	71.825	86.956	92.219	73.467	89.473	39.698	90.954	97.51	103.57	100.76	86.764	88.695	91.812	104.12	80.536
69.679	66.061	104.45	109.75	122.63	121.92	127.79	114.66	134.92	128.02	88.622	101.79	113.28	104.32	106.95	102.19	62.545	93.721	63.713	90.331	132.91	102.6	137.1	147.97	139.76	137.12	98.247	112.96	105.51	103.48	202.78	168.12	136.28	110.68	104.67	73.175	92.681	96.132	89.833	90.109	24.949	67.875	108.46	95.787	135.91	99.663	96.978	102.42	99.114	81.65
70.336	72.478	111.97	116.66	136.6	113.6	136.19	107.5	140.92	119.52	82.922	71.75	115.01	75.025	88.812	67.544	69.803	110.64	42.06	70.709	150.07	112.47	132.07	133.4	167.61	163.99	111.1	117.05	104.33	101.75	192.12	163.7	147.47	112.53	183.21	103.93	107.62	97.86	111.77	102.52	37.867	94.861	156.63	108.23	155.64	125.04	120.49	116.54	86.72	80.17
88.751	96.142	103.43	103.55	128.24	115.59	124.74	114.78	129.85	111.58	90.02	77.347	105.1	58.752	78.78	67.937	81.536	125.14	84.052	76.296	118.87	105.2	109.75	100.17	98.566	129.47	83.942	87.009	105.77	108.16	134.51	137.77	128.9	109.53	170.27	107.49	116.79	112.58	108.51	115.06	78.05	125.41	125.86	87.145	134.74	117.12	113.42	101.33	96.599	81.087
106.94	105.79	115.82	99.595	123.75	115.82	115.37	115.37	111.54	106.8	117.09	52.273	110.18	47.401	88.155	53.566	126.53	146.68	92.974	76.93	97.836	105.48	116.22	81.32	106.98	128.89	90.118	95.759	104.38	111.72	112.88	116.84	116.53	103.88	178.67	119.1	126.36	116.71	111.9	118.66	88.573	146.06	123.49	97.396	104.99	104.95	115.18	98.595	87.338	70.755
126.1	102.19	136.74	96.462	123.58	118.14	111.28	111.95	110.7	120.53	138.3	43.409	116.88	56.682	108.43	75.56	144.63	138.16	118.18	87.269	61.694	92.385	144.92	95.933	91.85	92.048	101.73	99.649	93.139	105.66	83.273	91.23	82.569	83.796	118.3	102.31	119.2	111.24	102.01	103.64	77.483	115.72	87.322	94.667	62.103	67.281	101.99	97.177	73.684	64.898
119.34	85.076	146.2	104.49	138.59	124.35	115.77	110.21	106.76	122.42	135.65	26.188	121.05	56.142	111.69	75.023	144.24	121.44	108.38	79.516	82.703	98.545	158.02	100.09	149.94	117.83	142.91	123.53	94.927	106.55	97.884	96.614	84.74	85.209	106.77	99.016	119.61	101.01	116.3	103.23	95.175	84.475	126.42	127.41	93.489	92.269	138.96	124.06	71.656	82.719
108.99	84.108	142.55	114.38	139.57	121.16	119.9	103.42	127.79	128.6	115	61.476	113.49	79.068	114.36	103.78	103.27	85.569	115.22	80.944	97.725	103.89	177.56	127.64	142.22	119.05	159.61	130.97	94.473	101.14	94.671	112.94	83.82	81.974	59.391	83.09	111.52	94.295	117.98	111.11	123.12	71.665	120.15	117.61	94.529	80.137	136.59	124.67	67.028	83.141
93.375	95.72	124.78	126.85	126.25	114.39	118.62	101.22	135.86	128.17	93.574	113.3	98.699	107.22	106.62	123.87	60.29	66.697	116.7	89.31	122.72	118.96	191.1	153.88	126.46	140.18	170.61	145.02	93.677	93.341	118.49	155.22	104.02	93.926	53.816	85.852	108.99	95.162	118.84	130	158.84	97.632	104.91	92.512	79.658	65.62	110.58	101.94	58.873	63.491
78.107	99.939	108.32	142.74	111.36	110.85	119.42	107.7	112.77	131.6	81.542	132.18	89.381	121.2	87.256	118.37	38.691	75.985	96.115	101.53	160.81	133.95	197.65	169.87	153.14	190.82	195.71	168.79	81.334	78.613	184.81	209.08	144.77	122.36	115.66	117.47	111	93.934	119.58	139.72	180.43	133.11	103.62	76.322	54.06	66.056	77.8	72.656	42.278	34.821
84.364	105.43	97.68	141.44	65.602	81.217	115.33	105.29	84.607	113.53	69.041	127.68	73.786	120.98	85.741	108.6	27.527	67.707	81.389	109.05	110.92	81.286	166.55	147.51	127.05	160.55	122.45	130.73	46.519	33.997	151.64	158.19	113.68	107.04	93.273	115.54	97.648	91.496	99.06	116.95	128.72	149.16	105.99	90.126	42.163	83.141	78.855	77.514	64.787	68.337
82.341	83.299	116.88	140.37	63.985	77.211	119.6	89.529	85.545	119.77	88.999	95.505	84.143	102.31	93.4	102.98	47.891	74.757	64.736	111.87	125.99	77.996	186.75	169.43	161.03	165.02	137.02	143.93	29.177	17.208	174.44	148.03	112.95	100.95	158.21	145.27	98.293	84.653	97.549	95.565	98.268	119.37	111.97	93.993	40.268	78.821	76.171	80.637	52.226	68.379
86.379	60.504	135.13	123.19	86.661	98.684	118.39	72.264	119.6	133.27	112.34	96.399	94.919	89.112	109.21	139.12	66.773	80.7	107.48	118.84	144.28	94.215	213.91	206.08	132.55	135.14	163.56	152.44	42.445	40.855	171.16	152.97	108.35	93.912	186.2	158.61	102.34	92.91	90.072	89.757	118.95	64.808	59.496	54.924	37.087	43.409	56.012	65.391	44.505	53.634
96.683	44.671	147.97	117.27	117.66	111.04	124.14	59.968	142.6	114.92	106.29	68.71	104.86	69.495	124.6	126.71	111.65	104.42	102.84	93.029	162.03	104.59	194.2	187.63	177.1	156.75	163.85	156.19	81.755	90.172	152.69	141.76	118.99	95.133	214.1	163.96	108.8	100.08	94.459	100.77	145.05	65.333	91.03	71.651	70.735	62.686	93.028	86.894	58.247	58.346
117.9	48.496	148.78	109.05	136.4	117.76	121.18	56.267	158.59	100.64	100.36	82.605	106.92	80.643	135.22	128.3	137.02	117.15	120.74	87.639	139.5	112.81	172.11	174.54	150.88	136	141.09	145.36	123.87	136.53	127.95	134.86	114.42	95.033	159.26	131.32	100.78	101.73	87.043	105.15	150.1	77.22	72.082	62.034	65.972	49.94	87.557	85.566	72.352	45.848
125.89	56.356	130.68	102.47	144.5	120.93	114.87	69.104	127.34	80.244	96.777	83.365	106.45	84.387	116.42	96.384	145.92	120.58	116.24	89.375	128.2	125.28	124.52	130.01	152.48	139.63	127.75	137.9	152.14	155.38	145.99	135.91	122.98	112.44	114.27	98.396	92.782	90.757	95.246	103.41	140.27	94.429	97.738	84.766	97.89	84.65	102.76	95.433	99.452	55.883
123.23	69.718	109.69	91.486	135.51	118.68	107.97	80.58	91.404	78.552	105.22	88.799	109.53	88.101	88.306	80.852	121.62	95.391	124.08	107.59	116.18	132.68	92.576	99.187	122	118.13	123.56	126.47	144.08	130.25	159.8	126.8	117.16	117.39	59.489	68.405	80.26	74.345	99.621	90.238	110.24	85.813	99.086	92.219	111.65	93.237	95.734	91.978	115.68	66.066
115.02	90.391	86.402	83.358	107.14	105.2	106.08	89.639	58.412	74.421	99.577	84.08	109.79	84.023	62.6	70.514	91.002	64.173	130.03	119.54	95.808	115.88	45.558	53.906	82.614	85.653	91.171	91.444	113.73	90.518	122.49	83.719	95.433	105.96	-5.7249	44.491	67.258	67.199	94.953	76.733	71.65	78.633	110	108.48	120.08	95.442	105.73	98.796	137.79	94.3
98.164	112.09	72.415	90.233	82.445	92.148	105.11	92.385	38.823	63.17	94.165	66.202	111.72	73.669	49.733	44.329	99.776	74.808	114.47	114.23	103.7	111.38	9.6748	15.997	95.582	98.977	75.428	86.288	99.289	81.496	92.681	61.785	98.091	101.94	10.11	58.004	74.521	78.575	102.74	82.807	48.74	93.582	153.12	139.95	132.35	103.64	133.46	112.52	140.74	103.25
93.692	135.86	66.393	101.79	63.531	85.945	98.108	96.132	44.016	67.014	92.767	83.352	105.87	84.072	57.165	44.814	120.05	112.12	121.32	117.88	94.762	103.22	0.083016	14.63	63.868	83.081	53.106	78.429	103.35	106.55	57.147	61.911	97.805	101.47	13.36	66.544	82.832	99.588	100.11	88.259	40.284	104.1	134.53	131.19	101.35	77.322	118.45	102.43	125.26	82.323
91.845	147.82	73.039	114.44	62.822	86.291	86.76	98.104	62.799	80.96	111.47	111.46	101.26	99.533	78.819	46.019	141.06	154.18	115.26	123.7	101.5	109.26	28.846	46.419	54.36	77.946	56.659	92.033	119.75	137.92	67.822	91.664	108.49	111.93	53.239	80.786	95.771	109.58	109.52	90.946	45.857	103.93	106.88	111.06	76.664	60.776	87.221	85.619	95.658	51.865
97.024	141.97	79.934	117.25	72.995	88.081	84.455	107.88	74.076	98.27	117.69	120.08	97.765	104.04	98.526	52.696	123.43	156.78	94.543	123.76	107.46	92.775	46.633	60.409	69.053	70.628	49.329	74.299	115.81	137.34	73.311	93.96	107.39	119.07	71.886	81.358	95.002	98.341	109.06	82.478	65.663	89.842	92.979	97.803	72.81	78.799	74.047	82.397	89.578	63.499
98.187	125.99	93.915	109.42	86.09	87.133	85.732	108.2	97.467	107.52	132.76	124.64	103.12	107.31	122.15	79.027	88.589	118.6	80.706	123.16	120.39	93.038	83.147	86.437	89.224	64.278	55.577	66.537	102.4	112.52	80.249	87.374	96.013	110.32	89.63	79.994	89.033	79.981	101.34	79.341	77.429	66.877	84.926	83.952	82.792	84.048	74.188	84.423	90.983	83.449
96.961	98.179	100.98	103.76	103.8	91.338	99.018	117.74	101.18	103.11	124.32	94.031	113.73	97.782	125.72	97.597	67.527	82.291	72.295	110.59	135.28	95.477	83.716	77.632	141.84	86.143	67.409	57.67	94.269	98.917	83.721	76.454	97.375	106.76	120.85	89.941	82.284	69.292	81.083	87.366	90.249	54.952	115.96	96.21	109.01	106.93	113.37	102.8	108.07	109.29
99.011	76.093	107.31	101.85	113.48	96.558	108.14	125.22	111.47	97.914	121.89	87.785	121.47	103.08	123.64	125.07	76.508	67.529	105.48	108.62	114.6	108.28	89.289	85.549	133.99	78.524	76.261	63.066	112.03	117.41	87.67	85.236	96.308	102.7	125.32	94.757	77.175	74.136	57.245	96.263	77.658	39.667	112.92	95.781	112.58	93.417	131.17	107.27	114.92	98.638
104.79	61.097	112.94	107.96	114.45	93.944	118.3	130.86	114.14	91.829	114.93	78.263	123.41	104.92	113.76	118.49	104.86	76.762	126.75	100.08	63.92	98.926	80.532	79.349	123.31	66.273	61.595	64.595	138.18	143.28	92.437	88.354	96.429	103.56	119.16	97.849	74.717	79.583	52.125	92.856	48.85	32.675	123.55	116.14	117.74	102.79	145.56	116.74	119.14	88.145
110.28	58.997	116.64	109.23	109.35	90.266	126.31	129.74	117.22	94.975	110.33	86.092	117.85	106.56	101.65	103.33	109.76	81.16	138.28	95.567	12.236	72.534	77.684	77.238	93.849	41.811	33.694	52.319	148.29	147.52	99.58	87.104	92.113	105.79	82.76	88.191	70.751	78.268	67.056	74.791	38.536	24.629	112.89	125.78	114.07	120.05	131.24	114.55	121.56	90.737
101.53	64.482	128.45	107.55	114.56	94.849	132.79	112.02	125.98	107.29	122.58	94.927	120.03	106.06	94.478	88.322	96.31	81.492	121.01	94.134	32.618	78	115.8	106.18	112.69	66.034	59.984	75.152	137.29	127.1	153.89	116.33	112.23	115.39	97.527	95.131	76.65	72.188	104.39	63.211	66.713	27.546	102.54	120.23	99.78	125.43	94.312	97.972	98.859	83.423
94.769	83.552	121.02	93.468	107.65	102.13	129.57	99.399	113.9	102.57	117.35	111.09	113.1	108.95	87.937	97.189	68.164	74.652	121.37	102.42	66.92	79.464	120.73	109.49	102.91	81.37	65.498	70.303	115.05	103.4	166.15	123.39	117.8	120.76	66.254	81.545	79.002	80.04	117.54	62.106	114.6	50.285	89.549	111.21	92.396	132.52	80.822	92.072	104.62	109.04
85.38	101.63	109.36	87.889	99.057	107.1	115.62	90.956	92.054	84.115	119.04	126.21	108.7	118.31	89.696	106.27	81.325	89.803	122.03	117.72	123.99	115.39	121.85	114.43	102.27	113.17	91.134	89.797	119.3	115.41	185.06	146.25	130.78	131.9	58.051	72.243	87.276	97.173	118.38	75.516	137.02	87.224	109.4	120.32	108.61	132.05	102.9	108.58	110.78	123.79
89.378	110.43	92.006	89.877	89.58	111.56	99.726	102.23	71.498	80.634	112.94	143.97	101.82	130.51	94.072	124.57	108.59	109.18	142	138.6	142.26	134.56	104.67	108.55	59.972	104.89	97.215	88.161	138.41	149.08	167.07	153.59	126.74	140.2	25.464	56.617	86.357	112.31	94.472	83.469	131.91	104.22	115.55	126.83	126.28	125.46	129.6	130.95	123.43	132.6
92.519	109.83	85.159	100.36	81.917	106.51	86.262	114.71	74.143	86.335	119.06	159.9	96.911	135.2	104.37	121.04	139.45	115.09	136.33	146.2	135.1	147.44	102.21	107.25	29.049	87.562	94.949	93.288	160.28	173.41	144.46	149.33	115.76	139.21	21.359	52.724	84.303	110.74	85.141	85.623	101.97	102.54	128.75	140.94	162.15	128.36	149.89	152.51	130.14	135.01
95.47	100.96	83.258	105.8	87.1	112.92	87.703	132.63	86.894	114.15	111.18	157.91	93.275	123.42	98.72	115.05	124.01	96.635	120.53	137.92	120.25	131.48	98.986	95.664	18.072	71.317	93.086	80.352	146.57	158.66	113.48	128.61	107.27	133.15	40.525	64.219	78.693	98.084	78.207	84.508	107.61	81.054	106.05	127.06	168.29	136.94	128.82	141.14	131.84	137.23
87.444	94.967	91.763	107.33	94.19	115.29	95.54	132.05	97.314	122.58	99.651	129.53	92.201	100.21	84.404	85.108	99.532	77.103	76.422	110.07	125.72	119.64	100.88	79.484	67.603	93.681	103.25	85.519	111.82	119.63	103.44	101.77	110.93	120.1	102.89	90.238	82.964	86.416	85.118	91.421	114.64	78.404	98.995	116.87	156.52	149.38	101.27	120.84	124.29	138.53
82.708	98.158	100.09	102.29	90.409	106.44	100.84	116.66	91.072	103.18	76.529	91.789	87.351	81.918	69.067	52.989	86.391	72.307	45.132	82.548	123.81	102.09	84.704	53.087	114.73	110.39	98.217	84.374	77.65	88.432	84.975	58.939	105.52	99.093	129.8	100.01	90.09	87.694	83.038	99.257	90.559	97.797	98.746	112.92	118.35	148.87	85.896	110.17	119.3	147.16
81.623	106.29	105.77	89.651	85.332	99.066	89.692	92.311	88.833	82.969	74.832	94.343	81.913	87.896	65.896	57.784	95.086	85.617	72.513	86.119	122.4	115.12	90.494	66.426	94.796	91.312	116.33	101.21	76.677	97.198	88.964	54.263	96.422	85.293	114.32	93.766	101.28	102.72	80.843	107.5	46.4	106.42	58.265	81.812	59.818	99.763	57.115	93.111	97.862	130.29
84.121	106.76	108.3	84.122	90.841	91.109	79.566	75.544	84.097	69.864	75.402	83.971	84.46	90.095	72.104	59.246	120.86	108.13	86.93	88.045	134.32	130.62	89.418	72.52	115.74	100.69	150.36	127.48	94.168	120.96	106.83	66.148	102.22	89.428	123.33	102.42	114.88	113.32	102.71	117.88	20.714	119.6	68.943	82.761	40.943	85.631	69.981	103.34	75.801	125.69
94.68	117.05	96.757	68.562	85.254	84.47	60.789	68.9	96.379	67.766	80.771	113.73	79.409	105.63	88.372	100.95	115.39	100.15	123.27	99.195	107.92	126.16	83.426	79.942	69.378	67.966	145.65	124.32	105.16	125.58	74.401	65.036	83.099	85.874	80.099	93.724	116	122.9	130.73	126.73	44.493	122.64	48.667	70.59	48.503	79.179	79.879	107.11	79.57	144.88
101.03	124.14	88.319	66.003	82.974	79.405	56.628	69.636	98.404	67.881	74.071	100.35	81.122	105.39	93.845	112.09	102.57	93.553	95.472	81.616	95.785	104.11	65.839	63.342	111.74	96.522	139.75	125.51	88.316	93.738	39.675	50.026	81.875	83.064	110.44	110.4	117.65	123.98	165.73	139.21	114.3	148.98	96.207	99.968	92.078	128.76	118.81	123.01	95.432	179.04
106.87	133.91	86.471	66.486	73.794	80.1	55.441	69.125	99.761	76.526	74.988	98.447	81.63	115.34	89.157	126.47	85.396	95.234	77.91	70.466	73.077	80.806	69.682	73.063	116.32	102.84	131.87	127.81	57.345	48.931	4.5682	35.743	72.626	66.916	140.87	119.73	117.61	129.73	167.28	142.13	173.91	165.69	110.27	107.3	110.22	149.99	120.06	112.53	107.15	184.53
108.46	131.51	95.757	74.84	75.346	92.128	61.4	70.329	99.425	101.12	91.491	108.96	87.343	132.8	74.87	132.82	86.257	117.66	84.155	78.096	69.933	84.683	106.03	122.78	89.358	91.23	156.9	144.87	41.296	31.627	18.212	56.297	73.338	56.514	174.34	126.8	121.32	137.6	137.01	130.03	184.18	154.95	85.148	83.434	91.528	125.2	76.727	76.283	92.312	139.66
107.31	120.18	97.146	82.986	77.353	95.665	70.873	79.792	86.523	100.14	102.54	111.05	89.416	133.89	62.124	99.462	110.21	137.98	90.012	82.813	64.092	87.998	107.5	133.65	65.874	75.472	148.3	141.74	55.229	45.735	34.534	61.684	69.067	54.215	176.39	124.93	130.26	147.88	107.67	112.91	135.11	144.98	95.522	89.245	108.76	135.1	73.773	68.983	94.96	121.25
109.87	105.04	96.202	88.812	90.627	95.41	87.48	93.479	86.304	95.233	105.34	97.462	99.051	120.48	66.445	63.244	131.57	134.48	87.317	80.14	64.014	88.632	90.864	113.68	73.154	76.656	123.3	126.34	78.668	70.077	42.815	53.599	68.283	60.594	162.43	128.96	138.86	154.24	101.76	103.82	84.249	145.73	112.5	100.89	120.77	153.72	88.179	76.645	94.392	118.47
118.01	99.419	99.608	86.922	112.05	103.21	98.655	98.863	118.47	113.53	119.61	105.28	118.36	118.66	92.418	86.546	129.22	108.66	108.51	90.923	73.225	106.98	107.37	121.46	55.472	70.545	120.9	122.41	94.779	91.288	52.541	63.956	73.684	69.783	129.51	132.12	140.76	155.91	115.62	107.8	87.062	146.46	51.614	56.801	63.669	102.67	50.358	55.759	63.519	82.583
115.69	105.71	99.044	84.044	121.06	106.27	93.432	92.044	131.82	104.93	138.13	86.799	134.4	99.074	118.83	94.298	141.31	105.17	101.95	84.327	97.633	127.03	114.32	103.07	95.445	112.32	127.72	148.45	108.25	97.627	73.151	71.676	96.151	83.274	161.24	149.77	154.49	156.39	158.67	133.29	137.2	178.03	55.656	55.785	49.527	93.067	58.864	63.492	46.457	65.182
120.62	112.42	102.87	84.708	119.99	114.04	88.324	86.814	133.22	122.04	141.42	72.143	140.58	86.488	134.56	123.92	134.65	120.65	117.48	90.471	98.443	110.86	128.81	104.02	88.74	110.19	134.42	148.85	98.041	87.123	74.11	72.227	104.91	86.406	162.31	145.98	148.55	143.38	157.31	137.41	188.32	179.6	31.308	37.918	2.1331	54.603	38.113	61.193	33.219	41.743
112.58	113.11	106.92	87.631	111.69	119.26	79.66	84.461	126.26	131.59	147.52	71.643	131.29	72.932	139.92	126.45	133.27	148.41	135.16	101.16	94.055	92.038	144.86	116.78	71.833	94.55	137.74	147.95	95.754	77.94	88.668	85.461	107.01	86.911	180.01	137.76	139.53	125.33	136.85	130.27	189.23	150.05	46.989	49.747	19.442	51.233	41.387	72.726	42.755	43.336
110.02	113.6	106.53	89.602	91.824	103.98	83.186	92.133	128.33	126.26	125.09	79.327	106.22	66.248	147.77	111.38	115.89	142.34	139.64	104.79	40.394	38.369	122.77	106.24	38.962	46.355	66.201	92.546	86.663	61.367	45.767	54.516	71.003	68.849	132.38	104.61	111.11	106.03	95.681	107.9	113.77	112.88	88.64	91.762	75.967	83.23	77.573	105.7	88.701	101.38
99.974	101.19	123.95	102.04	112.05	104.72	104.75	99.854	161.29	147.73	113.52	73.368	103.61	68.345	155.76	102.72	102.33	125.98	114.58	103.27	51.662	45.668	149.1	141.98	93.952	74.521	78.842	97.894	79.399	59.014	79.77	88.339	81.589	74.155	188.12	121.74	96.444	92.967	87.176	103.67	55.066	83.024	116.84	107.39	100.84	89.986	81.751	106.28	77.866	103.73
98.032	93.576	132.14	108.35	138.92	116.96	123.66	111.55	189.06	171.19	95.034	69.48	105.31	79.161	151.13	123.29	84.352	102.13	102.35	102.06	70.646	68.354	170.83	173.05	132.98	108.77	110.21	110.75	71.251	68.118	113.86	126.96	101.98	91.608	237.07	146.27	93.401	97.679	98.817	111.73	58.585	80.573	95.085	85.688	85.439	78.976	64.056	80.751	51.977	79.288
99.835	100.21	133.1	110.83	132.7	107.47	121.12	104.61	195.81	151.97	83.997	69.9	100.1	89.749	143.56	127.61	93.432	83.895	80.042	89.183	56.656	77.296	178.94	178.3	131.2	116.02	105.92	125.9	71.887	73.135	103.66	113.34	96.676	90.609	240.72	155.47	104.78	109.61	129.52	117.88	72.005	120.1	89.274	83.77	84.285	82.935	75.321	75.115	42.811	65.175
96.838	91.727	129.74	117.7	132.89	115.3	117.35	103.32	174.17	146.38	74.706	61.978	98.928	88.275	110.86	120.76	101.36	84.978	65.335	79.24	62.596	75.51	186.41	179.13	119.8	119.41	135.19	143.09	70.844	75.652	103.96	104.18	106.02	97.964	244.75	176.12	120.45	111.76	146.81	113.87	122.02	142.33	74.913	72.441	76.539	95.095	72.851	61.449	33.214	42.904
89.785	79.909	115.7	114.7	130.18	130.42	107.44	107.08	155.91	150.24	78.266	95.901	92.482	96.832	76.499	132.1	84.433	72.437	92.381	90.39	55.006	67.872	188.55	190.43	39.596	74.551	147.69	136.16	71.548	73.688	87.552	100.73	100.45	95.681	176.92	174.12	120.43	108.24	131.72	104.06	151.91	119.96	16.819	39.397	70.406	88.214	43.734	37.66	43.824	38.35
83.345	66.977	103.8	116.08	134.53	130.24	112.1	110.51	142.55	148.08	77.877	99.309	97.457	101	60.421	120.61	68.873	55.778	80.716	88.042	61.336	58.611	160.65	175.25	54.668	82.205	139.98	123.65	66.218	62.439	80.423	95.22	106.05	90.241	125.85	172.05	108.05	97.842	107.99	105.95	131.97	99.434	29.177	56.317	84.234	105.17	49.528	49.93	64.877	67.35
83.77	71.424	77.557	105.31	130.93	119.15	111.55	116.43	120.71	122.87	77.561	102.99	100.27	109.02	62.794	117.5	62.486	47.52	78.619	87.746	72.331	62.421	93.513	126.39	97.667	112.99	104.11	102.32	73.633	66.51	87.341	99.938	115.83	94.775	73.284	147.36	96.12	101.51	89.379	125.72	106.13	92.889	78.436	99.843	123.79	137.92	89.449	87.666	106.71	120.44
93.589	89.619	58.104	92.438	120.32	104.22	105.8	115.75	95.864	93.851	84.741	106.69	105.39	119.69	81.789	125.43	78.852	65.861	90.404	94.049	95.885	79.827	44.075	84.589	143.01	148.87	84.53	98.393	91.97	85.364	120.94	120.05	130.06	110.24	60.135	116.39	96.562	111.64	83.437	141.24	99.782	98.968	131.3	136.88	147.79	150.82	125.42	122.65	130.61	143.22
101.31	105.3	66.921	93.398	113.69	95.969	102.67	105.57	82.597	80.7	101.94	105.18	116.01	124.12	105.7	121.8	116.25	106.6	97.369	103.05	135.67	105.86	60.431	86.269	184.33	180.49	112.87	130.81	112.81	105.25	177.18	151.46	148.12	129.82	122.01	108.63	110.52	110.82	91.795	130.23	105.51	103.86	169.87	150.43	144.53	135.63	131.16	132.35	113.2	111
106.16	118.01	84.172	96.785	101.31	95.872	99.407	100.73	84.896	77.608	105.89	121.59	112.47	124.38	118	114.04	132.13	126.05	121.93	116.46	125.81	99.473	94.137	101.98	133.97	140.09	109.27	133.69	122.48	110.12	163.6	140.59	127.23	128.92	143.87	98.605	113.04	101.89	87.074	88.65	92.165	93.212	151.2	132.07	131.95	112.24	111.16	115.38	103.25	82.21
95.036	114.38	107.11	110.68	108.66	102.62	105.73	100.77	93.196	80.118	97.22	93.702	111.34	102.82	110.47	64.262	141	133.21	95.955	104.53	119.58	92.606	115.8	103.07	140.55	136.01	108.62	141.09	120.54	103.71	135.79	115.89	116.83	121.92	208.04	125.2	109.74	88.729	90.787	55.827	49.906	93.964	164.65	138.31	147.31	130.62	115.14	106.12	95.837	73.586
86.901	107.54	123.32	112.14	133.06	123.58	106.85	100.1	120.38	118.08	100.35	77.555	114.18	95.888	99.33	67.092	121.04	126.06	97.875	102.07	117.11	110.71	145.72	133.68	110.42	120.08	134.35	148.93	109.6	102.4	117.63	124.47	112.83	108.48	232.2	151.2	95.46	90.774	81.843	52.083	14.403	79.813	98.975	94.058	112.25	93.146	70.511	67.995	68.505	40.954
97.184	119.14	118.21	98.432	120.18	106.26	94.476	87.439	123.66	112.83	94.7	54.184	103.15	88.975	107.94	75.549	109.87	113.38	85.18	78.91	75.608	96.813	113.6	106.75	80.318	96.704	87.365	118.3	98.969	93.405	52.715	81.814	76.513	71.913	158.35	132.1	81.713	109.07	75.602	74.094	-29.191	102.29	92.527	105.73	110.71	88.174	93.399	88.408	82.447	66.513
108.29	122.81	117.44	88.329	119.89	106.5	85.287	73.825	114.85	126.13	109.56	49.407	101.91	86.398	121.67	115	106.86	122.5	91.562	69.006	106.79	117.58	129.45	122.77	86.708	117.35	135.26	138.32	97.501	93.97	80.069	112.26	81.367	66.575	135.63	125.96	94.002	126.96	85.709	109.29	18.349	102.48	78.5	94.068	82.952	54.995	88.648	91.441	59.025	42.229
118.55	123.89	117.57	90.652	110.53	106.45	88.136	70.102	97.281	125.68	110.18	75.686	94.21	88.721	131.75	146.89	100.03	118.09	104.64	72.031	137.99	122.48	149.94	143.94	86.99	127.2	173.67	151.19	96.884	87.272	102.93	133.6	81.57	72.728	88.08	103.29	110.22	127.25	96.669	120.34	92.481	83.481	74.39	88.067	61.816	33.073	89.905	96.142	49.95	30.385
115.91	116.88	130.28	113.12	112.01	109.29	107.23	72.331	98.987	124.15	104.54	107.04	94.516	94.606	128.4	144.87	93.788	98.513	102.51	85.841	166.98	133.18	183.08	180.37	115.65	144.74	207.86	179.6	94.034	74.838	126.19	148.28	91.431	85.836	77.699	95.548	122.22	108.13	110.39	109.76	131.38	53.531	79.286	86.542	44.606	17.885	87.627	91.709	40.618	19.425
103.8	107.08	126.2	130.93	118.85	114.7	123.14	87.279	96.422	111.68	87.423	114.23	95.918	90.351	96.725	105.66	87.671	82.438	100.56	101.67	171.14	139.6	157.25	165.43	148.68	156.65	197.39	184.06	95.151	74.855	127.08	138.49	107.89	104.81	85.742	97.332	124.26	94.29	118.53	100.78	125.94	40.482	99.691	99.484	67.197	47.233	109.63	91.709	64.13	45.242
99.395	101.45	133.72	136.25	123.29	105.31	125.29	78.26	123.15	119.01	104.99	103.27	114.86	96.113	83.529	75.835	99.323	89.802	100.94	119.01	158.93	159.2	153.99	166.18	160.06	142.78	189.3	192.97	95.518	84.1	133.39	128.22	119.54	101.63	116.28	108.89	116.61	89.689	117.38	100.25	64.589	52.841	83.013	81.462	46.604	18.364	85.148	72.402	53.514	33.742
102.61	98.51	105.65	108.8	109.3	100.3	105.61	83.475	93.651	98.736	117.13	69.264	116.7	75.455	65.965	45.583	116.62	130.72	123.17	118.21	138.83	144.66	80.517	80.867	145.16	118.48	148.62	144.41	106.36	107.39	124.8	101.97	124.34	107.8	133.77	113.44	116.04	109.86	115.14	120.67	71.195	96.893	98.152	83.732	87.18	62.497	100.54	74.02	86.555	70.959
116.03	105.91	103.51	77.624	74.978	78.284	79.873	62.328	88.101	74.228	161.05	75.086	116.78	75.964	96.881	56.517	140	158.9	150.07	114.93	101.83	124.32	89.413	60.695	83.377	59.841	115.21	107.89	111.4	107.06	103.76	75.183	92.916	84.179	127.59	106.2	116.97	123.62	115.62	132.83	90.046	133.02	80.527	65.773	81.4	46.904	74.574	67.158	84.51	70.593
127.66	104.57	107.06	67.823	54.656	63.877	79.904	58.573	61.433	43.147	163.91	64.067	111.07	68.403	116.47	59.377	147.72	161.95	140.25	95.095	77.252	80.925	92.87	37.638	89.132	48.041	81.032	65.159	100.75	87.263	74.054	42.905	69.11	74.528	127.44	103.33	116.34	116.33	118.46	130.47	144.69	149.53	119.33	93.325	83.53	79.251	93.971	93.122	94.133	90.798
127.59	103.5	110.72	71.699	56.704	66.359	85.959	63.837	53.983	34.264	153.66	94.596	101.87	84.406	110.65	93.524	128.91	131.57	151.65	100.94	67.247	76.197	115.65	69.566	68.072	36.456	67.514	50.315	95.085	81.145	66.261	56.632	60.459	80.34	98.042	88.565	111.19	98.341	116.42	117.22	183.52	114.62	122.37	105.34	70.526	82.118	109.84	114.25	102.41	90.999
115.09	101.67	110.38	86.513	69.159	61.281	91.954	66.639	54.797	31.453	125.98	89.817	97.878	90.064	83.486	90.689	117.85	104.43	121.63	94.309	79.134	90.718	103.87	80.995	113.31	75.147	54.521	66.639	96.039	87.497	78.284	77.1	76.155	91.351	105.14	87.204	114.02	82.175	122.83	109.16	160.98	90.916	192.42	163.21	105.12	121.67	183.6	165.77	122.28	108.5
106.12	103.44	97.127	84.728	74.459	63.573	84.451	72.859	73.997	60.086	100.34	100.5	90.401	99.231	59.732	109.6	92.002	86.089	123.99	97.678	84.436	103.26	75.853	85.252	88.568	72.765	39.344	68.441	98.738	105.91	79.974	100.6	82.422	92.662	72.732	74.821	114.69	86.634	109.61	103.13	121.34	75.201	195.3	169.09	130.16	128.14	211.49	176.88	142.81	123.02
93.59	94.602	88.077	85.93	79.234	71.205	84.283	85.879	87.035	88.739	78.451	79.922	86.654	86.695	58.756	92.345	86.074	92.273	86.656	78.907	112.23	107.46	46.206	63.307	121.5	107.88	49.307	72.804	98.926	116.97	96.092	113.81	99.896	95.018	95.494	86.678	120.1	98.282	105.33	102.38	98.292	105.24	212.81	170.75	171.57	157.52	213.79	165.15	151.93	145.96
87.602	85.586	84.944	85.727	83.821	93.943	90.092	107.3	104.67	115.11	70.866	95.086	77.561	83.955	84.444	100.4	73.075	87.048	84.997	76.704	108.89	100.6	53.183	70.3	97.995	101.65	65.174	63.461	90.183	107.76	85.057	108.99	96.743	90.511	95.055	92.773	112.38	111.4	91.709	96.834	107.05	131.12	139.84	116.55	168.21	149.64	135.88	106.15	147.6	155.68
80.537	75.984	84.845	98.955	96.669	110.82	103.73	127.08	96.251	102.07	61.245	92.625	67.741	74.046	106.8	81.831	78.037	78.418	71.683	75.026	86.936	88.835	56.484	68.45	118.76	116.48	73.858	63.603	80.584	84.633	64.624	75.309	98.696	94.204	123.35	108.04	98.541	110	90.519	93.201	113.65	153.55	107.07	105.38	181.15	178.52	91.742	82.744	153.75	179.97
84.872	71.909	83.596	114.75	113.74	114.6	113.71	133.22	76.27	87.48	46.89	92.476	61.667	80.263	108.98	85.576	77.701	67.913	87.34	96.33	46.552	73.936	53.723	77.897	105.08	98.33	75.003	56.992	69.018	70.565	37.5	36.369	99.563	101	107.94	107.66	69.741	90.555	76.438	80.725	96.242	136.4	68.892	103.27	159.15	176.08	68.774	92.377	161.38	187.77
89.777	80.706	59.13	112.45	104.33	95.848	96.196	125.12	33.009	45.376	32.178	97.905	47.378	88.611	90.628	86.689	82.922	72.652	115.55	116.52	7.3222	55.399	-2.5465	41.725	53.741	58.89	42.387	34.608	78.819	84.395	10.713	0.77185	92.989	109.02	43.378	86.113	49.365	74.559	71.624	74.325	66.203	111.77	93.086	144.3	186.5	197.57	131.18	154.04	207.82	222.73
94.534	92.287	47.883	104.72	77.365	66.305	72.273	99.505	14.961	17.643	37.282	99.029	46.887	101.19	91.213	87.324	96.792	92.323	110.72	114.39	-0.27289	43.914	-34.746	14.928	26.784	39.295	32.258	32.783	92.95	101.34	13.076	-5.1977	83.773	103.38	-1.8448	73.664	46.52	64.063	85.017	71.974	35.809	102.01	148.84	184.25	193.93	185.59	202.94	208.55	228.69	232.57
96.038	99.928	37.951	89.247	54.833	70.234	55.817	96.085	12.081	16.304	55.699	115.03	54.308	109.3	99.527	102.07	98.424	113.61	110.37	102.69	19.182	44.767	-45.017	-0.41122	8.9893	42.483	55.355	36.102	110.02	116.17	41.711	31.486	80.624	106.16	-21.476	68.82	62.102	74.366	110.13	80.621	72.543	99.328	171.28	181.2	177.68	159.85	236.96	209.52	232.6	224.1
104.46	108.16	59.547	89.192	45.171	78.837	64.88	95.032	48.316	39.98	90.361	130.84	80.794	122.53	127.28	114.89	104.3	115.59	88.399	91.558	22.41	56.061	6.5236	37.477	24.859	55.14	84.319	53.698	113.75	107	62.059	60.653	67.995	94.292	-26.095	57.853	74.454	82.074	129.55	81.507	88.382	102.85	157.15	152.16	103.23	89.12	212.58	177.14	196.02	179.52
117.68	120.09	68.558	85.731	46.026	89.94	80.732	110.61	64.587	55.157	106.71	142.78	98.544	122.45	122.87	116.65	99.829	102.34	98.1	99.691	-8.4167	52.777	24.17	48.637	14.819	38.932	62.644	34.482	113.52	97.197	39.462	51.577	46.819	88.457	-65.89	21.335	76.102	91.107	120.26	78.984	91.373	91.802	132.72	134.71	71.119	64.926	196.13	158.85	192.05	165.87
120.83	129.81	68.228	80.278	50.753	81.242	89.771	117.63	56.556	44.168	110.67	136.05	105.16	107.37	89.8	83.935	104.87	93.2	106.08	113.2	-26.344	50.781	8.2539	23.472	14.129	22.078	15.888	11.109	117.51	101.92	12.288	23.153	36.273	88.743	-87.498	-11.449	74.543	92.83	98.136	78.724	58.264	75.563	158.52	160.6	131.54	107.15	218.74	179.44	215.4	182.65
119.09	119.42	92.249	82.882	79.026	75.692	107.94	106.79	78.906	79.43	114.34	121.6	121.38	105.81	69.323	83.137	93.205	88.23	111.69	128.17	10.322	59.452	49.895	48.613	21.171	11.017	40.058	21.962	98.012	105.1	24.471	34.474	50.14	85.439	-46.47	1.9442	65.997	81.522	59.19	74.273	25.374	37.186	125.7	128.9	138.89	89.104	157.01	152.1	178.88	137.87
103.63	103.61	97.167	79.398	86.832	65.587	116.58	101.57	88.344	70.323	101.25	104.13	115.79	96.733	77.93	67.44	85.464	80.423	85.831	103.5	45.755	49.99	44.403	17.21	47.22	23.889	31.182	23.486	85.86	102.43	18.291	27.346	57.996	78.014	7.3408	33.975	69.027	84.635	52.102	85.73	19.755	41.552	134.31	121.88	200.52	133.8	132.14	128.25	175.74	147.49
90.51	78.182	115.84	86.083	112.13	82.179	133.3	100.1	130.13	97.51	108.78	106.56	124.3	109.01	127.87	100.12	77.504	72.869	62.306	78.779	96.024	75.359	100.11	54.28	82.772	58.822	84.487	61.232	78.936	96.271	60.839	69.933	87.255	79.655	88.791	86.18	79.774	90.088	69.44	99.538	59.374	50.191	62.427	48.46	147.9	92.119	33.278	48.171	116.66	95.563
90.207	68.611	104.26	87.323	117.93	93.08	138.9	113.99	130.58	88.761	99.394	95.766	122.32	104.44	169.32	110.47	86.284	70.912	40.867	51.701	96.477	78.456	83.163	32.218	125.74	96.927	63.278	54.86	95.229	94.165	69.272	67.183	105.38	93.535	107.52	103.87	98.179	101.18	100.52	112.03	111.23	88.034	53.382	38.788	122.63	110.53	29.655	30.877	110.47	103.99
102.82	75.029	101.02	88.631	126.16	102.76	131.84	112.34	133.48	112.61	111.97	95.948	134.25	108.3	184.91	134.69	102.13	83.296	57.042	67.37	107.13	103.84	105.21	63.567	145.6	118.41	67.716	65.579	118.82	104.55	108.25	92.049	129.81	114.48	116.63	111.12	117.51	100.54	110.82	110.92	146.64	98.127	31.955	29.697	57.886	77.367	26.636	34.854	75.07	68.312
114.18	104.99	76.228	75.356	102.75	99.8	97.426	107.91	109.23	113.43	117.04	130.56	122.04	116.73	155.43	146.04	108.31	91.756	111.87	111.52	108.21	116.1	88.089	72.144	86.248	88.422	25.005	45.302	146.27	131.58	113.6	107.62	121.72	127.84	51.783	82.749	125.8	101.67	90.773	101.55	153.46	95.313	38.831	57.729	71.094	78.129	72.138	78.349	85.347	75.252
116.49	127.26	66.66	78.859	86.055	103.04	76.187	106.42	93.596	128.62	109.55	155.93	108.48	133.17	112.11	142.82	101.43	94.266	134.13	145.56	143.19	126.96	86.71	98.183	59.217	79.774	25.485	46.292	143.71	149.86	124.06	142.02	112.25	129.7	25.523	74.071	117.29	98.531	57.86	90.58	140.79	94.874	54.393	84.055	87.641	74.459	86.326	101.79	79.524	74.571
107.53	133.97	61.1	94.568	84.335	122.09	70.439	120.69	90.563	140.91	96.754	179.01	91.02	154.23	82.426	140.37	86.323	86.96	129.55	152.76	176.33	145.21	87.018	127.99	48.855	87.92	62.088	69.073	124.97	155.44	129.29	181.07	102.02	123.4	29.616	78.263	100.91	106.93	44.087	93.238	131.74	110.2	46.695	84.628	96.41	71.423	58.571	85.448	74.195	77.069
96.563	121.79	64.444	120.03	106.18	142.68	81.639	140.15	97.515	150.87	87.685	165.22	86.802	160.77	78.928	131.72	86.234	89.335	88.996	127.12	192.22	169.42	89.846	150.27	91.467	127.23	127.85	114.97	105	146.93	140.28	201.77	107.17	117.75	81.011	99.394	93.403	119.28	65.746	108.35	127.09	143.58	40.771	73.826	77.607	70.853	19.928	57.584	61.921	72.429
95.013	115.41	64.413	125.2	117.29	141.55	79.53	146.56	110.61	147.76	91.622	156.43	84.111	156.17	93.647	141.76	94.087	97.505	80.806	103.48	150.2	174.92	87.581	157.18	72.938	115.62	146.07	136.74	101.9	133.34	118.32	176.93	92.74	103.31	79.709	99.547	99.177	132.39	94.881	121.24	116.58	163.26	10.598	48.56	47.556	58.053	-0.80245	45.491	65.707	74.382
95.705	106.68	58.768	115.97	126.79	137.8	75.091	154.99	93.966	149.37	77.983	116.02	83.904	120.98	81.721	137.29	99.46	124.96	87.392	85.307	127.95	148.04	58.818	118.7	74.782	115.8	138.67	121.21	107	128.54	112.2	147.26	98.015	113.29	83.929	110.79	118.22	131.49	107.14	126.18	146.59	154.57	16.887	43.218	42.93	84.604	30.132	64.365	80.354	92.139
94.504	111.39	79.873	108.02	114.34	120.12	68.136	137.4	108.45	156.63	84.403	107.26	84.541	104.25	80.718	133.51	106.41	134	95.442	85.718	121.76	120.85	92.417	129.32	57.887	101.27	110.69	110.81	112.5	122.36	123.96	139.99	91.605	108.5	71.137	117.26	128.3	110.99	97.277	114.81	141.94	120.26	12.019	33.803	24.45	59.264	43.832	78.111	63.384	84.632
89.364	112.62	105.7	112.87	108.27	124.53	79.507	128.99	123.15	161.89	89.277	89.478	85.896	86.796	78.829	106.31	109.68	127.91	80.816	79.943	147.3	94.002	130.85	137.99	100.56	134.59	93.518	111.64	110.34	111.67	162.16	160.3	104.59	112.06	103.81	136.17	126.52	89.655	86.596	109.15	145.67	93.848	40.68	49.923	29.626	60.324	61.689	83.226	43.951	86.382
97.933	110.47	122.23	118.81	115.48	151.57	104.5	131.25	148.51	177.07	104.93	96.671	92.062	88.523	91.999	113.12	94.297	101.95	96.887	89.415	149.01	77.867	166.08	160.33	101.06	140.55	89.297	105.45	101.97	100.71	185.39	184.06	116.15	113.94	101.81	128.11	101.62	79.981	73.858	104.09	150.86	73.579	14.248	35.384	3.9016	33.81	32.131	55.111	31.246	78.636
108.82	104.77	128.72	120.53	129.5	162.89	124.61	120.19	165.17	163	143.58	95.44	112.33	87.661	120.95	113.32	101.2	91.202	106.87	98.789	138.7	95.081	180.59	164.59	121.46	155.33	106.26	123.47	110.27	98.682	206.91	187.66	136.28	116.69	124.92	114.21	85.048	80.328	95.908	105.72	136.01	86.572	29.405	47.319	13.659	32.81	31.323	50.957	35.528	70.781
125.44	102.28	119.33	105.21	127.38	139.38	129.82	98.625	153.15	120.81	159.75	80.595	130.71	78.969	142.19	116.13	103.59	93.08	129	110.14	94.36	90.409	141.44	117.31	121.76	138.24	87.354	108.12	117.26	95.562	166.57	129.41	129.03	108.97	114.93	92.522	78.401	83.739	115.76	96.472	113.67	109.03	70.75	77.524	49.446	64.673	73.015	81.252	69.66	85.283
130.16	101.66	120.59	86.975	117.96	102.22	120.62	65.496	141.07	89.31	158.91	79.435	142.2	81.05	146.97	135.25	93.761	100.46	162.49	131.76	75.385	93.529	134.03	102.39	108.37	110.66	89.902	104.64	116.8	93.995	129.05	89.655	109.01	95.59	119.88	96.148	86.646	80.794	119.8	78.115	104.06	98.207	73.52	72.512	54.225	56.647	86.297	94.206	71.932	62.722
118.17	96.1	136.8	88.896	115.58	76.883	115.85	41.497	128.49	79.772	129.79	65.667	140.72	83.736	129.43	131.83	82.661	107.53	157.66	136.98	110.28	101.49	160.66	119.19	152.37	127.57	125.29	125.74	103.44	90.141	129.18	95.775	102.67	89.107	178.13	136.39	103.55	69.998	113.04	64.722	116.82	65.181	70.959	57.709	32.287	33.141	75.748	86.798	39.866	18.498
107.01	98.478	141.31	95.798	107.77	73.139	107.42	38.931	121.18	78.169	92.795	73.174	114.2	89.562	106.62	119.76	70.541	97.663	151.05	127.39	130.88	93.973	179.44	137.85	154.07	123.29	130.45	133.07	89.209	83.248	114.92	109.98	85.875	78.978	187.26	154.93	114.4	72.855	97.501	68.342	135.36	31.573	45.583	41.523	14.462	15.099	55.5	67.91	29.459	2.2527
103.91	96.345	136.56	110.49	112.15	85.184	107.81	53.675	113.28	86.671	73.694	63.914	94.438	84.565	90.744	81.399	85.24	97.853	111.13	97.22	152.14	88.389	168.76	131.29	176.55	135.56	135.51	137.89	84.233	84.454	114.86	121.55	94.136	81.393	180.88	150.75	119.01	83.405	96.252	88.012	141.01	36.55	70.456	64.648	26.973	35.726	62.793	71.592	42.825	12.902
111.81	95.693	117.37	109.5	114.63	101.74	105.05	78.107	105.11	99.344	87.05	72.554	90.579	83.79	86.809	66.146	105.68	106.01	98.811	78.501	146.42	85.61	119.95	97.144	144.94	112.81	124.91	119.02	91.317	95.583	98.762	111.94	103.92	90.116	116.02	109.8	115.65	104.07	98.513	108.95	132.67	68.119	101.92	96.033	65.511	75.803	85.207	88.607	81.718	41.409
122.04	102.87	107.55	98.12	97.352	96.148	99.719	90.722	111.04	101.44	123.16	105.57	103.17	103.03	104.95	84.506	119.08	104.97	110.09	78.538	103.88	83.886	74.608	69.644	75.773	56.452	85.778	90.193	97.943	95.467	51.829	71.283	85.507	81.552	12.35	50.716	103.26	119.63	96.265	112.29	82.488	106.68	118.96	120.46	92.848	93.144	103.65	107.89	109.94	63.496
115.07	101.65	110.38	98.065	85.51	88.476	107.18	103.91	103.65	93.063	140.88	111.58	122.12	116.78	113.96	94.302	121.12	102.8	103.83	78.499	91.066	93.571	47.539	49.96	92.864	61.654	69.057	85.099	99.332	83.55	41.705	51.179	80.73	83.658	-7.3742	32.221	94.612	118.87	99.182	106.36	48.153	128.77	151.32	147.13	107.75	116.81	126.06	121.25	105.9	72.422
106.03	100.67	118.76	104.59	76.762	85.881	118.98	113.26	106.14	94.522	133.34	130.4	123.9	137.56	117.93	124.57	93.343	80.465	118.41	92.204	75.536	99.316	71.377	79.052	88.009	55.335	54.66	81.829	93.047	63.769	43.738	56.223	66.162	80.441	-21.429	25.308	77.373	105.71	86.216	90.206	36.959	102.55	103.32	119.51	56.829	81.078	94.878	98.992	77.224	60.332
89.053	92.046	117.85	115.86	82.259	88.281	125.22	115.81	98.821	83.866	112.94	114.75	110.42	126.45	110.37	105.61	83.549	74.656	97.213	87.211	94.219	109.42	107.23	101.48	137.51	97.487	62.466	103.25	100.17	59.725	91.52	87.051	83.177	91.427	45.588	51.589	76.417	91.682	95.264	92.154	57.663	76.205	104.74	117.76	52.563	89.882	97.778	96.41	66.487	69.732
83.858	78.847	107.3	113.79	97.108	98.939	121.11	114.58	102.59	94.625	95.636	97.526	95.11	105.2	102.77	92.477	75.722	81.764	86.74	84.344	108.97	103.33	139.4	119.84	138.98	110.53	80.285	108.55	106.64	77.516	129.07	115.95	106.48	102.3	103.31	79.015	79.091	86.845	98.869	101.83	94.301	55.925	99.078	104.11	67	107.82	97.636	95.181	80.269	88.446
85.326	70.283	99.474	98.979	99.905	98.696	106.08	105.88	121.51	103.08	96.078	91.003	89.099	91.186	110.46	88.722	78.724	89.778	78.16	81.739	92.48	84.85	149.29	123	102.66	90.814	79.931	97.819	109.55	104.82	121.15	112.24	108.82	96.039	129.45	95.637	83.542	92.732	100.6	110.94	96.15	66.077	114.95	105.51	118.31	141.37	115.39	107.59	115.85	121.15
85.25	57.812	111.96	92.18	113.4	108.67	105.41	104	147.04	130.5	103.89	78.449	104.86	88.552	122.49	105.76	76.378	92.512	69.882	81.604	79.427	76.679	162.65	138.74	105.48	92.39	114.24	102.64	97.602	121.53	114.44	117.52	113.64	90.963	180.68	127.31	87.64	98.534	97.452	112.77	89.399	81.107	119.47	96.875	138.47	152.08	110.18	100.07	119.53	119.83
86.508	58.811	130.86	95.786	114.32	108.55	115.91	104.12	160.88	136.89	101.23	70.978	115.91	92.648	137.76	121.21	67.007	72.49	62.571	78.409	34.266	60.321	162.14	144.24	126.31	93.491	112.35	100.73	81.352	108.17	79.873	99.808	95.077	77.181	193.55	141.87	85.037	100.8	89.896	102.82	63.651	94.405	113.33	97.445	128.47	143.09	104.44	93.317	115.43	119.3
82.221	66.087	144.48	110.1	120.41	108.22	130.65	100.43	151.4	130.31	99.928	62.435	119.22	87.016	139.68	108.99	69.424	60.688	48.907	75.287	22.883	68.112	169.57	148.56	183.56	126.08	120.79	121.53	83.655	88.845	93.402	108.94	101.52	84.3	222.08	157.42	91.038	98.505	95.84	96.667	63.774	98.052	112.94	104.45	104.73	123.79	96.936	89.94	97.427	104.84
83.206	82.759	127.64	110.89	116.45	107.77	129.1	99.195	122.17	120.21	100.48	94.291	103.58	84.559	121.46	100.43	71.265	61.524	78.159	94.949	26.151	80.007	156.06	138.29	145.34	108.72	98.596	109.58	107.96	92.824	113.89	125.55	112.28	107.04	170.52	137.97	97.443	102.77	94.383	94.215	96.613	90.163	80.918	89.915	90.113	98.473	78.788	86.076	104.36	100.6
86.164	90.452	105.48	111.5	112.31	100.99	124.45	99.57	92.568	120.07	103.03	112.05	97.384	81.894	93.787	76.125	89.513	85.934	92.178	113.68	66.471	92.709	125.89	114.42	104.52	96.089	77.247	86.482	131.04	118.09	143.99	135.82	136.85	133.93	124	120.21	106.19	105.82	93.297	97.606	122.14	100.95	93.111	91.599	104.47	100.55	76.268	96.031	113.83	98.895
92.576	95.919	76.607	102.92	90.198	87.93	112.26	112.83	75.487	110.04	98.424	142.03	89.835	94.146	69.457	73.872	96.944	96.153	126.85	133.44	75.073	88.855	61.847	76.25	0.74459	40.664	13.508	28.201	140.62	148.77	116.65	107.27	123.13	136.49	18.39	75.694	101.56	112.89	81.42	99.114	107.04	119.15	107.05	99.371	152.58	123.72	92.906	109.9	147.77	124.54
87.293	82.921	75.91	111.31	93.412	86.554	116.4	128.71	80.468	103.46	94.166	125.59	99.801	96.416	56.811	66.794	105.4	101.09	126.04	128.56	108.8	111.69	36.625	68.673	4.7283	60.14	22.068	32.334	132.59	160.23	127.02	104.27	125.04	133.62	22.168	70.06	97.124	107.47	89.918	104.22	70.793	131.71	149.17	123.87	200	152.49	120.23	117.1	146.02	126.34
85.846	67.023	79.09	117.86	114.54	103.03	129.98	150.55	83.476	98.532	63.147	89.39	97.974	80.567	48.061	77.887	82.332	90.132	134.57	111.11	119.42	115.95	25.143	61.502	38.183	95.541	57.987	47.544	108.32	140.71	129.54	105.54	123.5	130.64	39.314	70.735	82.141	95.518	93.11	101.05	62.387	115.82	150.51	133.92	214.86	174.92	141.91	112.22	146.34	136.19
80.261	61.946	106.77	126.92	141.86	109.13	135.02	133.33	104.01	93.317	57.268	57.88	94.951	62.956	66.958	77.951	81.826	91.049	105.42	87.954	143.75	141.27	91.375	101.79	125.59	163.66	147	128.12	94.836	108.28	173.67	136.56	138.72	127.07	116.87	94.808	77.361	76.297	114.48	94.8	54.079	99.661	148.62	141.41	193.51	156.76	144.66	109.44	115.1	115.97
82.909	78.258	116.66	117.72	141.35	105.36	116.14	107.07	101.73	84.944	53.236	67.429	76.183	62.421	86.459	85.579	90.34	102.19	84.828	82.67	140.34	136.7	130.1	118.73	148.78	179.9	183.84	164.79	93.869	92.496	173.78	142.27	136.35	125.57	125.26	96.727	76.347	71.39	119.45	84.646	64.151	99.951	136.46	142.66	167.62	142.21	144.13	117.72	112.92	122.29
84.446	96.556	114	104.11	133.94	117.69	85.582	93.135	80.102	105.69	69.976	108.31	69.908	90.765	88.488	110.49	113.22	131.61	82.089	106.53	168.72	148.69	149.59	143.27	140.77	178.36	226.07	180.6	105.35	115.52	187.33	173.22	149.19	143.3	139.82	106	90.507	83.248	115.1	86.015	107.36	107	112.51	115.74	125.89	115.27	111.31	106.53	97.811	103.97
97.912	127.79	91.995	88.284	83.059	104.52	52.066	90.74	48.345	93.889	79.948	159.17	61.456	134.87	88.97	126.95	137.13	132.97	89.542	130.09	133.69	124.76	95.373	121.42	72.349	111.29	149.09	121.46	112.62	134.12	106.75	125.07	104.99	126.73	61.083	74.646	100.25	104.82	98.977	89.203	102.28	132.97	116.73	115.93	111.41	107.51	115.19	119.41	118.93	129.25
107.46	139.4	83.095	91.278	61.449	102.42	47.492	93.179	36.797	92.869	95.724	162.91	76.07	156.97	82.432	126.58	151.23	128	90.482	139.15	137.4	129.79	71.63	121.21	73.711	91.272	125.69	100.71	107.29	132.31	77.938	105.02	87.486	110.27	64.311	77.32	115.65	114.46	98.823	100.65	106.4	134.72	121.28	106.08	79.01	77.365	106.88	113.59	99.953	112.56
114.59	141.14	64.243	93.536	55.614	98.655	62.251	101.53	24.166	65.362	82.616	124.32	80.628	133.2	64.661	95.468	137.17	116.02	94.319	122.9	131.44	114.93	27.657	73.254	98.57	89.742	97.422	76.189	90.359	103.19	48.373	66.138	75.196	95.148	61.36	81.804	121.99	114.47	106.65	107.45	132.14	121.22	135.82	114.15	86.876	90.017	136.25	120.89	110.01	130.34
102.93	133.69	73.168	103.53	77.243	92.144	83.027	84.885	48.893	45.773	92.394	77.935	92.986	95.306	63.523	49.42	132.49	123.73	74.045	98.512	160.71	138.08	62.462	69.925	169.91	137.9	153.18	131.89	76.236	71.556	90.741	72.217	96.828	89.838	124.54	116.55	128.59	101.63	138.11	108.09	153.53	103.29	143.19	115.41	98.832	85.933	146.32	118.34	87.422	110.8
96.51	129.73	87.503	106.29	93.72	85.72	98.33	70.497	85.119	54.227	93.68	61.411	99.893	78.188	73.516	42.659	113.12	130.31	75.082	89.863	146.09	130.61	99.727	76.693	170.6	138.17	192.2	161.49	50.178	46.809	87.569	55.822	94.678	79.207	112.15	127.23	114.75	90.721	142.55	89.589	160.4	87.942	95.148	89.92	78.109	62.442	120.3	102.17	70.662	92.07
[truncated: 66 more columns]
