# Supplementary material for: Constructing high-order functional connectivity network based on central moment features for diagnosis of autism spectrum disorder
Source: PeerJ. 2021 Jul 6;9:e11692. doi: 10.7717/peerj.11692 (PMC8269664; doi:10.7717/peerj.11692)
Supplement: Supplemental Information 2 [file peerj-09-11692-s002.zip › raw data/Subject_76.csv]

60.808	86.65	65.131	102.29	81.508	132.78	76.134	129.39	74.553	172.3	69.503	116.13	80.221	146.83	79.587	162.82	97.229	101.26	76.674	94.49	94.546	101.11	86.353	112.45	95.37	126.05	113.52	129.26	91.556	109.56	101.07	124	98.917	124.05	134.08	139.08	92.568	101.38	92.211	109.22	127.7	85.751	101.35	97.864	129.38	137.54	106.7	102.93	81.151	79.618
75.383	91.659	94.36	99.225	105.94	137.67	97.853	111.01	111.29	144.57	86.013	109.21	97.258	136.58	95.708	157.01	96.498	89.672	90.222	84.111	80.891	82.932	111.94	120.78	96.904	127.78	119.33	130.09	103.3	103.48	101.35	118.78	95.775	104.19	156.27	125.53	94.202	109.11	102.48	111.02	119.63	76.147	109.46	100.66	130.25	127.27	109.87	89.803	77.34	89.854
76.873	79.512	96.441	94.831	83.522	151.89	106.97	115.49	125.68	163.31	94.481	101.37	126.32	130.97	115.21	153.89	94.492	91.295	87.834	77.343	80.19	97.561	123.53	122.51	92.479	121.41	69.057	118.31	107.02	109.29	109.62	124.51	91.961	92.255	154.02	112.4	97.459	114.41	113.76	113.9	116.21	91.644	107.82	93.626	138.29	119.01	104.15	80.217	83.259	98.172
90.231	86.265	103.85	88.231	92.518	170.05	109.23	97.1	129.93	149.45	113.58	110.77	126.65	113.84	129.45	155.44	118.24	113.87	97.53	84.493	77.529	105.42	124.84	120.98	91.829	134.1	81.788	129.83	115.33	123.36	115.18	108.8	104.32	92.108	130.74	106.9	111.02	118.41	135.43	117.84	147.8	131.75	105.55	83.49	124.23	100.93	95.249	79.292	87.149	101.65
101.85	96.389	117.62	88.976	102.11	162.34	107.93	77.647	122.26	122.12	131.82	113.88	115.05	103.86	137.09	157.51	141.3	132.25	103.6	89.618	91.566	105.05	131.21	119.74	110.5	146.48	105.76	142.2	121.78	129.63	126	94.374	108.98	89.867	96.016	91.455	113.88	115.05	143.79	117.05	165.1	154.19	107.08	79.54	102.07	87.428	94.682	88.394	97.12	107.76
102	115.09	120.54	88.446	109.75	127.48	92.759	57.293	92.811	83.175	128	106.73	98.022	103.58	136.8	156.4	154	144.24	97.123	88.064	107.07	103.03	123.83	109.5	139.17	137.63	135.19	143.16	125.66	137.51	130.99	83.814	108.53	86.667	70.451	74.821	106.65	111.59	141.15	120.84	170.14	156.01	109.7	76.321	90.535	86.947	93.353	94.111	103.6	117.91
94.338	121.39	105.68	79.872	98.146	74.183	70.868	46.259	62.134	48.234	100.25	78.074	85.745	100.74	119.7	128.11	146.26	151.26	86.144	83.725	128.9	108.29	96.323	82.179	159.28	103.91	132.53	121.39	121.96	134.73	122.75	81.327	107.62	89.562	78.081	81.67	97.575	111.43	128.67	126.84	158.28	146.76	116.39	90.044	105.71	110.02	97.115	100.8	118.21	132.91
113.85	120.1	114.25	61.157	125.43	53.082	87.584	47.459	92.343	33.052	106.86	71.766	93.69	93.745	111.48	97.095	147.08	146.9	111.23	104.29	144.85	101.25	93.233	69.143	152.52	93.426	135.14	95.692	129.63	128.43	128.89	90.316	139.52	118.4	91.061	104.09	86.297	96.954	106.49	107.88	131.89	122.04	122.66	118.34	115.99	130.11	112.33	118.2	134.01	136.09
108.15	106.38	92.063	53.176	93.624	44.739	90.92	80.16	73.801	60.225	92.467	60.988	104.46	86.85	93.751	67.763	150.62	171.67	121.55	132.77	150.58	113.34	68.037	51.019	113.8	72.318	93.097	67.85	131.77	137.95	125.51	105.73	165.84	155.04	99.215	120.82	81.943	91.741	82.027	97.901	117.49	123.24	125.7	134.62	128.97	140.63	114.14	126.99	133.7	121.14
99.103	112.39	80.401	57.522	85.694	54.755	91.233	97.591	44.617	63.751	86.786	67.813	94.738	72.264	79.698	57.025	167.39	204.68	130.52	161.27	125.03	108.41	49.01	48.068	67.172	75.28	103.76	70.876	137.01	155.83	112.46	102.09	183.67	178.17	100.62	120	89.971	97.123	75.553	96.2	127.98	141.17	130.77	134.27	122.99	125.97	106.12	120.93	106.51	93.722
84.868	108.4	87.9	75.77	78.147	64.835	96.068	111.97	30.92	78.406	97.6	73.598	93.639	72.782	89.239	74.429	165.8	199.2	122.24	161.36	100.35	92.893	68.114	69.506	47.31	86.213	97.188	77.763	139.52	153.69	113.04	105.28	171.28	167.78	101.72	97.219	94.257	101.24	78.051	93	123.44	133.45	142.64	138.42	123.37	114.43	116.36	119.92	94.95	80.728
73.673	92.134	100.36	90.531	79.251	74.25	102.56	118.49	49.183	98.825	114.02	82.094	104.27	89.035	113.86	105.85	136.66	151.91	99.152	133.38	90.705	79.761	103.6	97.999	55.26	94.078	75.074	75.86	131.25	132.98	123.18	114.6	143.17	137.53	114.91	86.944	91.781	100.52	87.447	86.919	102.9	98.334	150.09	143.95	143.68	123.99	138.79	131.75	111.89	93.801
79.415	86.542	102.84	88.8	113.34	79.692	98.5	89.017	79.091	60.813	114.79	90.616	93.729	88.649	120.5	107.45	102.76	106.97	78.947	95.259	95.156	77.361	101.48	100.11	73.219	90.058	109.66	80.672	108.34	103.02	106.09	95.018	123.7	107.27	156.4	127.33	100.22	110.25	112.03	96.181	110.69	85.013	147.98	145.54	166.11	143.01	149.11	148.58	142.39	125.6
86.92	70.004	79.408	85.048	99.358	89.783	94.765	93.154	94.913	74.552	90.604	82.367	97.938	92.757	107.43	94.758	64.809	75.477	57.661	67.165	119.34	98.669	66.701	77.002	76.064	73.531	90.16	76.32	77.8	79.125	89.204	87.312	108.83	95.874	156.7	154.97	94.545	106.92	112.61	97.225	90.264	72.645	127.62	138.02	175.28	160.06	149.59	169.59	177.76	152.42
116.92	80.307	72.133	81.462	111.71	102.76	103.39	87.258	112.4	62.873	71.72	69.347	87.294	74.518	75.867	61.194	55.387	70.125	66.83	65.022	130.11	101.62	21.848	45.32	63.756	76.845	114.62	93.775	60.918	61.412	64.217	63.47	110.89	96.794	118.99	148.33	92.721	99.777	103.98	93.742	70.678	76.135	112.35	133.22	149.72	151.26	144.55	177.89	190.09	160.53
132.57	90.537	68.272	85.84	92.181	100.4	112.37	100.09	103.34	79.728	58.292	47.002	90.469	63.62	50.427	34.388	55.977	73.792	76.163	73.356	132.15	95.824	-1.99	26.339	45.543	77.637	91.537	96.362	58.088	55.328	56.789	59.517	108.44	97.185	53.221	87.655	85.827	87.509	77.097	84.914	34.433	71.682	113.6	133.48	133.55	139.48	145.26	172.07	187.41	154.7
130.31	89.094	78.289	89.938	68.508	82.486	122.66	113.67	80.768	104.54	76.031	40.627	116.44	72.268	64.201	33.063	68.363	67.546	80.356	78.524	137.58	87.145	24.397	40.926	38.288	61.937	40.145	68.547	70.926	58.691	78.442	79.347	108.73	92.242	12.017	20.054	77.956	76.74	47.281	78.002	15.571	59.083	134.98	141.96	150.59	138.24	156.54	164.74	187.45	149.3
117.39	85.372	81.976	79.406	69.259	64.7	109.8	95.921	65.261	93.794	90.177	44.383	114.61	65.461	72.07	35.518	84.807	69.402	84.997	81.662	127.42	67.15	40.83	51.609	23.043	50.986	30.007	52.367	85.147	62.087	82.289	81.08	112.44	90.038	29.572	12.173	88.979	81.706	47.124	84.802	41.459	72.012	158.18	155	186.31	152.41	163.77	159.31	186.54	148.55
95.046	58.63	78.799	71.518	53.196	60.71	96.098	100.55	60.653	121.17	100.06	53.93	119.25	72.948	88.529	57.099	89.877	63.221	79.065	81.125	133.94	64.894	63.748	67.884	13.051	41.052	0.19042	39.079	92.705	62.767	92.39	96.473	109.91	95.065	68.355	43.15	88.215	84.326	51.784	88.287	56.755	80.653	156.52	161.86	200.21	161.07	163.85	165.21	192.12	146.05
83.239	61.497	74.689	68.01	72.492	74.255	76.79	92.057	52.758	115.2	87.182	70.21	89.663	68.712	87.093	76.028	96.315	73.607	75.694	87.488	123.73	64.986	59.343	73.968	13.995	54.217	52.384	65.888	95.278	73.519	80.756	88.173	110.84	105.97	105.72	94.758	92.238	96.726	78.137	101.08	79.944	103.76	125.25	147.37	151.71	133.87	136.23	156.12	166.82	130.38
78.399	66.038	79.587	79.957	72.353	80.028	74.353	105.06	41.078	127.51	66.611	66.55	70.568	73.945	82.472	84.807	82.689	73.954	68.188	89.928	125.82	74.728	69.929	84.011	49.559	74.286	72.954	87.123	93.861	78.197	85.894	97.058	102.69	110.52	118.89	116.87	90.231	103.83	96.509	107.31	63.005	98.276	88.872	136.96	82.383	96.024	115.56	144.08	142.22	114.67
81.708	86.432	92.986	90.899	86.19	70.812	83.016	104.07	18.139	108.95	55.506	62.76	60.612	80.159	82.598	77.491	71.672	75.094	66.618	90.663	126.9	86.871	90.705	95.473	109.47	87.212	97.58	87.931	95.346	91.292	104.92	107.83	106.89	111.05	130.04	123.24	100.44	113.08	112.6	117.38	62.494	84.57	70.528	125.78	44.48	68.238	102.15	128.01	119.01	107.53
84.707	99.494	97.338	90.546	94.179	58.22	93.478	96.879	10.158	94.29	51.688	55.134	64.741	81.062	75.182	60.115	65.218	79.764	74.964	92.9	122.23	95.031	100.4	91.536	152.71	95.251	89.807	71.546	96.923	104.65	127.57	117.48	119.14	115.55	140.93	129.15	119.3	115.93	118.71	121.37	79.398	72.642	75.574	118.14	71.223	76.476	104.99	123.05	112.82	112.02
91.869	92.286	103.97	89.08	104.05	39.718	103.11	75.118	34.128	58.344	62.649	35.72	72.366	65.74	63.035	25.619	69.915	87.615	94.941	88.137	129.54	99.633	98.663	74.837	173.46	90.592	80.411	59.598	92.263	87.928	126.56	106.96	119.08	109.72	176.05	156.64	139.47	120.15	117.61	126.16	115.86	84.801	104.51	128.75	127.02	103.05	123.5	132.56	131.01	125.03
90.075	82.129	100.78	97.665	106.68	64.535	114.41	94.554	74.666	99.894	83.646	55.588	109.55	85.538	81.145	56.357	86.019	88.138	104.19	93.642	124.37	111.33	101.84	82.267	159.52	92.21	60.652	62.736	91.695	92.776	136.26	114.8	115.63	115.02	153.49	150.04	119.87	102.86	92.446	108.97	116.28	83.239	109.29	105.86	145.87	105.88	122.87	132.1	127.78	114.93
88.393	69.177	98.998	120.52	94.905	98.519	117.71	130.6	121.7	160.88	91.819	71.891	135.9	108.72	94.411	100.72	82.223	75.972	98.906	95.855	117.82	114.7	109.6	106.46	142.07	105.86	40.813	88.005	86.227	83.122	135.36	127.4	91.044	110.9	110.07	123	84.404	85.099	66.769	84.87	65.879	70.082	100.99	91.248	115.9	93.038	118.09	118.29	117.29	96.077
102.3	84.848	115.95	139.11	125.48	124.94	114.9	128.8	146.86	148.04	101.77	99.827	126.57	114.65	105.57	127.99	75.97	62.688	95.257	97.435	103.59	103.92	128.23	146.08	142.67	123.79	99.074	122.27	84.058	74.605	122.57	123.03	78.95	98.623	92.285	108	68.916	87.954	68.08	76.832	35.535	68.29	88.46	83.72	56.903	66.846	100.16	87.822	93.556	80.97
102.08	88.535	115.7	145.32	104.72	130.42	101.35	131.62	122.65	152.35	94.809	104.77	115.58	116.46	105.94	130	53.754	53.395	81.388	93.761	100.02	106.67	139.87	167.5	142.97	119.69	92.046	121.94	79.137	72.569	116.5	131.05	71.473	86.453	93.503	97.745	71.368	99.423	74.764	79.292	19.355	70.399	73.084	81.911	34.972	65.538	82.095	65.741	83.324	81.15
98.698	90.307	111.21	135.97	77.573	118.38	90.907	118.4	84.878	139.46	91.433	93.345	101.99	104.13	100.21	98.831	45.731	63.057	82.895	90.557	105.16	121.88	132.62	154.25	133.83	100.29	71.223	103.35	74.612	74.39	102.72	125.14	73.534	75.975	123.78	106.84	92.252	117.34	85.322	94.828	49.502	96.863	62.142	77.814	48.296	76.622	61.073	57.777	77.799	90.561
107.74	101.77	121.67	122.14	91.751	123.38	105.07	101.42	92.783	139.09	111.86	89.489	99.107	93.288	107.72	82.414	68.829	79.254	113.54	98.594	97.908	130.69	120.6	125.44	113.76	101.89	76.318	101.12	85.333	84.066	95.157	108.63	88.68	77.491	131.7	106.36	109.03	118.39	92.994	101.06	94.467	121.38	53.177	66.53	52.894	74.156	46.284	60.455	60.988	88.869
112.98	98.781	132.66	125.92	99.261	122.47	133.99	113.4	138.8	163.42	129.91	74.454	113.89	99.64	116.33	77.813	83.564	84.302	136.04	102.04	106.56	140.91	116.01	103.13	113.98	113.2	58.433	103.41	93.707	81.805	101.3	109.75	88.691	82.038	120.86	95.214	105.85	104.23	87.483	97.539	92.642	117.36	57.247	68.308	48.624	71.113	51.522	67.136	49.202	80.276
120.67	108.6	143.16	138.28	139.39	122.37	159.46	122.52	178.75	151.95	141.45	81.175	123.87	115.71	127.9	95.008	96.852	79.214	139.32	104.72	106.04	137.08	122.48	111.21	140.55	126.61	94.448	112.12	105.62	90.147	120.35	120.02	99.798	96.511	104.38	94.132	100.93	90.834	92.749	97.258	84.959	97.921	74.139	73.979	32.341	63.482	63.902	63.57	34.914	68.757
104.63	96.085	114.76	147.65	111.84	108.25	152.44	153.71	162.32	159.23	109.85	72.24	131.44	132.34	110.98	109.71	78.995	70.524	101.03	99.659	105.08	130.98	114.5	121.08	158.79	115.43	66.264	100.2	105.51	99.972	142.48	152.08	103.08	116.08	88.685	102.97	98.36	84.445	97.439	99.206	61.265	73.943	98.196	91.091	55.625	88.487	87.928	66.909	52.261	74.281
100.5	95.185	96.705	136.08	109.14	84.672	133.06	139.69	120.39	87.597	91.952	78.875	118.91	121.46	91.142	95.206	76.984	75.476	72.778	95.529	98.271	113.27	106.73	126.2	151.33	85.426	89.088	86.183	103.15	106.03	138.22	151.7	114.5	123.84	107.97	135.88	110.47	98.913	109.85	110.32	90.664	87.612	123.41	107.33	95.693	111.3	102.47	78.43	87.316	97.382
116.48	112.6	98.708	104.76	133.72	93.538	119.37	104.57	106.72	35.416	107.09	113.87	108.46	101.21	91.846	96.865	104.16	92.39	83.343	106.36	58.159	80.619	101.25	116.53	91.072	77.199	129.9	94.088	116.44	121.84	118.35	122.82	128.42	124.37	89.099	129.85	115.28	103.08	115.71	100.7	133.43	110.26	122.6	103.73	113.75	108.24	105.4	95.158	112.61	113.2
108.1	87.171	85.173	85.75	57.094	82.511	104.98	116.7	117.23	78.049	108.56	104.51	120.27	95.987	87.704	80.707	97.496	112.26	83.265	99.568	69.331	85.782	92.583	80.772	27.14	68.211	25.009	87.784	111.68	109.01	98.673	116.48	91.686	101.26	55.29	82.503	91.952	96.21	82.997	78.147	96.578	108.13	110.82	113.66	143.35	121.11	116.81	120	156.22	131.65
116.45	104.68	94.162	75.528	60.98	92.325	97.917	92.483	140.88	78.204	126.39	126.21	109.06	89.286	105.34	84.648	116.07	136.8	102.1	97.561	65.656	91.314	88.702	62.322	3.4326	86.821	33.141	109.27	121.9	117.29	83.454	92.898	80.394	83.557	30.087	44.512	84.781	91.92	77.663	72.346	92.413	106.84	92.804	107.19	124.48	105.72	108.56	113.95	149.87	127.35
114.86	118.05	102.89	85.15	69.992	106.89	99.078	85.326	142.42	90.751	134.1	143.4	102.27	96.529	126.88	102.81	123.46	136.77	103.79	93.442	77.133	110.12	102.27	75.991	37.694	105.32	49.638	115.52	129.22	133.02	102.67	100.29	90.915	83.826	36.5	41.829	87.607	85.925	83.998	79.634	91.036	88.884	80.727	95.934	102.26	98.791	96.237	93.689	123.78	113.23
99.176	108.46	110.23	108.25	61.307	117.22	109.06	104.91	125.05	117.88	127.05	136.38	107.01	108.61	134.89	116.3	111.36	109.47	90.05	91.049	102.85	132.4	131.3	112.22	102.97	113.27	41.375	99.124	121.33	136.26	140.53	132.67	109.36	98.196	83.725	80.607	93.017	80.716	88.11	89.234	86.743	68.123	77.117	83.632	99.239	107.52	83.753	76.883	97.51	98.849
93.456	105.64	132.31	125.11	87.839	122.93	117.8	97.792	126.81	91.751	115.08	111.66	89.416	91.14	115.17	104.81	102.79	87.644	96.935	98.69	105.5	125.51	148.73	138.3	153.31	129.62	87.691	103.48	103.78	114.27	140.19	127.03	120.25	108.26	155.48	142.59	107.88	87.953	101.03	97.354	105.98	80.286	79.238	75.889	95.673	108.18	68.269	65.758	67.151	84.645
88.141	100.15	155.45	136.95	98.254	120.5	123.31	97.077	139.16	89.334	112.63	92.305	89.912	86.47	110.77	106.84	99.237	82.051	112.34	107.54	102.36	116.14	170.7	155.48	175.96	134.17	105.28	107.56	89.755	89.259	124.34	110.44	104.75	103.78	181.41	156.21	104.31	92.594	98.966	91.399	113.79	94.934	74.551	69.998	86.095	92.035	58.347	64.947	47.193	70.228
95.776	114.08	172.93	137.47	118.41	115.32	123.22	90.018	156.67	92.867	127	110.87	98.054	97.623	128.38	131.87	108.85	100.33	135.6	118.42	91.853	105.21	190.25	164.08	174.32	134.22	125.85	112.97	94.683	89.138	110.12	90.124	86.373	94.205	140.87	115.28	93.179	92.427	95.896	79.489	121.24	99.479	63.772	65.358	62.861	63.24	55.294	65.864	33.044	58.265
102.55	122.94	160.31	130.93	100.24	97.855	112.92	101.42	150.56	122.07	131.3	135.47	109.53	116.7	138.18	156.34	107.84	125.84	140.62	122.76	96.647	103.6	189.77	154.8	156.77	120.08	89.806	101.39	109.72	106.77	116.6	96.604	74.77	90.455	63.216	51.513	85.825	88.729	92.491	73.455	117	87.218	62.099	77.251	57.667	60.591	71.109	76.076	45.628	64.781
114.14	137.18	136.44	116.66	93.933	79.334	101.85	105.13	121.32	114.59	128.15	156.73	103.39	117.59	127.43	156.54	110.21	144.42	136.74	127.23	99.091	98.246	165.96	133.21	127.83	99.569	74.427	87.91	127.42	131.46	128.96	108.65	90.593	98.17	11.981	20.107	96.544	93.358	99.786	84.698	136.59	87.204	76.975	93.428	65.772	76.695	88.352	88.696	66.031	87.603
116.9	134.87	113.31	102.17	80.998	68.403	96.379	113.58	94.783	102.72	112.1	145.03	91.331	101.85	96.765	131.36	107.7	141.67	127.8	131.25	91.025	87.674	133.74	104.67	88.312	82.612	52.97	80.334	132.71	137.25	132.1	118.5	108.46	108.57	6.9583	24.802	108.44	100.47	100.98	96.892	146.62	98.569	99.734	107.09	82.137	100.18	102.09	102.76	86.028	113.74
105.7	115.29	107.25	93.842	67.264	74.248	103.97	129.89	92.34	116.52	102.3	122.75	98.17	99.135	87.525	115.46	107.19	121.05	120.41	133.6	77.313	84.719	132.97	95.979	58.909	73.54	26.565	76.732	126.58	131.37	133.47	126.02	112.34	114.15	27.529	39.391	98.957	98.453	82.587	93.404	125.66	102.42	109.53	101.29	87.056	103.15	103.49	107.87	90.569	122.22
94.18	94.647	120.88	91.01	72.571	89.497	118.35	131.8	122.49	133.28	105.4	111.57	111	108.38	103.96	115.49	110.67	103.44	124.89	131.78	70.05	89.236	167.07	109.82	59.306	80.543	26.051	82.873	117.34	121.59	134.91	123.23	101.86	112.34	52.728	54.112	77.952	87.123	60.817	77.432	86.381	91.758	101.62	86.669	72.996	84.304	99.168	98.519	81.545	109.6
85.796	95.993	119.98	88.789	88.856	100.62	111.94	106.96	139.74	121.81	93.618	114.66	95.998	108.09	109.22	118.22	115.96	118.3	132.11	126.57	67.52	99.586	178.01	115.82	77.681	95.352	67.691	103.19	110.82	125.7	127.1	106.08	91.385	111.22	66.805	73.34	73.84	80.986	63.169	74.194	75.181	88.926	82.864	71.247	54.314	66.224	87.858	72.993	62.106	87.828
98.868	106.97	121.39	92.348	115.2	103.65	116.11	85.835	158.4	95.833	99.067	131.83	79.696	103.06	107.5	117.36	120.19	134.41	147.6	122.97	89.792	107.46	180.73	121.64	103.69	112.12	108.83	116.02	114.77	128.28	135.86	105.75	97.076	113.8	66.378	88.941	81.485	75.564	78.132	76.305	85.667	82.58	73.313	75.114	40.69	64.955	88.727	59.054	58.688	77.701
109.36	113.7	107.02	103.98	108.7	101.28	121.72	101.76	146.18	98.107	108.33	146.18	85.041	108.91	102.29	119.57	121.75	141.54	149.76	121.17	115.5	118.75	157.3	119.22	108.24	108.34	96.471	109.09	122.61	130.8	147.44	128.9	108.18	117.22	51.042	87.3	87.873	76.147	88.48	83.305	107.49	83.386	75.709	82.748	40.329	78.087	90.2	61.729	64.371	81.178
113.4	115.17	86.352	113.73	91.226	103.79	121.19	134.46	133.16	113.05	114.26	147.58	100.66	117.87	88.23	115.47	121.43	139.83	144.61	122.75	114.83	115.82	111.01	104.78	82.578	104.58	65.056	105.25	125.4	121.29	128.61	140.21	109.92	116.14	41.391	81.824	90.828	85.132	91.535	85.602	119.2	96.036	88.23	90.489	49.995	95.45	88.933	75.951	67.382	90.236
118.55	116.82	81.218	111.86	109	120.31	118.3	147.92	145.87	108.64	130.05	156.42	117.51	129.25	84.18	108.18	125.48	129.42	142.03	124.48	89.376	94.582	82.342	97.857	53.23	117.37	75.558	113.03	122.11	105.94	84.388	118.22	104.02	110.79	50.42	91.571	89.765	93.052	89.475	75.461	112.12	104.89	98.668	90.763	61.095	101.47	83.865	88.082	60.158	91.783
108.99	98.582	75.005	104.81	108.04	138.05	107.69	157.89	148.2	126.99	139.83	162.38	143.95	152.67	98.29	107.62	118.36	112.91	121.03	112.07	80.895	86.354	89.614	103.2	49.401	122.96	65.771	107.55	111.32	96.837	56.3	94.718	86.548	103.97	66.554	111.34	80.479	88.354	76.598	60.478	79.122	92.664	98.952	87.989	91.228	109.77	85.74	96.113	65.085	87.817
101.77	94.602	70.181	91	130.15	144.36	87.102	124.37	133.74	88.71	132.28	162.52	129.84	145.51	98.135	89.732	109.81	111.29	97.945	92.732	87.088	82.835	94.705	100.44	71.537	127.54	112.56	112.07	98.525	98.162	40.854	55.925	79.888	98.819	104.87	156.69	87.863	88.925	80.983	68.219	78.773	98.942	96.222	87.821	128.98	120.39	85.612	91.962	74.226	86.33
98.572	79.378	83.495	88.732	135.03	138.97	93.446	105.55	122.99	80.449	136.68	149.59	126.46	137.95	113.91	88.464	96.383	91.357	78.786	72.559	122.21	92.773	125.83	110.93	115.29	121.46	115.19	100.58	96.986	98.76	82.355	61.898	85.815	95.426	129.34	173.46	86.161	81.197	79.011	78.88	78.277	98.066	96.238	101.8	155.67	128.67	100.57	99.155	104.11	93.7
94.344	91.442	93.148	88.127	154.3	126.6	92.829	71.693	103	48.58	122.51	129.53	94.945	110.71	114.04	95.445	97.825	90.648	73.284	67.947	121.08	98.481	113.95	107.35	144.51	117.42	158.39	110.8	103.75	111.12	112.62	67.329	105.97	97.262	148.95	171.89	97.453	92.959	96.458	105.89	116.5	132.92	97.766	104.95	148.08	117.56	97.809	98.734	108.88	99.651
84.326	88.05	100.93	92.729	141.36	102.38	93.095	61.106	96.16	51.019	104.12	92.865	79.711	92.613	111.73	104.72	95.621	87.463	76.39	69.314	108.35	106.48	99.118	103.43	163.39	110.27	156.24	115.51	106.62	107.41	125.44	86.413	111.11	96.766	161.96	152.36	106.08	107.09	107.87	118.9	126.35	154.21	102.91	108.15	120.9	100.26	98.137	103.25	111.8	103.59
80.968	70.99	109.65	93.878	117.56	79.631	98.027	69.038	108.47	75.086	98.76	64.736	89.975	89.169	113.25	107.45	92.336	77.864	89.307	73.717	101.22	114.38	106.67	104.83	172.95	105.45	128.73	108.57	102.16	91.493	119.51	105.08	103.52	96.77	166.15	138.3	110.39	108.85	106.33	106.77	99.017	137.23	106.43	102.68	95.517	87.491	102.48	106.28	117.34	101.52
97.508	66.468	123.68	88.501	122.74	65.616	106.34	64.605	114.03	64.307	117.24	64.539	108.8	86.423	125.36	97.196	105.17	69.73	110.92	76.33	107.92	119.45	133.96	106.73	176.1	93.172	138.68	96.435	99.676	77.792	99.605	100.93	98.961	92.776	166.67	144.3	119.13	103.13	104.42	91.706	88.995	107.54	111.18	88.108	85.126	80.606	103.52	97.753	122.71	96.181
126.15	76.941	128.97	78.889	138.1	72.17	116.32	60.745	127.31	51.835	136.22	77.843	120.18	76.082	123.92	84.597	117.26	62.523	134.9	84.453	112.46	108.17	146.58	92.528	153.01	95.343	151.06	93.844	104.78	73.53	83.636	86.063	99.289	89.503	136.74	142.01	123.02	88.429	101.95	76.331	85.651	83.551	113.53	78.389	97.624	92.777	104.43	84.322	123.85	91.624
132.29	88.201	108.97	79.496	111.8	81.562	113.09	75.16	110.92	70.34	131.4	86.629	129.56	78.46	121.73	90.591	120.76	65.037	135.94	92.124	112.25	103.55	128.51	71.938	120.24	85.142	117.15	87.011	116.29	87.981	83.761	84.508	95.447	82.763	88.371	111.21	114.92	82.497	99.755	80.38	96.541	93.346	114.19	82.363	122.8	112.93	101.71	75.857	118.19	92.201
126.14	96.492	94.991	87.056	88.989	92.19	112.68	91.609	113.59	95.925	122.07	99.45	131.6	92.906	123.76	112.13	117.83	68.716	133.87	106.29	102.85	94.641	107.44	71.569	98.621	87.013	82.135	84.73	129.14	105.93	98.884	93.57	95.208	80.002	50.746	72.304	98.124	84.296	100.03	87.837	100.74	119.51	112.4	105.62	129.26	120.92	102.69	85.227	105.92	96.962
113.98	111.86	88.055	93.009	95.21	95.757	100.42	83.45	113.75	82.134	104.67	115.25	108.8	100.34	118.49	124.33	119.78	86.21	133.66	121.21	82.186	85.652	80.288	83.891	93.128	91.561	106.51	95.945	131.04	119.32	94.382	83.117	98.31	82.778	53.236	65.839	95.575	97.859	113.98	101.92	118.26	152.52	107.29	128.65	108.35	106.51	99.193	101.53	86.79	102.36
97.311	113.63	86.631	103.66	89.876	88.679	91.291	92.371	85.345	82.942	102.5	134.54	111.45	122.93	133.28	131.35	123.2	94.384	122.58	122.52	90.028	105.39	84.967	111.9	102.45	63.338	115.19	83.077	117.96	124.89	90.452	80.486	94.363	84.894	73.473	78.024	91.833	101.93	111.76	108.12	125.23	143.99	95.548	126.13	81.941	78.078	91.156	115.44	80.561	105.68
106.43	124.07	89.77	103.71	107.64	92.962	85.179	93.446	85.279	78.763	103.69	137	99.654	112.29	116.21	115.69	124.15	95.998	127.87	121.97	87.813	104.71	73.976	105.42	79.74	56.076	136.18	94.973	103.49	109.26	62.087	55.439	87.691	86.69	77.387	93.777	102.64	94.997	109.61	98.978	123.27	108.31	85.96	112.4	67.617	64.169	87.477	115.78	83.721	105.64
122.06	130.49	88.787	105.03	111.43	98.853	86.188	105.92	95.026	92.843	112.48	131.83	102.68	102.04	102.77	104.86	118.43	86.446	132.33	116.6	86.968	102.78	60.187	82	43.679	47.872	117.59	99.737	97.613	94.738	39.529	42.077	76.993	80.333	58.532	82.589	109.29	87.112	100.28	86.88	116.68	70.55	79.799	88.819	75.638	65.74	80.075	98.091	86.966	99.441
136.42	134.83	97.11	107.53	128.77	100.38	96.676	102.44	115.87	82.035	134.65	135.86	111.45	101.46	114.67	110.17	116.95	73.298	137.59	110.58	88.997	99.28	61.453	71.995	31.967	43.619	111.63	95.759	106.26	92.653	36.715	43.327	78.402	69.381	49.606	62.401	112.62	93.032	97.91	85.056	130.39	67.175	81.951	72.986	89.058	67.931	70.77	74.762	84.71	90.319
123.38	117.09	84.252	106.16	105.19	104.85	95.288	108.88	138.43	110.36	121.9	123.39	113.24	107.03	113.1	129.26	95.85	66.466	129.02	109.09	85.892	94.019	54.926	65.003	37.751	63.072	68.599	93.43	112.09	99.354	51.104	68.212	80.538	72.85	41.276	46.892	109.19	97.593	98.434	78.344	117.86	83.69	80.769	73.149	107.66	83.403	73.576	66.571	89.151	83.404
108.04	110.96	85.28	98.677	115.03	109.74	93.909	89.237	142.95	97.364	111.13	123.18	100.5	104.37	119.6	141.14	92.168	69.711	122.71	108.55	87.397	91.721	66.784	75.665	71.974	84.919	98.488	99.849	113.81	109.01	68.968	81.434	95.835	83.983	63.107	69.146	110.49	101.56	109.8	77.696	127.29	113.15	77.92	72.609	99.338	77.67	76.83	68.558	96.18	82.159
88.513	103.09	86.751	94.233	98.862	112.64	93.704	91.839	113.99	120.03	103.18	117.93	104.6	106.41	134.29	149.42	98.372	75.001	106.24	100.43	104.65	108.25	89.671	85.751	102.21	82.614	99.625	98.695	112.48	113.5	96.101	99.47	101.32	93.291	74.2	87.534	104.97	92.599	110.53	76.698	130.4	115.7	72.068	66.383	80.357	63.865	85.297	78.581	118.94	89.588
100.44	113.2	107.65	88.561	111.61	108.82	101.38	80.983	116.54	110.42	113.7	109.33	96.006	84.971	129.64	127.94	115.2	85.452	113.97	95.611	112.55	106.3	99.391	77.193	104.51	85.728	118.47	113.13	117.55	97.811	103.11	89.705	97.225	90.428	80.676	96.201	111.36	87.729	119.19	80.545	136.44	104.24	75.269	73.322	54.454	52.251	98.776	85.009	139.42	103.22
108.94	121.96	109.18	89.074	93.47	96.606	98.143	89.242	110.08	124.38	121.56	110.95	100.8	85.204	125.93	121.07	128.6	105.18	118.6	98.504	105.86	108.22	87.976	67.001	83.183	73.644	83.846	107.59	129.16	102.82	110.1	89.933	86.256	85.921	63.77	71.068	115.34	93.07	126.02	94.691	136.6	89.941	76.66	75.997	44.621	51.262	101.11	82.288	135.68	109.7
113.48	134.97	101.63	90.982	90.939	81.815	87.192	86.751	97.279	105.94	127.98	137.63	101.97	102.03	127.25	128.73	138.95	130.23	126.82	115.67	84.033	103.35	74.285	78.712	67.246	63.647	75.789	88.194	137.25	131.56	113.23	91.857	90.437	91.039	58.96	55.445	119.25	110.37	136.46	116.93	145.76	95.472	78.415	72.753	47.339	53.584	89.219	77.754	100.37	105.03
109.35	121.98	88.746	95.047	74.733	58.813	71.616	77.341	89.894	66.209	106.08	124.26	81.791	97.198	93.369	105.25	115.63	142.55	131.85	128.5	72.661	80.469	62.264	89.99	68.773	72.09	68.277	74.711	117.46	122.57	93.213	87.848	87.393	97.537	94.73	85.247	124.65	125.03	140.94	130.25	127.98	112.67	96.7	100.3	75.093	81.906	99.118	97.267	83.741	105.97
92.678	104.36	85.456	104.99	63.793	65.443	80.041	95.044	52.112	70.484	96.483	124.62	97.364	113.64	99.166	108.54	97.59	128.58	116.27	131.73	78.03	75.362	99.132	129.03	92.148	73.391	69.203	51.437	90.191	117.41	98.309	106.97	99.552	111.81	126.34	122.28	103.42	112.04	116.53	122.7	103.47	107.23	108.53	100.74	100.77	97.772	104.65	123.01	74.937	98.774
97.866	110	98.27	103.66	109.39	73.786	85.826	56.058	48.861	-10.692	65.283	83.087	49.842	55.281	47.628	42.94	84.989	128.86	112.51	118.17	69.005	43.246	92.878	114.38	106.41	107.52	167.42	89.439	59.346	66.752	45.386	63.461	101.62	107.23	199.49	192.94	115.74	112.63	120.49	124.28	112.99	129.41	134.04	122.58	117.77	119.08	113.99	134.99	77.934	98.034
85.543	91.008	103.79	111.55	94.724	91.739	109.89	80.088	42.181	31.321	55.566	66.668	69.756	54.36	50.336	30.457	80.289	115.96	84.784	94.413	83.412	60.487	113.58	112.92	120.17	111.18	143.48	84.545	54.036	56.067	52.312	77.696	96.847	101.36	215.63	187.23	102.39	97.698	104.09	113.22	95.011	107.63	131.72	116.74	125.79	127.29	111.01	128.22	82.353	86.839
83.044	80.264	106.83	109.56	96.712	92.49	116.82	74.738	67.682	40.367	44.489	56.992	61.099	43.909	37.862	17.629	84.411	123.61	77.872	80.102	90.181	76.935	100.45	93.994	121.15	118.25	134.39	88.204	66.045	65.151	54.612	76.769	92.103	94.547	221.39	161.15	111.83	104.1	117	116.65	94.642	104.43	122.09	121.79	121.77	129.11	103.13	106.85	80.267	80.909
77.612	80.817	108.25	107.98	107.08	85.098	111.79	70.728	70.132	47.683	55.293	84.234	67.269	67.341	65.032	49.608	99.952	129.78	81.78	83.063	102.11	108.99	102.8	103.16	123.4	95.604	134.47	69.581	83.412	111.71	80.763	88.447	100.6	97.12	196.32	116.64	113.55	112.96	127.78	125	105.09	102.77	102.72	107.26	106.13	105.45	84.148	84.566	69.176	79.523
89.18	82.032	112.28	101.99	121.82	68.864	89.918	49.836	106.08	22.001	47.008	56.27	31.794	44.145	35.419	39.596	80.684	123.6	108.9	93.923	104.69	92.862	80.09	83.899	103.92	104.28	148.53	92.996	74.613	95.111	64.237	66.079	88.127	94.035	170.94	102.28	124.92	118.05	136.05	120.54	79.132	104.88	109.46	134.3	106.24	104.8	102.21	90.995	91.552	102.32
90.203	94.339	111.84	107.89	121.98	78.711	77.139	69.759	86.21	46.798	60.155	55.704	50.678	62.151	57.99	64.074	67.828	99.207	108.3	101.2	103.91	91.403	90.937	93.281	92.611	92.139	149.71	101.98	60.752	86.87	67.502	68.314	79.664	92.144	119.01	80.532	107.69	105.04	110.39	106.6	50.888	86.67	112.62	120.73	106.71	88.463	107.24	97.365	104.12	114.7
98.309	111.13	108.5	113.24	127.33	93.351	67.151	75.726	63.781	40.692	66.935	49.259	64.568	64.195	63.777	51.578	60.301	86.666	93.929	95.172	90.099	83.098	83.186	87.236	95.469	98.705	177.29	127.9	49.592	59.554	48.007	55.493	64.835	79.655	102.43	83.288	104.88	103.27	95.844	103.77	44.833	86.082	122.36	111.08	107.43	81.648	109.69	96.155	107.57	116.07
114.22	108.5	115	116.36	131.79	108.04	85.587	86.748	70.527	44.677	94.542	72.226	103.48	85.402	85.161	38.068	66.419	73.795	79.188	85.797	89.812	91.581	97.041	97.267	126.17	118.54	183.21	129.53	58.256	49.856	58.566	69.053	60.863	70.967	106.41	82.765	99.478	100.54	87.703	98.421	38.422	77.167	119.73	101.49	95.333	77.21	109.38	91.074	100.39	101.25
129	114.6	110.16	105.93	149.8	109.73	91.604	67.62	77.958	13.546	104.45	110.39	109.07	93.399	89.449	26.136	88.926	87.292	79.306	86.67	79.678	106.99	82.364	95.603	151.2	138.23	224.46	129.02	76.986	76.156	64.651	71.807	75.063	74.97	124.03	91.31	107.2	110.89	108.27	109	66.716	94.578	105.83	87.479	71.711	73.329	94.528	77.332	73.916	82.255
131.99	103.31	98.874	97.303	125.59	95.482	87.441	66.645	85.455	31.652	98.088	112.7	104.62	94.117	85.746	32.329	93.262	92.909	88.191	90.037	80.789	119.68	67.496	85.16	148.12	136.07	199.42	118.66	87.923	96.275	75.723	84.872	82.981	83.735	119.65	89.429	105.17	113.4	123.33	113.24	74.632	100.96	98.538	93.506	60.945	86.671	98.623	81.916	73.186	81.63
140.41	112.83	110.41	94.395	139.65	88.209	85.044	58.367	95.816	37.584	110.21	103.32	88.378	82.958	98.632	55.432	98.712	90.317	106.43	93.996	75.192	107.3	71.191	85.567	119.51	120.68	210.18	123	92.165	100.34	77.362	81.755	98.62	91.046	112.83	101.51	103.38	117.19	134.67	117.54	101.83	106.74	106.13	103.18	54.733	94.613	105.29	91.168	77.857	93.347
124.68	102.01	107.44	106.1	107.42	95.114	81.135	96.784	93.735	112.32	114.58	67.796	98.018	89.5	112.58	86.83	79.378	82.686	88.214	83.703	74.821	93.808	78.989	91.742	77.953	100.34	142.87	121.35	84.344	85.443	82.419	99.749	95.641	95.892	105.74	115.18	97.416	117.69	125.14	114.43	101.31	96.688	115.55	113.63	76.542	115.8	113.97	101.37	88.51	103.45
101.24	94.447	95.401	116.01	99.79	109.69	77.735	119.93	85.262	133.94	114.9	52.35	105.68	99.543	112.96	91.53	68.025	95.477	50.92	66.549	75.634	89.797	71.284	100.99	59.423	95.693	122.18	122.04	73.894	75.806	74.004	106.09	91.582	97.567	147.27	156.12	110.13	132.79	124.34	123.61	119.6	110.54	118.03	112.2	102.16	126.77	100.91	95.289	76.917	98.722
87.668	77.115	85.045	113.44	111.27	112.25	81.617	111.03	103.39	88.041	107.68	47.112	100.97	95.295	82.864	52.699	61.318	110	33.752	52.473	91.76	93.689	52.992	96.056	73.391	114.84	138.41	122.86	62.898	57.457	53.555	93.692	78.154	89.479	217.9	199.54	131.57	145.71	132.33	131.1	123.95	136.22	121.46	125.6	121.74	131.93	95.417	94.282	75.346	93.391
83.233	87.18	64.353	85.56	143.52	142.2	81.185	91.848	132.46	68.567	87.554	86.182	92.138	95.691	53.944	57.744	77.239	115.63	58.429	74.403	74.018	93.504	21.998	74.016	69.287	159.5	185.87	138.66	70.194	85.553	50.8	74.932	85.264	99.421	193.56	174.4	127.9	123.65	133.79	113.85	105.12	141.15	109.8	110.81	123.32	121.51	91.477	99.86	72.697	86.015
94.696	79.614	84.953	69.618	152.15	99.219	88.455	50.362	155.74	-11.822	92.907	85.582	86.811	80.955	55.296	20.939	85.912	90.443	109.31	81.181	130.19	105.29	47.977	55.147	104.97	140.96	207.28	124.2	66.34	59.167	49.47	49.266	67.298	68.437	183.36	139.54	108.05	110.57	117.39	113.66	85.006	138.18	142.81	142.81	140.1	120.75	127.43	133.57	139.69	122.1
105.04	85.727	100.46	62.859	130.82	86.1	85.327	47.382	153.14	20.776	101.79	93.495	101.2	88.793	90.503	53.423	98.426	60.564	152.11	102.66	139.77	94.318	85.105	52.589	104.92	119.76	169.21	113.23	82.866	64.542	76.028	51.256	66.077	58.805	86.06	62.931	78.498	86.592	97.582	103.7	66.537	103.19	155.52	144.64	143	117.57	158.02	155.64	181.6	143.64
119.32	95.633	116.55	70.274	116.78	76.904	79.74	48.567	137.47	46.58	111.83	93.967	98.586	89.473	109.14	75.337	106.63	58.646	163.92	116.86	127.61	67.054	107.69	67.907	97.165	111.34	137.35	108.58	98.794	70.997	89.944	57.737	76.053	64.034	34.566	40.298	80.588	91.41	100.87	108.63	80.967	85.145	149.68	137.27	131.37	115.1	164.58	151.47	177.41	142.91
112.66	106.96	98.898	85.488	91.551	76.868	65.296	64.503	66.224	63.867	98.687	102.79	86.209	98.945	100.51	91.512	114.32	98.179	124.84	117.47	97.841	66.197	84.979	90.548	81.701	98.886	113.75	94.513	102.64	103.15	84.276	72.265	94.536	88.449	47.674	72.083	105.45	118.95	120.46	128.05	124.24	99.608	116.61	102.19	108.49	103.05	127.96	118.66	121.5	114.31
129.62	88.223	126.03	102.79	102.15	57.41	105.06	70.593	52.506	15.331	130.32	98.32	87.972	100.62	90.175	61.126	110.86	103.95	100.41	93.472	127.55	81.62	107.13	128.04	94.892	82.253	100.18	60.684	88.117	73.394	78.242	87.88	101.28	91.549	139.94	135.73	118.83	136.39	121.15	126.7	125.99	101.68	116.22	121.88	89.889	93.606	125.33	119.1	119.52	106.07
124.39	92.173	105.4	94.95	94.682	63.832	113.46	78.8	38.184	-2.4139	111.02	95.387	72.637	94.1	46.837	46.078	93.618	108.03	86.9	81.149	118.66	97.684	70.09	110.17	56.736	72.367	89.464	53.512	59.765	60.718	48.993	81.115	97.875	97.559	169.48	154.16	108.04	128.06	105.25	108.25	84.854	96.478	125.8	126.21	104.2	101.81	122.61	127.19	134.22	109.25
116.12	99.579	90.034	78.355	84.92	68.271	108.29	73.461	48.634	-9.8219	97.147	90.367	66.501	86.565	28.734	37.023	74.845	87.64	96.753	73.567	117.02	99.445	52.509	77.309	23.792	54.222	78.538	56.696	39.589	40.518	32.305	65.018	84.426	85.251	152.23	131.94	84.707	108.71	80.832	93.361	34.558	78.146	158.44	142.19	146.85	125.18	143.63	149.5	184.43	132.12
108.66	116.49	87.488	65.55	95.914	76.526	91.939	56.836	70.171	-6.5717	100.88	108.26	69.462	87.101	46.385	45.294	74.811	71.812	111.99	81.874	114.64	83.047	60.735	64.218	21.432	50.2	97.899	69.183	47.868	48.863	45.984	55.27	85.23	76.194	112.12	101.42	77.287	98.938	75.439	99.794	27.718	68.995	171.88	138.44	180.1	141.09	153.61	154.13	205.87	143.75
87.546	121.54	75.112	71.327	79.122	75.89	66.403	65.972	66.782	38.555	93.953	126.9	81.949	99.382	68.246	61.06	78.873	84.447	97.997	98.406	121.01	77.673	66.171	72.847	51.074	57.684	90.511	71.49	72.145	90.045	79.798	73.782	90.238	82.712	85.379	87.285	91.178	104.69	88.596	123.93	54.155	81.283	137.01	105.36	184	143.27	130.69	127.43	169.77	129.08
89.494	127.2	86.523	87.794	93.433	70.358	66.967	76.164	84.845	65.036	94.558	135.61	83.528	94.849	74.201	65.877	87.913	110.73	89.157	118.28	129.71	73.33	70.15	92.913	92.811	89.39	109.32	80.684	100.49	121.64	102.26	92.046	100.51	98.458	95.467	98.676	116.7	112.64	111.98	136.57	89.893	107.14	79.956	76.338	142.58	124.81	94.858	89.731	104.02	103.12
95.157	136.64	97.248	105.55	100.49	66.938	83.207	101.2	82.132	98.412	92.97	137	96.03	99.661	90.328	89.014	98.818	135.48	79.116	127.19	136.31	97.786	70.533	108.18	116.14	92.965	114.51	80.082	116.92	145.07	110.05	112.2	107	112.91	104.85	95.604	118.85	109.33	112.78	129.37	110.7	124.55	35	49.299	93.239	95.369	55.753	59.211	51.848	85.279
114.74	148.52	111.09	105.75	118.3	74.513	103.4	107.43	107.48	105.67	92.001	121.45	97.534	94.061	98.499	107.48	102.76	142.01	92.047	125.99	125.96	110.76	67.738	97.813	106.36	92.819	125.91	96.809	116.95	133.19	94.128	109.23	105.96	116.59	102	79.612	106.19	96.659	98.73	103.82	100.63	122.07	35.156	53.058	69.426	82.774	45.066	53.887	45.923	88.193
120.16	136.52	113.79	98.847	102.15	84.631	113.07	116.03	119.2	124.19	100.54	104.77	118.83	111.77	128.26	130.82	104.18	129.15	96.85	111.58	124.46	127.1	90.458	91.183	100.43	73.045	95.295	98.614	108.86	113.52	96.411	116.81	97.968	109.54	91.609	56.246	87.294	86.371	78.065	86.574	80.271	101.33	62.219	68.056	77.623	84.338	55.867	65.052	69.577	96.793
130.98	123.66	125.07	86.349	121.91	97.29	116.41	93.697	148.11	94.393	120.55	99.654	116.29	113.8	139.96	128.74	116.29	118.9	108.27	105.14	118.78	115.47	121.02	94.484	114.72	89.866	118.76	114.28	104.97	95.95	105.38	110.61	101.3	103.69	108.78	69.209	95.95	92.793	88.774	89.651	87.883	96.41	85.508	85.406	78.347	83.309	71.597	73.689	73.881	93.961
118.73	96.488	121.25	90.147	102.7	102.32	116.32	106.06	140	118.87	126.92	96.735	124.71	125.82	141.95	131.19	123.91	115.79	95.15	104.4	128.81	119.58	150.71	114.28	146.6	108.93	94.548	105.45	104.37	101.5	137.54	131.51	103.34	105.21	127.32	87.141	103.27	99.971	102.78	100.64	96.421	95.936	79.949	84.845	68.213	77.27	79.856	78.229	57.754	80.303
112.11	102.12	118.54	98.617	115.36	102.75	110.9	97.667	117.61	113.73	109.49	90.001	96.259	101.45	110.65	119.54	135.21	134.74	92.29	111.98	119.94	116.51	138.98	118.61	163.38	132.78	126.5	113.36	106.83	109.87	137.46	123.59	111.77	109	151.47	116.28	115.92	113.14	126.86	116.24	131.01	121.3	70.895	82.568	49.174	69.829	81.003	80.821	39.173	75.49
102.45	99.178	113.55	113.79	92.475	101.42	113.38	114.02	96.739	158.69	86.103	69.467	90.473	85.129	87.709	116.8	124.35	138.82	91.476	112.04	120.57	123.21	126.37	116.5	159.65	129.63	92.446	106.38	105.38	100.09	136.27	129.36	110.05	109.17	145.54	115.96	100.88	109.57	117.6	111.97	125.2	119.17	79.706	94.749	64.327	88.244	100.85	104.1	72.994	93.605
105.13	108.38	111.34	114.85	101.91	110.61	111.07	103.01	100.8	158.71	74.765	64.824	80.801	68.956	73.34	108.26	111.34	135.89	103.6	111	106.62	112.55	106.09	106.14	139.9	128.38	102.02	116.55	100.65	81.857	119.58	116.59	116.54	109.9	131.98	115.91	88.874	105.83	103.75	105.64	118.86	112.16	102.89	104.48	103.89	118.06	117.34	124.69	122.28	116.7
98.561	90.391	102.04	113.63	85.848	112.8	107.25	110.47	103.68	161.96	86.538	73.593	105.57	90.568	91.242	104.08	90.911	111.9	95.188	100.01	116.31	112.07	111.29	110.24	139.92	117.35	78.971	107.84	88.502	64.763	121.95	124.92	115.44	106.08	121.37	111.16	78.017	99.091	82.684	102	97.585	92.979	115.8	100.24	148.49	141.58	122.33	131.33	159.72	125.54
92.561	83.262	82.835	103.67	89.953	113.87	90.939	111.03	109.38	135.43	90.728	89.977	108.25	107.55	94.103	98.967	78.278	94.436	79.151	94.823	109.84	100.3	94.573	102.69	141.38	133.69	102.95	119.22	75.568	63.104	108.83	115.03	112.54	103.65	114.75	112.77	88.464	96.252	86.419	103.93	94.202	95.64	102.75	79.343	155.83	139.22	102.57	109.14	140.11	109.98
97.252	80.609	82.75	98.638	109.23	102.69	93.629	119.42	139.05	107.34	96.568	98.313	102.14	115.5	90.652	92.313	67.201	70.383	72.306	90.395	115.23	88.181	90.157	95.984	146.56	158.19	131.34	128.39	64.6	56.234	91.29	99.969	99.899	93.204	112.9	110.51	93.903	87.621	91.558	92.758	82.705	96.055	84.798	75.113	128.01	119.79	86.926	87.212	104.64	92.513
88.56	86.681	74.449	99.663	102.99	100.36	97.312	146.15	140.55	137.31	78.412	103.29	102.37	130.9	94.935	115.15	62.436	57.608	63.521	85.484	117.85	95.996	84.339	90.835	132.34	155.09	118.67	122.91	62.391	72.516	82.496	97.963	87.461	88.144	83.779	88.164	78.55	74.733	82.558	75.872	73.34	86.168	73.289	76.023	101.47	103.2	77.56	79.742	82.468	82.811
81.807	90.35	71.01	99.41	98.577	112.93	100.08	151.64	150.97	168.54	48.623	93.083	92.232	127.77	83.645	123.07	56.361	54.522	71.578	81.343	113.73	94.334	78.16	86.455	105.23	151.72	98.473	124.63	63.34	80.358	74.988	95.603	80.338	90.473	61.084	82.634	65.319	69.3	72.748	64.625	64.596	70.744	82.904	98.115	99.012	109.5	89.149	94.72	94.343	85.411
77.465	84.29	78.621	98.96	113.53	132.42	103.11	129.29	162.19	156.67	37.09	83.502	82.954	114.83	71.588	102.97	54.079	54.809	85.734	78.417	113.9	85.763	88.454	100.16	98.646	156.86	106.6	130.75	61.812	77.688	80.477	97.508	85.754	98.663	74.766	110.84	69.84	78.232	73.891	75.764	69.26	65.172	98.573	116.64	111.98	121.35	101.51	111.54	111.66	87.606
55.835	57.989	72.009	105.8	90.419	156.06	102.01	140.8	145.16	190.44	35.018	73.135	102.73	120.63	71.653	97.6	45.658	49.101	76.482	79.288	111.72	89.578	108.48	125.49	110.9	167.11	70.327	126.59	59.151	82.605	115.76	130.95	93.877	115.11	79.456	124.05	78.393	81.028	76.401	92.974	57.363	59.597	92.854	106.25	126.09	127.44	100.21	113.49	104.58	79.024
52.911	59.823	82.636	113.06	112.11	160.72	105.73	135.49	133.54	164.48	48.505	67.352	100.62	104.2	70.843	86.307	49.577	50.068	75.666	86.64	93.318	86.293	122.2	139.35	134.08	183.71	107.65	137.12	61.272	81.467	131.19	136.2	109.7	122.98	98.968	134.78	101.93	89.62	97.726	112.52	70.551	81.419	84.789	90.115	118.47	116.4	83.069	95.691	66.891	74.45
49.403	61.054	89.582	127.34	89.677	144.66	116.78	165.95	113.3	192.61	57.174	53.909	115.95	102.95	87.868	102.43	49.567	49.851	68.648	90.532	84.967	103.8	139.99	139.73	142.29	161.63	77.102	121.67	71.558	83.53	146.92	151.67	115.27	123.24	91.212	108.14	101.73	87.121	96.123	107.25	66.219	85.297	85.783	88.435	120.91	116.8	76.234	88.333	51.461	86.624
71.708	76.799	113.88	132.06	96.052	112.75	131.88	153.88	121.03	159.31	70.138	40.498	106.4	82.13	95.718	94.645	60.327	61.121	87.873	93.043	88.199	109.33	150.55	123.66	130.02	120.88	80.2	108.81	86.842	71.841	131.1	134.71	118.62	114.04	108.34	105.01	100.5	94.928	90.324	93.752	82.567	88.792	112.7	121.08	133.11	130.07	89.454	100.73	75.834	113.64
87.975	92.431	117.94	123.48	93.403	105.36	134.84	134.51	116.23	145.27	80.904	55.917	106.51	83.174	106.24	103.39	82.245	81.763	105	104.01	92.552	113.44	146.86	111.15	94.286	81.356	72.397	94.684	103.98	89.343	121.86	125.72	126.81	119.32	111.48	109.79	89.336	98.386	74.095	79.003	101.26	79.711	126.82	132.66	146.35	138.56	100.19	117.18	107.29	122.95
98.837	91.681	110.79	109.16	84.107	105.61	125.04	107.09	110.33	125.39	91.658	67.452	103.6	82.098	97.873	96.874	96.763	96.295	116.17	112.83	103.54	102.24	129.6	98.536	69.963	72.874	65.279	95.928	109.01	95.9	111.17	116.87	119.23	120.45	121.82	125.77	89.187	100.07	69.146	79.814	106.39	77.831	126.1	134.58	139.38	131.14	113.59	125.28	129.4	114.32
101.94	93.892	105.23	101.06	89.309	112.42	117.77	98.74	92.954	119.09	116	99.503	114.1	96.452	110.07	112.31	112.43	96.776	115.13	118.08	108.53	93.011	127.48	106.55	81.185	85.917	82.161	99.968	111.26	111.77	120.73	118.88	109.77	115.04	111.67	117.15	91.583	94.248	76.476	94.795	104.47	84.097	105.75	105.67	96.062	89.85	108.53	108.1	110.53	92.607
99.094	99.295	99.097	103.07	89.967	108.67	108.48	111.2	80.45	130.25	120.5	115.42	112.31	102.85	117.36	131.28	116.36	96.33	106.96	112.9	99.47	87.105	123.76	110.37	112.2	104.9	98.602	108.75	113.73	120.27	129.18	118.76	95.432	101.19	82.171	85.784	101.32	92.291	95.964	114.99	96.037	99.272	92.508	85.351	51.408	54.655	100.87	83.137	80.092	85.224
90.281	105.29	89.294	111.82	76.606	101.69	98.693	138.61	68.85	163.68	103.36	120.66	106.1	112.17	124	152.91	115.81	102.83	95.133	103.16	81.539	96.395	119.47	113.55	134.11	102.89	91.382	105.36	121.34	134.55	136.35	123.47	89.952	94.553	41.459	51.323	107.27	97.648	109.35	125.03	91.365	104.8	91.616	77.691	35.179	45.934	92.321	68.239	62.045	93.496
96.602	112.48	95.384	115.16	90.291	100.09	98.014	136.89	79.832	156.53	94.82	118.63	88.807	110.41	118.89	149.57	122.15	111.48	99.698	99.898	68.825	102.56	114.33	118.09	128.96	92.597	102.74	102.79	130.44	136.68	128.06	117.82	101.88	101.01	32.187	55.543	112.5	110.4	113.44	118.27	102.4	99.087	103.91	91.01	47.316	60.1	92.72	75.501	72.252	106.92
96.475	105.21	94.652	115.15	81.662	105.85	97.568	133.88	67.465	157.72	100.33	109.98	93.309	120.29	114.92	143.31	126.35	111.79	95.595	101.87	75.614	118.03	103	123.74	97.309	66.882	76.78	88.583	130.41	133	117.3	125	113.72	116.38	44.858	76.065	102.07	112.95	95.515	98.319	105.53	79.943	109.9	99.741	78.25	80.271	96.765	94.474	99.819	109.04
100.94	109.79	94.254	107.57	92.888	116.8	94.031	111.28	49.278	130.73	116.16	103.73	91.797	114.06	100.69	133.08	129.33	111.16	94.427	109.64	75.178	114.98	73.861	115.33	55.704	60.721	86.027	94.261	122.98	122.76	92.127	116.42	121.38	127.69	73.652	97.945	92.926	105.03	82.128	80.58	107.31	76.264	109.13	98.728	99.051	90.492	97.557	103.31	112.46	100.73
95.168	101.39	92.422	107.95	70.425	113.96	93.831	113.69	23.518	141.58	127.07	92.83	108.9	111.57	103.11	134.48	120.87	107.73	82.712	103.35	83.396	112.51	64.999	104.27	41.887	53.109	54.989	91.203	118.15	112.85	89.528	120.76	111.36	121.91	91.743	86.456	81.585	88.419	70.978	73.109	91.267	79.039	111.2	103.07	113.95	102.27	106.67	106.94	120.96	99.477
96.601	102.74	106.32	110.11	72.346	103.45	101.63	108.16	19.372	132.48	132.45	104.98	120.49	105.62	124.09	134.84	127.55	120.72	84.312	91.829	82.394	105.43	87.219	103.09	60.822	51.112	59.194	88.024	130.55	124.32	107.63	117.33	109.59	109.63	104.39	69.633	86.838	85.859	80.883	84.28	103.25	97.431	117.04	109.22	110.64	108.3	111.09	103.64	111.49	105.3
92.887	86.993	113.15	109.92	45.397	92.767	109.88	118.88	34.748	156.24	119.72	117	140.09	114.26	143.62	131.86	134.99	138.48	89.348	84.434	83.224	108.18	122.25	107.06	78.403	49.81	9.915	71.272	149.42	147.24	143.16	127.21	109.39	106.25	92.59	54.173	95.693	91.505	90.613	92.879	111.49	101.54	114.01	117.19	103.08	117.58	118.72	109.16	105.06	109.12
89.062	84.391	105.53	98.501	26.889	86.151	101.04	108.59	27.262	149.43	106.37	131.76	149.12	129.25	154.97	127.37	152.88	156.03	95.929	91.822	74.884	121.51	127.2	105.71	69.112	37.693	-22.148	54.809	159.08	170.33	148.81	120.41	115.38	111.13	73.823	59.037	109.22	107.52	104.62	103.86	146.03	110.61	96.435	105.89	79.819	102.19	112.25	109.52	90.93	96.697
101.74	105.8	94.425	73.974	50.072	82.915	79.291	62.766	24.61	84.925	105.19	126.77	121.99	118.26	132.08	111.68	157.98	154.65	111.31	111.14	56.683	116.32	82.034	80.009	31.216	42.039	7.8044	66.224	144.38	151.31	96.813	77.581	117.62	112.19	62.327	81.211	124.72	119.91	123.11	108.12	175.57	128.87	83.528	97.89	53.634	75.175	108.08	106.09	84.626	80.356
108.24	117.02	72.871	57.098	53.695	87.07	59.768	51.187	25.509	78.377	107.76	97.93	99.883	108.81	103.3	118.37	127.71	125.34	107.73	120.58	55.547	108.56	30.308	49.064	1.16	54.411	12.003	80.178	111.82	104.5	47.761	56.027	106.77	107.52	37.012	78.266	116.71	108.83	119.85	97.628	147.02	128.11	86.984	103.01	62.069	72.848	120.07	110.58	106.55	79.112
88.499	99.263	50.687	68.371	19.771	83.775	53.592	93.29	-1.2468	136.57	111.26	74.605	116.16	129.48	120	143.59	88.964	95.239	67.823	97.981	104.29	134.98	36.558	55.169	37.375	33.594	-14.524	59.801	81.341	77.79	59.269	89.289	90.691	93.753	33.505	61.164	86.877	95.621	91.672	100.23	101.76	115.13	109.48	109.66	112.33	97.725	129.11	120.85	143.72	99.298
108.06	106.62	79.32	72.679	109.94	103.35	71.635	76.789	66.27	100.36	119.16	78.127	81.922	96.248	113.7	122.81	90.691	99.413	77.651	83.41	123.01	106.56	70.865	73.484	96.37	82.903	122.65	98.7	83.088	68.544	83.664	88.311	106.59	91.261	78.476	91.545	92.95	101.34	96.873	108.77	104	120.84	142.86	133.37	144.37	128.92	134.02	131.92	150.23	123.24
110.36	86.672	89.579	74.133	136.58	115.8	80.533	81.886	132.15	107.63	95.957	68.844	62.847	65.477	86.682	82.638	100.26	123.96	89.025	78.987	125.49	77.157	94.158	78.86	121.18	133.5	163.98	129.71	99.534	77.673	113.84	97.487	109.11	99.378	114.78	122.05	106.34	108.31	100.5	105.69	101	115.74	153.54	152.21	158.8	157.84	136.69	143.62	136.94	131.28
82.267	70.866	65.241	73.048	83.954	104.77	71.976	114.89	98.077	145.62	83.385	94.083	101.94	90.939	104.15	85.074	124.09	145.13	79.987	92.051	110.54	89.378	98.091	85.266	94.545	108.53	89.514	95.412	119.31	126.44	131.3	117.8	105.79	111.26	110.45	119.81	102.9	106.71	91.276	97.05	116.75	106.23	122.36	112.7	135.17	135.23	106.62	128.92	89.391	106.7
76.468	73.364	55.495	67.148	37.897	63.23	64.825	111.15	46.55	114.83	103.61	108.51	132.94	104.41	124.25	88.597	136.6	137.01	88.671	108.76	82.349	87.266	75.841	70.969	41.578	51.31	4.6177	45.33	133.3	129.99	95.266	98.542	98.665	105.16	101.26	110.71	110.89	103.13	101.31	90.523	148.11	115.31	99.88	96.881	95.554	97.149	99.637	114.3	73.793	86.74
73.055	82.57	49.04	72.082	-0.9856	41.217	71.252	121.42	3.3007	109.09	127.7	126.97	163.97	130.89	150.01	120.55	122.88	105.87	88.753	117.98	61.766	90.474	58.415	67.08	9.7326	1.868	-72.575	-4.6623	137.34	130.08	77.149	95.106	106.13	104.16	68.84	85.956	108.14	91.79	109.45	88.833	157.07	119.03	81.993	85.895	87.096	83.594	103.4	108.07	93.807	82.015
81.835	100.66	61.576	84.266	38.455	62.061	85.51	102.37	42.316	68.745	108.66	117.42	125.94	111.36	113.36	106.44	94.967	94.395	95.99	113.8	56.363	76.664	36.86	63.037	30.018	43.332	-4.6904	31.371	126.02	118.49	76.049	83.055	126.17	110.74	76.035	102.96	122.73	103.63	133.61	111.55	163.35	138.83	82.314	101.3	118.84	116.36	112.11	115.51	133.27	102.01
62.831	91.796	68.542	107.98	66.777	123.87	102.37	121.7	116.08	114.53	45.279	89.76	91.666	106.06	59.135	83.647	65.452	103.3	78.081	98.82	96.776	98.617	43.614	80.609	90.727	144.42	79.351	115.94	100.52	126.99	132.52	118.91	132.27	124.98	92.098	119.03	116.72	121.44	127.7	137	133.73	131.29	77.54	102.84	170.9	162.85	104.98	127.36	160.14	125.15
69.965	89.488	116.79	114.12	158.2	202.17	141.93	125.83	265.08	160.66	20.489	83.363	65.782	99.232	16.135	66.216	63.244	105.74	91.604	103.59	146.56	106.82	91.955	114.97	138.22	299.01	210.73	236.48	80.764	122.73	196.02	152.06	130.24	134.54	102.48	118.53	95.587	122.97	101.16	126.36	76.4	86.677	75.015	99.207	176.82	168.78	96.262	131.65	151.4	134.52
69.539	109.62	124.81	92.984	198.24	241.33	130.56	113.93	328.91	206.27	-3.2784	85.173	36.799	90.9	-16.791	89.646	78.92	126.56	97.924	122.17	146.72	105.46	82.576	107.27	113.56	389.6	277.55	327.78	71.331	120.78	189.5	148.44	109.72	134.08	73.635	80.126	83.615	116.52	83.17	106.2	43.114	61.359	77.344	82.376	149.83	140.09	81.486	106.99	108.28	125.34
85.051	127.13	132.72	71.155	196.55	208.97	114.59	93.264	310.49	197.82	33.34	106.17	35.951	94.472	7.3349	133.92	98.893	124.58	103.45	131.59	136.09	91.816	87.529	102.93	79.284	356.11	254.24	313.4	78.358	98.761	144.21	127.63	91.975	117.33	53.148	40.348	81.713	103.51	76.837	87.684	37.46	56.52	98.14	85.426	110.43	101.12	87.891	80.049	83.513	113.71
81.293	133.84	110.74	75.294	138.61	152.82	96.93	111.69	182.8	190.61	81.751	153.16	73.966	135.56	81.653	195.54	115.68	113.39	76.307	124.26	114.29	98.861	107.58	127.05	76.497	213.21	157.53	197.25	95.246	118.26	119.03	131.72	100.45	114.4	44.282	25.277	78.777	93.171	76.877	93.629	65.178	74.278	98.657	63.135	86.207	74.256	78.27	53.649	61.592	90.939
90.307	120.59	104	100.45	116.99	114.45	104.46	126.53	115.39	133.98	102.42	148.75	76.958	131.79	95.216	170.04	106.19	94.025	65.656	106.4	94.342	80.718	123.85	147.29	112.94	116.19	106.51	110.58	101.49	111.23	104.88	125.47	117.99	120.94	92.997	84.113	93.03	96.106	93.787	110.3	85.166	104.87	90.867	74.276	82.118	89.155	81.84	58.448	65.805	77.647
96.434	93.824	114.72	135.14	129.37	122.28	140.57	159.55	126.89	108.68	102.09	119.08	83.395	121.58	76.568	107.82	79.308	62.21	70.146	94.017	92.324	72.867	150.46	170.54	161.27	104.16	88.825	81.692	93.061	96.776	124.63	131.73	127.39	130.02	141.78	152.91	90.929	91.959	94.213	109.01	65.285	103.42	64.439	82.293	78.51	106.66	78.847	77.459	69.981	67
89.387	95.146	116.47	150.48	162.67	146.24	151.16	161.29	134.74	83.438	78.77	96.954	75.176	107.19	52.011	63.143	66.936	57.071	79.055	91.144	87.334	89.326	139.92	166.16	175.3	131.33	130.87	109.89	81.92	95.066	124.96	114	122.23	123.63	158.29	186.47	92.073	95.524	97.094	109.48	71.965	106.4	42.096	70.359	66.953	96.446	54.746	75.303	53.624	61.381
82.088	93.728	114.23	141.54	154.61	153.67	148.7	161.31	145.47	115.38	74.15	100.74	87.412	113.46	56.308	76.527	57.053	55.265	88.484	94.016	100.53	115.22	133.87	150.22	147.37	155.04	103.28	125.12	84.159	93.107	126.98	111.4	105.19	106.14	112.07	148.91	86.871	86.167	86.073	89.025	56.16	86.073	41.123	65.197	68.607	86.412	50.818	67.419	53.741	68.791
85.032	111.95	104.48	117.29	138.6	125.5	120.17	122.08	109.39	99.772	84.482	137.64	80.768	113.93	84.528	114.44	76.591	84.33	92.462	93.539	110.58	131.72	118.68	129.91	111.21	131.27	95.065	111.57	107.5	109.22	114.29	100.14	106.92	91.258	69.85	104.31	106.27	97.877	95.789	93.655	93.541	102.77	59.383	64.591	83.247	86.114	54.936	52.645	57.148	83.015
98.441	116.97	93.858	101.65	102.94	83.543	96.599	91.878	78.747	77.969	94.59	156.88	65.754	101	101.64	129.35	98.235	116.9	91.144	89.208	121.33	125.45	107.66	113.36	93.97	92.803	70.13	81.318	134.1	120.29	114.8	104.53	120.7	94.494	60.23	87.233	129.68	118.34	108.72	107.77	126.62	129.6	76.498	83.266	110.71	115.59	79.101	61.657	76.166	98.867
118.1	110.61	103.97	107.37	84.959	59.305	108.84	94.788	80.887	70.424	121.48	158.2	77.514	97.355	126.46	121.55	118.4	124.16	91.534	89.185	136.03	115.36	127.73	121.43	111.58	63.585	54.836	53.971	147.78	124.78	146.22	129.52	138.93	111.04	84.402	97.829	126.11	128.88	103.78	112.77	134.83	133.11	77.234	99.171	121.84	137.12	102.53	94.009	97.598	107.71
125.94	120.86	108.46	114.53	96.32	65.099	116.8	97.453	90.554	62.294	127.85	136.85	84.29	87.391	129.92	104.42	131.71	127.51	92.68	99.312	115.38	104.07	115.14	112.88	122.61	62.013	88.305	72.726	139.17	127.19	152	126.92	142.97	124.85	111.4	118.38	112.41	131.14	101.22	113.78	144.2	131.33	70.261	97.135	109.89	128.77	101.82	118.34	103.3	109.5
124.18	112.84	123.48	116.75	104.28	81.343	133.28	110.54	132.49	87.097	143.3	108.25	113.64	92.908	134.3	98.934	116.21	102.85	95.889	106.54	101.65	97.875	118.46	106.39	126.83	80.225	77.879	94.463	114.19	106.22	145.74	122.8	118.04	117.45	115.49	116.62	86.542	109.68	86.902	92.103	107.97	95.839	76.81	98.278	95.841	105.3	101.87	131.2	123.86	115.13
112.13	105.69	134.87	107.42	120.57	102.04	134.64	104.56	154.42	101.92	159.41	107.92	137.41	108.82	148.47	118.52	101.85	82.316	92.736	103.58	86.335	95.701	130.85	111.65	127.8	96.264	69.806	102.38	97.662	99.645	129.24	115.77	94.522	100	101.69	102.6	77.024	89.413	84.725	79.624	84.478	71.962	92.922	88.279	90.045	79.182	92.154	115.31	133.59	114.58
85.539	91.459	120.97	98.44	108.74	113.15	111.34	95.77	131.2	110.37	145.97	108.69	139.42	120.66	150.15	132.87	90.061	80.442	73.505	85.99	77.958	100.74	134.19	120.13	133.73	98.844	49.981	90.42	92.21	109.27	113.39	119.69	79.406	86.644	96.585	98.113	87.217	88.011	93.872	90.842	79.035	80.001	106.04	78.005	105.74	79.276	81.086	85.649	122.79	103.02
84.734	87.717	123.48	96.708	133.56	113.75	102.95	71.737	119.77	65.388	138.67	104.19	117.72	108.39	144.1	114.02	95.276	80.884	78.295	72.77	83.931	96.631	147.22	135.43	154.8	108.45	96.093	85.115	99.533	107.64	107.73	117.84	89.153	83.15	131.58	126.46	106.02	103.38	109.62	109.87	97.461	108.17	118.39	92.19	116.24	92.729	84.737	70.979	94.972	86.028
89.129	86.222	114.15	104.44	128.48	104.32	102.88	77.622	97.521	56.291	122.15	83.952	105.75	97.425	134.58	95.217	98.78	81.421	93.004	77.871	99.604	106.15	144	134.6	161.72	104.94	124.98	82.638	107.18	101.84	115.02	120.77	105.3	92.892	159.68	151.3	108.65	113.76	112.05	115.56	112.48	123.96	124.26	117.38	120.87	107.91	96.946	78.241	66.179	71.727
108.92	86.464	118.22	114.05	116.59	88.679	125.64	101.33	96.456	77.008	130.21	79.316	119.79	99.843	139	98.124	98.399	72.217	126.17	104.68	124.64	119.26	151.11	130.33	151.97	90.293	131.98	75.958	114.72	91.235	133.08	122.87	121.57	106.25	157.54	155.42	96.454	103.64	103.95	96.421	114.77	107.08	128.57	140.5	106.87	103.7	110.88	96.606	55.94	68.15
124.59	95.635	116.36	116.73	99.027	72.067	130.94	106.84	85.401	87.418	129.2	89.091	121.03	96.557	129.23	112.58	99.988	84.511	153.03	132.5	128.42	121.19	136.36	112.25	125.38	65.804	137.25	76.162	121.17	92.444	126.96	104.39	126.35	114.1	130.06	146.55	103.3	94.063	115.76	87.822	137.4	100.72	124.99	139.37	80.936	85.242	105.2	95.618	55.025	70.954
128.25	87.988	123.71	123.06	72.376	65.904	135.26	117.56	83.864	111.86	135.89	107.79	135.58	106.49	128.71	130.09	101.68	92.91	157.21	137.39	131.47	114.87	151.01	118.4	115.31	41.791	96.386	59.385	126.31	100.53	128.97	106.56	113.81	111.19	93.552	120.43	112.25	83.438	125.63	88.646	141.2	92.059	102.74	113.8	54.037	68.26	90.502	80.586	62.496	71.877
127.56	92.807	134.83	125.03	86.136	77.278	126.45	101.86	93.914	93.164	136.13	115.41	127.22	98.999	121.54	121.42	115.85	104.66	150.41	121.69	110.77	89.637	160.69	129.1	115.58	42.785	97.037	61.24	127.18	107.5	113.85	98.728	97.567	100.28	83.464	103.47	125.9	88.638	137.83	105.29	149.5	106.52	72.524	82.823	33.42	62.479	73.767	61.431	55.776	69.482
103.57	103.79	120.53	124.29	84.715	99.892	105.87	106.87	62.461	110.72	132.61	122.1	142.93	117.36	150.52	132.41	136.72	108.94	120.52	99.54	86.922	93.284	163.52	141.93	111.28	29.438	80.266	51.156	122.44	135.33	110.51	107.34	89.108	92.819	71.572	71.225	108.48	92.798	118.64	116.62	150.33	113.35	48.47	47.107	38.726	63.91	60.436	57.86	41.126	69.757
110.75	104.32	120.6	108.25	102.28	92.6	93.578	76.652	94.398	71.217	129.73	78.58	121.49	85.187	133.62	85.456	126.1	97.111	127.93	86.438	79.682	73.555	140.64	110.16	88.77	46.84	86.203	69.729	102.25	95.862	70.78	74.534	73.388	73.91	96.752	71.064	97.129	95.192	96.341	102.78	119.17	109.07	84.872	95.673	73.431	93.447	103.11	96.855	77.85	105.39
98.059	99.835	86.687	88.812	65.947	83.399	69.412	75.69	71.545	91.135	106.19	64.818	117	84.194	121.49	83.637	106.15	97.358	118.06	91.459	73.974	86.673	99.66	72.329	50.147	40.74	51.207	68.843	86.451	98.483	53.581	62.432	70.087	72.816	75.654	53.154	79.931	83.736	70.05	83.198	87.956	91	127.71	120.65	116.29	109.74	130.78	128.79	119.52	140.56
99.503	99.013	82.893	80.928	61.157	71.43	61.235	60.573	50.528	68.251	95.786	82.905	107.09	86.461	109.31	80.589	98.224	102.17	113.95	97.533	72.046	97.907	90.582	65.081	50.386	38.334	66.662	67.119	84.446	110.61	54.851	58.258	72.983	70.644	62.313	49.522	85.958	77.99	74.169	84.362	86.853	86.642	156.74	122.34	119.08	92.758	135.7	131.94	149.81	157.35
96.326	89.172	95.08	96.437	49.453	70.561	66.161	75.01	33.413	72.19	87.201	102.73	116.68	107.54	105.03	79.263	95.243	99.098	96.439	89.534	70.829	111.35	114.89	92.828	94.988	45.159	60.744	59.594	90.211	121.09	83.125	90.144	62.126	65.643	53.9	40.182	94.743	76.038	90.795	101.87	82.612	85.667	141.65	95.849	86.619	61.89	120.33	109.02	152.62	140.1
105.86	102.41	117.04	114.53	82.529	86.17	76.416	83.919	41.039	61.141	90.737	118.24	122.21	119.76	108.04	72.635	107.47	92.712	93.387	80.798	50.968	107.48	130.97	121.09	144.09	73.12	103.16	73.194	97.865	115.59	94.547	107.53	53.499	61.73	68.93	42.001	103.97	83.263	116.51	119.84	91.858	94.349	99.589	65.514	36.878	32.937	97.091	79.643	118.39	99.077
109.4	113.73	103.02	119.48	86.064	83.034	66.434	90.337	25.275	62.259	87.887	102.78	124.41	117.5	113.25	62.746	111.95	92.195	96.149	74.501	48.327	111.32	92.022	100.55	148.78	68.724	124.56	81.943	90.016	86.551	58.96	88.006	41.821	56.361	107.09	59.961	106.95	97.852	128.56	123.99	103.96	104.02	76.346	66.571	27.911	35.531	90.774	76.014	92.028	71.803
124.39	115.69	71.816	98.426	88.804	57.724	50.254	63.507	1.0871	44.353	99.695	81.287	111.58	88.34	121	57.056	113.53	93.462	123.91	82.663	78.389	113.26	14.027	32.312	91.711	27.53	157.54	82.391	74.673	43.377	-18.808	15.325	45.995	52.03	153.77	99.314	112.3	108.96	128.39	102.35	120.17	104.44	99.321	104.46	58.46	55.342	110.41	105.36	100.39	78.508
136.86	102.22	8.3713	54.193	64.323	47.685	12.89	24.354	-18.062	72.315	74.393	45.891	62.429	24.607	79.538	68.2	99.199	102.88	164.22	110.78	86.79	89.525	-119.16	-86.202	-38.882	-0.67976	163.94	104.98	61.768	12.457	-122.29	-86.777	54.931	61.702	144.6	126.15	129.58	101.03	132.11	54.355	104.82	92.069	138.54	146.74	102.65	85.352	144.69	142.37	127.78	102.43
[truncated: 66 more columns]
