# Supplementary material for: Constructing high-order functional connectivity network based on central moment features for diagnosis of autism spectrum disorder
Source: PeerJ. 2021 Jul 6;9:e11692. doi: 10.7717/peerj.11692 (PMC8269664; doi:10.7717/peerj.11692)
Supplement: Supplemental Information 2 [file peerj-09-11692-s002.zip › raw data/Subject_77.csv]

87.088	117.88	93.285	99.224	106.27	132.47	107.29	133.03	96.147	195.59	80.463	82.372	100.28	105.9	100.66	129.47	76.594	59.213	93.486	94.653	140.59	129.63	105.56	118.4	114.13	103.54	150.38	118.65	78.383	67.647	71.281	85.609	115.87	122.11	111.99	126.66	78.715	94.178	115.85	91.303	68.93	67.37	66.262	67.744	74.559	91.939	59.171	70.948	95.98	91.499
87.42	140.64	98.421	104.3	113.81	119.98	111.5	126.5	117.43	173.89	77.916	92.921	83.109	88.459	85.981	95.394	94.43	93.311	101.94	122	132.91	113.34	97.794	105.17	121.46	106.38	144.85	108.47	86.706	95.756	90.608	103.51	127.32	131.76	123.21	127.24	71.188	104.01	98.301	106.81	56.565	89.949	68.427	80.461	99.501	102.9	78.361	76.828	99.939	85.874
72.29	114.22	93.16	103.12	94.175	117.44	110.48	117.63	151.17	135.72	66.75	87.403	56.438	70.297	65.107	83.833	100.44	110.6	93.411	112.55	123.87	132.5	88.044	104.89	97.478	107.35	109.3	108.37	106.76	122.57	142.66	133.89	150.94	142.43	130.65	121.95	92.915	109.29	92.168	113.86	101.77	131.05	85.575	104.11	130.09	140.89	100.06	93.474	136.83	107.43
63.618	62.297	85.947	103.27	64.809	114.1	114.36	115.47	168.2	95.828	65.007	81.85	42.053	58.185	51.486	90.192	94.885	108.37	84.208	78.426	116.19	161.36	73.232	114.08	50.826	104.08	64.427	115.19	123.52	122.74	177.37	155.63	167.28	148.1	129.64	111.55	119.86	102.79	98.691	102.54	172.27	169.08	110.6	124.35	174.72	198.25	117.53	111.48	181.51	138.59
78.198	35.681	93.174	109.72	70.749	110.74	126.37	118.96	162.51	84.973	72.364	88.24	52.192	62.186	58.36	99.59	82.667	97.333	89.009	63.321	107.93	163.09	77.513	127.27	28.182	109.2	49.627	118.92	120	99.746	173.02	162.07	162.86	144.7	126.73	95.658	126.06	92.509	104	81.063	204.4	173.93	125.34	127.87	206.44	231.62	125.53	119.39	197.44	155.16
91.245	28.58	103.03	114.29	71.332	122.65	133.21	128.09	147.16	113.67	95.009	101.4	73.823	87.558	81.766	122.72	84.536	88.529	85.837	58.687	68.916	140.22	117.64	149.19	-2.3348	105.76	38.375	102.34	105.78	85.941	157.98	159.8	143.39	131.53	123.06	79.853	115.96	91.827	94.058	73.027	182.64	149.83	106.48	101.31	177.56	214.21	107.37	104.64	153.58	143.32
96.783	37.41	113.28	109.68	89.782	130.43	125.05	127.24	131.95	152.54	107.15	104.45	91.536	111.5	103.72	123.07	81.932	78.086	82.867	74.42	40.753	94.798	167.1	155.24	11.486	103.1	61.571	86.415	82.961	80.795	127.07	143.03	125.85	117.91	131.58	81.428	92.55	96.912	70.915	77.868	119.31	105.18	81.446	75.286	123.11	157.33	85.492	86.723	84.832	109.23
81.897	28.625	103.08	88.963	97.327	133.99	98.409	112.37	128.5	173.56	95.674	82.992	88.026	116.54	110.2	112.38	69.166	61.516	67.46	74.173	37.055	62.163	179.16	136.45	34.621	88.925	92.903	86.966	68.096	75.923	86.375	104.55	106.99	97.494	137.53	100.31	81.708	101.44	61.529	95.131	87.104	76.211	63.732	61.49	64.49	105.34	64.45	76.738	41.877	85.877
87.841	50.321	88.011	77.548	101.12	116.32	78.049	103.62	108.14	154.33	98.677	102.68	90.989	122.46	103.62	108.16	77.325	77.603	92.045	101.32	90.643	64.389	132.67	100.98	90.124	88.192	132.04	113.26	85.199	92.976	53.004	75.963	104.45	97.01	128.03	124.3	87.604	107.32	81.587	107.67	110.59	90.845	63.088	63.004	27.732	51.086	67.301	68.582	22.025	47.508
88.058	84.961	73.554	73.132	135.39	129.11	75.161	91.117	133.96	141.58	80.894	106.64	96.657	126.19	120.39	136.29	88.38	93.663	87.322	104.89	165.29	111.33	114.66	92.086	171.98	110.53	169.19	139.63	105.39	103.05	88.29	82.102	91.146	90.186	132.46	128.8	119.45	112.55	128.81	129.01	203.43	146.26	64.713	71.257	19.41	37.922	66.934	71.621	54.508	46.903
107.36	115.56	52.701	67.698	92.642	93.667	64.565	79.199	93.432	83.796	85.98	125.29	97.021	99.137	119.7	126.73	136.33	135.72	90.984	94.534	144.12	112.35	16.477	52.335	84.518	63.651	104.39	114.47	126.43	110.14	41.073	54.379	51.415	62.989	57.234	91.834	147.91	124.63	156.78	145.75	253.02	193.92	72.458	73.056	11.453	52.544	81.955	80.77	74.302	81.585
112.4	145.66	59.715	89.153	78.001	92.447	76.466	89.403	81.909	77.109	92.394	129.39	106.38	97.572	113.62	121.45	160.59	146.45	90.125	107.7	108.11	104.96	12.8	75.341	29.096	57.718	71.847	91.324	129.13	124.62	71.185	92.103	55.578	77.21	31.332	59.337	138.86	129.2	141.32	134.87	216.85	175.87	84.671	81.95	46.649	85.388	97.378	90.056	94.082	114.38
109.16	135.3	81.816	105.73	79.838	77.948	80.162	94.086	69.209	81.067	83.903	102.18	102.46	78.637	92.318	73.487	140.4	125.21	96.189	116.42	65.793	70.508	21.016	89.018	13.516	57.272	59.407	73.736	111.11	114.53	69.128	109.36	84.081	102.66	29.278	52.396	109.91	128.77	97.358	109.28	107.9	101.51	110.04	102.16	97.316	121.93	121.88	111.47	108.51	143.86
95.067	107.74	113.05	129.91	89.62	101.71	97.174	115.45	91.856	119.16	97.694	95.845	104.85	94.643	82.572	81.118	113.08	102.68	114.11	125.31	79.389	99.275	87.973	133.07	108.48	105.45	80.356	90.541	113.6	126.49	149.37	156.82	159.87	158.8	84.565	86.535	95.39	131.31	65.586	85.693	29.536	43.787	110.23	103.64	111.49	113.88	125.82	109.04	92.6	114.53
80.657	65.316	129.03	144.16	94.027	121.44	121.81	126.73	112.98	136.73	111.53	89.519	102.53	98.814	77.643	93.389	91.375	80.2	127.42	113.53	109.9	134.77	116.51	147.6	181.72	132.19	104.82	127.23	117.55	119.03	201.43	162.93	204.96	180.03	129.98	123.07	80.318	117.23	57.353	66.64	11.371	25.724	98.618	87.138	119.99	109.57	110.74	92.758	84.233	82.134
94.528	82.679	138.09	146.85	113.51	128.12	143.25	117.38	121.44	124.74	125.41	107.41	108.17	100.58	93.354	110.53	102.76	91.047	152.3	123.21	144.83	162.78	119	129.92	235.25	145.57	132.45	155.88	124.89	120.11	226.81	146.09	198.61	161.35	137.91	131.21	79.911	102.53	76.756	67.21	51.435	63.361	77.612	68.191	98.128	79.236	95.917	76.802	78.019	57.909
128.03	146.57	139.66	131.21	128.17	108.21	140.73	84.338	108.49	80.39	131.24	123.73	114.64	89.851	117.47	106.78	132.69	120.23	172.7	142.86	145.07	154.11	101.02	87.806	224.42	131.24	137.73	148.81	125.22	124.3	198.76	110.53	134.98	106.71	95.614	103.96	88.793	92.023	101.48	85.894	99.394	122.08	69.295	73	70.827	49.646	99.805	87.315	79.364	65.123
159.7	217	144.65	115.38	136.62	84.534	122.35	56.913	93.517	41.815	139.19	133.42	126.36	93.536	134.34	102.54	151.27	141.8	187.78	169.97	132.62	133.15	109.65	71.462	203.22	127.97	137.65	125.49	124.41	137.23	168.71	103.66	68.378	67.337	49.234	71.198	94.022	88.071	111.67	101.55	116.19	157.03	84.697	107.74	70.04	31.511	124.83	119.07	78.744	72.478
173.77	233.93	150.4	93.979	156.5	58.462	88.553	32.089	85.119	23.459	118.02	105.76	125.34	92.066	135.35	86.18	123.05	133.51	188.8	173.4	119.48	107.08	113.75	61.587	204.42	134.94	138.79	107.43	112.75	123.32	106.3	89.792	13.398	40.357	11.713	50.847	101.76	93.466	111.45	108.7	106.52	146.45	120.83	153	80.761	30.325	157.18	158.78	85.827	87.728
141.91	164.06	148.42	85.223	156.85	62.447	75.145	32.365	102.7	33.745	95.57	52.424	118.25	98.242	131.02	97.558	79.331	96.353	149.51	119.67	117.9	116.98	140.41	86.778	216.05	147.03	129.65	108.02	101.55	90.454	93.355	94.005	3.9338	37.947	27.592	55.757	107.8	96.4	103.03	104.91	115.53	124.34	145.62	164.36	107.41	54.905	154.1	163.56	85.843	86.444
110.79	112.23	157.92	105.32	170.19	88.383	97.381	59.285	126.5	57.061	99.473	46.406	127.36	131.71	135.95	141.91	71.823	87.11	131.22	93.187	162.75	165.86	198.37	133.95	301.68	190.11	148.84	128.33	107.27	89.473	167.08	139.51	58.342	76.89	97.017	79.45	116.55	105.34	98.146	97.039	141.51	121.61	139.75	137.46	108.65	37.165	127.93	122.34	58.189	41.826
89.042	87.054	154.95	116.21	180.86	98.685	113.95	65.909	134.32	56.015	74.258	31.231	112.09	124.44	127.62	139.73	78.178	85.584	112.63	78.175	174.11	168.55	198.58	130.12	310.32	187.19	162.24	134.43	96.085	76.703	188.16	134.05	81.752	79.501	134.6	88.86	116.32	107.44	97.054	97.722	139.98	110.36	122.08	106.62	85.899	34.213	100.2	89.88	68.755	62.118
85.066	103.28	141.94	118.62	164.81	92.002	115.07	62.351	125.37	33.247	49.861	26.657	83.161	93.253	102.86	100.68	95.009	91.621	100.26	83.551	145.71	126	161.54	99.73	226.29	147.55	154.46	118.34	80.311	68.928	160.92	102.31	64.795	56.233	128.07	87.976	98.227	101.22	93.688	103.52	84.131	82.184	112.98	103.21	76.089	62.042	95.32	93.315	108.63	126.57
104.34	152.26	132.27	119.99	135.46	72.467	104.55	65.812	104.19	7.2983	56.817	60.499	66.013	72.097	76.368	57.198	110.61	109.35	107.46	113.06	113.18	73.184	121.84	75.351	134.81	115.76	134.93	95.699	76.139	78.257	113.39	80.707	35.158	39.778	98.619	92.461	70.023	94.688	87.679	104.47	-8.5281	45.712	126.84	131.27	101.97	98.869	122.98	126.98	137.72	167.89
121.05	183.96	124.82	109.26	131.36	64.855	82.833	66.221	103.84	6.6844	65.969	93.984	61.982	67.866	79.036	41.608	99.797	121.71	99.583	120.56	93.657	47.041	111.18	67.873	118.36	115.76	116.74	79.277	74.797	83.148	73.026	68.519	5.5863	26.994	78.577	103.03	66.527	96.534	91.301	108.65	-60.799	28.367	150.48	162.02	130.6	122.39	152.88	165.51	144.4	175.41
115.06	167.3	115.07	100.43	135	72.839	72.775	75.436	111.93	24.658	84.616	114.52	77.266	88.213	105.57	61.212	79.854	121.74	72.376	96.017	86.639	49.916	130.14	88.018	154.69	135.02	105.03	78.336	73.921	83.555	65.504	74.518	5.2175	33.059	90.221	115.06	76.744	95.013	93.81	103.36	-43.013	43.283	166.15	164.71	161.25	129.16	157.08	168.56	120.74	143.15
97.125	134.19	106.45	96.321	160.55	95.101	74.48	82.092	123.04	57.011	80.301	103.8	94.745	118.32	133.94	92.827	55.004	109.6	50.894	77.936	91.722	61.626	157.82	112.85	221.29	164.14	122.98	91.588	64.851	82.545	76.936	83.091	24.927	51.234	119.01	115.66	94.271	92.151	96.157	94.278	18.35	70.444	158.63	144.42	150.7	108.14	137.39	139.59	103.02	121.44
94.117	119.08	108.09	106.51	165.16	95.94	90.808	93.017	106.01	63.855	89.341	97.142	115.19	140.63	139.67	100.91	58.83	108.94	70.548	93.846	112.43	66.976	169.03	126.98	259.79	177.37	141.71	97.906	64.192	95.487	84.548	93.391	58.253	86.122	142.59	109.3	97.66	89.493	89.159	86.887	59.607	98.177	140.75	130.08	130.25	77.669	123.91	106.2	88.601	104.53
89.771	89.483	103.76	101.49	126.47	80.511	96.195	85.098	93.188	46.836	85.834	59.595	108.15	113.57	126.63	76.142	74.73	104.73	73.146	75.175	112.27	70.513	151.34	110.19	201.42	138.71	107.35	74.065	65.939	87.959	58.511	69.298	51.505	84.891	132.91	95.191	105.1	93.666	84.796	106.81	76.344	119.55	121.46	133.4	105.09	91.589	115.27	107.88	101.46	136.95
100.38	100.04	112.64	108.27	113.72	82.344	111.28	88.197	104.17	56.54	89.594	58.723	101.82	96.56	101.39	68.389	93.205	109.84	86.092	87.547	143.49	98.548	154.19	106.01	166.85	129.85	102.79	73.894	81.769	91.336	79.383	81.745	51.361	92.538	124.22	92.178	98.649	102.2	84.049	116.63	56.893	108.32	109.36	142.87	100.28	112.85	117.16	121.5	118.14	153.92
107.93	115.26	116.21	102.6	136.53	86.839	112.35	81.825	127.55	77.144	78.197	66.506	88.812	71.879	86.62	61.102	96.719	114.26	67.318	82.061	169.32	119.35	146.75	87.206	162.04	130.07	122.18	89.042	89.291	75.456	95.131	88.209	45.874	82.089	116.54	98.861	96.622	106.09	92.173	115.07	41.453	83.795	109.74	140.44	115.16	141.52	117.92	140.06	133.94	166.5
91.967	100.56	95.039	96.327	100.95	87.758	103.7	93.128	119.94	80.646	104	96.473	81.817	64.633	76.851	71.529	119.05	121.53	17.535	41.149	144.37	119.5	113.88	79.773	100.02	105.72	111.3	100.26	100.56	68.118	108.63	97.068	59.148	77.157	113.85	115.41	89.307	91.303	93.189	94.396	45.247	74.284	105.41	105.32	150.78	171.12	101.33	130.33	113.36	144.74
83.018	113.2	75.539	94.255	91.443	103.98	85.764	106.62	106.08	98.144	114.54	124.44	80.276	88.617	75.789	93.949	124.8	125.2	1.4934	46.296	107.68	95.745	82.922	83.781	81.836	106.43	129.55	116.54	103.1	81.551	112.54	104.42	80.056	85.629	117.8	127.78	87.274	76.642	99.876	74.55	54.161	61.068	87.427	67.777	138.18	149.16	85.765	107.28	97.785	123.38
110.22	153.31	79.468	99.584	76.535	81.185	73.975	117.88	55.798	76.052	153.56	171.74	103.39	116.61	87.539	86.994	145.95	153.75	63.985	101.65	85.568	60.35	44.685	78.933	95.388	105.86	118.83	103.31	114.55	119.21	70.499	95.494	104.49	111.65	116.24	133.04	92.202	78.195	103.02	78.823	53.154	75.168	74.008	56.03	109.75	78.001	96.497	91.022	56.634	67.584
123.27	189.04	103.54	120.29	95.148	127.09	100.12	137	86.96	117.55	175.86	188.98	136.97	175.08	113.56	140.54	148.68	160.58	136.19	174.39	96.866	97.077	110.93	136.46	145.44	148.02	115.53	101.62	132.32	174.97	136.85	139.24	134.71	152.31	148.41	128.06	105.94	95.157	109.4	100.05	78.036	89.935	42.651	51.374	53.656	3.9884	83.989	67.273	41.459	24.37
115.14	129.37	101.55	102.88	62.673	121.78	116.65	116.97	101.9	112.76	160.77	132.11	134.32	139.94	113.88	121	134.38	140.35	152.61	151.3	38.987	100.3	77.03	114.66	8.7589	82.215	25.423	71.814	124.28	150.75	72.708	81.156	97.638	116.39	108.38	98.432	113.26	102.73	102.83	118.24	97.269	95.531	39.874	49.588	33.153	24.941	64.357	65.151	65.127	65.124
112.47	89.73	113.1	101.48	60.813	107.34	155.56	111.2	122.57	100.64	178.53	118.48	153.66	112.88	118.27	105.13	138.03	136.03	150.69	127.67	38.892	125.04	79.774	103.11	-38.751	51.619	-7.4482	64.22	121.5	126.8	75.255	75.339	107.59	111.18	111.86	92.815	101.44	94.316	84.711	98.183	102.42	110.56	62.915	53.26	84.561	60.666	60.209	58.36	72.266	61.969
113.49	72.163	116.23	92.424	96.793	87.581	168.16	95.878	141.57	85.864	162.46	100.48	153.69	76.358	114.58	66.383	119.56	120.65	114.19	95.86	53.123	114	60.703	68.497	-32.17	38.523	22.972	74.18	96.858	76.536	52.514	57.809	106.95	91.715	110.55	95.89	79.747	70.947	71.668	61.614	75.182	104.61	104.92	74.563	144.61	111.04	82.497	74.471	107.91	88.549
118.83	83.84	107.35	85.296	117.99	86.553	149.47	88.566	150.66	82.532	130.97	95.649	134.81	67.295	101.49	47.207	95.552	102.89	76.731	78.355	62.537	86.331	31.703	45.583	-19.731	42.83	68.523	92.467	72.917	43.256	20.869	40.484	85.946	66.544	79.081	92.013	63.525	55.128	72.526	43.671	29.997	83.017	136.35	106.96	149.17	138.69	120.85	104.65	146.57	131.08
126.36	111.01	97.052	89.548	90.594	96.435	120.58	98.095	138.66	78.485	123.66	122.36	118.02	96.105	91.123	66.66	97.34	103.75	68.433	79.854	71.704	78.969	20.26	57.194	-21.88	54.924	77.791	102.79	74.078	56.999	13.167	44.182	59.622	54.122	26.848	74.183	67.021	64.565	84.213	65.982	7.9721	76.21	145.29	138.17	106.74	127.55	154.4	132.57	143.93	144.81
126.85	128.65	88.158	93.87	59.74	103.63	92.676	102.23	115.73	75.723	104.37	136.88	97.386	125.59	78.877	96.018	103.28	111.31	82.779	93.741	72.658	83.289	11.614	74.643	-45.815	58.755	67.812	109.23	84.534	87.209	9.0184	47.064	25.323	42.349	-34.649	40.053	87.975	91.65	102.17	109.9	30.726	73.959	138.67	157.82	50.047	106.57	161.47	152.95	127.99	159.73
119.63	129.12	87.129	92.342	62.066	84.98	74.91	91.584	90.471	55.79	77.151	125.89	81.952	124.75	76.799	101.75	111.29	126.35	96.363	98.364	82.022	89.143	13.387	77.549	-31.965	55.704	68.535	103.91	94.462	106.26	17.029	52.503	10.913	40.411	-50.381	19.893	117	114.3	117.53	144.73	95.345	95.169	131.58	166.32	43.599	101.56	143.56	166.54	107.75	161.58
114.48	134.46	87.788	96.183	75.819	69.673	70.042	93.185	70.477	45.797	66.491	122.77	75.008	124.44	73.174	115.07	127.98	150.88	115.44	115.36	91.108	98.749	24.761	82.541	6.838	63.357	89.461	99.798	115.53	131.92	66.517	84.159	38.996	67.586	-17.034	32.752	135.46	122.45	126.84	142.52	156.52	128.33	108.8	151.35	49.973	91.004	109.3	153.07	82.935	135.41
106.92	118.94	84.456	99.124	87.756	60.991	75.944	102.24	65.23	40.625	69.59	106.04	72.831	114.13	71.774	106.87	129.06	146.16	115.83	113.98	89.926	83.545	39.018	86.753	28.515	63.65	112.8	96.07	124.54	124.76	106.52	108.42	74.505	92.009	49.544	73.933	116.64	102.33	120.84	109.64	169.55	154.27	87.87	128.97	89.953	103.53	78.822	128.49	75.432	101.2
113.61	112.13	86.541	94.797	107.34	78.492	84.28	107.64	81.073	60.913	83.207	102.88	82.272	121.07	89.263	110.75	116	127.19	124.83	120.7	89.56	72.774	71.9	90.819	61.598	77.237	127.36	98.476	127.19	110.3	130.02	115.64	94.978	97.688	99.262	111.15	97.317	89.667	117.11	86.242	149.72	165.31	59.226	98.312	68.039	72.29	61.244	93.2	67.05	65.733
107.64	82.035	87.623	91.407	86.745	119.6	106.83	117.19	105.08	95.009	129.93	116.76	110.41	149.17	115.9	145.6	110.39	98.266	122.57	107.75	77.201	85.572	131.33	114.94	47.698	81.947	103.87	104.09	129.88	104.18	155.37	120.4	102.4	89.616	114.99	122.9	82.968	84.801	107.31	79.194	132.28	156.87	30.757	55.403	21.329	30.259	39.481	45.049	45.311	32.644
105.65	63.745	99.308	91.398	97.325	140.48	132.96	113.36	115.8	121.19	160.22	128.93	144.21	160.41	129.92	156.19	94.986	73.523	127.18	109.9	80.18	86.114	172.81	119.58	58.572	89.895	111.52	119.39	115.36	94.013	135.7	109.11	98.565	78.092	97.153	108.42	70.545	81.344	92.554	72.748	111.56	106.15	31.67	31.741	6.003	5.877	32.622	17.793	46.006	29.799
111.95	72.729	108.63	95.001	100.4	132.43	140.33	108.74	106.04	125.47	175.34	146.35	162.68	144.6	127.39	153.74	100.7	87.425	133.05	113.5	83.213	86.247	171.03	102.76	82.088	90.796	119.27	116.94	108.34	105.12	96.816	95.859	100.21	81.451	57.883	88.171	83.751	87.417	85.985	76.849	104.62	61.123	44.336	31.634	2.9323	2.6881	39.722	22.912	54.203	43.335
125.76	107.5	106.18	108.7	81.299	115.64	130.27	120.99	91.259	121.87	172.62	163.18	152.78	115.43	106.8	146.9	124.42	124.43	140.88	120.52	80.949	86.311	127.39	86.325	79.839	84.453	115.94	103.58	116.55	135.55	71.329	95.995	112.06	105.2	21.749	80.51	101.57	96.927	89.573	86.988	95.769	44.386	55.57	54.456	10.272	27.147	58.612	53.05	71.037	61.098
143.39	137.75	91.535	119.49	38.195	88.372	111.82	138.34	72.336	101.77	167.14	172.88	124.89	81.991	88.954	124.15	155.51	157.6	148.59	115.43	71.539	80.761	54.894	69.489	23.774	55.303	79.543	83.917	133.66	158.56	49.055	90.76	118.03	122.65	-1.037	84.194	110.32	107.2	100.28	107.43	87.732	76.929	67.026	89.917	28.395	64.186	86.132	91.557	79.102	69.257
152.78	160.67	82.148	121.73	58.633	95.295	106.94	140.76	88.075	118.25	134.16	158.61	100.04	83.181	83.917	112.88	144.11	145.26	157.22	133.02	82.384	79.27	22.093	70.478	-6.2402	52.551	89.424	102.99	135.7	156.29	61.688	92.038	108.74	117.84	3.9505	82.284	101.05	113.44	116.9	118.68	91.074	109.85	77.791	119.94	32.231	80.451	105.05	112.42	105.54	94.287
129.65	97.866	65.433	81.723	78.616	74.068	95.842	94.776	92.129	99.865	94.419	89.264	80.782	57.734	91.157	60.355	100.39	88.608	111.69	80.821	56.222	46.153	-15.265	34.032	-75.921	1.1174	74.149	106.06	105.69	84.267	-1.2581	28.001	46.373	44.048	-2.4413	61.649	91.565	102.73	122.6	125.56	122.22	140.7	107.37	135.87	63.656	125.11	107.65	130.51	142.14	160.66
111.56	67.352	80.996	73.22	62.284	72.127	113.95	91.643	81.806	86.092	167.55	129.83	128.14	113.25	115.25	98.868	120.68	91.291	96.176	67.822	75.221	90.54	61.747	67.926	-4.4439	21.875	66.714	99.471	123.21	94.348	69.331	72.287	64.971	46.662	40.682	62.217	101.42	100.75	112.15	113.52	171.12	189.5	112.31	115.98	85.764	95.028	97.121	101.45	88.926	107.8
93.579	57.437	107.27	81.187	98.839	99.6	125.88	99.972	99.494	114.29	173.78	141.06	153.51	154	111.31	132.39	97.946	75.777	83.687	88.62	96.773	116.11	150.89	111.2	127.14	86.652	121.83	106.94	113.29	91.842	129.28	126.85	87.482	69.498	85.103	70.696	90.174	85.718	88.609	76.256	159.67	154.4	112.15	96.396	118.99	95.758	83.717	80.307	93.489	89.634
78.611	44.799	118.66	95.094	99.697	126.39	116.43	121.12	117.87	139.93	135.01	127.01	134.71	145.49	98.036	142.44	75.547	62.838	71.357	88.57	85.741	125.83	189.84	140.23	184.69	125.43	130.56	95.232	95.101	82.771	149.77	155.2	111.21	101.51	114.18	91.929	80.47	76.982	66.524	56.385	109.28	102.74	98.411	76.757	143.59	129.36	68.755	70.104	112.64	88.593
72.855	50.932	125.95	117.74	108.77	156.69	109.46	144.52	146.07	166.62	81.234	107.61	99.335	118.55	106.51	143.11	62.742	54.226	75.261	87	95.604	144.57	216.23	168.38	225.32	161.98	127.38	89.351	79.582	81.21	193.52	183.28	157.64	151.31	173.36	129.82	80.659	81.958	62.685	60.58	65.597	75.241	80.925	67.141	164.37	155.24	57.168	60.757	121.98	75.976
67.078	42.799	115.72	119.6	137.38	160.43	96.458	128.15	154.3	175.19	3.9743	45.537	50.211	59.021	110.79	97.634	32.789	25.525	71.912	67.916	92.399	122.49	166.71	143.22	185.8	153.56	123.42	96.563	49.406	45.555	165.91	143.04	164.55	154.86	207.92	153.51	83.579	84.471	77.412	70.395	46.753	46.991	86.612	77.34	180.16	193.36	54.851	65.621	156.02	120.59
67.463	53.73	109.51	124.9	130.84	149.96	97.389	110.68	134.69	160.94	19.399	35.629	50.347	41.941	119.25	88.426	55.081	37.108	68.617	50.934	110.67	129.28	137.46	130.42	174.51	151.04	105.9	96.899	59.774	52.393	182.5	128.22	175.45	159.26	240.86	171.98	106.15	90.612	97.928	81.574	82.248	64.676	102.37	97.893	187.83	194.01	65.357	70.001	139.84	121.22
79.017	86.647	105.25	129.75	115.29	132.14	92.469	93.626	99.948	145.09	51.712	39.557	66.905	44.852	90.594	84.572	79.575	61.283	67.46	63.765	117.72	119.23	95.747	114.34	169.08	154.18	100.58	100.69	79.393	68.81	162.01	106.57	145.57	139.97	214.66	165.48	111.58	88.434	103.92	78.071	101.16	59.213	130.78	132.1	186.58	194.31	98.732	94.101	137.06	133.73
94.273	133.15	106.64	138.4	90.76	122.62	83.339	95.245	81.719	133.5	76.804	56.625	81.397	60.698	50.542	91.497	102.92	90.575	69.855	97.773	122.57	113.03	85.615	122.17	187.64	171.21	95.467	103.31	99.64	95.682	143.76	107.35	107.12	124.45	169.02	148.82	96.43	86.502	89.267	76.529	85.106	48.341	155.23	165	194.55	198.81	144.48	130.28	138.09	128.71
107.49	153.65	100.62	114.17	82.373	89.967	49.232	76.051	74.171	99.312	37.498	42.006	54.335	33.814	31.366	57.162	98.368	104.74	70.993	111.82	102.02	80.89	54.092	94.058	182.71	151.83	72.002	90.961	90.232	87.634	56.513	66.351	55.601	87.501	113.91	125.57	89.108	98.334	75.587	99.022	49.093	46.903	173.4	186.51	190.9	206.82	190.07	179.31	151.88	146.15
99.514	142.18	91.621	88.879	83.097	71.196	36.572	67.676	80.437	73.886	3.8758	39.129	20.296	27.044	43.477	46.283	90.038	100.12	80.469	119.42	88.778	63.828	57.733	89.091	162.59	127.5	66.586	91.11	76.995	84.427	31.118	64.915	65.844	89.506	125.35	122.72	85.713	112.86	70.771	111.45	28.794	59.142	173	178.72	196.88	203.35	203.31	194.45	146.67	140.46
74.925	93.093	79.97	57.365	99.333	51.32	39.413	48.895	82.49	50.749	-9.9953	28.381	-4.7784	24.152	80.339	39.761	76.448	77.666	76.066	93.988	77.019	47.663	67.346	77.455	136.62	90.403	77.475	85.786	61.443	64.775	29.064	66.342	104.56	99.367	180.1	135.77	103.92	120.82	84.71	110.72	51.158	81.359	168.92	161.52	205.51	201.71	185.26	194.04	135.19	141.43
43.789	26.599	68.665	45.535	112.56	47.343	61.176	41.246	78.324	53.582	0.52408	5.6385	-5.9623	29.847	99.102	36.428	54.711	32.757	53.938	54.333	61.076	26.635	72.028	74.595	84.408	56.564	102.19	85.547	48.008	27.918	33.802	65.576	131.48	101.9	221.46	146.65	106.98	103.36	96.106	82.855	83.924	78.085	170.93	150.5	232.68	231.02	147.06	187.39	143.78	163.25
54.417	34.6	78.053	72.607	97.664	69.665	89.46	74.54	64.71	90.039	68.663	58.234	39.307	80.43	107.56	85.139	77.941	41.349	77.454	71.175	75.091	61.788	102.88	103.23	93.693	77.804	109.75	88.538	78.706	54.397	92.21	100.41	160.79	127.03	209.82	144.14	115.66	99.435	103.82	64.856	116.45	92.442	153.01	135.63	194.3	190.9	116.87	160.3	110.64	129.77
74.66	67.898	87.385	101.12	93.854	114.95	99.471	107.78	82.804	152.44	89.268	90.438	75.05	113.28	103.89	128.91	83.115	50.303	99.74	102.57	86.848	106.46	128	127.75	105.29	111.95	107.49	106.13	97.998	81.133	126.81	107.97	141.14	122.65	141.06	112.72	108.74	99.271	102.36	69.831	124.95	98.257	128.09	118.31	126.23	142.59	96.537	133.13	110.46	127.53
99.104	96.746	86.613	105.58	75.71	118.4	83.831	117.15	85.744	165.52	90.946	117.47	89.773	105.8	97.824	128.81	92.365	80.476	128.77	127.07	79.664	123.63	94.646	107.77	76.981	105.81	72.336	113.89	106.44	106.48	87.655	70.382	99.244	98.269	46.675	71.578	95.977	106.49	94.596	93.198	105.59	114.25	109.02	94.352	63.232	88.432	97.011	107	112.25	134.74
106.72	111.53	82.47	104.1	68.378	100.5	77.026	114.26	83.866	141.99	108.27	145.24	97.752	98.891	88.305	114.49	107.6	116.17	155.71	152.92	78.06	115.6	54.947	88.953	47.54	87.376	63.237	122.48	112.65	138.21	61.067	57.924	90.714	98.932	10.139	54.661	69.836	105.36	82.955	97.69	67.539	116.48	101.25	71.098	55.138	54.213	102.24	79.642	115.28	126.51
105.63	125.48	87.786	87.08	92.75	75.526	70.245	82.551	98.272	91.709	142.93	158.39	109.86	92.977	117.31	108.51	140.94	169.16	154.11	143.71	101.2	123.12	69.083	76.28	120.35	83.663	67.711	92.723	130.13	168.57	90.255	77.675	113.65	112.25	51.725	70.966	101.04	120.03	95.947	122.64	82.267	150.34	94.62	66.026	41.155	12.501	102.27	82.03	92.323	87.823
109.27	124.73	78.838	92.316	71.656	51.925	79.761	77.379	60.425	54.014	167.65	151.11	107.82	94.4	77.745	85.316	158.74	182.41	171.35	163.46	75.354	79.662	10.083	61.02	34.496	49.31	73.209	87.173	143.14	168.85	60.238	77.088	124.92	121.63	34.685	78.491	90.023	113.85	94.718	100.72	61.694	104.77	95.795	65.206	31.462	15.974	95.965	83.455	86.439	76.925
117.73	127.1	78.983	102.24	53.556	56.637	96.254	85.922	43.1	48.583	168.77	121.23	111.3	97.94	60.345	78.854	158.79	165.96	170.86	164.77	73.279	75.613	2.0937	63.142	-12.387	41.151	75.494	88.11	144.84	143.24	58.631	74.726	128.12	120.16	23.218	80.312	100.28	115.33	102.49	98.289	91.855	87.862	91.034	68.773	5.6645	8.9551	87.541	89.837	66.528	58.63
123.57	114.56	81.787	99.497	42.582	65.422	108.92	96.412	42.69	57.048	144.52	79.132	114.35	87.449	68.172	67.642	126.32	120.04	146.37	136.06	88.905	90.677	8.586	53.717	-28.492	40.961	73.953	96.486	119.11	89.074	35.857	45.298	109.45	97.122	22.818	75.303	116.48	116.31	113.04	106.36	150.4	104.62	89.345	68.078	-2.53	-0.47377	91.596	91.045	50.643	53.746
107.36	80.152	83.866	78.86	72.418	83.425	114.22	93.979	79.892	79.957	99.372	30.546	112.63	71.12	94.806	54.678	55.932	51.974	82.157	77.742	115.87	105.22	29.667	37.999	12.291	56.125	97.273	106.97	67.742	22.435	3.8932	13.12	72.201	59.61	66.678	78.913	126.55	107.59	121.54	108.53	202.95	128.53	95.861	65.857	33.752	14.846	104.42	90.913	76.978	86.762
82.419	51.732	89.529	57.142	135.95	92.744	111.52	80.144	121.35	91.874	70.044	14.656	115.59	61.555	117.5	32.32	-7.229	5.0728	12.315	26.837	146.88	102.57	48.818	24.482	106.59	87.963	138.49	103.94	25.967	-18.785	-25.557	10.924	39.782	34.133	142.07	103.38	120.81	93.628	115.81	99.213	204.04	137.6	114.01	72.9	113.78	55.279	122.27	98.459	131.72	128.62
54.914	36.716	80.78	47.281	169.56	110.45	91.393	68.561	135.16	104.68	44.239	25.532	103.86	64.215	99.206	21.011	-28.939	-6.3909	-31.137	9.8313	131.27	86.743	30.974	22.808	120.99	107.13	147.59	94.782	22.832	-12.394	-47.745	31.69	13.04	20.898	165.02	125.8	102.19	89.383	95.223	91.955	147.42	108.98	119.87	77.381	152.61	109.16	116.96	106.24	196.33	186.48
35.431	48.91	74.407	59.37	164.28	138.68	70.595	71.557	130.8	114.17	38.871	60.979	96.78	81.913	85.085	43.367	16.921	27.383	-33.052	21.476	124.6	116.5	55.094	61.454	129.12	134.02	120.51	85.156	66.209	46.564	19.991	97.571	36.536	47.167	169.26	146.38	100.28	107.82	74.569	117.62	102.83	110.59	107.81	82.363	151.11	136.51	87.644	110.51	203.8	188.41
33.091	67.26	68.69	75.994	137.4	148.51	52.623	77.943	104.13	117.64	19.663	76.026	79.511	84.689	73.69	64.814	73.919	66.386	12.115	58.273	123.51	150.17	70.227	91.844	102.43	139.93	89.326	96.283	108.31	101.22	86.78	134.49	83.422	84.791	139.64	145.8	104.41	130.95	67.346	150.36	85.438	122.91	95.465	90.64	126.57	142.89	62.117	110.45	171.4	167.92
39.531	72.638	70.388	87.97	105.25	137.85	52.037	86.163	90.073	118.77	13.735	69.268	63.935	80.302	83.253	94.273	108.27	91.085	68.47	88.106	131.36	176.48	89.818	109.71	90.557	130.18	75.658	113.54	125.57	130.16	139.26	137.45	139.51	123.53	124.48	134.3	117.27	141.96	80.877	162.09	108.62	140.59	89.826	100.17	110.89	137.64	58.279	104.09	114.92	129.43
39.366	57.52	81.798	97.631	90.172	132.06	75.964	95.581	125.71	133.17	34.059	45.367	60.737	85.582	110.02	138.74	102	85.615	91.944	89.35	128.88	182.84	135.65	133.21	112.56	120.02	86.736	119.03	115.7	129.32	185.23	131.15	176.69	147.43	146.46	122.67	127.62	130.46	103.12	137.58	146.48	132.39	87.924	107.68	115.88	145.18	66.412	94.678	79.907	99.294
59.672	54.119	107.5	113.12	108.12	98.748	111.4	99.623	153.1	124.7	75.807	39.716	79.966	86.283	122.83	132.83	75.428	69.722	115.34	101.15	105.93	127.79	150.77	133.75	137.2	103.06	113.24	110.12	94.922	104.5	155.06	106.87	172.76	145.89	153.79	109.92	105.45	102.66	105.9	83.815	129.76	76.828	102.42	121.57	149.37	162.71	89.057	92.816	84.738	86.068
91.617	75.84	133.67	126.6	125.21	74.53	131.33	98.032	163.45	103.51	123.92	70.275	116.52	93.458	140.79	121.29	82.478	80.21	135.68	111.42	73.728	86.436	171.84	132.61	156.42	92.565	105.79	86.226	104.66	105.6	130.91	98.821	144.8	126.32	131.32	94.791	100.55	99.66	101.18	70.455	108.57	52.639	95.135	121.69	122.75	135.63	90.364	88.777	86.036	70.917
117.14	103.33	138.77	145.27	100.39	80.224	138.79	115.13	135.93	92.497	163.79	128.07	150.63	119.07	137.08	131.65	126.21	107.52	163.89	132.11	41.105	75.719	177.19	145.79	86.47	80.475	74.047	88.544	143.65	143.69	138.43	117.09	118.28	112.22	75.59	75.213	93.988	112.08	90.753	88.364	93.118	69.108	66.273	100.91	58.962	84.358	67.958	66.08	69.581	53.215
136.72	123.36	128.5	147.14	86.741	85.055	129.04	124.15	92.76	83.322	163.2	159.51	159.19	125.28	127.43	127.39	155.83	133.51	180.72	141.08	38.002	67.661	148.13	133.97	12.034	65.327	64.2	106.36	161.05	162.81	117.16	112.71	83.307	90.083	28.875	58.994	94.949	122	92.673	121.13	96.031	120.7	58.627	95.132	28.496	52.44	68.272	63.682	53.158	51.493
139.09	132.2	115.78	129.37	113.1	105.44	114.26	117.6	101.58	97.583	129.52	138.33	138.06	118.73	134.42	130.68	139.45	141.84	148.85	114.23	60.164	68.607	136.61	116.54	23.763	66.559	89.863	109.51	133.96	141.75	94.083	93.074	40.486	58.263	38.052	54.146	118.89	119.02	114.96	148.06	126.18	172.33	82.982	117.38	46.779	65.74	102.66	98.595	59.642	74.608
147.19	143.76	108.18	112.47	129.31	97.748	106.09	109.66	107.2	96.556	112.4	114.08	104.7	103.8	121.99	108.34	103.23	143.19	116.61	96.275	56.572	39.071	86.772	82.666	40.06	53.028	107.4	86.645	84.092	95.659	16.327	49.029	0.9686	30.881	44.112	52.16	124.15	97.714	124.43	131.89	112.87	155.7	138.52	153.25	106.39	113.75	166.37	147.8	84.158	106.54
139.97	147.8	113.93	111.92	150.23	87.208	119.22	103.26	119.5	89.236	106.86	85.17	85.107	91.051	101.54	69.217	65.314	115.07	84.24	94.237	49.943	12.849	67.809	75.402	73.411	50.207	127.02	67.707	39.339	46.604	-20.909	34.42	0.47915	32.658	69.089	58.917	90.159	63.284	102.86	85.046	62.135	76.041	193.73	179.23	202.06	178.4	204.06	180.17	132.71	132.09
112.73	130.6	118.31	103.43	139.61	77.971	122.03	84.336	115.23	68.726	112.74	68.39	86.371	76.721	106.94	53.6	76.187	95.664	59.541	79.957	57.045	45.699	85.164	81.269	112.33	54.475	101.73	53.012	47.164	45.227	25.164	53.571	50.958	61.989	99.555	75.835	80.04	60.766	79.848	72.897	53.168	38.239	194.78	163.56	221.31	178.5	180.07	172.51	142.16	123.27
76.82	98.763	119.78	90.788	147.52	74.139	117.5	60.228	96.878	61.221	105.71	54.642	103.98	64.33	126.72	59.628	104.17	79.943	60.686	77.373	123.37	108.54	118.06	90.154	183.52	89.862	103.47	77.786	88.251	82.484	125	101.86	135.6	115.86	151.84	109.1	80.501	78.848	70.799	80.37	85.047	53.524	158.16	126.1	200.6	127.83	124.15	135.13	117.41	81.494
34.365	37.856	97.439	66.425	144.82	89.682	96.849	39.714	90.76	86.789	72.214	15.856	99.675	47.78	137.75	93.094	111.47	61.179	50.777	50.742	183.79	154.61	120.86	88.801	201.63	117.98	108.13	113.32	122.69	117.38	191.88	127.8	180.01	140.17	188.92	141.38	100.17	100.77	88.015	93.294	144.42	94.723	109.15	87.398	143.32	88.928	70.745	100.1	89.835	67.056
12.439	-7.204	71.469	43.966	141.73	118.29	73.303	31.762	117.82	129.17	33.84	-28.739	73.833	35.712	144.54	131.97	87.234	49.412	23.702	8.3403	205.02	161.41	126.49	90.473	206.75	135.02	108.95	120.58	121.69	119.93	202.24	125.06	158.05	119.01	205.7	158.59	136.16	112.68	119.96	103.14	191.96	124.17	85.732	77.954	87.308	88.857	55.339	98.569	84.516	94.345
37.747	-1.3534	61.704	39.566	129.96	112.34	59.99	39.178	118.89	133.55	12.363	-41.298	42.431	23.912	122.83	110.37	47.456	47.344	24.884	2.9326	157.28	96.029	105.63	80.195	161.46	114.84	102.36	101.02	84.047	78.286	114.37	81.739	86.8	67.976	162.57	141.57	139.87	100.52	130.22	92.103	156.95	88.272	110.18	102.71	77.16	128.04	87.116	125.56	121.48	166.06
90.936	64.377	84.223	65.456	105.03	92.144	74.308	72.302	86.102	103.64	52.532	25.38	50.515	56.049	99.737	81.99	50.43	72.829	76.704	59.483	102.39	46.712	132.58	103.91	137.51	104.42	104.39	84.296	67.824	64.069	85.986	88.658	63.098	62.328	115.57	107.46	113.96	83.442	113.35	80.811	79.94	39.576	137.62	127.14	99.181	138.21	124.94	134.8	149.24	198.72
132.45	127.8	115.42	84.372	74.319	64.935	88.34	96.438	32.512	59.039	118.23	118.36	88.453	104.46	93.189	69.946	99.067	117.05	144.75	124.14	73.415	46.162	170.24	126.13	134.06	102.87	106.71	80.989	94.753	92.419	126.33	129.9	96.61	95.377	81.287	72.858	94.598	85.28	94.89	98.802	34.563	39.986	131.39	126.61	108.04	102.96	140.72	118.29	143.18	181.35
127.51	129.13	121.8	74.175	48.019	62.285	84.026	96.507	13.956	50.971	155.78	158.38	119.91	140.21	99.237	95.989	150.59	148.57	165.56	133.06	70.331	83.761	180.12	128.2	119.52	103.49	100.65	89.336	143.72	138.58	192.95	168.17	140.55	123.87	64.365	53.003	103.78	107.13	96.935	139.17	62.276	94.784	88.418	99.945	84.639	67.285	127.97	92.349	116.63	145.65
101.06	93.669	106.17	50.595	56.698	77.181	69.402	81.825	51.415	83.42	145.56	130.62	126.49	143.88	106.58	122.61	162.09	154.29	131.63	95.673	88.422	108.9	155.87	106.74	120.47	107.11	98.951	95.919	167.67	156.31	209.64	169.82	147.24	117.69	61.637	55.127	127.46	128.93	114.01	165.04	124.33	153.84	57.586	82.753	67.96	73.439	118.75	88.914	99.769	119.96
105.72	115.63	105.29	64.38	91.753	103.5	79.138	98.51	116.83	129.92	150.61	132.81	137.08	159.98	118.05	150.96	159.45	167.45	105.51	94.946	138.9	134.07	175.86	118.33	211.44	146.03	115.38	96.803	166.31	167.43	229.7	188.87	150.29	123.78	92.425	82.347	144.7	138.75	125.73	150.03	166.24	185.68	64.422	94.117	76.192	82.282	130.89	98.039	78.399	69.819
131.28	144.5	97.301	89.361	91.567	97.321	85.415	116.82	131.91	132.67	117.81	118.86	109.2	128.41	87.85	99.338	119.66	145.7	86.321	110.37	107.66	91.803	130.63	103.32	170.26	116.08	99.978	88.918	112.19	110.09	122.59	129.71	94.656	92.617	64.366	89.262	119.05	113.2	113.27	97.449	131.96	131.11	111.97	126.43	100.5	142.29	144.84	120.01	124.25	118.31
151.4	182.83	113.72	138.44	89.571	97.436	114	147.46	121.85	116.09	105.71	135.74	99.391	111.64	67.161	52.197	94.138	111.3	92.821	154.81	99.001	85.975	144.58	134.14	156.41	107.03	109.89	97.236	66.532	66.326	102.4	127.27	86.717	114.02	93.831	102.61	65.566	71.292	84.607	46.308	77.514	77.942	157.68	159.5	175.81	199.25	142.45	122.78	172.16	149.98
138.7	155.56	115.07	125.79	102.29	89.476	89.025	108.61	106.43	95.583	27.145	86.337	59.507	45.419	71.452	5.2824	62.731	69.807	79.788	137.4	76.138	97.869	92.808	99.438	115	76.253	91.426	88.563	37.509	23.406	48.964	76.709	57.088	100.65	106.78	102.46	70.978	66.553	87.517	70.969	75.37	80.363	165.16	171.25	181	235.56	126.57	135.84	214.57	213.78
108.95	102.28	104.93	108.86	89.954	97.919	63.284	82.302	87.125	111.01	-6.057	71.09	40.372	27.577	72.472	35.642	74.862	64.452	99.844	125.79	86.521	139.2	10.045	73.242	59.624	77.932	64.051	95.384	71.8	67.559	52.102	79.455	75.438	121	117.66	115.63	95.457	96.882	102.61	113.22	100.19	122.44	137.7	145.82	161.2	225.48	118.31	119.48	172.97	180.66
66.415	43.94	90.936	86.432	135.94	134.8	49.798	57.694	135.42	166.28	-48.124	25.422	30.112	33.373	91.85	89.021	62.681	52.078	86.966	88.544	131.59	166.82	-13.606	66.489	88.45	116.48	77.945	109.69	96.905	108.97	88.323	100.85	91.028	120.7	151.45	140.97	129.53	129.9	126.41	148.88	143.98	150.88	121.39	124.54	157	218.34	117.98	118.34	133.19	135.04
54.414	24.151	79.114	84.422	123.78	144.49	64.862	76.594	158.62	173.71	-6.1564	42.769	51.333	73.559	111.32	131.9	78.698	72.943	75.969	51.673	148.69	161.93	20.744	86.019	104.87	123.27	65.544	102.04	116.56	142.98	125.16	124.97	110.76	115.61	161.74	161.88	144.06	136.45	134.69	144.49	164.75	150.22	123.86	110.73	150.18	188.05	115.31	112.94	77.351	82.176
72.498	38.764	86.399	94.496	125.47	108.56	105.13	103.46	149.05	115.74	54.488	66.965	91.344	97.999	122.84	89.099	68.509	73.748	60.609	28.782	140.82	91.249	100.57	102.77	123.22	87.677	92.759	89.432	85.765	96.739	114.45	114.57	104.99	92.319	160.95	156.41	97.842	82.102	117.68	92.913	132.18	90.488	156.74	130.54	190.54	180.37	101.93	121.46	89.377	97.969
106.31	82.899	103.98	121.56	113.83	71.117	156.95	142.89	103.75	53.199	134.76	121.52	143.66	138.21	102.72	44.071	61.19	68.468	83	65.698	114.89	17.139	167.13	127.77	87.625	45.486	146.65	98.072	58.471	49.517	111.82	117.55	103.72	93.322	131.73	115.72	10.39	5.8383	85.604	20.471	64.962	7.3234	164.61	142.8	213.58	158.14	69.92	103.2	126.68	125.04
143.1	122.5	114.66	100.04	124.32	24.359	148.47	115.19	66.247	-0.61288	163.71	139.89	168.36	129.39	107.72	9.3845	65.221	86.705	108.6	87.865	88.121	-14.276	152.88	83.45	76.238	9.7392	153.76	77.057	54.938	22.149	60.05	75	71.599	64.936	66.614	50.323	13.643	-3.5586	86.784	36.94	58.739	14.45	135.15	139.34	145.72	92.573	52.341	98.254	140.18	132.51
133.72	120.72	107.93	97.53	116.16	34.792	148.03	103.09	74.425	12.418	189.04	136.83	180.99	138.24	101.28	44.496	85.166	83.508	114.53	107.02	93.223	15.956	130.16	89.766	43.668	27.91	143.82	87.806	81.812	51.025	88.825	97.852	79.506	74.183	54.142	14.919	28.451	21.356	79.019	72.755	71.878	60.649	104.97	112.96	167.42	84.754	52.572	77.632	132.73	62.768
113.83	115.51	86.302	78.216	115.43	74.111	118.67	76.495	116.65	57.676	161.29	108.66	154.15	132.52	114.94	109.59	102.28	90.692	91.944	104.48	97.427	80.968	97.432	86.506	58.05	73.01	102.79	93.508	107.59	99.05	109.92	98.541	82.173	66.663	62.804	16.456	110.45	93.51	95.505	142.19	115.03	128.46	84.749	84.522	151.78	76.31	79.07	79.926	128.55	16.761
111.83	108.37	68.069	69.934	79.122	68.544	96.011	74.16	99.656	52.559	146.43	113.63	120.03	109.85	113.88	117.76	122.61	112.04	80.809	102.06	74.829	92.502	29.602	61.415	37.42	77.324	51.153	91.309	111.42	118.94	46.868	53.417	83.68	61.013	72.555	54.359	152.65	134.15	100.32	163.07	104.8	147.06	99.496	76.508	161.2	87.414	123.54	98.16	128.02	20.495
110.88	116.04	85.959	90.727	122.2	78.553	113.09	99.451	103.53	61.693	120.41	128.46	108.87	108.84	116.59	97.683	100.86	108.49	77.668	123.61	89.134	69.287	45.235	72.068	103.19	103.92	110.36	113.19	80.837	95.074	19.282	38.726	98.32	83.562	135.66	110.14	111.46	107.07	94.686	118.22	56.138	93.322	114.64	90.533	187.7	98.951	138.21	115.31	151.86	70.215
92.002	95.216	103.85	96.394	147.69	97.474	120.05	117.26	124.89	77.042	100.14	137.78	107.17	111.13	137.09	95.6	87.299	113.51	63.907	96.696	82.615	54.729	77.681	81.534	125.14	94.586	143.8	103.79	66.428	69.773	8.7379	26.739	94.755	92.217	157.02	134.22	75.702	71.969	104.27	94.343	57.939	65.442	70.698	74.729	102.54	56.366	92.258	106.44	118.69	112.02
61.055	74.739	117.74	105.4	181.86	124.58	128.72	129.64	159.34	114.56	82.799	135.11	119.6	130.62	148.23	112.36	76.135	107.67	67.474	81.125	104.65	56.796	117.08	108.97	125.2	95.518	186.59	109.74	74.745	72.475	41.441	56.425	101.98	109.44	143.57	122.55	42.655	54.682	115.49	95.022	89.641	61.365	4.5766	31.215	11.081	-12.922	23.604	61.312	48.443	85.006
53.337	95.728	120.03	92.746	195.25	116.61	105.79	110.89	159.27	121.05	73.472	136.26	128.39	139	166.47	131.25	93.262	131.72	87.459	80.483	156.38	97.061	141.15	112.28	168.1	108.82	188.02	105.45	107.04	116.67	79.992	87.271	119.57	119.06	102.73	94.042	92.359	102.26	146.79	158.84	159.51	123.62	-41.607	-12.216	-84.208	-114.13	-8.4868	19.325	-35.403	5.9751
40.26	109.54	93.9	73.457	164.08	109.17	74.761	87.271	127.87	116.79	40.57	92.616	101.79	127.63	141.96	136.28	87.689	118.55	70.676	81.728	181.17	129.88	147.52	115.31	152.28	112.52	176.33	121.78	113.61	139.9	111.05	101.84	123.17	110.01	70.436	70.881	147.05	148.06	169.03	207.18	193.52	145.03	-29.445	-20.163	-86.992	-106.18	0.87296	9.4323	-3.1971	15.608
48.189	117.11	66.137	73.062	38.218	74.418	60.12	99.127	28.166	65.342	86.258	104.08	83.517	116.32	89.578	131.35	123.05	128.1	61.808	90.094	175.98	153.76	131.03	121.06	91.609	95.985	115.71	120.01	127.44	166.29	142.67	125.4	148.5	128.19	71.257	82.795	167.2	159.68	160.22	199.98	170.33	142.68	28.103	17.4	4.2207	-12.49	57.468	32.263	58.612	52.281
55.173	80.607	49.698	67.552	-27.228	48.507	49.864	96.225	-30.653	32.558	88.421	72.085	54.179	64.273	38.09	79.14	115.97	105.28	40.109	73.072	138.09	120.78	77.494	88.708	34.194	66.845	76.615	104.4	107.15	123.64	106.69	103.2	130.78	114.92	80.923	103.77	134.43	120.89	128.66	145.34	115.6	86.762	100.39	93.387	126.6	153.83	122.23	102.51	164.72	163.01
77.391	77.972	71.757	98.001	-0.44197	79.506	72.814	118.9	-4.6735	75.055	105.1	97.313	67.76	72.089	24.78	86.931	118.45	104.14	83.13	108.67	142.71	118.4	70.264	92.702	93.042	109.69	91.577	104.94	118.08	125.25	147.44	145.15	152.79	145.39	108.26	130.09	86.028	87.279	92.747	78.933	88.221	47.77	122.77	140.37	176.62	216.76	158.44	137.38	174.23	166.83
78.761	55.602	91.855	109.82	94.933	136.99	85.498	108.85	103.73	151.37	52.329	65.942	70.735	69.957	59.01	102.02	85.407	78.454	98.434	97.163	134.4	121.7	71.333	85.105	161.64	143.62	107.54	102.4	114.44	103.96	156.7	143.99	139.82	130.68	108.97	131.45	86.524	89.945	85.257	73.342	133.68	61.072	105.36	138.62	136.93	200.62	142.2	145.37	143.82	141.49
69.447	33.654	96.819	121.26	130.27	174.93	102.26	106.68	182.34	191.91	18.366	37.769	70.906	77.068	97.121	122.25	64.281	54.384	84.723	58.658	107.67	137.23	78.039	94.119	151.67	137.36	87.424	99.158	104.65	85.11	147.77	121.91	123.18	109.66	103.4	123.99	120.87	120.6	98.749	109.91	198.58	126.86	79.037	96.445	86.837	144.2	96.351	114.5	93.794	84.442
93.213	71.935	107.92	138.84	142.73	158.8	123.64	114.19	168.69	176.19	16.058	47.187	74.756	87.594	103.51	105.03	52.473	53.256	89.742	75.339	104.15	129.27	77.626	99.336	140.19	124.43	99.986	108.39	76.844	64.071	101.03	90.3	109.15	108.09	113.92	120.63	143.72	147.34	121.51	137.64	196.49	177.67	85.201	74.166	83.857	91.559	79.789	86.9	87.515	48.356
123.54	122.44	113.03	151.12	101.12	127.59	137.24	130.71	101.49	138.3	61.453	86.994	82.741	101.18	82.172	92.698	77.317	79.335	99.31	107.98	97.501	115.09	79.072	111.93	90.161	102.77	100.46	106.89	63.573	61.623	76.247	81.675	98.578	122.51	132.23	119.6	142.68	147.23	137.45	140.42	146.81	197.41	99.245	78.463	104.3	86.945	83.126	78.968	108.59	51.442
146.45	152.63	107.38	132.8	70.199	106.19	117.12	118.93	53.841	117.25	95.812	113.36	87.265	96.701	65.498	90.006	119.72	115.94	118.33	128.28	78.617	91.258	59.75	98.458	32.681	79.834	82.962	90.257	78.977	76.599	61.155	73.995	78.067	117.29	115.04	104.45	137.74	131.45	146.02	136.11	103.83	185.61	99.102	97.896	85.374	104.35	94.698	99.266	128.84	91.943
160.95	177.48	108.16	125.38	72.506	109.35	106.07	116.1	48.558	124.96	150.67	166.22	125.21	125.24	70.322	124.86	179.44	151.38	176.5	170.13	97.399	85.616	66.347	109.45	31.559	97.605	87.655	97.782	138.76	142.38	125.04	124.76	113.54	141.22	95.086	91.364	111.37	108.6	132.56	114.09	87.706	160.56	87.917	106.91	77.689	94.017	106.74	103.44	94.224	63.952
154.25	164.07	96.332	99.96	85.7	112.58	84.394	93.367	70.789	125.76	155.95	168.87	147.33	132.55	99.582	150.12	197.76	151.45	194.97	161.44	103.17	83.041	54.113	97.01	28.571	95.551	77.185	105.05	181.14	181.48	151.47	130.7	139.27	129.07	53.435	74.141	112.64	103.18	123.79	116.38	121.09	148.89	79.915	97.986	51.885	67.809	109.35	104.42	59.865	45.321
141.23	156.86	91.461	94.248	89.443	121.97	87.576	93.056	85.902	120.31	146.02	159.64	158.11	148.01	126.83	176.78	172.9	129.68	171.03	143.31	125.58	108.4	71.407	106.5	63.114	105.44	83.923	117.13	180.96	190.61	182.42	137.12	168.86	125.34	51.802	74.985	123	109.98	119.65	120.94	159.29	149.23	87.447	82.974	46.728	35.822	111.41	94.147	45.174	25.982
130.42	143.44	90.077	100.22	65.116	106.03	100.41	102.79	56.588	91.344	115.46	127.38	137.31	129.01	116.78	152.28	114.23	97.686	114.1	112.45	132.98	118.28	61.108	101.97	69.429	95.578	82.89	109.63	125.11	139.59	146.24	113.51	161.52	114.56	68.411	87.786	117.15	109.5	109.96	109.82	155.06	136.83	119.71	83.125	82.14	52.369	125.3	97.707	69.085	47.962
120.2	139.37	103.7	122.76	69.152	101.36	119.31	117.08	37.315	87.382	75.961	96.789	107.54	104.72	86.792	116.22	57.952	73.142	73.501	103.3	155.93	130.07	79.257	114.88	124.12	119.67	107.73	101.2	61.949	81.43	141.99	126.47	151.98	126.99	122.55	112.41	89.49	95.701	91.666	76.868	123.07	105.27	148.85	97.257	142.6	94.663	140.28	108.58	102.15	73.361
107.44	121.12	111.97	132.75	71.718	100.71	111.14	113.41	37.356	98.234	45.527	85.571	76.906	81.178	63.557	95.866	49.595	78.297	75.871	95.518	150.65	138.89	92.393	120.45	166	142.45	102.11	87.154	49.399	64.475	157.85	147.34	149.16	142.9	154.59	131.06	79.237	86.962	78.394	53.664	109.48	80.241	142.13	98.659	149.64	112.72	139.28	111.62	102.85	88.142
83.321	79.931	112	136.56	65.318	107.59	97.013	106.93	62.755	113.21	49.021	98.287	66.135	84.32	61.128	106.71	81.135	91.675	103.9	86.253	121.08	141.11	123.61	140.35	175.49	152.94	82.919	89.673	89.164	92.877	202.93	173.05	172.73	165.41	174.9	145.1	77.394	76.753	70.479	40.845	117.11	63.312	108.43	82.457	137.58	110.53	115.67	93.06	84.702	84.006
76.254	65.339	120.69	139.42	99.554	102.71	94.137	100.33	89.241	119.04	63.351	124.1	74.907	103.97	72.675	108.99	100.59	101.36	146.68	114.95	104.46	118.64	159.54	151.22	206.89	162.4	108.4	114.75	124.66	121.25	209.19	170.58	199.51	183.5	185.9	152.58	73.394	68.163	71.695	32.487	102.62	34.707	82.881	74.953	124.24	89.771	96.849	72.549	86.831	85.443
72.315	57.831	119.45	130.96	98.705	89.14	94.921	98.962	96.6	106.8	87.456	134.01	78.333	107.13	84.647	100.39	108.2	110.75	147.77	125.06	71.406	95.77	170.24	140.65	174.72	132.53	103.78	113.4	125.25	118.29	152.62	124.98	187.05	169.64	161.82	144.45	83.637	71.813	79.081	42.395	72.744	17.039	63.904	72.932	80.638	81.052	73.148	62.459	88.317	107.28
78.201	84.76	123.29	138.74	101.15	80.552	115.35	118.55	88.805	102.03	120.51	140.8	89.04	103.1	79.599	76.62	108.15	116.76	146.9	157.18	77.496	84.585	174.31	135.09	146.98	118.29	116.07	107.29	94.777	98.191	105.89	109.16	165.55	164.21	133.33	132.22	67.089	74.884	69.667	36.301	9.5144	-7.5785	60.421	82.386	65.777	89.613	51.365	58.561	62.388	96.742
77.434	114.34	121.81	130.88	136.6	98.104	115.43	115.49	113.03	123.14	108.24	102.63	88.702	76.94	89.452	58.877	99.667	109.65	132.64	160.43	107.69	100.23	182.58	121.58	168.93	129.72	131.66	94.92	61.552	73.933	110.33	116.07	128.35	141.13	109.05	116.83	69.92	90.687	66.318	47.699	-15.467	-7.4277	46.45	88.479	29.566	90.611	14.444	67.592	19.876	80.032
78.761	120	112.34	108.36	156.71	116.47	92.792	94.705	138.65	138.18	89.844	61.257	89.659	53.201	115.11	63.538	109.4	102.9	126.58	129.83	123.38	121.65	169.53	98.725	189.22	138.8	121.18	86.761	68.513	79.815	145.93	124.16	97.171	107.94	87.859	107.06	92.438	113.71	75.158	77.956	10.744	37.928	19.528	77.799	-15.399	70.01	-25.898	72.404	-25.889	58.571
91.227	113.11	115.24	105.69	162.99	139.92	93.617	94.124	160.31	151.36	111.03	63.382	115.9	80.687	142.06	108.63	126.9	93.997	134.17	112.45	133.82	136.49	178.06	111.52	210.48	159.91	127.97	110.27	109.84	122.34	213.61	150.45	97.399	98.63	107.94	113.23	93.567	121.75	85.98	98.508	49.79	107.6	2.9968	62.1	-1.3898	49.832	-43.436	60.005	-29.649	35.631
130.08	114.21	134.17	106.09	158.07	137.97	109.93	98.905	162.47	143.19	163.05	108.1	150.57	123.67	168.13	153.18	141.11	109.41	140.73	110.72	127.91	135.09	186.04	119.53	226.47	167.27	126.38	123.55	144.72	161.12	208.01	139.64	86.995	86.037	127.63	117.14	99.703	131.54	102.71	126.26	83.213	198.21	15.006	62.092	29.555	27.6	-9.8745	55.724	7.3939	39.28
143.88	82.07	132.49	89.533	136.89	145.04	124.27	94.534	181.61	153.95	168.18	102.67	142.53	132.77	160.25	170.5	110.08	99.465	93.102	79.701	63.182	106.35	172.7	114.38	122.76	127.14	98.71	117.57	121.88	132.72	96.509	70.6	11.713	28.026	88.73	88.505	102.63	132.65	113.12	147.83	96.511	234.02	50.184	76.966	46.086	66.596	42.04	71.155	103.11	136.16
155.07	92.978	139.67	91.727	132.94	146.46	152.82	110.3	196.95	165.79	195.8	131.34	148.42	147.54	149.02	173.41	99.005	110.56	77.073	80.736	55.446	103.68	214.79	140.88	96.297	125.18	96.028	104.49	91.042	107.03	39.165	69.287	-22.617	18.55	59.811	63.227	100.97	131.13	107.04	144.15	89.185	226.69	99.543	110.72	84.561	88.408	110.05	87.329	132.66	158.28
158.53	106.15	129.18	88.265	132.36	119.44	153.86	116.95	169.16	156.23	178.64	134.24	136.1	131.27	113.64	124.2	81.11	104.8	96.325	87.226	46.465	65.627	196.03	134.17	49.876	110.34	103.62	98.74	57.552	62.481	-34.334	61.369	-44.104	14.425	-4.7646	38.385	88.432	115.98	96.564	110.52	48.498	134.67	144.43	146.79	107.6	107.77	165.88	107.47	135.27	168.67
121.99	65.287	98.063	78.888	78.903	116.97	133.88	123.37	144.55	139.65	142.2	92.304	115.07	116.36	100.3	110.55	71.625	72.609	74	21.543	10.969	48.531	182.26	139.38	-25.985	74.769	68.647	83.422	50.74	27.872	-17.417	63.489	-37.851	9.0033	-31.639	36.232	101.15	93.26	104.8	92.545	52.112	47.22	143.74	152.15	92.552	137.1	162.05	117	127.87	175.36
113.54	52.972	107.38	97.043	89.641	101.73	134.5	134.02	111.91	107.3	113.38	66.658	126.62	115.89	112.62	86.386	55.512	44.864	75.945	4.0699	42.97	31.066	181.89	140.65	33.259	80.755	95.461	85.923	49.405	6.4561	37.856	77.555	19.057	38.175	27.268	70.203	96.397	64.755	117.16	77.387	53.779	-2.0889	143.77	153.55	128.25	152.26	157.08	124.69	132.92	140.51
102.41	31.831	115.35	112.74	97.48	121.29	134.96	139.04	114.03	112.58	70.98	31.812	122.29	115.46	118.63	92.987	34.138	24.268	59.318	4.3547	54.269	37.177	154.78	130.19	39.386	75.712	105.79	92.229	42.502	-3.5313	69.209	62.478	58.955	52.128	72.888	93.25	101.27	57.779	133.66	86.857	81.559	0.49944	117.32	115.54	106.01	157.16	126.81	113.35	162.57	144
94.852	15.13	115.39	117.9	81.835	127.99	133.98	138.57	125.45	115.14	70.465	34.767	114.78	100.54	114.66	92.191	49.27	40.326	53.676	19.319	61.001	62.478	104.53	107.05	-3.6048	51.318	84.49	90.068	43.243	5.6347	53.582	41.131	85.77	66.664	82.562	98.752	106.7	71.872	131.96	105.61	116.25	57.284	89.107	58.585	79.264	138.83	95.242	86.521	151.43	128.39
90.728	25.049	108.07	108.34	109.57	123.68	127.26	124.96	151.68	124.57	71.075	56.701	100.71	80.482	97.886	66.607	62.73	58.138	69.44	57.866	81.692	75.96	64.069	83.473	-16.589	45.875	107.07	108.81	43.953	15.687	15.301	35.956	92.064	81.522	73.5	90.466	92.537	84.18	113.26	101.68	117.94	84.878	73.084	22.316	73.226	103.43	72.757	64.126	130.39	114.19
96.73	49.31	91.258	78.841	125.3	90.494	101.91	101.75	145.44	103.52	82.894	99.681	85.708	67.725	86.867	34.396	81.107	81.697	88.967	75.349	79.161	68.427	28.596	52.717	-11.135	38.451	120.59	115.2	61.521	31.721	-34.784	30.148	74.201	80.741	52.671	80.455	85.485	91.665	95.985	91.002	95.165	79.946	58.147	19.981	48.653	48.326	60.798	59.211	91.503	100.37
99.928	64.837	73.615	63.265	83.705	66.555	88.029	103.96	103.75	72.052	120.69	155.46	85.627	97.362	79.238	46.049	100.85	94.578	90.17	69.882	44.943	62.402	25.717	56.115	-32.728	30.775	100.48	107.74	93.777	64.381	-32.443	47.354	60.78	79.76	50.647	81.398	74.976	84.645	81.278	76.786	69.625	53.835	35.779	35.309	16.298	10.483	47.216	55.572	49.186	77.934
114.37	97.672	85.292	82.395	67.739	57.954	107.26	126.12	54.147	50.554	165.38	210.79	117.5	153.67	81.749	74.115	107.46	98.507	103.6	101.8	57.49	73.995	68.355	88.09	12.954	62.234	107.24	106.31	112.07	101.56	23.277	94.748	84.507	102.7	92.848	98.973	54.771	72.683	69.505	67.023	63.061	41.514	30.952	60.701	28.886	-7.1356	52.072	53.351	17.337	23.398
110.99	95.472	84.778	81.066	68.816	71.64	107.04	115.78	40.003	55.085	149.74	189.29	126.3	159.52	87.889	88.616	93.866	88.618	98.124	114.95	65.151	101.71	71.152	83.646	12.972	68.566	90.499	98.267	98.707	106.33	29.79	85.945	85.647	88.08	91.273	97.781	76.446	85.322	83.84	99.082	122.92	70.391	28.734	58.203	7.7284	-2.3455	53.518	58.357	23.17	22.545
90.951	73.652	67.881	70.219	62.562	103.18	97.429	101.46	63.22	80.829	142.25	154.97	130.27	141.02	95.29	106.04	106.35	92.519	98.792	116.97	82.236	154.52	55.033	78.294	-17.881	63.23	62.943	100.4	93.831	117.01	38.486	78.123	95.356	81.378	67.192	87.915	118.27	113.72	111.33	140.3	207.53	132.76	24.849	22.933	-7.7611	1.0745	48.152	51.854	29.44	23.286
89.691	92.26	69.341	73.073	99.308	126.6	101.36	104.65	106.37	107.82	178.76	168.41	159.36	136.16	122.63	118.64	142.71	123.37	124.3	138.87	145.63	204.96	78.133	97.612	67.702	100.47	88.139	118.08	110.74	144.7	92.814	121.28	134.13	118.67	97.038	96.864	141.21	132.88	131.34	151.17	232.46	185.63	38.789	4.145	43.222	-13.121	60.862	49.177	26.863	-19.168
101.22	109.46	64.028	64.035	115.07	125.15	86.885	103.52	122.26	122.12	181.26	166.33	156.79	116.66	136.54	107.32	147.68	141.36	119.13	130.25	123.52	180.06	44.074	81.192	87.444	100.37	86.375	115.06	116.43	137.14	63.935	110.09	114.2	115.76	102.31	99.667	139.45	130.69	132.22	131.89	161.75	160.87	63.563	15.805	70.916	1.3123	81.246	67.718	61.498	8.0355
112.42	131.31	77.011	88.505	102.76	117.51	99.32	129.53	107.74	129.61	178.92	167.81	151.73	124	136.6	103.94	126.53	130.63	91.459	125.94	76.28	125.57	34.641	89.929	90.56	105.86	78.943	103.52	107.59	117.29	58.211	118.03	104.9	125.52	143.19	120.71	87.324	97.651	88.62	75.79	37.324	83.54	109.19	58.621	144.39	63.28	108.33	84.339	92.795	30.59
109.93	160.4	108.75	120.2	130.68	127.52	115.12	137.75	113.76	149.91	119.65	131.85	132.64	135.79	147.6	116.76	74.916	92.418	56.573	134.05	76.525	107.43	81.209	110.16	180.94	150.12	102.71	95.906	79.209	92.001	107.48	141.06	122.49	143.48	211.22	154.73	58.372	76.835	44.988	41.899	-15.83	25.218	157.01	110.1	200.59	123	135.41	101.25	113.42	50.292
86.768	145.52	117.15	136.49	112.58	123.06	111.7	128.16	95.963	141.88	49.282	78.741	89.747	124.58	126.19	119.86	45.12	50.538	51.555	134.49	90.167	110.53	68.784	106.74	185.83	157.87	104.77	103.49	65.119	78.117	124.74	134.39	148.58	157.91	212.2	177.5	58.082	77.085	25.201	33.674	16.678	6.669	186.39	129.9	224.25	175.14	154.78	103.1	113.24	76.374
52.379	98.22	109.33	130.02	102.69	126.2	95.8	103.83	103.85	118.81	-6.1925	24.142	45.222	103.04	104.43	123.77	43.093	21.487	56.867	103.57	135.04	137.04	57.004	104.08	195.01	156.97	120.87	127.19	76.605	78.847	147.96	123.61	158.07	160.11	190.16	183.72	91.325	93.418	52.95	56.454	104.89	33.505	183.24	130.13	223	207.04	160.21	110.94	123.42	112.02
53.027	87.69	119.31	137.5	119.3	137.25	103.6	107.06	125.31	89.306	21.487	51.766	49.302	121.8	103.5	149.77	84.416	46.632	87.48	87.952	210.66	175.01	108.93	137.35	287.8	190.19	160.63	150.77	121.03	122.34	223.26	164.18	163.05	176.11	200	178.78	121.05	111.63	100.79	81.739	153.03	83.692	155.25	136.87	217.34	190.4	163.46	123.34	120.31	96.704
75.714	69.469	114.18	136.15	106.13	133.87	105.67	110.7	119.97	58.805	47.997	77.035	50.404	119.26	83.624	143.29	104.59	77.183	91.06	57.349	172.82	138.1	109.52	132.9	232.86	162.59	137.38	138.74	134.24	131.15	188.82	141.96	85.966	122.37	153.19	129.94	117.05	111.97	125.5	92.613	105.53	82.322	126.23	152.47	172.05	193.72	151.21	143.86	145.35	134.46
118.18	76.167	108.29	144.68	64.932	104.73	110.02	117.77	70.325	34.495	86.167	117.27	66.332	106.45	52.935	112.65	115.1	115.82	110.49	70.469	79.875	67.64	89.801	108.79	100.17	112.36	73.954	101.12	117.62	127.28	108.47	103.94	14.869	61.53	85.697	69.922	81.876	101.55	102.55	80.798	10.231	54.356	121.02	169.32	130.18	189.09	135.78	141.83	133.57	145.31
150.44	116.81	110.56	150.4	65.37	90.543	107.52	106.46	45.028	54.246	106.51	140.29	93.609	95.084	48.687	97.633	115.92	147.64	152.11	132.38	41.103	46.349	127.12	104.19	69.165	113.26	52.978	71.91	90.95	129.55	106.17	107.73	18.815	46.399	66.32	38.899	70.52	102.47	69.164	74.008	-19.354	52.525	130.94	175.96	100.47	145.57	120.13	115.39	82.003	104.88
138.95	110.81	83.222	117.95	55.434	92.308	72.414	65.143	44.017	100.38	74.495	85.302	81.374	55.108	35.332	79.201	100.29	139.29	175.49	164	3.6352	36.628	113.85	89.773	-15.416	93.605	44.539	64.227	68.328	106.56	93.171	84.316	35.442	33.775	28.763	25.765	86.094	105.95	58.538	76.377	24.072	54.835	135.01	157.98	68.611	127.61	101.89	87.344	65.296	116.96
124.28	98.161	64.919	76.392	19.878	82.012	40.999	37.835	41.602	110.57	94.145	56.249	77.998	31.821	45.837	71.479	134.53	157.37	190.48	155.92	13.743	56.07	93.18	92.518	-50.307	76.016	28.655	54.938	96.683	109.03	109.87	84.749	75.074	54.133	18.026	43.458	127.7	117.25	77.771	97.681	102.25	112.22	124.16	136.45	65.282	110.44	110.14	78.857	40.41	101.97
124.04	121.7	84.554	59.026	65.439	82.222	47.11	35.005	63.643	112.08	105.65	40.724	85.91	38.213	69.131	55.618	149.31	166.3	182.96	156.13	86.151	71.057	104.52	113.88	33.658	103.73	81.833	75.389	123.55	109.15	140.61	114.37	98.472	83.336	52.857	71.717	139.52	116.51	102.56	108.9	131.96	154.5	116.43	141.69	114.24	120.63	144.04	105.76	70.144	101.28
95.037	100.09	86.34	41.905	57.732	82.803	53.571	37.156	78.406	85.84	86.205	-4.2123	65.563	26.922	84.661	43.235	141.74	146.38	95.188	85.183	95.233	85.481	84.262	108.11	3.9033	73.129	60.459	79.865	125.96	88.69	111.52	96.46	59.446	53.851	51.229	77.854	145.99	114.12	116.45	133.38	150.89	192.59	97.117	135.34	134.57	175.44	145.08	138.96	121.95	156.91
80.083	133.3	110.38	75.248	94.499	79.487	90.055	66.367	78.407	66.788	89.552	20.905	80.301	57.121	97.922	61.583	127.43	127.68	63.938	104.92	179.24	143.68	122.34	124.56	102.05	108.9	109.92	124.82	123.05	112.83	149.64	138.72	86.476	82.011	97.827	100.35	121.13	114.08	110.03	131.98	161	221.23	93.746	122.33	186.65	171.78	132.24	131.8	126.87	127.68
45.108	110.56	92.817	62.806	121.03	68.709	66.068	40.336	91.09	62.547	27.45	-7.6905	53.584	35.526	111.04	79.737	81.838	86.971	26.232	84.69	203.33	192.82	102.8	77.701	152.66	101.43	128.74	146.39	101.25	107.62	113.47	91.373	79.261	61.161	97.924	107.4	143.12	133.21	131.46	161.52	224.69	242.84	83.83	87.608	141.3	133.49	83.093	117.77	142.52	156.5
35.631	80.576	67.636	53.816	90.832	58.668	36.425	36.162	91.032	74.492	38.265	35.597	48.284	48.009	116.22	133.01	88.887	91.979	52.774	83.455	185.38	219.94	66.351	49.458	167.13	87.483	113.72	139.87	123.92	141.68	98.592	57.724	104.21	77.848	88.161	115.11	166.14	153.01	159.43	181.84	267.85	251.28	65.515	45.401	53.487	45.534	39.496	85.587	118.39	140.1
78.752	107.21	85.803	83.166	105.44	70.842	55.189	78.919	109.28	114.92	113.52	153.19	92.389	121.5	121.89	185.87	124.09	135.15	139.24	144.93	176.26	191.67	88.979	80.981	250.26	126.22	139.45	124.62	165.13	195.1	148.21	96.711	165.12	148.68	121.15	123.68	140.35	145.56	161.77	161.17	213.27	207.96	68.12	46.481	13.932	-40.775	45.532	70.864	95.862	76.909
126.81	116.94	101.41	102.67	90.098	74.343	82.752	119.6	113.09	124.74	161.56	220.61	117.73	160.23	105.54	169.22	144.19	164.01	180.09	157.38	75.699	76.475	64.037	86.709	168.24	95.106	95.422	74.721	171.78	187.96	106.47	87.303	160.41	158.78	92.514	96.895	90.399	110.56	127.7	123.49	87.687	113.25	93.776	83.298	-4.9534	-30.957	82.533	97.915	113.64	90.645
144.75	137.26	115.36	121.43	77.648	92.29	121.63	149.36	122.13	109.23	174.88	226.58	131.34	176.66	95.07	140	142.99	160.5	159.97	135.21	-3.1761	-2.9965	76.658	98.674	62.6	57.729	48.932	40.298	151.37	154.8	93.565	92.725	141.87	140.82	65.134	68.491	55.353	72.127	79.237	83.62	-6.1568	28.435	125.32	130.42	11.398	36.712	121.02	134.73	132.81	127.75
145.51	197.26	133.64	153.7	80.568	91.323	170.37	173.49	96.121	50.574	209.61	232.32	159.97	190.96	94.942	126.8	150.05	148.11	144.61	138.34	41.978	15.77	122.42	121.75	56.181	62.286	71.36	62.561	145.07	148.15	149.73	147.44	166.7	154.03	78.255	75.885	37.116	48.198	43.493	34.558	-26.007	-5.2013	155.31	164.39	94.19	87.552	157.98	145.02	99.01	93.964
128.47	219.84	116.55	134.45	87.524	52.271	160.58	134.69	38.479	-37.726	185.04	163.68	140.55	134.86	91.841	92.916	129.64	112.53	104.79	100.26	100.65	61.129	57.801	61.334	20.42	27.516	106.67	101.54	138.25	111.92	94.572	102.96	127.32	106.26	39.359	84.285	63.816	54.222	59.271	13.233	27.194	-8.9708	165.62	172.24	128.96	123.07	176.35	157.61	85.115	115.37
[truncated: 66 more columns]
