# Supplementary material for: Constructing high-order functional connectivity network based on central moment features for diagnosis of autism spectrum disorder
Source: PeerJ. 2021 Jul 6;9:e11692. doi: 10.7717/peerj.11692 (PMC8269664; doi:10.7717/peerj.11692)
Supplement: Supplemental Information 2 [file peerj-09-11692-s002.zip › raw data/Subject_78.csv]

100.18	78.258	91.19	96.959	112.21	92.535	123.68	122.31	121.96	60.294	111.78	84.669	135.53	106.84	106.81	105.44	110.14	105.61	121.87	103.74	82.955	111.59	69.226	65.529	63.359	64.785	34.739	70.056	139.29	137.2	114.49	91.559	118.62	116.24	78.63	121.16	129.52	111.8	108.82	106.5	151.47	128.7	106.22	100.4	133.87	142.99	91.283	94.878	98.796	87.151
96.778	79.169	97.418	113.33	117.22	108.81	133.86	151.78	143.45	90.285	96.712	88.607	128.52	110.46	99.564	123.36	93.355	85.863	97.783	91.229	50.675	86.243	60.299	90.431	77.504	89.159	49.281	79.325	126.79	134.96	108.25	107	114.86	116.19	80.576	114.05	108.95	89.434	91.499	94.916	110.16	103.64	87.57	97.122	113.78	145.47	73.794	77.114	93.761	89.717
82.691	73.117	111.17	118.81	106.36	107.62	139.79	149.61	135.54	103.01	64.265	80.126	107.33	91.782	95.706	130.45	86.137	78.039	90.715	94.806	41.485	67.16	69.229	109.64	98.349	106.95	72.327	88.576	119.82	130.48	105.48	116.94	106.46	111.14	76.82	88.287	88.246	82.098	85.822	85.784	77.865	91.033	73.38	92.287	84.763	123.75	65.413	71.901	93.167	96.912
68.72	66.047	113.72	113.41	99.531	101.48	127.16	127.19	114.99	104.53	30.462	65.377	74.202	66.718	81.808	137.66	92.06	83.868	104.68	113.41	64.346	79.2	76.687	121	137.85	135.59	99.31	92.615	120.02	125.15	121.36	133.65	113.59	114.13	85.442	83.413	86.946	91.007	92.246	93.18	78.432	105.17	68.033	97.083	85.294	121.68	66.01	75.495	82.905	100.07
57.77	63.255	91.993	101.22	90.61	92.569	94.458	106.32	84.896	97.991	11.465	49.69	32.731	51.508	58.24	142.41	104.91	98.713	107.98	126.09	96.841	110.64	68.871	127.18	154.09	151.59	95.834	91.064	128.07	123.71	151	154.84	119.19	121.4	88.08	106.94	103.53	101.19	107.45	117.92	103.84	133.53	78.312	116.43	129.92	156.93	77.227	84.978	86.27	102.24
58.689	69.848	68.945	110.47	84.257	93.471	77.77	119.06	69.649	93.583	28.065	69.137	15.12	74.608	53.006	143.63	108.64	102.15	110.78	126.05	112.07	138.84	63.58	149.95	133.13	152.29	74.868	87.381	125.59	125.32	167.72	176.49	115.21	129.05	88.101	146.33	112.32	102.91	101.55	132.59	122.19	158.46	96.507	127.72	179.61	183.99	91.302	96.381	97.8	93.199
79.177	96.836	49.991	136.75	56.247	110.78	77.222	168.57	61.911	131.02	66.174	121.23	24.27	119.2	57.677	160.65	107.73	110.63	105.65	118.81	86.334	131.85	28.431	159.17	60.798	137.17	33.239	76.64	128.2	149.69	149.82	176.25	116.15	146.04	85.906	169.69	99.283	95.96	80.26	120.26	113.44	153.34	90.528	120.41	170.62	186.67	94.357	92.023	112.2	103.99
105.53	121.09	61.622	137.05	65.738	112.85	84.798	152.85	79.676	131.95	117.03	148.96	79.921	145.12	78.939	144.65	104.22	110.51	104.93	106.45	74.777	123.68	37.088	138.2	28.405	98.628	41.538	79.454	115.26	141.02	109.82	129.63	113.1	137.99	93.613	150.04	88.259	97.693	71.283	107.43	106.79	139.32	86.273	104.06	124.27	141.99	93.919	84.031	132.65	132.87
124.06	131.69	88.653	107.53	84.295	101.63	85.605	85.515	93.029	105.66	139.37	136.71	129.83	133.44	100.74	113.62	107.79	115.03	100.42	93.844	85.769	108.74	71.723	92.622	43.934	68.419	77.487	94.412	107.04	114.8	78.73	69.67	110.46	113.1	107.82	108.98	88.411	108.85	84.813	104.5	107.1	120.61	78.891	93.506	77.305	94.065	91.676	75.296	143.83	167.09
124.34	122.55	113.79	75.824	125.94	89.533	75.42	7.9966	110.54	63.512	125.57	96.659	141.2	101.35	111.26	78.697	110.64	110	95.671	87.799	121.21	109.16	129.27	68.498	125.13	81.878	143.03	120.11	93.275	70.508	85.611	44.419	114.21	86.226	138.85	87.951	99.087	115.9	102.61	113.41	113.5	103.49	79.429	97.165	82.383	79.582	91.457	73.876	124.18	169.19
106.44	102.61	125.45	79.406	130.39	95.148	75.607	7.1912	104.94	55.902	80.788	79.297	97.205	85.414	117.71	69.419	108.11	99.323	85.98	84.111	141.55	98.476	172.81	96.121	185.16	133.99	175.21	141.17	88.373	51.088	120.67	78.131	112.88	76.049	165.52	102.22	96.218	106.32	99.894	108.52	100.96	81.994	84.081	103.92	127.33	95.657	95.242	82.911	90.744	130.32
85.661	88.571	116.98	102.67	132.3	106.69	74.181	48.319	100.95	69.859	48.882	74.63	46.054	84.565	101.37	69.98	103.55	83.813	74.623	88.027	149.08	112.64	184.81	142.21	219.09	184.97	194.23	152.67	88.365	48.43	159.62	129.45	115.35	84.478	181.24	126.11	91.526	88.283	88.459	99.198	85.795	64.787	99.693	111.73	175.01	122.66	102.64	95.749	68.033	84.494
77.697	89.816	109.97	125.55	127.98	124.29	86.517	102.45	103.05	100.79	47.094	92.999	31.08	100.22	85.564	78.411	100.8	71.759	80.894	97.015	140.52	131.17	178.81	174.28	214.23	206.17	203.63	155.09	90.1	64.86	174.04	160.8	123.72	103.11	188.06	139.04	85.36	81.9	77.779	86.14	70.825	68.02	115.71	109.34	181.09	121.16	108.79	105.7	67.668	56.261
86.318	108.45	101.01	119.11	118.94	132.55	88.537	118.37	100.89	124.62	60.675	99.196	44.835	99.398	64.192	88.96	110.38	81.084	94.492	112.31	124.9	141.89	148.94	155.48	183.46	185.23	194.96	149.29	101.15	94.222	166.83	153.92	141.26	125.07	178.5	127.96	89.534	94.372	89.707	87.513	66.017	86.402	113.11	106.16	146.7	110.23	106.55	99.016	84.192	67.789
102.63	117.02	106.06	88.707	118.79	126.66	95.251	87.487	110.94	106.91	98.359	100.98	87.468	95.036	66.982	75.712	120.22	89.885	107.64	110.02	123.49	144.49	138.65	110.91	160.48	141.11	183.89	141.33	98.973	99.405	125.09	113.4	133.24	112.88	152.04	100.34	110.51	115.84	107.67	102.72	75.928	110.28	115.71	103.21	111.81	82.89	110.49	102.35	105.59	86.421
115.55	124.41	104.87	70.382	118.36	123.33	87.773	64.341	120.82	108.05	112.25	95.573	97.657	86.117	74.771	75.316	117.21	100.23	102.81	106.58	113.39	118.13	121.03	80.819	145.94	114.34	152.9	125.45	85.013	93.244	88.709	87.22	123.57	102.05	134.06	85.848	118.09	113.62	113.57	108.41	78.296	102.79	97.873	104.44	100.94	92.77	104.58	93.728	102.32	101.61
122.53	123.7	105.22	73.962	122.63	114.04	84.12	60.243	133.67	107.91	122.17	90.162	96.877	85.112	89.917	70.651	100.88	96.649	89.595	99.535	112.2	96.19	114.09	81.775	143.97	110.41	127.87	107.05	65.691	70.002	59.389	78.567	101.24	85.58	122.3	78.699	117.98	92.834	101.16	98.244	83.112	74.434	88.337	102.95	103.35	107.17	99.819	90.34	87.335	102
123.45	121.66	114.22	93.669	110.4	105.42	95.906	85.205	130.22	117.09	118.6	94.009	93.824	92.173	112.52	70.998	80.327	85.637	82.963	93.45	111.09	71.774	126.35	108.13	133.07	121.23	112.39	95.105	56.55	55.653	51.81	88.695	79.032	77.345	122.92	79.459	105.5	73.995	83.006	73.016	87.354	54.913	88.894	93.369	94.209	100.38	95.414	90.304	79.334	96.011
123.18	126.37	120.23	108.8	98.025	104.82	101.01	112.18	117.12	136.58	100.54	96.177	91.102	92.341	116.52	81.113	70.111	80.143	86.89	95.625	106.31	59.328	142.99	129.38	128.94	140.58	122.49	96.532	61.409	61.559	74.706	107.01	83.999	90.324	143.33	90.851	93.853	75.082	81.833	58.836	97.666	66.866	91.916	85.168	73.617	85.339	89.45	86.98	77.947	98.899
121.14	130.05	113.87	99.752	108.44	104.03	79.497	97.537	109.6	134.54	86.696	81.545	91.693	76.845	93.771	79.694	74.95	82.803	87.411	97.477	109.46	80.385	158.4	122.08	147.09	147.96	156.56	110.77	67.816	68.347	108.4	110.29	103.57	103.98	164.2	100.12	100.47	94.089	106.71	80.079	121.44	104.14	103.45	89.397	69.126	76.571	90.708	88.913	85.967	110.66
116.09	123.24	106.86	83.298	108.87	105.36	59.705	68.686	100.88	115.43	87.267	79.013	92.61	70.117	82.956	67.234	82.444	90.359	80.284	85.632	114.99	106.1	168.89	101.4	147.83	133.28	166.58	123.58	66.411	72.339	114.09	94.427	99.863	95.153	159.9	97.494	110.33	109.76	129.53	113.71	137.2	133.01	120.75	96.782	88.63	66.428	104.01	106	104.27	113.32
117.75	120.84	98.368	78.572	100.89	111.18	52.784	55.006	97.673	109.88	98.326	90.236	92.632	77.089	86.305	65.574	83.461	103.85	78.069	79.751	118.11	124.42	142.41	75.455	125.37	111.26	142.19	118.54	59.945	77.493	88.956	70.23	87.118	82.652	141.63	86.204	108.19	103.66	129.06	130.44	131.51	121.08	119.71	100.92	109.85	72.016	112.06	116.02	110.07	111.68
128.71	124.14	105.97	78.967	93.626	108.74	80.006	52.253	99.771	103.45	120.24	104.8	114.08	92.805	114.52	65.158	77.402	113.34	97.045	83.053	126.7	124.53	109.46	50.291	89.818	81.667	106.09	99.83	53.926	76.612	50.164	42.807	67.972	67.702	123.34	68.699	95.56	87.322	109.16	119.62	110.35	84.48	109.96	98.214	110.69	71.297	111.05	116	113.52	113.31
148.25	132.69	122.54	71.454	85.748	93.686	125.82	54.306	96.497	91.499	146.04	107.85	153.29	99.668	140.91	62.436	80.363	122.57	131.17	92.833	133.83	105.76	79.014	18.85	52.34	54.102	76.149	75.969	69.183	81.327	29.497	24.32	60.313	61.842	112.68	56.391	88.389	83.743	94.097	97.19	90.324	54.843	98.46	94.685	81.13	62.99	103.3	107.71	121.66	130.17
157.85	133.93	138.3	44.395	120.81	71.354	146.75	23.138	104.73	67.482	162.91	79.704	191.04	88.011	144.03	40.077	86.805	117.53	152.64	96.524	136.77	85.759	100.07	-2.4347	64.164	30.415	89.413	66.191	78.025	63.95	55.363	20.049	72.376	59.916	129.18	61.768	93.771	93.802	105.41	92.836	88.32	54.93	104.53	101.72	68.404	56.787	97.815	100.14	135.55	150.37
158.2	123.74	142.6	39.96	117.04	71.176	152.55	38.886	97.139	78.948	174.3	86.135	200.74	97.249	137.27	35.174	97.165	109.13	152.64	83.61	112.17	56.934	124.28	6.4335	59.327	35.86	82.635	57.295	98.525	69.575	83.446	42.711	84.002	61.778	135.36	80.354	100.65	107.5	115.06	90.646	88.694	65.275	112.68	99.729	57.898	39.94	102.77	108.08	133.2	143.76
139.47	109.91	136.07	52.503	130.23	89.525	125.48	56.797	104.28	120.54	166.79	98.056	181.26	121.34	130.46	44.573	85.739	86.18	124.26	68.38	85.748	48.311	166.7	50.267	77.499	50.503	82.177	59.174	86.342	59.103	104.33	69.606	93.706	64.133	146.33	98.025	97.288	97.751	122.24	93.571	92.479	65.554	122.63	97.131	81.837	34.905	110.07	116.26	114.38	111.92
117.44	103.3	126.95	77.909	119.82	109.95	104.38	89.085	107.3	167.17	153.61	120.56	154.05	153.7	139.61	73.292	65.71	66.808	88.676	59.525	77.83	59.286	178.59	94.977	75.476	62.061	66.313	64.956	70.743	57.698	86.54	81.637	85.183	66.189	134.27	94.929	90.726	74.919	121.16	89.491	94.064	51.414	126.03	92.454	98.919	35.134	116.34	122.88	98.047	79.62
106.04	111.29	123.07	101.71	107.51	122.73	106.64	119.68	115.69	189.93	140.96	140.52	137.21	171.08	153.1	110.52	54.033	59.147	74.413	67.777	96.833	83.799	153.71	116.11	77.212	76.917	72.06	78.479	60.784	67.257	53.878	82.972	81.068	81.675	125.46	89.287	89.847	61.2	117.12	82.901	92.127	46.861	118.85	94.957	98.216	52.083	113.62	121.78	90.88	71.396
106.36	122.04	116.6	102.04	93.576	112.84	116.19	121.9	114.98	155.47	139.22	139.95	129.41	150.34	144.55	125.89	73.515	73.444	73.658	79.697	133.15	113.44	101.12	94.672	83.111	84.844	101.36	97.84	75.576	85.879	38.017	78.671	82.516	101.93	117.37	90.525	109.19	75.496	126.46	92.305	94.119	70.647	113.19	112.35	91.298	88.123	110.83	123.78	110.73	98.406
108.05	121.46	104.71	87.5	83.666	96.114	111.93	99.729	102.4	90.729	140.72	131.38	117.97	110.21	117.64	116.99	112.32	98.271	78.808	84.588	157.59	129.85	60.916	63.979	93.731	88.35	141.6	117.57	99	100.77	59.125	85.453	89.588	115.88	118.81	109.83	130.09	105.94	138.71	113.57	93.057	114.49	112.78	131.89	101.94	126.79	111.84	132.16	137.77	127.73
104.32	102.28	88.565	68.479	98.776	86.177	84.576	55.382	97.752	29.961	151.03	125.97	117.63	87.205	95.163	91.634	140.49	108.61	84.571	78.371	165.12	146.13	61.7	54.842	114.94	85.135	185.13	131.75	103.57	88.198	91.83	91.857	89.035	102.3	120.47	130.04	140.99	128.33	139.35	136.1	94.701	150.93	128.2	138.18	132.5	138.47	121.05	148.9	146.76	126.06
96.304	85.244	63.961	57.723	109.33	90.217	42.815	25.714	86.552	25.939	142.55	122.79	116.76	90.379	90.775	94.538	143.2	110.25	87.216	79.003	146.37	145.04	65.637	68.777	107.44	74.435	185.35	131.59	99.427	75.965	113.03	93.035	84.355	80.489	100.28	131.58	127.56	126.2	127.54	141.58	94.02	148.59	133.61	128.01	146.79	129.87	124.34	149.94	128.26	102.97
95.875	86.689	38.11	65.157	88.534	102.62	22.184	46.632	65.144	76.222	118.2	128.87	116.63	111.03	102.15	140.91	132.27	115.56	95.58	94.956	111.53	122.79	27.981	84.176	55.338	71.035	132.64	114.85	111	97.247	103.36	90.212	82.144	74.317	47.156	110.83	103.49	113.85	108.98	126.6	94.438	113.16	114.51	108.72	105.75	111.83	115.46	130.98	93.398	84.917
100.78	91.663	44.343	84.547	63.256	96.66	57.628	84.894	50.676	83.887	108.31	140.88	135.51	130.74	135.1	168.79	123.1	113.98	122.64	109.82	99.669	101.64	7.3055	97.482	7.0638	71.216	81.289	100.18	127.33	126.1	76.059	88.232	66.946	71.203	-20.431	77.342	94.271	120.27	92.684	111.08	108.33	93.595	102.3	89.845	37.505	68.949	108.2	119.55	79.435	73.56
106.23	106.59	56.267	104.73	56.106	81.64	91.744	116.09	46.645	70.143	96.734	134.49	129.56	118.59	130.48	171.92	126.88	124.15	133.53	122.44	95.181	86.417	-11.961	92.531	-2.6293	79.474	51.743	89.532	144.4	155.62	79.262	102.12	78.105	97.797	-48.753	63.193	98.533	137.36	95.627	110.11	123.43	94.673	82.616	87.108	-8.9778	66.878	94.921	99.975	86.596	88.931
107.91	116.58	68.704	115.24	60.182	66.812	103.22	121.27	48.824	44.684	95.445	121.66	106.6	95.253	98.018	140.78	136.58	137.03	116.93	116.87	96.41	88.375	-4.5243	79.518	21.485	83.994	45.329	84.78	151.59	164.98	103.15	119.57	98.118	124.01	-28.766	67.455	109.89	151.42	106.81	118.39	126.06	110.74	73.977	89.909	-4.4669	88.923	87.707	86.155	107.83	107.96
107.21	117.73	82.892	115.8	74.857	70.867	95.894	106.31	63.094	46.325	100.61	120.42	89.516	94.184	76.149	103.42	131.47	132.41	91.188	99.008	99.044	102.24	44.304	83.247	68.568	89.437	63.722	88.723	131.87	143.22	118.92	126.43	116.16	128.66	37.136	83.621	110.03	144.37	104.09	116.16	103.9	122.81	82.129	86.368	44.702	105.72	88.222	81.974	114.05	105.82
105.3	114.71	93.004	100.12	79.599	80.035	79.901	75.638	67.807	69.713	95.28	112.25	81.107	101.37	80.11	82.927	115.97	115.41	68.744	85.982	104.59	111.91	105.76	96.754	100.47	88.796	78.556	99.961	105.2	108.46	112.87	112.14	119.78	110.49	97.779	88.48	99.496	117.51	94.574	103.25	70.496	115.29	99.381	84.804	103.31	109.68	94.33	85.208	111.02	97.636
107.08	109.15	103.56	84.805	103.43	86.577	75.392	42.154	84.957	81.582	87.486	93.913	86.578	97.548	97.073	77.746	100.7	88.542	75.614	92.855	120.46	123.5	155.62	115.01	138.39	104.51	113.47	115.22	75.93	68.678	94.118	90.979	122.5	88.846	134.31	86.445	92.62	88.49	81.749	91.496	56.155	97.493	116.17	92.3	140.91	102.74	100.78	96.469	95.707	90.953
107.77	103.84	111.89	90.194	102.47	87.756	88.84	45.423	83.149	75.473	66.306	76.342	70.617	65.797	103.5	87.728	102.66	84.228	99.821	114.94	124.23	106.87	156.46	124.62	138.24	129.26	121.24	120.75	75.662	64.361	92.142	92.164	126.15	89.927	122.53	85.385	87.934	72.357	75.893	84.174	64.132	76.544	109.85	103.57	137.98	99.578	101.38	105.07	91.028	95.7
99.869	94.656	115.51	108.44	109.59	83.565	96.761	56.731	81.552	40.597	46.612	54.028	39.725	16.697	80.344	83.636	112.66	99.577	120.46	136.79	121.63	91.254	128.82	117.89	131.36	140.46	122.96	118.61	87.897	72.146	121.11	111.96	131.97	107.09	88.229	91.3	89.888	70.317	82.029	90.167	92.396	65.017	95.137	109.93	120.44	106.71	97.524	102.99	100.62	102.34
83.524	79.787	123.09	132.46	105.43	89.735	109.12	84.482	80.242	14.826	40.549	58.974	19.358	3.0875	62.902	68.984	112.33	116.73	128.67	136.49	110.29	76.666	107.15	110.35	108.48	127.14	113.77	115.75	97.748	83.588	147.72	133.94	121.42	115.24	58.405	105.5	85.988	77.263	81.548	91.01	107.74	67.785	93.156	95.353	102.07	100.42	97.156	96.575	116.21	92.223
67.821	77.18	113.54	138.15	107.26	103.44	97.619	103.76	86.211	34.132	41.743	64.448	14.804	24.59	43.392	63.083	102.44	127.71	111.91	124.46	97.503	83.287	80.792	95.598	95.275	101.93	108.32	118.86	100.98	90.824	153.68	136	114.92	118.24	59.484	122.05	80.487	83.729	79.787	90.109	102.3	73.561	101.51	79.21	94.64	111.39	96.094	78.271	118.99	90.992
60.847	85.346	101.88	132.99	93.783	117.67	92.179	128.2	88.133	86.453	48.568	82.432	26.42	73.637	49.955	72.168	95.682	125.71	91.015	104.12	88.573	91.489	67.326	93.562	86.65	95.69	103.57	128.34	100.78	101.57	124.19	123	107.22	113.49	84.69	135.37	74.707	93.509	68.861	81.999	83.323	84.285	114.17	71.226	91.367	121.64	96.965	68.698	109.4	100.95
65.031	98.524	97.415	122.79	118.45	120.48	86.986	123.02	110.65	120.58	61.616	88.927	47.265	107.97	65.838	74.608	99.438	109.72	84.11	90.702	99.574	114.52	90.103	109.88	133.43	125.18	140.34	142.32	82.446	92.399	94.275	108.88	114.89	110.12	135.82	144.24	81.954	104.82	61.525	83.71	87.681	103.98	122.87	83.999	104.9	133.2	94.98	72.103	90.327	118.09
78.213	109.12	96.604	120.49	112.97	110.54	83.498	116.03	103.64	122.04	64.436	91.28	44.883	105.68	76.504	76.451	121.98	114.81	83.72	84.074	108.47	117.21	105.79	123.88	154.42	161.4	148.45	140.86	88.046	102.87	86.411	110.53	119.6	114.01	154.71	134.86	96.732	114.45	67.172	87.83	112.13	118.27	107.4	102.6	109.34	136.41	87.626	79.633	86.098	133.96
97.796	111.12	92.81	115.51	121.67	98.809	64.427	85.429	101.03	92.072	73.759	80.912	43.54	82.247	64.685	67.942	138.48	130.51	83.451	83.627	120.24	128.74	109.75	117.58	168.76	172.21	155.58	128.21	100.8	106.52	99.585	110.56	120.52	113.98	146.02	110.41	120.12	114.45	87.557	98.829	144.76	122.93	90.211	116.78	110.02	131.7	79.471	81.816	90.286	135.9
111.83	99.703	108.21	119.91	88.168	99.306	77.802	85.952	75.339	63.02	80.059	100.32	53.525	88.606	86.625	64.592	128.32	139.37	93.235	78.385	118.02	105.39	130.14	119.48	119.83	138.57	122.73	116.25	116.63	117.64	105.41	110.91	87.646	96.504	109.14	84.798	116.07	109.42	93.438	90.556	130.97	123.01	88.668	105.64	101.13	88.137	79.654	85.61	105.89	109.45
122.08	97.436	115.68	123.82	93.424	113.28	86.604	98.131	78.994	74.422	91.27	115.37	77.736	113.61	98.922	74.175	96.062	126.39	102.85	86.776	111.23	95.053	141.93	123.6	96.474	101.76	113.26	113.26	109.81	110.51	99.056	101.53	76.504	91.318	103.26	83.786	95.332	99.294	88.063	84.868	84.322	114.64	95.739	94.229	95.861	69.476	80.145	79.552	98.297	95.603
126.64	103.11	119.74	128.94	82.219	119.87	108.1	137.82	74.585	112.41	114.29	134.19	102.36	139.2	111.27	86.332	76.217	107.88	100.75	91.415	101.6	83.701	139.29	129.68	69.261	80.348	88.294	109.86	107.91	108.58	63.671	84.37	67.491	91.376	99.508	92.794	75.592	97.781	77.589	86.421	38.121	101.99	101.43	87.372	74.926	62.99	87.894	85.785	93.514	111.9
121.92	116.22	129.39	139.27	103.52	121.16	123.85	165.06	83.394	158.09	126.5	140.42	111.24	139.7	117.55	92.55	70.159	85.63	100.75	100.63	96.962	78.52	161.39	156.54	99.469	96.32	92.2	107.38	85.514	91.784	42.865	81.468	80.978	103.16	125.07	113.6	61.917	95.421	68.56	95.778	27.889	94.267	87.622	85.82	57.589	66.109	86.038	89.869	78.721	132.43
112.51	125.78	138.55	146.09	119.61	116.96	123.87	166.96	82.431	188.63	118.56	134.31	98.868	113.84	115.98	95.279	78.506	79.781	97.92	105.81	96.804	75.281	187.87	182.62	142.81	122.31	99.427	100.49	68.126	79.497	42.994	89.905	91.138	107.34	138.53	117.92	64.083	88.18	69.698	101.87	55.007	89.683	58.81	81.197	34.863	56.711	76.174	86.433	64.98	131.58
104	119.44	135.86	140.55	100.19	115.11	109.49	154.85	68.699	200.9	99.514	128.3	78.777	88.951	107.43	102.39	88.999	92.232	83.083	95.424	98.044	75.573	182.56	181.99	148.24	128.83	92.34	92.193	73.422	85.874	39.694	89.775	75.868	87.052	115.55	95.282	82.004	78.528	77.485	95.622	89.131	85.674	43.487	73.449	8.8099	32.637	73.61	83.504	60.489	105.34
88.401	94.169	129.66	123.74	94.037	114.4	88.977	120.92	74.11	180.33	71.08	114.22	65.31	80.705	103	101.85	80.417	93.8	66.962	78.855	108.48	88.336	180.81	170.14	144.96	108.94	107.27	101.44	68.922	81.021	38.366	77.702	50.659	52.804	98.95	71.689	94.52	72.48	81.929	85.125	102.27	91.99	66.238	74.769	25.524	18.797	84.943	86.71	63.374	68.428
70.642	69.931	113.61	107.37	104.62	111.25	66.073	92.521	98.131	149.73	45.032	92.396	53.399	79.414	88.768	100.43	66.837	87.559	50.364	70.55	115.66	108.94	161.14	147.34	135.22	85.878	131.11	118.59	61.675	74.033	40.439	62.047	49.617	42.391	111.45	71.167	93.544	77.008	82.389	82.569	94.125	98.161	100.7	91.01	77.955	50.031	102.21	93.577	67.59	60.54
60.177	60.829	101.75	102.81	100.27	101.04	64.787	91.866	112.32	118.56	37.622	81.7	46.571	77.209	80.156	98.153	69.159	84.697	43.938	70.46	107.03	111.91	132.4	124.89	103.93	75.301	128.75	125.63	68.313	80.011	43.071	55.743	69.127	62.687	136.2	91.908	81.999	92.539	79.906	86.145	81.633	96.47	115.93	106.82	126.05	98.703	115.41	106.08	79.237	83.943
68.973	70.741	101.08	96.478	98.723	80.801	79.739	81.987	117.02	76.39	67.222	74.448	65.889	68.111	82.054	83.135	92.242	86.975	54.482	75.054	94.451	107.93	118.19	102.3	81.875	72.165	114.07	116.94	85.725	82.091	44.806	51.101	89.807	87.119	147.63	108.91	82.625	107.57	85.987	96.642	88.21	87.189	111.66	112.85	139.76	121.06	119.82	121.1	98.58	112.78
98.626	99.105	111.72	92.826	93.636	76.13	103.73	71.692	108.23	63.765	105.16	82.627	99.153	70.854	105.39	83.424	116.3	93.888	88.228	87.36	73.26	79.011	124.28	95.713	72.805	78.229	92.805	98.915	101.46	85.633	53.231	57.352	104.36	104.85	144.83	117.5	82.607	106.03	91.638	92.056	88.462	73.848	89.341	104.41	110.97	99.19	109.63	122.14	105.15	112.18
134.7	125.23	122.7	81.308	91.262	82.675	120.18	50.445	96.934	68.965	144.02	95.941	142.04	92.072	139.78	88.741	126.84	98.527	122.64	94.924	70.182	55.465	142.04	92.454	76.171	78.053	82.179	86.764	107.46	81.481	57.019	55.944	97.581	95.981	123.78	108.92	87.607	95.479	98.434	81.013	78.241	70.832	86.254	96.872	67.579	46.669	105.17	120.61	106.43	86.135
156.94	136.27	118.52	68.961	90.508	92.49	116.43	38.439	93.246	87.697	171.03	108.97	173.84	120.44	154.85	94.227	122.91	103.4	133.71	94.001	95.742	65.721	136.69	79.093	81.619	79.154	86.217	85.56	108.37	79.096	53.703	45.94	87.085	77.994	101.36	97.006	99.108	92.691	106.59	79.928	71.616	82.749	108.14	101.67	40.95	14.366	116.51	123.62	105.48	66.684
146.79	128.69	108.06	64.949	107.04	91.237	97.837	34.106	101.05	91.755	168.07	109.96	180.71	130.89	142.91	84.663	107.43	104.58	123.12	91.171	144.02	111.61	129.53	68.894	98.88	85.032	112.84	98.851	98.026	73.456	62.543	44.008	90.098	71.302	99.619	96.016	111.61	104.9	117.44	98.57	89.977	107.44	137.53	112.43	56.351	24.905	134.13	127.26	105.25	66.789
117.77	121.51	96.041	90.555	76.058	90.544	88.91	87.065	76.677	110.19	120.45	122.92	142.66	120.08	112.91	94.282	98.976	120.88	109.79	99.12	159.12	131.7	94.935	75.84	72.614	105.81	101.97	108.16	111.19	108.95	82.761	77.917	108.33	98.637	97.333	105.52	110.81	121.16	120.61	109.24	113.76	116.46	124.24	105.7	70.061	65.762	133.72	115.28	94.917	79.269
86.288	110.68	98.056	113.24	86.543	87.345	84.128	110.3	71	99.842	71.666	116.61	108.17	96.286	81.663	84.851	88.622	116.52	106.21	109.96	147.44	138.94	98.835	104.4	85.731	118.32	120.51	123.04	102.38	112	98.269	110.75	117.14	116.31	103.4	107.52	113.22	120.13	121.51	114.34	137.82	110.01	108.95	94.308	97.427	101.27	120.95	103.43	84.424	85.634
80.479	107.27	105.62	136.28	101.53	103.88	90.061	133.15	77.193	105.17	50.108	117.69	86.062	94.73	65.317	84.577	83.029	98.209	118.86	121.05	98.716	112.78	99.687	139.18	107.34	131.04	138.21	128.15	87.376	102.5	84.735	127.9	111.34	120.99	109.31	99.724	110.7	97.63	105.4	96.104	122.74	84.473	95.719	87.971	107.67	118.01	102.79	98.657	66.078	85.635
91.009	111.99	106.2	134.05	93.021	114.84	84.462	129.13	65.719	112.05	48.403	96.028	63.384	98.361	67.014	83.167	89.326	87.404	116.87	125.46	50.178	64.432	86.943	141.78	98.33	110.87	115.53	120.61	85.471	91.311	66.599	111.2	88.872	112.76	103.72	74.954	99.335	70.784	95.194	77.056	75.876	55.526	92.794	106.12	114.28	131.7	91.437	97.719	74.785	107.68
111.12	113.26	110.86	120.58	71.985	124.07	92.293	125.55	70.778	119.34	87.024	93.51	71.53	123.59	95.534	77.826	100.64	81.075	110.95	110.86	44.067	41.513	66.966	110.94	73.584	91.369	86.857	101.27	92.028	87.092	41.614	71.944	70.493	94.943	109.59	59.359	90.191	67.544	81.011	68.933	40.47	49.991	104.22	127.51	112.49	125.31	96.586	110.95	94.561	132.4
119.15	114.2	121.2	98.553	85.857	126.76	98.486	104.61	104.5	125.22	115.56	89.074	92.357	134.44	126.58	75.037	102.59	79.601	103.01	94.269	81.955	55.294	75.603	74.077	82.453	84.643	93.053	88.15	87.52	82.192	56.89	48.273	88.924	89.242	148.53	71.027	80.985	81.905	78.196	79.626	46.703	68.581	108.18	135.93	121.94	116.96	98.471	108.44	109	141.66
114.53	107.08	133.89	69.491	97.63	103.32	108.44	67.51	123.2	91.494	127.15	74.782	114.54	109.78	142.97	66.597	108.6	89.544	91.75	76.457	138.88	93.414	105.94	45.977	99.932	77.303	106.3	86.759	99.266	86.764	91.538	50.143	102.52	75.54	149.22	74.142	90.926	102.92	96.443	100.64	91.858	92.842	111.19	120.93	119.78	83.87	100.67	100.36	129.74	124.56
108.04	100.51	141.83	61.873	135.61	80.202	111.09	34.696	137.76	50.599	114.34	54.087	116.7	65.027	130	70.938	111.55	94.12	99.767	84.139	170.34	132.66	147.46	63.83	162.25	95.877	143.36	98.788	103.18	84.178	138.38	90.614	122.46	73.357	131.99	75.798	102.98	103.59	115.82	111.12	130.25	105.82	109.51	98.679	115.61	53.556	94.338	85.844	122.29	84.19
103.56	92.198	138.52	78.762	148.2	64.269	109.43	31.52	121.28	20.13	96.919	40.552	93.077	29.789	107.96	84.199	117.48	96.586	113.8	106.08	160.51	143.15	165.79	106.96	205.55	120.98	148.03	107.63	111.76	83.51	168.16	138.89	123.91	80.067	90.615	69.778	106.1	87.286	127.59	107.04	133.35	105.26	112.12	91.975	111.35	42.566	93.118	86.564	108.71	58.343
102.1	86.201	125.02	113.5	119.61	69.598	112.09	73.795	88.174	30.036	94.425	57.556	67.029	36.592	104.02	108.25	120.88	98.661	128.11	127.43	126.3	125.21	143.1	140.06	192.38	145	109.62	98.769	125.3	96.067	172.99	169.51	118.56	101.98	62.153	76.748	94.192	75.045	122.57	95.878	110.16	103.56	109.14	101.7	104.54	59.68	97.664	102.08	91.997	63.943
98.775	82.067	107.79	124.33	108.54	79.736	110.13	95.977	84.032	48.134	120.59	77.771	82.552	73.405	118.54	113.64	111.76	91.287	130.99	131.86	116.67	126.06	116.85	129.3	161.24	142.49	87.239	82.878	125.84	94.664	164.37	157.37	116.86	118.03	71.568	98.456	92.31	84.247	118.29	105.24	108.36	114.97	109.77	118.73	106.82	91.803	106.01	120.13	85.549	90.941
94.372	84.676	97.469	101.33	93.623	80.138	112.74	90.286	84.485	59.119	144.27	89.295	125.45	108.67	144.99	107.89	94.369	84.281	121.32	118.9	126.86	127.76	111.5	88.879	105.5	103.29	73.007	72.506	126.21	95.501	156.07	125.54	110.75	116.38	88.331	116.79	101.73	109.04	121.86	123.98	123.97	127.59	103.88	120.03	102.88	105.05	108.4	120.93	99.592	108.73
101.35	100.57	95.337	77.131	82.636	82.189	119.68	87.6	89.085	81.267	144.5	97.078	157.44	123.68	151.47	117.43	76.572	79.235	118.07	112.58	123.49	117.23	117.97	65.484	67.91	71.668	72.894	72.367	121.93	104.56	153.93	114.5	119.03	115.72	107.4	128.71	109.49	123.46	119.33	126.5	124.17	122.87	83.851	102.67	90.424	101.07	97.602	97.693	107.27	100.31
115.64	114.36	100.53	66.736	80.428	76.558	124.42	86.061	92.248	88.694	133.86	92.696	158.33	111.03	129.94	124.67	71.625	75.437	116.89	115.22	101.84	102.21	130.54	73.293	68.297	57.795	70.066	77.229	110.83	104.94	152.63	121.97	126.68	115.34	112.86	121.03	112.11	116.57	113.25	113.88	100.57	104.11	75.257	89.216	93.522	92.687	90.916	78.483	119.68	88.345
125.74	111.28	113.7	81.534	80.12	72.062	138.19	102.06	101.42	81.817	134.87	100.73	143.53	103.34	112.97	123.52	81.436	72.329	121.34	117.51	76.531	92.292	138.65	102.82	90.123	68.679	52.441	74.256	97.08	99.237	149.32	136.79	125.12	118.61	113.96	109.58	105.04	102.53	100.32	95.64	70.774	95.11	87.333	88.652	120.4	89.215	98.977	86.528	133.11	88.438
121.64	96.354	107.94	93.187	85.932	73.765	137.64	116.75	123.52	81.283	150.06	110.35	135.28	110.36	102.85	123.09	103.26	82.592	110.52	109.9	69.874	106.4	105.85	103.77	105.9	86.808	29.262	58.421	101.54	103.62	152.46	137.51	121.76	126.92	113.23	108.42	104.35	99.867	100.92	96.877	73.534	104.14	102.7	101.5	151.35	114.19	112.2	107.08	137.71	112.12
101.18	78.396	91.798	85.265	92.768	86.268	133.9	118.92	146.44	94.113	158.27	121.81	148.22	136.45	122.71	131.1	119.36	98.243	92.441	88.465	88.423	123.12	75.046	84.751	98.889	92.922	25.969	50.383	120.77	121.84	166.04	131.01	105.8	120.28	105.41	119.58	109.94	114.42	114.11	113.38	107.41	129.42	107.7	105.07	160.19	131.31	115.43	119.3	125.59	119.74
82.357	77.502	67.944	65.487	95.74	103.6	119.88	109.64	145.35	119.63	137.61	116.12	154.45	149.85	140.24	152.46	127.46	117.3	81.192	77.765	114.32	128.29	58.325	70.158	80.258	91.151	50.06	64.432	149.71	150.5	187.02	136.08	89.488	103.52	82.285	127.14	118.21	130.87	131.38	128.84	139.88	144.83	86.897	92.746	130.71	128.42	96.734	102.08	90.677	95.62
83.431	76.84	72.713	61.11	114.7	122.03	129.88	102.8	147.96	122.05	135.46	122.46	168.41	160.59	154.62	144.46	119.87	106.81	98.155	70.63	141.86	135.02	97.697	93.921	96.244	101.39	120.97	101.48	143.78	140.18	162.19	138.6	60.257	58.22	60.995	118.72	131.38	136.85	124.14	125.34	148.28	149.43	88.22	70.4	90.153	73.77	86.443	100.68	58.112	41.453
94.541	95.753	69.773	56.326	141.09	98.162	91.902	56.165	113.35	82.187	111.61	57.435	121.79	96.698	102.13	100.16	120.53	109.23	103.7	102.96	158.44	151.59	128.39	105.64	130.43	88.637	157.31	134.7	128.63	101.68	154.07	131.51	61.117	47.959	45.593	80.631	138.78	121.65	136.11	128.58	136.24	127.14	85.011	80.413	85.461	69.578	76.759	83.622	66.526	48.108
115.3	113.49	93.557	110.55	121.91	98.857	98.694	102.87	85.263	80.367	93.4	69.381	62.624	71.823	73.482	77.495	112.6	108.23	146.67	145.8	135.55	133.69	137.9	137.84	138.42	118.6	145.68	137.09	99.182	87.587	133.5	143.64	94.302	88.169	81.695	77.886	107.82	104.57	104.66	96.801	90.12	107.55	72.949	84.135	94.726	78.578	74.114	80.313	68.14	70.548
119.3	115.08	110.62	148.44	114.22	96.12	98.661	136.17	88.282	75.861	82.8	89.858	25.135	66.644	57.007	58.128	100.83	106.14	168.24	163.79	112.11	121.4	128.6	137.49	142.36	137.92	131.37	122.57	69.623	78.42	121.54	138.32	127.36	133.91	132.87	95.507	80.613	97.644	80.739	78.542	64.946	101.38	81.979	96.212	130.12	116.87	84.804	88.071	85.093	111.73
102.96	102.45	108.9	146.3	119.24	81.067	76.449	119.94	95.187	52.564	66.154	85.244	9.5932	61.31	48.745	48.909	95.622	105.05	154.52	150.24	104.48	116.8	117.63	115.94	145.54	135.41	137.27	114	62.355	78.004	127.04	126.86	130.89	148.25	149.67	111.27	74.415	102.85	77.781	83.781	65.973	104.2	109.42	108.33	161.68	152.97	100.96	94.952	106.28	135.12
86.39	85.221	98.888	133.61	93.45	71.431	57.882	103.83	68.472	37.123	50.196	80.549	2.1568	56.227	50.877	62.482	104.9	106.17	122.62	115.14	102.75	101.1	104.42	109.66	130.55	139.5	142.64	116.35	88.21	98.674	122.96	129.81	98.848	123.33	114.8	112.5	83.296	111.95	76.494	90.077	68.68	104.73	134.83	106.24	150.17	146.93	117.22	102.35	115.71	118.83
78.892	77.937	90.476	126.48	114.45	76.383	33.117	72.383	51.837	37.16	38.805	56.082	-1.0766	36.328	41.764	75.277	111.25	93.816	96.921	97.789	114.98	105.94	115.67	132.98	175.07	165.95	183.23	131.01	93.835	90.763	128.62	146.21	89.839	96.769	106.32	116.09	95.18	108.1	77.746	100.92	78.303	107.47	143.74	106.44	140.35	134.99	120.34	96.033	103.49	89.842
86.129	80.258	92.251	134.32	119.94	88.543	40.862	71.75	36.387	45.943	51.837	51.938	15.284	26.855	45.833	79.451	117.08	83.691	96.734	103.09	132.34	122.68	119.85	154.23	203.37	192.54	187	131.33	100.59	86.514	131	163.07	103.29	91.808	118.2	120.65	104.68	104.85	78.775	107.08	98.003	117.5	126.16	102.28	127.88	118.7	113.93	86.976	90.585	75.648
92.541	88.342	90.769	130.06	92.401	98.691	71.143	95.548	32.305	69.596	69.056	64.904	47.208	37.982	65.463	84.755	115.69	88.776	100.91	116.06	132.01	124.57	96.874	139.09	167.07	178.28	127.55	111.14	117.76	105.43	139.61	163.95	126.8	113.73	133.97	127.57	106.98	105.24	93.659	110.65	124.16	126.46	92.485	101.28	127.99	129.05	100.64	76.169	100.68	95.257
94.046	88.574	92.26	105.15	81.473	101.4	116.14	110.29	78.448	74.777	100.62	92.084	110.15	81.282	100.66	84.726	102.55	86.587	115.72	117.45	121.44	127.03	85.354	106.86	115.11	132.4	79.23	90.613	124.95	120.44	141.91	146.21	132.15	126.33	133.42	129.5	113.27	112.32	106.29	113.46	148.18	132.76	85.466	101.83	140.84	138.88	94.298	84.882	116.27	109.82
94.211	95.42	81.499	81.208	64.419	104.93	135.51	129.72	121.76	94.631	103.25	109.82	134.96	118.25	112.59	114.06	94.031	93.811	123.24	116.28	79.213	103.21	57.651	82.842	52.978	92.682	37.165	77.078	137.82	147.43	144.07	136.12	126.93	136.86	97.095	120.18	108.1	110.19	105.81	104.07	135.53	111.42	84.654	108.32	139.78	158.48	87.254	94.201	115.61	112.73
96.703	99.124	88.017	79.037	79.699	105.63	139.37	127.05	153.31	88.975	96.728	111.78	131.68	133.83	118.85	132.02	88.934	86.106	137.89	114.29	48.66	85.47	77.358	99.905	48.119	85.586	45.071	82.771	124.8	138.51	134.66	132.01	108.17	123.41	53.134	97.733	95.546	98.88	83.35	88.413	99.383	86.818	103.13	116.51	130.62	143.85	88.631	112.88	98.566	88.148
104.94	108.62	95.918	106.56	85.121	107.85	129.44	130.47	137.68	86.735	75.724	104.19	95.636	118.35	115.4	146.22	94.975	85.317	151.32	126.62	37.507	76.571	89.467	127.57	61.667	111.14	49.63	86.426	114.79	128.46	122.12	135.57	105.91	119.45	24.035	76.898	77.48	84.398	57.909	71.591	62.268	69.096	98.514	120.79	100.44	120.23	85.704	114	71.858	68.726
108.77	112.54	92.688	128.28	81.435	100.33	115.44	122.48	99.056	78.958	58.692	88.541	69.765	89.272	112.73	141.1	104.46	91.926	148.19	140.61	58.007	89.239	82.118	127.22	66.425	123.89	38.506	80.934	117.38	125.06	112.17	126.99	113.4	122.17	16.205	63.84	74.788	80.429	60.408	72.102	59.612	72.624	77.737	118.61	68.245	103.74	81.259	97.328	63.215	73.473
100.45	98.525	90.976	132.6	86.223	95.026	124.8	113.91	89.545	73.242	56.852	96.991	85.756	91.173	134.04	126.29	98.236	85.67	143.55	139.77	91.148	104.22	89.877	120.99	63.533	113.26	40.183	76.099	111.87	123.03	108.29	116.34	114.45	118.74	38.585	73.301	83.12	90.557	78.357	81.387	83.107	98.544	65.118	99.035	57.739	83.65	80.015	80.483	66.19	74.104
89.442	85.25	72.073	117.16	71.332	95.076	125.41	123.75	93.967	99.161	59.552	113.77	102.47	107.92	132.01	136.76	93.03	90.769	120.57	127.39	95.707	99.937	62.531	104.92	28.693	89.255	27.765	69.708	123.49	143.54	113.73	113.62	111.97	121.01	55.161	91.284	98.568	103.24	105.93	93.425	107.21	110.12	54.866	75.051	59.885	90.322	81.299	65.321	74.159	83
87.078	83.145	64.427	104.12	75.893	101.32	116.2	135.04	115.43	125.32	75.9	128	112.57	125.59	109.83	155.61	90.326	93.991	107.34	117.21	81.123	93.254	48.11	107.57	22.736	82.015	37.681	72.162	122.94	147.13	126.11	121.52	113.5	123.98	74.218	110.51	109.91	109.25	116.55	102.98	119.11	108.1	56.138	55.001	78.82	98.381	86.551	62.764	69.733	82.614
94.156	94.865	80.174	103.71	71.643	104.57	109.99	145.32	108.5	129.21	98.273	136.59	111.09	129.73	95.309	161.77	95.502	101.03	105.79	111.36	61.503	78.752	58.44	118.05	26.848	81.367	37.243	78.312	116.85	135.83	129.27	124.05	108.37	121.34	78.36	116.74	108.71	107.97	109.28	105.9	116.28	103	62.55	45.877	95.566	86.08	95.571	73.756	72.407	79.031
107.19	116.82	96.163	109.98	84.119	104.3	101.83	142.08	92.419	118.67	122.39	135.24	117.33	122.17	88.723	148.86	103.81	108.57	113.6	116.98	55.132	82.724	68.293	111.52	53.497	79.244	43.417	80.956	106.94	117.69	114.83	107.5	112.33	120.81	77.124	113.5	105.13	103.61	97.802	109.58	112.17	105.32	65.195	55.069	93.835	72.757	99.142	84.108	73.651	80.446
109.12	131.36	95.459	113.04	93.054	105.51	100.21	141.76	77.314	126.76	122.98	136.91	126.91	120.08	99.415	135.28	106.24	115.03	116.42	121.82	48.466	78.108	66.68	95.646	64.656	58.697	43.575	79.234	101.57	118.65	85.45	82.236	112.36	120.27	65.189	104.01	94.395	99.517	91.19	106.91	95.427	111.62	65.238	77.129	69.975	72.353	95.236	89.622	77.875	84.312
97.821	121.9	72.592	98.717	81.265	96.09	101.17	139.13	73	135.75	116.26	134.97	136.13	121.15	106.44	121.43	113.59	123.23	101.9	110.68	43.861	75.263	39.875	72.136	39.323	20.821	33.145	73.419	119.24	141.33	40.75	53.571	86.378	104.02	19.293	73.248	96.152	104.56	94.302	103.95	74.901	110.88	81.502	102.79	26.478	80.288	98.395	105.73	92.309	92.334
81.647	102.9	48.004	81.498	77.214	88.509	91.885	131.06	91.74	145.11	97.873	116.79	121.54	110.44	91.433	120.91	123.42	131.75	87.38	102.39	39.67	78.053	9.9376	63.423	20.267	7.2842	35.459	69.845	139.08	161.5	23.855	48.47	70.898	97.37	-9.5712	47.654	100.46	111.09	96.276	100.18	59.271	99.73	99.221	121.75	-2.0925	104.29	101.59	117.47	95.597	101.88
72.789	89.441	50.3	76.61	46.113	87.358	92.165	136.09	91.932	138.04	76.776	99.84	83.899	88.952	79.616	129.78	136.51	147.6	83.541	98.675	37.436	66.744	-4.7262	63.166	-10.526	25.346	19.268	66.375	162.5	178.25	41.049	66.936	68.653	105.31	-9.2304	44.985	98.807	117.33	91.788	89.378	60.212	88.633	104.3	121.1	-4.7843	116.62	105	121.14	102.1	110.9
78.317	90.108	83.261	84.325	70.096	89.732	99.584	116.84	107.98	84.012	77.581	83.072	71.753	69.569	81.257	116.25	135.66	144.7	110.24	110.93	64.785	82.055	33.989	65.668	27.257	67.969	53.027	72.474	149.49	151.44	88.324	90.397	97.957	123.05	51.122	82.233	100.09	120.8	84.441	84.668	96.709	99.925	103.91	108	37.824	110.03	102.66	111.09	96.881	103.68
88.086	102.95	97.118	82.576	106.48	81.336	86.756	82.487	104.97	25.633	84.013	57.891	74.433	51.344	71.533	88.926	127.73	142.81	113.82	121.49	93.888	100.71	60.987	42.09	73.22	80.815	85.512	79.523	132.82	118.91	130.64	93.197	130.31	138.21	105.02	126.42	109.93	116.61	101.88	91.798	143.91	112.04	99.775	107.41	97.798	121.76	97.254	89.978	107.65	109.44
96.431	107.02	98.561	103.29	93.429	80.751	101.04	111.19	79.17	15.559	93.288	89.148	89.271	80.1	80.832	78.621	113.72	135.07	114.07	115.48	93.375	86.757	69.47	48.122	73.175	80.724	88.377	83.244	125.8	121.68	126.36	101.54	130.39	136.23	112.09	154.88	107.47	113.45	103.86	80.549	144.39	114.27	99.05	104.81	125.28	119.74	95.999	86.496	109.87	98.121
90.984	96.304	85.374	118.68	87.153	79.674	103.89	138.6	69.331	45.378	93.707	111.87	94.858	113.69	76.674	75.888	98.29	120.82	93.205	97.64	78.565	75.6	71.739	81.896	74.858	74.137	94.791	93.307	113.58	123.85	103.34	109.39	110.82	118.7	91.101	146.45	101.6	108.1	101.93	74.034	108.45	97.903	115.16	116.78	140.58	134.55	101.47	98.828	106.39	96.132
80.81	83.652	75.45	125.45	87.343	83.345	95.674	145.96	78.181	87.602	84.519	103.09	81.325	122.02	61.971	84.309	94.575	112.86	70.461	87.175	71.882	87.309	63.761	116.86	87.003	92.947	104.1	106.62	109.46	124.83	96.155	123.58	98.887	108.02	73.212	114.47	98.754	105.32	95.067	77.94	68.943	71.575	127.84	131.06	145.03	160.42	106.18	109.08	92.368	111.32
73.859	76.908	93.938	126.33	91.428	106.01	104.47	136.43	105.15	119.3	72.247	86.807	68.996	116.05	79.168	97.733	94.223	105.97	67.656	84.949	85.328	103.55	78.05	135.5	111.02	141.87	121.81	123.79	103.69	119.6	114.42	140	100.54	106.55	94.085	99.757	94.59	103.65	82.776	82.519	54.527	59.897	129.99	130.45	153.86	165.64	106.95	109.81	80.686	123.6
74.114	81.01	117.99	111.75	119.97	127.54	110.73	91.759	142.01	112.05	67.948	58.88	74.515	96.518	111.08	96.142	94.808	99.021	77.853	92.946	122.62	129.75	109.6	118.72	157.17	183.46	156.48	141.81	94.488	100.24	150.8	142.14	112	107.98	139.09	113.23	99.749	99.445	87.443	95.107	81.572	71.151	125.94	124.33	180.22	159.04	103.63	98.172	86.486	128.47
78.326	86.548	130.98	101.09	145.28	142.47	117.57	61.223	164.66	101.57	72.384	58.2	94.638	94.651	143.68	88.984	88.689	89.675	92.418	98.002	145.9	131.83	145.48	103.41	190.69	191.22	179.89	152.58	78.265	79.428	169.81	134.66	112.75	102.65	173.3	147.53	99.018	89.934	100.11	101.22	112.35	96.831	121.6	117.43	212.58	145.03	101.93	91.968	108.61	115.66
88.894	96.166	105.89	103.31	158.09	144.98	97.329	69.209	163.68	130.55	83.481	76.202	107.5	104.11	119.7	99.055	84.858	93.166	94.583	105.79	128.68	122.27	122.13	99.317	194.92	170.67	171.2	143.96	69.387	72.657	159.45	123.67	120.57	108.58	176.51	176.54	94.183	77.984	113.83	106.21	122.77	113.03	104.47	120.83	224.32	164.2	98.562	89.272	120.41	110.96
100.47	92.769	81.469	114.15	105.29	128.74	96.692	119.59	115.88	162.68	110.82	122.63	123.66	129.48	85.576	112.72	90.039	107.7	88.036	94.529	84.786	94.939	66.136	106.83	120.32	123.03	101.65	119.98	83.426	87.533	106.12	103.81	98.295	100.14	126.56	166.38	90.728	81.986	110.68	106.44	110.55	123.07	91.892	116.23	191.66	162.88	106.06	108.67	135.14	112.29
110.11	85.889	77.059	111.52	69.397	108.27	107.77	143.14	80.183	164.1	141.88	152.97	152.49	147.53	63.686	115.07	95.056	114.4	82.486	78.585	56.12	85.244	25.542	101.74	51.172	76.812	54.524	101.77	91.152	90.095	52.493	70.808	75.881	84.686	88.414	132.19	99.545	97.817	98.721	114.34	108.26	133.03	89.265	103.62	142.52	140.71	111.88	124.7	137.81	118.01
116.93	93.299	84.071	97.15	74.075	106.19	113.5	131.92	76.23	152.88	142.82	152.91	168.46	145.91	64.166	122	96.739	113.16	80.418	76.301	49.924	82.253	7.4884	74.209	25.228	56.43	59.142	96.194	89.728	90.449	31.517	41.253	77.408	82.899	94.082	103.66	110.48	109.04	90.773	120.64	120.23	133.31	80.364	86.838	95.464	117.5	99.442	109.85	118.57	121.95
120.1	112.61	85.235	87.787	68.456	124.57	110.76	130.16	75.765	162.7	111.1	145.93	149.54	135.93	83.074	144.72	101.82	116.96	70.381	79.827	48.569	58.092	-7.6498	40.269	6.9359	56.108	68.578	92.637	101.39	115.16	24.79	26.462	81.667	90.268	103.85	86.961	112.07	107.07	95.14	112.17	127.9	112.92	63.329	72.919	50.412	100.61	77.982	80.004	97.118	122.28
108.14	114.29	101.75	89.371	121.69	141.22	108.14	106.53	115.21	157.7	86.489	134.37	136.03	138.09	120.07	135.54	88.754	91.257	70.728	77.471	70.14	50.792	62.428	59.773	63.133	59.388	126.95	102.61	70.645	92.403	22.347	24.352	72.09	75.908	124.72	86.411	101.61	94.458	103.46	104.37	131.3	100.45	77.833	72.026	56.617	74.707	69.978	74.923	84.53	99.903
93.425	109.23	97.901	98.306	176.75	143.41	82.895	92.87	150.94	175.09	82.382	109.86	119.13	136.4	108.19	124.38	77.698	77.172	60.187	78.364	84.968	72.951	104.18	96.601	124.89	64.502	160.41	103.9	46.204	60.794	22.761	33.573	77.884	73.124	130.63	93.508	91.819	80.713	118.35	112.25	131.15	86.85	85.733	89.873	81.621	90.233	72.343	81.814	77.378	101.03
85.425	87.846	104.99	117.85	119.9	131.21	110.62	140.2	125.19	185.67	117.22	134.03	127.29	160.17	108.94	117.98	79.946	83.609	58.502	61.997	82.548	79.865	105.58	130.69	78.08	64.607	102.48	92.923	68.047	69.615	-1.3727	50.22	57.505	62.793	89.818	92.056	85.995	89.648	108.68	113.45	120.01	86.055	84.36	88.337	71.361	73.707	92.418	112.34	89.623	105.07
83.917	77.769	107.2	119.76	67.528	116.86	135.19	165.68	97.851	181.08	145.36	146.53	141.98	169.27	103.7	117.67	83.785	94.555	64.475	62.114	79.379	87.122	90.348	133.95	28.456	68.685	55.711	90.952	92.846	86.022	5.9178	67.728	63.475	71.21	80.834	94.487	87.264	102.46	93.779	116.46	113.4	89.319	65.903	78.81	53.515	65.743	98.564	114.81	90.868	112.41
83.118	82.213	111.15	102.69	92.2	114.27	134.23	132.79	115.97	161.47	139.93	132.8	146.01	156.77	110.07	110.21	75.816	84.077	77.851	78.935	91.355	90.722	120.03	124.98	57.026	78.072	89.389	109.88	76.955	75.454	48.324	78.234	90.433	83.957	131.87	99.931	88.861	101.85	86.334	114.41	109.68	91.358	58.508	71.336	56.767	64.412	87.41	90.811	79.935	104.27
93.064	88.188	119.72	87.177	108.77	113.18	132.33	97.524	139.83	131.11	137.36	129.56	142.76	141.47	138.94	90.451	78.864	69.322	89.112	82.235	121.67	93.37	161.24	107.6	96.869	82.999	129.23	122.46	69.673	70.132	60.719	69.201	80.608	67.443	149.31	73.775	103.7	100.29	91.025	102.74	106.27	87.831	82.529	63.341	41.266	31.73	87.619	89.595	84.515	82.086
107.19	109.17	118.57	89.505	135.07	120.07	103.8	78.995	161.08	147.78	109.35	108.45	107.72	110.49	143.44	93.494	84.448	69.5	93.313	95.857	142.21	100.52	176.01	101.4	155.16	95.423	147.51	116.81	70.275	73.079	83.765	70.403	89.116	71.578	149.73	49.987	104.37	89.118	111.8	95.194	96.799	80.188	94.016	71.43	31.49	35.689	83.656	84.599	84.118	75.475
116.53	116.03	133.86	97.957	145.47	120.77	103.31	77.505	165.3	160.8	98.931	93.065	99.563	95.659	152.07	95.324	84.325	73.732	94.48	92.114	151.46	112.31	187.4	106.87	185.79	97.169	128.91	100.42	77.19	71.092	100.02	72.941	87.087	68.48	119.71	41.165	94.803	83.538	127.95	99.021	95.456	95.32	111.86	84.784	38.863	38.148	96.359	100.12	102.55	78.691
121.97	110.91	150.5	99.175	136.75	114.78	127.92	83.389	148.45	147.73	110.22	87.612	125.66	98.368	154.16	101.23	83.128	82.43	96.482	81.73	139.11	119.91	177.14	104.93	174.67	95.059	93.203	83.337	92.79	74.394	117.76	80.695	88.647	67.834	84.529	58.74	81.115	83.588	125.74	107.8	105.57	123.33	123.07	95.182	57.448	43.031	114.96	115.1	122.17	88.577
125.42	103.57	141.87	80.173	134.29	104.74	132.56	68.765	128.65	109.12	130.85	80.262	156.05	99.362	129.33	107.53	88.416	92.567	91.315	77.418	111.45	121.97	143.93	84.477	154.43	95.131	82.373	73.669	104.35	77.955	131.66	84.446	102.05	71.691	73.793	87.379	79.045	80.03	113.87	113.4	125.02	135.43	126.55	104.08	79.924	62.971	125.29	113.47	126.22	103.09
119.99	88.79	125.7	48.889	126.5	86.817	116.28	30.577	104.09	45.252	145.2	78.266	161.95	93.089	115.16	91.302	98.492	94.287	83.076	69.99	92.508	104.59	150.54	75.159	134.81	82.398	92.416	76.244	97.501	69.79	121.19	76.711	90.287	54.984	77.975	92.598	93.048	75.803	105.13	107.1	140.45	128.16	139.6	104.83	100.63	61.555	128.89	113.6	131.88	103.8
116.4	89.606	97.152	38.451	120.95	77.414	69.567	9.1646	88.386	23.27	134.01	75.661	119.24	69.775	93.269	83.733	112.49	101.62	87.783	84.628	88.747	94.367	154.85	84.429	136.18	86.642	108.11	77.424	88.029	71.283	104.38	79.557	95.346	59.941	98	79.535	119.65	75.902	107.33	97.196	143.4	105.82	121.41	97.456	95.567	66.874	106.95	97.706	106.45	97.133
110.65	105.68	74.612	57.904	107.29	83.893	30.656	31.373	76.56	67.722	91.037	72.506	49.893	42.754	77.928	99.94	117.02	117.38	101.13	113.58	90.988	84.876	141.63	106.42	132.15	101.79	101.2	79.067	88.969	93.873	105.61	102.12	123.62	98.333	117.47	70.894	138.46	83.957	119.61	94.598	129.26	93.388	67.186	86.905	73.168	87.052	67.267	67.269	69.364	92.23
97.146	94.514	92.045	78.447	98.589	81.004	61.85	57.207	83.055	72.16	86.983	83.426	48.103	48.327	105.15	81.636	106.57	108.32	112.9	106	120.83	98.142	151.63	118.01	112.79	93.718	102.99	97.215	92.686	97.331	93.164	104.96	108.08	98.712	95.182	63.8	159.82	109.06	126.93	111.04	123.55	120.93	64.296	79.737	63.696	65.641	65.109	82.412	82.567	79.416
88.606	89.86	92.464	102.26	86.348	92.858	96.365	109.16	87.998	101.37	82.081	97.187	58.361	64.85	95.892	96.053	97.876	105.26	102.05	97.787	119.03	100.45	81.474	95.93	72.62	98.564	102.52	112.3	116.42	122.09	98.737	111.48	113.64	118.24	70.616	88.529	151.38	118.95	120.91	122.54	105.78	134.31	76.135	94.918	68.407	94.7	81.85	98.138	109.48	94.03
80.168	79.207	87.96	101.98	105.08	88.499	104.95	107.63	95.543	75.971	90.867	91.524	80.686	73.749	66.646	89.123	94.452	89.842	75.546	83.794	117.16	109.98	29.153	64.316	65.707	91.604	130.01	124.94	120.15	111.55	105.9	99.799	106.37	113.55	59.176	112.39	128.3	111.02	111.66	128.46	94.256	124.96	142.24	132.48	116.75	139.73	126.84	133.06	163.3	123.35
79.546	84.897	77.184	102.81	119.66	90.996	76.966	97.586	93.723	69.627	79.903	86.368	68.155	71.217	32.168	97.352	93.298	81.112	60.098	87.733	99.839	105.13	3.712	58.648	86.04	101.83	142.54	115.67	102.75	94.341	116.13	99.607	118.63	121.15	92.129	139.2	89.108	88.222	99.011	112.73	77.232	85.845	194.38	166.54	175.33	197.84	159.37	153.96	192.61	153.1
85.857	97.591	73.242	100.79	95.833	86.977	51.23	89.629	76.699	72.102	70.417	84.023	45.321	62.403	26.816	100.83	93.966	86.672	61.707	95.112	88.941	105.36	16.412	68.114	94.705	111.19	105.62	87.909	91.03	87.155	112.43	103.06	125.12	127.64	121.75	144.53	73.349	78.267	98.146	96.815	74.501	49.996	204.53	173.14	201.04	217.62	167.33	161.01	198.16	167.82
88.487	102.92	90.462	98.73	67.916	75.589	68.758	82.026	70.441	61.311	71.567	81.593	48.408	62.514	67.221	85.043	84.968	90.152	89.21	102.1	95.198	119.34	81.769	89.509	96.715	112.84	60.269	71.955	83.158	85.267	115.09	114.73	120.33	128.13	130.39	133.83	85.801	90.762	103.66	96.396	88.826	52.043	171.59	146.42	189.49	175.12	146.8	150.48	176.27	145.18
87.185	106.07	96.596	103.11	54.516	77.487	104.23	99.581	80.946	77.788	70.855	78.507	61.873	71.98	95.166	85.424	75.352	98.565	113.86	115.78	88.073	126.01	111.47	96.674	85.808	122.06	34.754	76.554	91.822	107.68	137.39	136.2	130.06	144.72	120.47	123.96	103.23	105.39	108.29	104.61	100.14	70.547	105.23	111.45	146.43	132.42	105.44	114.78	126.04	110.63
87.007	90.733	102.11	114.45	38.949	83.54	157.24	138.88	89.924	74.404	99.448	104.21	98.268	103.73	111.15	84.386	82.505	100.7	131.9	115.84	80.45	120.8	103.43	91.517	52.438	129.71	36.582	93.702	115.73	137.6	134.6	143.62	112.05	136.22	76.071	100.6	115.94	118.77	97.734	104.94	102.53	89.863	79.43	81.416	91.217	77.489	88.95	105.28	87.68	70.994
82.178	78.122	94.83	109.94	42.973	84.689	157.24	146.92	79.59	66.219	110.02	108.96	106.95	112.08	92.442	88.051	102.47	107.58	118.93	114.49	73.354	95.981	72.186	76.437	29.157	112.15	45.943	105.12	130.19	147.57	126.52	128.76	89.808	117.88	43.471	74.139	108.29	114.46	101.35	101.9	98.138	87.135	99.306	82.038	79.787	74.181	96.094	107.3	90.012	67.979
83.463	76.342	92.37	98.881	89.64	91.752	124.08	124.56	91.23	66.25	116.98	108.57	112.48	111.23	73.587	92.988	114.06	104.84	108.07	113.05	81.968	86.28	58.701	71.571	60.162	92.659	76.197	98.1	110.41	122.37	101.09	99.434	82.664	97.045	61.335	70.656	98.709	105.37	109.98	98.907	103.93	82.218	142.82	94.537	111.09	99.084	113.9	116.84	105.83	80.994
94.019	95.2	86.715	100.99	60.29	99.608	106.86	143.71	67.356	100.11	102.81	119.93	98.644	104.36	80.618	125.29	126.84	127.18	107.4	116.5	76.704	62.577	20.949	64.949	34.816	74.083	27.554	65.155	127.97	146.6	73.2	89.667	81.702	100.75	61.254	80.919	94.409	110.26	116.53	88.772	106.92	82.15	133.78	89.55	112.33	117.81	114.6	105.99	119.53	96.962
98.04	110.01	82.727	101.49	77.165	100.7	109.06	139.59	92.647	119.22	94.597	106.58	109.39	96.748	100.08	134.44	120.89	133.78	117.94	122.8	80.217	76.694	24.687	62.279	53.032	63.745	21.851	51.369	134.06	155.9	73.642	88.982	91.178	111.26	60.177	96.557	110.45	122.5	118.33	94.358	124.56	106.83	97.293	79.185	103.07	116.46	97.773	79.514	109.44	93.925
92.95	115.19	82.227	122.86	76.666	110.1	142.21	171.41	117.51	150.65	77.636	105.51	115.89	106.04	126.42	150.22	112.08	136.65	137.63	135.41	62.597	71.198	42.524	78.855	53.894	76.121	27.386	62.906	150.92	184.83	108.88	115.79	100.84	135.22	40.173	102.14	110.06	130.58	98.594	86.713	118.59	131.85	38.206	64.678	59.792	95.277	70.021	47.157	69.703	71.005
84.924	106.29	82.737	141.78	85.425	118.67	164.16	197.31	138.2	165.36	74.824	107.05	122.71	122.76	129.52	158.33	111.38	131.34	148.98	146.48	50.167	70.519	59.594	98.596	65.608	100.39	63.653	90.787	163.29	197.33	151.95	138.79	107.13	151.54	23.167	86.403	102.83	129.14	77.549	76.995	104.67	140.4	11.98	68.435	18.167	84.901	57.424	37.696	26.418	57.538
81.99	90.147	88.257	133.79	64.63	114.5	162.73	198.79	119.5	151.28	92.393	113.53	129.81	137.45	122.26	154.4	121.32	127.99	132.62	135.65	56.771	69.975	61.087	99.861	53.303	101.76	76.338	108.95	177.71	192.57	162.61	133.98	91.088	140.6	10.645	54.917	104.01	125.24	80.708	75.691	98.355	129.62	39.401	91.042	4.5319	91.649	74.277	65.39	30.336	76.131
92.158	87.78	104.7	121.25	58.726	119.64	150.77	186.48	105.39	138.67	112.43	136.6	139.9	155.89	121.71	155.59	116.27	112.84	125.27	122.23	76.265	78.19	62.577	105.4	64.641	107.7	92.396	108.44	162.69	168.53	150.39	130.31	95.85	131.1	56.031	61.415	106.97	119.39	89.724	79.242	99.009	117.23	78.167	110.05	35.629	114.54	91.527	95.745	45.628	96.294
104.38	97.702	115.92	102	63.67	118.83	133.33	154.27	99.205	121.23	121.12	144.55	142.9	156.55	120.42	145.33	98.731	96.206	112.76	105.12	94.907	92.761	61.857	99.075	79.788	100.3	96.19	95.858	136.37	139.05	128.58	125.74	106.89	120.54	110.56	92.643	116.77	111.29	106.39	92.763	108.16	110.76	101.43	118.36	93.472	138.13	99.63	109.48	80.076	111.39
108.32	108.72	122.56	98.915	70.43	113.11	129.82	132.83	99.93	103.21	111.7	138.03	131.75	143.07	118.51	122.73	80.849	83.352	108.77	95.168	97.414	99.293	71.597	95.652	85.65	93.232	91.049	86.563	113.69	118.29	117.45	130.23	112.11	110.73	133.69	123.25	115.47	99.433	109	99.087	109.04	112.01	97.559	108.02	137.98	134.36	98.19	104.28	106.28	101.52
100.72	110.95	127.28	111.36	93.991	104.69	132.29	122.95	109.63	86.491	95.847	114.44	116.09	123.19	109.92	91.9	74.382	75.451	116.27	98.232	91.115	103.29	100.22	101.2	99.066	95.99	98.572	91.146	95.237	95.559	125.16	134.53	111.32	100.67	123.63	131.98	99.353	84.864	97.396	95.303	102.54	116.49	86.917	89.572	151.67	106.11	99.123	94.122	104.33	73.234
90.841	107.54	123.74	120.32	96.105	87.115	126.47	123.53	92.239	71.391	89.142	79.957	104.2	101.66	95.033	71.687	92.533	88.395	119.5	107.95	87.567	106.14	111.43	97.451	90.805	96.287	88.209	99.282	106.48	87.552	136.04	127.14	102.01	93.343	79.413	110.97	86.433	79.588	93.37	91.852	101.88	114.57	84.208	75.997	126.43	76.032	111.75	92.063	88.827	57.798
88.959	111.2	118.35	126.92	100.24	86.19	113.39	136.53	73.538	95.249	89.29	66.739	105.26	102.66	93.573	89.565	107.4	104.51	123.51	120.79	83.74	98.94	112.41	105.34	94.132	108.43	87.161	106.06	113	88.718	142.9	124.96	114.31	106.89	73.278	105.77	75.59	81.848	94.567	89.783	105.83	107.45	81.511	68.884	93.214	67.504	119.24	89.088	56.057	55.63
96.985	116.02	109.25	117.5	107.7	91.021	96.498	132.53	68.59	128.51	109.33	77.037	125.18	121.33	106.07	116.33	107.73	110.46	111.66	114.31	86.979	93.235	108.04	113.49	107.34	112.3	100.16	107.91	105.16	87.71	121.14	116.52	124.96	116.63	96.862	113.27	83.336	90.922	103.74	98.882	120.64	98.583	86.463	69.866	72.619	69.874	119.95	92.217	44.878	67.744
109.81	118.82	93.583	98.559	113.37	91.275	75.085	104.16	78.29	145.54	132.82	93.962	138.31	132.7	110.98	126.21	98.75	106.27	87.199	95.247	92.813	93.838	99.264	115.07	119.41	103.41	116.85	104.61	88.52	81.996	82.203	102.75	121.25	112.9	118.31	112.9	100.68	98.342	112.3	114.06	132.59	88.287	89.02	77.6	68.04	76.264	109.64	94.787	64.802	87.621
119.43	124.04	86.594	101.86	109.21	103.29	65.839	93.577	93.093	164.42	116.83	118.86	112	130.68	108.77	132.26	84.429	95.233	86.757	95.249	80.875	75.306	102.94	133.7	121.95	107.39	121.9	100.45	63.483	79.77	68.196	110.36	120.9	115.96	138.06	109.65	87.606	93.934	97.478	109.77	107.91	81.306	66.74	81.646	76.438	86.717	82.079	80.501	78.788	92.863
122.6	111.07	92.528	94.539	101.48	95.622	73.778	66.02	106.98	117.77	109.78	122.51	93.534	111.61	100.92	91.753	85.623	79.236	95.506	94.386	86.61	83.164	120.9	128.44	109.69	95.226	114.39	99.986	52.618	57.587	54.758	93.185	87.354	85.083	109.42	77.294	85.745	94.25	84.863	110.49	83.282	91.286	73.301	89.069	93.846	81.677	79.279	88.39	108.46	93.994
123.23	111.01	88.636	96.219	105.31	100.59	73.552	65.843	116.53	98.828	78.824	108.27	62.325	85.183	74.357	78.204	94.356	76.216	113.1	120.45	79.881	93.005	105.92	113.97	103.72	103.98	101.41	99.751	56.324	50.762	76.601	90.852	94.671	88.927	99.21	74.563	79.142	91.655	78.221	110.95	56.716	102.05	63.545	99.856	117.02	121.1	77.187	78.042	101.83	101.95
117.55	108.65	90.647	103.88	107.35	109.27	86.963	85.89	115.71	94.273	59.212	107.02	53.288	81.896	75.624	79.242	98.58	74.371	124.95	134.08	75.631	94.378	100.94	112.16	100	115.62	94.775	105.02	62.078	55.958	96.453	97.824	106.17	98.791	109.07	100.96	78.824	95.406	76.374	112.25	48.9	115.65	62.609	102.39	139.31	152.17	85.954	75.031	89.324	104.49
108.14	103.85	89.197	110.36	107.51	111.06	90.189	100.22	106	102.75	63.941	113.47	62.949	91.685	89.913	84.944	98.558	77.907	112.86	121.93	84.999	97.706	105.4	119.33	103.48	119.85	100.15	111.45	67.797	69.707	99.607	103.91	109.44	103.79	129.85	128.63	88.553	102.62	83.73	117.68	70.188	118.28	68.875	98.69	144.7	159.11	97.114	79.861	89.221	110.67
97.998	100.23	88.147	110.89	125.6	109.27	69.725	88.035	104.97	122.18	81.652	114.72	78.998	99.221	99.926	87.409	91.486	82.345	88.089	95.647	111.11	110.58	131.02	132.75	130.91	118.87	126.61	117.72	59.521	72.219	97.542	102.43	109.64	101.55	163.44	136.46	94.475	105.09	95.733	122.59	104.6	108.02	77.078	93.932	133.88	140.93	99.333	84.591	95.763	118.34
94.925	95.98	96.759	100.71	124.47	103.97	54.552	68	99.322	129.12	110.39	118.15	102.41	105.22	110.71	82.145	87.696	88.906	70.42	64.693	144.13	125.33	159.45	132.43	138.33	109.16	136.99	118.03	59.391	70.88	84.978	85.717	92.417	82.815	172.2	112.73	96.485	108.51	105.34	119.93	125.17	94.48	92.114	87.904	100.97	90.359	101.17	98.015	108.67	119.58
100.39	97.62	106.19	78.865	103.41	97.83	56.326	53.98	85.965	118.91	132.85	115.49	123.35	106.68	116.01	78.168	90.418	97.847	66.032	48.91	161.52	130.72	162.71	108.27	115.62	93.641	122.88	114.07	77.624	74.357	74.982	63.894	74.101	65.142	150.78	81.31	98.495	113.07	113.29	112.96	115.19	83.931	108.43	88.461	65.876	42.319	105.2	111.56	119.09	116.43
108.94	103.85	112.81	66.169	117.44	108.09	76.971	54.792	103.36	113.57	142.64	118.3	139.94	118.01	116.67	82.069	84.603	90.92	79.703	55.568	150.74	125.02	155.36	92.303	121.13	99.314	142.14	116.38	79.03	68.69	72.287	57.716	82.323	65.995	145.45	83.982	98.922	111.8	107	102.68	81.242	81.876	126.44	97.973	59.891	25.244	109.82	120.58	108.94	102.64
108.34	102.64	106.57	60.265	123.46	107.35	95.697	55.63	108.04	94.253	140.79	114.16	132.92	117.72	109.83	74.373	86.037	88.726	77.338	62.238	127.63	106.85	137.5	82.212	121.04	98.871	159.02	121.18	85.209	69.662	62.378	57.785	80.761	66.267	118.28	89.002	108.09	109.37	102.64	98.835	56.483	80.282	150.89	115.29	70.382	32.132	122.84	134.64	121.3	102.37
96.936	99.531	93.84	77.323	118.33	108.98	92.398	65.326	97.448	96.596	110.42	108.96	86.87	99.814	96.169	73.34	91.984	100.08	68.93	72.343	105.1	78.543	124.17	96.131	124.49	108.33	165.34	122.96	87.835	83.855	61.565	74.873	83.401	77.539	97.527	91.878	104.56	101.88	96.037	92.506	51.136	74.506	157.6	128.85	81.847	62.709	126.06	138.2	137.57	115.66
85.143	95.095	76.429	84.28	130.79	98.995	51.4	36.559	93.628	82.43	85.297	73.273	42.404	54.307	65.172	59.151	106.72	120.91	56.869	81.327	120.22	96.912	114.25	94.387	148.05	111.44	168.37	118.9	91.915	86.038	68.984	75.758	87.039	81.563	81.045	74.719	110.68	97.228	105.99	102.39	84.36	70.34	159.27	140.91	89.684	106.86	122.41	135.25	152.1	144.13
82.153	87.341	90.214	94.147	114.12	103.64	50.987	35.495	91.614	68.522	75.606	71.356	34.005	40.044	82.021	56.112	112.52	129.48	72.568	79.201	140.16	109.55	129.54	97.596	139.57	114.07	140.33	111.42	96.157	91.569	71.406	75.181	77.986	73.418	78.891	71.571	103.99	98.652	102.81	97.152	103.92	78.39	158.39	130.88	93.629	114.86	117.3	138.63	151.94	142.48
93.196	88.878	108.66	84.545	124.53	101.97	67.68	20.763	110.7	32.538	92.286	60.615	68.369	42.726	106.52	52.561	111.13	119.19	97.092	83.515	155.69	138.04	145.26	85.032	139.91	103.99	124.95	108.62	97.768	80.337	83.367	68.685	80.65	68.213	95.106	89.827	105.41	100.27	103.13	96.925	106.23	89.645	156.35	120.37	115.84	113.3	110.62	134.36	134.96	123.29
112.21	102.31	122.48	80.653	134.65	103.31	99.06	32.856	126.28	26.104	110.47	64.243	105.38	66.945	128.43	68.063	103.91	100.27	115.64	95.526	136.52	134.94	148.29	85.297	135.84	96.608	118.29	108.89	95.527	74.42	99.5	77.864	99.149	81.52	127.07	127.81	98.501	92.813	95.982	86.898	79.963	91.906	136.58	110.63	141.09	105.27	98.755	116.29	105.82	96.345
129.36	117.05	124.21	83.184	146.92	96.504	110.93	51.243	129.51	48.788	124.36	68.614	122.75	86.698	123.33	84.04	102.93	86.672	112.64	106.44	114	120.77	142.8	98.5	144.46	94.149	129.79	109.32	88.5	67.857	109.52	90.747	118.41	97.502	152.51	145.75	96.055	80.299	93.991	81.172	66.766	89.524	108.49	108.36	148.22	93.586	87.327	93.388	81.716	86.865
138.11	117.51	129.84	94.362	111.88	83.426	115.44	88.885	97.807	87.253	131.85	91.042	120.74	99.532	116.94	94.023	115.18	88.477	98.382	97.889	117.25	99.486	139.84	118.98	124.85	93.928	117.9	102.9	93.285	76.069	97.602	98.292	103.09	89.329	136.65	119.07	101.2	77.155	98.166	79.544	86.959	97.978	83.812	101.39	109.73	56.054	84.847	85.339	75.14	91.751
134.69	113.26	128.85	92.368	104.51	69.616	84.121	94.681	78.22	122.32	119.62	83.42	107.28	84.061	93.749	97.654	126.3	94.655	80.852	89.598	157.25	108.99	141.88	124.7	130.11	93.718	115.62	97.286	89.837	71.703	102.98	97.397	90.517	74.598	118.28	77.578	115.36	77.554	123.09	98.946	141.41	119.34	62.429	102.22	67.4	45.199	78.836	72.304	65.546	110.26
[truncated: 66 more columns]
