# Supplementary material for: Constructing high-order functional connectivity network based on central moment features for diagnosis of autism spectrum disorder
Source: PeerJ. 2021 Jul 6;9:e11692. doi: 10.7717/peerj.11692 (PMC8269664; doi:10.7717/peerj.11692)
Supplement: Supplemental Information 2 [file peerj-09-11692-s002.zip › raw data/Subject_79.csv]

112.05	104.68	106.79	98.107	119.89	87.95	112.03	87.083	126.94	63.225	96.002	77.442	103.53	85.311	105.72	91.249	107.5	112.35	94.222	96.206	116.6	103.63	157.83	124.75	195.26	131.48	120.04	84.326	82.496	83.479	160.71	104.67	123.39	112.04	115.89	92.073	114.97	90.837	96.081	118.17	149.74	101.25	115.09	103.42	71.238	51.647	87.695	122.8	68.229	79.628
108.76	77.992	95.536	75.673	138.14	104.67	101.18	80.143	108.55	97.521	102.2	78.149	119.67	94.279	123.35	109.21	102.85	99.53	84.858	81.072	149.84	124.85	158.42	119.24	238.08	148.89	173.93	113.06	77.435	82.657	114.73	85.8	99.216	92.84	131.71	92.775	113.18	101.12	94.263	120.44	135.38	93.031	109.3	104.71	46.754	34.008	85.665	95.894	71.577	83.108
90.171	65.969	70.886	58.021	140.89	102.52	86.645	77.688	89.97	106.25	90.28	79.293	115.55	82.746	119.26	106.56	104.59	105.01	78.779	70.554	138.88	131.32	120.78	87.768	219.5	140.4	173.72	113.51	91.236	103.19	75.8	76.438	82.415	80.911	133.52	94.54	107.1	113.08	94.607	117.76	115.38	92.493	125.39	125.85	64.145	69.983	119.39	106.52	95.598	99.984
75.442	75.654	61.447	54.003	147.07	91.702	88.249	83.439	104.92	93.444	71.508	92.005	108.09	76.54	108.96	95.815	98.408	110.49	73.421	60.089	135.65	139.45	84.098	62.202	175.36	127.63	154.56	115.07	105.24	114.57	74.958	82.158	80.978	78.106	127.38	103.94	105.1	122.52	101.94	111.31	111.67	93.16	137.99	135.76	99.265	116.7	146.4	130.19	131.08	128.26
71.321	95.594	90.375	85.531	164.66	98.546	94.006	92.781	150.63	55.166	72.689	94.652	91.802	90.194	117.1	104.2	80.698	104.6	85.125	72.143	155.76	147.52	97.919	80.224	160.86	138.42	175.07	150.92	90.709	98.741	110.99	102.08	100.96	91.364	132.75	113.63	101.15	119.14	106.46	101.45	92.124	73.424	114.89	101.31	100.67	113.23	126.37	116.12	105.93	114.26
95.206	108.81	84.882	101.53	101.17	94.688	93.41	99.381	128.67	91.451	97.013	103.18	85.432	92.542	94.459	103.02	107.91	116.86	122.94	99.952	100.99	112.45	70.399	65.415	72.098	113.75	78.921	110.47	113.32	108.64	113.47	105.31	119.61	102.21	87.146	98.557	114.08	115.9	105.88	96.685	103.6	86.278	97.741	77.374	98.627	105.02	93.158	105.19	98.897	113.9
120.74	120.21	84.145	119.78	51.298	111.09	98.068	122.86	99.091	146.79	117	131.45	95.772	108.65	89.8	115.63	127.96	125.39	137.52	117.58	78.646	92.817	65.355	72.812	21.749	77.615	12.875	72.278	130.5	116.93	97.816	109.31	125.18	111.23	53.529	84.215	124.9	109.48	123.42	107.6	137.94	113.81	73.46	58.977	65.592	76.837	67.583	80.62	88.957	104.99
119.73	130.24	89.841	144.5	32.028	109.84	97.486	138.2	77.21	148.38	121.63	139.17	83.023	106.25	62.332	109.09	133.12	135.88	154.12	146.65	60.826	74.426	59.594	90.349	-4.3528	55.657	11.294	70.611	126.7	118.24	61.799	109.99	127.81	123.3	46.194	72.024	113.29	101.5	120.19	95.74	117.84	132.62	85.717	71.63	73.691	96.597	85.161	86.626	84.875	93.531
101.33	128.1	101.9	156.25	60.346	117.32	97.731	155.14	97.656	142.9	117.65	143.66	88.082	109.66	66.714	105.73	141.51	134.66	148	156.58	45.354	71.863	82.992	117.24	24.93	67.27	20.215	74.577	131.57	126.49	43.261	117.64	129.03	132.96	62.36	80.863	99.854	98.887	118.23	97.52	96.25	148.84	80.06	74.088	71.217	99.527	87.581	78.717	62.728	72.984
86.921	133.73	103.64	150.49	75.013	95.142	96.554	151.04	99.841	109.2	100.65	127.56	82.066	113.34	48.928	87.085	125.1	125.61	146.12	161.74	74.766	85.668	85.91	125.35	31.854	84.952	58.629	106.97	117.99	115.78	52.815	116.45	139.6	139.61	88.887	105.2	91.942	106.31	109.21	96.773	71.668	146.08	101.2	87.881	104.18	129.58	100.88	102.21	85.195	85.585
86.11	115.3	73.265	122.36	31.179	82.726	75.181	136.53	58.946	125.82	100.62	97.891	87.247	111.56	55.696	77.937	152.67	127.45	147.09	156.49	12.237	63.053	74.101	97.31	-6.7	81.835	-25.407	50.793	143.66	144.27	78.266	113.28	146.54	139.29	85.381	113.98	106.5	114.25	111.03	129.51	86.907	143.97	90.282	81.165	95.16	107.98	73.913	93.442	70.884	74.982
99.929	104.25	84.709	105.55	43.233	92.22	85.528	113.98	66.37	122.03	85.135	70.934	80.995	103.71	73.938	80.892	115.14	94.61	148.27	139.33	50.828	69.129	76.834	77.293	7.6715	89.693	-0.90821	54.638	105.2	109.17	112.6	101.72	117.62	111.31	66.586	109.18	100.7	97.857	101.9	113.74	97.038	94.486	73.179	65.511	85.037	83.303	50.832	72.171	87.758	87.796
113.79	102.37	104.21	92.871	68.887	89.652	97.621	87.955	73.395	87.736	67.653	64.773	64.601	85.525	80.147	78.626	68.212	66.192	128.61	110.58	98.88	73.699	59.033	61.017	11.599	64.719	58.548	70.519	58.818	70.699	118.44	85.702	67.999	72.839	42.723	82.253	86.917	76.307	100.97	83.755	100.37	52.797	82.438	84.615	109.81	96.473	73.659	77.519	136.05	121.98
111.9	106.72	118.37	86.258	98.517	79.444	105.5	72.225	92.58	34.273	64.072	78.472	53.092	60.709	77.116	58.925	50.48	61.731	90.139	80.922	89.311	57.772	35.992	52.241	9.7334	38.46	102.93	82.856	47.144	64.048	98.32	74.022	29.564	49.049	30.489	39.926	76.113	63.764	100.49	55.224	76.02	26.853	122.85	137.68	173.45	152.89	132.36	118.22	182.23	159.72
111.7	110.76	121.65	76.104	124.92	79.092	97.54	72.985	116.2	10.497	81.886	110.55	71.132	61.681	96.939	58.31	64.436	65.899	44.071	56.538	74.628	55.997	33.208	61.862	31.013	32.075	115.35	91.351	75.31	85.014	72.854	67.661	15.687	41.337	33.207	20.052	84.619	72.774	111.37	60.318	64.285	33.837	141.92	174.96	204.81	182.27	167.25	139.6	205.78	185.42
116.11	111.47	103.28	67.127	108.21	80.754	81.15	84.032	110.65	26.676	106.96	136.14	99.691	81.976	110.72	68.305	92.651	83.808	24.544	53.657	59.968	62.998	36.932	72.511	41.351	44.029	86.448	88.559	122.3	120.04	62.051	67.6	32.112	52.873	42.029	23.821	109.53	97.66	118.33	83.046	71.078	51.906	150.04	186.49	200.03	187.41	174.22	146.87	214.61	194.54
120.84	100.59	106.73	79.719	110.32	105.18	79.635	99.456	125.82	66.361	121.78	142.47	121.97	114.34	134.96	103.34	92.213	85.607	43.269	70.894	95.31	93.418	77.628	103.36	97.113	91.918	95.001	106.98	131.03	123.23	79.143	80.875	50.579	66.437	55.644	47.822	120.6	109.95	107.85	86.009	83.131	50.124	116.45	141.47	136.78	138.91	132.17	101.64	184.56	165.43
115.19	81.057	107.08	102.45	95.27	110.17	77.933	105.19	110.75	101.51	122.6	131.12	119.19	132.9	132.05	127.96	94.029	94.814	80.685	96.233	95.466	104.81	101.61	128.89	114.38	112.72	90.981	97.432	123.89	125.93	92.502	101.96	64.974	82.308	72.849	67.688	117.72	110.98	94.423	84.126	94.662	60.742	85.857	93.909	79.146	92.179	91.958	56.84	135.31	113.1
101.66	67.72	122.76	125.98	115.8	107.34	84.871	103.61	110.01	112.77	108.47	116.92	107.29	139.24	125.04	138.29	87.202	90.603	102.97	107.94	102.27	113.76	123.27	157.83	136.69	115.29	123.7	95.167	95.591	108.93	91.716	118.43	67.963	91.67	107.35	89.47	101.49	102.09	90.882	85.486	97.005	86.15	62.049	60.412	48.618	58.257	63.66	24.944	86.085	66.98
90.015	70.18	137.74	130.95	155.66	104.09	95.275	96.082	122.24	111.86	88.915	98.933	102.02	130.94	119.15	127.73	81.736	77.089	105.59	104.89	115.07	119.4	134.45	170.13	161.26	112.77	165.21	102.39	69.366	79.643	75.846	113.5	70.012	94.137	149.53	115.45	89.904	95.666	96.997	99.751	90.479	118.99	61.937	58.444	58.798	53.616	56.051	28.631	63.753	56.237
81.581	87.772	147.1	121.62	192.19	117.63	106.57	92.097	140.48	99.493	70.271	75.714	108.49	122.48	128.9	112.22	69.339	66.808	89.246	91.46	147.61	131.03	155.12	170.52	201.27	123.9	213.05	130	49.925	47.582	78.64	97.251	82.318	97.268	198.12	144.55	92.732	95.935	112.4	127.98	84.621	126.33	81.634	76.631	80.625	62.719	67.217	61.261	58.68	66.271
87.553	95.452	99.041	82.32	121.04	90.278	73.917	64.263	57.72	108.4	76.516	37.843	101.15	95.484	100.79	96.728	100.85	94.987	99.821	98.882	96.891	107.35	105.33	116.58	134.34	96.275	133.03	91.963	79.01	69.84	73.389	69.039	98.863	94.315	189.95	152.7	114.73	111.64	117.28	158.74	92.841	145.78	122.91	120.84	117.67	95.263	98.904	117.64	84.179	89.819
90.374	97.245	94.79	72.136	109.54	101.96	79.385	63.438	42.571	114.12	85.899	40.897	110.83	100.34	117.49	117.26	88.947	106.85	87.391	87.798	112.76	119.56	123.95	108	158.24	107.22	131.52	99.855	83.501	76.712	121.38	79.743	99.678	89.297	176.22	151.3	120.44	111.12	118.44	156.28	119.04	114.39	115.42	119.78	97.633	79.915	102.95	122.86	81.532	86.151
89.511	92.75	105.32	90.325	111.01	105.3	92.547	76.317	34.033	105.09	107.78	74.967	114.49	117.88	133.24	142.96	80.067	115.65	71.151	79.837	111.82	126.88	156.72	129.35	183.89	106.25	150.41	106.77	86.035	92.371	164.51	115.18	96.74	94.025	156.51	133.46	111.82	104.25	112.93	138.51	135.5	87.488	83.067	99.226	62.423	50.913	93.14	98.114	46.905	55.945
101.06	103.65	90.141	103.78	72.703	66.552	108.32	94.572	-19.399	98.235	122.09	129.77	110.69	126.74	94.713	126.74	89.094	126.92	63.601	76.783	94.018	118.59	129.5	130.16	119.99	52.022	138.12	89.144	101.24	108.77	153.4	133.36	98.106	105.21	122.82	109.19	109.04	108.61	107.8	123.31	149.81	104.31	91.778	113.7	81.575	79.291	112.52	114.48	72.102	73.746
120.1	116.44	84.95	116.04	53.769	45.166	112.68	111.39	-48.635	87.574	127.22	153.89	100.54	122.93	67.356	104.76	106.93	115.66	84.588	91.844	92.081	110.77	100.98	127.25	63.035	10.058	131.18	81.78	100.08	96.36	104.11	122.18	98.16	110.25	92.923	96.866	105.22	109.8	96.941	112	128	125.65	94.628	116.83	95.423	96.792	114.06	112.67	90.92	95.265
131.87	124.16	84.926	115.48	42.211	50.239	114.67	122.21	-45.808	75.357	111.31	138.27	87.119	99.462	53.099	76.803	123.69	102.93	118.15	106.56	88.754	97.798	74.382	103.25	18.492	-0.86951	109.64	78.404	90.918	71.945	59.86	93.377	92.295	103.68	68.857	86.185	103.04	103.43	85.845	95.647	86.338	113.24	115.67	123.08	116.46	119.97	122.3	121.58	122.53	125.97
131.89	116.26	95.939	102.43	48.839	65.499	103.36	113.02	-19.501	59.32	88.101	101.49	73.061	75.18	62.206	76.108	125.27	89.592	136.81	107.01	102.57	96.588	61.031	79.076	11.915	15.919	97.491	85.486	74.694	53.163	49.622	71.024	72.298	79.247	58.097	80.962	97.005	91.696	88.206	79.048	54.628	79.316	129.58	121.98	128.09	127.19	130.35	121.06	157.95	151.05
111.33	98.954	112.37	91.303	75.983	79.471	110.69	99.474	37.244	53.759	67.91	82.512	72.255	57.621	74.435	77.036	106.07	83.686	114.04	79.599	100	91.491	70.491	66.058	48.147	58.599	97.055	92.613	68.932	53.267	82.273	75.739	52.8	57.12	69.947	72.151	86.765	79.179	96.278	57.028	45.506	32.511	150.07	128.83	156.67	148.36	146.16	136.93	196.59	176.58
84.463	74.139	135.03	97.306	127.47	92.748	117.11	85.015	108.27	67.955	76.772	77.44	84.205	58.021	101.56	90.951	83.934	70.081	76.985	55.386	79.389	82.338	115.05	88.069	133.01	115.9	110.68	95.034	70.187	62.624	120.58	96.389	49.218	49.514	103.29	73.835	73.732	72.417	96.103	48.202	42.539	14.341	134.11	115.73	161.15	139.5	125.6	119.95	177.73	165.45
68.843	70.776	146.8	113.44	160.74	94.87	132.27	87.349	147.75	90.557	95.201	90.679	107.4	80.67	116.12	91.612	57.068	61.101	44.929	42.661	83.933	81.571	161.44	127.7	195.04	143.79	138.72	100.62	70.906	62.665	143.7	112.15	72.206	64.833	147.52	86.873	72.356	79.908	92.333	60.686	56.174	32.601	122.64	110.16	159.21	131.89	103.99	110.21	150.43	149.07
69.72	79.478	150.12	128.67	159.3	95.266	138.83	100.24	147.79	108.23	119.84	94.952	128.55	106.61	127.69	90.416	57.661	68.624	58.827	60.85	80.26	77.96	190.12	159	196.26	137.98	138.83	93.627	78.107	65.417	142.66	113.28	105.13	89.381	163.24	91.784	79.456	89.817	78.107	78.036	66.483	65.732	105.34	98.51	131.18	103.77	75.956	86.825	99.295	109.95
83.433	97.503	154.92	131.29	137.4	93.019	144.5	116.14	128.2	99.377	134.57	97.784	143.66	126.58	135.9	94.324	78.605	93.39	104.86	93.018	81.441	81.279	188.69	165.37	138.95	106.15	129.98	91.306	93	77.808	136.02	108.91	124.66	106.65	140.89	77.927	88.831	93.574	70.459	81.506	80.932	84.912	93.162	87.172	96.408	71.907	63.362	64.128	61.365	72.038
97.304	112.35	203.65	140.02	188.26	119.24	161.81	125.87	178.48	47.149	136.12	100.21	150.27	142.04	175.31	128.24	75.452	90.046	150.04	124.28	143.64	116.97	216	182.23	156.33	116.25	215.57	155.45	77.486	63.467	143.15	113.2	114.13	104.8	118.18	66.583	79.317	78.191	71.776	54.066	76.595	57.848	48.601	44.385	41.285	13.684	37.849	7.6197	11.411	27.44
108.72	118.57	176.05	113.46	153.29	110.33	156.33	122.92	154.65	42.717	132.03	119.33	157.88	133.82	165.51	127.18	118.93	111.56	151.46	130.94	95.446	110.33	168.92	138.63	92.945	84.61	166.52	128.75	128.53	108.38	118.36	112.68	105.45	106.03	98.11	59.164	100.36	86.74	111.04	75.138	119.12	78.793	53.202	58.496	45.634	22.836	57.137	22.927	21.652	32.982
110.13	114.06	145.91	101.2	149.7	117.59	137.78	104.63	160.06	56.021	120.77	111.98	143.14	114.69	151.54	122.78	124.15	95.625	133.11	136.73	84.475	111.24	146.2	111.03	115.46	101.53	157.87	128.71	133.1	105.72	73.442	100.27	97.88	104.27	122.05	88.193	111.24	96.064	132.61	98.722	125.21	98.497	58.758	73.148	61.804	47.108	69.939	44.786	30.572	46.298
103.06	109.32	86.551	90.832	102.61	105.56	97.589	77.822	123.61	87.261	100.83	80.608	101.38	88.919	99.234	94.842	109.46	85.438	109.43	139.78	87.841	105.52	99.157	79.365	108.16	110.96	125	120.21	109.22	85.671	15.83	74.894	102.63	106.73	158.56	124.72	118.17	112.41	128.21	123.85	107.07	128.21	112.61	123.39	117.48	120.15	117.08	116.45	80.757	83.23
90.78	98.59	45.24	78.324	71.071	120.68	92.884	80.123	135.13	160.81	76.963	71.584	84.337	69.038	68.883	61.551	90.656	85.912	80.231	111.75	91.852	97.916	67.802	47.51	100.08	136.94	53.815	95.074	91.505	74.133	-2.2887	64.509	96.651	101.73	149.3	126.52	112.08	111.76	96.437	113.34	98.726	121.79	166.2	165.14	162.67	183.56	156.58	184.19	150.8	132.53
88.574	86.801	50.902	69.773	78.491	134.67	88.634	90.572	172.05	198.94	73.439	85.568	80.727	70.988	80.866	69.671	78.844	86.203	66.409	82.718	128.19	110.62	51.029	43.284	85.944	148.91	22.079	95.607	81.73	84.168	19.817	74.7	79.318	86.273	96.045	100.89	90.173	97.979	69.656	83.024	99.003	101.28	161.63	157.83	155.07	177.91	156.41	178.51	188.14	153.29
89.47	93.492	56.25	65.697	54.335	101.1	82.677	98.911	157.89	163.69	82.816	112.44	69.825	69.116	61.411	59.75	94.126	115.49	72.344	75.441	108.65	96.871	-0.10965	32.915	-9.5191	107.32	0.65891	94.967	110.82	134.91	54.584	93.697	84.816	89.832	36.319	56.13	80.191	94.498	69.381	61.351	104.1	86.461	167.46	156.22	168.55	186.57	171.69	179.68	213.04	164.35
93.326	103.24	85.566	79.826	82.186	97.837	101.11	115.94	181.34	123.04	94.378	137.28	77.912	67.942	69.564	52.781	111.24	122.59	92.531	87.438	75.363	78.807	3.2945	42.364	-19.893	93.207	16.603	102.18	143.13	161.01	89.159	109.98	100.7	102.26	8.8331	41.482	86.17	93.024	88.886	59.074	118.57	71.277	122.75	112.67	136.34	146.04	138.4	131.84	169.12	139.56
92.477	112.89	103.45	108.63	102.12	100.44	100.49	122.04	167.28	81.854	99.281	125.24	74.435	71.275	77.113	52.303	128.29	122.84	125.07	124.16	45.543	62.879	40.117	69.09	19.572	88.056	44.459	104.14	151.65	153.77	103.2	113.83	130.99	125.52	39.156	70.418	109.08	102.8	119.41	96.189	124.95	84.653	70.052	64.597	81.998	88.186	96.437	79.572	77.39	79.807
87.394	120.55	110.93	134.68	110.17	98.63	95.587	114.98	134.95	61.215	86.809	87.655	59.78	76.555	68.426	58.731	125.64	119.43	161.59	158.31	66.466	68.094	80.408	93.624	79.756	103.23	82.72	114.87	124.1	112.44	109.45	109.84	149.78	139.4	81.67	111.3	123.14	109.75	125.77	118.61	114.79	105.52	49.436	40.323	50.761	59.461	76.228	62.366	18.281	39.219
80.96	116.3	92.54	134.63	81.052	93.225	91.991	116.07	93.608	86.629	74.105	73.276	68.773	90.769	67.468	74.822	145.09	135.97	161.22	149.27	67.199	76.264	96.808	96.584	98.195	110.58	47.318	80.241	130.45	115.87	128.7	121.47	151.31	144.03	92.38	121.45	129.22	112.22	124.32	135.03	128.7	135.68	58.531	48.458	42.257	56.611	76.205	77.837	5.6121	31.925
83.889	116.38	89.109	125.81	75.915	77.638	91.869	112.53	90.257	79.748	66.588	76.632	79.478	109.63	73.374	104.14	135.7	136.73	142.85	123.57	126.21	110.76	92.191	103.85	105.53	119.65	77.733	95.085	126.01	124.05	153.82	136.86	139.94	135.7	83.36	112.49	108.89	106.19	109.43	116.54	125.77	146.59	80.36	67.203	62.192	77.976	84.988	95.411	37.831	59.697
89.535	111.25	94.832	120.61	95.883	80.827	85.875	110.29	126.71	50.735	76.283	82.436	92.663	120.24	103.45	130.79	124.25	124.52	120.75	107.19	144.9	126.96	94.764	120	121.26	130.22	121.32	118.37	126.95	142.79	162.11	145.41	134.9	128.52	82.626	102.79	86.165	99.317	97.658	103.17	101.93	140.59	79.162	69.677	68.216	80.667	71.03	79.138	35.982	66.235
98.052	113.22	104.65	116.62	136.73	115.15	98.413	121.14	185.07	41.473	79.732	103.77	119.12	130.72	143.02	136.87	93.637	102.25	89.418	93.083	153.8	133.45	120.77	140.81	158.83	135.34	164.07	141.26	116.64	136.63	151.73	137.51	134.03	121.21	110.06	117.29	85.841	100.85	110.35	117.14	97.316	127.54	69.443	65.416	58.658	71.535	56.085	59.63	37.501	70.386
104.92	118.11	99.023	108.4	136.85	129.08	101.05	115.65	183.59	51.301	79.845	111.9	120.69	122.91	131.41	117.48	68.852	94.812	86.756	105.64	131.06	114.39	123.05	137.91	143.73	117.17	161.43	145.03	92.051	111.52	111.86	107.36	131.42	110.39	135.48	138.02	101.18	111.44	122.08	137.26	83.743	127.52	89.059	80.842	76.799	90.924	75.687	79.26	71.571	82.625
109.01	114.07	98.616	95.915	125.38	140.18	106.35	108.78	161.64	97.111	84.201	126.98	122.28	115.85	110.84	109.98	65.056	93.428	87.451	113.76	109.94	97.76	127.72	122.4	119.37	104.24	125.35	132.98	75.963	90.345	84.989	84.451	113.81	95.141	134.04	144.47	116.47	117.51	133.8	153.19	83.107	136.11	101.85	89.247	86.817	98.811	97.285	101.31	110.09	94.026
103.62	101.56	104.73	91.033	109.61	145.2	112.28	106.47	143.32	130.12	97.569	136.55	119.47	107.03	93.233	111.75	87.051	98.877	84.788	113.83	81.225	83.385	132	101.05	96.518	109.45	93.354	121.01	84.821	97.152	91.374	84.157	99.784	94.896	113.8	122.37	118.04	113.59	137.68	152.74	78.012	133.97	108.36	89.6	92.859	101.41	110.02	115.39	112.11	89.848
102.06	91.722	106.14	89.157	100.64	135.6	106.87	101.02	132.39	128.76	110.02	124.84	108.01	95.427	79.686	113.89	109.5	97.014	91.634	115.43	81.517	85.308	114.32	76.653	83.734	120.44	97.821	123.24	102.02	112.69	106.59	87.57	98.101	105.93	90.103	98.685	110.08	107.56	133.75	136.48	77.506	129.73	105.12	85.181	95.53	103.16	104.39	109.54	90.699	86.244
98.874	97.02	103.36	93.9	120.8	137.96	111.68	109.07	154.18	107.9	98.184	104.43	102.17	90.532	81.811	94.863	100.88	92.12	96.05	108.12	114.25	101.49	102.71	65.817	112.68	139.19	136.46	135.19	104.36	111	125.04	91.786	109.02	124.01	92.783	95.308	106.35	102.6	129.75	113.3	99.278	107.05	101.65	84.449	93.214	108.86	92.42	100.67	68.824	93.295
109.47	108.52	75.988	88.593	111.84	101.84	56.242	88.552	101.98	79.039	85.234	64.917	73.886	94.764	72.454	89.861	91.063	94.914	128.26	127.23	154.42	120.58	55.784	68.899	98.848	106.58	139.75	121.38	84.455	102.67	95.607	78.37	115.74	122.98	97.727	124.57	113.4	112.99	129.8	113.87	131.54	132.92	83.118	87.993	79.215	98.311	80.505	75.881	68.593	101.69
96.3	122.69	88.258	105.92	157.68	124.24	65.468	106.93	140.55	79.221	58.954	68.042	79.147	109.35	95.387	76.697	62.884	101.03	125.46	117.15	161.8	123.45	89.58	105.2	151.66	124.58	139.02	110.97	59.336	82.875	100.7	97.439	111.22	120.2	108.93	137.83	114.66	105.32	121.07	98.663	152.78	102.66	62.863	78.575	58.461	81.886	71.386	63.707	66.645	101.51
93.883	132.7	82.632	113.2	119.21	80.033	41.643	89.478	86.327	54.451	59.124	65.449	52.716	102.19	52.399	72.491	71.946	115.82	140.1	137.51	123.77	99.746	59.54	115.67	78.273	91.196	100.01	94.22	54.36	85.63	71.731	103.39	107.27	111.01	87.297	129.77	112.12	107.25	107.04	94.162	127.49	114.92	77.661	92.499	87.106	106.48	98.904	84.899	103.2	109.12
102.51	129.09	94.321	114.3	88.972	61.49	49.694	82.418	71.071	43.891	72.422	78.679	54.726	92.795	33.679	87.373	93.182	100.93	128.61	142.01	105.14	91.508	48.887	112.99	26.401	71.736	87.208	100.67	74.142	86.867	56.523	104.57	105.01	104.1	66.328	113.7	112.56	107.18	114.86	110.12	107.21	131.14	75.398	83.709	91.08	103.9	105.1	81.942	119.62	104.23
114.82	112.35	104.8	103.14	73.368	83.275	93.639	90.405	107.32	64.87	81.109	86.144	84.393	70.839	41.621	85.559	119.33	76.115	113.82	132.5	81.959	87.17	53.054	76.931	19.056	80.486	73.704	106.15	112.61	84.8	57.192	90.289	112.12	104.78	59.455	94.412	123.81	105.78	133.36	129.46	106.62	133.39	74.419	69.447	81.568	89.597	94.322	73.177	114.8	96.491
138.25	93.481	54.572	63.084	-25.435	40.61	55.177	54.317	14.754	76.339	95.351	46.365	70.656	37.224	6.4537	71.649	173.25	92.057	154.6	163.32	30.262	69.491	-27.139	0.75083	-79.959	25.265	-6.1991	65.84	151.8	113.42	21.542	42.278	132.47	104.03	54.335	86.621	149.13	128.58	154.96	167.81	114.5	195.91	105.23	96.476	101.96	99.556	110.91	90.941	129.86	99.619
123.6	94.698	97.361	69.665	72.925	129.56	128.02	95.448	143.62	116.05	62.921	68.014	111.16	50.71	78.209	57.997	127.59	91.874	143.75	131.87	94.438	99.942	66.398	9.2664	81.045	108.41	57.279	106.32	124.38	85.315	96.013	53.642	131.95	106.45	90.375	81.867	143.43	112.7	157.74	140.26	139.75	130.21	101.71	83.928	79.249	73.455	96.885	91.983	119.32	107.8
115.61	109.54	72.923	70.347	32.646	74.958	63.813	67.109	46.913	81.421	62.766	52.505	57.188	54.581	44.488	60.018	131.65	142.35	184.36	166.65	90.356	86.678	30.984	15.446	40.975	73.044	40.835	92.977	102.81	116.59	104.91	57.603	139.02	108.51	88.781	77.631	127.22	121.76	138.81	129.19	113.13	148.14	137.37	124.52	123.41	112.28	133.56	131.37	141.14	122.88
95.224	124.32	94.047	96.666	78.998	94.554	78.829	91.328	82.686	85.167	60.323	88.248	56.43	72.564	68.646	73.613	120.74	155.91	162.57	149.55	78.452	73.137	78.75	60.052	102.13	98.278	44.061	81.789	98.072	130.33	141.13	98.064	126.32	112.91	74.337	69.517	99.706	104.15	107.78	96.629	95.615	103.01	124.87	119.93	119.82	118.8	118.66	126.87	121.11	122.55
96.096	137.04	99.734	112.29	89.95	83.785	75.073	97.642	75.734	68.043	70.817	108.8	55.761	91.692	77.754	98.702	114.93	140.66	126.51	130.75	88.254	75.828	86.711	94.871	100.01	71.35	62.278	76.004	96.783	120.45	120.07	111.78	109.36	111.41	66.22	86.116	89.874	95.719	96.414	92.135	89.82	91.587	101.81	108.73	98.006	113.81	96.405	99.334	100.52	109.84
106.67	137.05	71.87	101.27	52.106	63.964	75.689	98.232	42.555	76.677	82.665	115.01	74.497	99.908	70.628	89.89	129.04	134.79	92.382	103.77	52.941	69.467	54.403	80.816	24.867	13.435	24.951	37.025	119.87	113.33	58.547	94.513	94.99	108.13	66.317	104.2	112.7	98.962	105.44	106.88	119.42	103.59	105.8	118.14	88.101	119.13	93.173	98.518	101.69	103.5
112.02	131.54	81.228	102.51	72.334	63.303	80.791	89.109	57.399	53.037	85.218	98.211	79.995	115.7	78.64	81.077	95.366	117.21	91.075	97.773	107.44	100.44	59.193	86.35	9.199	3.8988	101.67	83.518	80.15	63.278	14.127	67.708	80.535	97.576	100.53	129.14	121.73	96.881	108.01	94.749	121.77	95.049	111.22	116.9	84.692	111.24	99.65	100.77	104.84	94.406
101.66	103.95	97.468	107.88	113.56	99.851	94.678	96.768	110.96	75.499	90.128	94.786	92.373	124.98	110.96	72.384	89.354	114.25	109.46	100.96	108.88	105.53	96.869	95.571	36.511	47.864	122.94	101.79	64.794	55.48	16.179	63.496	72.938	90.098	116.96	131.41	117.03	90.219	98.42	79.164	115.84	81.02	101.65	104.99	83.08	90.134	92.74	102.73	88.617	86.037
88.473	81.856	97.248	112.29	125.62	120.34	104.78	111.79	128.47	104.69	86.288	111.81	88.397	128.37	116.63	67.886	97.372	112.38	122.79	107.36	117.05	101.42	110.53	107.31	49.232	83.603	118.47	107.43	72.396	75.198	54.211	78.557	81.128	91.438	116.09	128.54	101.97	93.114	90.539	79.236	105.38	82.707	110.41	111.81	114.33	107.65	106.08	131.37	109.31	113.77
80.276	66.1	97.737	120.8	133.78	131.88	106.29	123.06	129.73	119.22	83.446	121.77	71.755	125.92	117.7	87.317	105.61	83.981	126.03	114.25	152.5	105.77	114.27	130.71	85.263	109.63	131.03	121.27	81.52	81.263	99.509	99.581	94.022	95.971	109.9	136.86	81.753	97.375	82.118	87.614	79.095	83.927	103.07	105.77	128.17	120.35	105.26	130.8	117.09	133.7
79.707	67.989	74.958	116.43	97.596	107.4	98.182	121.51	79.059	116.09	84.558	117.09	57.082	115.58	86.964	92.169	114.93	67.852	116.5	110.65	164.68	106.34	76.791	130.43	74.739	91.166	124.16	117.81	99.461	81.682	116.26	108.25	107.23	105.05	103.23	143.3	82.325	108.56	82.884	98.329	66.359	88.807	122.2	119.47	147.19	152.5	124.65	144.42	135.93	149.6
82.177	71.971	85.665	117.04	117.01	111.25	96.085	119.66	83.976	114.27	104.42	104.83	77.598	119.62	102.66	109.89	107	58.087	102.47	96.921	167.68	119.84	93.861	144.85	129.29	102.5	144.2	124.8	98.47	68.172	118.41	114.32	100.97	106.32	103.72	144.36	89.593	105.92	86.622	93.298	70.095	75.942	96.368	94.462	102.8	114.31	102.68	104.63	90.544	112.71
92.191	91.689	89.266	109.5	116.24	88.901	88.214	109.79	64.166	108.56	129.48	101.79	107.27	129.46	91.839	106.76	91.976	87.516	98.982	90.484	153.46	124.92	96.733	145.15	129.11	98.646	150.29	123.35	95.329	76.021	99.887	110.72	93.474	105.37	101.2	133.82	102.37	108.3	97.945	88.454	96.906	91.31	96.367	93.559	87.677	98.329	102.48	100.42	76.108	92.644
90.806	100.36	116.13	121.32	148.57	102.57	100.57	112.6	104.63	112.06	149.99	98.956	132.34	130.33	97.18	101.44	80.678	115.34	112.22	100.65	107.09	102.78	141.91	158.12	164.08	143.47	154.52	122.05	88.05	90.365	94.272	116	91.75	106.32	105.08	118.38	92.383	97.138	88.912	76.127	87.096	93.672	80.202	77.355	78.367	81.577	75.632	83.575	29.48	59.524
97.524	108.32	122.72	125.43	144.63	102.74	102.54	115.26	98.781	116.63	143.39	105.65	131.68	136.73	89.9	110.99	73.902	119.73	112.98	108.7	116.55	93.423	154.1	170.88	158.88	145.58	160.44	121.33	79.574	92.27	86.51	117.12	96.7	101.85	128.94	134.13	81.741	98.274	97.439	102.58	78.078	127.9	78.134	81.508	93.547	97	64.501	80.363	38.656	65.087
93.024	101.24	115.13	132.88	117.64	106.48	91.651	113.86	71.823	107.35	122.13	91.592	100.44	131.74	88.557	126.64	86.869	107.47	109.7	114.38	106.37	77.557	149.47	178.88	142.13	130.81	157.22	116.21	73.88	80.863	76.225	119.69	102.53	98.849	168.23	157.24	73.621	99.978	96.65	130.21	32.532	140.14	87.991	92.927	113.84	124.08	64.46	79.552	46.388	65.437
85.897	91.392	104.6	130.84	105.83	125.41	99.348	119.8	67.182	111.63	93.098	89.373	88.289	125.43	106.56	133.29	97.378	94.822	87.764	89.235	93.242	79.33	144.22	171.63	142.69	121.04	152.51	113.71	76.381	61.124	70.674	123.55	88.474	89.212	187.41	164.77	80.947	99.848	91.168	128.91	12.659	117.32	108.05	107.51	123.09	142.71	79.996	95.089	80.404	85.699
87.478	83.115	104.77	122.02	126.95	144.24	99.971	116.33	85.375	110.07	83.87	91.559	99.787	120.87	141.52	142.91	99.501	92.459	73.673	63.47	92.785	105.6	149.28	162.05	167.2	128.78	167.31	127.56	76.822	51.485	64.49	120.84	59.94	72.613	166.14	151.14	94.859	100.35	85.202	106.36	31.218	93.937	101.68	100.01	93.744	112.04	85.709	95.968	99.975	100.26
95.525	83.386	95.381	105.1	132.35	138.89	95.366	102.71	94.891	98.327	93.143	91.192	120.17	100.1	144.67	124.85	108.34	117.58	81.397	59.796	64.397	116.43	137.18	131.95	156.86	136.38	153.54	125.85	92.395	75.654	62.801	107.95	49.348	66.671	109.62	114.16	109.99	107.58	84.663	91.088	79.113	94.358	96.412	95.293	69.947	80.861	95.945	111.64	105.6	111.92
110.36	92.128	90.354	85.892	128.45	118.03	87.434	82.289	96.326	74.161	104.84	82.915	131.89	78.117	126.95	102.99	108.81	132.95	98.585	77.606	73.531	124.27	120.32	104.25	138.11	131.32	147.64	127.04	96.87	94.643	77.467	89.626	64.63	70.027	63.549	89.056	116.31	117.47	104.07	110.52	132.34	117.06	78.055	85.145	47.19	49.465	94.778	111.06	90.429	109.11
118.52	102.74	97.495	75.061	116.87	95.041	84.631	61.41	97.334	45.748	110.94	60.446	119.94	59.038	98.823	83.613	101.87	126.41	119.38	107.27	98.16	117.47	105.56	86.34	124.27	119.2	151.43	133.78	82.124	86.874	106.45	78.093	95.314	80.849	53.554	78.512	109.8	118.25	123.08	137.33	140.46	119.19	65.945	78.331	45.196	40.96	89.447	98.103	59.992	88.228
127.54	109.82	79.482	51.792	53.167	61.403	78.282	52.556	46.992	70.028	119.39	63.652	114.6	58.998	68.246	70.961	124.53	127.49	115.83	113.25	69.61	89.858	61.998	58.704	57.848	64.364	70.766	84.172	101.33	99.075	120.09	78.466	114.72	88.905	52.816	69.155	120.27	121.38	149.56	171.62	153.05	124.74	81.577	100.51	67.39	61.488	102.21	104.39	70.145	86.996
129.18	117.07	91.076	53.363	41.584	60.849	96.18	68.205	45.242	101.19	129.27	94.981	125.48	86.288	73.916	80.894	121.15	121.29	91.763	96.57	63.737	84.753	66.762	70.783	52.755	49.325	51.107	75.735	106.75	99.139	129.13	96.357	106.6	90.089	64.837	58.017	127.52	113.52	154.7	159.44	147.88	94.246	99.295	114.18	81.251	75.035	116.67	111.79	93.724	95.501
125.39	114.84	120.75	79.36	76.268	86.439	120.93	94.333	87.574	120	145	127.25	143.8	115.74	103.65	105.48	105.46	114.68	76.713	84.051	66.037	94.834	112.17	110.56	97.149	83.003	82.058	99.925	105.21	103.21	122.87	112.98	86.343	87.023	72.878	48.222	127.94	103.18	134.62	117.92	131.23	65.225	99.34	105.69	71.531	65.093	115.89	107.16	98.526	98.107
122.34	99.618	132.94	101.75	101.11	107.9	132.71	113.51	117.47	130.33	152.88	139.91	157.15	128.02	128.27	125.26	100.83	109.5	76.902	82.728	73.176	107.93	149.22	138.19	127.63	113.94	100.38	108.4	112.65	117.25	104.25	111.09	77.313	82.484	77.676	55.469	129.31	104.14	117.32	100.92	133.87	81.53	84.083	89.293	47.381	43.269	101.32	92.942	92.192	97.777
114.12	80.051	128.49	112.41	99.194	106.76	132.38	114.13	118.81	118.66	139.18	117.23	144.24	115.69	128.06	121.8	98.29	98.923	93.758	93.844	94.765	114.34	155.17	135.42	124.55	117.87	105.92	99.78	111.45	114.79	95.355	95.383	90.024	81.849	95.866	79.551	123.35	109.29	105.47	106.35	132.31	111.79	78.88	84.283	45.207	43.243	89.78	84.534	88.278	96.265
94.656	67.977	124.25	116.7	87.393	94.116	143.99	109.99	119.04	99.533	109.04	83.176	117.18	89.754	110.27	88.077	87.219	88.444	110.29	100.13	101.3	102.49	141.75	107.19	105.23	107.88	97.096	78.614	100.83	93.267	113.35	89.248	112.29	89.859	121.04	94.337	105.21	103.63	86.228	96.108	108.29	97.491	106.39	102	88.895	84.464	95.852	103.21	100.55	101.73
84.271	63.091	141.14	121.57	105.02	89.257	143.37	107.55	127.72	90.125	97.894	71.032	105.18	92.239	128.56	89.63	69.039	68.393	109.06	96.14	119.45	105.18	146.25	105.07	120.78	95.442	101.21	66.886	81.575	70.217	137.75	102.86	117.34	94.364	136.46	101.96	80.869	88.677	73.084	78.969	87	60.422	105.34	100.71	105.61	85.348	82.35	89.408	95.507	90.062
86.686	73.008	150.93	125.69	114.18	74.679	136.62	108.19	117.22	84.406	109.28	86.221	107.89	109.04	136.45	103.51	55.841	65.107	98.944	90.537	114.33	104.91	140.72	117.95	118.99	80.276	100.69	65.229	74.544	73.812	137.81	120.54	111.66	99.975	124.82	90.242	64.606	79.376	60.883	54.683	77.325	28.956	113.76	107.29	125.41	89.312	85.999	93.278	105.76	87.996
95.394	83.08	158.94	131.04	134.25	76.05	135.24	109.76	124.42	83.145	131.2	104.08	120.92	122.75	142.7	126.73	52.414	63.417	95.327	91.621	104.81	103.2	149.39	143.43	137.55	94.228	113.98	84.936	73.855	87.814	117.88	127.94	103.59	102.16	101.68	75.945	58.247	76.555	50.711	38.061	77.165	17.09	106.22	100.01	121.98	79.342	84.591	87.564	99.146	78.698
97.719	86.912	153.45	127.58	140.96	86.934	136.91	105.71	132.59	82.889	139.05	105.97	127.7	121.45	140.19	136.5	64.991	62.33	94.978	93.525	99.875	96.489	161.11	155.4	156.1	116.13	127.21	105.13	81.228	100.41	104.3	123.8	106.95	104.41	98.682	73.364	66.84	82.282	58.549	52.478	91.146	30.934	94.958	92.056	108.47	74.644	86.991	80.752	81.327	65.19
91.315	85.593	136.58	111.63	127.77	94.2	134.52	93.217	129.24	88.896	125.36	96.173	120.12	106.23	130.32	124.58	85.579	61.612	92.962	90.239	103.36	88.988	160.76	138.24	156.72	123.96	127.4	107.3	95.508	105.17	116.88	118.08	117.04	106.75	118.96	82.359	82.993	89.939	80.618	85.111	114.01	59.129	91.705	94.703	104.57	87.629	96.897	81.125	75.461	64.07
82.684	85.619	125.79	96.7	120.08	100.49	130.04	84.339	131.24	101.87	103.73	97.343	108.41	91.878	127.56	104.41	93.426	61.743	81.881	80.155	115.66	92.378	156.64	109.97	152.59	122.03	126.04	99.476	110.72	105.48	153.93	122.8	120.7	110.33	143.4	92.153	91.728	90.77	97.434	104.56	132.67	82.925	93.257	101.31	109.62	105.12	105.46	85.63	86.765	80.326
78.028	88.903	124.38	95.282	127.24	112.9	130.71	91.388	152.17	120.33	95.722	117.25	105.46	83.205	132.39	87.527	88.584	71.58	68.675	73.01	102.93	98.553	155.09	88.989	147.08	126.48	113.21	88.74	130.13	117.72	188.24	135.08	116.35	118.23	145.7	88.059	86.53	84.883	87.657	93.375	129.63	94.956	97.925	103.85	118.04	115.19	106	93.524	99.763	100.91
86.235	96.709	129.74	100.48	148.36	132.73	131.88	112.56	177.48	133.96	105.61	150.73	120.63	99.139	154.94	102.33	72.534	81.183	47.965	66.878	112.64	125.98	165.09	96.759	152.98	129.13	113.89	100.24	139.48	132.85	200.21	141.97	108.45	122.68	134.34	85.872	78.353	84.907	75.7	86.24	125.4	113.32	85.77	89.483	98.18	88.289	92.746	82.721	103.13	107.01
96.715	102.15	122.4	94.254	145.28	144.52	131.4	129.08	178.57	145.32	123.75	166.81	140.1	120.29	173.11	129.12	74.844	94.584	36.688	65.698	113.57	143.91	165.68	103.45	143	121.36	92.73	111.06	145.3	149.22	188.77	134.29	107.53	120.04	115.18	82.725	80.115	94.947	71.917	96.098	121.75	129.39	75.489	76.118	72.568	54.322	81.841	69.395	100.96	97.152
92.459	104.78	110.64	80.178	119.27	138.37	135.32	125.6	163.12	139.26	132.49	144	139.57	121.85	169.23	136.95	92.628	107.97	49.028	74.347	93.856	131.02	154.57	89.792	124.96	116.91	69.011	119.63	137.63	149.7	178.12	120.14	114.75	112.95	101.09	71.455	85.572	101.7	68.316	96.211	100.54	105.59	91.821	81.677	80.233	57.543	90.717	78.141	102.85	84.829
83.333	103.53	110.56	65.053	107.25	128.68	139.51	113.14	150.45	134.16	127.33	117.06	135.77	118.15	176.36	141.87	109.41	104.89	56.195	73.147	93.738	117.44	153.32	75.142	139.89	115.94	64.929	116.55	122.18	135.06	183.65	115.24	112.15	99.283	97.113	67.222	92.313	97.692	82.82	94.359	104.13	62.875	100.2	89.562	87.848	64.114	96.088	81.933	109.92	83.138
81.342	102.5	113.26	61.316	104.52	103.92	134.92	97.229	126.27	118.56	113.57	101.64	122.4	102.42	167.27	134.18	112.57	95.023	59.499	70.066	105.96	110.13	138.1	65.205	153.79	110.57	81.244	103.1	106.46	118.34	179.44	112.71	98.145	86.796	95.226	71.78	92.101	85.82	98.097	82.337	121.42	39.186	113.23	108.73	109.8	87.973	108.45	97.2	137.21	106.52
85.081	98.858	111.18	77.35	105.14	78.205	125.69	88.778	98.174	83.63	100.69	93.103	98.487	73.331	130.07	106.63	105.83	93.396	64.967	71.313	98.473	100.34	109.17	65.283	147.13	112.73	105.03	90.775	95.894	109.64	147.94	104.8	85.538	85.517	101.34	79.643	82.716	72.542	94.631	63.579	115.86	47.198	138.46	135.29	146.2	128.37	131.03	126.23	158.33	129.53
99.073	87.893	106.24	94.707	112.56	76.537	107.23	91.393	72.257	55.696	96.816	92.279	85.539	63.006	106.44	93.354	102.76	94.17	60.966	62.878	99.303	104.14	92.57	83.698	139.94	118.26	124.68	87.301	90.909	106.03	99.499	91.81	77.542	86.162	126.73	100.59	78.822	69.401	94.288	76.011	104.61	93.763	137.87	139.59	146.38	131.08	136.67	122.89	141.84	119.08
115.82	77.579	98.039	96.609	109.06	88.891	90.541	93.712	48.909	50.296	96.841	88.696	82.046	70.179	93.467	85.901	110.5	102.82	59.743	47.652	95.985	102.72	85.187	93.998	124	122.79	122.08	87.152	90.705	102.49	61.369	79.834	77.299	83.895	157.56	118.26	85.957	76.232	93.576	100.88	89.966	133.29	131.65	132.5	135.34	122.7	135.2	107.73	111.08	92.09
130.93	77.984	102.46	87.78	111.01	103.47	91.18	89.972	52.568	67.35	92.642	85.584	85.631	84.537	93.02	81.04	113.36	111.62	69.44	36.79	96.43	93.303	94.827	90.678	125.34	130.78	117.59	91.417	86.979	90.616	58.375	78.386	78.621	77.695	171.67	121.57	94.477	80.854	84.329	101.31	83.427	124.21	127.52	118.79	130.42	121.87	125.91	97.256	92.452	79.087
143.4	86.338	118.21	84.949	121.06	103.78	93.649	79.702	71.026	82.187	88.419	87.745	88.937	96.408	106.12	89.993	110.62	117.09	85.746	46.253	94.328	84.293	117.57	90.877	146.11	125.54	118.35	88.332	84.494	85.119	80.067	87.396	81.481	76.17	162.72	114.2	95.299	78.329	73.719	83.498	93.688	88.544	111.69	96.236	116.92	111.42	101.08	84.734	76.005	77.167
150.58	100.08	123.8	91.459	121.3	80.247	103.09	72.729	81.909	79.01	80.163	102.33	89.224	91.879	101.35	94.296	101.71	122.96	98.725	71.266	90.622	84.999	119.87	88.965	146.54	95.722	116.97	78.963	92.028	91.294	97.906	91.939	90.59	86.175	134.24	98.726	88.301	73.2	66.255	61.39	113.21	65.17	108.45	88.518	115.16	111.81	87.747	96.452	90.79	99.824
145.5	101.51	118.67	102.42	121.87	67.676	112.06	76.136	92.889	68.204	78.333	117.33	93.15	80.243	99.55	104.33	100.21	117.65	101.65	95.872	94.366	104.62	112.33	89.407	140.65	68.887	110.97	77.676	107.93	101.6	99.595	87.169	103.81	101.63	105.93	83.561	79.267	69.442	69.532	62.233	117.54	74.85	94.731	79.401	97.085	88.395	74.023	95.293	100.95	108.91
121.37	90.836	105.35	105.25	119.97	91.08	128.04	92.73	113.95	75.281	82.23	123.16	104.98	71.083	105.33	106.27	107.84	102.29	93.397	99.853	101.94	128.19	103.83	77.016	134.37	76.34	95.717	92.68	126.82	105.58	100.72	81.722	116.94	115.44	87.755	65.353	78.998	71.326	80.101	80.025	95.867	91.454	87.44	76.551	80.213	62.796	72.827	90.631	107.77	103.02
92.847	79.679	77.495	87.209	89.244	128.06	126.19	107.48	106.48	114.31	91.302	119.01	118.41	76.594	112.99	103.32	125.69	87.52	77.968	84.544	108.26	140.05	84.944	47.415	107.79	95.192	56.227	99.996	146.99	112.6	107.55	82.579	123.08	120.02	75.005	53.457	98.654	88.607	104.46	114.66	84.049	113.88	96.359	91.095	76.314	56.471	91.813	97.001	124.61	99.903
74.201	82.78	66.005	73.486	67.43	148.17	99.695	99.651	90.111	134.24	97.338	91.998	103.91	86.774	108.64	104.8	113.48	66.601	85.679	87.727	147.99	143.47	70.899	33.349	98.445	125.29	74.182	132.26	123.45	97.304	117.12	85.142	117.73	113.43	68.168	61.069	112.14	109.04	112.86	119.07	68.606	117.46	117.48	112.28	94.459	83.345	120.65	115.44	143.48	108.09
76.871	95.299	41.116	52.351	34.299	140.31	83.546	92.746	67.447	179.66	90.581	88.781	99.89	86.354	83.624	89.411	106.32	68.229	94.709	91.306	134.58	115.37	41.316	15.64	70.213	125.73	36.958	101.66	118.36	105.58	115.28	82.537	102.69	102.31	41.707	75.482	126.93	128.4	112.93	107.73	110.08	125.98	151.86	149.42	132.08	144.35	150.11	164.78	186.72	154.55
89.416	105.16	26.995	53.823	16.862	98.683	46.808	73.668	32.024	161.94	89.555	79.032	76.827	82.404	56.692	93.611	106.66	83.296	117.04	123.85	104.92	84.535	19.72	38.54	46.9	94.844	28.082	72.239	101.16	119.18	92.975	70.968	96.215	98.617	39.899	99	120.48	135.63	104.68	102.03	128.31	142.08	157.77	164.86	147.99	175.08	156.3	181.85	174.31	161.96
97.743	112.87	36.89	71.145	41.784	72.156	42.468	71.859	36.926	116.16	87.649	84.621	69.007	88.996	48.351	105.01	100.95	96.537	122.91	142.37	107.06	77.346	25.361	84.31	58.678	74.928	68.813	81.5	77.755	113.93	80.142	63.81	96.167	102.01	65.541	114.29	99.448	124.86	96.26	98.408	114.69	132.01	143.98	156.8	148	172.87	146.05	168.24	138.7	145.19
98.957	115.8	36.732	83.24	36.527	49.242	44.411	75.242	19.487	82.554	96.856	86.612	67.233	96.679	30.42	104.82	114.65	118.71	123.33	146.83	92.941	68.023	9.6841	103.2	28.666	55.556	83.752	92.419	76.213	113.06	67.8	63.253	104.21	111.51	89.938	109.3	85.342	113.24	88.826	102.81	70.192	115.22	146.15	155.71	167.39	175.05	147.21	157.49	114.69	123.47
97.344	109.63	56.939	97.743	55.101	82.08	58.977	97.297	43.004	101.72	112.09	93.487	92.348	120.54	63.163	120.78	120.1	117.9	100.87	123.68	100.53	75.83	38.186	122.16	52.597	76.212	99.42	105.82	80.662	103.27	76.428	84.1	102.9	116.98	112.26	110.12	82.496	100.73	92.588	114.22	40.908	90.954	117.13	127.3	145.5	133.66	120.97	112.54	71.866	86.929
101.48	104.48	75.553	107.79	68.62	125.1	77.044	119.17	75.727	155.17	116.75	99.974	120.25	132.38	97.976	125.93	110.09	106.75	78.602	95.876	104.62	81.57	72.599	125.72	83.289	103.6	94.377	97.414	87.242	92.71	81.273	104.58	93.845	115.06	120.96	124.4	89.114	95.763	94.487	114.02	43.66	83.937	95.953	105.37	122.34	106.71	99.083	88.689	58.013	75.179
110.34	106.81	88.524	114.04	79.352	138.97	92.001	123.83	99.449	181.63	102.74	102.47	126.56	121.1	105.56	112.69	82.015	93.78	74.19	84.441	116	86.481	93.836	121	101.67	114.43	100.77	89.479	79.014	75.337	71.566	107.13	83.712	104.79	128.61	147.97	91.841	96.029	87.457	95.105	57.065	93.16	97.403	101.13	118.47	115.83	99.104	101.16	87.206	94.262
111.9	107.54	93.037	117.89	85.441	120.33	89.595	110.21	97.272	152	88.661	99.378	108.72	99.921	97.178	98.059	68.626	91.215	87.491	93.946	112.45	86.419	103.05	118.07	103.56	107.11	113.46	88.252	69.202	68.69	58.498	99.144	81.761	93.65	143.96	159.38	88.199	97.532	80.598	81.386	55.546	103.96	102.4	100.73	118.17	130.52	108.06	115.94	114.79	106.23
102.93	100.75	95.477	117.07	100.58	106.75	90.649	102.32	93.343	113.99	86.504	109.11	98.151	94	100.68	99.171	79.384	94.35	95.578	98.246	103.3	90.372	115.88	118.47	117.9	109.63	117.16	91.246	76.504	77.465	66.667	101	81.441	84.236	149.29	146.7	87.157	97.051	85.907	85.45	59.41	96.228	92.199	89.382	103.98	122.59	104.33	104.77	124.8	105.87
84.425	89.626	102.94	125.83	118	103.52	90.324	99.864	86.052	77.196	98.544	110.78	82.002	105.37	101.64	118.15	89.26	95.23	102.93	104.16	108.81	100.53	127.36	129.27	143.52	134.29	139.42	116.54	78.782	85.041	91.548	117.2	82.234	83.734	136.91	121.61	85.973	96.041	89.691	90.295	53.454	68.903	81.821	74.127	93.723	108.65	94.753	79.638	110.45	93.038
69.041	80.063	95.623	133.92	106.58	108.62	95.423	113.27	65.182	88.579	109.92	117.89	77.339	127.91	91.544	134.05	94.744	101.29	90.67	95.358	101.66	106.14	122.29	137.06	142.99	146.62	124.84	115.8	91.944	103.87	114.2	139.12	83.41	95.134	104.54	104.24	96.925	102.7	99.289	103.41	77.634	61.213	90.816	78.732	97.337	110.86	96.219	79.714	100.28	92.551
65.305	69.593	98.162	144.8	108.59	129.79	92.368	128.67	70.374	128.61	119.19	119.43	82.84	152	106.25	158.53	88.892	92.584	74.585	87.743	94.45	114.18	133.72	160.6	156.87	148.65	106.67	104.14	93.212	115.35	119.48	150.41	79.355	106.15	75.234	110.61	102.57	105.34	102.66	113.24	99.729	78.865	73.815	70.959	72.536	85.143	77.864	63.716	59.051	75.098
73.821	83.841	91.38	140.9	91.645	118.25	90.683	129.36	67.932	149.05	110.69	121.3	84.993	153.48	93.024	142.09	72.352	90.543	71.173	89.63	86.306	111.26	114.06	161.48	115.49	113.07	95.083	97.374	87.065	117.03	104.4	135.39	78.401	112.25	57.547	113.82	99.321	104.95	91.25	98.136	93.15	97.958	90.643	93.413	88.546	106.27	95.166	94.228	71.77	90.801
85.863	110.81	91.22	127.07	88.809	100.43	88.579	117.79	84.922	144.53	102.61	121.44	93.528	139.76	89.364	112.31	65.997	90.201	84.349	103.11	73.681	100.21	96.925	149.75	76.367	83.94	97.554	101.25	86.386	116.76	93.645	113.22	76.383	107.45	49.582	95.302	86.944	96.273	70.766	68.066	56.79	87.217	97.054	107.22	102.51	123.02	106.57	109.87	91.87	105.95
101.66	134.87	95.35	107.82	101.12	89.868	76.462	103.21	101.95	135.9	106.72	124.08	113.63	134.24	110.81	111.22	75.577	87.28	95.882	115.51	87.207	104.25	92.497	143.28	71.013	73.161	108.35	105.32	98.851	122.35	97.091	103.57	69.522	91.684	44.141	70.087	81.735	92.429	68.751	60.604	47.076	72.386	69.072	94.588	80.184	98.46	88.422	76.649	96.23	106.8
106.61	147.2	98.693	101.15	115.28	87.766	77.907	99.914	116.85	125.19	111.19	121.91	126.25	129.2	119.91	120.94	80.821	90.474	98.704	118.12	114.43	116.02	94.355	142.26	93.276	90.281	127.82	110.81	111.02	124.18	112.68	112.54	69.093	83.607	44.099	52.028	86.239	97.845	74.1	63.792	68.841	62.076	57.993	85.097	66.723	84.276	73.965	52.518	94.768	106.23
99.115	139.33	98.661	109.46	121.39	89.732	87.613	108.31	121.6	111.04	112.04	112.72	120.07	122.17	111.59	131.98	79.268	97.11	93.823	110.76	137.6	129.16	98.243	144.75	122.37	112.82	144.55	115.4	111.6	116.51	121.79	126.46	82.674	91.948	60.346	59.901	95.815	109.42	79.779	76.497	101.91	81.039	74.078	88.737	72.642	90.432	76.711	60.764	83.043	100.57
92.497	115.59	93.131	113.17	116.68	95.565	91.288	123.28	112.37	105.08	111.58	113.4	111.38	120.99	111.94	140.46	84.733	97.219	81.291	92.685	152.07	142.4	99.947	137.13	135.79	110.16	136.01	111.71	109.31	104.63	114.91	127.65	105.08	108.33	91.608	94.762	107.52	119.44	92.847	106.28	132.98	134.44	88.837	95.773	75.996	91.12	86.505	83.169	71.467	93.573
90.162	101.74	77.307	104.41	84.378	85.541	92.438	129.98	83.58	86.302	104.46	116.47	94.691	107.64	91.831	107.11	96.853	101.43	86.796	87.317	139.95	131.29	71.521	91.711	91.565	82.059	108.4	111.39	108.33	92.292	97.967	107.45	134.71	128.02	122.29	123.24	112.2	119.66	95.4	118.76	121	167.97	127.48	124.98	116.89	129.36	125.36	141.59	103.6	112.95
92.408	92.665	68.447	89.278	64.533	93.96	98.727	129.41	86.869	90.404	99.039	110.05	90.511	81.399	84.066	56.465	124.09	104.36	115.45	101.85	85.078	91.411	48.425	28.047	56.969	80.449	51.34	94.154	122.16	92.899	89.712	84.622	152.85	137.62	127.42	129.34	109.02	104.89	84.782	106.14	85.416	149.16	137.97	135.56	143.96	151.65	136.34	166.63	127.86	127.7
102.07	98.533	70.001	81.801	59.024	93.044	83.409	113.12	74.832	76.941	88.625	87.752	81.503	76.374	81.934	39.621	131.06	106.71	132.1	126.38	95.014	79.973	40.221	8.7855	52.961	79.829	53.472	95.813	117.02	96.124	97.792	78.954	159.81	137.86	141.7	143.56	108.72	99.843	103.49	113.95	81.574	126	119.69	128	134.65	137.48	128.3	145.1	130.94	118.72
100.81	100.8	81.339	86.917	80.561	95.649	91.284	94.932	98.577	79.988	71.375	50.537	69.806	61.273	65.234	32.566	123.07	115.88	142.37	142.68	92.258	67.575	50.668	18.252	91.648	118.68	66.929	91.245	106.93	102.24	117.37	95.194	155.17	133	139.17	144.61	105.03	97.425	108.02	99.976	93.398	96.118	110.85	117.31	131.77	129.63	110.8	120.25	109.78	97.292
98.036	103.01	83.105	87.688	93.529	82.839	93.342	83.639	99.315	84.76	58.398	39.212	67.51	68.34	56.487	53.386	111.61	127.74	112.51	123.23	105.35	80.204	65.873	55.653	123.08	130.43	83.78	83.217	105.94	120.26	138.72	125.34	150.52	129.49	141.02	144.88	111.17	109.46	132.52	119.98	142.91	118.7	110.8	114.35	122.95	115.98	106.21	107.06	84.832	74.452
97.083	107.05	80.063	83.263	92.805	65.042	89.017	79.213	91.033	77.439	63.409	53.838	71.997	81.284	60.245	76.689	106.3	129.65	78.821	91.297	103.11	93.764	74.26	84.234	123.74	123.46	93.736	86.259	116.38	137.07	149.34	145.92	149.39	127.27	131.95	127.19	113.04	118.73	143.39	142.97	165.98	155.3	119.07	117.74	124.07	114.2	115.61	111.56	71.409	66.96
99.107	114.15	93.855	86.16	107.98	79.959	97.013	90.296	120.63	63.574	82.896	83.525	90.903	94.727	93.814	91.349	98.579	110.65	62.213	68.028	94.632	101.55	99.076	98.541	132.34	131.99	114.4	111.31	125.82	132.72	153.78	148.49	146.25	124	116.45	98.719	102.93	110.87	129.92	145.12	144.5	150.28	111.32	108.26	115.09	110.46	113.59	106.68	60.127	70.824
111.44	119.53	96.004	86.603	91.886	91.701	93.181	95.327	117.52	57.546	106.37	99.741	105.56	101.83	112.65	95.529	104.94	96.921	72.951	72.596	76.007	98.239	94.962	90.067	95.281	115.78	100.97	112	136.01	123.57	126.48	124.18	138.67	115.93	102.14	89.699	97.675	105.04	115.59	144.85	120.16	136.46	100.3	105.73	103.52	113.54	106.8	98.841	70.15	86.949
113.21	113.87	107.8	100.89	88.508	110.86	101.12	98.169	120.81	54.125	115.55	88.565	109.54	102.78	120.65	94.616	111.05	99.057	91.669	91.156	59.544	91.316	105.93	95.007	77.424	102.91	93.363	98.442	124.62	104.26	92.84	98.823	128.49	111.83	123.94	114.54	95.301	100.67	108.97	135.34	103.04	104.62	90.311	102.96	85.715	110.38	92.059	87.909	60.891	79.683
104.88	101.71	120.15	112.47	93.359	103.6	111.72	86.704	111.56	44.851	109.1	61.644	97.04	96.805	105.08	91.57	112.37	114.54	108.76	107.54	63.455	89.741	113.26	108.04	63.554	79.813	102.3	85.096	92.874	81.102	62.603	80.61	116.06	108.71	166.13	157.63	95.086	102.7	110.88	116.6	95.634	83.338	100.02	109.82	88.942	114.49	91.047	97.241	57.777	65.308
86.848	89.981	133.96	114.28	116.57	90.655	130.5	78.222	125.72	39.457	101.39	51.061	92.474	87.455	100.81	85.103	111.37	125.08	112.36	104.38	61.18	83.472	130.59	115.58	71.595	72.227	113.57	80.542	70.195	70.987	64.767	82.446	102.88	107.29	188.23	170.24	92.28	100.04	109.59	89.282	86.136	57.638	113.09	110.48	104.64	114.41	96.379	117.76	53.987	52.508
77.971	93.419	120.48	97.801	100.6	58.306	122.78	74.46	104.82	35.565	106.82	70.671	97.71	86.798	101.38	78.522	115.86	128.13	101.92	91.788	47.153	71.21	117.06	100.64	39.208	47.243	93.887	72.817	82.915	95.106	87.733	94.264	94.773	105.77	161.47	132.02	96.557	101.78	116.87	88.293	89.997	53.005	125.42	114.78	125.77	116	117.19	145.42	73.277	62.826
82.517	105.95	114.46	88.433	97.638	56.578	112.17	87.985	109.77	51.738	119.29	107.29	116.63	102.85	127.28	87.909	99.689	104.17	88.072	82.444	64.863	75.997	112.88	93.257	38.413	50.101	89.691	86.123	101.73	115.83	120.66	109.03	81.544	95.647	100.5	68.004	98.795	98.514	122.67	96.739	106.83	49.177	100.54	94.956	110.27	89.233	112.8	130.48	86.17	80.955
84.79	114.89	105.05	100.12	75.459	63.22	98.893	103.55	99.739	73.451	127.57	119.15	111.81	113.23	121.16	85.482	85.817	95.401	93.866	98.373	55.137	73.211	96.856	93.209	20.357	61.724	76.631	92.589	117.15	134.6	126.06	116.14	78.415	92.674	52.102	11.617	101.53	98.342	117.27	100.56	111.93	56.282	88.151	86.772	100.17	81.725	108.78	113.15	82.921	88.503
88.725	109.44	119.65	125.73	91.315	91.378	90.288	117.89	100.72	104.81	125.37	118.66	100.44	137.44	127.13	106.94	74.555	89.002	99.972	115.31	89.13	105.79	114.13	130.42	47.964	76.978	103.16	110.59	106.75	127.68	107.02	118.9	76.988	92.335	59.774	18.293	106.37	101.99	125.19	112.18	131.03	92.77	54.125	64.079	55.518	41.032	78.751	61.245	47.967	67.024
89.629	102.24	130.56	141.19	104.6	100.49	90.632	118.42	88.391	116.06	112.85	112.57	80.35	142.98	111.98	110.57	81.216	99.599	115.5	127.55	115.35	135.55	122.32	152.52	56.43	76.641	132.74	127.92	92.376	113.4	78.156	113.66	87.67	103.84	96.882	62.228	112.05	108.04	126.58	109.79	137.39	132.92	57.561	64.369	49.588	36.043	72.776	50.519	38.128	57.521
91.573	99.741	117.11	126.28	93.461	92.737	106.17	111.27	81.653	121.4	102.97	116.82	77.665	111.95	86.573	81.722	112.27	117.55	137.96	126.4	81.132	125.61	102.79	117.32	30.243	73.243	100.31	113.66	109.67	118.01	68.302	102.32	105.21	120.11	99.332	93.082	117.84	108.63	105.87	87.972	132.37	142.2	97.577	87.661	92.925	79.079	92.073	93.348	75.524	86.935
103.94	102.58	108.36	97.106	100.36	94.889	113.99	101.42	106.5	110.38	107.84	129.75	101.01	85.988	105.57	81.631	125.39	104.7	143.2	112.86	82.756	119.05	99.519	79.301	46.835	82.18	79.151	108.54	124.7	120.7	96.981	93.411	114.71	122.19	73.199	110.13	116.68	101.5	88.782	80.464	133.35	122.85	98.655	84.586	101.98	86.862	89.524	104.66	109.65	117.86
115.9	106.87	99.76	71.427	102.2	96.963	114.16	92.612	128.25	94.448	120.18	136.75	127.43	76.921	129.42	98.636	115.87	86.174	124.65	93.605	104.3	111.81	100.71	57.425	75.086	87.011	65.254	102.03	130.06	124.37	141.06	89.739	119.36	112.41	50.217	108.72	112.67	95.045	85.646	92.408	137.8	96.271	85.706	77.861	91.801	80.42	82.917	98.753	135.73	138.88
116.03	102.9	101.5	64.762	108.02	99.576	115.78	85.612	138.63	91.116	129.93	127.45	134.85	83.661	130.85	114.42	96.465	80.978	97.603	77.776	121.84	102.83	109.06	62.362	103.68	88.748	66.605	95.732	120.31	121.31	165.79	90.915	120.03	97.742	63.004	100.15	104.83	89.868	89.919	102.81	125.02	81.215	77.184	76.373	80.898	74.168	77.794	85.673	141.8	137.23
104.21	92.311	113.64	76.397	122.05	106.02	119.74	82.718	138.11	99.961	130.81	111.26	121.09	95.582	111.99	113.93	88.097	92.524	78.864	69.875	115.81	91.438	123.97	81.565	122	89.625	82.065	93.693	108.17	113.77	157.98	94.825	118.96	89.533	107.66	92.663	95.86	84.448	94.458	100.13	91.329	81.62	79.04	78.574	79.352	73.583	77.679	76.633	127.15	116.07
102.32	85.371	130.4	85.821	153.03	126.2	118.93	85.364	146.83	123.86	123.48	113.1	113.65	109.65	112.57	117.52	89.908	92.093	72.073	64.916	128.72	100.32	141.15	96.823	147.02	96.303	109.6	103.93	103.9	100.27	131.6	93.05	105.07	80.616	132.02	93.727	91.607	79	102.33	94.357	79.309	95.926	59.091	62.63	59.223	49.8	63.663	51.651	110.86	99.667
106.01	95.41	120.85	88.798	141.64	123.89	95.661	78.576	132.03	108.95	113.33	111.43	93.996	101.02	99.308	110.05	96.808	93.833	90.099	82.925	128.08	101.72	116.7	83.689	121.91	99.396	127.83	123.53	106.28	98.439	104.82	79.237	94.34	80.614	104.46	79.79	90.985	79.521	96.827	83.762	69.894	98.033	63.32	62.77	66.527	56.201	75.437	59.933	112.67	102.38
115.65	110.83	86.21	72.701	102.88	123.32	82.301	81.654	126.61	116.79	103.92	128.95	102.7	90.679	99.189	110.44	104.87	97.462	92.747	88.226	120.73	103.45	73.559	52.437	84.239	105.82	93.827	117.6	125.62	115.84	98.696	64.315	78.652	76.797	27.429	52.009	102.57	88.317	97.17	85.733	106.54	92.383	78.011	77.182	75.944	70.467	93.35	86.097	141.51	133.04
115.63	115.74	57.648	61.562	69.659	123.83	72.199	87.936	122.62	130.25	104.93	141.05	115.82	99.007	111.01	133.66	107.89	105.92	77.393	87.644	122.27	112.25	52.365	50.551	70.521	114.76	66.343	111.98	129.47	132.79	102.69	61.565	68.25	73.242	-23.112	30.565	112.45	101.41	106.36	98.216	133.12	90.479	95.204	95.662	77.502	75	106.33	103.93	152.22	147.01
102.84	104.67	53.634	68.218	66.44	128.51	70.596	97.857	114.19	149.35	110.9	140.33	119.2	123.13	121.22	160.47	110.33	114.11	60.19	86.769	126.95	122.65	69.493	84.921	91.697	125.14	73.082	116.74	114.3	131.13	95.198	74.437	67.857	75.309	-6.3139	32.559	112.05	110.39	115.4	104.94	115.31	102.01	112.07	109.55	79.958	76.11	110.05	107.84	139.16	136.37
83.82	91.768	77.09	96.78	102.46	143.9	91.047	115.33	118.4	157.84	100.5	127.5	108.29	137.94	114.42	156.8	99.16	106.64	62.359	90.604	138.68	127.49	115.35	131.3	147.07	149.88	131.16	145.04	83.145	93.614	75.911	94.999	75.233	85.66	60.267	59.04	97.098	105.41	105.54	83.902	57.343	105.54	130.44	114.1	100.8	98.104	111.86	113.19	125.06	123.1
76.937	80.11	95.521	125.98	133.01	161.54	92.875	129.33	105.88	158.12	79.22	104.61	93.188	135.29	110.07	143.77	96.269	81.34	82.84	100.87	136.56	124.12	151.92	164	197.97	164.87	167.79	151.95	65.625	55.566	50.126	108.77	81.039	94.229	118.43	104.25	85.159	96.446	93.95	78.37	27.299	120.86	108.57	93.433	96.432	98.618	92.201	90.604	93.228	98.893
91.008	92.118	71.865	126.22	94.502	134.56	73.117	125.67	33.968	145.22	43.928	88.88	74.719	116.73	69.477	116.41	88.398	65.372	99.079	104.13	149.19	123.47	108.17	149.69	157.79	128.39	153.33	131.43	64.171	38.145	30.592	98.975	81.943	91.373	127.08	145.04	92.981	104.13	97.833	99.115	73.662	151.62	101.92	99.509	111.35	125.6	103.09	101.95	122.78	118.89
90.247	102.16	68.674	130.61	82.083	134.46	73.261	122.47	37.748	128.41	26.605	73.201	65.55	92.317	62.776	98.915	77.369	64.135	103.3	101.6	129.42	111.03	88.723	132.45	149.7	132.84	130.52	116.7	60.474	40.99	54.927	93.205	79.623	86.462	110.08	147.48	96.597	104.11	89.506	102.02	110.8	119.4	83.568	92.679	104.84	123.63	97.841	97.569	102.77	111.73
91.427	104.4	74.206	120.69	75.26	130.73	64.592	111.92	45.353	129.23	48.021	79.825	70.194	96.411	87.021	114.15	86.056	82.954	87.114	94.631	114.03	110.52	78.548	120.79	129.54	117.82	98.286	101.94	68.652	73.679	82.281	90.821	76.426	79.305	93.628	131.84	106.97	113.08	102.65	117.61	136.62	96.338	59.602	82.824	71.625	82.89	83.058	71.852	70.73	93.948
94.465	103.41	91.629	110.94	83.814	122.85	75.002	104.84	63.489	131.01	86.483	101.98	78.102	106.69	101.75	115.8	99.175	109.06	82.203	99.451	102.52	107.09	78.686	105.74	99.435	98.432	89.314	106.01	83.885	102.64	89.055	92.973	79.176	82.754	86.747	105.85	111.53	119.25	108.03	107.91	109.82	75.108	68.872	85.3	64.296	68.281	84.946	67.712	71.558	96.282
99.411	94.953	110.96	113.97	105.34	125.97	101.96	110.74	98.739	125.29	117.15	119.33	89.969	105.25	105.72	95.463	112.06	122.03	103.38	120.16	78.139	90.577	95.784	92.851	86.842	96.536	86.901	108.66	107.51	114.77	75.147	101.99	86.921	99.082	79.922	85.715	108.01	114.17	95.317	83.001	56.663	61.332	85.403	83.124	69.847	76.556	87.761	73.413	81.049	100.4
112.22	84.17	118.51	122.76	124.94	132.81	118.71	122.84	125	113.87	123.05	125.81	109.33	106.32	112.36	88.824	109.46	108.41	126.9	135.82	93.661	92.95	116.4	100.57	103.66	102.1	89.821	103.41	120.3	103.91	58.623	112.26	89.071	110.36	69.195	92.988	105.12	106.31	89.692	84.328	52.991	81.061	71.971	65.638	54.423	71.394	76.085	63.434	86.188	93.69
115.66	82.282	104.95	130.74	114.33	121.68	123.06	129.11	119.85	99.657	106.1	116.43	119.2	106.52	97.078	86.736	92.461	96.487	136.11	132.94	124.22	104.52	111.09	116.13	109.29	108.35	88.761	93.531	112.21	84.744	58.471	117.33	90.587	112.88	62.867	106.09	104.85	102.72	89.307	100.52	93.995	111.04	71.099	67.253	59.899	85.519	80.282	77.909	97.574	87.599
100.15	86.681	101.73	139.71	112.56	113.27	120.83	126.52	117.01	98.375	92.861	97.58	115.24	110.67	87.338	95.156	72.666	91.789	129.27	115.18	150.18	119.74	108.94	139.63	125.67	129.98	112.37	104.58	81.106	63.447	77.711	116.44	92.519	107.22	81.267	110.11	100.38	98.995	87.655	105.44	125.88	117.6	82.068	77.609	78.729	98.208	87.311	96.883	87.908	73.947
84.705	89.382	112.12	133.9	128.1	117.86	104.32	117.08	110.28	131.39	101.19	89.271	110.77	122.7	106.35	115.35	76.912	88.075	110.69	92.456	156.47	134.36	117.32	154.29	139.79	136.23	137.75	117.41	61.891	57.078	86.468	104.53	91.602	95.509	121	113.88	102.71	100.16	101.63	113.5	143.33	122.38	82.935	79.953	78.362	78.677	78.798	88.708	62.777	62.063
78.463	93.367	115.57	112.14	129.46	116.34	95.321	103.2	92.554	162.75	110.49	83.708	98.248	108.63	102.77	93.47	101.65	93.651	108.45	86.773	105.92	115.69	107.18	126	104.96	113.18	134.61	111.27	75.67	67.087	65.792	79.125	94.839	91.938	155.29	112.76	115.1	105.31	113.74	110.37	134.54	119.98	113.58	100.69	103.8	91.275	90.233	103.41	71.542	83.255
83.775	95.886	124.34	91.245	142.49	114.3	108.27	87.702	106.4	148.85	99.308	67.912	82.8	72.135	82.739	46.101	108.04	90.926	125.46	99.712	59.13	85.454	102.66	86.162	82.12	94.949	143.54	109.37	89.821	65.417	40.04	54.201	95.585	92.483	170.1	117.24	126.26	105.2	115.33	96.307	114.63	101.84	141.94	118.36	132.1	119.59	105.61	122.24	95.471	113.94
96.378	98.641	137.56	83.179	158.51	96.328	106.02	65.879	120.45	65.711	76.569	43.179	67.106	58.074	75.857	37.444	85.716	83.164	132.51	117.84	84.683	85.554	116.98	89.356	99.532	77.977	194.16	128.83	74.095	56.633	43.022	49.721	96.997	92.73	183.21	137.48	132.43	106.42	132.39	114.99	112.48	98.855	127.03	114.14	118.49	110.53	107.02	109.87	86.289	104.64
113.41	94.985	120.96	62.573	134.83	63.787	101.84	49.012	117.1	34.477	66.052	41.409	80.815	56.2	72.942	55.895	90.416	95.825	129.88	118.4	80.214	79.331	102.86	83.985	101	66.817	140.66	88.823	83.046	84.072	68.166	60.139	91.489	80.293	143.21	136.04	137.34	108.89	142.44	140.32	143.23	122.12	93.878	108.81	96.413	90.702	91.477	93.73	82.304	95.614
111.7	102.43	94.747	58.48	85.888	31.781	102.76	51.72	100.07	28.501	74.252	60.815	97.232	63.588	65.112	71.847	109.06	131.26	119.1	111.84	40.678	59.162	77.976	76.163	79.659	70.058	61.535	46.08	101.12	130.61	116.48	87.344	101.04	81.555	101.32	103.66	126.45	107.05	130.89	138.82	136.45	126.1	98.189	120.62	109.62	106.84	98.639	112.84	84.584	91.113
114.92	112.94	90.833	68.424	71.072	30.667	98.525	70.766	95.067	54.623	99.946	96.359	116.63	85.144	89.261	106.57	122.61	135.97	112.12	108.5	48.362	65.45	71.781	79.469	82.382	80.492	27.378	38.529	111.59	149.94	150.88	110.32	107.63	84.025	72.368	83.091	100.3	99.431	111.04	117.84	107.77	125.96	92.271	111.39	107.46	105.33	93.898	104.08	95.084	95.213
123.25	118.3	85.281	77.502	53.991	40.35	101.15	95.838	83.461	91.248	118.84	122.52	127.6	90.728	97.503	109.96	137.03	124.28	117.36	110.95	48.803	68.216	56.023	63.323	53.894	73.355	-4.6913	31.587	135.38	148.47	149.52	117.93	115.01	95.462	53.187	76.227	78.4	93.577	86.616	88.97	82.666	121.87	114.13	117.86	129.84	130.89	108.49	112.23	141.74	123.8
126.52	108.89	97.503	90.937	64.113	60.249	121.17	110.66	105.89	96.656	120.75	110.75	124.01	80.125	94.175	89.997	132.76	99.272	135.53	119.31	54.423	70.067	62.162	51.469	45.517	83.307	3.5824	46.092	143.48	115.88	135.09	119.33	121.22	111.75	51.733	80.348	59.171	83.684	53.574	52.891	56.659	89.979	143.81	131.48	164.08	161.7	124.86	122.72	178.06	141.84
130.5	89.306	109.26	89.845	76.28	70.69	137.48	110.57	123.29	91.719	117.02	87.74	128.13	84.773	99.895	83.274	128.92	82.836	136.17	112.84	75.143	83.537	82.67	53.179	49.763	87.61	13.569	52.22	148.1	90.317	128.12	125.22	125.47	122.94	62.441	91.761	58.382	82.048	46.257	54.633	73.629	70.017	155.7	149.1	176.45	160.51	127.96	120.63	191.32	142.02
[truncated: 66 more columns]
