# Supplementary material for: Constructing high-order functional connectivity network based on central moment features for diagnosis of autism spectrum disorder
Source: PeerJ. 2021 Jul 6;9:e11692. doi: 10.7717/peerj.11692 (PMC8269664; doi:10.7717/peerj.11692)
Supplement: Supplemental Information 2 [file peerj-09-11692-s002.zip › raw data/Subject_8.csv]

104.75	108.05	103.26	117.76	244.38	152.19	110.05	106.16	451.87	221.66	73.377	76.686	87.385	67.879	52.26	25.516	34.131	62.817	69.35	62.825	147.82	91.969	68.655	63.044	205.97	137.22	222.11	171.7	19.132	31.581	74.598	78.932	55.66	78.888	58.296	81.144	84.365	74.268	116.85	101.29	66.572	36.051	165.22	167.53	185.95	189.43	186.4	160.13	189.61	153.44
113.97	114.67	75.855	83.395	198.11	125.18	75.955	86.461	341.44	174.49	64.416	46.212	81.681	52.204	32.197	10.968	46.379	71.623	61.116	58.284	119.12	66.591	19.415	19.795	176.11	105.99	198.18	142.75	-1.4274	16.482	33.61	53.134	57.09	83.292	42.648	82.153	88.58	70.281	111.28	98.818	87.853	24.145	227.07	220.18	238.65	233.81	232.27	207.84	225.51	182.69
117.42	102.05	79.153	59.204	195.34	113.95	77.285	76.267	332.78	171.3	90.053	50.938	107.3	72.549	48.745	18.487	45.698	60.694	52.66	49.931	102.33	58.248	13.207	15.891	137.23	68.267	175.17	115.83	-8.1849	8.9445	6.0907	39.017	54.707	78.476	74.561	106.32	91.889	66.119	101.72	95.502	99.906	37.777	202.83	185.47	207.86	180.98	194.66	180.62	204.77	166.83
120.56	95.655	67.261	55.769	137.76	89.754	82.654	72.973	215.82	124.36	102.34	66.006	110.48	85.948	53.581	36.162	78.345	80.745	58.34	68.46	108.81	84.798	-15.307	-1.288	36.255	26.303	101.89	96.006	36.373	51.77	22.958	49.323	73.3	81.675	17.37	63.213	101.53	74.783	84.253	84.567	112.05	80.49	184.54	159.53	186.55	146.27	162.63	157.27	193.45	163.4
98.787	72.335	51.458	40.067	87.032	74.769	80.5	65.033	119.35	92.305	107.36	71.886	111.1	85.318	87.572	69.039	112.67	102.37	53.566	61.043	109.91	116.47	-5.2424	-1.3821	-17.224	33.687	46.761	83.375	103.47	101.44	87.95	87.829	115.39	94.245	19.841	60.91	123.16	101.14	86.401	97.291	134.66	146.32	173.68	134.32	166.07	134.5	142.46	138.93	175.16	162.37
81.138	55.987	75.424	63.897	120.83	96.53	86.452	72.921	168.08	137.14	103.22	70.04	103.88	89.193	127.09	101.04	107.55	101.84	71.268	61.277	119.67	127.89	64.006	54.967	111.07	143.75	92.365	99.698	117.03	102.29	188.89	143.58	141.21	97.299	90.842	118.73	128.61	118.94	106.08	122.52	112.84	156.75	107.76	81.73	97.067	86.388	78.764	83.242	116.28	122.05
75.809	66.572	76.933	86.673	121.19	100.08	73.086	80.473	157.2	127.54	78.862	65.742	77.352	70.825	129.43	102.09	122.26	119.42	84.281	69.1	122.46	129.39	91.807	82.896	200.96	220.53	135.63	115.47	109.04	93.28	219.77	156.5	153.49	107.26	125.19	169.8	125.35	128.3	126.38	127.85	118.33	130.37	116.73	104.89	93.693	104.21	91.391	99.615	100.34	111.43
87.876	81.682	113.59	116.06	169.48	116.96	91.357	100.76	215.85	143.79	96.683	102.05	95.651	95.245	134.55	104.87	101.6	95.315	95.63	73.967	125.5	113.31	138.18	130.81	304.46	254.27	195.78	129.07	81.17	71.091	201.9	141.53	142.17	110.26	200.46	229.87	109.4	118.81	141.71	122.85	116.37	76.494	75.057	87.071	50.795	63.827	71.558	85.568	63.109	75.071
109.85	109.73	141.06	127.52	207.3	128.14	118.73	113.96	284.32	144.75	128.73	148.4	128.86	124.3	123.16	86.324	89.581	86.356	103.07	87.559	146.8	115.53	140.78	133.97	282.16	188.75	231.77	143.46	62.781	67.8	124.3	99.513	102.35	98.896	205.96	215.71	98.707	103.53	133.68	104.48	121.45	52.891	34.712	59.049	13.675	18.653	46.373	62.324	42.743	49.399
122.75	128.01	126.97	115.86	140.98	107.58	121.03	111.12	138.81	76.266	133.41	165.18	131.8	129.89	80.504	65.26	109.62	104.42	109.89	109.44	129.78	118.88	85.368	82.699	161.4	76.008	146.67	116.56	98.874	109	66.146	62.077	103.1	105.65	147.97	141.12	103.73	104.67	104.88	100.47	145.35	84.648	44.781	67.454	38.85	33.484	59.94	70.854	64.68	66.171
127.94	132.55	125.32	109.4	116.58	106.89	125.38	109.64	111.55	86.773	136.05	160.82	133.39	128.79	74.338	58.195	101.62	107.72	125.82	128.67	118.37	121.99	71.46	62.307	75.044	16.788	101.47	104.98	111.08	117.61	50.612	54.005	94.536	96.577	102.68	67.37	110.92	107.08	87.599	112.05	135.02	113.86	7.4799	29.235	18.101	6.2448	21.306	31.301	53.986	58.679
134.74	140.29	113.46	115.13	88.395	96.784	114.46	111.05	96.439	104.78	119.38	147.83	117.67	110.74	79.106	60.761	90.339	107.2	143.3	150.69	111.31	118.6	67.534	62.64	6.4056	10.561	80.643	104.15	97.67	101.46	53.681	56.689	85.428	88.164	32.493	-1.9418	114.29	109.23	87.953	113.97	110.46	110.44	-7.8668	18.79	7.9708	-6.1674	5.6107	17.805	50.2	58.637
134.01	147.6	102.05	119.98	78.86	72.884	89.143	101.11	112.51	97.875	93.134	139.18	100.08	91.259	88.977	67.239	92.232	112.31	147.9	156.84	85.76	99.168	87.515	87.01	4.9948	44.314	91.588	94.153	70.457	77.308	55.324	61.185	76.937	85.447	29.777	6.2524	113.91	112.01	100.64	108.25	83.992	100.57	-9.1384	22.301	-3.577	-21.182	7.1147	24.376	37.836	52.371
131.87	147.93	108.33	115.59	96.007	52.032	77.17	89.871	140.98	78.926	91.764	149.01	110.66	92.789	112.57	86.225	76.613	89.555	138.66	143.23	80.831	78.382	125.07	124.08	48.642	82.093	134.08	93.161	49.304	60.192	63.886	69.109	71.653	87.115	77.102	52.942	112.7	110.37	121.09	101.51	66.615	93.331	-6.5199	31.221	-13.85	-29.528	23.674	43.236	37.103	53.712
127.36	149.69	112.57	105.64	103.57	37.992	64.362	69.32	125.43	33.053	81.21	128.56	101.04	82.935	107.53	83.073	73.39	87.514	135.1	138.16	90.553	74.327	130.33	124.16	91.528	98.813	169.09	97.218	43.279	59.44	75.254	77.426	65.394	84.002	108.34	92.219	111.91	106.94	124.71	100.11	54.402	109.62	22.863	58.644	9.7668	3.8079	51.903	68.027	63.946	73.107
107.79	124.01	122.93	77.774	113.91	46.818	61.488	47.407	105.3	16.871	82.862	76.69	91.586	71.042	115.17	81.263	60.899	75.061	127.87	116.75	81.427	74.364	144.86	113.14	131.37	102.75	173.88	91.132	55.18	53.663	96.432	90.059	72.567	78.843	188.62	155.6	113.84	104.42	123.51	117.35	56.54	139.47	55.57	67.976	45.643	50.186	68.835	73.766	89.664	91.699
108.7	104.83	143.87	79.541	118.38	71.064	90.805	58.039	88.599	42.139	106.08	33.687	90.948	67.707	137.28	93.843	36.605	49.681	142.44	124.32	107.27	95.76	155.54	105.36	95.487	86.48	165.06	108.92	63.039	38.579	109.93	101.26	62.281	62.636	160.9	125.64	104.35	86.089	121.39	106.01	53.049	111.61	75.194	67.332	76.259	86.195	68.991	63.96	108.67	101.13
100.46	72.113	149.22	72.513	104.91	82.049	112.34	70.182	47.832	60.768	123.85	13.836	101.11	75.946	159.25	121.67	23.221	21.898	136.09	109.07	90.368	93.605	172.42	118.97	63.488	69.232	119.12	92.681	69.711	21.069	94.258	92.272	67.422	63.113	178.44	141.02	98.495	77.825	118.9	86.119	74.922	88.175	100.41	71.803	108.72	113.15	79.107	68.706	112.49	107.22
105.88	68.89	164.73	90.954	148.06	98.109	139.47	87.997	163.91	110.91	132.45	33.441	122.17	98.072	169.48	137.64	18.585	22.873	135.16	107.88	114.43	96.418	192.1	158.03	70.706	70.41	152.36	102.54	38.137	1.9152	53.556	75.763	30.293	49.192	160.25	140.39	89.401	67.508	108.35	50.985	76.787	69.831	63.563	43.003	73.812	72.848	36.599	37.198	75.17	79.147
104.01	77.065	152.66	91.889	131.73	83.872	139.75	89.289	159.7	84.536	121.89	66.979	132.65	107.24	159.14	145.43	67.873	73.567	121.1	99.441	123.58	97.803	180.09	167.8	61.943	64.129	138.51	90.677	59.167	48.678	37.585	70.049	28.902	61.686	133.99	130.77	94.248	75.763	90.821	40.533	110.5	112.9	50.461	43.255	55.234	56.805	30.547	42.098	51.918	68.339
99.706	90.896	127.28	75.221	89.845	68.614	125.28	82.226	103.25	41.436	118.96	97.555	136.12	101.51	155.79	143.4	136.67	142.62	99.445	82.929	140.62	109.81	152.05	145.34	20.893	52.722	106.28	84.473	118.25	127.77	58.765	85.252	52.314	83.548	93.448	97.43	106.71	91.564	76.978	56.333	147.62	175.83	60.52	57.435	49.254	60.745	55.938	67.415	50.36	72.938
99.901	104.71	97.148	67.612	41.766	64.328	95.117	73.587	-6.3572	9.0307	114.47	106.05	110.19	88.178	136.73	129.74	195.79	201.06	86.439	76.729	140.69	114.28	112.18	107.32	13.631	64.802	57.418	74.429	175.06	189.01	112.79	112.97	95.457	106.86	55.674	73.933	110.89	104.82	62.657	77.736	140.98	199.81	92.27	84.861	63.565	77.451	99.642	98.865	67.587	85.273
109.07	112.37	76.787	64.754	45.971	86.396	77.969	77.389	-24.992	48.499	138.24	120.52	102.62	91.457	138.56	124.57	189.2	190.95	72.661	69.728	168.25	119.16	88.354	87.987	13.341	80.314	68.881	96.588	178.31	180.95	141.07	126.73	115.13	113.15	16.183	53.536	106.62	103.31	65.597	73.835	101.14	150.88	136.87	117.28	87.155	98.605	152.8	131.38	103.77	107.18
106.97	112.14	57.476	63.376	61.477	100.76	61.352	71.983	-22.588	79.662	149.26	126.11	96.643	99.934	134.43	123.33	182.45	176.4	66.785	71.793	158.75	115.18	79.636	78.817	42.048	93.298	86.581	103.45	166.19	155.64	138.48	126.72	124.36	117.27	28.624	73.788	102.8	98.805	73.981	61.677	73.95	101.16	183.21	144.91	118.07	123.5	190.03	154.98	123.25	118.4
102.19	112.81	42.4	69.437	49.625	99.657	59.359	71.46	-57.835	79.412	144.99	134.78	97.668	112.1	126.39	134.06	182.85	166.44	78.934	92.486	146.51	118.07	70.142	72.606	43.454	92.042	90.887	112.51	164.99	153.76	124.89	123.01	124.06	123.38	22.268	61.282	106.51	96.172	91.247	60.794	95.648	77.879	220.35	176.39	156.93	167.95	214.44	180.99	137.22	129.35
78.459	94.916	41.372	65.808	27.386	93.179	60.794	65.251	-89.23	63.969	125.47	133.32	99.622	126.38	124.73	150.19	199.3	171.1	92.098	93.613	89.519	106.62	87.353	80.153	74.163	105	60.542	93.198	188.35	181.63	130.11	131.7	131.77	133.85	106.16	97.444	119.97	109.31	112.6	106.52	154.17	112.33	212.66	169.53	164.65	185.66	196.82	177.89	114.1	113.7
75.989	92.576	44.577	88.645	-17.148	86.102	60.535	75.822	-165.51	37.095	89.772	126.32	72.583	134.92	91.474	150.82	208.93	178.22	118.16	108.46	57.328	93.446	74.815	84.321	97.857	131.51	12.015	77.158	197.41	208.79	150.46	143.62	130.28	136.69	117.94	95.032	122.61	125.18	117.7	146.31	178.34	123.22	194.13	173.88	170.05	196.7	177.03	174.49	107.58	103.46
68.642	80.097	40.937	65.237	-23.172	85.804	57.373	79.911	-126.74	39.403	93.567	127.97	79.622	136.24	104.35	144.06	193.5	155.87	94	65.835	51.896	84.338	79.151	89.372	54.204	117.95	-0.46806	63.954	187.27	197.59	123.76	135.66	116.52	129.59	163.83	131.58	124.81	140.65	119.24	152.95	189.73	120.89	204.95	177.32	175.23	198.11	188.76	182.37	121.81	109.71
86.628	89.449	71.255	75.875	37.138	100.95	83.242	99.157	7.2486	81.935	126.1	141.71	106.18	145.88	129.89	135.86	150.83	116.68	85.685	57.406	96.704	89.149	110.01	118.24	50.88	109.14	54.959	76.328	149.72	155.5	103.86	132.03	87.244	109.05	156.79	132.6	102.28	125.26	101.8	101.54	132.21	62.108	167.29	139.13	133.36	140.5	153.23	137.88	113.42	91.984
92.33	91.481	90.233	89.028	33.206	87.628	98.205	105.59	-64.312	48.325	128.54	132.37	110.47	137.27	125.62	133.99	144.82	102.88	86.296	76.077	72.832	79.548	134.19	134.14	90.772	99.564	30.506	44.037	161.34	148.06	117.94	132.67	124.1	125.18	177.91	148.99	79.228	104.6	71.449	53.028	96.923	37.725	152.49	119.7	133.72	123.33	137.83	111.5	107.69	88.857
79.936	82.294	107.9	90.151	41.139	88.928	115.55	107.61	-82.517	50.929	111.66	109.97	112.47	118.28	125.83	131.35	136.94	96.746	86.369	92.158	38.07	74.184	164.54	147.63	121.01	87.732	25.025	34.384	166	137.36	121.78	129.63	153.58	137.02	220.8	159.93	69.82	82.438	60.276	43.9	98.248	54.561	127.71	90.676	133.99	122.55	116.2	86.005	92.278	87.581
71.257	89.369	113.58	105.66	48.086	102.79	125.97	116.83	-29.812	82.447	71.004	85.268	87.819	92.491	105.59	114.35	146.59	126.16	101.15	121.42	35.532	86.8	157.34	137.82	77.885	71.848	38.034	66.076	148.55	134.05	101.45	127.62	129.94	123.2	166.72	95.306	69.037	65.234	64.105	62.284	102.14	77.222	104.38	76.76	129.98	129.87	97.974	75.444	78.02	86.14
52.374	71.472	109.98	111.97	27.299	108.89	117.62	125.61	-58.281	96.637	48.078	84.543	69.902	101.78	87.21	129.49	156.2	132.87	97.468	106.81	-3.644	65.432	150.9	140.63	71.099	88.375	-16.591	56.712	158.21	156.2	113.63	142.86	130.37	126.78	171.95	85.35	76.897	75.589	79.502	114.8	103.81	105.71	95.858	82.531	127.97	130.52	108.05	94.841	64.941	88.16
65.759	81.227	100.63	132.47	30.27	114.59	113.23	143.62	-34.641	113.1	64.152	113.29	72.789	124.82	75.209	142.54	142.53	120.44	94.579	99.692	53.52	68.947	112.41	133.8	30.709	97.257	-13.626	81.716	145.94	166.52	117.44	149.57	100.06	116.46	51.383	12.966	77.017	83.942	87.347	122.8	73.655	83.825	117.45	124.41	133.05	135.11	137.82	132.11	88.54	108.8
57.129	70.323	84.815	99.377	54.805	104.69	98.355	120.97	20.525	93.836	106.62	122.42	108.26	128.95	105.49	145.22	143.87	113.95	61.044	54.911	72.738	72.931	112.94	121.2	37.487	89.394	1.6598	64.476	164.07	174.12	120.45	139.18	109.63	121.2	78.109	61.45	87.278	99.561	88.533	124.14	84.193	108.99	160.15	142.11	143.2	136.14	156.11	149.9	99.551	120.47
79.564	84.34	90.371	100.01	95.349	103.13	108.78	106.54	72.52	87.028	129.85	105.27	126.98	107.53	110.28	113.9	115.18	99.499	69.005	75.658	130.87	98.949	102.2	101.67	86.509	84.616	71.032	82.339	144.79	143.29	131.93	106.41	114.2	111.74	39.744	60.229	86.329	88.792	78.326	93.94	81.522	93.995	171.39	140.73	151.21	137.1	129.42	128.27	118.98	126.56
85.495	70.66	113	89.819	80.723	85.162	133.83	89.902	-24.702	46.393	138.44	72.599	142	82.925	123.38	99.771	106.25	84.856	87.938	99.921	91.376	100.59	132.63	89.564	143.63	73.515	42.942	51.341	170.46	136.89	166.17	86.088	161.2	119.21	114.72	96.927	93.374	76.817	80.315	85.334	111.66	91.64	143.72	93.093	142.37	115.95	81.635	84.108	100.81	104.15
97.651	74.205	133.36	86.806	106.39	90.451	157.85	87.525	41.55	80.087	120.49	49.737	136.7	64.664	116.82	73.981	72.788	69.255	106.68	121.88	97.606	104.79	141.74	84.178	129.23	55.673	83.976	72.969	113.28	82.07	117.5	59.664	116.37	82.403	119.65	86.051	100.96	62.6	90.043	60.447	101.21	54.765	102.08	53.2	105.47	79.592	43.317	46.814	90.301	82.037
87.574	64.364	130.23	75.479	61.381	67.326	154.17	84.361	-49.773	49.725	100.07	53.335	122.65	76.935	105.25	101.22	83.975	70.809	105.13	110.42	47.534	78.707	145.35	89.834	89.693	52.619	21.933	44.668	111.69	90.349	83.771	78.888	96.858	75.683	147.05	96.781	111.2	73.936	97.333	51.931	94.23	44.904	99.026	61.493	89.918	66.969	72.241	66.173	84.931	75.055
96.402	84.639	131.59	110.02	50.773	63.032	148.17	100.2	-77.842	47.417	91.096	78.808	102.7	109.86	86.516	144.5	83.744	75.85	118.54	121.99	72.403	74.567	131.73	117.74	89.684	95.511	23.909	62.849	94.077	105.24	84.191	128.36	59.009	67.631	58.625	50.582	101.98	82.811	90.546	36.642	50.686	20.124	96.681	102.15	76.608	66.475	104.84	91.712	94.076	79.417
73.962	82.472	111.54	97.355	50.684	64.662	115.45	86.424	-66.569	39.525	92.707	78.081	95.597	113.19	104.4	171.82	99.53	94.333	94.369	88.02	68.288	85.949	137.74	136.14	114.34	132.12	35.25	68.108	108.44	123.62	104.93	161.97	70.94	84.559	79.907	97.616	102.68	105.32	87.367	60.843	78.653	71.391	143.96	153.64	115.3	119.85	157.39	135	115.29	105.9
61.608	78.15	109.53	101.67	74.313	87.671	87.48	75.151	-33.526	64.845	82.85	50.851	76.365	95.907	106.15	156.29	93.013	102.47	90.453	77.513	58.116	102.81	152.77	153.45	221.95	182.59	61.073	76.341	104.08	109.46	161.78	162.61	107.03	103.49	138.2	167.51	96.839	117.69	84.253	101.09	110.75	116.46	157.55	167.59	153.58	161.86	155.56	139.63	126.09	120.26
61.859	75.722	119.02	107.36	49.602	91.466	81.979	74.27	-92.767	55.681	84.906	33.716	70.562	74.377	110.54	130.15	117.48	123.85	108.77	91.492	29.603	120.49	172.19	143.53	240.94	172.42	5.9197	54.604	141.54	127.02	215.48	144.53	152.32	125.32	175.76	174.57	92.591	117.93	88.355	125.11	153.21	137.92	143.29	138.56	165.31	164	125.27	123.89	110.98	108.71
88.638	94.051	130.76	116.43	39.799	98.314	102.04	98.022	-67.838	83.22	103.78	60.547	89.132	77.366	110	110.87	114.43	118.51	132.84	114.25	82.56	135.93	162.31	129.04	138.68	110.87	-9.2674	65.824	136.92	124.63	188.81	105.61	127.71	115.15	95.388	79.065	87.948	103.48	95.563	99.603	151.76	100.12	114.72	107.94	133.06	131.24	99.832	110.01	108.03	98.736
107.31	112.51	121.54	112.81	30.168	96.56	109.58	114.1	-23.478	97.41	107.52	101.48	101.66	99.41	88.792	113.53	119.82	119.43	138.92	117.49	130.03	122.34	124.67	120.17	31.839	54.282	-11.309	63.503	121.92	127.39	111.4	74.824	83.89	99.777	23.734	12.069	87.587	95.289	87.92	64.776	122.7	74.338	102.47	101.16	88.665	96.967	100.63	109.99	108.77	95.802
113.13	121.77	115.17	120.13	33.341	100.19	117.29	124.42	12.427	102.02	105.79	136.22	107.61	133.79	77.784	144.78	132.81	126.91	139.11	117.59	142.68	102.75	101.85	136.75	7.9951	49.282	3.3941	58.184	126.59	147.34	64.627	82.684	62.451	91.51	7.1786	-0.76209	86.578	89.546	72.765	52.814	89.128	73.518	74.019	87.386	36.173	56.947	89.143	90.468	81.779	77.814
112.66	123.41	92.524	124.6	11.358	103.77	117.87	131.08	-35.212	81.281	97.252	149.58	102.27	145.22	82.967	168.45	139.94	128.05	124.15	118.73	143.06	112.13	68.978	137.76	-9.8852	58.184	18.014	77.478	146.04	167	52.257	97.772	76.864	96.937	-19.58	-11.456	92.523	88.836	70.36	61.338	104.23	87.275	90.325	114.6	54.101	85.112	118	109.13	83.338	91.023
101.94	120.41	74.218	125.9	33.129	119.55	104.48	122.88	3.6401	87.02	73.151	130.39	80.356	129.45	91.896	142.27	136.77	136.83	102.58	118.73	128.89	136.4	56.534	127.44	38.64	89.875	73.061	113.65	129.29	146.34	57.472	102.17	86.104	95.122	1.5588	27.09	99.25	94.939	81.777	82.759	127.53	110.72	94.227	122.36	78.135	105.8	117.48	114.45	71.025	92.447
93.486	112.74	64.297	122.97	31.277	116.08	92.617	119.49	-40.232	72.674	66.902	123.95	71.186	121.68	102.24	118.42	131.15	127.82	85.713	120.05	103.32	139.99	61.029	109.71	90.73	115.11	71.417	124.89	129.58	136.85	99.949	108.78	120.68	115.47	21.347	55.446	99.952	107.83	103.67	98.467	150.76	122.39	95.405	127.9	102.39	117.96	119.51	135.6	65.196	97.551
84.52	113.28	58.215	99.777	27.348	97.079	85.643	113.78	-46.473	54.737	84.739	132.53	82.144	119.96	120.24	111.73	148.4	133.6	73.03	113.02	83.915	122.37	79.2	89.494	71.419	101.78	51.853	114.27	144.94	147.1	122.16	115.98	141.65	136.74	26.376	66.955	94.686	119.35	118.23	99.263	159.11	139.9	95.525	117.82	99.603	109.81	115.68	149.62	56.916	97.218
80.338	119.19	44.149	76.435	-10.412	68.852	68.398	105.11	-115.34	16.611	82.475	129.54	69.178	115.9	90.728	120.81	181.99	155.35	74.173	108.98	29.08	70.817	69.682	72.988	45.029	81.129	-9.635	63.985	166.23	169.26	127.18	114.71	171.66	160.46	34.569	98.745	85.153	128.19	102.83	104.51	144.05	163.98	118.89	127.97	117.02	129.24	127.47	164.02	72.857	114.14
84.264	124.6	58.023	59.032	26.051	82.433	74.593	101.71	17.812	68.74	90.661	117.97	72.299	112.09	79.405	127.66	179.31	163.9	84.037	96.293	-5.9643	41.561	82.784	86.31	13.682	56.275	9.3373	42.02	143.62	150.51	88.301	99.317	148.21	138.91	77.618	145.4	81.053	118.43	83.006	115.26	111.21	169.65	99.69	89.137	96.433	114.52	91.095	113.42	68.018	105.21
108.81	123.29	87.704	78.17	4.6399	91.329	104.93	122.76	-35.305	90.128	111.5	119.85	89.26	120.16	76.096	151.04	159.28	142.12	118.01	110.51	-36.326	44.856	91.014	99.578	-31.396	32.65	-47.994	14.626	162.28	163.29	93.355	95.702	149.81	125.58	78.03	119.42	84	99.715	74.707	121.16	103.97	130.61	73.099	60.36	94.473	109.48	68.721	69.795	71.986	96.04
115.08	110.28	97.358	77.961	8.4591	102	113.06	125.28	-21.308	118.6	120.1	116.16	113.22	116.9	85.94	138.47	131.68	121.21	124.17	99.074	-34.026	72.298	94.436	93.078	-53.937	17.706	-75.915	1.0156	159.42	156.21	74.675	79.875	133.07	110.56	119.57	124.48	100.52	94.314	82.665	116.14	125.33	104.76	64.924	48.02	91.683	103.28	64.663	51.963	81.011	86.814
114.3	116.3	69.21	90.727	-20.729	86.199	86.147	115	-89.74	80.484	89.46	104.02	96.802	98.471	57.607	102.87	149.73	148.44	128.6	112.99	6.441	99.659	53.542	55.667	-44.447	31.978	-107.16	-2.6299	161.3	169.44	71.35	75.781	125.37	118.22	92.017	107.1	106.44	100.94	78.669	83.084	137.21	91.206	98.39	93.227	110.02	122.39	94.991	87.789	109.33	92.322
116.14	118.93	87.843	103.49	81.589	117.75	114.41	131.77	129.67	169.14	137.61	145.07	152.66	129.19	121.55	120.16	104.41	108.25	115.79	106.46	152.45	125.67	93.785	88.31	-8.446	74.308	24.748	86.667	128.13	141.25	86.696	100.4	83.46	107.5	60.48	66.566	92.871	87.44	91.91	36.313	106.59	42.059	59.184	75.433	41.386	63.792	68.426	78.035	98.688	70.189
82.548	91.466	69.511	75.592	104.21	117.38	91.403	109.99	144.97	157.22	131.34	135.35	142.22	129.33	132.57	138.33	113.75	106.5	73.323	68.049	148.01	91.799	118.91	118.01	82.792	120.86	74.668	101.53	121.59	119.26	106.31	110.96	107.48	120.15	161.29	160.13	87.86	97.586	79.84	33.963	86.035	60.804	98.347	108.68	67.329	84.405	98.712	113.83	105.32	87.347
76.583	76.213	65.36	67.962	64.626	98.849	81.113	97.448	4.1267	90.318	122.51	117	109.69	115.39	117.17	150.86	134.53	115.06	62.706	67.327	97.94	71.581	122.46	131.28	99.582	116.52	71.1	102.71	128.12	110.69	121.8	106.35	126.78	113.59	170.03	166.08	89.113	101.19	64.421	41.515	67.287	61.253	154.32	159.24	142.58	139.16	143.99	152.23	123.19	121.48
76.575	47.942	106.9	52.186	77.646	92.552	95.845	83.058	-18.075	75.704	153.14	111.32	124.51	115.83	144.18	154.15	119.29	93.491	65.95	53.397	21.441	65.717	178.8	156.95	121.88	86.278	81.603	85.068	123.74	89.372	117.31	91.844	112.81	81.236	242.03	178.7	106.33	107.53	78.059	80.64	70.24	75.405	138.24	132.83	152.57	123.8	128.35	125.37	91.005	112.74
102.08	61.024	122.57	52.614	57.228	68.25	100.05	74.6	-57.465	41.821	166.23	113.04	131.34	99.029	137.65	118.47	115.1	95.772	96.031	81.124	11.497	92.123	158.39	118.34	53.618	23.187	74.925	78.374	115.67	91.504	76.323	61.611	73.176	54.728	149.88	81.369	122.88	116.14	97.111	104.01	101.19	93.613	146.51	143.99	168.8	137.32	139.99	131.6	103.67	125.63
108.55	77.724	119.54	50.71	67.814	54.635	89.688	62.466	3.0471	41.994	158.49	116.42	136.31	91.424	123.6	82.673	121.67	107.31	114.82	97.227	9.5166	94.668	129.44	77.642	60.966	14.841	71.256	58.59	116.22	104.7	50.866	50.868	61.642	62.434	124.76	66.078	126.94	128.31	110.23	136.23	131.52	145.08	128.14	127.53	137.65	121.5	124.94	124.32	105.42	120.74
106.6	101	103.49	69.266	108.59	68.741	78.695	67.245	131.22	84.905	122.61	119.94	118.87	96.072	91.494	63.104	115.65	108.64	118.93	110.19	35.167	77.305	91.093	64.479	140.29	74.365	99.415	63.315	99.456	97.301	56.579	63.033	75.067	88.766	126.62	108.6	112.19	126.67	105.45	153.18	118.19	175.83	95.46	102.52	93.831	98.347	93.225	108.36	109.87	114.46
113.71	129.79	83.156	98.991	92.687	77.178	95.531	100.54	125.84	84.63	108.36	142.75	110.31	104	90.138	84.34	114.89	99.882	113.32	127.89	98.353	91.095	54.919	59.878	89.873	99.652	91.2	98.517	121.04	110.96	87.977	96.749	106.39	118.33	39.496	58.153	98.034	103.74	102.64	129.93	107.17	155.75	98.536	104.74	94.123	110.69	101.68	122.15	131.63	128.14
112.03	137.71	75.048	118.27	100.56	90.158	95.575	112.48	129.99	80.144	81.3	137.87	83.675	101.59	79.317	85.914	89.525	88.445	97.338	117.63	125.05	100.13	47.144	78.52	100.3	125.54	105.2	115.96	93.937	75.678	101.81	110.11	116.52	119.17	40.645	69.703	97.687	88.611	100.41	111.05	79.861	139.92	102.6	107.82	103.34	114.43	101.79	120.03	132.73	131.52
103.56	115.67	75.421	99.425	100.06	87.59	78.605	95.566	84.974	59.052	78.474	120.25	77.027	94.564	87.326	82.876	44.223	60.396	75.232	72.541	113.04	96.891	68.447	99.369	125.65	119.6	102.66	94.438	55.772	28.839	90.075	94.78	119.35	109.92	118.34	119.71	113.05	96.314	113.04	119.28	86.841	159.45	122.14	125.02	120.79	125.64	123.37	131.88	132.87	138.53
115.84	109	75.338	83.626	69.752	68.603	58.084	72.447	-6.8706	25.181	90.355	98.042	73.792	80.128	85.279	75.654	24.073	58.613	86.378	62.616	109.32	94.132	68.079	91.307	111.5	86.861	84.102	67.443	31.301	16.016	62.737	66.26	103.57	96.156	110.07	109.88	117.16	110.33	116.58	133.77	102.2	186.62	146.8	158.44	136.62	146.89	153.85	158.4	147.38	149.9
123.01	101.21	76.476	55.652	42.47	55.435	51.828	53.45	-44.504	21.962	123.86	86.136	96.702	76.538	104.77	93.738	42.961	75.862	98.505	60.286	83.609	82.303	79.852	78.226	71.756	54.444	54.229	39.27	54.091	48.704	40.499	52.808	91.169	89.672	113.14	116.45	109.62	120.98	107.73	156.41	121.15	220.03	149.69	155.35	127.33	146.79	163.91	171.46	146.4	147.65
132.46	100.8	72.798	58.201	18.153	61.154	55.596	60.858	-85.934	46.127	126.7	83.883	101.28	87.871	83.607	122.63	69.094	90.971	109.88	84.404	51.015	62.379	64.729	74.354	85.013	74.572	24.811	31.261	84.717	89.661	51.388	61.002	91.676	91.477	92.313	136.51	92.576	119.61	79.086	162.77	104.02	210.83	141.87	148.98	129.68	148.78	160.75	178.14	152.04	152.4
124.92	93.033	73.565	67.674	35.336	83.426	71.778	79.713	-44.245	91.064	116.69	94.083	112.91	105.67	70.272	147.45	97.602	104.65	99.172	96.748	21.888	60.95	61.945	82.241	124.65	115.6	24.583	44.591	119.89	123.3	78.483	90.08	97.118	94.453	116.83	180.84	88.756	110.67	62.954	153	93.264	185.41	119.89	118.24	119.87	125.61	132.03	155.33	128.71	138.96
113.55	83.782	56.716	76.999	39.354	94.024	77.638	99.411	-50.501	100.67	91.529	104.28	114.16	105.85	54.486	147.44	111.95	103.77	76.589	98.619	33.805	82.026	31.236	72.026	129.46	134.49	31.639	75.864	139.75	136.07	98.425	106.8	118.29	109.51	112.48	185.36	101.21	106.23	73.877	129.08	121.95	154.87	146.73	137.77	148.72	144.24	145.96	160.95	131.95	147.2
105.16	85.452	59.342	103.84	93.936	104.77	78.611	102.54	66.453	119.92	64.482	88.965	96.296	87.484	50.204	108.06	130.26	125.14	83.851	112.09	71.437	107.79	23.06	62.182	162.49	145.9	89.381	110.58	118.4	119.32	108.73	112.19	119.22	111.23	131.04	186.52	103.8	99.845	92.114	110	127.75	132.62	130.69	119.79	122.74	111.44	106.39	109.76	92.8	106.56
100.86	79.767	69.419	111.5	102.71	95.195	89.414	102.79	107.36	112.02	81.519	75.542	97.062	71.732	94.541	92.91	142.25	120.42	101.48	115.45	110	121.21	46.645	56.623	103.67	110.04	98.2	122.64	118.06	115.34	121.14	110.48	134.37	119.83	149.16	157.03	96.998	93.751	111.35	101.64	125.86	108.06	120.71	98.17	103.97	91.548	92.317	74.886	69.805	71.874
96.339	70.406	68.767	100.67	75.352	81.538	85.463	97.943	83.657	96.483	88.414	53.325	79.935	59.941	114.88	85.14	118.62	86.593	108.91	106	128.92	107.08	63.906	62.721	36.495	77.011	85.181	113.45	88.5	88.014	116.15	93.217	134.95	116.56	165.34	153.6	88.095	93.524	105.04	100.29	75.639	75.74	138.68	106.58	133.82	119.61	120.68	83.797	101.19	81.771
92.321	69.481	89.9	104.8	44.617	72.003	96.839	102.42	28.768	70.185	97.461	49.615	72.261	69.764	127.74	99.934	89.987	63.131	120.36	112.26	128	102.51	107.91	92.694	-3.258	72.224	62.099	95.087	80.878	88.321	135.25	111.88	111.63	97.594	157.86	128.79	86.704	89.819	89.206	98.258	5.0897	42.598	117.04	86.529	142.97	119.57	116.78	76.881	112.63	81.438
77.914	58.465	118.79	107.91	60.098	88.342	106.65	111.07	12.431	78.789	97.996	66.405	84.291	97.742	129.8	121.8	20.357	16.809	105.87	95.851	121.28	99.787	159.11	148.82	67.131	122.08	87.079	90.135	64.195	74.58	161.05	144.2	90.291	83.156	192.95	142.3	106.58	97.055	98.608	113.99	-14.063	40.196	80.081	70.394	134.45	110.2	98.243	71.027	117.49	88.421
70.778	68.524	125.34	121.01	67.031	102.33	107.78	118.66	-23.62	63.492	84.544	83.053	91.99	100.84	117.62	121.77	5.0666	24.007	92.552	95.322	126.8	123.37	158.66	160	106	156.89	113.65	107.66	83.466	92.714	172.19	170.32	92.159	91.757	155.22	100.85	132.33	107.25	129.86	123.8	59.732	72.408	78.661	92.331	130.63	121.43	93.566	87.191	121.81	101.55
65.82	72.018	121.7	129.84	85.231	120.97	104.12	120.69	-27.97	70.816	76.093	87.448	101.23	94.72	111.74	112.37	28.032	41.492	77.787	82.357	105.7	125.29	142.74	152.75	165.98	186.74	119.07	116.6	119.3	109.27	183.48	172.55	142.62	128.42	168.28	105.32	143.63	117.37	162.69	136.18	164.83	115.04	92.69	118.19	120.82	129.72	93.369	104.3	114.65	108.58
88.375	98.995	141.86	157.16	177.33	158.72	133.57	133.18	210.65	164.75	100.79	91.2	126.24	92.539	135.34	87.785	62.924	67.144	90.504	92.691	144.2	139.11	140.54	142.41	176.06	188.36	186.34	165.54	113.28	93.334	175.51	155.72	143.48	128.68	123.3	71.2	121.99	97.361	166.03	107.52	180.21	92.731	65.445	89.989	62.254	78.936	46.877	68.167	78.284	80.805
97.977	103.01	140.14	149.68	245.36	173.93	134.41	123.99	405.7	238.95	103	76.778	128.92	93.312	126.55	58.608	72.331	66.577	84.376	75.599	147.42	115.29	129.98	134.67	236.1	195.74	217.01	167.31	66.339	41.623	163.12	115.47	146.03	120.47	150.04	128.61	97.832	86.443	130.76	82.147	117.9	60.232	82.628	91.65	67.456	72.835	53.167	68.145	85.859	90.717
103.48	95.41	158.89	132.16	284.7	163.1	154.88	118.16	510.02	263.32	139.55	93.739	164.56	119.79	155.1	76.366	59.313	48.838	86.64	66.219	160.47	107.55	167.43	149.63	271.81	190.33	224	154.3	52.531	30.015	185.03	113.7	136.83	102.07	168.16	138.83	82.463	75.07	102.72	70.241	39.567	25.726	65.249	60.299	59.493	43.241	49.03	52.277	76.844	85.011
106.85	93.191	169.09	120.61	294.74	143.93	154.69	106.96	513.33	236.64	145.98	108.14	169.96	135.28	154.54	97.373	32.836	46.863	101.29	79.435	177.71	109.99	188.48	166.8	318.96	194.11	253.64	151.55	32.091	31.877	192.53	123.25	110.92	79.257	156.44	117.85	79.787	77.07	95.657	86.789	-7.4437	24.702	34.654	40.019	50.634	21.983	35.729	35.343	71.009	77.736
100.34	87.638	169.83	95.204	290.85	138.36	143.36	92.633	498.55	207.1	145.37	116.4	166.06	133.39	164.64	120.9	18.85	56.772	108.06	82.241	176.37	116.21	207.76	181.6	301.54	176.49	299.34	166.19	25.603	42.225	151.33	125.61	79.931	62.387	172.75	100.47	90.089	90.992	121.23	125	18.586	67.849	-2.6284	14.891	20.157	-3.1315	11.618	15.601	52.542	61.251
98.254	84.226	153.77	89.722	213.8	132.27	117.96	88.674	307.44	152.73	112.43	103.99	119.23	120.13	126.54	135.16	34.19	67.436	119.46	94.275	118.87	93.506	185.57	181.66	257.22	161.57	254.81	155.28	42.491	61.199	105.26	112.27	84.964	73.167	184.35	98.721	96.914	110.43	135.48	152.54	57.408	107.11	-5.0976	32.445	19.804	8.372	18.701	31.903	55.814	66.794
97.914	86.853	149.64	89.255	178.18	144.11	113.44	95.611	255.59	170.08	98.047	90.48	92.901	111.94	104.37	127.5	43.863	61.341	118.98	92.021	82.628	76.252	174.88	182.83	172.29	137.33	222.29	154.43	38.086	46.293	40.794	85.522	60.703	68.3	190.94	110.84	101.47	115.44	129.01	140.6	59.851	114.22	2.0617	40.757	6.2076	9.2203	26.484	44.074	56.927	71.224
101.94	101.48	134.28	96.848	131.92	131.13	112	104.57	192.97	169.87	87.553	76.988	75.705	97.591	75.737	97.568	57.276	61.867	113.79	97.691	82.873	78.106	140	159.11	63.818	101.93	168.62	145.43	33.002	30.091	-7.0437	57.732	33.457	61.512	124.59	92.168	107.78	109.98	99.914	97.741	45.567	97.544	64.031	87.552	39.859	55.752	79.924	89.43	91.189	100.45
102.87	108.39	133.34	121.91	127.11	105.93	108.52	105.98	163.04	160.02	81.02	66.976	69.163	93.324	52.169	69.317	57.989	68.152	118.21	111.49	82.795	74.799	125.06	150.63	96.335	110.73	136.18	115.86	26.732	18.814	5.5936	54.334	31.015	61.761	110.33	117.77	110.43	102.05	73.729	78.71	30.421	86.2	89.923	103.16	60.386	76.89	95.946	95.51	98.421	101.02
102.79	104.63	134.06	128.02	157.2	86.412	106.68	102.84	205.48	153.58	103.31	78.187	94.048	92.242	79.277	66.11	43.868	66.64	114.72	110.11	109	82.239	128.22	148.55	134.25	106.89	158.9	108.72	27.762	18.136	27.215	61.544	41.023	66.284	125.86	141.1	115.52	97.047	85.741	89.028	71.805	91.819	84.58	90.058	70.425	82.601	89.375	79.123	94.475	89.777
111.78	106.86	130.11	130.25	194.22	88.194	99.924	101.77	276.77	154.29	120.76	99.341	109.27	91.709	105.49	72.95	28.403	63.43	113.83	111.05	147.5	90.17	116.59	140.27	159.9	98.404	209.59	126.91	21.891	21.831	44.857	69.082	50.822	72.441	122.27	140.67	114.22	96.996	114.44	106.85	123.41	97.876	54.474	72.283	76.256	78.682	66.696	57.322	97	85.613
110.19	112.26	120.23	121.21	211.39	103.11	86.357	92.73	328.1	144.83	117.63	113.01	103.55	90.585	110.94	73.727	44.859	78.623	107.24	106.59	149.91	93.806	101.81	117.13	180.34	97.259	225.9	131.16	31.928	42.052	67.587	83.462	64.43	85.087	134.33	149.49	109.27	104.87	129.7	118.34	146.49	118.92	21.783	53.216	71.837	60.817	39.162	40.615	94.289	86.009
107.39	124.9	103.76	103.16	186.24	116.8	92.419	95.837	297.15	125.68	125.98	138.52	114.32	96.238	118.29	74.786	68.408	80.487	89.431	101.84	172.02	119.87	76.856	72.754	123.12	80.723	201.07	144.02	69.401	79.61	95.381	100.74	82.942	106.95	69.949	88.604	104.6	106.82	130.42	102.29	148.5	122.14	40.657	71.86	82.709	71.409	63.057	71.448	123.67	117.31
99.736	127.47	91.018	97.581	153.96	125.2	102.17	101.38	197.61	106.8	121.93	148.18	121.33	105.93	105.23	65.024	89.372	77.663	73.27	101.64	168.06	134.86	56.149	38.628	137.04	97.042	155.81	139.31	108.2	109.46	137.97	114.12	124.67	137.6	38.642	59.276	95.493	102.44	112.75	89.219	122.88	111.08	75.11	93.835	85.001	80.763	91.333	100.91	144.63	137.39
108.9	132.95	93.639	115.04	189.28	149.24	119.4	113.08	250.62	151.52	114.5	139.18	128.21	107.84	97.526	35.978	92.412	84.778	74.833	115.72	193.07	152.8	46.47	31.708	170.16	116.64	199.54	170.2	93.281	95.727	133.7	103.67	124.7	133.15	14.533	43.049	81.242	82.419	95.54	74.73	81.764	68.576	72.331	74.415	44.504	50.985	67.043	74.849	126.18	111.95
129.35	124.83	81.572	129.83	177.5	151.83	118.98	124.83	211.49	161.22	95.103	118.99	119.5	100.14	82.489	22.633	105.98	99.644	83.712	126.23	188.95	147.25	21.44	31.448	143.03	105.27	190.99	178.67	92.614	96.572	106.09	76.628	136.72	128.56	4.3663	39.419	77.666	72.421	88.855	71.231	85.396	30.05	81.632	72.397	45.202	54.072	61.356	63.565	109.29	91.337
140.61	109.95	57.876	119.71	130.49	135.12	103.1	124.16	158.07	133.4	73.419	99.17	105.19	85.972	75.662	24.667	143.11	134.55	86.894	117.13	161.76	136.13	1.6737	24.185	33.249	63.175	125.18	158.05	124.46	131.03	73.553	59.013	142.9	122.34	11.405	42.368	93.065	82.953	94.729	78.095	133.38	39.614	101.3	83.36	78.319	81.887	77.076	75.868	90.159	83.483
142.73	103.11	70.516	117.12	164.23	145.88	110.58	128.9	299.4	174.21	75.455	105.32	112.83	99.248	87.458	35.146	131.52	135.45	91.932	101.63	180.85	137.23	25.943	42.389	-3.1246	70.329	125.32	162.14	128.59	145.22	83.269	76.599	112.27	100.89	27.426	44.172	106.82	95.288	111.31	92.033	148.34	66.413	69.175	63.992	65.776	66.845	57.58	63.907	54.433	67.917
124.55	103.6	68.857	113.23	177.03	145.65	105.57	125.35	351.45	177.5	61.504	111.02	101.07	108.1	62.762	33.02	110.67	123.52	84.615	90.269	190.19	138.51	20.884	34.11	55.795	120.24	117.23	156.75	129.58	151.66	131.99	104.25	116.28	109.5	42.257	63.466	110.52	110.72	118.88	114.52	148.62	111.73	101.21	106.13	99.346	105.9	98.038	109.8	76.591	99.615
95.214	101.21	79.348	103.26	234.59	158.52	116.55	121.72	474.31	210.81	75.392	122	115.77	117.28	68.186	29.061	79.139	93.978	63.442	71.985	195.21	144.71	33.904	26.817	162.22	166.83	171.85	169.94	110.2	124.67	160.57	120.28	127.18	123.3	109.38	115.18	96.225	105.3	124.26	129.7	129.99	130.8	139.18	128.45	109.7	123.41	129.87	140.11	103.22	122.19
91.871	109.77	91.505	119.42	256.37	164.14	137.17	134.27	500.84	221.54	92.016	130.69	124.77	119.95	63.321	29.028	70.248	78.62	63.695	87.385	185.39	142.93	23.366	12.849	210.83	162.42	199.5	179.37	91.218	99.558	151.12	110.71	143	136.78	114.31	118.96	65.808	77.796	109.08	107.67	88.613	85.857	174.28	148.85	125.78	135.58	150.2	156.8	137.03	137.01
107.56	111.98	121.38	150.66	241.56	162.03	173.76	161.72	454.91	217.57	121.59	147.64	145.52	137.04	69.748	57.354	83.39	77.615	86.938	114.74	144.72	121.51	38.51	22.774	178.57	111.34	144.11	150.25	110.92	113.7	138.47	104.21	160.76	145.23	93.453	82.905	41.301	48.008	83.109	68.14	43.315	19.41	144.79	122.57	112.7	103.15	119.08	128.16	127.07	116.25
113.29	110.26	112.52	144.51	216.84	159.31	171.48	170.48	459.23	219.88	107.54	143.77	137.32	132.6	43.42	56.831	82.057	89.879	86.154	108.8	123.7	93.032	26.471	28.499	74.542	42.64	87.006	114.45	97.685	109.6	79.94	73.064	143.53	133.67	40.052	54.829	48.673	49.147	57.424	40.999	22.835	7.9701	137.84	131.48	138.06	119.34	116.41	129.15	143.69	127.98
113.5	117.91	118.19	149.61	209.31	155.37	179.32	179.26	487.75	219.55	99.42	148.19	131.63	134.66	36.854	62.446	87.236	114.59	99.452	119.16	135.21	87.811	46.811	48.319	-9.0005	18.166	49.844	97.641	114.16	139.71	84.951	85.116	117.74	116.05	-40.924	-16.714	61.148	57.853	51.856	46.182	9.888	26.558	76.192	94.493	110.93	91.818	72.492	91.868	114.99	104.62
96.466	118.21	93.538	127.22	188.96	142.55	152.76	166.63	435.09	191.96	71.412	138.89	104.57	117.02	29.862	59.29	76.982	109.7	84.413	111.45	151.46	85.239	41.681	57.316	-27.59	38.477	70.978	110.74	108.37	138.89	93.4	86.01	108.79	109.03	-65.095	-30.582	75.039	77.842	69.429	85.258	24.417	56.048	80.691	102.32	122.66	116.8	92.413	101.66	131.96	119.94
83.019	121.08	80.07	110.64	155.01	117.25	119.98	140.44	296.34	127.5	53.075	124.75	76.499	93.909	51.162	70.613	96.639	107.02	78.363	119.46	134.31	85.109	48.203	63.953	4.3499	70.304	116.27	129.55	112.12	138.15	102.44	88.564	107	105.72	-16.736	-0.046953	76.405	85.861	92.345	119.7	41.136	52.155	91.92	94.471	115.61	117.66	106.6	95.502	132.72	119.84
81.378	119.94	87.518	94.479	130.85	98.425	91.209	110.27	172.01	84.142	52.734	119.14	69.54	85.351	91.626	96.968	101.86	84.09	77.176	119.79	100.69	73.01	73.168	82.762	60.669	86.892	164.49	135.73	99.144	116.83	85.594	78.903	92.594	98.066	84.433	74.203	80.68	88.064	108.18	128.05	58.039	24.009	95.689	82.816	94.915	101.65	108.54	78.641	127.61	120.5
92.746	130.9	108.01	91.462	125.15	92.692	78.558	88.782	145.22	81	60.077	125.12	78.752	91.563	114.48	110.19	92.269	77.782	91.808	123.84	93.403	67.831	98.643	96.018	90.461	78.958	182.28	126.49	80.899	99.725	61.097	70.476	58.88	85.593	123.77	112.79	95.915	91.303	106.32	109.07	76.995	16.952	79.912	77.993	67.098	83.569	87.699	57.167	115.96	121.58
93.273	132.98	107.87	81.457	103.42	90.094	74.825	79.608	120.85	87.339	68.157	137.14	95.805	105.65	102.32	103.66	69.962	81.268	97.438	110.76	100.11	67.59	104.65	90.416	93.324	66.403	125.34	94.689	92.266	106.2	68.318	70.813	67.162	99.661	115.4	120.5	120.3	107.59	99.02	100.43	121.43	70.749	86.646	107.93	81.224	113.86	94.049	77.66	124.68	141.76
93.416	138.73	89.02	85.573	76.356	88.826	91.067	91.042	99.297	87.945	83.403	145.74	108.45	110.82	71.609	73.11	73.231	111.63	107.96	116.73	138.15	97.459	81.863	57.905	42.267	53.558	56.044	91.25	131.68	137.52	103.52	83.17	103.78	123.45	29.538	52.411	124.21	113.18	92.189	95.341	151.2	129.7	105.18	136.65	115.25	155.53	110.1	113.41	134.2	146.89
95.574	133.81	70.952	92.797	108.63	107.71	109.55	103.96	194.65	130.94	99.251	132.22	111.46	103.61	50.597	27.342	80.267	130.13	111.97	123.34	181.79	131.43	56.014	36.687	18.841	62.719	87.477	136.31	119.51	120.1	107.24	78.671	116.69	119.47	-4.5523	17.509	99.489	100.95	87.734	89.784	120.24	142.19	111.65	126.04	128.52	154.34	108.07	124.01	127.08	119.74
90.824	90.678	69.996	91.313	121.23	112.47	102.45	94.193	166.09	139.18	101.91	92.732	99.502	100.99	46.111	23.252	103.9	118.46	111.31	111.7	109.69	108.01	63.432	55.408	111.9	108.89	95.585	124.79	102.32	90.939	114.07	71.562	149.23	117.05	142.05	117.49	70.236	95.893	81.001	106.76	65.934	134.87	105.51	89.669	125.41	110.9	101.92	118.18	92.857	74.204
124.91	92.9	71.453	97.569	95.895	99.673	94.422	87.029	122.78	122.66	105.57	62.57	89.311	79.182	68.153	39.704	132.07	118.64	130.67	134.42	108.5	118.16	36.692	48.574	33.418	79.929	131.62	144.97	65.555	72.464	57.691	51.726	99.23	80.849	71.449	62.571	63.929	87.821	80.864	88.186	51.745	99.562	144.29	115.19	140.05	108.03	144.86	151.92	107.6	77.494
142.58	88.165	96.096	89.874	96.137	94.433	87.488	76.111	132.2	135.16	114.95	50.415	103.5	81.545	114.86	86.758	113.71	94.664	135.61	121.93	90.547	103.11	57.853	69.707	28.203	70.22	148.56	125.98	41.607	64.046	34.173	54.01	56.653	60.594	39.617	45.941	92.961	101.56	101.32	111.54	98.452	119.2	153.02	136.05	122.15	101.02	170.2	170.04	113.78	93.246
141.55	94.334	130.46	101.19	97.385	86.142	98.174	79.729	124.97	124.73	126.59	54.791	119.02	97.37	154.07	134.25	111.57	107.23	145.23	117.51	65.849	93.146	105.04	88.587	71.096	83.31	115.07	86.734	82.154	109.24	83.872	101.38	56.206	71.377	4.9086	16.498	125.19	116.16	128.67	155.97	160.53	164.23	114.63	119.19	73.104	73.801	142.72	142.93	83.065	81.626
121.21	102.8	123.01	95.017	135.77	94.827	93.244	86.329	215.92	133.84	111.49	51.882	107.62	92.265	147.67	124.07	89.12	118.66	116.75	89.816	96.397	97.877	106.44	87.958	114.71	103.27	158.59	101.43	69.861	95.272	90.779	119.98	48.139	76.855	-7.3809	32.925	140.83	122.84	147.07	173.62	169.92	174.6	111.56	119.42	71.318	90.346	127.33	123.57	93.186	93.379
95.235	98.237	94.093	92.766	95.544	70.924	78.641	88.387	87.66	43.414	85.323	44.98	70.869	75.508	109.59	109.98	120	143.62	91.448	77.297	89.961	100.77	85.976	77.138	135.36	119.31	127.86	93.16	96.417	103.54	108.2	138.68	82.438	99.604	41.905	84.868	127.86	119.81	136.14	149.12	121.62	137.8	129.63	121.56	115.54	120.46	124.88	112.88	105.03	101.08
93.983	88.798	114.42	113.75	122.37	75.262	96.842	98.028	89.218	31.51	95.492	63.355	69.507	84.075	104.81	115.09	96.882	105.69	92.963	79.716	127.7	109.07	112.19	122.34	182.45	153.03	174.41	117.32	67.486	62.847	113	150.05	69.509	86.994	116.78	137.93	96.656	98.871	115.82	92.799	18.512	49.57	72.665	69.595	95.706	77.482	64.917	51.8	83.868	77.565
101.32	83.373	139.08	119.15	141.95	80.515	114.43	94.006	121.64	42.462	114.6	85.892	87.681	86.328	124.57	127.16	61.311	58.389	103.2	82.2	159.51	122.36	145.5	163.65	162.32	150.93	210.71	130.38	35.03	26.19	89.843	139.18	42.497	68.102	148.76	154.17	86.092	87.617	103.88	53.227	-5.6949	13.197	37.381	46.733	76.591	56.827	38.542	26.807	79.578	76.457
104.15	91.013	131.55	110.62	120.12	78.946	103.44	78.922	102.55	41.587	96.32	83.634	78.584	65.996	115.16	114.38	47.777	48.665	109.43	88.701	144.38	125.49	138.5	159.33	109.43	123.49	194.31	118.19	20.494	17.075	56.878	105.37	39.488	66.86	116.2	137.91	100.82	94.55	103.97	57.757	67.364	47.447	69.606	89.315	102.02	103.87	77.228	67.027	117.07	114.35
102.43	91.627	148.5	112.73	171.29	116.91	114.36	90.508	218.3	133.08	96.235	87.267	92.136	78.602	129.55	106.27	6.6675	16.844	105.36	83.989	125.71	112.13	171.61	175.63	144.8	131.74	224.28	132.33	3.791	3.4952	63.944	90.272	44.027	64.555	126.91	133.19	114.97	95.354	131.07	93.497	130.26	61.538	50.409	76.485	74.011	91.625	72.531	64.415	120.74	115.82
93.374	97.083	138.22	118.9	185.87	137.18	102.74	102.1	245.07	168.11	63.691	65.328	66.634	79.999	102.53	77.067	26.012	37.671	91.118	88.727	94.842	92.714	165.14	154.54	190.33	146.4	225.05	142.44	11.597	18.481	86.242	92.279	56.368	65.118	133.85	132.74	118.78	97.078	144.16	110.96	131.21	45.482	61.643	72.902	80.773	83.258	80.186	67.308	123.13	109.46
81.141	91.866	126.29	103.74	193.32	141.58	97.521	106.91	269.68	176.25	62.296	56.828	68.098	84.479	107.19	68.876	53.723	53.793	61.012	73.325	111.59	87.986	162.77	129.87	180.71	141.76	236.86	161.2	32.662	37.449	100.86	110.79	50.057	55.824	149.16	129.08	118.35	99.478	150.97	100.45	89.944	17.519	82.054	62.797	95.362	64.785	94.649	69.574	115.42	97.713
77.701	85.503	114.74	94.026	183.12	126.66	83.919	92.142	239.12	149.07	58.478	50.149	61.825	82.33	90.222	68.284	63.699	63.877	47.941	64.147	134.2	75.639	138.21	109.38	203.5	147.66	233.07	149.9	35.383	35.43	108.99	119.66	46.814	50.425	159.65	150.65	112.53	108.74	133.3	92.267	39.73	28.373	103.63	76.343	120.16	64.382	109.39	79.166	109.64	95.043
88.365	89.236	105.92	86.592	158.54	99.891	81.73	69.932	196.99	106.61	75.075	55.575	70.333	70.365	86.508	72.51	64.728	76.197	57.907	69.451	144.34	75.022	102.76	82.681	166.28	116.19	210.13	122.13	38.397	25.707	83.396	100.87	49.163	51.763	124.68	144.09	105.55	109.57	108.36	96.417	51.54	84.945	118.98	97.051	134.17	84.488	117.88	91.998	103.35	95.591
114.5	90.301	122.58	85.553	175.79	100.34	114.75	74.396	245.89	136.02	134.03	90.633	122.92	84.577	129.17	92.72	16.241	34.76	75.372	72.8	150.41	78.932	98.508	87.813	100.35	67.103	221.49	121.74	19.979	-13.236	32.334	60.81	45.594	50.137	94.282	119.86	94.319	87.268	100.35	105.13	101.13	112.03	83.684	77.046	98.867	80.76	90.69	75.163	90.326	84.892
143.59	103.22	122.73	115.29	132.64	89.726	120.42	89.418	140.23	111.6	132.96	98.2	114.08	93.77	112.39	92.206	21.923	37.435	111.76	112.99	95.507	72.113	67.521	86.872	69.054	45.641	173.38	105.54	13.834	-18.577	0.76687	33.632	53.514	57.806	58.41	100.67	79.237	64.715	80.661	99.677	124.55	95.376	49.028	62.945	78.958	84.274	57.808	54.911	84.475	72.384
148.21	101.05	120.93	120.53	103.57	92.784	116.07	107.55	91.398	110.35	127.06	107.18	113.33	112.65	126.56	105.91	33.269	36.071	116.79	117.21	74.293	79.202	77.494	111.33	36.787	50.3	156.8	116.79	14.853	-3.2502	-8.231	49.284	38.107	56.366	73.654	103.24	85.11	63.087	87.572	90.36	132.21	62.935	15.072	31.414	50.397	67.493	31.675	30.501	76.493	59.921
134.8	104.59	105.88	130.22	61.251	93.483	85.781	114.13	9.1193	86.148	83.493	100.57	75.803	114.9	110.57	117.66	59.112	66.671	116.51	118.93	96.072	96.681	83.066	136.06	64.926	106.03	142.75	130.14	25.98	40.356	38.19	108.07	26.217	60.204	63.894	101.6	106.06	94.349	102.99	98.989	121.96	67.246	8.5249	30.066	43.537	62.658	29.886	26.088	77.182	59.646
100.58	102.21	86.894	123.02	22.921	92.178	56.116	105.28	-74.105	53.875	55.16	93.271	48.178	99.337	110.61	137.53	86.556	106.57	103.37	99.224	123.27	118.79	106.28	153.19	107.25	160.75	116.04	123.9	69.824	97.663	112.12	174.95	49.509	81.889	74.613	108.22	133.5	140.01	129.26	140.29	142.57	138.18	26.347	39.664	46.2	67.159	48.138	38.426	69.439	60.016
79.757	105.54	80.345	124.61	24.316	105.2	48.023	102.1	-101.63	61.93	52.717	91.159	37.459	81.43	108.26	142.1	80.669	114.26	96.154	86.544	141.33	128.04	124.38	162.2	165.7	192.22	111.95	116.39	89.464	107.28	158.7	194.44	84.967	103.7	85.884	113.92	137.76	157.66	141.63	170.24	148.88	191.93	40.967	49.284	47.446	70.81	57.986	46.937	63.816	58.477
75.954	117.02	77.243	118.25	54.561	119.09	49.22	95.732	-39.539	92.084	57.845	80.738	36.793	58.744	98.955	107.24	78.188	111.59	89.917	84.102	126.48	125.25	122.82	144.58	165.27	163	131.27	109.11	69.32	66.148	118.42	145.67	86.463	102.33	108.36	132.35	118.82	135.56	123.26	142	121.4	184.46	59.442	55.55	54.694	75.984	56.825	47.545	64.795	56.859
90.372	120.73	94.627	122.05	60.28	114.2	60.217	96.452	-50.713	98.663	60.68	80.628	43.615	69.591	76.757	80.373	80.398	81.996	99.271	101.35	68.432	92.197	119.55	133.09	174.89	130.25	101.82	77.726	53.55	32.795	80.14	85.892	86.59	99.876	153.68	166.44	90.303	98.666	86.339	74.523	64.59	109.54	58.101	60.98	65.134	73.69	47.789	44.098	68.127	58.696
97.512	117.17	98.051	92.229	15.03	76.605	68.377	88.429	-109.44	49.391	68.333	98.399	69.042	88.526	82.177	78.991	111.7	69.79	95.386	104.52	30.654	74.615	105.62	103.67	73.751	64.101	32.958	49.258	82.882	56.615	45.37	45.995	86.172	102.18	153.52	160.63	90.313	86.795	72.549	18.237	78.1	58.992	100.51	102.59	107.78	110.36	94.134	88.604	95.82	92
110.62	123.45	137.64	92.974	52.505	70.179	113.84	101.98	27.181	73.674	108.49	146.98	122.47	133.69	129.57	111.6	108.63	61.577	112.16	119.42	84.75	89.405	129.72	115.73	16.057	45.022	60.221	85.502	102.56	92.829	62.937	61.516	61.492	85.609	90.247	91.875	100.82	89.514	99.357	18.637	111.88	31.754	67.033	85.729	67.352	72.496	80.176	79.119	73.46	82.813
82.389	113.19	90.925	62.678	27.063	49.041	75.151	78.318	9.7838	24.85	65.98	130.7	87.142	120.62	85.608	105.08	142.51	119.71	91.802	97.728	51.645	73.798	74.1	89.206	53.777	62.312	38.057	69.224	113.79	117.2	63.794	60.673	102.26	103.77	115.76	148.86	128.35	137.17	121.38	100.91	191.95	114.9	141.97	152.37	123.71	131.63	148.48	146.21	99.394	119.96
82.76	119.74	65.147	75.04	46.853	69.355	77.179	97.96	58.287	53.859	78.959	132.31	85.403	118.82	76.575	111.35	146.9	149.5	90.119	103.05	78.018	92.531	44.11	85.132	71.109	84.001	79.606	106.69	109.98	117.8	66.572	79.143	113.98	106.27	74.627	119.7	130.5	147.88	143.48	158.08	214.42	134.96	155.48	162.25	127.46	135.56	159.87	161.25	98.958	119.46
84.683	116.36	38.628	81.786	51.893	96.031	73.134	115.83	52.743	90.481	102.09	124.76	93.621	116.36	79.769	114.84	161.67	160.89	80.372	100	73.342	110.64	44.085	87.797	86.939	107.66	96.111	118.69	115.88	113.87	63.455	101.27	119.56	114.09	97.739	128.9	125.1	143.58	146.18	172.48	197.57	134.17	149.6	146.58	125.93	129.87	150.31	156.26	90.624	107.17
103.26	107.79	53.308	113.04	88.613	138.51	81.171	136.87	61.9	172.4	123.01	131.99	108.76	143.4	82.527	128.26	126.94	111.69	87.264	105.31	89.054	115.21	87.41	133.11	199.95	183.99	129.97	126.92	95.859	92.547	106.5	133.45	114.47	120.21	146.58	166.78	116.73	136.32	141.22	155.4	136.52	107.68	73.05	97.842	83.06	88.003	89.464	108.87	71.844	81.562
109.93	115.65	40.97	109.69	63.629	131.14	65.438	116.09	8.5617	148.84	109.04	127.12	95.501	125.05	78.795	116.49	158.03	135.21	89.227	110.29	110.41	144.41	92.313	115.87	170.8	185.37	114.94	119.59	117.73	126.12	125.07	141.91	115.01	129.69	115.57	160.63	132.61	151.25	137.44	130.85	154.2	156.34	68.351	101.89	89.056	107.46	85.056	112.24	83.344	86.443
98.414	103.9	55.615	86.525	110.86	129.87	61.78	79.336	105.14	153.95	106.28	123.86	96.495	108.56	100.32	104.82	144.85	138.9	77.892	78.723	126.61	149.93	120.29	119.3	193.55	176.64	155.63	122.55	105.99	121.42	127.41	120.9	120.32	122.14	167.89	211.7	150.43	169.98	145.23	141.44	183.81	232.95	49.846	83.354	64.576	91.953	65.415	96.307	75.757	78.565
95.456	87.575	69.71	77.728	111.15	105.89	65.578	57.512	58.373	106.07	110.76	110	90.242	88.471	101.23	97.649	119.72	128.8	75.51	60.631	112.87	127.95	105.13	110.03	198.2	139.49	144.55	116.86	96.748	107.11	115.74	79.837	146.14	115.11	188.94	218.4	144.71	165.13	132.35	147.71	176.26	255.02	83.193	114.17	90.798	106.1	95.581	119.64	100.21	96.468
98.544	69.961	96.072	74.548	102.15	78.974	87.34	51.027	22.263	62.244	147.9	83.908	111.64	72.767	130.43	95.135	109.08	118.32	80.4	54.345	79.624	107.08	102.15	99.106	142.76	81.07	117.44	108.78	99.673	92.598	76.711	55.892	133.79	91.621	202.92	179.16	116.89	124.05	98.824	123.86	111.85	206.88	120.87	133.05	117.21	100.58	122.23	129.95	109.61	99.135
107.79	59.675	115.66	71.308	86.744	60.652	104.45	51.076	24.277	47.523	177.79	50.937	138.19	63.001	159.54	87.568	104.75	102.14	87.027	57.832	54.382	95.201	100.77	84.488	65.782	43.634	94.054	99.895	99.061	78.67	32.493	57.064	86.664	67.286	179.94	114.93	90.133	75.899	62.231	82.785	36.371	125.57	167.23	159.26	157.56	112.15	155.69	144.46	129.81	109.6
122.85	59.269	136.75	78.393	80.513	59.238	124.89	62.25	47.59	68.167	187.98	44.344	161.51	77.176	180.08	95.301	87.59	66.242	102.94	72.894	57.762	91.309	112.91	84.313	34.504	53.417	81.499	93.735	105.18	81.676	42.966	85.672	56.977	64.472	112.59	35.481	81.335	47.986	54.923	60.215	11.474	53.686	181.58	169.63	181.25	127.54	172.28	152.58	149.71	121.59
124.24	69.284	145.22	74.294	96.294	66.242	136.64	66.666	115.84	89.165	166.49	59.478	163.63	92.502	186.08	102.71	84.474	55.181	116.7	83.561	72.994	96.163	130.89	85.187	30.851	63.982	93.32	88.272	115.44	97.154	75.212	104.12	61.025	74.655	53.605	-16.504	95.108	50.078	78.694	67.101	61.679	38.92	167.24	148.02	173.62	132.31	161.99	149.1	149.16	123.75
112.25	80.914	141.51	61.06	118.51	73.484	135.5	68.112	159.33	87.622	126.57	84.434	143.02	103.94	166.6	106.38	84.736	62.48	125.94	87.456	81.65	92.154	142.71	92.436	53.12	52.035	113.66	79.781	112.42	99.783	95.649	87.851	87.389	82.426	47.704	-18.409	109.74	64.192	104.01	79.857	121.84	54.71	135.74	109.49	144.1	121.24	134.14	138.97	132.39	121.52
104.09	102.12	127.93	62.276	98.79	66.438	120.86	74.763	88.119	39.655	83.666	99.439	100.14	103.65	113.71	101.37	102.98	99.19	147.07	114.41	83.071	85.576	129.92	94.264	49.599	15.552	100.18	67.345	105.45	101.25	90.023	54.467	94.335	76.426	39.733	-18.94	102.58	67.919	95.94	64.159	119.86	62.09	108.57	88.472	118.11	107.35	107.56	129.49	112.11	120.17
101.55	110.31	131.06	69.433	58.445	61.555	121.16	96.928	-25.916	11.689	96.785	125.74	99.452	121.21	99.84	125.37	105.38	108.57	165.93	138.71	86.713	82.93	146.57	115.75	11.546	-11.231	54.924	58.726	122.83	115.55	90.171	50.199	76.296	69.725	53.115	-18.725	81.296	62.574	78.558	42.334	75.014	59.12	69.329	67.278	81.127	77.488	83.256	107.07	81.383	108.6
103.38	115.21	128.04	83.728	34.142	73.024	110.82	117.16	-73.717	35.749	111.28	141.52	98.993	137.67	83.467	140.07	89.867	104.93	173.87	155.97	92.776	81.699	152.49	134.71	12.245	19.039	32.509	63.062	121.36	115.98	93.017	67.787	43.539	70.53	59.874	15.62	65.89	71.984	67.835	48.543	28.869	73.7	47.728	70.717	62.691	68.421	74.171	86.2	68.254	100.07
104.66	120.18	106.61	85.061	19.376	87.618	101.53	132.85	-65.163	73.519	129.14	160.92	108.16	143.85	89.416	150.1	87.602	103.92	160.35	154.97	103.03	95.307	138.67	124.85	-13.339	55.142	27.924	80.12	133.28	126.72	98.987	94.088	43.78	91.813	29.049	38.746	76.453	99.739	88.685	84.025	57.821	108.47	71.054	93.619	77.834	96.608	98.923	92.775	80.669	102.69
106.2	120.43	95.741	96.463	37.315	103.76	104.63	147.14	-27.868	106.91	141.34	176.77	117.51	151.19	103.52	158.77	96.085	102.93	147.28	148.95	92.35	97.149	130.64	117.61	32.52	101.9	38.96	85.642	146.73	134.62	131.99	119.99	92.9	120.93	28.761	70.124	97.276	123.71	119.25	122.86	107.72	121.32	80.164	86.462	81.198	102.69	98.19	88.656	78.063	90.031
106.42	109.63	114.63	109.78	117.48	130.82	124.28	156.01	112.1	166.87	164.56	177.7	145.04	160.64	142.31	163.55	83.804	83.58	134.96	128.53	91.433	88.036	160.81	143.22	134.31	138.91	104.18	92.219	125.24	105.89	155.71	130.16	125.8	119.81	98.851	114.89	111.1	119.45	135.11	128.1	113.03	89.897	46.105	33.064	44.11	58.661	50.04	55	49.288	62.586
109.63	101.76	102.65	108.76	114.31	124.64	114.59	144.38	87.037	151.61	159.65	137.61	144.93	131.91	145.75	146.56	86.361	81.804	119.63	111.92	103.31	84.182	143.35	139.64	134.69	120.14	113.68	83.942	103.2	84.737	137.05	108.91	125.36	103.78	104.67	103.64	114.85	98.688	113.7	89.409	93.631	49.918	87.975	64.087	86.147	96.045	77.448	93.855	85.994	101.25
105.87	79.336	106.12	99.575	88.654	113.02	110.1	120.15	26.076	134.73	172.91	92.114	162.32	107.54	170.93	147.98	94.145	80.576	108.35	89.732	98.815	87.748	163.49	145.44	94.443	93.948	73.793	58.895	124.85	105.02	133.31	106.5	101.04	87.618	135.41	91.138	106.83	75.475	87.59	66.534	74.121	43.52	101.73	77.498	107.57	111.6	93.409	108.93	99.713	123.52
107.13	66.157	108.36	100.22	75.934	115.02	102.74	96.013	9.3519	147.8	165.89	53.317	158.76	87.039	168.57	140.25	90.937	81.675	107.68	83.534	102.63	102.05	167.29	142.01	58.698	88.848	49.518	56.516	134.67	126.48	128.72	107.03	63.428	74.553	122.61	77.225	92.282	67.528	71.551	74.744	68.297	62.899	96.733	86.9	114.17	115.43	94.912	98.02	108.22	127.48
106.4	63.675	90.54	96.601	39.556	105.94	87.607	76.156	-55.333	123.6	131.21	31.917	127.6	66.811	134.93	124.78	108.36	99.456	110.32	91.672	85.02	116.45	132.32	110.57	15.464	81.767	5.6514	55.41	148.79	152.54	120.84	104.8	69.941	84.125	82.616	67.89	84.487	80.989	68.393	98.106	103.29	97.698	114.16	109.78	132.48	131.25	109.45	97.042	121.18	124.15
100.68	56.168	97.194	88.502	49.497	102.97	94.592	72.674	-35.708	115.74	116.35	42.718	119.33	74.255	126.86	123.91	101.19	87.601	111.76	90.804	64.518	114.89	131.28	112.12	39.67	92.806	1.5295	60.07	136.04	139.26	120.76	111.09	106.19	95.942	118.82	101.91	83.475	95.669	77.729	110.79	128.4	111.36	98.79	92.957	103.91	100.85	90.335	75.366	102.2	94.168
100.01	61.787	114.5	88.092	53.472	83.738	108.95	76.304	-17.393	75.866	109.81	56.675	113.18	79.062	124.1	121.68	97.492	85.917	120.44	99.344	63.417	113.18	139.3	125.21	67.612	103.29	10.473	65.535	108.37	109.76	121.01	123.55	133.42	98.236	145.23	116.54	87.491	101.14	80.699	90.184	118.53	107.93	95.257	89.671	77.583	78.363	81.916	77.267	87.244	75.143
104.38	74.465	143.49	100.06	57.4	60.46	129.01	81.739	3.5012	31.15	114.8	64.892	110.75	79.08	126.49	122.6	92.839	92.743	129.77	106.87	83.258	117.93	162.23	144.61	98.969	122.17	30.118	73.643	88.245	90.267	136.76	142.76	131.44	92.789	147.91	108.58	95.628	101.27	86.794	68.399	82.921	108.76	97.037	99.003	63.781	70.522	89.191	95.303	83.147	70.61
83.199	61.236	157.9	83.946	81.945	52.321	128.76	69.299	53.052	12.72	110.7	56.867	106.91	72.715	129.72	123.86	83.977	93.246	100.42	62.724	70.593	111.96	195.82	156.39	169.73	152.05	57.549	64.951	87.609	82.67	152.84	147.04	126.35	97.822	233.74	179.22	117.42	119.28	111.45	97.721	77.144	154.92	114.09	108.35	77.745	83.503	117.98	119.06	90.177	78.026
74.466	69.757	132.01	98.431	79.23	56.347	100.44	68.169	2.578	-14.941	44.009	35.279	43.038	52.173	51.218	96.918	89.788	112.21	82.904	57.192	73.076	111.68	136.83	116.93	245.06	182.47	76.784	70.966	85.313	92.811	163.59	125.76	126.41	114.2	196.42	195.08	128.77	139.6	123.12	133.75	82.344	171.44	160.6	160.01	145.7	142.77	167.24	156.91	139.16	110.5
68.163	80.136	138.85	104.06	207.26	123.99	124.48	99.755	294.36	111.91	49.091	68.604	68.211	72.041	77.447	90.456	49.804	80.746	62.59	47.723	168.49	147.48	133.1	108.66	238.47	170.72	221.64	153.49	59.753	74.928	132.96	111.17	78.842	97.527	151.35	152.83	126.89	127.24	146	142.29	103.88	128.11	105.85	98.797	95.471	92.976	114.99	98.709	117.5	84.422
37.723	69.888	105.07	103.42	150.31	121.5	102.6	111.45	155.31	67.628	22.302	87.177	60.855	91.036	68.595	104.74	109.99	104.31	59.558	66.141	90.823	120.13	108.27	89.101	244.53	155.91	97.947	89.143	151.52	149.54	163.29	132.5	166.14	151.73	218.28	181.93	115.51	124.44	119.29	151.86	164.44	132.64	88.224	70.224	84.568	81.987	93.06	81.696	72.468	68.171
48.288	95.844	68.297	131.44	86.036	118.62	80.652	131.28	74.027	61.166	4.5375	112.19	48.7	107.53	40.578	94.517	126.02	116.93	81.142	124.04	74.121	92.193	48.82	87.93	192.2	140.04	8.1302	62.329	161.25	164.71	153.98	139.35	201.76	174.67	156.99	145.39	88.984	105.09	70.387	120.01	165.46	116.61	87.12	92.889	82.107	105.22	92.99	96.184	68.833	92.257
65.604	125.83	38.778	140.08	10.38	88.705	63.377	123.18	17.123	31.116	16.881	126.15	48.453	107.96	35.044	77.567	171.12	168.59	96.248	161.75	24.41	67.878	15.153	78.209	70.309	96.228	-93.513	22.75	178.8	188.35	126.44	138.4	205.94	178.01	102.9	121.86	73.576	93.618	36.35	97.511	149.94	150.41	105.01	116.06	86.205	128.77	107.78	117.3	64.215	111.47
93.309	143.66	34.828	134.53	-17.228	64.618	67.725	110.25	1.4418	26.405	50.652	134.68	60.127	110.71	37.423	67.474	179.54	185.17	97.211	161.05	-3.1693	50.632	3.7301	66.421	-20.503	57.665	-121.3	15.172	166.79	181.64	97.678	111.7	175.73	156.61	54.573	104.79	72.837	90.876	40.122	87.94	106.48	165.66	130.63	136.9	108.23	144.26	130.14	133.74	87.099	128.61
108.34	143.02	58.211	108.27	41.986	66.214	87.973	94.063	105.24	61.046	82.723	124.54	78.236	109.97	54.114	57.563	165.7	177.6	87.157	126.03	13.008	54.879	25.891	51.897	-32.899	35.686	-34.922	46.716	125.66	142.03	63.926	71.662	112.19	109.6	62.815	107.93	83.47	88.744	68.179	77.688	55.657	140.96	137.1	120.62	114.78	116.91	114.48	110.53	100.99	114.43
101.62	129.91	58.414	71.443	40.971	54.667	85.658	77.162	29.225	20.894	73.445	89.95	66.095	87.76	45.735	53.508	184.41	181.11	79.011	97.318	35.547	71.086	22.602	11.924	-21.601	22.047	8.0439	60.531	126.02	133.43	53.241	45.419	94.234	92.249	75.839	94.179	97.971	91.305	84.171	59.747	58.367	100.57	191.33	147.35	171.05	136.84	133.81	127	136.64	119.94
96.433	113.44	89.31	74.75	71.881	78.721	106.91	91.591	15.307	45.942	89.34	85.688	83.98	96.01	74.48	84.226	165.37	144.76	93.679	95.377	104.24	95.408	66.422	35.323	53.756	60.575	73.289	94.858	134.29	128.54	93.328	72.487	95.127	91.247	93.343	58.921	95.076	80.821	93.403	50.07	73.219	41.254	164.11	126.42	153.61	108.87	100.53	103.78	121.68	98.788
92.752	114.88	84.97	106.43	46.664	90.105	91.898	96.86	-68.638	36.559	73.239	78.959	64.299	88.715	62.254	96.068	190.14	164	115.59	123.95	117.04	107.02	71.085	56.191	118.17	108.31	69.21	94.823	164.35	157.81	136.5	116.75	127.4	118.2	75.544	47.442	84.746	85.008	79.47	70.783	97.979	48.243	142.93	128.07	144.01	115.08	90.177	102.12	97.927	91.637
99.268	114.93	72.146	126.51	52.848	110.98	81.815	104.14	-47.642	80.129	92.22	106.13	79.96	96.345	77.999	110.45	184.84	155.18	107.06	122.54	113.97	109.22	73.743	86.192	121.62	123.96	89.998	108.69	177.06	172.19	145.67	143.15	149.67	141.16	45.629	61.51	81.947	100.07	85.19	116.4	109.02	88.392	115.1	120.9	126.16	126.15	101.28	106.91	83.854	99.561
111.94	121.08	43.49	130.64	48.514	109.25	62.92	100.19	-54.486	87.334	100.57	124.7	85.527	91.87	76.45	104.8	203.94	166.03	87.851	113.52	73.424	105.34	42.774	75.375	75.266	96.064	95.105	109.4	188.75	190.89	124.75	139.08	160.91	152.39	-9.0915	77.214	88.164	120.01	94.204	151.75	87.924	132.6	116.96	128.58	138.49	152.2	131.95	124.11	91.153	116.11
[truncated: 66 more columns]
