# Supplementary material for: Constructing high-order functional connectivity network based on central moment features for diagnosis of autism spectrum disorder
Source: PeerJ. 2021 Jul 6;9:e11692. doi: 10.7717/peerj.11692 (PMC8269664; doi:10.7717/peerj.11692)
Supplement: Supplemental Information 2 [file peerj-09-11692-s002.zip › raw data/Subject_80.csv]

85.141	83.975	64.587	102.76	78.796	144.75	73.75	124.52	119.4	177.85	84.961	109.99	118.84	115.09	129.95	117.09	90.209	89.651	116.33	98.774	48.456	82.018	78.371	69.327	63.661	99.935	48.773	107.69	87.699	108.32	86.341	68.383	89.762	105.81	132.18	121.04	98.901	101.83	98.95	91.606	61.246	97.023	104.57	97.808	112.1	142.74	98.412	105.47	123.56	111.85
100.85	96.566	74.06	85.182	78.551	131.41	88.98	118.4	142.56	167.76	98.201	99.782	136.03	114.66	147.89	96.45	107.32	99.547	113.82	83.986	59.105	86.761	67.861	49.734	35.155	84.23	65.486	113.32	99.344	102.95	82.206	65.381	85.904	95.448	73.263	71.776	108.11	110.26	97.905	88.453	76.659	118.42	114.22	92.156	102.34	126.26	109.38	105.59	115.74	106.94
118.15	102.02	88.936	61.918	77.414	102.65	106.96	96.316	149.21	130.07	119.26	96.964	150.55	114.39	146.64	78.484	121.41	110	87.753	51.281	48.565	93.061	67.537	42.801	30.77	63.628	64.272	98.593	119.82	99.164	80.746	70.659	90.501	87.08	49.423	50.537	121.35	117.96	101.91	88.304	122.52	130.93	140.15	106.38	101.12	110.38	139.79	123.62	113.58	102.44
120.6	97.214	99.475	50.493	69.867	80.972	109.41	75.543	113.76	90.707	117.88	99.646	135.15	110.31	114.64	80.559	115.15	113.33	60.954	30.473	37.609	97.514	73.611	53.997	48.297	60.65	44.577	77.415	128.46	100.17	93.164	88.199	95.227	82.835	64.532	57.658	130.19	118.65	109.3	95.38	164.54	122.91	156.31	123.32	108.19	103.37	159.97	142.81	122.34	102.05
103.52	90.591	103.74	62.747	60.043	76.422	98.054	71.517	47.8	73.081	89.266	95.384	87.981	95.143	67.227	96.402	88.904	103.53	57.952	46.259	57.068	98.185	81.303	80.62	79.35	76.956	33.342	66.461	109.21	97.733	111.79	107.39	95.819	83.379	108.04	85.609	128.49	110.52	118.57	111.5	186.64	99.936	144.44	123.66	113.62	104.15	144.49	141.53	129.8	105.63
78.371	91.548	105.04	92.894	67.91	88.081	89.967	84.748	-0.27226	81.08	59.027	81.697	41.373	73.105	36.562	108.92	63.292	85.099	78.888	88.199	104.89	95.745	88.841	108.83	118.52	100.12	58.281	74.479	74.522	88.356	121.24	117.75	96.325	89.2	150.72	115.27	117.28	97.586	122.27	127.81	188.7	79.907	112.8	106.29	109.97	104.04	103.93	117.4	120.54	108.37
64.379	100.12	103.55	110.52	80.783	98.632	88.828	98.398	-5.1869	97.983	56.231	79.31	28.13	71.198	36.676	110.71	66.362	81.464	102.9	113.22	143.45	103.7	91.416	125.32	140.09	110.67	84.314	84.026	58.965	74.496	108.5	120.8	110	104.02	194.74	157.98	112.89	95.596	110.78	145.67	186.47	99.871	114.7	109.81	122.52	122.6	90.477	111.39	107.68	106.39
81.589	112.86	121.24	135.81	111.34	107.1	104.43	113.47	42.499	105.4	79.424	84.927	53.741	94.338	71.509	112.97	83.143	95.122	122.06	121.4	154.86	116.89	115.49	142.61	159.32	124.37	117.51	99.18	62.813	74.284	95.543	128.06	112.85	111.11	142.93	135.37	96.69	93.337	73.58	128.72	120.17	130.62	115.25	105.47	117.58	113.94	91.494	101.45	88.933	96.19
105.91	115.65	124.09	131.27	134.96	109	107.75	118.35	102.12	102.38	95.052	90.745	96.131	138.88	104.86	108.53	103.29	113.1	106.7	93.549	137.07	129.03	123.62	139.52	159.63	122.39	129.12	110.29	84.969	80.007	94.771	127.94	111.48	111.72	107.3	126.48	91.183	100.86	69.66	119.73	67.033	161.44	125.36	105.08	108.38	103.03	112.66	105.32	77.571	89.583
129.63	113.02	128.36	116.07	115.24	82.951	102.14	104.63	112.63	75.457	97.069	84.731	117.49	156.29	112.05	96.669	111.75	133.99	101	78.492	120.96	131.13	124.94	133.14	133.18	104.55	109.23	104.16	84.908	75.362	97.935	113.85	99.871	99.663	73.99	112.09	91.263	109.23	78.623	108.92	24.949	172.19	136.61	114.01	101.74	103.45	136.83	120.21	94.271	97.535
114.33	103.37	106.29	113.03	120.48	95.583	90.878	109.87	116.49	75.927	54.394	73.67	102.4	145.31	99.904	91.999	99.821	143.62	92.287	86.456	130.84	125.99	104.25	108.84	119.54	107.81	138.29	125.11	95.032	98.148	121.32	104.51	88.892	92.904	59.82	96.996	92.132	108.18	113.13	109.58	53.104	143.89	111.74	96.332	79.123	96.535	114.48	103.45	102.83	104.87
93.062	102.75	75.793	81.808	88.873	80.001	82.336	87.61	78.411	59.303	46.21	83.321	83.845	105.31	68.645	75.384	115.33	156.09	109.01	106.29	133.15	115.98	55.236	69.194	67.922	83.295	122.17	111.44	102.81	100.37	102.59	85.58	107.58	97.589	104.11	120.75	112.45	113.81	118.45	118.95	131.39	136.75	140.9	140.42	112.15	144.3	131.91	135.29	134.98	118.38
94.734	123.78	64.075	88.307	84.769	74.797	97.659	90.381	61.418	52.728	64.966	107.34	83.977	89.605	60.951	73.877	135.02	151.75	140.1	152.06	143.37	108.43	17.552	48.23	31.749	74.425	121.95	99.939	115.81	118.12	72.28	85.144	126.39	107.02	91.663	107.03	107.19	107.32	91.133	105.65	157.15	137.34	136.35	157.44	121.81	153.08	115.29	133.48	128.97	115.63
111.4	143.39	67.319	106.16	99.47	88.803	113.07	111.17	76.101	71.236	101.64	144.86	100.56	112	78.286	95.246	147.01	131.04	150.99	171.6	142.43	112.52	15.412	56.699	30.968	90.87	125.22	98.955	138.82	140.58	61.847	105.54	132.69	114.15	69.374	87.352	96.131	100.13	68.511	91.892	136.87	139.23	121	150.9	123.81	137.48	98.253	121.4	103.14	101.3
128.7	145.04	86.4	113.88	93.638	100.87	114.15	126.4	84.031	101.39	138.94	175.73	114.58	142.83	101.02	128.27	140.56	104.46	142.29	149.89	134.06	126.03	56.931	93.635	62.884	119.83	107.53	97.107	148.8	142.21	82.135	130.21	123.73	113.51	77.909	91.31	100.55	102.92	74.376	95.647	111.41	141.94	124.01	142.29	131.96	128.08	108.73	127.72	91.94	93.603
126.04	123.98	112.02	114.84	81.964	114.23	109.9	128.73	78.149	130.12	153.85	176.09	116.58	142.38	116	157.28	114.87	79.882	124.65	108.18	129.18	133.49	123.34	130.72	126.82	152.74	95.007	98.373	138.18	128.55	127.16	144.41	108.65	108.51	100.6	101.93	118.06	109.84	107.55	109.67	120.83	132.5	126.81	124.6	125.52	117.16	126.07	135.62	93.825	96.945
108.78	97.786	131.26	120.59	78.501	122.34	116.08	124.98	68.036	141.68	142.92	137.4	116.49	112.08	122.92	166.35	90.202	63.814	111.98	88.256	131.26	126.36	168.78	136.84	179.96	163.27	90.004	93.442	114.82	120.29	152.17	135.49	105.68	109.13	121.99	114.19	125.31	112.18	142.26	121.06	153.02	119.91	97.274	84.807	83.195	85.465	100.04	108.28	81.143	98.903
77.681	65.034	124.81	91.727	70.02	129.68	116.53	96.801	54.057	131.84	127.34	110.76	112.11	70.929	106.55	160.11	101.7	81.963	103.58	66.656	97.174	121.14	168.78	99.317	180.17	155.44	44.16	72.711	120.25	124.22	146.76	124.8	136.18	124.94	154.08	138.46	142.01	120.43	137.24	131.16	203.12	130.24	112.84	95.651	91.621	97.118	107.17	113.82	94.444	95.804
66.558	54.081	117.35	94.179	102.08	152.5	129.59	92.582	65.171	112.36	107.17	92.588	115.97	53.078	96.16	153.6	120.18	103.19	114.93	87.774	73.322	113.01	148.8	60.596	160.24	158.29	28.992	70.358	140.06	162.25	151.23	134.79	163.23	140.25	74.752	86.881	122.17	111.72	99.367	104.42	174.78	129.83	82.714	76.174	77.677	69.337	82.729	80.28	79.304	75.369
84.357	70.477	94.563	70.367	92.393	116.89	121.44	77.514	66.528	79.001	116.73	67.072	136.19	58.949	96.54	112.08	137.98	95.909	119.03	115.96	54.189	90.902	89.633	27.583	77.403	96.727	-11.003	50.452	129.2	165.9	117.26	105.8	169.95	136.55	81.461	97.61	97.155	107.85	100.59	98.438	98.858	116.89	47.398	51.999	65.765	47.129	54.401	44.315	56.073	65.781
88.592	83.382	75.758	69.704	81.219	110.51	93.968	87.056	72.68	89.223	112.8	74.688	124.25	73.303	102.93	99.068	118.45	93.331	124.63	128.68	64.493	88.49	66.389	37.959	31.608	82.62	-4.4909	68.67	123.16	170.18	127.38	105.05	142.39	122.75	73.682	87.622	86.899	103.92	108.94	101.38	42.356	85.124	37.498	34.63	73.653	51.331	52.92	33.051	66.825	68.74
81.46	94.192	57.563	76.883	82.115	113.05	71.065	102.7	73.804	114.47	102.98	86.534	110.75	81.409	105.95	90.843	84.33	80.134	120.34	122.98	100.52	83.756	45.719	52.341	33.649	78.549	41.058	96.093	104.72	145.94	142.53	101.42	105.12	105.62	87.175	89.954	93.801	100.6	134.09	117.3	64.658	65.312	47.465	34.491	71.353	64.363	73.333	46.446	85.86	92.46
77.645	100.24	49.888	74.988	65.031	98.816	58.355	103.05	70.729	136.73	104	93.346	98.77	84.641	105.19	83.277	70.447	75.162	103.53	104.59	120.44	83.566	24.819	59.447	40.367	58.22	60.194	97.135	77.845	91.42	98.904	74.141	75.203	88.379	152.89	129.15	106.81	99.888	138.51	139.7	111.58	76.665	82.311	65.302	82.805	95.495	93.685	76.753	113.95	121.75
88.823	107.64	68.818	99.549	78.409	99.353	71.979	110.19	83.682	148.62	100.31	90.155	88.898	93.004	107.26	91.136	77.961	79.373	88.288	104.68	130.94	91.136	30.771	74.067	75.128	63.517	88.888	97.215	62.346	53.239	49.499	59.173	56.524	76.255	145.8	119.57	92.931	87.958	106.78	130.51	107.06	97.39	80.774	77.096	76.604	90.627	75.908	73.466	112.51	129.42
106.16	112.6	94.674	102.84	89.137	91.991	82.625	94.861	86.767	133.51	104.09	85.453	79.063	95.551	102.6	94.994	106.13	90.586	75.264	101.47	113.63	101.78	59.317	94.141	107.07	77.717	96.347	92.616	63.112	29.138	25.547	56.561	59.5	71.306	126.31	103.41	80.956	83.026	74.391	111.96	67.657	111.4	81.933	95.976	95.059	91.123	74.98	76.752	106.15	121.88
123.71	121.96	130	120.58	104.42	84.676	92.617	82.164	78.229	99.203	103.96	77.986	67.629	86.886	100.83	96.831	112.97	98.851	91.626	120.7	107.9	106.77	121.51	134.08	144.39	114.21	124.36	107.4	65.466	39.917	63.376	80.353	65.189	70.572	45.21	44.388	65.886	79.177	54.992	75.485	-0.40019	90.179	52.918	82.787	94.611	71.464	63.812	58.723	88.845	105.2
123.7	125.42	132.73	98.828	84.382	54.016	82.223	55.961	55.939	57.809	109.23	74.855	69.237	76.944	91.011	72.969	103.89	96.463	108.07	120.66	96.814	98.516	149.82	148.01	133.13	111.1	122.03	113.73	63.554	50.116	98.728	89.506	80.569	75.376	67.364	63.717	84.96	94.086	79.57	73.731	3.4505	62.007	59.554	87.747	108.12	87.729	77.041	69.052	93.34	104.89
118.57	125.72	129.3	109.74	86.922	50.55	89.78	67.062	62.469	38.122	100.31	80.813	82.871	86.274	84.087	60.478	72.78	88.294	132.85	130.8	113.3	86.555	153.1	145.32	112.61	110.63	142.46	132.22	59.643	78.462	127.8	106.43	81.984	78.961	42.106	54.277	96.757	99.877	94.228	64.342	37.384	36.921	57.178	76.668	91.329	85.026	67.337	66.284	100.63	111.8
110.27	115.37	101.51	91.313	83.703	52.23	94.837	79.089	92.843	40.935	95.98	96.82	105.21	117.18	71.426	48.605	65.626	77.082	118.09	104.62	115.64	79.371	98.106	106.11	52.905	73.994	129.81	129.6	62.488	81.281	98.995	96.08	81.547	78.402	84.049	94.826	117.46	110.21	109.71	81.476	107.2	44.001	107.2	109.78	114.95	117.21	90.86	104.43	133.85	130.13
112.85	107.79	91.611	97.61	100.36	72.604	106.09	102.85	138.43	62.699	91.421	111.55	109.4	144.24	73.156	61.601	72.383	71.442	87.48	83.348	126.81	86.355	56.306	86.676	11.565	57.446	140.65	130.17	68.553	80.687	63.469	86.93	63.591	69.586	59.493	77.781	110.28	108.67	99.142	83.184	106.88	52.757	146.44	139.09	149.1	137.82	114	135.26	164.88	138.92
118.16	109.22	95.243	111.75	117.13	84.212	102.11	114.21	166.76	85.096	91.596	108.88	90.166	139.92	94.987	80.092	81.216	66.374	48.215	74.036	140.64	97.88	49.859	100.55	3.4472	55.702	177.87	133.83	69.317	76.193	39.457	73.011	39.32	59.985	36.006	45.973	85.918	104.28	93.394	83.502	41.37	44.834	153.42	146.06	175.38	144.51	124.24	140.56	174	136.81
112.19	110.92	103.48	107.77	124.39	81.219	82.119	91.812	139.86	79.676	99.663	108.48	62.987	94.621	107.31	90.796	89.86	72.406	31.185	64.594	145.82	105.25	79.315	132.39	49.055	77.148	213.48	133.13	70.236	63.277	61.058	79.35	41.376	67.136	35.389	29.31	82.522	108.92	88.066	86.159	10.21	49.372	175.27	172.64	200.78	165.42	177.61	167.18	178.49	138.92
104.91	114.42	113.39	119.78	133.95	74.781	69.6	80.925	105.64	69.639	96.63	92.937	51.994	56.884	117.36	91.27	80.158	74.172	40.367	80.004	158.26	102.76	122.44	165.02	125.43	101.48	244.21	133.14	61.795	61.806	88.463	93.695	55.889	85.614	75.437	57.564	74.755	106.34	90.374	87.82	15.785	60.006	145.26	150.97	153.03	141.82	163.98	136.38	138.85	135.28
100.42	102.27	126.32	121.99	124.35	71.464	71.676	72.253	82.979	63.853	97.816	88.711	55.727	41.942	106.36	89.567	76.054	88.62	71.5	86.927	146.27	100.34	164.95	179.54	187.11	119.87	214.77	121.09	55.912	58.338	99.758	112.51	76.023	101.26	133.33	115.21	79.05	98.747	71.575	84.134	57.913	83.291	134.16	138.46	107.28	121.81	143.64	111.62	117.63	132.3
102.69	88.605	129.96	127.98	122.81	89.172	92.111	91.611	101.12	80.299	91.376	84.161	73.775	68.316	91.603	89.035	82.074	97.984	95.437	90.295	135.43	98.833	175.34	164.65	205.21	121.69	165.7	112.7	65.858	71.094	104.39	123.46	92.132	109.41	178.5	174.9	76.853	85.008	71.05	87.064	106.68	98.911	107.12	104.37	59.213	84.58	88.664	71.004	92.973	117.15
106.92	80.854	126.31	114.82	119.57	108.24	113.56	99.852	120.3	88.556	99.567	90.096	91.59	88.056	76.614	85.172	104.24	108.2	112.21	82.953	113.92	92.138	159.93	127.65	176.35	112.86	111.85	103.78	90.87	87.88	126.76	126.58	108.63	108.92	159.22	172.04	85.488	80.103	80.435	90.711	133.43	98.944	105.32	97.352	61.802	70.873	83.309	75.122	96.143	101.78
108.06	87.635	116.24	99.174	104.52	117.09	117.27	102.74	129.97	92.467	113.41	103.07	98.295	94.6	83.691	85.696	119.17	122.41	120.36	87.161	91.289	87.49	137.08	96.679	113.18	100.42	77.616	97.294	123.64	118.48	148.45	121.06	121.83	108.5	114.18	120.94	96.543	89.532	94.033	101.45	117.63	87.16	100.56	94.132	88.09	75.567	85.866	89.949	103.03	84.688
103.17	100.98	91.594	70.329	88.725	109.02	101.89	99.08	130.24	89.71	122.6	118.31	113.02	102.8	102.64	84.019	122.88	128.92	108.71	92.061	65.676	81.79	102.61	73.397	59.378	77.315	62.73	85.983	149.4	138.29	145.35	104.86	138	114.73	123.65	94.629	113.98	112.25	116	126.14	124.58	94.847	97.566	98.478	105.58	91.387	90.666	106.6	90.48	77.727
107.24	110.95	89.517	72.525	102.76	103.64	101.14	107.54	134.84	84.432	120.18	133.29	137.49	120.07	118.72	97.921	110.76	128.71	104.83	109.07	55.492	78.33	101.47	86.995	80.817	80.911	84.165	82.902	147.04	137.61	131.68	104.07	134.9	115.8	94.611	51.507	113.89	120.31	106.18	117.74	144.67	120.12	83.516	95.394	81.744	80.289	88.72	104.37	59.196	80.717
108.47	105.59	90.249	76.221	117.87	98.742	99.197	119.07	154.62	100.95	108.27	137.92	153.87	150.71	123.6	115.54	99.893	120.91	83.969	105.15	48.229	83.617	114.27	118.6	133.88	83.842	102.71	85.657	127.03	111.58	88.181	94.726	108.24	106.87	141.15	89.47	108.27	115.07	104.98	112.07	192.54	139.98	81.505	90.323	57.174	70.986	77.432	90.921	36.33	84.403
112.78	100.19	110.24	101.6	115.31	86.651	102.85	122.91	155.74	115.58	104.49	126.79	140.62	155.04	120.71	129.62	93.886	117.59	84.175	110.57	56.526	91.777	146.41	162.63	175.19	94.242	111.39	93.872	93.038	83.668	51.478	84.76	64.302	89.125	167.94	134	93.1	95.002	97.76	92.916	192.56	127.39	80.77	80.531	51.972	64.51	64.736	73.007	45.749	80.035
98.543	100.58	104.29	105.5	115.73	80.549	96.555	104.94	129.8	112.42	104.13	103.6	113.99	120.78	109.51	114.31	101	107.07	85.38	111.53	66.408	85.297	136.81	157.52	173.75	96.494	117.84	106.6	81.998	75.147	57.926	72.951	50.573	86.227	210.1	190.87	97.543	83.329	125.62	95.661	195.14	95.983	82.984	77.645	71.731	71.773	76.518	72.821	69.608	72.978
77.254	107.56	90.22	113.2	125.63	97.89	91.771	90.907	92.834	99.304	95.086	92.528	83.536	72.637	101.32	96.334	105.74	105.78	105.01	128.74	76.176	78.935	111.04	122.25	145.94	118.37	122.21	119.92	104.32	104.54	110.07	86.431	74.77	104.36	188.55	186.07	109.47	83.762	135.54	100.68	175.52	79.714	74.533	73.925	92.547	79.008	88.36	74.579	91.172	66.113
75.965	116.43	79.159	106.72	111.14	100.14	92.437	84.949	72.254	90.042	89.475	91.474	79.488	57.546	103.3	79.381	110.41	106.32	121.74	145.93	69.031	78.674	81.112	83.356	92.598	112.67	80.059	98.749	125.87	124.66	124.43	90.479	116.53	124.55	184.63	179.21	115.76	99.699	120.42	115.27	137.21	105.38	66.27	73.603	97.973	86.52	76.196	67.62	94.216	70.502
92.195	112.08	87.361	105.05	116.46	116.73	110.59	100.79	97.279	109.61	80.91	108.9	99.448	86.507	107.5	91.055	109.95	107.84	122.73	136.45	54.972	87.228	90.372	76.242	93.987	116.27	45.066	74.471	136.75	123.38	122.41	103.35	136.84	127.75	126.82	127.55	106.48	114.06	78.724	112.39	102.5	145.09	70.084	78.382	84.108	79.985	73.431	63.643	85.076	84.527
116.18	103.35	101.19	100.38	123.43	120.72	129.29	118.75	136.49	142.65	83.367	119.24	127.94	133.99	109.33	109.19	111.16	103.7	101.68	100.54	50.891	90.923	114.95	93.501	123.92	103.41	27.522	53.803	119.44	93.468	95.855	100.6	119.54	109.19	75.299	88.742	87.951	122.85	58.314	107.26	78.657	161.09	84.963	86.777	61.77	67.96	87.753	70.366	70.846	99.038
123.43	97.137	111.38	107.3	134.08	122.87	132.66	124.9	153.66	163.35	95.603	114.69	130.09	146.12	107.86	121.92	109.09	107.11	84.37	70.463	66.281	84.408	138.49	112.75	153.31	102.45	55.04	63.555	91.695	76.04	87.192	97.666	74.592	83.193	1.7407	35.245	72.699	119.32	60.696	92.083	43.908	121.78	90.866	88.728	45.198	54.798	116.87	86.382	67.532	101.53
106.86	100.38	95.861	99.785	122.99	108.84	108.94	104.7	120.32	142.49	110.41	93.628	106.85	114.47	97.22	103.17	113.63	116.34	79.324	64.079	88.455	71.845	110.54	92.283	126.39	94.444	84.927	84.967	74.313	79.665	93.007	89.057	48.876	74.097	-8.901	28.042	82.667	115.13	91.472	92.007	32.39	71.133	94.024	97.44	49.168	64.042	148.87	115.66	76.068	99.418
91.843	113.34	85.676	103.73	99.099	87.426	87.727	84.442	69.333	91.771	117.6	70.133	76.268	69.919	91.309	74.939	117.08	126.6	103.53	102.05	113.18	70.507	67.243	57.974	65.606	92.89	103.48	105.35	69.883	103.03	103.89	86.076	51.133	80.144	-10.148	24.182	94.123	103.53	104.54	84.314	20.403	48.318	71.193	89.921	48.415	69.691	136.51	118.19	82.333	97.431
79.14	113.17	78.676	86.321	77.22	79.784	75.45	71.889	49.273	60.362	115.19	81.007	60.381	58.612	88.578	66.732	128.35	132.88	118.02	117.36	110.18	94.507	41.492	32.829	19.721	96.556	91.81	113.33	95.887	116.57	106.93	89.752	82.436	94.203	38.21	53.823	115.81	98.177	101.17	89.415	66.104	79.079	82.809	102.57	79.726	102.45	126.51	127.68	105.19	103.86
94.215	115.37	96.379	81.987	85.015	74.026	98.41	81.17	67.823	53.434	121.03	108.64	85.463	89.495	100.86	83.719	138.27	115.37	125.01	118.46	110.35	114.77	58.443	47.047	29.307	90.013	88.833	104.68	112.81	103.99	96.12	87.685	109.69	96.439	43.89	59.261	112.54	91.6	91.913	86.569	116.58	130.83	88.912	102.03	88.599	105.62	106.42	115.29	110.72	110.74
108.8	111.56	114.62	81.656	104.38	80.626	121.15	97.267	103.41	79.811	135.94	148.79	118.64	130.59	118.88	120.76	141.81	101.42	115.86	93.521	107.38	123.37	103.18	86.722	67.662	83.262	96.428	92.375	127.59	87.238	78.536	83.699	119.43	90.766	32.013	51.875	103.39	92.99	86.452	91.917	145.81	157.63	110.38	106.87	105.65	108.09	108.2	111.62	121.26	106.13
117.98	113.32	119.21	90.191	120.93	82.378	129.08	103.42	114.2	92.868	151.73	156.55	145.72	137.2	127.07	133.64	135.61	93.33	109.2	85.974	113.16	102.92	120.85	108.63	90.703	68.105	114.05	78.472	120.8	77.862	63.741	72.771	117.61	85.556	6.7993	34.03	92.954	96.235	92.119	96.463	124.48	141.79	114.77	106.26	104.3	95.597	117.15	108.7	117.91	94.483
114.11	116.55	104.24	111.16	127.52	91.838	114.29	110.9	106	89.103	136.66	118.52	147.02	109.28	117.67	113.12	116.76	94.6	107.56	112.57	128.71	79.517	91.97	95.443	81.254	62.142	133.77	76.718	104.5	90.329	62.589	67.714	117.25	92.439	10.331	37.575	84.454	93.271	104.05	98.97	75.456	101.68	92.299	91.331	85.135	79.17	99.236	90.854	95.738	82.143
98.788	109.17	78.658	111.02	116.08	103.28	82.856	108.2	92.321	74.912	100.32	65.828	125.74	65.606	86.895	72.441	101.9	99.913	101.35	132.05	128.07	78.484	40.87	60.047	57.105	67.532	127.85	82.263	90.011	96.295	71.354	71.609	128.52	108.09	82.181	91.71	91.695	87.542	110.65	101.26	57.015	75.513	101.68	105.15	103.08	107.33	97.336	97.545	91.804	85.409
84.983	97.636	73.372	119.21	124.81	127.03	65.347	117.96	105.22	79.108	65.091	36.607	95.628	41.035	66.061	57.096	85.33	96.065	93.75	132.91	124.71	101.32	33.491	53.185	72.998	102.65	141.09	110.88	79.079	99.729	95.073	92.714	128.09	117.33	131.92	128.53	86.772	72.281	98.701	83.722	45.007	60.679	118.19	117.4	140.18	145.7	91.74	99.431	102.75	93.269
74.053	89.258	81.855	115.73	136.22	135.56	57.618	122.64	127.54	104.2	68.081	58.047	70.78	51.383	70.282	76.484	76.474	85.398	78.162	98.271	113.28	126.11	72.646	82.816	109.66	132.8	157.71	140.3	70.948	94.764	103.55	108.31	110.52	113.53	180.04	160	76.979	66.227	82.675	73.426	28.376	60.924	147.48	133.99	194.24	187.15	98.295	108.37	132.39	97.523
61.355	86.418	91.371	102.75	145.55	128.44	53.497	113.93	136.17	134.21	101.21	118.74	53.496	82.833	92.12	117.42	74.879	80.764	62.431	51.17	99.951	132.21	129.5	127.64	148.26	150.41	174.15	158.31	69.483	94.706	104.56	117.38	84.257	102.02	204.05	168.47	74.501	77.53	71.525	82.622	5.8586	74.768	168.6	146.26	225.92	199.71	120.28	123.97	160.52	96.608
60.291	95.019	106.09	114.79	161.95	110.44	66.751	106.37	131.77	142.18	124.05	151.57	52.506	107.31	119.42	144.18	69.564	74.493	63.751	50.92	109.68	110.51	170.33	163.86	183.72	151.87	203.86	159.75	57.929	103.37	112.34	118.5	58.596	86.613	157.94	126.23	66.478	89.277	75.35	92.113	-24.217	90.288	118.95	108.57	157.38	125.03	106.45	98.866	133.58	96.008
60.771	93.167	112.41	121.41	130.17	86.865	71.263	96.075	123.03	146.01	105.86	135.89	42.999	113.54	130.02	141.38	67.134	82.594	65.513	72.399	109.79	103.78	180.28	180.58	177.38	133.26	180.57	135.03	54.969	103.59	101.6	107.69	52.156	77.959	172.41	133.72	80.078	106.18	97.462	125.18	-4.426	115.05	77.04	72.104	73.129	57.008	78.448	72.652	98.148	107.12
61.913	76.502	120.3	121.61	104.91	86.881	87.136	83.343	122.96	136.27	65.354	84.695	41.563	81.863	115.32	114.79	73.42	89.676	74.589	87.11	97.057	109.46	179.49	174.8	181.34	128.33	148.13	113.22	65.865	86.427	113.89	109.06	70.754	77.972	163.88	128.98	110.91	113.85	119.8	137.12	81.222	128.8	81.619	70.959	28.74	31.768	95.504	80.746	82.711	130
74.279	67.202	128.35	120.66	93.089	93.299	114.04	79.642	132.17	118.64	49.479	28.951	63.429	45.086	104.85	80.433	86.424	84.149	91.489	94.011	85.612	112.3	169.51	153.14	171.44	117.19	123.5	103.12	79.213	67.918	115.13	104.99	96.421	83.63	149.38	120.39	129.03	110.78	138.91	123.62	152.19	116.06	101.47	81.2	33.533	45.842	110.02	89.753	81.845	139.78
86.633	68.421	121.62	103.66	89.612	105.32	128.39	80.434	137.81	105.9	78.05	26.101	96.118	36.973	108.79	66.704	104.47	86.318	108.59	82.441	71.473	106.11	147.98	116.2	130.64	106.19	104.07	109.76	105.85	76.637	101.46	99.65	115.94	95.378	148.54	111.42	135.19	108.27	138.32	102.42	159.9	87.101	128.04	103.18	92.76	94.73	118.12	103.55	103.01	123.03
106.52	86.499	102.89	79.499	92.982	106.02	129.42	83.768	127.17	88.731	127.38	67.251	135.74	70.26	122.42	70.706	119.26	93.6	122.82	79.667	69.972	83.606	105.39	69.244	73.772	87.854	92.207	118.2	125.82	108.38	84.528	89.793	121.2	106.06	146.65	95.61	123.55	105.62	125.57	84.419	104.21	67.147	114.48	106.62	128.13	114.39	98.444	99.192	105.56	92.357
121.92	97.888	80.96	42.342	88.849	101.52	113.35	76.927	104.48	77.419	152.57	125.11	156.3	117.04	122.08	87.434	127.26	110.28	120.42	72.231	63.239	68.933	65.02	32.215	41.467	78.113	71.08	116.32	139.68	132.23	87.642	86.912	118.29	111.02	151.89	86.538	120.46	105.49	107.83	83.751	68.319	74.884	102.12	116.83	137.96	116.36	101.98	111.62	103.14	76.604
141.53	103.44	88.428	51.466	85.394	94.896	106.29	87.158	104.67	89.005	130.81	129	148.3	143.88	125.76	106.04	105.78	109.36	107.14	91.326	65.615	71.01	68.797	42.542	57.861	79.12	72.576	111.75	123.32	135.14	89.216	79.894	90.448	98.106	123.91	64.016	98.097	90.124	96.289	78.836	31.831	71.431	46.576	75.937	81.837	67.372	60.954	73.411	73.647	77.217
141.53	93.915	97.227	59.191	74.589	89.906	102.34	91.912	107.24	108.87	94.422	92.862	125.27	131.53	115.66	106.63	86.639	92.76	80.28	88.318	56.8	86.015	86.084	65.371	89.107	74.279	65.979	97.495	106.25	103.75	79.793	69.505	80.953	90.209	139.33	96.273	98.136	85.007	108.02	91.859	74.587	73.263	47.629	63.99	62.956	63.308	62.021	62.765	69.333	95.72
127.13	85.029	106.83	82.096	80.969	97.377	113.83	100.93	104.8	115.31	80.52	51.248	105.61	91.449	104.1	96.709	78.613	74.691	75.983	90.121	57.908	93.137	102.52	79.548	107.35	76.946	74.842	91.28	98.835	82.135	67.592	69.078	92.715	96.04	119.31	116.66	103.84	88.147	112.91	91.101	122.79	69.754	72.706	66.912	81.036	86.253	80.985	62.792	86.491	109.15
95.178	79.05	86.179	87.254	109.31	121.76	119.07	109.78	105.08	111.52	88.023	45.199	99.278	65.114	93.618	83.215	91.552	70.989	79.733	92.458	67.151	87.883	77.349	52.805	91.389	82.919	96.213	100.14	120.54	101.92	64.476	76.802	124.77	119.04	112.76	139.56	118.7	102.75	123.09	95.068	168.07	69.748	96.995	77.219	118.25	116.64	102.36	73.755	106.89	108.59
79.786	84.005	65.348	79.494	115.03	120.47	115.52	102.79	87.054	86.088	108.12	76.197	99.489	63.063	83.035	75.781	118.81	92.997	104.17	116.41	85.014	84.713	35.951	21.783	54.682	85.774	93.104	96.462	138.35	139	71.652	88.124	151.72	137.97	92.217	132.99	128.49	115.47	115.08	94.503	168.9	90.38	110.04	96.848	140.61	129.85	125.14	102.68	123.99	105.41
86.838	96.554	61.224	92.156	103.6	105.52	102.19	105.34	80.285	81.982	99.511	105.89	88.913	88.647	87.444	89.258	128.47	117.68	120.62	156.11	112.88	103.5	20.806	32.3	48.405	97.533	89.561	90.295	141.15	176.61	88.615	100.69	146.33	138.47	74.005	109.07	114.27	109.8	111.96	100.33	127.91	113.57	83.561	84.306	110.03	101.01	100.99	104.2	110.66	98.27
95.335	101.88	59.652	90.476	85.734	87.954	77.138	99.017	74.886	97.158	75.588	115.24	75.028	108.36	90.93	103.64	127.45	121.19	104.5	152.96	117.45	130.42	30.068	68.413	85.451	105.72	78.019	78.489	137.84	170.64	107.1	107.34	132.66	128.8	121.66	129.14	110.57	101.39	136.18	130.85	125.36	141.69	93.59	93.7	92.118	94.449	104.39	125.45	97.149	97.978
97.93	101.18	77.036	111.91	110.41	103.06	71.167	102.68	82.19	114.86	63.454	101.44	65.794	93.355	100.35	118.18	110.07	104.35	91.635	130.59	107.57	135.31	82.105	114.39	161.59	136.86	108.29	90.501	131.52	145.7	132.21	121.84	113.26	115.59	108.29	106.64	103.45	86.322	142.35	129.79	111.46	139.07	103.35	94.984	83.575	87.449	112.16	124.14	85.267	91.558
99.48	101.35	88.886	93.912	72.411	83.457	61.151	82.81	52.654	98.87	97.084	93.693	61.063	68.04	97.135	104.55	115.28	107.94	100.79	98.044	69.921	122.62	111.19	125.43	134.16	116.36	58.397	72.027	119.93	96.381	85.808	105.15	116.39	114.27	173.56	158.89	122.18	100.49	113.23	129.51	105	152.39	163.78	141.13	144.41	147.37	138.52	143.27	119.29	88.543
106.41	123.07	92.161	122.09	115.02	97.552	89.321	115.16	71.915	74.93	106.01	72.836	87.701	75.795	107.26	83.295	112.89	100.1	123.85	131.27	94.815	82.687	100.03	92.452	98.335	95.698	101	94.076	108.22	105.5	67.399	89.729	116.63	122.38	122.71	134.4	100.6	101.33	95.887	89.466	109.12	134.03	77.378	73.099	80.708	87.726	52.324	52.25	70.277	72.356
106.8	128.95	81.157	88.492	100.92	79.943	92.962	104.57	78.695	49.634	112.02	94.426	96.752	92.869	93.43	65.778	133.92	129.81	134.35	140.33	96.857	73.212	66.107	48.285	26.628	60.125	83.322	94.431	104.22	108.85	49.401	71.881	118.26	125.42	110.54	122.62	113.65	117.63	69.275	72.544	169.36	127.84	64.137	75.586	78.006	87.652	58.617	58.346	84.75	82.11
101.89	126.63	68.171	74.345	121.23	88.739	93.469	111.03	116.56	69.679	81.295	118.63	97.279	128.97	87.853	77.163	135.5	142.06	108.37	136.08	126.02	95.532	40.792	36.742	26.051	60.958	120.61	118.12	111.16	128.27	80.113	80.578	102.75	117.88	72.014	79.03	114.11	117.74	83.155	81.988	234.79	108.54	47.608	68.763	58.487	72.229	76.912	80.559	87.718	94.415
103.48	114.98	72.64	68.163	134.64	89.482	91.026	102.58	141.76	102.48	74.007	125.55	96.915	142.23	91.808	92.746	120.32	121.79	68.21	103.7	145.26	121.29	43.01	65.111	70.768	74.503	158.3	133	101.99	113.25	100.81	89.356	77.585	91.981	60.931	50.438	107.31	108.55	110.73	110.67	210.36	85.406	80.221	95.407	81.522	88.646	126.91	128.54	110.58	113.03
108.65	98.896	91.917	82.035	145.25	98.935	94.597	96.125	145.79	127.88	94.1	116.53	100.51	134.02	100.16	102.84	93.422	84.734	49.682	68.453	154.58	129.84	67.034	105.5	125.69	103.24	184.83	141.44	87.131	81.364	102.97	98.599	64.165	67.3	71.673	55.653	91.051	97.234	123.62	133.42	95.017	75.91	132	130.85	130.76	121.47	157.54	150.19	135.83	127.54
116.31	87.029	113.61	105.94	147.01	109.48	105.25	95.736	139.61	129.09	120.32	96.518	108.2	113.38	106.13	98.241	70.039	61.337	71.835	64.927	151.06	114.11	95.232	124.25	149.4	126.5	188.92	141.28	70.175	58.031	87.095	95.808	67.645	56.359	86.655	84.218	67.949	87.5	110.03	124.63	-39.189	75.775	146.9	136.25	155.14	131.97	129.74	111.75	140.97	136.29
114.85	82.332	106.19	92.939	134.91	103.85	106.3	82.469	126.13	103.65	123.4	78.613	118	91.992	94.033	74.332	74.293	67.259	104.12	78.111	124.16	86.302	90.447	94.463	130.98	115.93	160.37	125.37	62.898	48.95	74.75	75.92	91.233	66.663	126.76	138.2	66.973	88.705	102.64	102.87	-50.137	84.665	135.46	130.47	144.85	125.48	100.04	71.732	129.65	148.58
102.81	85.809	77.229	49.827	90.547	79.097	84.77	57.418	95.947	75.974	97.894	82.975	106.02	82.576	69.834	61.052	103.75	111.76	123.25	90.294	82.009	82.182	66.338	53.151	80.156	87.141	95.053	95.498	75.386	63.024	75.882	63.231	115.26	91.689	167.59	182.09	95.843	102.02	99.671	92.757	59.443	102.39	141.64	147.86	139.11	137.8	118	93.101	136.15	157.82
92.005	103.42	56.399	45.358	75.639	70.335	65.782	60.091	82.505	70.707	62.728	87.818	85.554	90.76	71.75	76.428	122.62	147.37	115.61	113.36	68.927	93.776	51.439	39.485	50.738	76.464	80.438	88.363	96.745	113.5	96.253	73.622	109.38	110.45	130.23	144.09	108.95	104.01	107.23	87.204	141.89	94.536	108.16	130.23	103.19	114.62	117.32	110.86	123.76	142.12
85.481	117.43	49.622	38.338	65.563	64.774	51.423	52.989	51.577	58.059	71.518	105.94	79.719	99.433	79.283	96.533	141.3	158.83	92.37	105.18	68.237	105.03	38.92	43.392	34.329	75.695	67.445	80.033	120.01	143.06	115.12	98.364	105.88	118.82	91.771	95.227	131.06	112.08	111.14	103.88	164.25	106.4	131.81	156.75	123.69	126.38	169.31	174.56	136.05	122.18
85.328	120.92	58.597	47.532	60.995	72.538	48.282	58.483	40.115	57.688	102.64	117.47	91.534	115.19	98.737	112.12	138.39	140.28	69.509	90.056	87.301	110.36	40.747	64.123	27.764	82.502	63.049	78.96	133.88	149.47	109.4	113.2	106.54	114.81	103.16	89.008	137.85	118.69	114.66	132.83	116.67	127.52	152.18	162.78	155.11	137.31	172.56	186.52	137.48	99.356
92.785	113.61	87.678	81.563	69.223	90.381	66.887	75.868	55.414	67.383	120.11	115.68	110.86	116.18	113.44	120.92	111.58	110.72	76.872	93.944	115.37	107.29	76.865	100.51	57.125	104.7	74.628	86.426	124.67	131.45	103.64	117.3	109.14	101.26	94.874	80.934	122.97	112.34	101.61	131.92	68.539	137.11	136.25	127.76	154.87	121.21	124.95	133.25	119.91	86.338
95.9	100.42	105.13	106.03	75.232	102.15	88.375	94.081	87.718	95.752	103.86	102.46	122.57	101.41	111.11	117.09	82.03	85.968	91.975	101.29	121.59	101.11	117.87	129.55	103.32	114.03	79.206	89.315	103.31	95.92	94.832	101.8	113.76	89.852	113.94	98.448	107.26	100.71	99.127	119.2	101.19	124.07	99.608	76.918	127.08	100.81	68.638	67.395	92.775	85.355
100.94	97.322	113.09	130.3	78.751	106.06	114.4	119.33	108.2	130.77	73.152	90.171	118.27	83.818	95.78	110.64	66.879	76.117	111.37	115.52	109.62	95.004	146.64	146.67	144.85	113.16	72.492	82.337	83.721	69.304	89.517	88.653	113.49	87.69	116.09	103.87	90.935	87.421	97.178	98.443	155.38	97.329	56.54	37.613	82.825	82.534	33.643	32.184	66.42	84.518
104.93	100.09	119.28	154.68	100.57	125.46	144.04	148.88	119.96	161.18	63.943	96.982	101.11	74.361	81.897	112.63	71.025	80.43	125.01	123.34	81.786	85.58	160.78	144.2	172.34	126.05	72.801	80.702	87.414	74.575	99.089	98.051	103.86	91.25	72.365	65.021	75.948	76.126	81.366	72.309	136.29	64.42	25.521	25.705	49.413	66.579	33.725	37.603	54.514	75.815
114.1	106.42	120.24	148.15	103.58	125.86	160.65	157.71	120.87	166.04	97.64	111.8	92.493	89.593	80.808	104.43	93.856	84.961	122.95	118.23	47.384	71.428	139.9	116.21	140.03	112.82	47.011	65.926	100.04	85.259	83.014	96.411	97.106	94.764	96.744	75.158	70.134	80.038	75.963	74.009	45.357	58.747	26.97	44.013	44.586	66.2	44.073	61.19	55.719	70.182
119.18	104.83	130.41	140.87	114.02	127.05	162.89	150.85	131.23	154.68	130.22	125.43	88.585	114.47	94.483	104.99	102.7	89.964	121.4	115.3	36.384	65.723	128.92	99.708	107.45	113.39	44.602	66.534	110.15	98.72	82.094	101.85	90.114	94.668	106.87	82.227	66.116	85.211	72.107	78.16	-39.982	73.341	41.403	58.557	47.289	60.276	46.497	66.652	60.819	73.064
114.76	91.942	139.12	116.41	116.5	100.39	137.05	106.89	141.76	128.87	140.34	110.87	89.781	112.79	114.21	98.382	90.331	84.973	111.8	105.76	37.318	63.635	135.66	108.85	95.309	101.99	62.24	73.641	89.357	79.051	78.599	90.869	78.765	84.409	125.65	98.061	73.349	87.464	85.405	83.414	-37.721	83.679	70.168	70.056	59.562	63.743	60.445	68.385	72.255	92.449
101.49	75.991	143.7	97.532	112.96	65.169	94.676	53.979	128.56	100.73	116.94	77.295	84.505	82.233	124.7	92.236	66.755	81.584	102.64	93.633	57.781	72.954	160.44	148.71	116.35	95.123	97.072	86.474	55.111	43.636	85.06	89.951	68.498	76.565	112.38	97.427	89.214	85.236	96.446	83.641	41.791	89.137	108.89	89.247	83.521	87.201	98.415	91.699	89.673	112.08
85.129	66.368	131.69	86.328	108.36	47.434	54.693	26.438	104.22	85.983	84.358	40.938	76.949	51.161	127.23	81.67	54.662	80.15	83.59	79.041	85.542	87.587	170.94	181.12	136.26	87.289	133.7	101.31	42.267	26.929	84.303	97.588	65.084	78.165	113.56	109.3	102.17	83.237	107.46	91.619	101.97	83.401	124.1	100.63	103.49	113.45	120.17	116.15	94.559	112.45
83.599	70.392	117.13	77.224	94.173	46.623	45.046	25.491	73.216	66.724	82.954	30.491	79.165	39.385	118.88	65.681	72.257	87.659	77.66	75.369	102.46	98.583	153.39	173.52	121.83	77.974	136.95	101.86	61.263	38.707	74.378	107.65	76.346	85.415	114.39	122.51	104.94	85.85	99.073	95.919	70.593	79.596	116.01	110.89	113.94	126.97	123.52	133.69	93.971	98.975
93.661	85.685	109.57	85.023	102.76	76.886	74.992	54.183	69.958	50.229	99.155	57.429	94.239	57.815	108.93	65.295	98.291	98.681	93.921	96.336	109.01	103.97	120.92	126.23	97.72	92.771	136.9	107.17	104.92	85.875	86.977	121.68	93.737	91.451	55.077	90.98	90.998	85.498	80.899	81.885	-3.0232	71.619	73.22	94.472	88.8	96.981	98.943	114.24	82.51	83.212
103.59	101.96	101.6	76.247	98.659	90.591	107.16	68.797	80.753	35.591	123.78	110.23	115.73	86.549	99.278	80.331	117.86	109.42	115.95	116.43	89.187	105.94	82.083	66.339	57.434	100.97	108.39	102.36	134.24	119.62	96.16	113.49	108.45	89.387	4.2703	59.093	90.004	90.969	77.197	73.173	2.0529	67.032	63.365	91.861	76.961	79.168	100.8	104.75	93.341	84.942
116.31	121.91	98.643	70.117	63.407	59.102	116.21	67.42	80.922	27.839	140.12	147.98	131.25	109.81	101.39	103.23	113.07	109.42	128.8	135.5	71.273	106.21	54.008	43.348	6.4232	81.452	62.539	84.361	112.91	117.43	71.663	78.691	99.625	76.993	-12.419	47.168	98.315	99.41	92.591	79.526	89.49	67.828	82.675	96.73	80.463	84.62	109.29	103.49	114.65	98.033
112.1	129.36	84.91	73.348	53.081	46.552	96.479	75.069	83.901	50.526	129.05	159.44	132.25	121.94	108.74	125.35	91.283	96.387	101.6	121.32	73.348	106.87	41.457	56.56	-4.065	70.049	59.679	88.538	84.014	107.64	54.142	59.558	76.089	70.453	8.098	56.17	118.26	108.92	126.54	104.6	218	70.605	110.4	101.64	96.443	103.58	119.9	110.27	122.7	105.88
109.26	124.55	81.334	87.705	56.463	61.792	75.569	94	80.728	81.658	118.78	145.7	122.01	117.87	109.96	126.6	78.588	88.089	66.549	90.297	94.638	109.5	53.858	91.576	18.31	72.881	77.571	100.39	70.721	102.95	50.932	70.721	57.845	74.551	40.379	73.153	131.32	115.73	133.17	121	253.41	83.056	122.17	106.21	113.89	117.59	116.65	113.32	115.2	103.36
112.38	110.3	85.632	91.971	58.266	93.545	71.013	115.13	91.351	111.9	120.85	114.16	112.53	109.84	104.43	98.996	85.473	88.842	43.163	63.105	109.76	112.81	74.493	112.01	46.087	72.84	85.635	104.15	83.806	106.81	52.145	87.845	63.24	86.941	115	120.46	125.76	116.92	120.18	126.44	169.16	94.686	99.02	94.794	114.99	111.12	77.497	89.077	92.317	94.6
118.89	94.632	109.7	102.17	72.561	129.13	97.882	129.77	117.27	126.47	124.98	86.218	109.06	98.268	95.679	75.115	93.425	99.312	62.333	70.645	112.88	113.24	112.21	119.82	94.184	90.341	96.784	105.52	102.37	114.33	81.278	109.35	86.341	97.479	123.44	116.71	97.713	101.26	87.466	98.875	32.3	90.535	54.505	69.436	94.056	78.367	35.067	51.175	72.492	87.085
112.55	81.509	127.69	99.157	93.089	139.3	127.01	122.25	143.27	124.69	120.25	72.559	115.97	92.53	91.138	72.362	91.621	103.68	90.148	89.301	100.25	105.8	139.51	117.4	143.85	104.23	110.35	104.85	102.2	101.05	114.91	113.1	112.48	100.03	114.76	95.501	77.844	81.048	81.001	77.44	-26.451	74.652	42.94	61.918	84.76	60.664	36.145	45.808	71.547	85.082
92.697	74.854	128.28	92.052	112.23	123.89	132.53	105.98	156.37	120.42	103.88	76.879	124.85	104.93	101.32	97.749	79.12	98.078	90.905	93.545	92.936	99.304	149.94	123.64	174.96	109.77	132.58	110.34	83.03	71.981	128.55	101.79	119.33	94.91	135.45	94.995	83.353	71.522	110.68	90.968	20.871	62.27	77.248	78.099	100.7	74.898	72.007	78.468	83.813	80.322
81.076	76.978	123.41	88.961	128.61	93.837	120.95	85.346	148.96	106.69	98.898	89.216	135.11	119.45	120.08	123.73	72.777	84.21	66.145	74.962	98.855	93.238	150.9	136.75	183.17	107.81	158.37	118.53	56.2	37.245	118.65	85.989	99.993	81.983	164.56	105.59	109.1	77.592	141.5	117.11	99.691	60.986	125.84	105.92	121.12	95.467	120.58	123.59	95.595	75.837
92.541	89.468	120.44	101.32	133.97	74.458	109.91	81.46	142.07	100.48	107.8	98.512	142.19	136.15	139.91	129.95	79.911	74.357	44.258	57.444	116.94	98.244	146.05	142.16	158.27	100.32	168.17	123.28	50.869	29.114	91.215	74.021	70.687	72.437	194.65	131.42	128.47	93.336	148.43	132.53	142.33	70.826	129.04	102.35	107.02	87.819	116.54	120.26	87.214	71.074
114.66	101.31	116.63	106.01	127.78	76.885	111.69	80.319	135.24	97.494	126.72	109.46	144.85	137.32	135.08	112.07	101.52	78.324	57.803	51.132	118.55	108.48	130.27	119.28	115.81	94.629	140.47	115.48	77.081	44.92	78.23	75.344	63.474	75.822	187.53	144.42	138.48	108.71	121.48	117.35	166.59	88.537	111.29	94.236	82.526	74.231	105.48	99.359	85.428	79.206
127.78	108.73	109.63	107.44	109.66	93.229	120.57	88.226	133.56	105.71	135.87	116.27	136.45	131.19	114.34	94.169	113.5	89.617	103.26	73.021	104.66	115.47	107.03	87.314	66.882	89.16	93.956	103.04	110.99	77.5	77.846	82.837	76.657	88.755	146.88	136.79	128.49	110.52	87.158	86.55	176.24	96.622	86.462	84.873	67.017	71.871	88.218	74.656	96.012	93.689
117.82	109.11	97.909	106.61	91.66	108.04	121.53	103.97	128.94	115.89	125.61	114.28	116.65	127.7	93.097	93.132	104.41	91.66	139.37	105.55	95.768	109.93	83.691	74.822	35.643	82.658	71.86	100.96	122.53	104.01	85.844	91.362	93.893	101.66	106.79	123.06	107.28	100.14	79.796	73.266	169.45	92.835	81.488	91.253	78.889	91.214	83.117	74.771	111.57	106.22
92.955	103.88	88.681	97.722	77.71	105.08	107.62	113.69	109.68	108.65	109.19	106.03	92.29	126.23	79.517	101.88	88.662	80.031	134.73	115.9	108.34	96.319	74.821	96	38.801	74.106	91.327	110.37	102.02	101.33	98.861	99.887	105.4	108.52	111	132.73	95.767	93.716	105.49	97.596	140.67	95.186	116.75	130.5	119.7	128.84	113.03	118.35	123.03	115.16
63.793	92.579	91.998	102.03	93.812	115.5	89.833	125.2	101.3	101.12	85.002	102.38	61.03	120.85	76.632	117.44	74.332	69.152	97.47	95.51	141.9	96.351	104.15	143.9	97.43	98.46	162.28	142.72	80.782	89.458	136.99	126.87	107.52	112.99	131.93	146.35	96.964	96.249	133.53	135.88	94.032	102.47	161.41	170.68	152.78	150.28	156.81	167.38	119.63	115.59
63.948	94.129	119.95	131.7	118.7	112.91	93.274	130.56	108.16	90.407	74.588	85.32	42.878	98.927	84.654	110.86	66.151	59.152	79.768	89.291	172.67	101.35	153.83	188.93	164.91	122.86	225.19	162.07	50.935	66.188	158.86	140.3	99.732	109.61	142.25	148.13	88.394	98.562	134.89	142.91	20.366	103.09	160.38	165.33	125.59	119.67	163.35	163.11	92.396	113.81
65.325	90.267	134.4	135.5	129.94	116.87	100.61	117.21	124.34	102.96	72.64	88.723	35.677	69.555	76.553	90.803	75.633	72.134	88.768	75.662	147.92	112.71	178.47	189.15	195.01	139.36	209.48	152.15	54.851	42.125	158.73	140.83	109	113.31	190.51	175.02	100.99	107.33	111.12	131.5	26.379	109.69	186.16	171.3	114.65	119.39	195.2	169.41	97.456	118.41
71.447	87.97	147.49	152.38	153.03	135.1	125.86	116.73	153.73	134.54	72.236	94.908	48.399	46.779	70.972	78.447	80.194	89.421	125.37	97.218	99.947	104.42	181.77	165.69	196.49	150.22	169.11	133.69	69.439	41.795	140.91	130.85	109.39	111.54	163.99	141.2	97.018	96.646	68.539	79.808	42.789	92.889	175.05	143.79	86.051	104.56	190.93	144.35	103.68	118.87
74.653	81.346	144.04	146.36	149.99	141.78	138.94	118.79	165.14	163.19	77.442	100.33	74.466	48.993	70.745	72.909	89.105	103.44	137.52	118.92	52.841	83.996	155.54	134.81	155.65	127.71	106.81	106.11	84.779	53.54	95.255	105.04	102.34	105.19	146.46	115.11	94.346	85.433	45.479	46.271	56.553	77.823	158.73	120.62	81.409	105.9	162.46	123.84	111.52	116.53
78.85	73.528	134.84	132.01	134.81	144.3	138.99	126.06	146.3	166.12	82.564	103.01	102.17	70.38	76.962	78.083	100.47	111.58	117.34	126.58	50.88	75.108	130.99	118.83	123.56	103.07	74.179	91.99	98.505	79.873	73.882	95.798	95.606	102.28	97.284	78.043	96.446	84.99	45.573	43.151	64.341	83.598	132.56	106.14	89.454	103.36	123.92	111.49	106.35	110.2
85.903	71.487	118.18	117.58	113.85	140.41	126.46	134.29	112.86	146.15	84.97	92.343	122.25	94.648	91.209	82.412	105.26	107.58	80.765	119.73	92.197	90.197	112.19	108.91	111.27	83.989	77.573	94.37	106.37	112.06	83.97	100.18	98.511	107.83	50.201	54.978	100.89	99.594	73.711	70.484	89.028	102.93	87.944	84.883	88.734	85.838	73.518	87.248	83.03	99.795
92.164	76.647	95.963	100.18	85.471	126.12	107.66	129.16	73.585	112.99	92.964	82.845	128.74	103.08	100.52	84.095	101.72	100.15	68.634	104.49	130.9	117.12	91.564	88.857	101.41	75.279	77.701	97.225	108.78	132.3	112.42	109.02	117.84	120.01	29.856	55.056	112.61	123.07	106.59	104.98	153.47	124.85	70.847	83.308	100.73	87.6	60.536	79.519	78.422	94.298
93.529	87.511	79.039	100.33	76.823	117.96	96.46	125.6	57.254	90.885	101.72	85.476	123.28	100.7	107.49	97.544	85.588	92.197	93.264	100.29	139.87	125.81	73.431	64.956	89.441	86.625	80.429	102.84	110.22	147.83	143.5	116.59	133.93	126.59	18.592	51.258	114.29	131.81	124.82	115.17	207.76	119.7	75.395	87.542	111.69	99.602	72.639	78.109	92.531	91.472
92.429	97.138	73.184	104.14	88.029	112.55	92.599	120.83	67.379	84.369	113.42	103.95	115.27	99.575	113.14	120.4	74.905	85.35	122.93	97.569	111.28	99.849	64.633	52.431	74.224	101.59	86.459	105.4	115.16	154.53	156.75	113.77	132.8	118.53	36.053	52.424	107.12	121.33	128.86	105.77	202.28	88.26	97.963	99.834	118.22	112.73	98.947	88.457	112.79	93.713
97.472	101.4	87.293	115.78	113.78	113.69	97.592	120.55	92.285	90.771	117.76	125.75	107.78	106.05	119.27	145.4	79.214	82.923	131.16	93.319	82.404	62.539	84.641	72.525	80.027	120.18	110.11	109.23	125.74	156.21	161.41	114.7	115.04	102.55	48.744	45.721	90.767	99.148	117	88.012	125.12	54.52	104.23	101.62	99.737	98.209	105.55	92.1	110.64	94.792
112.12	98.173	117.06	130.92	125.87	113.08	107.77	119.52	115.97	106.1	115.51	128.39	100.5	107.54	126.56	154.23	93.02	84.988	119.09	90.106	78.484	49.863	130.89	119.2	104.9	132.09	130.9	110.49	129.7	143.98	153.05	119.01	94.705	90.239	52.448	38.133	71.925	81.348	92.443	75.443	24.048	38.765	80.319	83.664	63.858	61.239	77.324	77.089	86.124	89.789
118.85	85.176	131.69	123.13	118.24	112.47	118.53	106.8	123.39	120.19	112.02	109.67	103.04	93.084	120.56	132.08	108.74	83.327	103.03	79.67	93.035	69.295	152.98	142.75	129.78	126.8	117.17	103.94	123.61	105.9	141.29	121.13	100.16	94.332	77.091	58.725	72.465	82.704	78.901	80.702	15.396	57.177	71.69	80.079	55.349	52.721	68.974	80.684	69.71	85.486
107.84	68.277	135.14	120.44	106.44	127.57	135.94	101.8	125.94	134.25	109.6	89.47	107.55	68.548	109.6	108.71	104.92	83.164	115.09	86.834	112.27	103.61	148.75	136.08	140.53	129.63	80.69	102.89	108.77	71.905	137.9	127.09	115.64	105.11	75.917	64.629	77.204	88.896	63.477	76.177	70.776	80.059	87.257	90.17	86.497	84.911	83.54	99.334	85.922	82.368
79.119	59.517	113.7	106.17	99.161	142.04	146.46	103.68	127.46	135.35	109.55	82.51	121.2	62.931	100.55	93.16	94.205	75.725	128.13	100.81	115.07	115.93	100.28	92.289	116.22	118.36	37.783	100.66	98.165	60.207	133.38	119.25	129.7	113	120.51	104.28	83.441	95.617	78.889	80.12	147.74	93.561	123.53	114.24	137.16	143.54	108.33	128.01	116.79	89.45
61.276	66.804	108.97	105.8	97.736	139.07	149.97	102.2	119.63	108.38	118.92	97.721	126.89	66.433	104.31	104.97	86.558	76.868	143.22	127.14	98.762	99.497	81.286	67.457	91.411	116.6	25.709	97.375	91.135	83.849	136.99	114.68	115.53	104.28	115.44	96.709	75.779	90.469	79.962	65.62	124.63	78.509	139.86	131.22	165.46	171.66	118.72	142.07	146.49	106.87
57.925	82.639	102.36	91.181	87.233	115.46	125.2	86.066	92.659	73.756	119.99	122.85	117.81	81.784	108.81	125.03	98.084	86.694	127.67	126.73	72.448	82.819	88.203	65.828	77.616	111.95	32.35	84.264	102.78	120.14	141.66	116.45	100.17	100.05	134.41	106.17	80.482	92.693	86.375	77.606	79.428	71.435	139.85	143.91	168.35	170.68	116.57	146.6	155.63	126.63
71.16	99.015	101.25	98.81	87.975	104.27	95.042	83.309	62.173	64.225	96.378	131.73	95.125	97.097	110.58	144.5	107.16	97.958	105.36	114.73	74.552	90.948	120.3	90.626	100.72	127.87	68.402	79.136	119.85	150.89	158.36	138.77	96.585	111.58	110.1	92.25	89.025	97.647	85.968	98.887	73.929	83.822	101.9	122.24	131.65	130.09	87.137	117.58	131.09	128.26
91.645	106.22	94.958	104.84	75.384	93.511	75.342	88.018	36.584	80.228	73.803	109.77	83.138	103.74	104.23	135.76	109.51	98.125	88.907	91.875	95.207	111.68	126.37	106.67	111.32	123.51	76.997	67.108	114.8	134.84	147.11	141.95	111.12	128.68	108.63	104.23	105.11	107.76	93.619	125.75	143.88	116.81	73.098	95.251	99.553	103.98	66.002	87.041	100.17	113.44
105.28	100.6	98.548	121.92	74.797	106.92	87.629	107.86	40.394	109.09	66.321	84.615	89.339	101.83	97.666	122.53	100.54	97.912	92.815	75.854	119.35	122.45	117.22	110.39	113.98	123.16	76.204	68.818	96.581	102.93	135.33	132.84	119.33	130.32	59.719	80.887	111.02	108.28	91.41	118.35	209.65	136.53	66.305	75.241	85.095	97.498	74.744	72.26	85.892	89.803
109.88	96.829	101.68	128.24	72.817	122.31	111.3	128.54	68.821	126.97	75.265	75.181	110.76	113.36	102.39	116.18	97.218	104.89	91.031	70.098	125.94	113.72	93.287	99.251	88.824	107.32	64.708	76.476	88.643	95.286	117.55	103.23	108.58	111.56	25.376	64.86	101.32	104.52	98.782	100.67	199.18	133.83	64.35	60.622	73.438	94.222	82.082	65.829	78.275	70.157
107.23	102.44	99.522	113.88	82.606	138.65	123.24	128.21	92.826	117.21	88.541	97.099	127.95	128.35	109.17	127.71	111.93	127.79	79.894	66.677	107.34	99.608	81.594	80.766	76.161	101.84	65.466	91.02	115.78	133.36	128.53	88.388	91.61	90.618	-24.587	29.811	92.604	104.84	104.43	87.109	130.33	122.11	60.642	62.249	61.682	76.543	101.42	80.154	77.771	66.035
114.81	124.74	95.755	102.39	79.794	136.46	113.14	117.13	88.463	97.884	94.724	122.28	123.09	142.09	116.92	145.24	129.05	154.38	79.214	82.268	89.689	104.85	86.571	70.962	70.924	100.87	64.118	96.916	153.27	190.96	135.93	91.945	81.125	85.951	-63.873	-2.5605	85.322	111.16	98.611	92.567	55.333	123.59	32.774	54.71	42.741	39.63	86.522	79.383	74.621	70.332
126.97	144.46	85.085	85.471	56.287	116.02	91.136	102.42	57.351	90.669	101.94	134.37	107.75	144.54	110.79	143.28	138.39	163.6	96.735	93.369	83.039	125.94	81.761	59.976	62.116	89.682	37.699	83.216	171.94	205.64	117.95	101.5	95.518	102.62	-32.346	12.813	97.996	123.57	89.646	118.17	76.159	152.37	33.237	64.342	58.796	36.756	79.271	89.126	87.804	82.576
131.52	146.23	80.469	94.508	56.232	115.32	92.369	122.01	50.804	115.72	105.08	131.6	104.8	147.2	100.84	128.18	123.58	142.81	124.9	97.804	108.12	138.63	70.476	56.699	69.171	85.966	35.462	77.205	164.18	176.38	100.64	116.71	117.82	123.89	28.533	48.141	108.61	122.22	89.048	129.19	173.06	176.21	50.232	66.258	83.561	57.208	72.687	87.849	96.567	92.078
125.33	129.18	86.147	108.59	63.411	116.05	113.9	154.56	84.115	149.7	116.9	123.21	124.41	154.99	101.77	105.91	100.92	108.39	134.34	88.277	136.82	123.35	64.847	69.439	69.99	69.165	52.358	74.354	137.03	124.74	80.113	113.5	123.33	125.25	129.11	110.95	105	108.21	106.67	121.96	236.05	165.15	73.017	60.36	97.185	90.563	62.587	76.988	92.101	97.728
113.8	107.68	110.21	136.43	89.926	124.93	140.73	175.25	134.02	160.72	123.84	122.93	142.98	153.74	116.93	106.16	83.414	95.53	129.64	87.983	152.29	93.147	102.57	110.55	93.308	78.191	107.04	87.642	118.41	110.21	99.307	120.04	100.25	105.62	132.61	103.82	78.236	85.639	109.92	84.412	171.24	113.83	60.754	37.846	68.86	89.294	44.366	54.302	68.875	94.163
104.68	96.991	120.17	137.71	93.893	114.11	131.53	147.71	139.36	133.64	120.96	120.74	136.57	133.28	128.08	116.83	90.629	115.52	115.91	99.138	133.53	77.649	144.68	144.97	106.77	91.52	130.91	90.792	116.93	129.58	124.76	126.6	77.46	88.622	94.453	74.958	60.267	81.451	100.21	65.503	43.209	74.182	36.539	31.681	37.511	75.29	35.471	49.667	50.104	85.075
91.292	96.451	86.862	110.54	102.57	117.62	86.697	100.77	93.997	101.43	91.989	109.92	106.04	104.56	115.66	126.48	116.33	144.39	102.13	112.23	101.78	92.054	136.39	128.65	120.53	116.8	118.34	93.379	139.98	162.56	153.58	139.37	89.278	102.04	60.178	64.521	76.64	100.81	98.736	88.896	15.649	89.007	31.332	53.572	38.63	71.288	54.68	73.025	46.759	73.143
90.395	102.31	43.369	78.664	86.874	114.46	39.83	66.125	25.175	87.559	69.384	85.766	68.961	78.93	91.716	119.94	140.84	157.15	105.48	129.68	69.363	120.61	80.883	76.85	105.32	124.04	48.171	82.103	145.58	161.08	126.85	124.49	114.85	125.89	80.412	100.19	110.8	125.12	93.821	125.76	78.512	139.06	63.273	93.243	89.433	97.102	79.94	100.21	78.126	68.977
102.4	110.13	27.864	77.982	83.81	118.16	36.71	79.449	-2.4144	97.957	64.065	67.014	60.895	78.558	78.224	106.72	148.18	139.41	114.17	143.73	60.197	132.16	23.602	29.456	94.77	120.35	-3.7353	76.67	130.99	134.46	78.847	92.195	125.43	137.16	105.45	137.9	127.21	129.25	91.188	132.82	162.29	172.55	95.969	110.23	132.31	115.32	85.743	96.217	110.22	75.773
114.14	113.55	47.394	86.674	105.28	121.97	73.973	109.91	30.429	103.82	79.094	74.908	92.906	96.859	79.556	93.981	145.7	107.87	102.55	127.78	60.062	112.68	7.8098	14.066	110.88	109.42	7.9885	81.982	116.63	106.22	60.921	66.694	113.26	125.77	100.27	141.11	122.25	116.41	97.258	108.22	198.14	158.95	115.33	110.01	136.96	113.32	99.67	86.273	123.82	94.952
123.68	117.53	86.209	82.1	80.726	90.513	98.918	116.34	80.605	95.278	97.784	100.65	117.62	126.24	93.902	86.559	135.2	101.18	72.6	93.787	49.598	97.353	42.979	48.918	97.626	78.912	27.488	77.415	108.52	94.385	46.062	52.83	82.485	99.802	120.6	148.23	106.76	111.65	101.13	101.43	131.57	121.41	122.73	108.31	125.53	119.93	103.07	88.54	132.99	115.41
132.64	128.99	121.01	79.642	51.796	47.999	106.06	96.267	107.55	62.786	98.751	108.18	121.57	139.48	101.91	74.747	113.94	108.4	58.384	79.075	54.997	91.371	88.839	98.106	74.924	52.526	65.271	75.01	94.755	93.927	56.834	65.343	60.966	79.023	96.174	114.48	88.221	114.91	101.05	110.18	32.809	95.591	101.11	102.46	92.732	113.09	102.75	102.67	123.9	128.26
135.17	136.49	131.94	84.662	46.019	28.77	100.88	71.577	106.34	37.857	81.946	89.609	102.02	129.79	93.635	55.313	84.36	109.52	70.438	86.555	75.365	91.593	103.11	121.87	54.282	45.515	103.28	85.904	70.972	82.884	76.485	86.645	60.916	70.418	51.525	61.636	81.495	117.61	98.542	120.71	-11.387	93.899	83.664	104.31	76.775	108.2	113.37	125.98	117.32	135.83
128.37	129.8	110.16	76.623	50.044	31.837	91.944	58.874	87.282	43.628	69.19	70.781	82.527	120.19	71.818	30.205	67.829	92.774	84.928	86.694	88.46	88.393	63.359	103.22	29.315	37.377	99.54	94.337	49.07	44.408	71.199	82.818	83.368	72.379	87.298	77.045	98.937	117.63	108.38	130.5	43.323	114.34	119.43	136.41	109.41	135.95	149.39	162.57	131.89	147.56
112.98	107.91	91.362	99.83	83.368	81.347	97.443	92.202	96.585	98.168	58.484	85.84	68.571	128.36	67.521	46.767	58.006	79.158	93.29	85.581	95.532	91.368	43.072	92.433	45.234	70.053	103.95	119.14	59.667	35.964	72.195	81.782	94.29	77.299	102.88	89.798	107.27	99.141	100.77	104.18	99.28	107.22	152.7	147.12	141.3	151.13	154.46	158.74	146.28	145.4
103.22	87.065	85.281	125.91	109.02	120.84	105.82	129.53	120.54	151.41	64.524	116.9	72.743	141.03	87.786	87.921	63.668	78.449	89.547	85.089	88.249	101.02	56.338	102.36	77.666	101.89	108.74	131.02	90.827	59.009	70.703	78.752	88.658	81.283	95.135	97.035	101.35	78.267	85.005	67.644	97.163	70.96	150.73	131.28	143.01	140.13	120.93	121.43	140.83	127.6
127.38	95.634	91.393	111.53	87.033	69.697	115.78	107.79	93.909	114.66	106.99	106.3	114.03	125.71	105.67	86.588	95.879	73.516	101.13	102.48	84.726	99.001	51.791	102.89	74.362	59.113	76.339	84.385	83.925	53.625	49.418	53.895	93.466	84.939	80.22	114.91	93.871	77.576	86.538	55.015	64.302	61.761	123.54	127.66	110.13	111.26	99.884	104.2	108.21	117.13
123.24	94.047	93.387	106.6	94.781	72.352	111.91	95.436	97.778	90.399	109.38	83.497	120.93	96.869	118.03	97.85	107.39	94.361	117.91	114.32	106.99	128.67	63.928	101.53	82.95	64.674	93.683	77.816	102.48	86.835	86.51	84.184	105.37	103.25	22.353	86.488	92.014	85.847	90.15	69.926	64.894	61.739	80.708	111.64	85.098	87.216	76.335	94.179	77.706	92.897
97.368	83.357	84.232	88.829	101.6	95.335	98.235	85.717	120.72	84.718	94.99	53.964	105.57	69.801	115.65	91.977	103.92	108.77	122.71	104.13	130.24	152.57	58.085	80.364	69.799	72.202	104.65	89.259	113.88	105.82	120.7	112.37	121.75	117.48	51.515	98.894	101.86	97.89	114.78	108.17	110.62	70.751	69.157	105.98	91.094	93.436	68.494	99.063	71.713	86.427
84.487	80.305	107.44	99.275	106.7	106.07	107.89	80.94	126.22	74.427	95.596	50.213	89.655	49.424	100.61	84.2	90.15	104.79	140.62	104.19	143.11	135.46	76.594	79.284	78.024	94.018	98.444	97.912	88.912	95.35	143.92	126.61	118.07	105.8	43.493	69.697	95.015	90.736	107.53	96.283	102.21	68.666	80.132	106.19	92.755	92.585	83.408	103.37	91.26	112.48
66.472	75.367	116	92.389	111.88	109.76	101.95	71.608	115.85	83.209	99.696	95.223	79.62	58.561	77.559	90.386	83.717	88.386	119.11	79.788	112.18	91.546	103.12	89.31	118.14	122.23	71.421	97.267	73.952	77.043	146.14	117.67	102.85	83.548	86.21	74.294	95.688	83.947	104.61	83.972	81.345	55.822	118.84	118.47	100.35	103.91	119.84	117.95	121.19	149.69
67.444	82.716	120.93	95.88	113.76	97.232	82.324	62.339	72.273	87.962	100.93	149.58	71.355	80.947	60.246	116.34	81.723	82.284	98.265	80.625	81.844	57.228	142.66	123.38	178.74	158.61	48.557	83.538	66.369	71.214	133.88	105.8	79.037	64.907	77.571	57.747	91.433	83.433	88.43	77.187	32.95	57.365	132.55	118.17	89.844	102.75	134.2	122.68	131.97	161.97
90.274	102.95	108.65	102.16	118.72	75.301	53.79	59.543	29.597	83.383	93.579	148.19	68.544	97.793	63.188	129.52	81.396	83.695	86.733	114.59	89.068	53.687	150.38	144.59	208.93	166.64	57.988	70.385	61.785	77.5	98.885	83.499	60.326	59.862	60.849	53.343	84.302	93.875	96.076	101.38	11.907	83.728	89.812	84.054	56.758	80.004	90.375	95.846	100.75	134.66
108.98	111.1	78.225	74.777	128.56	76.864	29.676	49.477	8.6742	67.31	89.412	114.49	69.018	89.607	64.375	118.42	98.792	106.27	88.108	121.31	114.89	84.336	113.94	121.08	194.05	155.99	84.174	73.721	84.449	83.54	86.745	80.193	75.16	75.485	64.474	72.283	110.8	117.61	119.26	142.86	103.62	142.21	89.285	94.986	80.216	98.355	100.79	118.27	90.148	97.716
129.54	116.5	69.805	63.851	135.64	95.372	40.861	60.354	34.803	55.044	98.655	72.128	79.879	77.347	80.547	96.278	116.71	129.09	105.85	115.72	147.86	117.48	76.242	88.062	142.18	131.67	120.49	96.007	110.76	99.159	90.116	92.848	96.085	91.709	63.338	83.555	126.66	124.29	131	145.15	188.45	174.29	89.404	102.74	106.93	106.49	108.73	123.94	90.03	71.517
140.31	120.47	80.524	64.541	124.29	106.76	72.642	84.625	93.599	62.664	122.76	58.171	105.19	84.305	108.75	78.204	128.94	128.53	109.06	91.836	146.18	121.82	61.172	71.323	80.865	91.886	133.6	115.41	126.95	116.86	85.922	101.15	107.23	97.627	109.64	116.44	120.19	110.42	133.99	113.46	194.4	146.86	80.588	91.828	113.24	93.174	94.007	94.144	90.922	67.02
135.24	120.83	109.28	85.015	105.02	110.41	107.27	109.12	132.03	83.793	142.9	91.124	125.83	103.27	125.75	89.453	128.49	114.17	112.07	73.692	116.79	104.51	93.658	95.933	67.055	82.316	123	120.3	127.66	128.95	95.564	121.5	109.21	99.097	129.25	126.24	100.51	87.781	106.93	66.508	122.64	92.724	81.623	84.109	111.29	76.594	86.862	65.99	97.922	73.964
115.61	114.4	128.06	102.41	85.218	98.67	119.92	116.55	136.33	109.2	143.7	124.2	127.33	112.7	127.6	110.98	115.06	92.723	112.8	77.607	88.023	87.409	137.86	135.83	88.512	90.154	104.24	108.01	107.75	117.83	95.062	125.6	107.09	100.39	161.61	148	87.726	77.443	84.664	58.694	45.16	57.599	94.339	84.338	117.3	78.744	81.8	56.127	102.51	75.316
91.575	104.13	125.26	116.19	96.614	94.493	118.04	115.35	126.1	123.94	115.98	121.13	111.08	101.68	120.07	124.04	96.677	79.176	118.99	107.46	101.69	92.388	155.97	153.39	123.91	111.25	120.93	102.55	87.909	97.688	99.859	116.01	113.14	109.44	185.16	174.04	91.247	84.854	90.413	96.57	46.964	76.293	110.2	89.005	126.33	94.579	79.752	66.403	96.344	66.65
77.255	95.442	110.39	118.76	130.79	100.78	114.59	104.3	116.84	111	83.656	93.65	91.563	74.322	111.4	120.16	90.977	87.555	131.85	138.72	143.29	117.35	140.02	133.03	138.78	130.99	163.72	111.64	88.644	88.398	117.37	106.48	130.16	123.76	174.19	179.41	110.11	102.51	108.31	140.45	124.97	135.51	131.85	106.42	136.22	115.92	100.83	98.904	95.639	63.963
78.532	97.55	87.006	104.6	147.09	100.01	105.6	93.803	119.19	87.199	68.281	70.292	86.835	68.478	115.78	103.64	102.13	105.69	126.64	148.27	168.17	141.47	96.308	89.877	102.11	118.18	186.88	122.74	111.37	104.89	116.91	95.335	147.23	137.41	190.33	196.46	125.98	119.63	132.93	169.37	201.69	184.08	131.81	112.47	125.2	122.63	106.66	113.85	94.006	75.55
88.264	105.62	76.43	93.945	134.03	98.375	94.351	93.534	114.01	72.466	73.321	86.632	92.777	93.546	121.99	102.16	116.7	125.99	113.37	136.99	153.1	149.77	71.847	69.11	59.928	105.1	173.09	129.05	140.08	141.16	115.26	110.53	152.36	145.76	177.75	178.06	127.5	125.11	125.16	158.48	210.17	190.16	117.14	112.46	103.95	115.13	107.92	114.67	100.14	96.127
88.567	106.49	72.184	84.429	113.28	104.41	82.917	104.2	102.18	84.203	85.948	126.2	105.96	132.24	116.61	112.26	121.69	127.61	90.37	109.61	110.26	133.98	72.121	76.662	58.193	102.33	145.39	129.17	152	161.09	118.05	137.64	146.91	147.29	164.53	148.14	123.52	121.56	107.43	135.21	185.87	157.61	109.87	116.46	94.239	109.92	118.46	117.49	105.4	112.28
83.229	98.097	82.894	89.61	100.92	109.79	86.947	121	95.429	110.89	99.938	145.98	116.78	148.11	102.75	117.56	110.54	110.58	78.532	95.628	80.434	103.93	96.421	105	97.492	105.11	134.09	122.64	126.76	139.53	114.44	145.13	129.05	135.86	147.64	116.35	113.88	110.36	92.879	112.97	155.77	112.53	116.45	121.75	99.8	109.55	129.42	121.56	102.9	112.62
77.269	85.889	104.52	112.48	102.16	114.74	107.38	140.27	111.99	138.44	107.22	133.72	113.94	132.2	92.342	112.92	92.016	96.094	82.643	102.08	84.302	83.775	130.49	132.17	136.89	108.17	146.34	117.34	88.851	98.174	99.246	123.94	105.52	116.52	135.71	100.52	101.2	96.698	86.912	98.046	135.63	81.988	132.53	121.18	112.3	112.74	126.18	118.07	95.064	97.033
73.442	80.676	114.75	125.48	123.38	117.21	129.88	145.29	145.25	142.08	110.17	108.59	109.25	100.58	86.207	93.913	87.633	89.024	84.992	106.17	105.13	73.742	140.62	125.74	143.43	99.646	165.99	115.7	72.539	67.348	85.829	89.494	93.314	100.59	132.23	104.66	94.15	87.18	96.986	88.042	132.05	75.706	141.72	114.63	108.74	106.97	122.35	109.28	79.006	82.193
85.595	91.343	128.71	136.4	120.26	100.78	138.8	133.16	156.87	117.5	120.56	101.49	94.299	75.621	86.103	82.615	97.103	102.78	99.976	115.25	121.62	78.283	147.73	116.18	98.994	89.6	144.66	106.41	74.575	64.681	68.096	73.446	84.272	89.082	93.224	86.475	82.831	80.492	75.523	62.033	62.286	82.31	127.03	102.06	89.157	94.626	108.48	89.748	73.783	76.841
100.47	109.1	132.71	140.51	102.47	83.793	126.26	120.69	144.29	94.463	125.31	113.62	75.806	78.847	87.302	84.696	108.9	117.34	109.56	120	132.49	88.078	145.84	112.15	41.69	85.618	99.378	97.824	87.42	83.028	57.856	85.522	79.214	86.353	55.286	65.02	70.977	78.077	46.17	41.758	-35.938	90.457	84.869	79.947	58.653	81.432	78.771	58.059	67.081	79.193
[truncated: 66 more columns]
