# Supplementary material for: Constructing high-order functional connectivity network based on central moment features for diagnosis of autism spectrum disorder
Source: PeerJ. 2021 Jul 6;9:e11692. doi: 10.7717/peerj.11692 (PMC8269664; doi:10.7717/peerj.11692)
Supplement: Supplemental Information 2 [file peerj-09-11692-s002.zip › raw data/Subject_81.csv]

103.5	155.21	65.56	113.84	137.19	108.3	48.356	103.16	116.6	62.724	66.365	176.75	71.777	132.14	68.611	122.74	108.18	144.22	127.03	126.07	120.44	94.13	124.87	140.62	176.99	135.99	154.66	124.39	85.144	125.98	149.27	120.09	102.66	106.03	48.926	64.109	107.62	113.74	106.63	104.89	165.77	140.21	76.023	77.336	13.368	13.233	92.254	79.816	78.694	61.806
109.66	137.61	77.328	131.82	88.395	68.731	67.585	126.41	70.497	50.244	93.64	173.18	85.118	147.02	78.514	122.2	118.22	131.62	109.78	121.78	80.64	69.516	115.08	156.04	95.464	92.037	127.8	102.86	91.192	111.51	125.94	122.25	107.8	104.6	62.826	71.882	102.45	115.57	108.68	117.55	141.26	116.06	69.183	88.658	27.452	33.334	107.32	108.36	76.119	72.003
117.72	124.4	97.492	135.35	75.073	57.74	89.927	127.63	49.364	42.865	124.93	176.25	110.41	150.87	88.833	111.6	132.03	123.39	118.94	123.43	55.951	46.791	118.17	163.16	56.886	72.152	115.09	85.067	101.08	98.805	111.82	131.08	118.37	100.97	63.824	62.735	89.161	103.42	97.317	112.02	118.33	77.196	77.084	105.68	59.206	68.709	113.93	134.14	88.96	101.38
117.09	119.72	111.01	119.61	102.94	91.203	100.1	107.67	61.835	49.546	134.76	175.5	124.17	139.69	96.093	104.52	137.25	127.17	140.72	127.36	72.616	49.738	132.55	158.18	95.424	91.776	117.8	85.475	107.21	101.85	125.24	142	128.25	97.647	59.33	55.647	78.139	96.369	84.033	101.12	116.12	68.895	97.177	119.63	96.38	99.474	110.31	136.24	99.805	125.13
107.23	117.2	110.57	119.19	118.01	125.06	94.118	107.06	46.838	55.156	131.46	181.85	111.98	140.58	91.476	125.83	126.62	126.92	146.76	127.58	112.18	77.698	152.37	166.79	162.53	135.48	128.12	103.21	101.52	109.79	147.98	152.62	122.39	99.188	86.381	96.484	76.338	105.83	84.209	97.318	123.9	80.383	113.29	119.63	102	109.93	97.684	106.74	90.143	114.83
88.351	131.23	95.186	96.292	173.43	150.69	88.026	74.298	111.37	67.128	82.867	143.18	75.319	96.585	64.718	109.13	109.91	146.53	129.2	123.01	138.94	118.36	122.52	134.71	255.67	185.03	151.8	119.19	95.215	121.9	166.04	131.4	116.71	104.55	105.79	115.55	88.84	126.71	96.708	114.31	138.66	138.93	131.62	124.12	116.53	116.17	108.23	98.671	91.254	115.94
80.474	128.06	86.788	90.18	179.41	120.98	86.356	65.237	134.8	59.013	52.397	100.3	54.882	71.135	49.363	93.812	94.276	150.35	111.32	116.49	142.84	142.18	86.676	105.17	272.54	191.14	163.55	125.31	96.774	117.42	161.87	112.83	110.47	111.42	148.56	151.46	104.41	147	101.98	142.43	124.22	183.75	138.71	133.33	114.31	137.52	122.04	115.9	95.581	121.5
85.935	107.25	86.743	86.605	142.61	79.08	85.654	77.029	117.33	48.413	49.407	71.706	70.496	74.316	65.044	84.473	89.849	151.75	115.37	111.07	128.43	137	63.264	75.66	201.16	147.81	143.72	118.47	116.12	115.94	145.77	106.62	113.44	116.73	171.26	167.17	118.24	157.57	94.75	168.24	101.27	212.71	130.62	139.46	109.76	169.24	123.79	144.3	106.15	136.85
102.81	86.742	89.901	75.709	111.48	83.622	92.183	92.875	109.15	64.834	70.432	64.852	114.79	90.365	101.84	73.845	101.12	155.95	133.14	104.04	110.5	110.47	67.961	52.148	110.06	101.05	107.92	113.16	139.12	123.67	134.64	108.1	123.22	120.92	140.97	139.85	123.02	149.76	81.738	168.67	93.014	210.99	112.35	132.11	110.52	180.78	109.11	158.07	117.46	149.75
116.99	67.004	90.244	74.013	74.809	123.23	103.46	120.49	87.76	105.78	109.73	77.948	158.78	115.99	141.56	80.607	115.27	146.34	140.23	94.279	96.418	84.523	103.5	53.354	29.353	70.013	61.33	111.38	150.09	131.42	127.74	114.89	122	121.7	89.884	112.42	118.29	130.4	76.768	137.35	98.192	167.52	89.093	109.58	107.4	163.93	83.039	139.83	114.85	136.69
114.18	65.485	80.321	75.663	74.257	172.96	112.36	130.62	101.22	154.57	129.97	81.957	169.93	116.85	155.49	78.57	126.41	139.86	124.9	88.293	84.253	78.175	126.77	59.737	11.115	73.439	40.274	113.69	146.62	139.96	120.08	109.82	111.72	119.92	40.211	86.947	110.98	107.64	85.376	92.172	109.15	116.04	74.792	89.397	116	133.37	73.902	113.81	108.52	116.37
100.08	72.264	68.424	78.185	88.072	177.32	115.03	116.06	127.11	170.9	133.92	65.01	154.19	93.737	139.56	62.649	130	129.01	100.05	86.602	68.295	86.648	114.57	59.544	29.31	86.891	48.366	111.25	135.79	134.48	97.521	94.62	94.701	112.07	25.795	82.319	103.34	90.613	95.735	59.666	101.23	75.491	78.957	93.214	140.67	119.95	94.335	114.09	110.6	112.18
85.439	83.854	58.92	77.221	114.28	147.33	105.81	88.813	157.78	150.01	121.14	48.16	133.59	69.275	112.82	43.049	128.38	134.94	89.811	90.149	56.74	94.92	76.724	48.706	50.507	93.5	79.576	107.9	132.25	136.86	77.225	82.275	88.935	103.89	30.229	78.08	102.75	84.31	102.11	62.003	84.656	78.144	91.4	111.04	169.88	124.42	127.99	133.84	118.86	126.95
81.175	75.108	66.277	74.87	100.24	96.953	99.508	77.229	141.63	108.75	118.89	46.908	133.98	69.599	108.22	54.244	116.46	127.07	95.29	87.436	64.662	97.261	57.93	44.579	25.228	70.329	86.396	101.03	135.82	137.1	74.534	88.079	91.419	94.942	50.911	89.676	107.43	90.991	103.07	90.101	64.035	106.56	99.535	120.95	177.85	132.65	141.54	141.87	116.89	131.01
86.575	67.685	86.43	65.939	93.338	84.646	110.17	72.897	142.25	95.222	113.55	58.018	145.56	73.822	123.94	81.073	103.08	115.67	101.56	78.751	94.278	99.012	71.133	48.721	5.2292	52.961	78.745	99.082	138.27	141.6	103.77	100.39	105.73	93.178	50.979	83.02	116.16	99.148	107.6	113.96	62.12	141.05	97.712	102.77	156.19	110.82	126.1	115.2	103.27	111.69
100.98	62.014	114.9	71.81	71.338	91.42	138.2	88	133.07	110.34	117.79	74.464	155.91	83.723	148.2	123.91	91.841	87.688	100.62	71.044	126.23	98.442	120.7	75.427	-10.533	39.975	60.623	93.528	131.48	135.1	140.96	118.65	116.75	97.752	52.83	86.434	121.51	100.21	112.35	109.36	67.251	133.17	90.207	69.741	100.82	67.251	92.687	68.938	78.983	69.804
109.22	75.961	131.04	78.18	65.378	105.03	154.29	91.492	133.16	136.69	109.53	75.373	140.04	79.934	157.45	145.76	92.138	72.148	96.993	75.795	145.9	103.42	148.14	93.682	10.106	42.423	57.365	85.122	121.69	125.69	151.13	121.68	121.5	103.54	57.891	86.082	121.96	95.458	114.7	86.526	79.785	108.14	88.099	53.674	58.409	34.281	72.766	46.174	67.783	48.816
109.62	103.5	126.98	84.768	73.61	106.56	136.45	83.398	118.28	143.47	95.156	71.756	102.41	77.44	145.46	140.35	104.07	80.307	101.4	93.904	155.36	111.44	135.59	97.693	57.317	59.889	83.127	87.276	112.96	117.72	122.09	110.72	118.43	106.04	77.575	89.991	115.89	91.747	110.51	74.109	91.816	91.257	93.319	72.207	55.28	39.5	78.314	67.641	74.396	66.872
103.05	115.67	110	74.503	59.947	79.82	94.718	61.211	70.092	116.68	83.585	61.107	66.707	73.616	117.54	115.61	112.33	92.551	108.5	107.45	145.63	111.75	92.789	79.308	68.159	58.119	91.574	86.816	105.91	102.76	67.277	87.943	102.7	95.856	102.77	97.642	105.94	99.117	103.69	92.207	102.13	99.143	104.44	116.56	98.049	85.682	102.23	123.99	93.816	112.64
95.852	114.9	96.004	64.066	47.427	56.646	58.705	44.456	25.933	82.222	76.244	65.077	46.074	70.025	84.799	88.811	111.72	103.94	107.76	111.44	125.4	104.34	66.208	69.29	54.996	57.772	88.061	94.848	94.027	88.039	35.788	67.418	89.836	85.111	118.16	98.222	98.016	112.04	104.9	127.39	114.12	120.99	109.73	143.26	144.2	126.89	121.57	162.45	105.55	142.53
94.022	105.33	99.271	75.592	35.883	43.022	54.725	52.043	-1.4857	59.75	79.125	85.898	44.025	69.292	59.871	80.655	101.77	100.58	96.661	109.9	93.788	89.921	85.225	91.472	26.878	60.834	75.606	102.75	75.854	74.544	48.176	63.598	89.63	83.779	128.8	100.49	94.303	118.96	113.23	147.63	119.06	123.43	105.48	128.99	149.27	130.8	122.61	153.07	96.66	127.53
92.662	98.154	117.63	98.502	38.899	38.459	79.871	67.851	5.8215	55.342	82.325	96.116	48.892	61.777	54.051	86.331	89.456	87.009	87.245	112.71	63.235	83.056	120.17	122.04	17.379	64.25	63.185	99.126	64.007	69.861	86.365	71.217	106.27	91.734	138.47	101.35	95.397	115.89	119.42	139.55	113.79	117.3	100.48	93.372	125.1	108.7	113.36	114.51	79.874	89.915
95.177	92.626	136.61	131.9	37.381	28.548	109.39	96.152	7.8172	49.619	98.293	101.19	58.262	72.157	65.098	109.96	80.809	67.95	94.744	121.36	45.04	78.426	147.09	147.74	17.307	57.427	62.03	82.249	65.956	75.948	111.23	87.738	124.04	102.31	152.94	111.24	96.406	102.48	113.24	113.3	95.446	100.93	96.751	69.546	87.87	87.126	99.736	76.902	66.587	59.001
99.744	91.37	145.28	145.97	60.449	30.994	127.54	107.15	35.542	41.927	115.5	93.211	67.268	84.186	79.192	120.22	77.364	55.264	112.4	125.58	60.271	79.237	144.77	142.81	51.121	58.465	86.298	69.076	77.067	84.903	109.98	93.091	129.77	106.41	152.58	104.63	93.986	84.742	95.576	91.889	70.994	95.924	99.475	81.163	77.138	87.062	91.738	67.286	73.524	65.086
100.08	84.867	145.71	150.65	85.031	47.816	123.67	117.65	46.81	35.348	131.52	96.266	69.249	108.92	93.301	129.01	72.361	45.156	119.11	118.56	115.76	90.09	138.75	135.67	97.385	77.275	124.12	79.622	84.766	85.172	96.378	91.114	114.57	102.83	154.26	102.11	89.303	74.117	79.616	85.397	40.133	97.304	98.707	108.56	79.918	104.42	78.548	65.205	87.169	84.833
98.172	80.927	143.83	137.48	109.76	73.435	113.58	111.41	69.116	42.43	129.82	96.498	65.858	115.14	93.577	119.34	68.59	47.324	101.31	99.795	158.4	93.996	135.07	128.15	128.38	99.564	147.03	97.256	81.919	73.016	86.596	80.191	88.987	94.879	150.02	92.933	85.457	71.765	72.345	83.647	12.911	90.467	99.987	130.39	85.175	118.86	71.85	70.088	102.93	103.44
94.846	90.015	141.06	111.79	111.11	83.279	102.37	90.559	77.292	59.405	113.79	87.771	58.055	105.05	86.161	101.5	76.781	60.702	67.284	79.56	148.42	89.33	118.4	122.14	128.82	108.01	132.22	104.79	75.217	52.959	73.615	65.963	68.971	88.1	156.18	98.063	84.135	79.185	75.606	75.188	-0.1863	73.293	107.33	133.21	84.271	115.99	80.105	80.597	113.87	108.25
92.062	107.84	128.45	84.702	75.805	64.701	85.261	75.135	44.915	74.568	93.035	72.676	54.615	105.42	90.191	99.385	99.089	86.127	45.095	69.402	93.354	81.821	79.138	108	93.63	83.356	82.44	94.966	80.185	48.995	51.555	59.4	68.515	86.343	174.72	130.86	89.16	94.886	85.461	69.899	16.194	68.642	117.52	122.42	82.527	102.04	102.39	96.187	110.71	96.922
96.074	128.65	103.17	68.89	52.25	46.72	67.762	77.571	14.798	86.302	77.843	63.957	63.235	126.92	110.4	111.56	128.41	116.89	52.67	72.609	53.682	85.283	34.226	85.521	81.468	60.695	55.475	93.948	95.234	68.964	33.788	61.612	91.385	92.872	183.33	167.39	98.907	107.77	96.383	79.881	62.937	87.309	124.55	110.71	89.843	82.982	126.67	109.7	95.343	78.644
111.5	138.16	77.574	61.216	74.913	52.274	70.357	84.818	49.585	97.201	76.747	58.927	87.584	140.12	125.24	110.33	147.28	128.31	80.886	77.909	59.279	96.336	5.8909	56.463	115.54	67.587	76.936	107.81	103.77	85.155	28.047	57.782	118.02	100.39	152.45	163.21	106.07	106.07	104.01	99.109	118.04	100.26	129.7	109.95	109.38	63.707	141.76	121.73	89.579	72.96
117.46	100.83	66.199	63.656	41.149	43.77	83.568	110.82	47.926	92.262	94.107	58.85	116.84	146.62	132.56	122.11	131.19	97.838	107.02	76.735	77.001	99.231	6.1205	36.66	71.333	42.927	57.827	94.153	106.77	81.06	19.505	50.973	114.56	92.949	108.79	139.89	110.92	104.34	112.22	117.21	153.5	88.457	126.01	113.46	119.3	64.688	129.02	121.31	97.199	75.246
118.51	72.808	92.667	84.385	74.758	79.654	114.14	128.86	111.04	112.51	115.58	66.594	131.17	129.05	144.6	108.88	109.32	66.197	110.8	82.873	136.93	117.21	47.644	55.952	113.58	90.182	94.285	124.81	90.865	62.334	42.207	53.393	109.65	94.191	95.081	103.8	101.26	92.842	107.56	108.78	132.95	54.003	123.63	114.05	112.66	70.474	105	112.49	106.16	79.874
119.48	62.993	128.35	103.66	84.327	103.36	143.51	139.07	157.48	137.51	138.54	81.527	145.66	112.96	148.36	96.161	98.088	70.047	96.678	87.213	117.5	90.293	86.868	83.374	91.296	99.513	91.72	123.73	82.817	64.873	53.831	68.884	95.537	97.698	97.758	72.423	87.233	81.446	96.863	86	94.799	3.7832	121.89	111.02	85.642	76.433	93.287	117.98	110.14	85.592
107.09	72.65	153.89	113.51	59.751	100.12	147.07	145.03	120.37	153.57	159.41	103.09	145.64	129.36	167.36	113.88	104.95	82.317	64.612	85.276	83.381	77.532	94.039	111.91	69.152	92.086	66.383	121.77	89.124	78.346	44.301	89.97	79.311	100.83	152.56	103.87	76.119	86.197	92.104	71.8	56.271	-7.2448	114.93	102.33	66.128	85.324	90.911	118.79	97.198	76.967
89.071	102.83	140.26	110.12	56.397	98.948	124.44	145.06	67.556	156.59	150.18	132.68	132.31	161.32	172.18	142.38	121.28	114.93	39.914	80.83	71.119	85.097	77.351	122.49	75.134	83.443	68.595	123.6	106.08	114.11	38.477	100.73	77.189	106.09	185.24	138.05	83.418	96.812	102.21	81.081	58.371	34.319	95.794	83.941	62.933	78.909	94.737	100.2	78.24	62.51
79.449	100.49	101.47	84.164	17.905	63.725	103.99	133.55	-2.1645	121.92	133.74	132.64	126.25	167.94	145.22	161.46	116.44	108.92	40.561	69.41	81.184	98.524	63.629	100.6	21.894	26.254	57.735	89.057	119.57	119.72	33.554	92.608	71.586	95.641	168.25	152.79	103.32	106.03	112.63	97.502	81.909	72.566	79.685	76.707	79.086	77.105	100.13	85.058	78.585	62.954
80.03	116.91	56.689	27.668	93.289	82.685	95.536	68.05	80.25	96.959	93.357	99.138	109.09	99.052	85.418	97.139	111.23	113.1	66.962	71.894	134.66	131.24	37.254	41.658	47.895	32.064	114.49	72.305	118.54	107.79	53.864	52.305	86.625	86.887	68.313	67.679	119.97	95.941	115.32	89.423	117.81	106.16	80.36	77.718	123.24	59.457	114.87	85.07	118.83	106.63
121.85	103.62	82.493	84.881	205.77	127.74	116.88	103.26	144.55	94.456	146.54	115.67	122.29	108.59	117.46	73.408	104.81	73.365	115.7	107.57	326.41	202.17	167.52	103.18	187.13	144.57	302.28	182.86	84.306	69.182	158.14	107.66	127.94	109.43	92.945	97.683	99.195	62.141	69.225	46.455	54.031	56.733	86.041	85.198	98.797	65.052	103.39	74.852	91.136	90.099
125.55	91.705	69.33	46.883	137.86	94.901	100.01	71.654	125.05	80.388	172.64	95.728	135.01	87.081	107.88	47.305	104.76	81.297	141.22	107.03	232.94	159.14	110.91	41.107	-14.834	55.473	187.64	94.932	104.97	77.983	129.19	96.361	102.02	86.793	9.1916	36.804	88.126	60.476	72.86	23.165	91.269	40.657	97.903	94.081	109.36	72.451	113.96	113.69	124.75	131.53
112.8	97.108	93.247	70.323	119.71	93.106	75.898	80.533	79.107	106.99	198.95	110.85	126.12	127.85	159.54	78.265	114.74	72.846	125.67	103.97	207.96	170.33	77.167	56.756	-20.18	79.433	136.8	105.57	113.79	87.85	122.66	113.41	84.647	83.598	49.947	79.368	71.149	73.614	91.521	28.83	98.6	60.805	98.311	89.383	97.379	86.097	103.34	112	108.4	115.42
104.45	107.63	121.57	112.75	130.79	93.593	69.775	87.542	71.413	135.75	174.07	110.67	109.38	145.9	167.18	113.09	110.58	64.551	95.826	88.859	154	155.45	59.385	96.781	62.202	117.89	110.97	112.46	107.67	91.621	117.79	116.66	74.418	87.903	107.63	125.74	75.925	90.266	123.23	70.26	112.49	85.384	95.777	85.784	72.42	93.265	92.686	98.307	86.055	84.408
94.068	115.6	139.01	137.55	158.9	96.523	71.765	71.855	92.058	140.71	82.637	67.096	68.029	97.876	109.2	117.66	84.217	63.418	81.017	79.151	96.723	132.23	42.777	125.21	198.22	150.6	101.9	98.352	93.014	80.801	103.81	83.957	81.851	95.167	153.69	142.36	109.83	112.87	154.85	126.99	133.02	131.02	96.271	87.946	62.594	100	82.759	79.625	83.832	69.914
113.86	92.673	162.12	119	163.63	73.205	114.35	28.178	148.43	114.41	10.105	-39.557	51.912	-16.975	25.299	66.847	48.691	41.247	96.789	74.768	40.909	88.344	57.221	112.38	290.82	134.94	88.029	57.086	71.516	29.326	80.997	43.848	96.119	97.108	188.21	145.17	138.38	123.74	141.49	159.24	119.66	137.67	126.8	129.2	89.521	132.03	96.775	117.11	102.65	91.701
99.251	95.454	140.51	83.185	148.72	90.521	97.097	21.536	131.24	96.282	-43.329	-70.884	14.744	-64.502	-10.223	43.154	45.291	90.771	121.14	94.976	16.13	86.056	31.429	74.247	300.81	123.16	55.735	43.027	90.884	55.892	51.953	15.562	114.42	104.92	186.28	129.74	163.77	143.41	137.74	175.04	145.88	206.18	132.28	135.86	132.01	147.44	97.593	120.57	116.78	116.79
107.82	112.79	110.09	100.21	129.04	122.13	85.047	88.844	97.932	97.902	16.851	21.952	28.452	8.8384	10.157	63.993	83.376	143.74	126.18	112.14	1.3117	73.71	58.146	87.169	234.68	141.8	73.187	82.074	110.69	110.35	48.693	50.786	114.03	122.48	159.34	130.26	148.29	130.55	122.6	154.34	156.39	183.34	120.34	119.24	123.64	123.91	95.199	108.67	104.12	113.21
106.26	86.35	91.451	88.276	85.684	121.71	101.89	124.63	118.95	117.44	92.347	80.234	84.034	79.847	77.324	90.008	103.44	143.49	94.96	102.81	-6.3395	68.713	90.609	67.458	94.446	96.983	44.442	94.842	129.52	150.1	77.314	104.47	94.079	115.05	99.998	114.06	112.45	112.61	96.6	139.19	135.71	151.8	120.69	125	137.68	133.66	110.28	127.87	97.685	119.75
86.032	71.597	77.513	100.35	61.101	119.63	109.14	150.47	135.57	132.61	121.32	140.38	114.6	144.52	116.04	125.24	102.25	120.14	52.351	93.17	-1.4181	77.098	107.51	84.243	14.791	77.806	36.602	102.81	131.39	169.67	104.07	135.71	80.76	107.12	40.864	82.782	83.911	99.81	87.245	130.42	94.35	126.22	108.24	112.42	122.73	122.92	106.88	110.23	104.26	119.67
75.776	60.9	74.914	113.6	22.431	94.048	121.42	153.47	135.11	123.13	96.341	143.48	128.31	150.28	95.434	138.42	75.905	98.344	45.114	91.745	-31.63	50.9	117.31	106.04	-50.238	27.727	9.1672	58.319	123.04	163.76	101.38	130.74	84.725	102.46	-0.45864	44.59	75.868	97.358	76.96	132.37	42.958	111.22	100.66	106.68	94.56	110.81	99.043	98.693	121.39	125.59
71.553	84.837	79.947	123.86	38.385	105.75	118.54	148.46	133.68	125.67	45.187	119.17	109.45	124.78	69.324	129.2	63.732	120.21	76.273	109.54	-20.574	46.104	117.8	126	-3.1458	33.768	18.464	43.986	118.87	163.46	86.951	103.8	115.55	116.28	14.045	31.693	85.598	107.92	72.935	143.12	13.627	155.15	93.776	98.792	79.256	96.348	87.545	85.349	121.01	122.79
83.017	90.463	79.477	118.89	-16.138	91.301	111.21	160.8	64.591	130.76	52.188	96.161	110.48	117.25	66.606	138.75	71.842	144.74	119.79	112.69	-40.394	22.453	115.3	116.17	-63.942	-8.9495	-34.794	8.8124	131.73	163.81	47.144	88.316	114.32	118.28	51.563	62.848	100.52	123.23	81.028	156.05	36.847	183.25	89.304	100.81	74.258	98.513	86.614	100.2	101.54	110.65
101.17	105.62	78.562	99.185	18.081	118.88	112.62	148.37	101.53	172.78	106.36	93.892	121.62	111.6	94.694	123	109.22	151.96	129.92	98.193	-12.337	36.124	103.76	90.327	-42.339	28.238	-13.655	39.607	133.2	146.85	35.554	85.014	92.651	111.36	70.579	79.813	103.55	117.17	99.718	147.32	89.921	168.4	92.601	108.23	89.016	96.387	103.95	128.92	85.865	105.06
101.6	114.02	65.571	102.87	69.371	155.35	90.572	149.54	135.07	206.78	161.82	144.1	122.44	142.94	128.75	127.56	138.44	137.12	108.27	83.622	39.575	72.886	83.848	92.243	-0.30532	97.326	56.061	100.22	123.65	130.05	46.353	97.611	62.074	95.992	65.456	85.363	105.26	101.25	129.8	120.44	144.32	112.47	80.673	95.191	78.717	83.1	106.01	118.41	80.592	92.965
90.254	108.15	62.208	97.612	126.33	170.44	70.234	120.83	179.45	204.88	166.69	159.94	112.75	141.36	144.63	110.34	134.07	96.043	78.9	80.083	100.86	116.29	53.226	96.97	88.162	154.23	136.17	143.88	103.12	94.889	65.17	98.392	54.268	77.58	59.766	80.786	102.39	88.499	135.52	86.663	141.56	60.49	77.112	87.455	78.198	85.012	100.6	97.548	101.36	94.608
89.26	95.363	67.64	102.47	107.74	128.88	59.465	103.65	139.01	148.5	143.1	155.34	108.58	130.65	124.67	95.407	109.42	58.66	74.262	89.292	107.02	112.38	41.155	117.43	122.86	145.62	155.1	123.91	88.163	61.779	60.552	91.864	66.455	70.377	79.254	105.7	93.164	86.681	111.51	63.077	86.684	17.416	77.573	80.727	71.29	92.521	86.665	72.872	128.14	93.171
100.7	99.311	81.798	105.34	98.96	88.328	69.923	86.803	108.55	93.956	104.94	129.1	108.74	100.46	95.459	66.936	97.946	57.05	92.244	102.96	104.97	93.723	58.8	131.11	173.08	136.46	145.87	90.678	86.596	53.424	64.538	85.558	96.593	84.009	114.79	143.61	77.565	89.033	73.161	64.204	23.315	22.34	86.046	80.246	87.134	104.64	85.579	63.404	143.92	92.434
107.58	114.92	92.421	115.33	123.19	82.228	83.969	82.747	104.89	75.834	79.721	116.58	101.14	78.211	79.517	51.526	110.06	76.91	110.07	109	131.93	99.923	91.473	139.55	235.87	166.31	133.69	87.431	96.288	71.152	92.327	93.004	117.57	106.92	139.43	174.57	65.689	88.677	55.96	83.918	4.9304	60.78	90.956	79.305	115.13	115.14	96.216	59.916	143.25	93.82
106.45	115.7	93.941	139.18	141.74	94.544	90.503	100.33	101.55	81.359	86.286	129.7	90.258	81.269	74.04	69.831	123.75	78.042	114.23	103.15	170.32	124.34	117.5	149.2	247.09	202.25	122.54	105.91	104.41	89.408	128.84	117.66	111.78	119.1	128.03	178.85	66.935	80.523	69.713	98.066	40.962	74.066	88.941	81.4	123.52	121.37	105.76	59.804	135.28	101.85
104.55	108.75	96.799	142.54	195.03	128.71	101.06	94.618	165.38	98.49	94.538	121.28	83.096	67.989	74.486	76.173	119.6	57.789	105.64	96.53	214.62	159.33	110.66	136.31	270.19	235.07	149.36	140.23	98.875	87.154	164.13	133.15	107.39	117.33	81.132	127.79	79.188	67.487	88.6	90.422	93.201	66.361	98.133	101.08	126.65	124.99	111.86	78.092	137.41	128.68
111.37	101.12	105	135.73	231.62	152.08	113.42	93.298	220.96	100.07	95.809	105.59	94.292	67.922	86.637	84.419	95.138	44.982	100.14	101.84	231.42	170.82	99.053	118.49	277.28	221.28	190.26	161.65	87.829	83.14	182.94	138.59	122.53	113.35	51.51	69.592	95.892	64.599	91.048	72.683	123.43	58.03	111.81	121.37	109.85	117.64	98.632	94.118	133.46	140.47
120.89	106.57	118.57	114.21	218.96	137.46	125.67	90.934	214.6	77.664	96.955	97.57	115.86	85.821	101.84	93.508	73.891	42.831	93.248	108.69	205.1	158.29	88.92	101.38	268.61	172.68	202.07	154.01	77.549	71.113	163.2	120.08	138	108.84	76.99	47.649	102.07	81.633	80.891	60.802	119.58	66.244	124.18	125.61	89.983	90.976	73.985	97.139	130.33	128.19
128.67	119.85	131.07	107.29	158.74	87.779	129.37	102	131.73	41.86	115.03	128.33	131.01	129.64	103.75	114.76	73.442	43.839	85.315	108.05	152.2	129.43	107.35	111.63	234	127.82	185.3	130.98	66.252	52.466	118.41	96.106	126.31	104.23	142.33	74.273	93.75	103.83	76.21	60.161	99.02	61.967	119.97	103.67	59.608	45.766	53.724	79.433	129.07	95.442
114.51	128.16	137.56	84.812	156.56	64.21	117.08	73.065	106.45	32.972	103.33	132.62	107.39	125.01	97.728	104.53	83.193	49.931	80.47	104.83	151.12	136.56	124.26	106.59	254.99	134.14	182.18	130.61	56.587	39.061	95.346	69.371	100.81	94.153	178.44	85.894	84.878	116.16	85.029	70.789	89.755	82.456	107.71	83.247	68.535	25.779	65.028	69.799	141.41	87.888
98.918	114.11	133.62	79.12	168.93	59.728	88.695	51.704	93.944	36.825	87.206	121.51	63.115	98.56	82.027	91.31	84.923	47.671	95.744	108.76	182.39	151.73	138.58	108.91	255.97	153.99	192.77	145.46	50.407	34.828	89.42	63.829	73.049	82.146	159.84	85.609	84.522	106.58	100.53	71.797	95.343	74.658	86.657	74.941	80.648	37.593	90.829	69.654	150.44	99.415
101.86	104.18	117.19	86.791	174.97	69.898	62.221	54.599	85.691	42.436	80.305	109.18	30.8	71.753	55.186	76.909	82.158	52.041	127.73	121.18	190.93	143.23	124.58	115.1	215.46	161.69	203.36	154.73	52.436	43.672	78.485	68.006	64.033	77.921	93.291	69.668	90.54	81.323	110.67	54.457	109.26	32.792	70.387	77.113	83.383	55.735	110.72	76.138	151.58	116.91
119.66	106.03	104.12	87.081	163.64	82.33	63.95	73.822	90.302	53.185	79.124	91.187	38.59	56.197	45.975	64.726	80.018	67.99	153.92	132.22	170.77	121.49	95.182	108.01	162.6	141.94	186.42	148.06	64.592	62.431	74.04	75.937	83.206	84.542	46.355	65.565	94.795	64.887	102.39	42.854	105.04	12.029	77.193	88.058	94.774	77.066	116.18	88.251	139.31	121.47
135.04	124.08	101.84	93.081	142.37	94.158	91.234	105.46	98.612	68.932	81.789	102.32	76.05	71.583	49.986	68.138	88.905	93.239	153.23	132.45	130.71	101.91	83.198	107.04	136.71	125.51	149.23	134.78	75.023	83.243	88.368	90.491	110.62	100.15	63.558	87.178	92.422	69.221	86.715	56.247	78.485	31.865	99.128	88.963	103.18	83.347	106.54	87.095	119.75	104.48
135.8	134.03	112.77	111.58	113.71	94.549	126.61	126.95	101.45	77.936	88.399	135.04	111.75	98.33	43.663	83.752	100.46	98.622	126.62	117.68	84.446	87.428	104.24	122.1	134.31	122.91	104.85	117.15	70.202	82.02	113.71	112.13	114.74	109.49	128.98	122.31	85.229	87.519	76.179	89.189	41.887	64.7	120.96	82.962	99.188	80.736	95.844	80.657	108.32	85.818
119.5	131.17	125.26	124.78	127.53	108.87	144.46	108.42	141.49	85.438	77.32	146.17	111.22	90.78	20.426	81.669	104.13	93.541	98.998	102.44	59.369	81.156	131.79	132.78	168.45	142.82	91.917	110.15	57.729	69.408	138.97	126.66	100.12	107.27	168.21	121.53	84.017	103.63	77.375	119.66	30.185	102.42	128.31	82.713	96.938	84.311	97.569	85.387	111.04	91.73
95.235	127.32	127.74	136.91	183.62	152.5	126.74	83.937	185.76	100.05	55.581	136.3	72.115	69.488	17.965	74.054	102.58	101.59	91.878	105.78	87.961	94.919	147.69	144.47	232.33	186.65	133.52	140.47	59.574	75.627	154.14	131.61	92.908	105.77	158.31	96.532	93.584	110.09	88.338	126.63	58.019	143.23	108.54	83.006	96.285	96.424	96.789	84.674	102.12	101.62
93.16	111.92	109.82	150.01	147.09	159	98.966	107.83	142.15	102.57	69.887	133.23	61.355	84.107	45.138	97.534	102.69	129.52	109.77	114.65	73.07	67.123	156.03	152.43	137.29	142.86	127.59	132.96	93.187	113.19	131.77	134.33	86.781	104.91	98.01	79.798	108.52	106.6	98.044	109.52	120.24	134.73	73.577	82.151	78.414	109.09	86.738	83.116	71.782	91.314
100.45	111.11	89.439	124.33	96.918	152.64	94.225	120.41	120.22	117.34	101.46	120.15	88.172	98.347	104.54	107.5	122.09	163.61	114.46	112.99	56.422	57.401	130.95	128.5	40.283	90.54	95.928	115.26	134.65	145.3	99.278	114.51	90.344	104.96	40.314	70.118	113.36	102.29	98.993	84.606	170.86	122.39	63.964	88.718	92.805	118.36	84.298	92.866	52.165	82.951
105.39	103.41	79.388	102.51	37.882	130.64	108.42	137.24	97.746	127.97	138.68	130.13	143.13	133.78	169.6	129.63	142.76	184.64	98.782	100.82	54.444	69.177	121.69	110.26	-23.909	51.084	59.279	97.293	152.56	159.67	94.721	108.65	94.246	104.42	40.17	94.13	110.09	102.19	92.18	77.155	176.23	109.5	79.066	96.793	103.99	125.25	86.995	102.56	42.609	74.185
99.455	89.859	87.695	91.653	29.169	109.09	126.57	119.31	100.19	116.24	157.89	140.63	178.43	147.61	191.76	137.74	145.38	163.25	68.768	83.626	79.883	99.699	119.31	104.71	23.171	70.762	64.036	97.556	125.01	125.99	111.37	110.02	89.316	95.608	89.748	127.93	100.98	103.92	86.213	83.85	135.94	95.404	109.99	111.51	106.45	127.81	99.118	120.51	59.382	88.228
90.829	80.25	111.27	104.99	92.962	104.21	133.24	77.889	120.51	81.32	149.14	134.74	166.26	128.24	168.72	127.11	121.26	110.54	51.485	78.789	136.14	125.99	132.3	120.3	173.71	148.07	138.22	130.93	69.782	66.53	141.73	118.69	87.888	86.357	150.81	152.99	91.834	101.6	84.704	92.156	79.614	79.123	130.21	126.9	92.669	125.41	110.11	138.05	80.007	109.65
83.326	80.607	136.43	105.51	161.68	96.291	132.66	19.337	135.85	38.116	114.71	84.03	119.99	67.536	126.36	95.076	83.538	52.188	57.286	84.662	171.87	124.95	133.88	118.13	297.24	203.42	195.37	151.2	34.069	16.288	156.1	114.24	93.36	77.463	173.26	147.7	86.308	102.73	90.368	97.494	49.497	77.334	133.35	141.36	97.361	127.6	118.62	157.43	96.954	128.06
89.211	96.992	150.27	108.49	174.23	82.727	136.52	4.1797	125.85	15.325	84.018	42.568	84.048	25.299	91.649	71.404	63.111	32.993	82.921	98.661	149.86	83.988	149.95	114.69	292.7	197.86	192.54	139.69	40.074	18.737	160.42	115.66	109.85	84.827	151.42	122.59	84.471	104.41	98.295	102.39	55.524	73.127	119.11	139.61	107.33	123.16	120.46	158.54	94.295	118.7
92.738	111.32	146.13	118.21	100.29	65.326	135.63	51.607	65.178	24.598	70.244	46.999	73.768	41.535	75.012	80.199	69.678	55.164	104.76	111.41	81.788	39.972	170.21	119.48	161.6	137.7	111.75	99.267	76.197	68.083	153.65	133.01	123.43	104.88	126.09	110.77	89.349	113.22	107.98	115.25	78.416	76.363	100.33	121.07	115.52	117.71	115.96	133.84	81.066	89.986
80.838	133.33	125.87	110.54	90.493	107.23	121.98	93.277	86.017	81.526	42.783	68.939	66.28	67.021	61.004	69.206	96.743	117.32	104.67	120.89	39.896	47.911	152.92	109.32	114.97	126.91	61.863	89.022	105.96	130.95	151.12	144.61	138.53	129.8	104.4	85.85	102.76	120.62	116.45	130.5	101.19	118.55	97.909	104.76	139.26	113.62	122.07	108.56	83.737	86.26
77.674	94.752	111.57	102.54	45.555	113.27	108.79	133.09	62.519	117.03	58.96	68.053	82.826	98.767	49.663	71.743	97.725	117.53	90.624	108.63	12.148	67.072	127.09	94.239	67.523	88.659	17.47	73.534	108.31	127.4	120.76	157.99	114.8	126.29	128.27	121.75	114.05	121.91	108.5	128.95	90.501	112.57	115.5	120.27	143.03	139.44	132.87	121.75	91.963	100.07
79.508	99.604	101.84	98.28	191.19	189.41	85.899	123.07	153.53	163.55	64.652	56.542	69.458	93.587	50.602	34.743	99.279	119.51	72.133	101.55	96.136	138.95	83.423	84.294	277.07	196.14	153.41	158.59	87.631	96.498	114.01	139.74	105.49	123.23	150.11	136.91	118.89	103.76	104.05	97.548	83.114	105.8	131.95	133.43	138.24	137.23	139.98	133.29	100.49	119.93
102.51	129.2	93.78	71.454	346.34	232.78	86.52	61.612	280.16	182.34	73.521	18.297	68.632	37.707	43.206	-23.827	101.94	123.19	66.779	84.591	141.64	158.04	38.649	46.683	438.61	271.04	284.52	202.33	77.202	60.925	104.8	88.244	93.606	108.86	109.48	92.974	114.86	75.098	106.06	54.925	106.67	60.171	147.14	146.29	131.51	105.61	153.96	162.9	121.35	143.57
101.33	124.84	110.71	92.385	334.54	202.89	76.519	72.319	199.23	168.35	96.381	21.209	64.76	57.121	116.75	28.974	95.177	105.19	73.86	83.682	241.76	198.36	76.6	69.676	459.7	275.39	321.31	232.98	92.444	59.254	132.7	85.477	96.429	102.85	157.2	142.02	111.28	80.687	115.62	51.063	108.33	61.667	132.33	130.88	101.08	91.231	125.77	130.4	89.414	97.267
104.61	124.99	138.18	91.966	263.1	148.11	101.49	58.108	154.81	147.66	110.95	24.676	78.819	56.892	159.55	63.144	105.83	100.25	82.133	83.949	262.35	190.01	123.35	86.777	376.91	226.94	263.89	201.12	102.28	68.099	153.08	90.017	111.56	106.27	187.17	154.57	103.77	93.403	118.33	75.667	98.28	80.245	130.15	122.52	92.094	71.326	110.62	112.92	74.564	69.169
108.86	119.8	153.11	89.149	159	97.164	129.17	53.432	122.29	124.31	117.52	49.274	98.117	69.652	151.54	84.473	121.07	108.63	88.118	86.975	195.05	137.19	143.87	104.83	224.75	148.35	154.6	132.19	97.092	80.191	132.52	98.751	123.06	114.19	198.34	150.88	102.28	105.49	117.55	108.7	88.76	101.1	131.43	116.49	83.105	52.068	99.215	106.04	73.564	63.539
109.42	105.01	149.81	89.442	98.884	79.841	138.39	66.959	106.43	112.03	114.51	75.167	109.11	96.047	129.21	92.949	124.4	110.34	90.41	91.48	126.08	93.048	129.48	115.54	118.54	96.673	89.35	91.555	82.765	79.127	86.069	99.195	123.41	115.77	198.68	152.46	105.13	107.46	112.13	116.93	86.794	108.68	131.38	111.56	78.991	54.331	87.02	104.76	77.032	71.477
106.89	91.456	132.21	84.224	116.39	95.943	129.38	81.39	120.59	114.96	104.97	83.882	111.95	113.62	123.79	87.518	115.8	98.867	94.612	92.958	114.96	88.104	97.363	105.48	101.61	94.656	109.71	99.036	76.96	66.037	53.283	82.73	110.73	103.49	172.16	143.09	104.17	95.506	104.5	85.729	100.28	83.599	131.29	106.2	93.109	81.88	83.625	106.2	92.161	90.48
98.474	85.219	113.72	73.924	163.4	117.25	107.81	86.966	128.5	119.37	99.377	83.596	106.49	116.86	142.04	86.751	105.32	77.454	104	92.096	173.93	125.16	80.302	87.552	137.79	125.83	175.55	132.72	88.123	56.026	65.578	65.676	91.979	82.83	128.98	121.43	95.43	81.733	99.55	39.731	116.93	39.808	130.01	97.933	122.97	121.75	92.431	99.354	120.7	114.52
97.759	90.291	102.6	73.845	167.59	112.98	88.758	91	95.576	102.73	117.32	103.19	100.78	117.53	142.25	102.02	104.98	62.887	119.72	91.985	225.77	147.04	100.7	91.297	144.64	147.17	214.32	142.48	103.57	61.775	110.39	73.46	75.801	69.703	81.844	95.83	82.958	75.809	99.718	18.474	123.82	-6.7475	124.63	89.183	136.89	141.84	107.93	86.903	152.35	137.55
103.2	97.954	101.4	83.013	126.94	91.346	78.953	96.729	39.011	71.78	139.42	129.36	91.042	117.19	114.88	124.17	109.42	74.155	133.72	98.815	230.34	131.92	145.08	113.78	119.99	136.58	193.51	120.36	112.1	91.815	165.43	112.5	79.805	75.325	57.613	87.45	80.863	86.641	103.42	51.043	121.19	7.7718	114.54	88.571	129.87	141.59	115.12	80.241	156.35	147.82
109.22	111.96	103.56	88.42	99.446	78.521	81.391	93.88	12.917	50.223	142.92	137.96	73.831	106.4	73.005	124.54	115.08	107.35	132.29	108.24	183.03	94.006	166.05	129.1	119.5	119.34	144.33	94.242	109.71	124.47	194.87	148.17	101.39	93.773	60.168	94.36	91.85	106.2	111.67	112.96	127.14	87.982	106.09	97.405	118.28	127.09	106.26	88.877	125.47	141.95
117.72	128.4	105.2	103.08	105.5	78.728	95.738	101.18	20.003	49.149	137.23	141.26	66.169	105.32	49.453	110.05	121.1	139.55	118.43	114.04	112.91	55.184	162.63	138.24	141.72	115.77	119.06	92.281	101.68	137.31	189.81	160.47	120.03	111.39	82.109	110.08	104.4	114.33	120.81	149.71	147.88	150.45	102.81	104.86	100.55	106.69	84.125	102.09	71.03	113.57
98.699	125.42	104.9	96.241	135.24	92.723	99.726	98.683	52.589	73.685	97.304	115.89	64.773	101.55	92.454	98.982	115.36	162.98	105.98	119.07	102.23	74.883	132.75	109.84	163.58	109.12	110.85	114.04	110.93	146.84	183.73	145.12	129.95	110.16	110.14	110.32	115.72	119.36	128.42	150.73	175.99	206.31	108.94	110.2	118.24	121.78	68.003	108.1	25.17	83.487
93.669	113.05	103.98	75.469	132.89	79.347	114.84	77.477	99.77	80.933	88.13	97.857	97.949	91.194	126.66	86.032	112.46	154.47	109.32	112.3	77.777	78.85	102.29	73.846	97.011	74.658	97.695	100.23	118.19	129.32	156.01	115.49	108.78	89.733	96.734	68.162	106.96	105.34	123.16	108.8	180.88	151.21	125.98	118.44	135.74	132.31	82.976	123.77	34.995	82.44
92.004	103.66	109.6	64.349	145.83	81.134	120.03	58.778	150.75	79.208	96.772	101.03	125.33	91.406	157.75	89.524	110.11	134.33	126.42	115.66	121.5	106.47	102.26	71.462	76.919	79.038	124.54	107.99	116.36	118.08	152.25	112.12	97.727	79.132	90.367	38.796	89.739	93.017	105.75	75.691	136.86	95.912	128.84	120.02	140	132.37	105.55	120.79	66.923	90.091
99.939	98.879	107.96	72.628	136.75	80.234	113.68	62.809	156.19	62.06	121.79	123.26	136.2	107.86	152.8	109.99	103.93	109.8	143.41	121.04	156.46	113.46	116.89	99.874	65.545	89.09	143.76	109.9	108.3	117.23	146.8	133.58	96.083	83.542	86.853	48.471	78.443	90.397	88.478	75.77	74.691	70.742	104.81	111.63	109.51	107.06	113.27	107.04	96.022	93.671
111.69	101.67	100.47	93.152	136.98	87.484	106.22	80.714	146.26	56.081	140.7	134.32	128.13	119.71	130.76	122.03	94.768	83.336	144.93	120.61	174.1	112.86	131.84	129.74	97.108	116.02	163.01	122.67	101.03	114.98	144.52	157.07	104.77	98.577	87.583	88.075	78.172	94.027	78.25	97.174	28.742	84.437	70.189	100.36	67.307	72.296	101.77	97.165	106.66	91.544
118.74	102.26	90.54	119.21	131.27	96.561	99.421	109	121.3	71.664	146.91	130.17	116.6	125.48	118.67	125.63	85.87	59.388	133.93	111.29	169.33	114.85	144.54	139.15	119.68	136.77	169.33	137.95	103.85	108.2	148.46	165.64	110.03	110.23	84.331	123.44	86.915	96.778	79.715	112.92	23.631	100.93	47.843	91.389	33.614	51.201	82.831	93.843	102.87	90.121
116.68	95.136	80.25	132.11	85.46	92.158	89.444	131.92	74.877	92.887	150.64	121.45	115.59	126.53	114.93	127	83.72	43.048	121.39	95.456	128.95	113.53	139.98	119.59	62.445	117.94	130.76	124.24	116.36	97.342	139.03	148.4	96.335	106.05	64.109	119.32	98.103	97.803	93.545	110.44	59.251	93.764	51.353	88.428	21.21	50.5	75.143	94.895	105.83	102.83
109.46	81.848	76.29	125.73	22.605	83.712	78.587	143.32	36.698	108.58	156.49	112.79	125.56	126.74	116.84	130.22	88.67	43.525	116.9	85.899	85.898	112.59	122.61	88.047	-37.136	70.336	66.174	90.103	128.09	92.983	116.15	119.58	76.628	93.055	42.635	88.165	107.09	101.85	107.77	105.72	105.05	91.573	73.114	92.942	30.397	68.672	83.748	95.858	112.39	120.76
106.76	83.24	73.762	111.13	0.81589	90.896	72.798	145.12	45.403	117.29	157.86	112.57	133.14	128.17	105.78	125.47	102.06	68.779	116.86	88.052	56.458	106.89	89.567	68.768	-86.541	42.404	27.779	64.736	128.3	99.942	78.293	88.507	68.958	87.125	27.662	58.06	110.93	107.01	114.03	110.45	139.9	113.01	90.623	95.254	45.247	80.75	98.416	93.628	113.04	125.93
107.79	89.07	78.039	104.74	36.448	110.6	80.868	145.92	89.317	126.22	144.67	103.85	130.05	128.92	102.82	114.8	110.58	93.322	112.19	97.125	76.997	115.69	62.292	72.035	-25.624	61.006	47.621	80.454	117.54	104.37	49.619	70.331	82.422	93.796	48.45	77.426	107.78	111.88	102.96	121.89	140.75	154.38	94.423	96.675	64.812	95.603	106.24	95.107	94.993	104.89
110.2	82.276	78.329	113.15	48.417	104.92	94.743	154.91	91.011	123.48	123.52	94.81	125.63	133.96	103.61	115.28	104.36	103.28	104.72	98.924	84.96	108.13	47.958	84.337	16.213	64.963	66.575	89.512	110.82	103.45	27.116	65.844	93.489	101.04	75.258	127.99	102.65	111.5	85.974	123.39	125.13	159.06	86.188	95.814	78.989	113.84	105.6	105.14	75.834	75.141
112.67	85.16	78.198	124.85	80.984	108.28	107.68	145.32	105.42	124.24	99.563	93.164	118.54	122.79	107.77	105.28	94.868	110.91	98.102	97.617	90.752	97.272	55.342	95.021	65.543	85.735	109.03	103.29	106.15	100.37	34.818	68.696	103.64	109.8	78.751	143.17	96.362	97.921	73.371	105.03	101.29	122.92	81.899	94.844	98.569	124.4	107.89	116.79	76.527	68.359
114.79	83.084	85.862	124.91	88.55	103.4	115.05	119.51	105.69	117.78	105.69	91.766	117.06	100.72	117.44	97.966	81.223	91.929	92.535	93.968	93.322	90.253	82.513	100.21	75.916	89.305	126.78	102.78	99.802	81.033	53.933	77.944	99.742	109.49	76.19	126.41	89.845	83.568	68.716	83.037	63.351	73.164	87.946	100.42	121.2	133.35	111.88	123.58	94.674	87.461
123.3	87.128	92.429	132.43	75.653	97.004	113.97	114.98	90.272	104.7	151.24	113.69	121.48	99.922	115.43	105.5	73.766	59.268	88.673	94.886	83.62	80.425	118.03	121.82	55.321	84.45	125.78	97.101	87.851	57.699	59.966	92.646	84.499	105.77	76.061	99.881	84.813	74.216	73.44	73.133	26.876	31.843	86.696	96.879	112.15	118.83	104.29	107.61	106.29	104.05
129.15	87.772	90.539	154.11	43.882	85.869	107.71	150.07	55.006	94.713	202.15	144.74	126.95	129.9	107.4	131.01	71.747	25.978	85.807	99.331	69.884	78.049	137.33	152.64	17.444	72.237	107.24	94.2	79.19	44.177	44.084	105.99	65.858	99.79	88.974	100.66	82.645	76.488	81.005	78.359	10.878	15.057	69.189	80.569	70.66	91.87	81.865	76.216	94.171	97.388
117.51	85.056	85.038	143.76	72.67	97.795	113.68	154.75	110.69	115.9	187.9	118.74	125.53	121.51	106.68	116.72	74.635	21.808	83.851	100.92	80.175	105.32	107.28	131.65	42.277	79.147	101.46	102.45	83.041	50.588	35.636	94.07	65.594	92.052	85.753	93.32	81.839	84.621	79.57	84.998	28.5	41.118	61.19	76.232	64.047	85.13	76.831	75.332	80.722	98.996
93.022	60.166	84.196	136.85	81.702	100.76	118.07	161.55	135.43	139.56	137.94	87.415	124.91	119.45	125.07	113.03	76.151	45.327	93.994	100.02	98.096	132.76	79.677	99.826	43.422	73.534	93.453	103.38	100.19	82.36	47.464	87.764	75.893	89.637	87.416	108.62	82.73	91.902	74.005	80.198	65.661	57.172	61.84	79.076	71.646	102.61	83.338	88.319	62.859	96.266
73.814	26.352	102.49	126.96	68.249	88.915	124.76	150.1	122.28	146.5	102.49	65.765	128.94	114.96	150.96	118.72	77.531	70.646	111.2	96.571	114.81	143.48	87.153	80.222	34.641	60.89	86.758	92.961	112.86	106.77	79.386	94.905	90.836	95.789	106.83	136.81	81.808	93.578	68.72	70.564	88.76	60.712	80.615	94.521	96.947	133.89	100.88	109	54.247	95.915
64.951	22	114.34	99.293	37.806	70.154	118.1	112.54	84.835	130.58	96.045	67.706	123.82	99.932	137.64	122.34	84.412	97.854	122.08	91.868	73.815	115.12	95.04	71.122	1.0079	30.448	49.936	49.165	116.45	116.94	90.339	92.989	99.115	105.32	110.21	132.59	87.838	95.896	82.881	80.861	109.33	90.703	101.32	103.4	126.65	142.61	115.94	116.81	69.019	102.02
74.982	42.691	125.05	108.72	19.233	62.755	106.06	113.02	21.598	115.67	132.47	101	109.04	113.9	113.95	144.1	92.317	87.712	119.43	97.696	63.018	101.32	140.19	122.14	39.303	43.043	48.429	51.676	97.656	92.943	95.906	106.92	110.26	122.99	160.2	163.24	93.327	101.22	96.983	115.13	88.446	141.75	105.25	95.98	123.47	134.52	104.72	92.45	66.341	75.387
89.349	77.197	102.54	116.3	-8.0113	60.536	91.14	123.18	-17.149	115.98	146.32	118.14	92.782	118.13	61.417	147.22	98.785	75.145	108.4	101.04	18.743	81.398	139.42	151.65	42.432	37.979	16.191	41.949	82.828	68.1	65.192	99.359	112.2	126.96	169.46	164.25	104.19	111.25	109.4	155.96	80.647	187.97	95.947	82.275	109.3	118.11	91.722	77.261	71.193	57.276
96.063	100.47	68.27	118.45	-7.2168	84.416	80.847	131.33	3.0389	143.67	110.88	104.81	82.461	110.41	40.388	128.88	102.97	82.433	99.991	104.43	20.199	93.904	106.05	142.75	54.003	48.644	1.2385	53.805	82.118	70.141	45.003	84.534	120.88	121.92	147.63	146.82	115.59	121.07	107.65	174.32	86.191	211.4	86.604	78.538	107.69	117.37	91.796	83.959	71.748	56.5
101.51	81.261	44.627	105.92	-57.473	80.054	79.542	133.53	-2.7196	149.03	75.773	82.979	100.28	110.47	68.484	122.94	100.77	95.785	100.93	97.043	32.682	101.13	69.85	102.85	-30.914	16.033	-41.044	39.567	99.394	93.094	34.101	78.725	116.29	103.55	108.18	134.09	123.97	129.22	98.681	158.55	105.87	180.36	85.691	92.415	115.4	131.01	104.36	110.22	69.103	69.87
119.36	77.129	47.681	82.995	-27.915	96.735	92.902	106.81	56.746	133.54	70.187	88.274	129.47	108.18	124.29	105.03	113.78	126.79	104.14	90.302	79.238	108.64	65.25	73.043	-45.853	36.021	-7.2688	53.184	112.05	123.51	63.45	83.634	118.99	96.018	62.161	97.782	123.87	121.53	93.637	119.37	130.41	135.26	92.86	105.98	127.95	115.37	119.31	122.58	67.771	84.928
141.36	81.689	71.642	68.747	18.289	97.197	109.66	84.43	89.303	88.482	112.66	119.55	153.73	119.21	173.34	105.17	129.17	124.51	101.06	85.728	127.41	115.96	98.781	80.684	-22.862	68.833	49.502	78.997	112.05	123.76	106.2	101.06	116.17	93.199	54.699	78.965	115.34	111.39	97.013	89.878	140.05	108.41	97.604	106.13	128.92	82.1	114.62	102.2	69.418	80.906
154.71	97.748	91.329	73.184	53.589	82.165	121.81	79.688	87.093	47.102	159.29	148.52	156.21	127.54	163.33	109.64	139.62	86.434	91.78	84.873	132.87	115.94	130.24	109.36	6.8826	89.105	84.933	96.132	98.559	90.373	127.89	111.81	106.4	90.435	70.577	69.382	99.709	102.94	103.17	83.038	134.98	94.618	99.074	93.015	117.03	50.498	98.407	68.788	89.292	73.601
139.46	108.3	89.966	97.385	44.03	66.208	113.82	103.52	43.772	45.242	149.6	152.28	129.17	130.5	100.95	119.46	134.52	56.305	86.671	92.482	93.973	109.22	127.61	126.55	-8.8778	68.831	60.336	86.149	88.377	70.689	118.75	111.26	99.322	89.173	88.774	70.605	88.537	103.82	108.05	100.01	128.65	95.42	97.051	76.417	101.42	51.68	86.16	47.14	118.69	78.701
104.16	107.84	80.922	104.95	5.2363	54.313	101.49	110.13	19.955	80.895	83.445	110.16	88.657	101.76	21.551	106.55	118.01	56.698	81.935	97.851	25.841	89.064	77.515	100.96	-57.096	21.241	-16.523	41.537	85.395	74.405	77.066	89.279	95.111	89.449	91.462	75.545	84.135	110.36	108.26	120.52	123.84	95.124	106.17	79.83	107.56	85.758	98.02	70.981	151.26	112.28
66.442	123.16	85.827	96.086	57.377	95.806	91.393	86.004	102.2	142.1	-8.9173	59.987	42.83	56.574	-2.039	66.927	104.78	114.08	74.835	110.32	29.916	93.392	36.498	66.469	18.11	47.095	-19.533	42.41	86.027	117.95	69.467	70.545	118.14	109.18	97.7	83.26	91.35	115.08	107.05	136.87	117.61	134.13	117.8	94.272	134.45	121.53	119.29	108.94	151.73	142.36
62.622	113.77	102.1	111.83	27.635	77.928	88.566	100.57	83.658	135.6	-11.119	69.849	41.164	75.041	27.647	79.723	87.882	140.49	69.208	110.79	25.492	66.159	60.65	85.75	7.4506	41.561	-25.365	31.505	87.609	143.71	66.24	88.283	115.49	123.35	134.79	145.45	102.84	117.25	107.32	137.89	101.17	124.83	111.83	102.46	117.33	133.97	115.14	127.62	114.78	126.01
79.598	113.65	111.09	124.78	19.114	52.944	90.192	108.29	55.113	89.867	40.606	108.99	64.457	107.35	76.33	93.637	81.456	121.77	63.593	103.9	41.137	59.441	100.69	127.46	18.908	61.893	8.0726	45.238	85.474	129.04	82.248	112.1	101.02	123.56	165.08	181.87	107.94	113.58	107.01	119.55	81.445	101.37	97.668	99.511	99.65	121.13	95.099	119.44	90.38	98.999
95.03	123.02	100.7	119.61	84.92	75.203	93.947	93.423	96.054	70.445	69.89	125.74	98.626	111.49	117.07	77.394	84.557	94.095	70.605	102.59	91.791	93.532	123.51	140.8	76.225	102.2	74.664	86.307	87.229	110.08	134.72	128.15	105.56	114.96	149.67	138.8	104.9	101.88	95.883	92.426	67.366	98.35	89.292	94.868	117.83	114.91	83.87	100.91	101.11	97.334
99.067	107.34	76.17	119.13	74.405	86.787	89.996	106.14	65.587	75.184	86.976	137.46	139.86	129.81	129.81	86.655	88.963	60.271	87.154	100.29	106.42	117.01	117.89	132.77	19.18	76.639	66.203	88.511	99.1	100.71	155.35	133.24	106.91	98.988	112.69	85.396	94.715	89.173	84.192	61.923	62.793	71.011	82.268	85.922	133.65	117.68	78.123	75.23	132.07	108.55
98.308	88.915	69.014	106.13	50.721	97.856	97.076	114.55	56.156	108.29	92.763	133.49	169.04	137.75	129.75	97.045	100.74	52.442	94.752	95.986	101.98	120.41	95.914	104.53	-42.028	39.339	29.173	72.554	109.97	103.62	135.29	114.58	112.33	92.644	78.275	47.635	82.306	72.432	78.125	38.83	66.676	42.502	84.53	80.3	141.84	106.24	83.347	61.853	156.04	118.32
96.747	72.425	92.76	78.566	24.62	83.76	113.42	110.64	66.921	125.73	104.37	119.57	170.87	136.78	143.87	114.21	109.99	65.913	86.08	89.318	96.558	108.22	86.152	76.395	-58.913	9.1768	-9.2163	54.612	115.19	105.61	86.767	83.877	112.33	93.547	81.064	57.344	79.76	62.981	83.809	40.522	78.917	44.771	89.427	77.598	128.03	73.111	85.954	62.356	146.05	100.23
100.55	78.2	129.68	76.9	33.74	62.554	119.99	118.39	73.761	99.438	129.06	138.98	138	152.19	167.19	143.27	116.5	91.311	77.117	92.048	119.33	102	113.93	93.345	16.825	38.641	18.829	79.347	108.14	101.75	55.109	71.905	108.79	101.2	123.48	103.24	90.32	64.508	100.06	63.95	96.118	69.669	82.629	64.719	73.388	16.584	72.251	54.046	101.89	48.026
106.35	98.268	146.41	73.565	79.615	52.133	116.55	100.2	104.79	44.404	132.33	149.13	93.99	136.39	158.88	140.03	116.08	116.48	86.582	98.698	130.99	95.587	131.77	102.87	110.89	85.009	70.891	105.55	98.256	94.095	62.842	74.727	103.39	97.924	133.41	104.68	109.3	79.149	115.26	98.251	122.97	104.59	80.816	63.509	34.181	-16.769	69.99	65.701	77.674	25.924
105.79	101.91	137.22	80.629	97.469	53.025	101.82	83.918	91.767	-2.8161	115.9	146.68	67.441	110.99	124.83	127.71	107.84	121.28	113.25	104.87	126.31	89.681	132.6	103.4	134.04	104.63	90.604	109.2	95.843	94.323	109.6	102.23	100.57	86.077	117.76	85.509	126.05	106.91	122.61	130.64	139.23	127.89	86.504	78.455	31.014	10.892	80.612	86.665	81.791	47.244
95.478	89.576	108.04	68.198	62.735	56.848	88.261	58.024	61.679	-9.7765	80.083	119.23	72.6	69.871	71.575	106.01	102.08	128.6	133.56	98.366	54.501	54.514	92.075	70.536	35.746	56.293	21.969	48.745	113.09	118.81	146.08	120.36	98.433	72.977	62.979	44.858	138.19	138.23	130.95	157.24	159.69	146.32	101.93	104.75	75.983	82.524	105.83	115.81	116.07	111.38
90.995	92.133	90.415	106.43	53.006	92.617	76.549	97.162	35.663	35.307	61.47	146.09	91.372	92.591	56.995	123.06	113.54	170.44	136.39	100.79	8.3031	19.15	103.67	101.99	-14.251	48.424	6.8469	35.03	131.86	178.64	179.08	150.33	118.09	95.842	49.834	55.053	141.32	147.94	137.18	171.73	165.91	151.68	99.5	102.65	89.195	129.75	107.29	96.548	110.98	132.13
92.635	99.362	108.72	85.01	82.927	98.007	103.87	68.743	107.11	88.086	68.604	104.29	103.87	60.745	67.549	92.352	130.8	158.26	101.46	82.654	-5.6822	22.082	85.388	105.88	65.771	77.849	14.01	51.587	128.66	149.45	131.37	116.06	117.51	108.71	80.346	83.17	117.17	135.21	123.39	156.11	135.39	134.96	124.64	119.07	137.28	150.97	118.56	113.15	122.08	153.99
95.125	85.904	126.69	81.965	64.298	62.792	117.63	80.455	105.99	103.16	93.822	77.567	104.17	69.259	99.257	100.23	128.98	127.96	85.666	74.965	18.846	43.825	88.574	122.44	122.48	77.873	32.793	89.034	117.16	99.462	50.824	86.258	98.573	109.66	138.89	136.07	88.75	110.32	96.346	126.46	95.076	87.712	136.27	123.9	140.62	143.63	113.45	122	112.51	136.69
78.708	89.228	98.598	58.321	79.833	64.959	94.984	79.448	130.87	106.83	56.999	58.924	83.422	65.234	97.147	92.386	115.32	154.78	110.94	88.691	41.551	65.229	40.351	75.652	120.68	45.622	48.062	101.07	119.78	108.48	-3.5361	52.909	88.137	98.165	99.588	83.129	80.359	85.114	83.099	100.92	107.31	80.817	130.54	113.7	140.95	115.73	116.26	124.95	121.94	137.3
68.478	89.481	85.322	77.926	131.61	100.25	80.736	104.28	136.27	111.91	43.381	75.956	73.506	88.091	107.35	95.423	99.692	135.06	142.52	115.26	154.08	125.46	32.296	60.792	176.03	84.877	129.4	156.99	105.63	109.04	29.459	68.11	95.387	94.174	93.249	66.045	69.07	62.8	69.686	70.224	79.854	67.919	115.68	101.61	127.28	103.26	110.77	102.06	117.08	123.28
68.512	86.734	83.845	80.79	146.91	114.98	95.497	101.3	152.27	110.08	48.886	85.866	92.91	86.999	100.3	83.906	87.133	85.856	144.59	122.04	184.91	138.46	25.156	33.719	140.98	94.163	142.22	141.65	96.124	102.63	89.154	86.566	96.726	86.628	68.457	48.459	67.356	55.093	72.817	56.528	56.33	63.442	104.81	101.01	130.01	112.74	111.83	89.927	124.86	125.98
77.515	93.011	96.442	88.257	117.13	100.98	120.82	98.552	148.09	96.35	75.059	104.3	113.23	89.531	93.595	83.775	82.229	38.684	110.06	112.2	126.13	109.85	42.245	39.375	60.677	90.753	105.54	91.74	92.982	90.235	128.03	97.347	90.518	85.594	59.832	56.057	76.511	63.934	88.543	65.515	45.963	68.774	91.936	100.34	125.27	127.06	104.25	78.435	123.7	120.91
88.427	104.13	115.14	105.41	66.592	74.001	132.1	106.75	109.71	74.194	103.31	112.94	104.12	99.692	99.962	100.12	78.965	18.24	68.402	100.82	51.651	84.262	83.655	80.446	16.834	93.321	67.359	68.025	91.355	69.991	118.69	96.101	83.421	90.53	85.973	89.202	88.495	85.496	96.682	87.443	43.396	83.131	83.054	104	111.73	143.57	88.475	75.801	103.07	101.86
104.46	133.06	119.34	121.12	74.637	84.038	124.14	109.42	110.61	67.989	106.93	103.03	69.935	95.257	94.71	99.472	83.184	63.287	60.468	103.47	17.165	72.632	123.54	118.36	61.324	118.26	84.831	92.604	87.245	68.858	82.192	83.391	92.61	103.04	95.861	88.165	96.921	101.79	90.449	104.78	60.328	98.673	85.139	113.2	97.283	142.22	81.528	90.87	75.682	86.286
113.92	152.58	105.1	133.86	67.713	95.343	96.334	118.06	67.387	65.838	108.17	97.418	40.892	99.129	74.386	108.35	91.031	123.61	83.682	112.45	23.48	69.049	132.82	136.38	90.666	118.56	99.104	114.3	85.081	82.244	35.145	71.637	98.546	108.95	98.659	86.971	100.97	116.32	90.063	111.18	92.643	105.11	88.394	114.34	76.051	118.2	74.336	99.221	52.624	68.829
112.17	151.44	98.119	142.53	69.456	104.86	76.879	122.88	29.165	75.7	110.96	99.41	45.034	109.17	71.628	124.18	98.877	153	104.27	120.32	84.777	84.541	131.93	138.82	125.9	118.68	119.44	127.68	82.725	102.14	43.356	80.101	106.06	110.09	125.36	115.55	104.33	128.42	102.02	117	116.15	125.98	89.689	103.65	59.579	85.849	65.215	87.74	33.962	43.638
97.868	132.24	100.53	135.21	72.646	101.15	76.351	109.73	31.555	85.29	97.73	102.83	80.819	112.4	84.718	135.88	99.01	150.02	96.526	117.01	117.88	91.445	121.65	122.54	126.06	105.88	114.49	104.09	86.624	128.13	104.84	100.59	108.32	103.61	150.61	144.05	116.29	139.86	124.66	134.11	137.45	165.07	87.909	85.906	58.418	60.18	63.857	72.198	35.521	31.057
84.681	109.87	110	119.88	78.673	87.01	93.711	81.976	61.959	81.895	81.939	104	116.1	106.65	92.539	130.87	92.702	111.1	59.634	98.203	88.594	88.155	100.8	109.81	123.92	112.65	100.32	74.703	86.492	123.4	156.05	112.29	94.496	90.441	160	152.29	125.02	143.87	137.38	142.91	141.33	168.29	90.178	76.556	70.979	48.211	78.31	77.239	68.134	51.143
81.587	92.968	120.71	108.15	129.67	104.22	116.81	60.941	120.87	88.215	66.696	88.79	121.11	94.197	102.18	108.93	81.519	73.533	28.768	81.913	70.501	103.89	94.734	108.12	191.48	164.24	128.72	99.964	81.996	98.279	177.6	117.72	84.789	82.882	147.26	133.09	122	135.98	120.38	131.44	119	140.45	99.699	89.352	98.799	69.532	105.32	107.99	105.7	97.686
99.173	82.284	121.38	123.56	171.84	136.21	132.51	89.792	130.27	104.02	90.166	90.303	107.03	110.21	105.21	105.58	76.046	55.957	32.708	77.612	80.358	115.39	122.66	130.43	249.91	210.77	179.09	157.98	80.064	74.863	153.76	127.13	77.379	85.699	115.76	115.43	106.4	114.42	87.777	94.86	88.948	74.699	103.19	109.12	104.15	105.78	120.31	132.85	119.16	133.07
109.77	86.038	106.1	117.88	205.04	172.52	129.45	115.77	136.2	135.48	115.09	82.772	83.371	114.59	107.25	103.14	81.56	73.807	59.605	84.903	118.3	125.35	136.99	121.36	265.45	210.54	200.6	190.85	95.053	83.276	113.32	119.67	77.742	89.977	65.146	87.292	94.892	95.422	72.655	61.537	91.704	64.385	100.82	122.78	115.82	144.93	118.26	133.86	116.79	150.47
109.85	109.42	82.91	108.5	215.56	192.24	107.59	131.06	148.1	159.79	128.08	93.17	69.479	115.09	102.68	103.49	97.83	112.68	85.497	100.06	141.06	115.52	138.87	103.62	229.16	178.27	197.11	177.24	113.38	121.28	91.521	105.83	83.43	96.71	31.076	66.693	94.07	82.997	85.67	50.149	127.48	100.74	91.563	115.55	117.26	156.79	101.78	101.96	108.48	138.46
98.292	123.31	67.506	115.14	149.47	163.29	70.349	141.27	94.424	144.63	130.75	118.75	64.788	126.55	93.319	119.72	105.74	119.66	89.427	110.11	121.42	96.087	127.18	107.82	146.18	134.1	158.59	129.37	115	140.58	79.73	97.932	79.982	99.22	64.483	94.428	96.856	86.341	107.39	62.722	151.32	126.73	86.168	100.42	107.98	148.16	85.777	64.454	108.11	108.28
83.523	118.99	62.219	116.05	64.145	121.4	36.359	124.06	24.448	111.37	106.62	113.59	58.554	117.98	77.571	120.22	96.344	102.94	78.288	108.95	75.439	85.558	91.52	110.15	85.504	106.06	111.22	83.054	98.666	126.97	68.817	90.189	78.26	98.835	125.32	128.6	96.448	101.18	110.55	88.62	138.27	121.93	99.738	104.29	118.78	138.85	97.528	69.637	126.82	99.03
73.625	111.58	56.688	110.88	19.596	111.87	11.427	105.33	-34.091	99.9	68.916	90.98	46.2	104.8	70.244	111.96	84.032	106.29	75.411	105.6	51.587	94.496	48.762	104.98	70.37	101.89	85.66	69.259	87.806	115.73	58.072	83.053	93.634	106.5	152.93	133.39	96.646	116.87	99.861	112.65	106.28	107	113.16	114.33	136.05	122.69	122.66	99.431	143.22	108.06
88.759	93.369	61.755	99.794	-18.133	96.326	23.616	106.91	-81.812	112.28	83.478	65.388	65.385	103.99	91.38	114.53	83.716	97.628	90.072	96.872	64.674	103.77	40.476	97.244	25.65	70.182	58.575	63.407	95.072	95.417	40.338	78.886	107.78	113.44	140.67	132.25	93.622	119.95	86.406	117.08	65.176	73.792	114.31	121.35	129.78	98.76	135.38	130.68	140.66	111.63
119.5	98.173	71.983	82.133	-2.8595	91.107	62.612	113.8	-32.703	148.34	133.23	62.642	116.73	109.47	138.51	112.56	109.25	92.249	116.72	94.796	115.14	112.5	66.592	89.555	-17.797	39.998	60.765	68.828	118.42	89.903	40.133	69.954	120.97	119.79	87.889	106.78	93.679	104.56	90.778	105.86	51.094	64.604	96.108	106.56	94.179	53.749	124.43	129.28	124.55	100.03
142.1	104.27	79.99	76.572	-14.445	68.241	94.002	136.71	33.523	165.33	185.14	91.6	180.67	135.12	189.76	127.13	133.53	76.172	144.08	100.35	147.52	110.85	109.15	95.755	-105.67	-4.2402	47.642	63.487	142.88	99.228	50.354	69.875	114.98	115.8	47.98	95.813	100.73	89.263	113.19	98.133	68.295	77.648	67.882	77.557	38.285	15.815	95.542	95.378	104.94	72.578
146.27	124.07	75.559	71.353	30.28	86.185	106.8	132.53	178.39	169.86	170.22	116.08	213.23	128.76	186.46	104.3	139.13	94.207	162.01	110.48	124.98	94.933	122.18	92.262	-113.27	5.0546	59.186	66.242	146.66	129.61	76.28	74.985	106.63	111.05	6.508	55.974	112.51	78.666	134.95	103.58	113.5	104.81	60.612	62.968	13.934	1.8459	88.106	74.944	104.83	69.113
137.27	127.91	89.246	76.711	136.49	135.83	121.76	104.34	318.45	165.48	125.34	105.69	192.04	85.977	132.4	50.308	117.34	95.182	151.42	107.93	105.55	102.54	114.2	98.391	69.933	116.11	118.83	112.95	114.38	114.73	106	96.094	95.452	108.35	28.552	57.951	111.12	78.486	132.16	108.05	123.52	101.51	93.321	86.975	41.283	33.725	103.72	93.767	112.1	87.616
119.22	114.58	117.64	98.894	286.13	200.53	138.69	83.607	395.14	165.89	80.446	85.664	127.68	40.067	57.47	5.0209	85.66	102.59	121.57	94.541	107.38	123.55	108.56	114.86	368.7	272.53	206.13	175.51	79.365	83.108	144.09	134.54	89.299	110.87	85.195	98.057	108.53	86.241	118.87	110.21	115.03	86.132	136.08	121.93	84.748	85.568	114.5	123.03	103.13	104.97
107.08	102.81	155.45	118.55	454.1	248.4	164.88	59.397	443.81	170.83	66.795	71.063	63.242	-0.28955	0.90075	-25.968	73.797	111.32	87.248	77.735	136.31	143.42	119.69	127	670.22	411.25	305.56	223.8	61.362	45.403	186.7	164.39	86.867	110.42	134.26	136.87	106.69	88.604	105.77	100.17	103.51	69.923	165.3	145.92	114.11	119.48	109.05	145.51	86.195	116.16
88.533	89.353	177.55	127.42	528.07	246.2	162.16	47.024	416.37	159.88	69.117	77.1	23.516	-1.0182	7.8098	-8.5651	79.226	117.97	70.644	76.53	187.63	165.45	139.6	125.51	799.42	448.57	355.21	239.17	71.193	35.869	217.7	172.39	83.826	97.865	169.74	164.49	110.32	94.562	100.23	89.277	99.706	89.643	159.21	144.61	115.35	133.74	85.697	139.46	68.582	113.01
71.199	90.593	154.53	117.42	461.36	203.93	115.52	42.075	328.76	125.23	58.153	101.56	17.352	29.076	40.238	34.78	91.332	140.32	85.663	94.675	191.91	156.31	133.29	99.221	674.82	365.5	325.69	211.14	91.283	69.505	203.79	146.15	78.217	79.225	155.28	141.67	111.81	102.02	96.98	80.251	108.93	117.54	128.93	129.64	99.934	125.75	75.544	124.59	74.726	114.41
56.128	95.087	97.522	88.076	263.62	138.12	42.462	46.497	171.38	81.644	27.142	110.05	28.153	65.984	69.291	84.949	89.165	162.93	118.36	118.29	148.29	127.41	89.599	53.629	367.74	200	211.69	154.4	105.29	120.01	141.98	101.19	73.759	65.633	117.28	101.44	104.84	116.45	88.963	78.871	112.14	140.58	101.77	123.8	100.26	125.3	91.094	120.4	98.811	121.98
53.65	131.23	43.126	56.291	75.199	90.575	-12.02	48.494	11.339	58.9	9.3078	108.87	28.285	83.917	58.019	104.85	91.58	167.06	133.41	127.45	88.821	105.76	11.907	25.743	108.74	88.108	97.3	108.07	102.12	135.74	51.772	46.377	74.423	71.684	78.896	65.899	87.817	125.48	90.571	71.405	111.61	134.64	94.316	120.18	118.59	110.98	115.24	115.32	134.88	131.82
89.953	167.64	45.94	51.855	91.962	122.45	20.566	57.073	63.062	103.86	-3.083	66.503	55.218	59.206	65.626	73.817	94.386	196.09	144.95	137.93	112.93	94.737	50.601	29.179	63.866	63.943	114.74	112.56	94.881	162.19	93.484	62.965	132.28	113.33	45.785	24.92	82.812	104.45	75.801	82.429	110.23	145.55	112.01	130.57	140.64	118.08	138.59	123.54	118.76	122.14
122.55	163.79	87.974	71.14	66.106	94.347	84.979	83.446	33.629	114.31	59.911	46.712	87.791	63.411	76.017	75.895	103.04	135.78	122.79	120.33	114.51	91.077	96.013	71.598	14.087	39.43	86.01	77.47	95.837	118.41	114.02	91.776	142.67	128.44	64.255	52.063	89.125	86.748	90.048	90.208	126.65	115.09	123.54	121.09	130.14	115.82	122.19	110.14	100.69	102.83
122.08	137.41	126.65	72.523	83.82	86.222	136.36	80.133	66.409	112.74	97.514	26.324	109.1	63.764	108.18	74.392	110.32	78.055	93.798	104.89	120.27	112.52	107.28	83.896	0.029874	28.688	56.8	48.515	108.9	87.282	132.01	104.14	134.66	118.92	74.076	55.423	111.35	81.171	120.22	109.58	167.93	126.19	121.38	99.943	132.32	117.04	102.31	95.83	96.431	106.55
105.14	95.438	125.58	75.368	78.116	91.445	151.21	84.377	107.48	93.197	106.18	36.353	128.8	86.653	130.92	84.563	107.18	60.449	82.759	99.37	82.725	106.84	88.713	73.119	-67.474	0.13507	23.232	31.675	118.26	94.775	113.22	99.394	109.72	99.731	55.803	36.149	129.38	83.952	142.6	126.68	195.19	121.36	101.52	75.874	128.13	114.51	101.08	93.366	103.57	122.2
81.669	59.477	90.392	92.449	40.357	99.7	127.98	118.42	96.694	73.793	99.98	83.162	133.73	135.53	137.22	115.18	97.342	84.201	87.443	102.12	41.325	86.04	59.136	67.295	-141.42	-19.757	6.3652	47.804	118.46	128.41	65.838	87.068	87.242	92.374	43.222	37.634	129.82	93.801	145.86	130	171.8	96.803	71.613	52.542	112.39	106.65	109.7	87.546	104.57	121.2
75.467	17.405	67.143	86.883	-34.88	56.688	117.49	138.58	53.754	60.366	104.66	92.367	145.74	148.67	132.9	137.5	81.5	101.14	98.24	92.116	8.8887	50.006	48.83	47.113	-224.92	-80.541	-34.892	36.963	119.24	139.66	27.075	77.779	76.272	88.147	50.615	69.241	115.18	103.7	118.42	122.82	98.625	67.388	66.342	61.936	109.38	119.74	125.1	107.36	100.37	110.59
67.661	27.072	68.204	76.158	-55.347	13.902	93.845	133.09	-9.0861	59.471	107.76	110.02	122.31	145.83	129.3	153.25	90.007	116.91	100	81.456	44.418	63.427	36.425	51.893	-187.96	-78.952	-38.847	35.395	128.64	136.57	24.649	64.367	90.731	91.086	84.941	105.8	105.91	113.9	101.09	112.03	45.288	95.301	68.877	65.019	104.15	107.76	110.14	90.83	96.399	90.336
96.759	66.709	100.24	82.369	-7.3257	-11.015	93.851	107.74	1.6414	58.252	122.6	134.42	115.35	133.08	117.36	145.91	114.48	129.19	110.59	72.616	87.333	65.807	71.374	85.372	-106.97	-51.011	10.966	25.573	129.42	129.23	73.937	69.46	123.41	96.452	100.63	100.79	105.3	99.786	83.503	103.76	38.699	112.12	82.573	75.104	74.484	66.939	87.988	75.215	92.628	76.731
126.73	87.754	139.5	92.954	17.908	-26.407	94.179	76.759	5.8144	41.928	135.33	149.26	115.59	132.38	116	145.46	124.72	108.11	120.47	62.875	121.78	76.507	103.53	119.67	-61.711	-33.454	42.54	12.856	118.23	111.8	113.56	74.138	141.29	88.516	118.26	92.108	111.01	86.79	76.701	107.83	66.246	124.3	95.836	90.915	49.184	32.161	69.146	67.81	95.54	73.442
[truncated: 66 more columns]
