# Supplementary material for: Constructing high-order functional connectivity network based on central moment features for diagnosis of autism spectrum disorder
Source: PeerJ. 2021 Jul 6;9:e11692. doi: 10.7717/peerj.11692 (PMC8269664; doi:10.7717/peerj.11692)
Supplement: Supplemental Information 2 [file peerj-09-11692-s002.zip › raw data/Subject_82.csv]

90.286	121.39	65.378	146.14	49.614	115.5	87.482	166.19	58.78	135.52	48.563	171.43	48.275	141.65	76.246	150.86	108.56	123.72	97.636	123.39	64.877	111.06	31.905	102.27	-7.5538	94.169	2.022	81.854	123.52	158.41	107.32	130	106.78	125.41	13.297	48.666	97.97	107.31	76.609	85.629	104.15	95.013	54.318	64.036	59.591	67.371	59.16	49.459	78.43	93.701
76.35	136.59	54.822	149.96	55.395	125.3	50.952	173.81	51.087	145.86	29.408	159.04	32.982	140.38	62.827	143.33	92.856	122.83	84.991	128.65	112.15	119.03	30.464	112.08	-19.5	96.05	29.086	89.714	104.35	152.61	100.86	139.22	118.13	129.11	8.8868	58.945	115.1	129.85	79.164	123.53	131.93	128.18	57.241	79.682	55.233	69.455	67.436	59.701	78.393	97.179
74.484	136.37	57.087	141.41	80.308	133.2	29.071	161.4	57.736	142.63	45.879	122.49	53.395	129.5	71.634	123.1	79.593	106.33	88.628	126.14	167.8	121.98	61.287	120.72	50.386	120.06	83.759	100.15	71.895	122.79	106.06	140.42	135.24	133.03	56.763	98.665	121.87	138.6	106.86	154.58	148.88	155.47	89.809	115.75	69.836	90.749	95.884	101.69	77.083	95.136
97.322	114.92	74.386	116.46	97.269	118.7	47.783	130.14	69.685	130.71	98.209	88.136	113.79	124.41	97.802	99.941	86.134	96.198	126.78	122.55	194.62	98.979	107.04	136.04	90.656	120.59	119.99	88.417	61.947	96.49	102.37	113.19	152.6	128.7	123.07	138.72	111.32	126.77	121.09	145.65	132.97	160.63	93.844	122.33	83.566	101.72	92.502	110.38	69.618	83.884
109.24	98.744	82.442	98.336	109.08	98.802	65.794	103.07	95.279	110.94	129.33	70.831	156.87	127.81	121.66	92.229	93.456	102	148.66	111.86	143.96	81.845	128.27	150.25	136.14	128.76	149.75	89.223	55.731	80.171	90.049	93.571	144.69	120.8	182.98	180.14	95.862	114.22	136.34	127.75	97.242	136.88	130.45	154.55	106.69	129.38	112.49	137.74	70.083	85.347
117.45	100.17	95.638	73.421	134.13	74.406	82.087	56.37	137.17	79.314	141.73	64.538	170.83	118.99	125.94	69.985	101.94	122.14	143.86	100.43	98.272	69.086	129.09	145.47	160.12	117.79	210.97	114.96	63.685	68.614	67.922	73.983	125.06	104.22	201.55	186	95.73	105.35	132.9	113.99	60.082	97.694	155.56	173.55	127.63	148.32	137.74	161.61	95.092	104.12
110.26	94.288	99.176	68.064	125.9	60.449	80.35	50.827	112.11	67.322	111.76	84.186	131.41	112.35	114.14	80.084	94.962	123.45	125.58	96.978	90.691	80.423	127.58	135.76	150.56	106.61	200.91	116.99	75.69	77.24	84.691	82.92	100.58	87.76	192.27	163.67	96.983	93.795	100.15	91.472	58.055	76.605	145.14	151.54	137.55	151.98	138.85	153.82	126.9	125.99
101.38	111.51	106.6	66.595	124.32	59.042	74.833	32.761	98.514	57.607	93.417	89.425	92.152	79.524	89.285	51.968	95.935	125.53	117.56	109.11	86.16	89.601	119.14	112.77	151.39	81.504	195.6	124.27	79.356	74.142	61.491	72.873	104.5	90.812	155.44	133.11	109.44	83.999	76.227	86.003	77.767	61.735	139.8	135.91	112.99	130.82	143.93	163.28	148.3	140.99
92.735	119.88	104.09	85.791	111.22	87.873	75.855	65.136	68.644	65.481	77.044	101.58	62.766	66.826	84.02	57.765	107.57	125.58	120.85	123.4	102.71	112.73	95.539	82.646	139.47	86.068	136.11	113.56	93.082	95.789	85.884	90.845	117.64	108.48	124.24	111.92	105.22	79.229	81.574	84.986	105.15	72.194	135.86	117.08	96.928	119.73	142.14	158.95	129.73	128.9
100.44	115.13	107.39	90.648	84.852	103.56	104.68	90.14	52.387	70.315	89.707	104.14	74.599	65.947	83.997	58.598	131.81	132.99	137.83	134.25	103.34	105.61	70.016	57.162	77.516	68.503	53.623	81.24	118.31	119.31	103.92	98.044	137.37	125.37	99.479	99.654	94.455	84.679	91.527	81.511	116.37	85.836	111.72	90.754	93.854	107.02	117.56	126.31	98.94	108.59
106.96	115.33	93.913	91.663	58.055	108.73	116.28	111.22	48.051	82.401	105.23	119.2	100.7	93.285	90.088	78.608	147.03	142.46	135.9	139.09	69.112	91.124	35.758	57.278	3.7001	63.744	4.8599	63.354	131.96	137.61	92.842	106.24	130.26	125.74	64.929	94.114	82.168	104.6	98.327	88.022	104.96	94.38	98.021	84.535	98.312	100.36	99.269	100.69	80.169	99.08
112.14	104.73	90.885	82.794	52.653	102.12	125.1	109.69	66.29	86.461	120	118.36	125.85	107.67	95.13	87.168	135.22	128.44	114.1	129.6	47.92	71.181	36.843	59.887	-17.404	62.232	3.7056	60.674	126.23	125.52	89.658	112.64	113.5	113.77	64.518	102.11	82.028	119.45	100.51	99.368	88.042	92.352	100.08	93.425	131.77	116.51	107.94	104.89	101.55	118.5
101.78	100.39	80.779	89.857	74.81	112.62	105.71	119.5	95.992	95.56	115.22	116.25	124.96	115.04	107.9	105.1	108.32	105.36	74.065	111.33	48.94	80.967	48.706	58.684	29.24	93.694	46.762	86.334	101.53	104.19	95.258	124.55	87.674	99.965	77.99	111.91	89.314	121.59	113.43	119.37	81.936	91.232	139.46	126.92	167.89	151.68	152.22	154.62	137.95	147.57
89.524	80.164	85.492	102.14	71.869	109.93	101.87	131.23	100.03	105.41	104.4	100.96	113.04	99.645	110.24	113.97	88.901	83.897	71.412	98.713	39.934	79.758	92.438	63.844	65.198	89.24	27.231	74.782	85.664	90.039	98.092	110.7	88.242	100.92	110.41	122.02	95.492	98.974	101.38	104.6	97.221	87.516	146.46	131.29	171.75	161.87	155.87	172.51	157.35	163.06
85.481	87.734	93.705	128.4	86.843	124.65	105.05	149.8	114.36	125.35	99.152	103.9	111.34	97.148	127.99	140.04	104.65	97.972	107.75	107.87	37.823	82.653	125.6	87.563	91.162	98.701	36.061	84.166	110.09	118.75	99.721	94.866	105.1	117.69	111.2	119.86	88.74	70.248	85.193	72.934	94.504	81.206	116.41	106.94	118.33	131.11	115.15	142.52	110.37	129.84
90.14	91.327	97.928	126.03	91.933	127.89	111.35	149.94	130.83	122.86	101.74	101.23	109.07	102.22	124.69	139.53	125.91	120.32	108.69	100.8	63.648	87.382	105.14	77.557	81.091	90.874	44.714	93.109	126.73	137.99	103.76	85.192	113.49	124.21	92.035	104.61	89.609	73.675	91.451	76.495	92.022	92.007	112.59	106.23	109.07	124.66	92.955	126.61	81.269	98.03
103.92	91.915	98.583	114.43	83.057	116.97	116.09	141.12	121.63	125.02	108.8	112.89	112.01	121.64	117.76	137.79	131.46	121.45	107.01	101.24	84.496	88.683	82.019	86.093	47.458	81.908	49.914	91.268	135.6	145.66	104.01	84.749	111.26	116.87	66.027	88.977	86.252	90.482	84.412	84.311	78.432	103.57	92.681	92.86	101.25	106.21	60.207	89.36	62.56	69.984
109.43	93.795	104.08	112.62	77.01	99.481	116.16	121.08	107.6	130.12	109.35	116.41	111.65	121.82	110.45	121.95	107.93	92.596	120.35	112.59	48.875	87.486	99.868	123.36	72.11	85.523	56.771	84.315	119.32	123.87	94.459	89.651	110.84	112.05	76.61	100.51	82.517	98.969	71.984	86.231	66.125	93.803	87.119	91.6	79.808	81.045	47.89	69.208	56.845	62.222
100.93	93.495	107.79	127.01	101.83	109.99	105.73	123.38	105.91	132.13	92.497	114.38	92.457	110.82	117.12	118.82	77.572	64.689	121.82	111.87	43.884	116.86	127.29	143.45	150.35	130.47	81.96	95.467	97.574	103.64	135.67	124.36	101	105.77	116.81	109.85	79.773	97.221	87.9	96.02	66.869	86.627	110.74	100.48	81.235	85.256	76.712	80.035	60.562	67.584
101.94	83.165	131.95	122.2	139	117.01	119.79	107.59	122.47	117.71	92.941	94.539	85.622	80.085	118.47	97.369	72.553	67.652	130.05	99.194	94.171	128.46	163.38	133.59	189.55	140.82	110.7	102.81	101.58	95.422	183.4	137.69	101.07	95.225	153.52	88.878	86.799	83.711	98.302	94.18	73.989	83.254	94.12	70.665	85.189	81.942	82.065	64.613	69.183	72.997
84.883	73.988	145.39	125.89	149.16	122.35	121.72	107.92	126.52	110.08	78.522	76.53	73.793	58.391	109.34	100.88	68.329	83.887	127.81	82.367	90.557	128.36	192.97	128.82	242.33	154.46	105.84	107.02	96.54	99.214	203.59	147.87	93.343	95.617	183.48	89.309	94.448	74.987	107.7	89.701	84.459	78.734	97.381	69.678	74.98	82.079	88.384	65.848	63.967	73.947
74.186	63.919	153.51	130.52	143.47	125.1	125.91	121.96	118.72	117.24	70.736	71.332	80.091	61.82	107.06	126.46	63.004	90.594	114.75	68.577	79.785	116.16	212.69	128.98	274.29	167.78	95.347	108.89	93.898	107.4	203.31	150.35	78.547	94.169	193.82	104.45	99.812	75.46	108.25	84.553	82.213	83.17	93.174	71.561	60.839	77.279	82.341	60.779	50.044	62.005
80.902	68.649	153.7	133.98	135.77	119.17	130.49	130.86	112.64	136.2	81.963	77.244	110.11	80.772	115.57	141.18	63.826	87.375	106.63	71.034	57.161	96.975	216.88	143.54	257.64	163.95	109.34	111.82	91.393	102.3	147.62	123.59	64.902	85.557	167.74	116.85	105.08	82.086	93.403	80.24	70.76	92.293	76.399	69.458	29.157	50.204	65.632	50.562	40.939	45.004
95.409	67.578	150.84	128.03	136.41	111.18	139.94	130.91	119.56	134.23	92.192	62.848	127.67	78.994	120.26	118.54	69.757	77.072	90.854	67.764	65.893	92.101	201.85	132.2	224.11	142.35	124.7	109.2	80.127	71.287	111.35	95.428	59.331	74.26	149.53	119.57	114.81	91.335	95.127	87.504	80.833	108.43	86.023	82.243	46.37	56.009	83.406	71.592	66.205	51.695
99.819	86.315	138.63	136.07	159.05	121.59	134.35	127.29	143.25	123.65	81.847	46.122	114.83	57.005	127.38	95.633	89.124	85.207	103	79.617	68.432	105.58	187.29	133.66	233.13	145.32	160.78	128.13	76.313	50.288	109.46	89.975	67.812	82.748	141.31	122.16	113.95	87.568	107.93	85.122	99.269	106.64	112.36	105.42	61.901	75.772	117.95	107.81	77.195	68.489
104.12	111.5	107.61	131.55	153.9	122.7	105.89	110	133.63	121.49	71.318	59.275	84.262	50.74	120.65	93.718	125.05	119.83	133.81	105.66	80.763	108.75	150.48	152.11	166.03	129.15	171.15	134.56	89.478	59.575	90.004	77.808	76.06	89.784	92.476	90.621	103.05	78.224	90.488	66.181	115.7	102.31	92.55	90.232	50.129	71.75	100.93	96.285	81.325	87.721
96.35	127.99	83.321	117.54	131.52	116.43	73.343	73.853	127.14	122.48	66.454	69.782	55.995	44.687	99.797	95.839	135.19	136.83	153.89	126.33	43.263	86.784	126.79	166.05	148.02	116.21	157.54	132.02	84.751	61.663	61.967	68.168	90.182	111.03	76.417	98.406	95.322	72.009	83.421	58.105	121.09	83.031	103.99	110.19	46.357	85.693	98.999	109.09	88.722	118.13
101.83	123.01	71.465	86.426	106.68	105.94	56.068	42.17	123.62	133.79	91.185	89.928	60.611	69.12	85.566	99.198	129.59	131.56	133.84	122.83	45.689	58.493	91.557	144.61	86.812	93.26	140.61	115.45	79.033	58.949	28.806	49.09	90.194	109	60.058	100.02	97.813	82.46	88.659	77.613	110.81	83.61	111.34	123.5	68.083	105.45	97.861	115.51	116.46	140
110	108.73	72.131	81.303	88.797	105.26	56.214	53.275	113.42	167.41	113.07	120.26	85.517	115.03	92.721	120.18	114.99	108.08	115.47	111.68	45.098	48.933	84.77	136.26	27.289	89.995	114.9	91.279	78.873	62.847	9.3871	38.909	76.513	91.749	55.598	102.84	95.704	94.638	92.201	91.404	90.676	86.555	96.509	114.55	65.113	99.198	83.572	96.218	122.85	130.69
105.54	96.82	83.022	102.36	89.994	114.95	64.035	86.889	116.44	189.18	104.11	123.8	94.817	133.55	94.989	121.11	97.5	84.995	104.1	90.982	24.732	70.593	110.14	141.12	48.906	109.46	97.7	84.289	61.002	51.052	16.663	50.556	55.944	74.375	80.716	114.37	94.237	106.06	108.55	101.77	82.975	72.452	106.34	125.27	53.302	92.883	97.745	104.5	116.55	111.87
96.763	107.13	90.441	138.6	105.4	133.84	61.481	120.85	119.11	201.62	71.446	119.82	82.44	128.88	91.459	118.96	93.941	84.632	122.61	86.722	4.3972	110.32	151.48	180.23	125.4	146.7	112.64	109.9	41.79	42.977	31.598	76.268	36.608	65.285	99.32	119.69	85.953	105.59	112.53	92.267	78.956	39.638	107.43	129.5	10.288	67.602	103.99	111.09	84.36	83.781
98.033	119.24	90.742	152.78	107.63	144.25	50.692	131.14	107.61	199.78	46.995	114.51	62.49	115.64	80.466	116.06	97.663	95.475	143.43	94.505	18.723	136.71	169.86	211.78	181.15	163.07	130.21	138.52	27.482	37.524	42.657	94.605	28.755	64.241	106.33	118.08	78.79	96.6	104.69	77.909	79.525	17.262	101.19	124.91	-9.1996	51.886	98.91	113.32	63.35	67.723
125.61	121.6	95.339	126.58	92.367	132.05	54.787	105.11	92.309	190.19	71.018	116.06	74.268	113.84	78.99	107.77	110.41	108.27	158.6	113.06	71.465	118.26	149.96	207.35	127.86	121.5	140.37	139.81	45.604	43.476	24.084	73.027	47.887	67.748	93.213	102.43	78.854	81.178	79.547	64.151	73.476	26.631	63.798	89.64	8.2635	39.659	64.462	84.477	67.711	63.295
134.62	113.58	86.3	98.954	52.142	108.89	52.224	89.318	73.847	176.29	98.176	117.6	87.357	125.69	82.762	107.07	106.88	108.63	139.15	123.34	55.322	84.881	89.269	167.08	36.023	67.096	101.42	107.78	62.647	55.919	-14.877	44.995	76.004	84.451	87.463	106.89	84.751	76.388	70.917	72.453	77.388	61.179	84.423	103.22	69.003	66.246	69.356	97.373	98.63	81.185
124.38	97.963	91.546	99.797	29.556	95.808	74.824	103.88	60.308	160.49	106.5	115.49	96.894	131.12	102.84	125.43	98.593	99.246	138.58	133.06	1.3707	54.706	64.696	131.52	-22.861	43.26	39.445	64.553	109	98.084	9.7552	51.06	113.43	112.6	105.45	124.14	78.225	66.527	61.299	60.551	72.707	84.006	95.387	107.17	115.66	93.194	75.012	95.316	100.03	89.7
107.68	96.829	110.54	94.801	60.734	88.979	109.93	95.698	87.355	110.43	109.36	90.382	98.226	104.59	106.45	102.12	102.07	106.31	131.07	126.38	-11.956	43.977	53.334	82.987	-25.888	42.092	47.193	65.011	153.25	132.17	62.939	76.905	137.25	124.28	98.881	113.79	80.499	70.988	67.641	64.981	60.731	81.826	109.2	115.37	144.95	119	103.49	112.77	102.83	101.85
85.336	89.207	127.48	86.798	88.268	79.21	135.84	83.315	89.015	51.395	93.245	62.674	78.61	64.788	88.613	79.881	95.21	104.55	123.29	112.17	5.4184	52.012	71.438	55.02	35.288	65.385	48.856	76.868	163.97	147.87	141.95	124.71	137.92	122.56	93.084	108.81	85.631	81.056	77.449	71.649	60.495	61.093	118.05	122.31	152.98	141.39	129.35	130.3	108.93	121.1
76.723	82.81	128.42	70.519	100.98	71.275	135.18	69.897	68.959	17.292	86.111	63.276	68.136	54.717	77.49	84.277	84.541	97.926	106.28	100.77	69.703	70.796	84.32	48.685	95.564	97.621	61.156	95.177	148.91	150.2	193.04	158.47	121.32	110.66	79.216	110.09	96.623	94.382	93.826	91.793	70.042	56.053	117.8	120.77	146.43	152.08	137.12	132.93	122.85	138.35
76.404	80.878	113.48	60.354	88.643	65.18	110.08	64.767	50.666	28.733	89.718	89.296	79.622	81.53	85.064	111.04	70.706	87.435	87.414	96.932	113.57	83.258	87.665	67.487	132.56	115.94	69.25	100.01	117.69	140.64	176.69	151.48	109.8	109.31	83.43	132.95	110.4	105.79	113.01	119.49	87.66	77.172	130.34	131.32	133.39	152.9	135.89	134.55	142.14	152.19
80.726	73.356	99.443	64.855	74.553	72.646	89.757	82.158	55.345	73.467	91.371	118.29	101.18	123.8	109.01	141.81	63.774	76.979	74.373	89.131	162.72	92.772	90.96	88.865	136.26	117.84	75.096	89.848	101.28	132.84	152.42	123.73	111.28	116.6	117.39	151.09	114.87	110.73	125.97	137.08	99.753	119.31	141.71	135.36	141.6	157.2	130.09	129.95	158.2	155.83
79.117	74.794	91.903	82.671	83.156	93.55	80.406	104.93	91.877	114.83	79.963	123.47	108.08	141.18	122.09	140.62	68.451	75.95	72.247	77.16	200.11	104.89	96.034	102.04	142.11	116.96	105.08	92.509	96.568	121.62	134	97.201	114.83	122.02	150.1	144.17	106.8	111.47	128.15	141.19	94.058	145.98	159.02	143.93	157.81	163.21	138.11	142.61	163.13	151.25
74.344	77.288	95.027	102.51	94.782	107.71	87.834	120.94	110.32	125.87	60.158	103.44	91.314	118.31	109.96	113.49	77.418	75.345	93.746	73.544	204.98	111.34	115.85	109.1	151.28	115.29	116.36	95.51	97.943	109.09	136.97	89.53	111.29	116.37	160.84	118.43	87.912	102.48	109.13	118.96	81.158	136.01	152.89	136	156.99	152.19	136.26	145.3	147.64	137.24
74.795	88.551	102.67	101.55	104.6	98.534	97.453	102.36	109.08	90.949	61.781	70.14	73.283	69.995	80.9	63.072	88.846	81.693	112.6	82.177	159.32	105.4	120.18	92.825	154.62	104.97	119.94	103.29	91.647	88.487	119.09	86.15	100.42	101.28	131.02	90.704	83.734	94.925	97.986	104.05	84.741	102.9	143.45	131.2	135.2	122.86	135	148.88	127.54	122.1
88.167	98.699	109.61	78.701	116.8	78.662	104.98	70.249	101.5	33.429	95.314	54.178	78.136	42.363	71.116	28.978	105.55	99.096	99.681	91.714	120.17	99.899	88.628	41.33	127.14	91.538	123.26	111.53	92.891	80.17	102.54	89.588	90.555	85.704	79.719	65.369	104.59	99.201	118.48	118.77	118.05	92.121	134.57	122.53	124.41	96.301	134.87	142.25	114.71	106.16
110.69	81.891	129.36	60.226	114.57	59.193	136.44	61.809	83.124	2.4452	137.11	66.032	112.33	49.822	98.042	44.359	120.85	108.11	92.928	102.09	114.79	87.897	84.423	2.303	77.194	69.614	80.234	85.727	126.5	104.19	135.68	102.51	108.21	90.878	71.358	57.877	127.02	98.842	129.37	115.56	161.55	109.65	78.832	67.013	122.61	68.579	91.918	76.458	92.153	83.589
107.06	93.399	122.29	68.855	122.21	66.125	136.22	71.167	106.42	16.558	151.06	93.8	142.14	81.118	130.99	72.837	131.32	125.24	72.039	106.99	91.857	98.94	71.261	5.6117	78.169	75.802	84.783	92.962	139.35	127.6	120.1	107.7	127.01	113.72	68.178	61.501	140.96	110.51	135.18	122.6	175.81	126.51	76.711	65.17	108.1	59.049	81.396	63.909	73.214	73.405
94.699	96.177	112.36	87.364	121.87	88.866	143.05	95.298	130.39	53.659	136.46	104.4	151.07	98.497	143.21	92.39	130.62	124.03	64.119	99.645	126.34	121.2	81.642	30.225	101.64	88.313	80.846	100.07	137.82	137.67	127.31	114.75	140.47	130.28	92.044	66.477	129.39	114.57	114.92	108.45	148.58	129.8	83.958	73.585	119.7	81.418	83.888	72.324	70.982	78.577
93.367	107.06	99.572	103.16	112.62	111.32	148.41	114.18	127.92	90.534	122.25	109.97	148.77	103.5	137.27	104.94	132.76	119.77	88.705	104.35	190.54	142.01	94.668	68.387	92.222	99.812	80.059	109.06	136.08	145.51	127.64	111.3	135.8	123.78	94.399	62.449	97.334	103.01	75.096	75.562	91.036	118.41	67.156	63.672	117.37	93.419	72.729	64.987	68.735	79.35
104.69	124.57	90.43	93.42	103.48	111.74	141.52	97.558	121.73	82.432	131.44	100.97	144.57	91.102	113.57	87.086	134.26	122.08	105.58	111.14	223.46	149.8	78.389	70.529	65.384	92.782	94.009	119.89	122.29	136.02	105.96	94.427	117.69	102.44	83.381	67.099	82.252	94.335	72.333	74.089	59.098	114.63	77.235	74.396	123.11	108.79	88.115	79.873	88.23	87.428
119.57	131.54	82.766	76.027	85.213	91.907	119.09	79.545	101.64	51.023	150.13	108.51	140.29	95.057	96.037	83.591	128.71	124.49	105.3	117.22	196.72	145.51	48.52	54.76	25.85	74.718	89.034	111.97	111.94	133.52	90.237	84.633	97.869	85.074	79.504	82.83	88.319	96.248	98.297	97.929	80.06	139.83	92.967	81.853	123.68	114.19	100.31	84.563	112.68	95.324
133.39	124.8	81.821	66.941	73.282	68.391	98.99	74.138	88.974	33.191	165.87	137.42	142.55	122.41	95.671	101.92	117.87	117.86	99.416	119.68	143.89	128.46	40.611	56.254	-4.5266	54.02	83.218	92.985	117.38	140.66	85.161	82.044	92.969	82.509	89.018	93.984	103.4	106.57	111.56	119.44	124.42	178.84	79.822	61.705	101.5	95.683	79.811	57.745	125.28	98.32
126.47	113.95	80.396	85.913	85.214	72.431	84.634	94.575	102.32	47.366	150.77	159.33	132.37	150.21	106.99	133.89	94.113	90.681	86.802	110.89	91.888	120.81	65.009	84.871	52.453	76.293	98.178	93.241	115.04	136.03	101	102.38	98.976	99.5	123.69	116.42	109.36	119.2	111.82	130.66	150.09	195.32	85.5	65.76	80.739	91.845	75.129	57.242	121.88	104.53
114.99	99.605	77.578	105.18	103.79	89.482	88.494	116.25	115.89	77.75	125.77	153.78	114.96	159.89	113.4	147.14	78.129	62.492	72.119	91.572	103.75	119.48	86.304	109.96	100.33	107.48	120.28	100.74	107.01	111.73	112.93	117.38	104.15	107.94	138.55	123.82	104.67	127.11	95.663	130.26	141.96	186.21	93.056	83.208	85.364	105.76	84.759	74.548	125.19	115.48
101.71	93.116	74.274	114.55	105.59	94.835	100.47	118.31	106.57	102.3	106.26	123.36	97.497	141.23	109.05	132.19	78.537	56.43	73.518	81.09	117.62	111.26	90.792	125.87	101.8	121.21	123.84	98.514	94.789	78.368	90.78	109.6	105.75	106.54	119.47	130.09	96.507	123.13	78.571	120.29	118.12	153.98	102.61	113.59	91.932	116.66	103.59	100.94	132.04	126.11
86.528	87.861	80.347	108.1	111.06	92.133	111.35	102.6	101.91	95.772	97.069	80.352	82.416	99.12	102.44	93.861	85.785	72.825	65.196	69.391	126.68	105.46	77.6	103.17	106.27	123.91	126.73	96.552	79.859	47.256	88.269	104.81	101.48	101.64	101.41	143.84	99.576	117.87	103.42	128.24	107.42	124.76	145.28	162.95	124.08	147.32	155.6	156.94	149.73	141.42
68.711	74.243	91.857	102.89	114.5	86.85	111.67	99.115	96.394	82.333	87.976	63.918	72.18	66.88	102.95	73.241	82.885	85.331	53.834	61.037	108.85	104.03	82.751	82.563	136.59	123.09	115.35	88.012	67.697	36.517	118.37	115.14	90.678	98.452	102.56	154.82	103.97	112.16	135.37	132.47	111.04	107.12	187.73	192.38	145.08	171.8	193.86	204.75	159.49	154.31
64.967	54.083	110.37	96.077	120.31	79.877	115.44	101.67	101.79	78.811	91.307	76.856	83.204	57.49	107.38	67.408	72.386	76.556	53.529	58.675	91.182	97.373	122.98	87.844	168.16	105.33	107.38	76.919	64.586	37.006	142.02	117.01	81.332	90.554	109.26	135.28	103.02	103.67	128.44	113.04	107.37	92.304	188.04	173.25	135.49	165.25	180.71	212.61	159.74	161.2
74.194	40.096	127.8	90.678	137.38	85.162	126.18	107.15	126.53	77.366	101.69	88.503	106.11	62.228	112.1	68.488	61.597	50.901	56.378	56.553	95.313	98.523	168.08	96.97	208.67	96.888	117.43	82.109	63.66	34.66	151.12	115.5	75.516	80.6	117.91	98.496	97.743	94.046	105.11	87.684	91.011	74.3	183.3	152.82	133.98	160.09	164.31	216.26	158.87	164.22
96.09	49.597	139.54	82.198	153.4	92.219	143.81	96.583	151.22	65.78	121.91	82.026	134.08	69.42	112.98	63.079	73.435	45.039	73.116	64.667	114.54	100.25	178.22	92.907	199.53	90.837	139.08	98.659	78.272	38.295	125.04	101.22	81.699	73.777	102.55	58.65	96.52	83.64	86.744	71.83	73.042	59.375	167.59	141.06	141.59	149.56	156.35	207.7	156.73	154.82
109.02	71.726	131.34	73.26	129.18	85.121	146.33	81.663	131.48	44.75	128.73	68.175	136.53	78.289	97.154	57.198	100.11	72.474	85.926	78.768	114.46	99.438	129.78	69.928	111.04	75.875	113.64	95.483	97.491	58.069	79.522	85.965	93.484	75.95	66.493	37.179	106	84.256	89.956	82.725	81.878	68.447	149.79	142.66	159.11	138.22	159.86	188.51	164.62	140.82
93.797	92.017	109.06	90.056	79.373	83.285	126.41	95.499	75.571	41.963	98.277	71.304	100.74	89.253	78.516	79.967	109.84	101.85	93.662	97.094	74.403	98.645	79.423	62.711	50.25	86.15	43.043	77.51	111.1	98.206	81.395	104.25	108.75	101.83	64.663	67.191	112.88	92.064	111.3	104.67	105.6	90.433	135.84	146.36	163.29	130.79	164.01	162.73	155.47	123.28
80.534	103.21	94.753	97.244	63.931	91.538	106.29	102.67	62.292	51.206	76.893	83.454	67.249	93.468	59.795	82.538	101.64	112.48	68.043	96.367	90.343	90.199	45.053	49.619	35.541	92.024	29.33	79.475	112.68	119.24	116.98	124.16	120.95	122.54	88.936	98.855	124.08	112.06	136.57	141.95	112.54	114.51	125.17	135.42	174.52	137.92	163.72	148.96	154.7	118.12
73.453	99.517	81.987	115.78	60.237	107.54	87.471	132.62	60.879	94.768	61.323	113.31	49.895	108.41	57.298	109.93	70.796	81.327	48.254	92.876	108.23	80.394	65.621	79.278	69.151	105.19	28.464	80.464	100.46	123.32	159.24	141.36	118.34	129.84	134.98	128.74	114.59	119.94	122.27	139.29	95.234	114	104.15	104.02	161.23	138.41	126.34	120.75	132.21	113.19
91.815	96.827	85.834	116.32	76.402	106.3	89.275	131.88	94.512	125.92	83.307	116.83	74.617	110.17	65.7	114.45	50.848	46.436	49.095	89.715	117.73	63.173	111.3	113.55	101.6	91.525	64.399	83.17	87.059	98.555	150.31	124.06	109.34	115.5	164.98	134.01	101.78	112.73	86.641	106.6	72.63	86.538	85.121	78.061	143.63	128.92	80.468	92.493	109.33	109.31
114.43	103.09	94.126	110.75	100.71	96.403	94.269	117.44	136.18	123.29	112.05	92.203	108.59	102.67	87.068	113.87	52.294	41.352	57.676	86.284	103.91	68.78	135.04	120.94	131.52	86.592	108.35	89.149	79.385	74.534	125.26	111.85	88.592	91.692	168.94	124.56	93.383	102.38	79.422	78.63	75.486	61.702	100.15	88.32	147.88	130.14	74.851	88.305	93.644	102.54
131.72	112.08	113.71	95.772	126.96	78.424	108.41	83.383	170.82	87.892	136.34	52.372	133.88	81.1	108.34	94.569	72.669	69.277	69.638	84.545	90.867	84.561	135.73	95.84	148.07	81.24	146.42	92.836	87.603	64.418	106.1	107.3	72.174	71.349	153.84	104.04	97.365	97.883	101.46	73.859	97.903	57.277	111.58	99.249	159	123.94	92.189	86.593	91.353	92.921
128.95	107.72	131.26	81.612	129.37	59.667	121.63	55	167.41	55.507	137.72	31.029	129.64	61.735	111.27	70.636	85.623	92.912	69.633	82.327	79.273	96.089	129.76	68.476	153.24	70.683	138.16	80.97	91.321	61.554	92.079	104.12	63.919	61.279	140.09	86.286	108.43	104.02	122.75	91.173	119.13	73.31	101.44	90.182	154.76	102.78	101.13	77.785	103.01	89.414
108.67	100.87	137.03	82.45	127.57	62.954	125.2	48.259	146.26	55.502	120.75	46.44	104.99	61.486	102.54	64.107	82.754	89.254	56.563	81.934	71.189	100.16	132.61	69.538	182.45	77.156	122.78	81.471	82.031	56.577	76.285	98.487	65.657	65.267	137.74	85.778	117.66	112.7	130.85	118.27	112.47	86.424	86.094	75.608	123.72	75.7	98.084	74.76	105.61	88.096
92.427	99.695	129.88	93.736	138.53	92.042	120.65	63.248	128.04	85.98	105.01	92.433	82.512	91.099	96.732	89.73	80.943	72.877	38.813	80.397	95.654	102.36	133.59	94.812	206.86	103.7	137.16	107.13	76.54	55.682	71.133	94.923	72.035	72.223	128.43	88.452	121.19	115.05	129.51	138.29	84.927	89.212	73.363	64.169	90.133	59.932	87.77	72.441	90.851	79.3
93.391	101.36	121.11	104.57	136.44	111.86	117.83	77.981	107.22	129.65	101.27	140.88	77.667	132.02	89.091	129.79	90.525	69.061	52.199	85.008	108.75	87.33	142.03	146.59	182.38	111.87	149.95	122.99	85.659	63.319	61.033	85.049	84.726	78.163	98.839	87.431	118.74	103.86	105.84	123.08	67.874	75.947	45.542	49.733	51.525	40.426	57.204	45.74	67.14	63.238
87.606	101.54	104.34	126.77	132.64	136.19	96.901	111.35	101.17	168.86	77.514	166.66	60.798	164.92	81.877	176.41	88.852	77.392	64.176	78.436	102.02	92.068	143.61	189.43	198.95	145.36	162.17	139.06	82.084	73.199	94.512	113.43	79.009	83.838	77.028	99.024	110.58	96.654	107.97	105.81	80.253	60.22	71.432	81.955	49.35	62.122	76.105	58.495	55.604	56.794
86.229	102.16	91.27	142.97	136.75	153.05	73.648	136.96	117.5	201.31	57.62	169.67	50.228	176.87	74.536	187.35	79.985	90.597	79.654	72.134	106.14	99.57	145.63	215.91	221.38	167.93	191.34	151.76	72.308	75.931	117.4	134.15	58.002	76.273	49.386	94.555	99.053	96.616	106.51	92.223	92.416	48.263	90.073	102.61	42.701	74.544	96.577	72.868	60.293	59.338
83.333	86.878	84.042	153.25	129.06	157.41	61.067	162.95	124.67	223.98	41.031	153.07	43.763	165.48	65.933	165.72	57.486	77.023	94.147	70.239	108.42	101.68	161.54	221.29	243.94	165.88	180.8	139.42	50.782	62.987	118.63	130.08	34.936	62.27	53.256	90.969	84.089	98.207	88.619	81.344	95.226	44.339	89.405	97.801	32.548	73.543	96.677	78.329	72.871	73.575
90.785	90.449	83.491	146.01	148.93	160.46	60.545	160.46	156.46	214.97	55.648	125.49	62.749	140.83	71.838	111.5	58.277	67.141	97.943	77.496	127.63	103.34	152.85	185.05	242.59	147.13	206.94	149.64	44.068	48.005	76.602	93.672	29.627	51.153	60.757	78.78	80.547	101.98	80.932	94.607	81.695	52.924	85.179	85.632	27.264	63.627	91.362	88.394	76.264	83.932
90.434	87.625	84.411	133.75	134.01	146.29	69.514	153.68	152.22	170.89	67.1	91.904	77.433	110.19	79.902	73.105	72.019	62.996	98.507	85.706	97.514	105.97	129.05	124.64	209.2	116.2	160.03	134.72	50.095	52.46	54.725	74.439	53.315	66.473	98.303	94.729	85.45	103.33	89.143	107.3	97.428	78.382	101.96	95.031	58.769	76.249	92.365	102.94	72.946	92.717
103.1	90.693	91.234	118.98	100.83	126.28	91.856	144.68	119.27	123.57	87.172	90.321	101.29	101.99	105.89	79.152	113.9	95.426	121.49	103.63	86.893	109.8	96.058	76.345	91.243	84.504	93.322	108.37	106.67	113.1	78.911	87.096	97.976	95.476	102.84	95.376	87.401	99.861	87.991	94.245	122.82	121.14	66.018	62.794	82.262	68.579	52.177	54.701	50.829	74.055
110.11	101.56	106.46	96.561	73.469	102.27	115.2	105.17	121.7	74.709	109.66	81.913	123.2	78.73	115.41	61.946	142.82	139.84	134.36	110.66	63.483	105.94	72.338	42.061	18.945	55.512	58.923	94.865	143.16	154.89	98.623	106.93	144.78	132.34	96.933	105.14	99.065	106.71	98.869	90.497	143.84	146.41	63.744	69.51	98.291	68.251	47.923	44.576	54.878	67.358
109.15	98.843	116.28	84.188	61.533	99.019	130.71	88.879	137.43	55.577	119.83	81.573	131.98	64.504	120.69	54.016	141.6	156.85	123.78	102.32	90.655	114.68	67.342	26.679	12.846	58.522	41.833	91.349	145.06	163.78	135.71	129.36	159.04	148.99	98.292	112.56	105.12	116.59	113.1	96.312	141.37	154.19	83.913	92.945	109.33	82.876	71.116	62.432	76.23	72.087
108.87	99.375	113.23	79.294	74.812	108.77	130.79	88.906	157.33	61.898	130.25	90.981	140.65	68.613	128.6	54.68	134.87	152.41	106.49	96.855	151.15	129.94	63.981	31.694	29.2	76.577	57.861	105	126.11	140.49	132.07	114.49	141.33	135.83	86.99	100.3	107.03	117.17	116.81	108.5	115.86	141.37	102.47	114.47	92.509	86.972	94.805	85.663	91.331	78.354
110.98	98.749	103.73	74.711	77.303	103.57	123.81	91.565	143.13	71.366	134.22	99.789	143.7	80.94	131.71	67.939	139.62	142.09	110.02	105.28	178.78	134.02	57.388	50.517	11.745	77.329	43.881	102.2	113.02	113.49	95.782	69.715	119.77	112.68	69.093	77.547	105.49	98.457	98.715	103.28	101.66	117.24	94.074	114.97	63.615	76.228	91.446	81.214	91.727	83.534
112.36	109.71	104	65.406	90.15	94.267	118.71	70.142	138.16	61.974	126.85	88.084	133.78	73.949	128.33	72.665	154.73	148.05	126.41	118.24	155.9	128.43	41.88	56.247	12.313	81.319	43.477	109.59	120.36	103.99	82.257	44.484	120.05	109.95	57.435	67.169	105.08	72.544	93.533	91.934	104.78	88.964	90.991	118.43	64.399	82.045	99.48	82.076	88.511	92.842
110.21	125.93	101.4	57.848	82.692	85.692	107.74	42.104	123.47	64.548	104.18	82.247	104.84	63.366	112.97	80.307	162.73	167.97	146.11	132.18	90.598	114.18	18.542	69.395	-2.9841	89.842	38.822	112.88	142.24	127.31	86.14	52.508	131.56	124.03	28.792	63.247	95.28	56.774	79.577	68.937	108.34	71.222	70.387	101.77	73.748	82.939	92.002	67.467	95.476	104.96
96.555	138.43	85.549	54.304	71.282	96.543	82.95	24.737	124.44	81.891	74.383	77.001	61.719	53.126	85.087	76.543	143.88	177.4	124.59	124.93	37.465	110.41	-16.446	69.561	17.244	118.7	59.041	129.92	139.52	144.47	95.542	85.628	129.71	137.77	6.1926	75.735	84.836	70.455	85.845	74.443	97.399	70.413	91.42	112.89	109.57	106.77	117.74	97.559	132.4	131.57
86.613	135.84	65.425	64.024	55.678	115.98	65.283	40.014	109.35	116.4	61.083	86.242	40.681	64.07	70.476	88.783	117.35	159.57	105.03	116.32	38.42	110.96	-23.502	80.396	33.932	145.13	76.264	137.51	132.16	153.49	96.935	106.55	116.38	135.72	9.1703	96.788	71.843	90.517	84.998	83.103	71.343	83.659	96.904	108.17	124.59	113.22	123.18	111.82	153.77	145.32
91.308	136.02	50.922	65.875	63.078	119.61	59.33	52.258	99.166	120.02	86.805	92.114	64.324	88.308	72.858	89.444	116.33	137.33	92.534	109.67	102.83	114.56	-27.566	72.861	18.438	136.04	121.61	148.28	127.52	141.6	58.027	84.685	103.32	113.35	23.565	102.46	79.119	110.6	94.776	112.59	59.956	112.37	104.7	110.62	126.94	109.94	127.89	127.82	157.12	145.08
103.76	136.52	53.732	63.916	80.006	95.075	71.058	57.437	80.111	81.621	124.51	88.698	111.4	110.39	88.901	89.489	135.61	117.54	104.4	110.74	174.11	116.95	-17.973	54.861	-12.714	97.748	147.75	143.57	132.38	128.07	27.117	52.668	108.59	94.165	58.618	101.42	99.664	117.8	109.92	137.6	86.316	147.82	112.51	118.79	130.15	111.28	131.09	136.14	140.17	134.36
114.46	131.44	67.785	65.519	82.187	53.318	91.064	64.714	42.402	35.659	141.5	89.047	144.53	125.85	105.09	101.95	149.05	102.33	129.17	117.58	210.06	116.4	6.3805	50.333	-47.841	57.531	123.92	112.53	139.56	130.67	35.854	44.85	126.21	89.786	94.384	94.41	113.07	114.24	109.81	135.96	135.19	180.36	104.33	112.69	135.41	115.82	117.52	120.22	120.53	120.98
117.76	130.02	86.972	65.615	95.865	28.27	106.56	57.542	45.848	8.3425	138.3	83.035	149.38	117.62	107.25	94.1	139.34	96.986	125.5	116.08	210.51	114.64	33.544	52.798	-17.752	49.243	122.24	97.589	127	126.14	68.073	61.832	140.19	99.339	118.64	91.084	118.14	115.53	113.34	132.58	165.61	191.14	113.52	117.17	151.66	131.93	121.83	123.73	123.69	117.97
113.03	117.39	97.936	77.148	106.15	40.642	110.94	70.502	64.272	30.075	117.49	89.52	128.35	108.57	105.45	100.09	112.87	94.713	101.28	110.29	198.76	119	72.369	75.582	60.319	84.28	122.45	92.507	108.53	123.71	128.65	99.952	134.81	110.87	137.79	97.957	107.28	117.43	112.1	120.3	163.18	181.54	109.95	103.93	159.61	137.33	115.31	113.57	126.5	109.48
107.67	112.91	98.18	85.581	133.63	82.105	99.169	79.77	115.36	68.424	111.38	99.321	113.5	102.92	105.17	97.866	103.75	112.09	66.14	102.53	192.12	129.92	93.82	89.864	148.49	128.98	169.3	119.47	97.121	115.53	162.32	125.56	116.08	114.44	137.95	103.36	104.22	123.3	126.58	127.44	141.18	158.47	112.54	95.846	152.74	127.31	115.55	111.91	119.13	92.167
92.655	101.65	87.921	113.07	115.56	115.66	79.439	118.04	109.2	116.19	98.248	125.62	105.49	115.2	111.84	133.69	103.66	121.24	81.232	113.75	117.1	133.27	130.17	130.3	190.57	150.42	131.77	111.57	102.04	129.02	174.09	147.24	104.98	124.29	148.23	128.58	97.796	113.77	117.24	107.65	132.94	127.5	92.675	75.231	104.23	88.607	79.989	75.238	72.886	63.437
98.965	93.682	99.134	117.65	113.95	131.43	88.543	132.12	114.78	124.13	111.55	134.97	127.66	121.44	124.16	139.61	113.25	124.03	111.77	118.08	88.845	120.64	149.28	126.72	166.71	123.79	101.96	100.12	124.57	143.41	181.19	156.27	116.5	128.31	157.3	134.25	105.33	104.5	112.61	96.207	127.72	108.16	74.05	53.63	89.825	72.73	54.941	44.253	42.001	49.59
112.16	93.583	115.06	118.71	122.19	135.35	106.5	143.38	123.25	116.83	120.93	136.67	148.33	129.81	136.7	133.3	101.44	107.83	131.03	113.63	81.182	102.21	150.25	108.38	124.51	94.952	83.284	90.331	129.83	148.36	176.99	162.05	129.05	126.42	163.8	132.86	110.34	102.51	109.82	93.049	110.07	98.166	81.914	55.046	105.42	89.864	57.057	42.494	37.716	59.076
123.91	89.376	123	119.18	105.67	112.72	118.92	150.04	108.31	119.44	117.34	136.04	149.13	140.09	129.9	118.35	68.5	79.658	139.22	109.43	57.303	69.496	150.69	116.52	66.438	61.289	52.022	62.984	103.86	128.25	122.92	135.36	126.94	113.21	160.94	130	106.82	103.94	82.968	82.64	82.694	88.635	82.565	61.437	106.74	97.745	51.355	43.425	57.524	83.6
121.09	89.701	123.19	127.18	116.47	104.41	112.23	150.79	124.14	121.93	98.471	122.07	122.69	137.84	117.14	100.18	40.439	64.463	122.05	99.857	51.577	61.025	149.4	127.73	106.92	79.538	88.613	76.613	61.998	85.081	83.284	110.01	106.51	100.97	172.42	143.36	105.01	106.98	89.293	93.674	59.599	75.327	114.17	102.58	105.61	115.09	86.302	89.005	76.13	103.3
110.21	74.004	119.88	134.21	119.13	102.55	99.877	152.26	127.16	122.6	73.016	108.14	80.324	124.54	99.987	96.31	40.191	67.527	112.13	92.246	78.369	75.098	153.2	133.06	165.23	107.44	116.53	91.274	44.171	54.975	93.918	98.088	84.317	92.637	188.15	150.86	104.13	98.754	102.61	97.714	68.752	68.887	115.08	117.14	90.743	114.55	104.61	112.85	80.36	101.44
92.805	62.404	112.82	140.28	92.831	97.182	86.192	145.14	106.45	124.03	50.533	99.905	42.449	95.8	75.979	95.013	58.53	81.498	132.82	100.54	59.372	89.129	160.99	141.19	197.42	109.53	93.139	86.889	47.744	51.689	100.66	91.238	81.4	101.04	184.67	149.77	101.59	78.388	96.18	78.858	104.78	57.181	88.97	107	38.927	79.563	88.056	105.02	71.79	86.321
91.698	68.771	113.88	136.29	94.524	115.27	91.653	135.03	105.06	120.45	50.388	94.636	31.901	65.113	70.634	89.413	81.067	95.886	148.6	107.56	77.141	104.81	151.28	112.69	202.67	110.06	83.545	94.863	73.261	76.706	133.18	104.38	94.462	112.28	156.93	121.38	95.834	60.545	95.873	62.461	126.99	52.033	64.086	80.672	14.865	56.793	70.371	82.24	67.606	68.729
99.37	81.99	116.03	122.13	97.493	128.57	107.99	124.17	102.18	115.54	62.362	82.51	40.181	44.462	68.568	74.719	82.867	95.828	143.28	107.62	76.768	99.242	135.03	75.185	187.01	98.904	57.482	89.75	77.961	92.816	139.52	108.01	108.49	115.37	125.54	91.056	90.338	56.957	95.109	57.063	128.92	51.423	67.238	73.168	29.361	57.723	65.124	65.487	83.738	70.019
100.02	91.755	106.36	117.46	89.995	128.95	111.12	132.68	77.086	125.19	64.316	80.399	48.708	59.888	73.769	90.409	70.913	88.301	129.27	108.34	45.773	83.58	129.67	76.659	174.2	102.18	20.659	72.463	61.575	97.171	125.16	103.17	104.73	105.56	105.21	79.592	83.146	65.85	90.744	59.809	116.28	59.269	81.593	82	52.088	67.959	62.529	48.545	92.407	77.97
98.278	96.846	109.18	103.08	119.73	118.98	114.15	111.71	103.25	118.99	75.594	61.486	66.138	76.093	79.997	88.532	71.877	91.801	109.62	99.941	55.466	68.193	136.71	85.764	208.18	110.65	66.99	85.842	48.176	73.267	123.37	91.157	98.985	90.335	111.74	86.557	95.402	86.534	112.71	93.178	98.707	74.348	111.15	111.79	95.058	100.45	94.212	71.91	103.96	94.447
80.883	93.903	108.92	97.046	143.81	103.08	103.54	83.445	141.09	111.35	75.932	43.719	72.731	83.4	77.333	85.293	77.045	94.734	98.355	90.592	72.39	69.011	146.93	108.26	255.13	117.92	129.22	106.95	44.348	45.694	136.7	93.051	95.155	85.508	133.82	112.17	113.2	109.18	137.17	130.67	92.501	92.531	149.47	151.54	129.6	141.27	140.99	130.67	121.14	119.14
64.831	83.662	103.68	104.03	139.42	92.12	93.948	72.648	144.43	111.21	69.861	41.75	72.37	78.697	72.328	91.984	75.51	82.852	99.443	86.636	108.19	83.666	152.55	128.01	248.83	114.25	147.62	108.36	62.73	42.263	168.49	114.46	97.062	91.073	151.21	132.17	116.76	120.83	136.23	138.89	91.697	110.45	165.4	161.9	148.25	170.68	162.88	174.91	143.2	142.21
71.828	76.654	104.48	103.66	112.79	75.275	103.44	60.654	106.61	96.534	81.167	37.665	82.7	51.827	62.912	76.425	65.873	61.361	101.09	87.355	144.35	84.988	152.67	123.04	179.21	78.808	121.13	82.446	85.83	45.155	170.56	119.46	106.57	96.983	154.17	132.2	111.37	119.05	110.72	119.39	92.488	116.07	161.86	148.63	155.81	174.57	155.46	186.67	171.27	159.41
92.569	80.861	103.82	97.687	96.059	65.325	112.92	61.054	43.455	57.115	97.992	31.961	92.146	29.311	64.098	59.578	55.349	48.573	75.841	83.155	170.95	88.43	138.39	89.984	125.65	61.944	95.099	61.553	88.88	43.074	156.02	117.63	101.37	92.422	148.5	118.98	106.92	112.68	105.1	108.03	99.395	113.48	178.82	152.31	169.5	172.78	159.57	189.66	179.84	156.43
115.6	80.408	111.36	82.142	89.344	48.567	124.56	62.602	-21.881	5.9673	113.38	27.943	98.678	26.448	73.244	49.522	57.077	53.018	48.886	76.553	169.87	84.543	137.06	62.731	111.95	57.84	76.469	43.966	74.878	31.477	136.01	104.41	87.604	77.802	145.32	103.53	112.12	102.16	113.08	107.09	114.72	104.94	182.01	153.91	170.98	153.43	157.27	166.08	153.28	127.55
126.62	73.193	129.25	59.958	93.358	27.093	137.48	48.749	-39.017	-27.773	123.51	28.847	103.65	39.49	77.916	34.875	71.676	70.626	39.049	70.224	137.1	70.818	150.04	61.275	131.64	52.422	81.947	39.226	56.336	14.961	108.16	82.656	82.987	66.515	143.1	96.944	128.05	94.633	120.7	117.6	124.48	92.879	158.83	143.9	152.33	121.56	144.44	131.54	112.53	91.955
110.44	72.044	133.24	66.632	111.17	43.343	130.71	62.14	0.97969	-4.5073	105.56	56.372	94.29	76.262	87.651	52.871	81.073	83.119	37.81	66.214	104.06	81.997	150.05	86.657	180.37	90.2	112.79	67.826	50.881	27.581	114.3	98.699	85.502	73.126	141.94	111.33	132.42	97.703	130.26	134.6	112.01	89.648	137.31	131.7	133.21	110.64	139.16	114.36	74.539	66.733
89.507	72.274	126.97	91.482	111.94	77.538	122.63	93.934	50.96	60.685	79.96	95.317	88.491	111.8	92.008	83.374	79.832	78.603	54.129	70.783	97.69	96.314	140.28	119.89	179.44	124.26	115.73	91.296	73.695	69.365	137.79	128.78	104.68	93.91	144.35	134.12	118.39	104.79	113.86	129.14	87.505	97.446	95.854	94.936	124.19	109.57	112.14	85.934	64.288	66.345
83.297	90.699	109.6	107.95	96.645	99.889	108.59	110.01	82.81	116.41	74.024	125.08	100.47	130.21	85.844	91.812	84.132	79.789	76.434	85.502	114.47	101.81	109.09	136.04	109.44	123.03	111.33	106.89	108.9	111.77	117.21	130.24	126.96	110.07	124.25	136.35	103.22	115.63	81.798	113.83	75.953	110.56	54.925	59.719	113.98	98.639	74.837	58.318	82.892	87.097
75.719	102.96	79.678	121.45	67.021	113.36	78.877	141.8	62.656	133.16	58.403	139.47	95.737	140.36	82.366	113.67	85.5	81.491	79.844	91.72	143.89	127.46	72.573	120.97	64.443	130.43	74.005	107.68	122.78	138.77	121.72	140.97	123.44	114.24	115.33	129.11	93.747	125.79	79.691	109.39	104.37	128.12	68.129	71.044	129.29	114.01	78.511	70.712	104.32	114.18
76.6	110.61	63.752	123.02	50.435	111.52	59.262	159.49	29.248	123.89	52.586	145.47	90.096	146.3	90.298	136.38	98.266	93.815	96.022	100.39	169.65	150.56	63.05	106.95	45.997	129.66	53.733	101.66	127.44	149.43	126.32	138.16	106.94	105.7	94.886	98.864	94.221	122.93	87.771	106.93	135.84	129.22	78.751	85.812	116.94	111.55	87.118	86.032	99.561	121.73
76.209	105.86	74.136	119.85	41.692	94.977	65.357	151.21	13.536	119.04	53.146	137.09	82.854	136.87	91.919	139.7	103.87	99.079	131.51	111.68	136.67	144.92	96.43	119.12	60.331	106.3	39.432	80.057	118.47	140.12	109.05	116.25	101.23	102.75	80.142	77.464	100.01	108.32	86.874	97.279	139.01	101.23	76.51	96.224	73.399	89.512	90.449	100.43	82.393	119.45
72.774	98.326	90.192	120.37	62.007	97.5	77.31	139.79	33.683	130.89	55.324	125.21	70.291	127.64	87.749	131.33	98.425	98.848	134.07	108.17	112.57	133.72	113.89	125.85	87.341	97.662	66.656	77.132	106.68	129.84	100.62	106.91	99.777	102.86	66.007	67.158	105.89	105.76	100.21	107.52	108.24	79.466	89.284	111.62	60.715	89.766	114.02	128.38	83.035	118.17
73.353	88.759	104.05	125.47	84.982	107.24	88.88	132.16	50.98	147.23	62.636	113.98	65.5	117.91	78.389	118.83	90.025	95.26	115.52	100.18	102.32	109.79	117.55	129.07	101.63	99.01	93.185	79.131	106.84	128.46	106.11	110.91	107.41	107.94	65.452	76.78	106.23	112.92	108.73	116.48	76.489	79.846	91.013	110.61	76.042	95.954	124.16	129.29	94.506	115.25
77.434	91.005	104.45	130.56	101.39	114.54	83.649	126.27	58.422	145.58	77.294	109.82	75.146	110.77	75.88	109.62	94.848	101.43	91.339	98.968	92.694	87.111	106.46	129.06	117.98	116.05	113.31	93.757	112.69	130.23	108.78	122.6	112.42	114.39	66.485	96.194	104.97	123.44	110.86	121.3	76.026	100.45	89.539	105.55	87.839	91.71	118.12	109.69	94.35	103.24
86.044	88.557	108.15	122.73	114.44	118.74	86.274	118.43	87.352	112.84	99.801	98.308	95.899	94.664	87.617	97.209	110.13	106.64	73.503	97.284	102.57	78.593	99.851	102.9	163.22	138.19	109.5	112.29	113.31	119.21	139.44	143.75	114.87	123.06	88.669	117.91	108.11	126.42	119	124.94	108.34	125.96	106.32	112.72	112.92	103.85	122.41	106.61	86.912	92.339
96.57	81.897	109.31	116.31	108.55	126.21	101.61	128.87	128.87	94.041	119.16	103.16	115.79	93.703	114.96	111.07	126.93	104.67	85.094	106.15	115.41	89.142	99.088	82.229	174.78	152.47	64.069	116	114.84	117.29	170.9	160.59	113.26	132.83	105.36	125.45	102.3	113.9	108.41	110.85	131.81	139.86	115.55	110.88	123.18	116.95	114.84	105.94	70.037	82.502
116.8	77.325	115.81	105.76	82.782	121.5	137.78	128.89	172.77	103.91	143.82	113.3	139.06	100.61	129.45	120.52	138.71	99.041	131.62	127.53	116.92	88.044	104.06	83.423	97.226	114.36	4.4593	93.901	125.71	124.69	148.94	134.9	126.5	143.3	107.26	118.56	90.963	92.266	66.113	77.703	117.34	133.27	91.234	85.495	114.94	111.65	80.92	90.169	68.248	85.405
130.61	85.342	115.48	97.271	73.344	120.84	158.05	117.96	209.96	115.96	152.69	109.38	145.94	106.32	117.88	112.79	135.04	96.898	153.67	134.45	123.88	92.273	86.156	77.595	22.642	71.707	2.8138	88.702	128.4	128.96	111.25	100.63	143.78	152.73	120.09	123.84	87.322	87.526	57.75	74.344	87.807	126.17	102.11	94.422	142.79	131.82	92.334	113.1	97.406	109.24
133.12	93.842	98.088	96.22	58.392	113.22	140.37	115.89	171.71	121.77	134.21	111.9	134.99	122.72	92.374	117.35	124.23	100.19	153.02	129.08	131.99	101.11	59.458	83.154	-37.884	45.2	24.282	86.055	128.67	138.84	88.854	79.785	147.4	147.71	133.14	133.54	86.837	96.31	69.587	83.797	85.647	137.93	100.01	95.214	167.07	138.06	100.91	111.9	122.93	125.14
123.25	99.949	81.461	86.581	51.967	94.219	101.42	96.935	110.75	101.38	108.35	103.09	123.15	120.38	67.639	102.09	113.77	105.86	132.5	110.41	115.95	104.01	42.588	84.415	-26.225	35.557	68.429	94.695	112.32	124.21	74.079	68.281	136.29	130.3	139.56	141.5	97.616	108.17	100.03	104.31	123.94	150.73	97.643	97.85	161.98	123.31	109.44	104.16	133.02	127.09
107.9	96.142	76.24	69.674	62.759	85.148	72.991	76.586	85.593	77.55	91.797	87.99	115.8	101.12	68.401	79.359	106.78	106.02	97.355	82.683	99.516	108.43	32.708	65.896	31.194	48.77	106.71	110.9	88.82	94.146	80.6	71.164	110.9	105.91	125.32	128.62	108.57	110.1	133.73	122.5	170.58	150.2	100.72	97.351	139.07	107.35	114.95	99.216	129.21	115.72
97.855	81.426	86.255	60.174	75.656	91.772	79.217	72.856	102.35	84.179	92.256	76.674	111.62	79.04	95.422	74.457	101.39	96.715	75.474	65.437	85.184	106.98	36.696	46.836	63.724	68.705	97.683	110.99	82.453	79.291	99.582	78.192	90.658	90.387	98.489	101.18	102.89	92.737	138.22	110.84	182.77	125.35	92.085	80.75	113.32	96.326	97.041	80.155	117.04	98.6
96.089	74.787	100.72	66.644	80.609	100.66	102.93	77.267	132.77	119.01	105.97	71.549	106.12	65.705	123.53	87.961	97.5	89.367	79.813	72.216	51.333	92.737	53.273	52.837	51.912	79.373	60.011	95.364	97.967	91.479	94.378	72.961	92.017	95.086	77.673	86.063	83.319	67.765	110.24	74.66	152.51	83.085	77.101	66.861	92.182	85.597	63.894	53.448	103.69	86.958
98.993	84.277	110.7	77.639	95.716	107.3	114.74	74.398	162.92	137.02	121.08	61.671	95.583	60.711	133.17	96.902	94.426	91.023	79.7	82.799	27.958	83.079	68.726	59.864	60.21	90.776	57.576	94.144	115.39	109.63	85.911	69.484	108.48	112.22	91.107	101	72.994	61.532	100.09	62.825	114.32	56.021	95.557	93.108	109.61	98.783	70.183	65.014	102.34	91.045
105.67	88.739	107.7	83.251	86.192	99.808	106.99	80.071	142.13	130.98	125.47	67.629	86.048	78.368	126.35	111.5	93.613	92.179	75.683	87.572	25.391	82.914	85.058	67.758	58.674	88.155	45.381	81.53	124.54	125.51	87.203	72.346	117.38	117.3	118.93	120.1	75.762	76.2	97.694	72.305	104.5	70.903	100.13	111.26	131.93	105.51	78.026	73.316	102.95	97.767
119.48	105.03	99.796	78.33	77.378	95.908	95.416	79.877	130.88	114.04	137.66	91.229	103.95	106.66	124.47	110.87	107.23	100.89	75.045	90.869	30.308	86.943	89.19	69.448	39.352	72.438	60.996	82.617	124.8	126.73	56.981	62.99	109.9	103.22	106.36	107.89	91.225	100.4	99.357	98.883	105.87	104.99	81.089	104.87	109.3	80.971	75.138	76.813	91.891	93.309
134.79	116.36	100.94	72.296	69.901	108.68	109.15	84.113	151.99	104.46	155.75	111.16	140.73	122.21	131.62	96.364	123.65	106.47	78.516	90.09	34.091	86.586	82.751	52.633	0.098037	49.558	61.871	84.071	118.67	114.28	20.956	49.97	95.08	84.732	67.747	71.886	105.66	116.11	103.66	119.5	101.37	125.97	62.972	86.655	76.37	59.967	73.442	86.012	81.538	86.059
147.03	114.64	99.758	78.144	44.809	126.71	134.75	106.85	152.67	118.56	168.73	133.36	169.73	135.32	136.75	97.194	138.14	114.66	88.89	93.489	40.39	79.344	58.127	39.489	-101.49	23.776	14.863	66.517	119.41	114.65	-11.707	39.026	79.581	70.069	11.121	23.546	103.17	115.98	91.022	110.24	86.115	122.96	40.169	55.909	59.292	51.358	57.567	74.49	79.823	78.472
152.79	117.46	103.69	88.289	27.33	122.49	152.32	101.41	132.45	128.43	180.81	138.29	186.14	127.89	121.24	81.448	147.75	132.72	115.98	108.98	21.405	51.565	46.143	54.43	-181.53	-4.9658	-10.849	52.979	121.76	113.86	-62.227	18.409	87.216	74.733	-21.752	8.0894	94.975	102.87	67.327	79.62	66.2	83.558	26.654	43.509	52.584	44.659	43.529	57.917	84.104	77.047
139.08	117.61	98.702	107	40.198	117.47	132.53	102.19	86.807	123.42	164.28	144.67	168.01	126.6	106.02	85.356	141.12	143.83	122.88	115.65	33.301	51.139	48.245	81.498	-152.92	22.415	15.737	67.557	117.39	116.71	-46.098	41.413	94.504	87.265	1.038	39.102	85.733	92.257	70.28	62.948	58.921	49.165	42.823	58.536	79.014	66.014	60.6	58.274	82.104	76.665
113.76	108.63	93.696	118.26	64.428	106.95	98.285	106.49	44.209	111.33	131.19	155.22	136.35	132.54	99.62	97.13	121.45	134.66	116.17	112.64	59.894	67.576	76.905	114.31	-52.059	70.213	59.566	86.185	106.08	111.51	10.655	84.909	96.651	94.797	58.055	90.623	84.369	86.962	80.168	62.363	63.067	39.379	53.086	66.686	98.649	84.904	74.66	58.795	72.946	77.292
79.676	98.483	84.946	120.65	78.426	100.87	65.901	118.04	39.742	108.9	92.256	161.08	102.51	140.65	98.035	106.76	95.948	111.04	88.944	100.49	62.516	91.273	101.46	135.39	53.756	109.72	82.054	95.44	82.314	92.961	55.916	122.87	87.31	94.206	102.76	128.69	95.051	94.653	92.732	86.588	69.914	57.106	79.452	83.784	103.22	103.42	93.104	86.402	73.667	88.872
56.203	94.991	88.909	136.83	85.396	112.14	65.411	144.12	61.396	136.8	62.634	161.64	85.633	145.37	110.12	137.13	81.69	87.662	93.942	105.64	43.743	100.4	144.18	170.73	123.73	140.19	76.027	91.124	86.92	94.991	102.61	150.25	89.372	101.53	125.76	144.1	98.127	96.585	84.713	92.583	58.343	77.478	81.037	77.437	75.573	99.851	83.828	93.873	54.723	89.608
48.575	98.465	88.153	151.97	90.372	128.94	67.112	166.76	73.972	166.18	47.987	152.24	72.704	148.81	109.75	166.25	84.439	87.236	95.472	108.97	54.505	106.54	153.85	190.71	128.17	156.23	79.849	90.454	101.27	108.82	135.22	161.74	91.026	102.8	108.8	120.5	99.777	109.83	79.957	105.76	50.815	102.91	95.214	82.739	70.282	103.44	88.491	109.52	52.06	89.093
48.004	105.56	88.482	168.36	103.55	137.89	59.694	171.72	60.485	179.87	38.719	134.2	59.397	139.58	98.394	181.57	87.309	96.18	109.98	111.74	61.131	109.68	170.12	215.07	156.95	174.44	113.8	101.81	104.33	117.21	152.87	161.82	95.256	104.95	99.3	104.23	95.304	120.99	79.151	109.54	57.571	105.46	114.88	102.03	65.541	99.65	105.98	123.64	46.998	81.832
64.943	98.727	108.84	148.07	124.81	117.02	69.668	127.59	52.969	157.16	53.914	101.63	62.141	104.47	80.179	137.68	86.715	99.799	128.79	102.29	84.583	96.033	202.44	211.96	190.15	150.3	166.12	106.74	90.948	92.393	136.23	124.57	99.702	91.995	109.65	91.177	97.054	121.68	71.571	100.83	78.01	85.661	97.509	94.887	57.389	74.897	105	109.11	59.844	79.825
77.309	91.272	132.56	117.39	159.09	106.21	87.585	83.209	87.909	117.54	65.129	72.252	61.982	61.549	83.936	81.638	74.514	89.677	127.87	84.249	98.551	97.192	227.54	169.98	268.9	139.68	211.98	120.12	63.921	52.953	125.01	95.024	86.318	74.878	146.09	98.036	99.944	109.69	85.387	92.557	95.76	53.358	87.767	89.66	54.3	65.641	113.18	104.42	78.634	89.514
98.762	89.931	145.05	80.211	159.77	92.31	114.63	52.132	118.62	82.13	82.943	68.87	66.583	38.029	99.607	45.994	76.777	87.158	124.7	83.396	111.21	93.519	214.22	112.13	245.64	105.07	190.43	106.95	64.903	39.7	99.619	61.876	64.416	53.034	146.69	81.529	101.28	87.531	80.814	70.994	100.67	34.929	40.252	48.446	41.401	49.158	78.187	65.373	106.69	107.97
113.3	117.68	124.38	59.457	128.3	77.108	110.66	33.714	116.84	49.119	94.478	83.029	64.386	35.779	100.5	39.025	95.49	107.84	113.53	106.96	84.907	88.802	143.68	69.168	161.03	73.98	138.48	93.696	82.079	57.835	50.958	42.488	48.732	48.233	98.368	57.619	105.16	75.191	77.574	65.079	98.295	34.282	31.244	46.733	31.061	49.542	59.835	60.669	139.79	135.77
122.45	149.74	83.974	51.542	82.132	54.917	79.911	21.574	59.861	14.23	101.01	98.165	61.934	47.229	76.444	46.862	122.15	139.01	97.318	136.72	65.372	82.268	48.76	49.833	54.479	50.322	89.498	82.981	107.24	95.642	18.248	45.323	55.72	61.308	29.918	35.928	111.25	80.718	78.958	80.348	97.807	56.291	60.999	82.197	47.414	73.052	72.569	90.086	170.49	158.49
126.88	151.92	51.178	49.4	41.853	31.031	53.8	23.221	-31.599	-5.3826	102.83	105.98	69.324	66.385	48.258	59.577	140.46	154.18	86.004	151.45	84.516	76.825	-15.096	52.631	-40.512	33.729	51.469	63.775	131.65	135.14	28.615	64.627	83.86	80.587	-16.991	24.22	112.24	95.838	74.172	96.985	99.24	94.289	83.148	104.41	83.991	99.731	86.213	107.63	180.4	157.19
113.29	145.11	39.177	57.16	56.184	36.559	41.953	36.176	-55.639	1.7852	97.49	95.68	84.658	79.585	47.959	60.698	140.79	152.26	68.184	143.04	103.11	89.328	-35.166	56.982	-34.942	56.392	84.135	76.553	132.93	150.01	52.274	91.28	112.34	103.51	-21.296	39.064	111.01	115.35	92.799	122.86	91.006	121.76	126.69	134.34	120.65	128.46	123.45	141.84	159.6	134.68
103.25	113.29	72.33	56.224	82.171	41.578	84.126	43.061	-22.316	25.771	103.3	61.372	111.16	70.557	71.308	42.561	127.92	128.8	78.366	126.49	112.75	83.189	17.273	56.432	-0.93482	55.549	101	67.497	130.46	135.78	80.876	94.298	142.59	120.37	30.327	67.714	108.24	117.45	98.277	114.85	83.357	126.34	121.61	115.96	142.57	130.04	118.29	127.98	127.61	108.52
97.585	95.154	111.67	61.529	112.36	54.543	126.72	54.534	35.714	47.391	112.99	36.298	125.94	63.828	110.89	42.198	111.72	105.36	97.887	116.64	114.63	82.717	82.376	54.026	60.177	67.132	122.15	68.51	122.33	110.53	109.69	97.566	149.86	125.56	93.727	95.925	104.7	110.11	112.48	98.271	83.547	113.98	118.76	101.07	149.07	124.5	109.55	112.63	98.772	92.823
108.78	98.06	138.58	66.44	132.22	58.154	146.7	56.001	68.99	43.79	136	36.846	135.62	67.136	142.5	57.713	99.363	87.137	123.81	118.72	126.89	84.181	131.48	60.04	115.81	79.881	150.31	80.769	112.99	83.342	128.56	100.61	140.64	116.62	136.36	111.51	103.16	97.905	125.72	85.998	92.522	93.756	124.75	103.8	138.23	113.98	108.18	109.09	88.196	92.18
136.58	105.54	153.24	54.957	148.99	49.338	153.7	37.23	84.621	11.503	175.5	50.955	154.77	72.76	151.36	59.156	91.406	71.884	133.31	113.43	171.05	85.933	148.25	56.004	143.88	76.158	187.36	99.528	102.88	53.296	134.27	95.858	129.23	96.25	152.36	111.08	110.26	89.686	136.79	95.91	102.87	82.34	144.9	125.44	136.09	115.24	128.82	130.34	110.55	106.4
153.37	100.97	153.14	52.201	160.75	54.955	158.42	44.095	91.174	1.4247	194.86	78.696	172.71	89.281	155.52	77.892	84.357	58.475	128.58	98.838	211.82	100.33	148.88	56.629	146.01	83.722	192.58	110.02	106.49	51.596	151.89	100.95	119.13	81.649	158.43	111.77	111.62	82.038	134.74	106.64	102.42	90.76	152.4	133.45	136.42	123.62	143.33	141.12	128.57	112.26
128.51	97.142	128.63	76.542	146.69	76.218	143.93	84.7	97.335	43.647	165.04	105.94	163.78	110.65	149.31	114.79	79.096	64.764	114.87	88.575	151.35	121.77	136.15	82.186	132.92	106.46	142.21	105.2	107.96	78.339	133.25	105.7	106.01	87.978	153.19	127.71	107.98	82.858	118.5	109.98	100.95	113.91	158.72	141.84	118.1	125.37	142.01	145.61	128.86	110.98
101.45	92.866	128.57	101.74	146.89	101.96	150.84	105.49	128.48	101.3	128.28	99.077	149.35	103.3	139.47	128.36	94.613	94.756	125.91	92.739	93.798	118.85	152.66	108.51	123.36	119.22	109.56	100.2	135.91	115.11	134.74	102.53	111.38	107.21	160.14	137.54	107.94	83.622	98.318	93.29	95.77	138.12	112.96	103.07	103.3	111.35	103.35	106.69	111.48	99.842
84.766	105.4	119.72	122.79	140.21	114.44	127.21	105.39	124.29	147.93	95.257	90.816	117.95	96.113	119.42	131.82	121.24	136.28	141.27	111.39	63.134	108.08	154.68	140.81	96.123	126.88	119.78	106.25	150.76	137.21	116.91	89.882	100.55	106.26	130.16	110.64	109.81	95.433	82.395	81.551	98.893	157.26	54.89	53.408	78.497	78.409	52.117	55.711	96.175	86.913
80.651	115.09	108.05	136.76	128.1	111.95	85.6	94.482	83.986	153.26	68.946	75.369	75.304	80.734	94.313	124.4	121.98	138.57	143.33	121.57	56.221	100.78	156.24	160.91	126.3	141.81	149.11	116.41	119.08	112.04	110.03	87.878	73.568	86.394	113.16	84.074	108.94	107.48	91.852	86.424	110.84	148.19	52.147	48.372	71.245	68.332	46.706	48.408	94.976	85.972
96.835	117.77	104.88	135.1	120.89	99.8	66.18	79.861	45.203	134.69	68.012	66.21	56.084	68.357	84.947	113.06	105.22	103.33	142.5	121.93	69.776	92.534	160.99	166.8	158.22	142.88	176.64	119.09	77.482	65.736	92.635	78.639	48.135	57.724	103.15	59.162	99.532	101.3	97.633	87.38	107.93	109.2	62.448	51.719	55.782	57.277	51.373	44.318	90.625	82.346
113.78	117.5	109	118.27	125.99	93.909	80.447	70.575	55.05	113.36	83.099	60.149	60.87	62.841	91.516	100.18	90.784	67.813	127.37	110.49	78.761	90.377	151.14	143.54	168.61	129.63	183.63	118.56	57.324	34.049	66.281	66.703	40.543	47.572	102.29	49.599	91.727	83.243	102.69	87.847	95.647	67.823	83.59	65.158	48.887	57.914	65.392	48.858	84.457	79.752
115.36	116.29	108.31	95.423	132.07	101.44	102.72	74.199	99.257	100.77	95.254	62.445	68.132	71.223	100.05	95.44	96.883	68.332	95.201	94.39	86.233	101.59	114.78	94.479	151.03	115.49	161.17	120.57	71.752	43.484	64.134	72.963	53.54	68.111	106.23	57.733	94.999	72.797	115.48	94.308	97.314	60.62	108.37	86.646	72.042	82.879	87.938	67.832	84.735	85.249
110.15	113.51	93.737	82.504	111.44	110.45	101.58	93.174	109.39	105.15	99.974	96.591	70.882	103.49	103.56	113.1	125.33	105.49	79.916	94.933	96.907	115.01	73.513	65.545	90.504	104.34	106.63	115.2	111.88	95.306	90.924	97.192	78.144	102.6	94.481	68.782	101.24	76.452	113.27	89.56	117.06	91.748	92.386	81.57	90.798	98.069	82.531	66.178	83.189	90.494
113.32	118.57	77.561	80.854	86.376	113.38	75.714	97.541	101.18	107.46	112.13	143.2	84.899	131.85	102.82	115	154.83	149.3	90.181	109.67	94.186	114.51	49.981	69.969	44.739	95.986	83.993	119.79	133.46	134.74	99.218	110.44	103.32	126.64	66.199	79.254	107.7	92.058	103.02	83.818	130.48	119.33	65.384	74.632	79.583	90.443	74.971	71.379	81.585	95.11
124.58	114.24	70.111	97.994	78.567	127.75	54.754	115.05	99.141	109.22	118.74	179.73	106.1	145.8	118.76	118.18	157.71	159.26	102.22	113.64	97.821	115.01	48.596	85.103	44.816	112.26	88.074	129.02	121.11	142.08	110.32	120.35	107.8	122.99	48.105	86.984	100.29	104.5	101.05	81.383	116.44	119.56	60.698	77.602	63.449	84.082	88.73	89.097	73.529	91.496
140.05	101.15	73.231	115.56	60.8	124.92	67.766	132.59	104.58	127.76	124.52	190.16	136.34	143.37	136.25	120.16	144.89	145.39	123.52	113.58	65.366	93.881	58.827	116.68	-5.9805	94.731	64.155	103.5	98.642	128.24	47.59	81.784	97.155	95.334	14.167	69.633	80.948	98.079	65.227	61.408	78.903	89.914	33.235	56.098	11.512	37.233	63.261	62.513	58.058	75.593
131.44	91.362	84.699	132.45	83.642	140.14	103.45	153.91	164.55	145.87	108.85	148.41	140.55	117.95	148.73	127.93	123.73	126.51	110.47	95.492	47.976	91.895	57.716	113.56	19.584	107.48	63.306	97.632	82.614	109.89	21.748	65.168	82.524	82.497	15.667	64.051	68.905	85.525	70.469	68.491	49.852	63.45	63.629	76.322	10.442	34.717	80.381	73.056	45.254	64.755
108.76	95.518	85.731	136.81	113.57	152.11	123.19	163.18	209.42	165.41	90.256	102.62	119.96	105.39	138.95	145.19	119.44	125.89	89.2	86.734	72.129	103.08	40.09	105.29	62.289	130.57	80.474	107.22	93.497	112.67	35.5	73.426	76.407	88.738	16.53	57.764	71.797	79.509	90.131	92.489	53.965	74.65	90.613	96.525	30.31	45.591	91.76	84.211	40.609	59.631
87.498	110.51	80.4	124.91	133.15	146.52	110.05	140.44	212.65	167.07	88.127	77.73	94.715	107.18	104.87	140.96	123.18	127.8	80.859	93.902	114.88	111.35	35.28	110.3	135.87	147.65	119.2	128.99	105.16	113.02	76.297	97.319	89.509	109.23	28.774	72.736	91.154	88.384	115.48	125.27	87.171	109.29	112.58	121.43	54.114	64.972	104.75	111.42	55.376	70.244
76.556	113.44	75.005	117.81	128.91	135.74	78.6	125.47	163.96	156.59	90.789	95.611	77.796	130.71	79.645	139.48	113.02	104.35	90.669	105.26	154.61	119.67	67.412	135.96	216.65	165.63	137.79	140.27	102.9	109.76	148.19	137.53	107.52	125.26	71.646	117.8	104	103.48	130.45	139.46	118.65	137.93	124.58	136.23	77.543	93.793	115.95	135.33	75.796	86.186
89.776	117.19	76.45	104.42	130.89	127.3	58.131	109.93	133.27	136.06	109.73	141.76	91.12	166.45	81.831	126.35	106.56	86.333	93.901	105.16	204.18	125.24	91.892	149.25	206.62	156.18	179.29	154.19	100.7	107.64	166.16	145.89	113.08	112.32	89.951	137.74	109.37	122.53	125.26	141.83	113.37	143.32	117.6	125.8	96.727	111.53	117.16	137.18	103.47	96.199
81.002	117.96	73.002	115.65	106.17	116.58	47.137	120.11	112.98	126.61	91.044	175.1	91.661	184.07	90.567	132.35	83.587	73.526	94.081	99.635	137.29	127.45	116.76	173.19	171.23	138.24	161.24	144.91	82.483	110.92	111.56	133.12	105.27	104.47	112.87	168.39	100.31	130.46	97.715	120.5	94.39	111.29	135.06	137.73	97.508	118.96	120.22	139	115.42	104.91
73.216	107.81	78.792	115.99	98.246	109.87	65.623	128.88	125.23	113	68.566	168.1	85.266	172.17	94.729	133.35	71.954	83.804	73.552	80.607	120.33	132.14	108.84	149.97	103.19	110.39	141.45	134.96	86.498	124.23	73.074	116.93	94.009	96.7	120.28	157.92	95.279	131.27	79.459	109.15	81.842	92.726	141.2	134.38	131.32	132.53	121.27	126.91	129.65	111.58
56.197	102.4	75.813	125.9	88.675	105.85	74.855	142.23	128.41	112.61	43.793	141.76	68.306	143.06	87.314	137.9	59.539	95.274	64.504	77.023	90.915	137	89.536	130.57	85.122	105.56	108.58	126.28	88.885	134.41	59.36	114.6	86.352	104.81	116.02	139.38	90.629	122.71	73.975	106.86	89.401	89.094	144.51	136.81	139.68	131.12	119.39	117.86	123.91	113.16
57.481	98.004	84.508	128.85	102.6	111.01	89.735	143.79	146.29	109.7	51.686	106.84	73.46	102.81	85.687	115.44	48.384	90.233	68.696	82.306	99.274	133.82	75.418	97.964	122.97	116.99	98.596	127.6	88.828	121.24	101.12	124.34	90.557	113.48	115.85	115.51	90.711	109.43	95.571	120.47	100.15	96.048	139.93	135.27	138.42	128.25	125.99	117.11	112.09	110.79
77.07	90.275	98.177	127.39	111.95	117.98	107.54	149.49	158.75	112.29	80.59	92.144	100.68	78.668	100.13	87.717	39.438	70.765	82.337	91.702	113.24	120.57	68.088	68.653	135.91	122.69	74.615	115.3	86.697	98.418	154.93	129.93	93.625	106.27	111.57	85.34	86.763	95.435	113.93	128.41	100.07	100.48	115.23	115.46	122.51	115.43	118.47	100.31	100.94	101.93
[truncated: 66 more columns]
