# Supplementary material for: Constructing high-order functional connectivity network based on central moment features for diagnosis of autism spectrum disorder
Source: PeerJ. 2021 Jul 6;9:e11692. doi: 10.7717/peerj.11692 (PMC8269664; doi:10.7717/peerj.11692)
Supplement: Supplemental Information 2 [file peerj-09-11692-s002.zip › raw data/Subject_83.csv]

91.336	83.412	112.96	119.74	112.79	139.51	136.13	134.73	115.86	155.01	90.607	79.719	112.12	90.936	94.123	109.64	103.6	79.349	99.099	83.735	92.419	92.829	124.37	121.67	125.32	138.67	101.11	106.6	99.305	71.779	135.75	121.82	114.81	98.739	79.886	101.06	73.228	70.538	74.244	76.692	84.426	66.91	145.94	143.04	128.27	129.34	105.98	129.71	137.64	124.15
97.807	80.903	120.96	130.04	112.9	145.07	137.44	131.67	111.47	147.67	101.55	69.129	127.1	84.868	103.98	105.92	100	65.569	92.355	94.602	105.78	121.55	126.11	124	140.68	144.93	104.84	124.57	88.28	56.997	152.78	134.76	109.62	99.832	97.571	103.61	73.915	72.078	82.496	77.864	84.858	65.395	136.71	134.85	114.1	121.21	97.886	114.69	122.45	117.22
95.438	83.166	124.11	129.63	96.087	148.07	138.15	125.08	114.09	138.86	112.41	59.744	141.95	69.711	120.09	78.131	95.325	51.923	82.545	97.172	113.34	147.2	112.66	103.12	148.54	140.81	120.62	149.24	84.391	42.614	144.14	133.69	99.096	98.358	113.97	102.93	81.029	76.024	83.279	60.471	85.348	71.433	137.9	130.57	136.39	138.56	95.754	113.89	138.86	126.84
97.066	78.119	111.64	106.47	82.115	123.06	133.3	117.68	109.15	123.82	123.61	72.007	151.96	73.381	118.49	72.002	95.594	71.551	95.741	95.934	90.102	147.72	93.162	73.427	132.27	115.07	86.25	129.59	100.59	72.231	133.09	117.09	111.07	108.86	106.7	98.162	99.659	99.76	95.007	67.405	111.35	117.59	111.78	111	136.8	132.58	72.526	109.42	133.5	124.26
105.4	86.116	109.69	98.502	87.521	115.76	140.48	124.76	116.73	129.25	133.09	88.518	153.69	85.754	125.09	74.421	103.74	88.003	109.22	95.925	72.983	112.18	91.902	75.164	142.1	117.78	82.943	112.48	126.09	91.264	124.07	107.16	128.13	118.29	91.56	100.09	106.12	104.09	85.568	56.021	122.1	134.1	107.4	104.8	139.81	131.22	77.953	115.51	127.42	124.32
121.97	91.734	117.02	107.18	98.873	122.31	158.57	141.31	124.93	143.46	144.32	105.89	163.96	109.71	127.2	88.918	113.26	100.06	123.53	101.77	51.419	71.835	107.11	101.14	148.81	138.18	74.84	92.899	142.25	103.68	129.02	105.66	148.59	127.78	83.638	109.69	100.65	93.339	66.722	49.127	111.7	122.82	105.33	97.391	121.28	113.58	88.973	109.7	105.44	114.31
128.45	90.487	128.94	129.15	74.84	152.4	177.63	166.17	109.21	167.25	148.7	112.65	179.11	130.85	121.14	98.914	114.26	103.11	120.75	100.01	39.331	56.612	119.3	124.36	119.54	153.9	66.647	87.807	132.01	99.301	118.82	106.68	147.6	120.03	89.237	122.8	84.585	71.311	45.375	45.753	80.032	90.165	109.68	109.7	126.2	126.99	97.688	106.24	110.05	118.12
124.37	103.28	118.93	131.43	71.008	157.22	160.22	153.64	109.74	167.65	144.45	104.11	171.7	137.85	110.69	102.61	122.33	114.39	119.82	105.79	37.146	55.49	109.92	115.85	81.325	140.85	77.378	100.97	111.79	98.208	94.926	102.4	138.16	115.96	114.65	132.9	72.845	56.874	46.202	63.494	58.543	65.39	113.93	136.79	147.35	154.35	109.51	114.47	133.05	122.82
116.71	128.25	96.63	115.44	72.922	141.97	120.07	119.23	105.12	152.8	126.43	86.012	136.44	123.01	98.151	98.247	135.16	139.57	109.95	107.03	51.255	63.528	80.749	86.375	48.353	107.64	104.03	120.51	94.098	102.92	61.464	94.812	116	106.24	123.77	125.1	66.168	50.704	64.493	87.479	48.537	63.618	104.68	150.05	185.47	192.83	110.46	120.43	166.94	135.96
117.71	165.91	72.309	90.182	80.319	105.46	75.355	82.195	93.148	124.22	102.94	68.839	88.226	93.934	89.363	90.255	152.76	175.78	100.86	110.36	60.353	57.233	45.382	56.421	36.052	71.074	118.97	119.46	94.655	117.3	36.764	82.477	98.279	98.268	103.6	100.39	70.116	57.437	92.783	115.6	58.459	91.982	85.93	132.9	201.44	207.38	100.46	115.76	176.41	147.2
123.58	169.15	76.83	83.505	62.098	111.88	74.931	86.458	70.09	116.65	98.636	65.356	80.494	63.861	117.41	75.788	154.03	171.66	75.708	93.347	125.81	86.466	42.709	55.575	50.627	76.528	138.46	124.5	106.31	117.82	48.913	82.528	93.205	87.717	67.448	72.849	62.961	57.243	79.466	95.529	33.889	84.802	59.674	96.447	190.85	205.5	82.165	100.91	168.52	163.12
132.51	174.3	91.195	83.716	65.331	98.653	88.095	97.976	79.714	98.999	109.87	67.26	99.856	52.084	146.78	66.649	154.51	154.56	92.184	102.82	122.17	75.165	60.861	63.728	72.945	87.338	118.53	98.714	133.01	124.68	78.846	78.162	118.02	100.57	57.137	64.935	74.365	67.611	73.169	91.755	58.261	93.922	71.395	77.367	134.51	155.83	80.901	103.19	129.61	151.58
129.83	164.84	115.6	92.703	75.117	88.307	112.53	116.29	105.86	87.515	128.42	73.338	132.14	59.963	165.74	63.729	145.87	121.32	129.3	119.94	84.664	54.243	98.343	77.063	85.255	96.946	96.437	75.843	152.84	125.39	105.94	79.537	150.94	122.35	80.516	81.557	90.968	77.688	74.417	98.046	112	106.25	109.19	95.721	83.611	107.13	92.708	124.38	103.81	129.21
117.38	122.04	143.24	104.53	84.458	96.411	143.5	133.42	121.3	89.316	144.51	87.792	158.14	78.657	165.52	70.934	124.09	81.105	149.88	119.89	76.873	73.205	144.82	97.448	89.599	107.74	101.18	82.138	149.39	118.99	134.21	99.222	171.58	137.94	110.95	105.66	94.149	79.545	78.474	101.11	144.8	106.6	119.74	112.17	59.441	76.832	89.299	125.15	99.365	105.46
104	78.963	159.61	116.46	96.312	113.64	161.57	137.52	118.37	96.085	146.66	103.19	154.34	90.628	150.04	79.175	100.84	50.29	136.38	106.61	106.2	113.62	174.61	122.05	107.25	121.72	147.1	116.43	127.23	100.7	154.3	129.27	168.18	139.75	123.7	121.5	84.046	74.208	84.34	95.039	138.06	93.98	106.8	107.41	68.636	73.483	80.9	100	109.8	92.165
96.702	71.217	144.73	114.49	94.411	98.734	144.18	124.33	86.006	83.395	134.78	114.89	123.51	96.902	116.61	90.247	90.01	58.927	116.67	101.84	100.37	114.72	162.29	128.72	112.9	108.64	160.77	119.86	108.5	94.244	148.12	138.61	157.64	137.71	113.55	128.41	87.894	89.861	112.51	120.55	138.94	119.83	94.635	95.654	79.724	82.301	71.651	77.532	109.34	88.92
97.532	68.302	124.18	107.67	101.98	93.555	125.17	107.21	75.354	79.141	132.33	122.27	116.81	106.59	116.16	111.22	86.235	67.091	99.846	97.791	111.26	114.21	147.98	133.43	137.14	111.79	159.85	118.27	107.18	96.569	158.05	146.29	154.42	137.96	97.816	127.58	90.821	106.56	118.22	125.58	120.82	123.68	84.455	80.575	74.605	86.771	66.031	70.279	90.831	83.912
94.609	53.939	119.76	108.15	90.748	113.43	122.41	105.82	70.415	89.682	121.19	126.93	128.97	117.17	134.99	130.66	78.975	59.465	83.865	85.862	139.84	136.23	151.86	144.11	156.84	135.39	165.75	129.18	114.04	97.946	175.27	155.05	144.65	131.87	99.063	126.08	88.121	104.47	94.894	94.793	87.084	92.257	84.683	72.097	73.566	93.745	73.01	76.63	81.813	84.751
92.955	63.395	115.75	102.83	95.17	95.551	108.78	97.679	75.755	89.392	93.355	118.73	118.36	130.18	122	154.02	80.064	75.299	110.08	98.776	86.976	103.86	152.9	142.92	146.14	128.32	139.99	108.1	123.43	110.06	161.81	145.91	140.75	131.13	118.6	129.69	103.52	108.62	107.89	110.66	127.39	116.51	103.58	90.52	66.384	85.541	80.407	101.88	74.194	76.473
94.619	62.874	122.48	105.81	116.73	88.206	106.28	93.573	85.96	93.923	67.786	104.39	93.522	126.72	101.78	157.85	76.822	73.698	127.58	106.54	76.059	94.268	157.21	147.58	147.15	130.05	161.71	113.92	112.86	99.921	144.45	141.69	135.5	126.15	137.47	129.19	103.42	98.59	114.83	114.2	146.17	123.39	108.88	103.51	71.754	77.967	81.74	106.69	80.477	71.572
105.35	66.075	123.06	107.6	135.79	68.807	103.09	88.822	82.054	79.571	63.606	86.384	66.33	101.25	78.395	127.24	77.715	66.299	133.47	113.93	86.729	86.7	139.86	140.46	156.68	123.44	197.68	119.49	90.95	74.563	122.32	130.01	143.5	128.05	143.81	128.58	101.12	95.012	122.97	123.57	141.07	133.14	110.57	107.21	80.13	72.397	79.317	95.307	90.117	74.387
111.31	55.74	118.48	109.43	103.16	68.107	105.52	103.63	41.998	63.424	82.385	79.528	65.182	70.327	74.186	76.294	75.493	51.275	109.24	100.86	140.14	109.46	108.14	122.19	155.99	116.34	212.41	119.19	72.301	51.293	105.32	115.04	151.41	127.45	130.86	126.98	98.555	102.77	112.81	117.46	99.133	125.35	102.51	103	94.321	87.674	73.654	80.618	101.16	92.387
116.41	63.858	104.93	97.888	73.968	46.365	96.445	105.44	21.631	32.343	104.42	80.289	77.864	55.011	79.487	39.192	88.46	60.197	101.38	102.83	142.15	108.03	81.248	95.216	150.46	98.176	170.72	90.526	83.115	60.669	105.74	97.89	166.63	144.47	125.25	131.17	115.28	122.67	116.22	129.83	98.352	136.95	103.38	92.454	86.396	83.48	79.225	78.784	89.159	95.419
111.12	81.607	99.337	87.468	52.894	43.442	90.522	107.04	25.667	28.366	105.35	85.026	86.876	63.624	88.558	43.358	102.27	86.377	104.11	107.9	109.53	91.366	83.881	82.912	128.33	80.846	98.432	59.838	106.88	86.459	107.68	90.436	164.28	153.15	121.96	134.49	131	133.76	126.99	145.83	147.86	159.73	108.62	100.86	90.04	95.736	83.29	99.442	85.842	99.799
100.62	86.066	109.73	89.173	65.337	81.003	101.21	104.25	62.721	53.902	81.289	92.997	81.169	75.142	102.8	72.178	103.97	93.638	94.96	102.88	120.35	116.11	121.23	102.54	121.14	95.145	84.518	83.007	112.96	96.378	127.47	103.53	138.81	144.22	120.53	127.64	113.64	105.54	109.21	114.06	165.95	128.96	110.78	109.83	120.68	123.79	90.683	111.49	110.79	113.36
86.049	94.868	112.96	95.276	77.599	117.08	106.34	101.28	84.735	82.886	50.52	95.553	56.775	75.914	100.62	96.833	94.964	92.971	84.38	93.64	130.16	130.6	138.73	119.73	100.54	98.507	99.219	113.96	92.649	85.29	116.6	104.69	102.4	115.07	106.8	115.34	84.746	71.058	85.075	76.618	157.24	93.01	142.92	156.45	184.18	186.29	106.55	140.41	173.18	150.14
76.943	92.179	98.088	90.539	99.752	119.41	97.373	87.525	96.498	80.644	50.496	101.92	48.015	67.082	102.69	96.037	87.678	78.066	78.519	84.263	158.9	152.56	124.63	116.21	98.482	95.015	135.58	139.73	69.96	75.407	110.67	96.045	86.708	97.258	98.117	106.38	64.311	53.409	54.626	40.569	89.68	42.288	185.43	201.2	222.56	221.44	141.69	166.34	223.43	175.79
71.685	79.333	69.072	71.619	109.95	81.606	72.517	74.657	83.898	54.547	83.024	115.75	67.328	71.438	106.13	87.721	91.299	77.9	86.271	78.785	162.32	158.04	88.265	88.881	97.215	74.034	124.02	121.75	74.372	97.4	110.71	82.46	93.51	99.155	97.091	104.43	80.72	80.511	56.812	54.374	30.842	34.061	199.7	215.67	193.21	194.85	171.04	178.86	215.06	164.6
61.405	86	43.361	57.605	95.071	40.197	38.542	78.43	50.331	44.196	111.14	123.78	82.934	96.053	100.87	93.445	106.66	110.58	100.39	81.954	110.52	112.13	55.242	59.82	77.821	40.056	57.089	67.892	108.01	136.62	87.341	70.613	95.446	103.11	100.6	107.05	133.21	144.87	117.93	137.26	65.497	107.91	177.06	209.2	120.35	139.08	176.31	185.4	157.68	130.69
54.574	100.23	92.262	110.99	21.289	99.852	74.231	123.51	-1.1361	81.083	74.402	106.08	74.677	77.536	91.776	50.205	109.79	101.87	37.205	63.354	95.235	119.48	77.616	99.83	93.514	96.229	114.26	113.12	119	93.274	79.451	100.12	29.154	65.782	105.72	96.271	145.46	119.76	136.04	118.29	63.939	104.22	155.16	110.82	114.31	105.48	188.17	114.03	140.77	129.68
67.767	88.169	66.96	89.119	103.99	92.758	54.342	91.938	61.302	99.551	74.271	111.06	69.876	124.97	70.886	137.89	112.28	149.11	75.441	83.547	89.847	117.44	102.63	107.62	67.294	84.151	11.723	81.521	132.91	153.5	121.6	106.64	60.861	88.623	87.232	70.92	161.18	181.19	217.19	227.59	193.73	206.37	-10.129	15.008	-42.533	-25.56	59.28	38.496	-13.222	42.356
71.757	110.94	69.502	99.651	62.999	110.01	63.532	93.34	45.343	106.69	36.663	86.68	37.536	104.98	30.915	132.09	91.393	151.98	71.476	85.19	72.468	91.002	96.565	110.71	8.7069	66.377	2.3427	82.862	94.538	117.83	86.338	81.258	52.314	65.212	66.453	65.37	141.67	171.47	225.35	242.5	245.46	245.2	-23.783	17.764	-19.684	9.8266	2.5856	31.117	-0.86138	70.075
83.116	126.45	79.026	102.49	61.106	113.05	79.811	76.525	76.778	97.847	38.431	63.071	40.137	72.459	41.701	94.239	69.578	106.89	75.205	86.445	106.89	70.859	83.509	103.39	25.449	70.636	65.667	106.54	56.006	62.184	69.344	61.959	58.213	50.313	64.659	78.162	101.88	127.05	158.56	172.61	184.13	179.8	50.904	80.428	60.999	85.631	25.97	82.972	69.198	112.41
95.665	124.22	86.321	89.785	63.162	77.06	82.305	58.542	91.483	70.281	60.326	71.198	65.165	65.612	63.02	66.987	58.08	77.151	87.961	88.185	125.75	60.998	66.731	84.442	63.249	67.386	94.54	96.162	44.826	52.666	65.052	51.315	63.774	48.204	79.201	96.799	85.912	96.568	94.332	109.69	85.239	105.94	126.82	127.68	117.65	121.76	86.964	133.03	119.53	127.59
111.11	112.58	99.23	79.203	107.56	51.394	78.418	46.125	121.35	64.354	94.755	104.27	97.135	92.23	104.51	80.313	67.003	70.056	100.21	95.194	150.96	72.007	78.847	82.276	129.5	82.618	106.5	86.215	66.512	79.373	82.531	71.262	65.739	60.385	103.13	102.71	89.259	85.901	64.89	76.571	16.737	54.213	144.19	122.84	116.61	97.907	141.98	141.87	113.92	103.06
121.06	110.3	115.73	86.301	103.71	57.514	79.624	67.909	98.407	86.073	109.71	139.04	108.21	125.86	116.78	114.7	83.997	99.692	100.49	100.42	124.96	77.426	97.003	90.593	127.23	80.904	64.603	58.167	90.911	109.25	67.021	92.082	50.548	60.861	103.16	88.503	107.46	95.452	91.431	98.638	46.786	88.919	117.78	96.799	105.63	84.167	145.32	114.27	95.356	91.438
129.15	122.93	119.23	95.453	102.88	70.459	81.33	83.298	91.405	100.25	116.79	155	101.14	141.34	112.75	140.04	106.83	130.6	109.57	118.05	80.599	78.311	107.45	96.945	92.01	68.618	25.182	37.29	107.45	120.12	48.538	102.51	48.419	69.948	92.782	68.267	119.52	104.09	129.31	127.53	130.87	145.13	98.627	89.273	100.01	90.354	131.04	86.403	84.184	95.094
131.76	121.05	115.53	96.614	76.184	73.964	96.834	92.187	83.998	90.013	123.9	152.42	100.5	132.56	97.486	128.82	117.4	137.63	122.81	129.54	48.007	91.068	102.48	92.2	35.485	46.952	-1.2834	21.692	109.2	108.7	42.8	98.027	62.373	83.38	81.252	63.652	115.4	96.763	131.79	123.65	178.29	165.79	114.62	119.63	122.51	128.98	126.87	87.085	111.76	122.71
126.06	122.25	98.277	80.835	87.432	48.43	99.142	74.066	117.38	62.779	132.79	135.79	98.4	121.62	94.369	101.07	121.71	124.85	151	145.14	41.369	81.031	87.814	77.935	17.676	27.297	7.5561	19.939	111.49	91.882	49.906	84.766	88.173	105.63	90.874	83.898	107.08	87.455	104.18	101.49	169.76	135.18	167.5	191.7	148.48	166.93	166	141.22	153.24	142.99
112.92	96.954	87.771	69.918	81.299	42.534	102.99	68.514	114.44	50.032	113.63	133.5	93.415	121.92	85.035	81.68	103.82	107.07	147.65	131.48	86.681	114.91	82.996	78.425	8.3975	31.752	32.429	46.84	98.45	90.035	72.17	76.533	85.576	106.68	97.467	97.91	92.123	76.97	58.181	65.766	81.27	61.661	169.39	200.38	150.99	163.03	187.82	157.31	169.04	141.62
98.226	131.94	65.729	67.025	67.581	28.146	70.308	71.098	73.854	47.942	64.493	122.1	48.563	126.66	50.118	78.796	92.389	130.25	149.62	128.54	55.831	67.132	59.334	68.95	-29.891	9.6195	36.948	57.96	77.291	95.718	27.598	42.107	65.892	91.408	95.655	102.9	105.09	100.51	74.378	107.11	70.688	76.459	164.49	201.29	145.09	154.52	178.44	170.85	159.77	132.3
100.03	161.16	62.739	80.316	82.631	63.518	57.271	78.897	60.377	56.369	42.677	106.42	28.363	108.83	59.055	63.832	86.493	116.58	131.37	113.44	106.79	70.41	63.345	71.864	-22.269	30.848	130.15	133.07	49.025	75.416	11.413	27.636	69.478	88.395	104.81	103.15	95.785	104.34	73.632	108.51	38.796	59.402	129.57	162.48	135.08	139.37	139.69	139.36	135.83	117.27
112.58	191.46	68.766	92.787	98.014	83.666	58.141	82.81	69.005	51.168	52.783	79.228	35.647	77.147	71.7	40.431	91.292	101.33	130.64	110.87	117.78	58.673	61.235	63.028	-6.4243	43.692	193.41	168.9	34.987	57.384	3.6998	18.263	95.719	96.944	113.06	112.45	91.489	105.04	85.965	106.61	55.279	69.868	115.48	134.09	130.49	129.26	95.993	107.68	105.2	98.424
115.32	168.81	93.969	105.2	55.041	98.667	90.588	102.52	55.803	44.615	75.716	63.734	72.473	48.123	75.197	13.015	85.517	80.931	114.71	96.985	127.52	88.656	59.867	58.046	6.01	55.789	192.1	152.38	36.832	53.508	18.284	27.358	107.21	93.556	117.82	133.66	85.566	93.352	80.575	71.379	51.683	62.902	109.27	107.15	140.84	128.92	75.807	76.703	91.76	91.316
112.06	138.42	101.06	93.99	123.08	77.63	100.25	79.109	148.98	56.901	121.68	56.947	108.88	65.11	104.35	46.545	93.62	78.632	138.33	121.69	126.2	76.172	68.251	61.384	88.565	71.199	132.63	92.142	77.402	85.012	60.133	58.6	125.29	105.72	130.71	155.32	92.185	106.74	84.742	61.222	83.002	58.831	111.61	117.73	104.41	90.28	100.31	100.4	49.14	50.719
100.67	92.603	113.81	97.367	136.55	75.809	113.42	77.612	175.6	82.89	119.02	76.195	113.39	91.964	104.94	86.398	90.588	90.574	127.57	135.72	114.85	94.673	83.084	89.406	142.54	99.207	72.487	47.262	101.17	110.38	92.15	91.089	96.201	92.713	129.79	147.44	93.218	103.23	69.284	39.706	70.512	41.69	109.07	87.579	81.95	51.13	134.07	95.918	38.515	37.537
92.676	76.263	101.92	98.487	141.48	82.543	98.986	85.364	164	113.98	102.23	106.67	91.715	127.49	97.795	138.64	90.736	119.43	126.99	147.79	85.03	85.527	87.271	107.29	145.76	107.58	39.197	26.763	103.56	124.18	84.256	96.367	75.674	84.192	113.73	114.33	92.739	109.15	57.105	50.917	77.214	61.457	109.63	86.64	71.308	45.743	136.8	106.04	53.83	49.788
97.569	96.346	82.89	101.57	127.24	93.882	78.758	103.25	124.47	128.22	91.857	127.64	70.938	140.79	90.999	156.39	97.12	137.61	135.06	147.59	47.389	55.975	78.874	105.1	115.75	105.08	81.622	45.758	86.808	106.36	51.72	78.287	81.719	90.28	98.384	83.44	82.178	97.333	35.233	55.806	79.731	83.712	139.35	124.34	99.668	90.526	123.1	128.75	107.39	89.423
117.06	116.73	72.865	98.135	127.61	93.572	73.292	108.15	106.3	110.43	103.75	134.56	78.905	128.24	93.187	132.56	108.22	128.54	143.22	133.21	46.585	53.878	74.172	92.268	108.03	114.34	183.09	95.953	73.026	80.8	56.825	66.624	116.08	117.85	103.5	79.221	60.641	61.239	2.0608	27.648	40	57.513	167.88	152.51	128.23	124.59	116.56	134.42	154.18	117.87
133.01	122.52	79.787	92.55	195.51	117.8	87.7	94.904	175.23	124.75	157.87	113.29	125.83	118.33	145.67	115.53	119.11	88.184	148.06	111.5	127.25	53.343	91.037	87.953	169.56	149.14	285.9	157.39	84.316	56.762	95.991	89.801	157.47	139.52	113.11	102.06	34.492	35.155	-24.903	-13.991	-3.6935	-9.5577	181.46	206.72	146.07	160.42	126.58	173.37	176.13	126.16
125.83	119.56	71.662	75.785	119.67	68.792	76.116	88.763	96.23	77.23	130.91	110.47	118.59	109.55	80.603	99.397	116.55	127	131.02	96.076	78.514	59.013	65.719	66.545	97.908	102.19	185.99	104.86	95.025	110.66	100.2	79.943	140.92	124.53	101.6	117.12	68.954	67.249	43.932	50.454	23.409	40.693	148	167.03	121.55	130.24	116.71	145.07	145.6	125.72
118.29	115.96	81.318	77.65	146.85	76.307	76.301	64.943	126.34	81.36	126.81	90.921	121.46	110.96	93.956	115.34	119.01	125.79	116.22	101.86	101.71	60.978	79.441	80.164	117.5	111.3	129.04	99.324	115.71	140.52	133.67	109.89	122.13	103.34	81.701	107.15	89.864	99.29	88.077	79.354	58.005	52.844	121.08	131.57	96.718	98.404	117.99	139.03	100.41	107.21
110.87	101.85	97.969	91.571	146.01	103.16	84.439	62.686	132.72	84.018	118.61	87.495	122.38	111.07	123.1	127.87	114.96	106.98	98.439	105.83	136.09	87.779	101.1	100.34	126.62	130.81	109.42	113.18	120.33	147.96	160.06	136.02	109.57	88.715	67.765	83.717	96.675	113.66	93.588	74.466	70.617	55.887	100.54	93.926	95.246	83.869	106.87	120.79	75.565	97.092
117.73	100.63	105.91	94.281	154.12	96.235	88.656	66.169	146.14	69.519	131.4	95.019	131.15	117.21	152	135.4	116.89	95.34	119.84	121.68	120.37	76.955	112.64	101.16	131.03	129.74	116.54	110.14	120.92	140.71	162.8	138.23	139.06	110.83	86.12	85.491	96.676	115.03	80.414	72.419	89.193	79.601	101.02	98.96	99.588	80.1	88.681	120.61	65.911	81.167
128.5	97.959	111.05	91.76	139.49	78.65	99.97	83.951	143.24	59.303	144.23	111.38	141.55	122.77	155.22	126.99	112.31	94.824	141.53	126.08	84.964	60.514	107.77	90.368	123.64	114.33	142.62	98.806	112.58	119.97	134.07	118.77	166.8	137.43	126.95	119.2	86.083	97.363	53.125	62.361	80.605	90.425	104.76	121.62	114.08	90.161	76.934	121.05	75.237	71.917
139.37	89.829	106.15	81.821	139.36	63.988	109.23	90.841	151.35	63.129	146.96	129.47	142.73	129.76	132.17	119.97	104.41	109.02	152.25	125.54	64.966	60.583	93.84	79.275	117.14	93.454	156.83	89.965	103	109.53	100.98	92.042	172.23	152.25	162.65	157.19	76.036	82.618	39.067	62.888	62.524	84.974	85.351	118.45	104.95	79.943	70.11	104.65	70.312	58.73
140.96	81.641	103.98	83.266	119.29	85.737	123.25	101.72	142.01	93.75	135.87	134.51	132.02	129.42	100.64	111.24	92.915	120.03	138.27	115.8	75.183	74.1	82.334	78.336	94.037	74.096	147.33	91.582	91.674	97.107	63.198	72.071	144.1	133.42	157.31	166.52	72.718	77.634	44.469	72.784	64.038	83.95	65.711	103.23	106.87	92.918	61.714	90.453	81.302	73.68
141.35	89.072	98.011	86.312	116.36	95.137	124.41	97.143	140.18	108.2	125.97	128.29	113.36	129.2	76.294	112.23	94.45	126.86	138.46	121.71	77.803	75.391	83.04	82.305	72.886	55.723	104.28	81.36	94.869	101.43	58.14	68.134	128.46	119.48	124.89	141.21	86.64	88.588	76.93	105.21	116.32	114.43	60.654	83.661	96.359	95.562	52.402	85.437	87.632	91.169
141.03	88.298	108.76	99.845	125.33	105.83	135.91	96.697	151.06	113.77	132.28	119.13	114.99	131.37	87.266	119.33	99.091	102.99	140.59	122.4	105.85	91.152	113.86	103.86	90.613	75.523	77.518	76.874	108.8	104.28	107.71	98.927	137.06	120.08	93.631	103.59	89.777	83.924	86.725	102.02	150.09	117.98	68.766	70.547	88.603	92.171	49.603	86.367	100	103.8
134.82	105.1	122.71	114	116.98	86.625	141.04	105.78	145.22	108.19	138.5	106.55	119.56	135.7	98.047	126.56	105.5	90.186	150.26	122.06	74.994	59.032	139.3	121.77	116.76	95.087	41.811	42.129	126.9	105.05	142.09	129.44	154.56	127.92	89.651	92.6	93.523	78.273	95.151	102.51	182.73	131.45	111.36	102.75	97.362	100.2	66.613	117.53	124.35	116.14
128.47	91.382	135.62	119.14	152.04	92.93	153.01	106.81	177.57	123.78	158.17	103.2	148.72	140.97	138.81	141.76	103.94	67.716	141.83	102.69	108.54	70.056	171.02	145.24	190.77	146.44	60.735	50.116	136.98	103.38	189.37	168.03	168.21	137.05	113.6	104.96	71.204	65.861	64.913	62.849	133.38	71.003	123.03	126.82	91.379	88.956	86.355	135.94	122.73	104
116.53	99.775	127.23	110.65	123.01	79.376	142.9	110.45	137.81	120.03	141.81	100.16	147.11	123.91	124.85	127.02	104.84	95.233	127.62	88.313	63.753	53.32	152.4	134.14	185.08	135.63	55.36	43.803	129.54	107.01	155.14	153.65	149.16	125.85	136.14	128.9	74.644	77.888	72.998	77.252	109.81	71.467	144.87	149.22	108.07	101.79	101.28	146.91	126.75	110.46
109.11	117.11	112.97	98.063	124.35	83.31	128.2	101.75	126.42	118.1	128.33	89.079	140.63	93.49	121.75	96.88	117.76	116.62	121.09	88.896	44.999	47.588	125.1	109.48	174.08	114.59	89.568	74.482	121.27	101.49	112.29	127.27	130.54	116.21	141.28	135.22	85.154	89.113	89.877	95.453	104.56	84.006	161.15	158.21	134	128.42	109.54	148.73	128.15	116.93
99.306	109.55	108.48	94.853	118.59	116.73	128.79	112.59	118.6	133.77	122.89	84.314	147.1	79.455	128.97	84.997	124.86	116.5	114.36	84.06	76.399	86.357	111.71	89.116	141.8	101.93	103.83	106.14	116.69	102.67	99.111	113.46	123.01	107.29	109.51	110.36	92.471	91.517	105.05	105.27	115.86	108.85	130.88	139.77	152.28	158.75	81.488	125.9	124.26	119.13
91.425	108.08	111.6	100.08	155.44	137.37	130.06	114.77	164.18	145.37	124.13	75.632	149.63	82.853	152.35	90.484	135.16	89.037	117.29	94.74	124.81	119.96	121.68	86.239	153.2	120.52	122.16	132.15	127.78	98.041	129.4	122.13	143.33	124.27	92.591	85.2	92.875	74.72	110.55	99.386	135.76	115.9	94.468	112.8	143.13	157.17	74.98	102.06	115.78	104.65
75.539	98.703	117.11	116.85	116.35	145.19	132.46	136.62	143.88	156.19	88.461	76.566	131.71	99.976	125.44	111.46	122.28	78.686	97.822	93.25	113.81	146.32	124.01	98.264	123.28	135.44	63.275	106.04	127.59	105.85	143.84	126.01	135.39	122.12	74.286	64.39	96.139	62.636	117.43	102.6	154.12	128.3	47.253	57.67	118.46	129.22	68.2	57.232	104.21	93.961
62.17	99.001	100.86	118.31	99.851	141.13	112.67	136.08	137.53	170.73	64.456	72.737	107.56	121.24	103.5	144.47	106.54	82.539	90.353	98.377	84.727	124.11	115.1	105.79	102.17	131.39	-7.0003	68.44	125.47	116.9	122.84	117.33	126.11	118.72	71.834	65.418	106.87	89.214	127.64	132.03	186.96	143.67	19.385	47.735	77.322	99.258	70.408	57.645	80.895	82.968
62.585	85.484	88.565	115.62	74.532	144.64	102.02	127.48	113.68	164.61	48.329	73.283	93.922	111.85	88.867	136.55	91.636	81.823	71.288	95.632	82.415	132.37	103.77	112.92	91.412	127.44	-11.385	73.926	112.61	117.24	99.453	106.8	101.03	108.25	76.671	74.681	115.23	114.57	117.53	131.09	168.75	123.05	10.261	24.545	51.973	69.096	76.403	47.558	61.116	81.998
75.563	92.54	72.006	100.83	91.635	123.3	82.648	106.19	119.59	133.42	64.874	70.383	91.703	89.334	94.948	106.34	99.11	89.731	81.433	109.68	77.881	111.42	82.869	97.964	95.588	103.62	26.684	91.219	112.83	116.07	71.578	90.799	95.186	110.86	85.177	92.766	134.97	145.92	128.71	144.56	172.38	132	33.187	43.149	42.771	59.236	82.533	69.431	48.603	83.675
87.485	98.173	73.862	99.377	89.652	107.6	80.111	110.93	111.37	104.79	85.026	75.972	100.11	70.452	96.086	73.287	109.04	100.85	80.889	112.62	76.97	106.5	61.4	80.821	87.475	90.027	62.567	104.18	116.85	114.72	58.932	82.918	83.575	102.35	79.045	101.22	146.26	149.72	147.32	144.97	164.56	146.62	53.482	57.202	57.583	68.052	77.017	78	57.079	93.675
96.527	104.64	85.117	106.69	94.893	100.25	86.393	123	114.25	95.098	103.82	87.473	110.48	72.932	92.445	67.392	116.92	113.61	72.044	108.85	75.519	105.42	49.053	71.005	81.935	96.825	69.55	104.71	123.79	117.82	69.566	84.327	78.165	92.453	72.092	99.143	141.51	133.07	163.67	141.19	145.11	147.4	56.87	58.623	67.279	70.794	69.324	72.581	71.887	97.721
98.403	108.22	89.585	111.53	96.969	105.9	87.261	124.45	112.81	100.66	109.87	105.15	107.54	90.839	84.771	83.097	115.73	122.41	55.44	98.825	90.087	115.07	47.16	69.055	74.86	109.88	61.629	106.45	123.22	124.48	86.039	83.284	78.194	86.92	77.976	89.148	124.55	117.33	159.66	132.9	105.93	114.5	43.931	47.846	65.739	65.002	72.471	57.178	83.568	97.309
96.629	107.96	88.5	110.12	72.743	118.51	87.323	118.64	82.888	112.54	103.35	119.87	96.304	107.27	73.106	95.292	103.76	128.45	47.097	87.376	99.38	119.62	52.295	70.053	52.819	103.92	41.402	100.71	110.86	128.95	85.032	73.223	78.475	83.502	85.658	76.133	111.06	117.41	138.04	125.64	73.678	77.27	31.572	35.638	69.506	66.413	75.167	41.516	89.239	99.815
98.801	120.17	89.775	105.19	81.737	120.95	90.36	100.51	86.006	121.14	102.71	115.83	89.856	110.98	84.036	89.437	95.033	122.53	69.598	94.282	101.86	93.616	67.441	74.269	65.355	91	45.66	92.867	101.46	118.57	78.17	68.621	85.814	91.185	94.267	72.932	107.55	123.17	111.07	109.97	76.061	52.118	48.154	44.697	84.22	75.112	86.991	48.937	84.007	96.03
103.28	123.56	97.747	99.634	111.34	104.8	102.94	87.872	113.08	110.82	107.22	104.09	97.766	103.36	104.61	70.226	88.092	108.36	101.5	105.87	111.66	77.666	86.733	79.497	100.57	83.923	54.793	76.022	98.04	102.74	87.427	76.583	96.797	105.03	100.76	86.126	108.56	120.43	93.643	87.18	93.58	49.61	67.924	54.182	92.106	74.07	93.184	59.38	68.555	85.784
102.4	101.57	108.24	98.131	116.82	86.485	120.48	96.3	121.3	86.116	101.97	101.03	109.97	93.241	106.4	56.857	76.012	95.678	104.61	98.718	135.4	110.68	98.566	84.615	117.84	88.712	42.885	53.967	92.635	93.813	109.68	91.434	96.343	107.46	101.22	106.32	105.41	106.58	90.434	65.902	93.247	61.944	64.991	43.743	84.136	61.946	86.904	53.351	55.448	79.486
99.402	105.74	109.84	100.15	143.91	72.013	116.23	97.054	150.99	69.062	95.561	89.921	101.72	84.896	102.01	60.651	77.997	87.691	96.784	96.527	134.28	115.25	98.796	86.724	141.76	100.38	47.155	48.19	92.175	79.092	111.33	103.16	95.454	105.24	111.56	126.16	103.72	95.785	104.24	67.092	103.6	85.254	88.19	63.384	77.386	64.993	107.53	78.574	63.052	81.141
97.955	122.23	103.59	99.765	132.11	61.08	96.011	98.323	134.81	60.193	85.953	85.176	77.199	81.575	76.047	73.191	86.109	95.168	90.257	94.492	89.584	96.183	93.796	82.586	126.74	86.837	43.356	44.849	88.025	76.763	84.196	98.717	104.34	104.74	128.55	134.9	112.24	107.42	127.51	105.65	123.16	133.93	111.1	91.326	74.369	81.782	125.21	107.15	84.769	93.943
104.95	120.89	113.27	105.27	117.51	82.065	97.073	104.11	116.46	82.611	94.901	88.159	76.865	81.539	78.949	81.942	88.798	82.135	91.876	88.322	81.279	95.272	120.16	95.681	130.32	88.786	75.488	73.119	80.02	74.419	82.467	106.71	130.11	114.62	149.6	131.7	108.16	115.6	114	115.77	106.9	143.26	107.08	99.027	76.828	95.56	123.38	110.25	104.89	103.86
111.54	122.07	130.03	115.58	104.9	98.165	111.45	113.69	107.66	114.76	100.84	91.132	89.653	80.445	95.739	78.932	82.402	68.069	109.17	92.571	69.382	84.104	154.19	116.67	144.48	99.66	97.889	92.088	71.061	72.895	96.713	115.47	148.53	124.5	165.06	128.74	100.12	112.26	88.612	104.71	92.15	136.8	98.108	94.444	88.333	99.369	110.39	95.941	118.48	110.78
110.98	99.946	136.07	117.29	101.98	108.53	131.69	122.81	116.46	142.86	106.58	97.87	120.13	85.494	120.79	85.823	61.551	59.144	121.64	91.226	87.157	99.478	176.6	132.25	146.93	120.51	67.7	89.611	62.43	81.679	132.84	122	149.88	123.51	159.07	128.84	83.287	101.4	65.087	83.32	74.684	116.06	66.094	82.398	85.773	88.685	75.631	73.503	115.33	111.67
98.115	105.17	119.97	112.3	91.665	103.04	127.63	120.72	125.91	148.85	96.603	87.743	123.01	82.621	126.15	89.624	49.441	70.731	117.35	93.639	67.572	78.586	153.86	124.51	117.68	124.23	12.741	69.87	59.9	77.511	123.75	107.5	117.77	99.507	136.01	132.13	79.022	91.083	74.433	85.428	96.374	117.44	90.288	118.86	111.2	117.75	76.498	99.821	134.94	130.97
85.159	103.36	88.611	92.692	81.015	93.253	102.78	98.95	126.06	120.54	91.015	83.424	108.69	78.328	117.79	92.741	57.713	85.818	91.682	87.732	68.782	86.312	114.36	101.22	77.708	113.18	-5.0846	74.287	68.686	78.712	107.64	90.495	90.36	83.417	117.13	125.61	86.136	90.189	97.298	101.73	107.46	116.19	122.28	152.28	131.33	149.27	105.34	131.26	147.49	142.1
73.878	102.72	66.851	76.46	58.238	91.237	74.957	83.463	105.98	92.211	95.288	87.512	90.77	81.709	103.79	93.984	84.447	101.87	63.904	77.374	71.64	93.183	82.997	78.358	46.371	85.426	25.286	92.678	88.489	86.044	80.791	81.054	81.743	79.875	105.43	106.35	106.9	103.29	127.15	129.8	122.6	132.67	147.54	174.13	155.5	185.58	140.02	154.09	151.27	142.76
73.584	91.784	67.237	68.527	79.776	88.749	65.522	73.614	118.44	80.612	115.63	103.2	100.66	99.243	109.51	103.4	115.29	109.92	60.364	75.841	92.738	107.86	88.753	75.18	73.558	73.962	81.811	113.61	115.44	109.78	97.76	92.899	107.98	102.59	108.15	83.038	122.64	116.22	144.17	144.24	127.65	142.61	122.37	139.17	140.16	163.6	142.95	128.48	115.3	109.42
70.328	74.517	88.072	81.057	73.29	98.185	84.406	100.03	104.79	102	118.64	116.77	129.83	115.41	113.37	112.74	118.33	120.06	62.03	69.92	98.052	115.44	105.65	85.987	93.452	74.285	84.445	101.97	123.38	129.86	114.77	100.94	118.64	105.26	97.163	67.111	122.85	118.25	147.48	143.18	133.23	156.32	69.265	80.505	120.73	129.8	95.597	77.494	87.593	91.55
69.349	82.718	96.956	93.335	107.75	96.282	93.74	107.48	122.83	119.21	102.7	106.81	140.15	110.09	124.29	115.16	109.16	123.66	75.843	83.882	94.067	101.17	110.72	95.187	124.02	92.177	72.117	92.357	117.24	128.39	124.6	95.422	107.9	97.92	88.986	67.404	108.73	105.68	137.6	125.27	140.46	138.61	47.851	47.245	97.021	90.514	60.239	53.459	76.037	88.915
67.887	89.761	92.621	98.855	108.73	109.75	93.851	108.87	102.8	123.58	80.21	83.488	122.31	81.089	129.13	100.68	92.841	111.75	74.28	88.616	116.31	109.16	97.307	93.766	108.57	103.9	70.63	108.82	97.122	100.77	103.67	79.776	76.655	77.215	78.247	77.128	87.678	90.578	111.16	97.151	123.56	94.676	62.594	70.189	104.35	103.97	50.583	75.971	103.22	121.2
75.072	95.252	82.735	94.183	92.019	116.42	82.622	97.04	61.015	105.17	64.603	70.003	82.166	53.819	111.82	83.357	93.022	101.7	75.925	94.333	129.97	137.87	79.032	90.048	65.924	99.285	90.403	138.79	85.295	85.199	83.03	73.665	54.034	71.154	71.638	78.212	81.204	85.901	90.396	79.617	97.188	56.853	87.713	98.761	117.21	122.95	67.577	102.55	115.74	138.88
81.921	106.94	83.836	93.732	59.207	119.79	74.083	97.577	21.516	98.864	66.306	79.804	50.174	54.963	85.133	79.13	110.1	106.4	90	100.87	110.32	146.22	70.866	95	25.539	80.987	112.7	149.52	92.392	94.69	67.543	83.038	53.145	78.708	68.162	69.74	93.648	96.096	89.361	84.02	92.045	63.123	106.07	119.82	134.83	140.39	88.447	118.1	105.34	131.49
79.607	101.56	87.054	94.025	51.143	123.68	70.218	106.24	29.232	113.33	83.435	126.97	55.23	94.826	78.728	107.7	124.23	120.1	106	100.11	114.64	164.69	82.916	111.62	27.284	77.086	121.91	141.1	112.3	140.8	93.417	102.15	72.741	94.951	71.038	55.502	105.87	114.03	93.66	91.209	84.755	77.923	72.978	93.448	113.22	108.84	83.753	90.441	56.821	89.53
68.517	104.88	84.952	97.865	69.409	129.16	65.439	113.51	80.216	142.89	100.28	171.42	81.343	139.74	101.1	145.22	125.43	135.02	111.57	96.899	119.04	143.58	92.451	123.76	67.232	86.775	121.51	119.88	129.46	174.91	111.15	105.62	81.004	92.074	73.513	50.72	113.45	126.76	102.45	100.48	95.333	93.169	49.913	70.835	86.307	74.835	72.171	69.606	28.95	59.528
64.138	103.46	70.327	92.931	82.173	117.95	53.88	104.68	112.33	137.17	102.61	195.35	98.014	156.33	122.53	160.09	115.24	144.83	94.869	89.682	123.06	120.15	85.34	116.22	100.32	91.262	124.79	106.04	131.36	181.99	108.22	87.252	70.76	76.63	81.36	61.83	122.69	132.59	115.22	115.65	101.34	98.339	46.421	48.676	58.432	44.301	68.806	54.271	33.678	57.562
73.698	91.098	61.835	88.06	57.657	105.85	50.415	98.712	86.425	103.38	97.813	187.85	93.951	139.2	127.19	139.14	103.05	139.82	59.364	75.006	128.6	111.05	69.464	97.016	97.22	82.234	149.85	111.2	117.61	153.66	76.473	69.405	51.216	59.148	93.127	87.522	135.52	133.4	127.86	129.97	94.519	101.72	64.395	47.261	61.749	54.459	82.309	56.691	73.567	87.72
98.43	101.62	52.198	73.688	48.937	47.469	37.311	82.974	53.773	41.026	96.962	158.85	66.133	117.84	97.747	109.67	114.2	152.37	67.04	91.269	67.342	67.318	49.831	68.539	63.598	39.064	148.71	89.503	111.23	137.26	38.083	58.747	68.147	80.955	121.47	125.59	166.88	153.43	172.18	184.66	132.48	162.22	92.637	68.879	62.923	63.968	108.29	79.274	90.925	101.56
113.01	82.094	77.353	85.538	90.525	72.145	68.403	92.722	95.26	54.322	119.68	132.94	78.786	110.77	120.78	98.1	118.1	113.37	71.913	91.934	130.06	99.93	82.93	86.153	88.296	69.053	204.17	125.75	103.89	113.47	67.712	101.03	100.21	110.81	144.05	147.5	145.06	137.82	145.2	141.45	94.928	127.02	88.414	86.652	81.247	87.43	128.72	95.104	93.315	94.821
104.87	98.156	94.776	101.54	72.086	77.467	90.844	118.19	93.575	74	99.527	115.31	79.168	106.71	93.423	91.623	113.46	115.93	98.152	104.83	88.217	87.315	95.184	98.177	48.424	70.238	163.95	100.93	92.276	116.63	70.711	107.37	112.08	120.85	139.88	149.91	125.02	120.27	131.23	122.68	105.3	139.62	107.77	104.04	108.73	110.17	128.11	107.24	98.325	92.168
86.859	104.27	101.89	112.05	72.124	113.47	110.22	127.4	108.8	111.35	78.542	101.68	90.799	99.176	92.058	97.092	94.246	103.78	113.94	107.45	94.958	93.617	109.39	110.07	30.584	91.02	140.75	103.56	80.752	111.81	81.1	101.6	104.45	107.61	111.09	126.84	85.848	88.57	83.757	78.311	93.383	100.08	128.48	122.31	123.16	125.8	112.57	120.57	107.82	90.681
77.443	95.103	93.494	106.43	65.221	135.29	110.44	110.96	86.292	112.37	56.233	91.589	84.745	80.565	86.182	93.442	75.978	92.621	108.35	102.6	121.98	118.81	107.98	106.29	18.228	100.07	150.5	128.34	74.229	99.472	82.014	85.447	82.941	86.569	80.905	95.238	62.223	65.658	42.328	50.799	67.085	48.896	138.77	122.39	113.44	118.54	98.529	116.74	111.81	92.672
84.3	100.85	73.636	87.465	51.282	99.854	82.844	81.67	26.037	67.708	43.858	78.92	49.708	68.148	54.543	84.686	82.2	115.23	108.16	111.17	89.523	95.682	80.199	81.579	-2.6486	66.533	150.91	124.29	83.455	94.354	52.836	65.337	74.67	80.912	72.274	84.368	83.79	84.115	63.373	96.516	88.358	75.135	144.29	131.62	91.429	103.44	96.737	118.6	102.1	97.31
95.996	76.813	80.649	86.501	49.255	87.428	80.742	74.862	-10.284	36.595	51.527	82.06	35.692	72.137	49.304	81.128	95.938	120.35	80.583	100.8	127.42	130.35	77.154	85.441	25.048	76.511	187.39	144.67	94.005	91.996	75.298	86.793	76.131	85.522	88.36	91.943	94.433	97.438	76.045	102.68	52.035	71.205	104.16	103.29	77.952	83.361	103.4	87.811	80.249	96.911
99.668	91.648	89.764	90.759	47.226	45.381	77.064	80.559	-19.549	12.904	54.785	85.251	27.278	92.496	34.474	96.283	119.26	155.72	83.328	108.05	77.782	101.46	70.235	90.89	40.231	71.782	139.53	99.929	105.58	114.73	93.564	95.749	85.937	93.014	108.01	115.41	113.69	123.75	124.6	140.88	76.027	135.55	84.991	91.797	81.859	75.955	109.17	79.068	60.942	94.251
89.865	102.42	103.89	97.861	57.255	41.848	91.411	92.854	11.66	27.373	66.632	84.961	48.106	110.63	59.225	124.97	124.73	160.4	90.221	103.54	71.295	87.018	87.157	104.71	69.575	85.342	84.048	62.678	106.12	128.78	122.43	99.026	92.067	87.337	112.8	129.54	106.33	131.74	138.51	145.31	92.628	168.56	79.797	100.95	101.23	94.739	103.62	95.375	65.122	94.558
84.78	111.16	114.77	98.293	114.94	57.524	107.11	77.361	85.389	47.271	81.706	71.747	70.864	106.15	113.56	139.54	118.47	121.02	98.756	102.48	118.61	99.674	123.66	119.69	142.84	115.95	104.01	78.328	101.9	114.46	159.04	104.02	97.101	86.201	120.45	124	86.699	113.28	112.79	112.96	86.291	136.34	97.027	101.98	104.38	93.275	114.35	113.55	75.467	80.963
84.059	117.55	113.13	91.8	128.53	60.28	105.4	64.431	93.926	52.718	81.64	56.48	66.214	90.387	130.59	128.29	102.71	87.556	100.77	101.36	142.91	110.8	139.59	114.78	171.13	106.94	140.88	99.042	93.15	88.069	145.21	99.413	99.919	89.209	135.66	113.27	92.756	108.38	102.24	112.6	97.477	123.98	117.03	102.4	93.472	85.854	125.26	125.13	91.813	78.474
84.133	103.07	113.01	96.739	85.386	72.163	101.69	81.029	41.434	63.002	62.849	59.68	48.943	85.009	105.6	105.21	79.835	74.668	79.368	88.371	156.85	150.09	136.75	111.41	150.01	90.872	168.14	120.93	79.634	71.185	114.34	106.94	96.327	92.827	157.15	107.47	110.93	113.49	103.81	116.17	90.827	113.2	105.93	75.418	78.9	73.237	126.28	101.42	101.8	89.518
91.946	103.06	106.73	100.17	104.98	72.531	89.164	87.251	60.029	78.805	64.651	68.736	45.058	102.39	92.935	100.87	80.4	84.818	87.517	98.316	144.7	148.62	131.44	113.26	145.72	91.608	167.47	130.64	84.888	77.456	110.11	126.67	126.75	124.38	192.09	126.1	126.38	128.46	120.2	126.09	99.591	108.49	94.89	71.7	55.959	57.057	130.13	95.226	92.982	90.567
90.968	95.107	114.41	116.74	93.06	108.48	101.89	113.02	77.55	112.04	66.71	82.779	62.956	116.9	95.023	102.09	81.595	90.785	83.406	92.66	139.61	151.16	133.56	128.78	122.46	119.21	136.79	135.82	87.829	85.322	119.79	141.95	136.51	131.83	194.5	147.09	114.18	117.89	110.08	95.11	81.131	79.694	98.071	87.301	82.469	91.912	126.57	99.687	112.13	110.49
90.878	91.803	117.73	121.38	72.247	132.44	119.75	124.36	86.347	125.7	76.037	88.89	85.784	114.79	101.55	104.65	87.805	91.363	86.351	87.189	114.35	131.12	134.29	133.1	85.264	131.98	87.156	122.54	92.855	91.859	121.47	132.56	130.35	122.89	161.51	154.49	97.166	96.376	93.075	70.247	75.939	70.233	121.71	119.1	123.35	140.88	117.19	117.98	141.64	127.21
90.417	104.83	99.071	106.72	52.401	118.76	112.84	114.7	71.434	112.44	87.974	87.267	86.639	102.15	91.924	103.62	95.734	94.785	94.265	89.61	64.016	77.115	110.03	109.12	36.664	98.109	49.753	93.184	97.852	92.317	78.213	95.992	107.3	103.38	112.44	141.18	101.28	92.548	96.152	90.632	110.79	110.43	157.3	166.29	149.87	177.99	114.9	151.49	169.52	138.65
86.406	104.27	74.995	95.482	41.35	109.83	93.225	104.66	47.885	98.122	91.783	98.124	74.193	89.218	74.616	88.049	90.677	81.103	69.298	81.274	72.533	73.815	70.762	83.358	15.657	68.922	92.559	107.24	89.406	77.892	30.146	69.233	61.979	76.538	76.821	107.83	106.08	90.865	89.502	94.832	104.34	116.44	168.97	174.66	152.97	178.67	131.61	155.89	192.83	152.37
83.828	94.922	48.966	87.082	50.804	98.435	63.899	100.83	38.726	93.449	95.708	124.51	69.994	98.14	49.14	80.196	78.823	79.154	47.005	75.311	90.125	89.907	22.362	59.401	7.2657	44.992	132.42	125.11	74.953	76.014	-0.51341	55.829	29.711	61.486	58.988	74.144	111.61	108.95	98.001	110.79	90.136	116.92	148.82	158.81	122.13	147.93	136.87	145.82	198.27	165.85
82.727	86.06	41.375	93.092	79.911	107.03	46.019	103.71	62.353	105.24	92.375	151.75	78.817	115.73	37.376	81.007	66.791	74.375	35.534	75.504	117.06	121.03	-5.79	56.408	30.033	59.526	160.57	150.61	61.517	79.575	9.7424	61.816	9.3094	55.361	46.777	45.419	102.49	118.36	102.73	103.17	60.994	78.165	122.26	127.69	90.624	115.08	137.81	128.05	188.16	170.16
94.483	80.351	64.774	106.07	108.26	130.27	63.911	113.39	98.841	129.33	106.59	151.74	114.13	123.66	55.21	87.831	63.955	56.949	53.144	82.548	127.98	123.76	7.3274	67.655	72.22	93.992	148.94	154.14	61.817	72.673	43.064	79.695	21.141	60.592	22.851	29.87	86.978	114.29	106.32	95.061	55.971	50.854	104.52	113.6	77.97	109.49	114.84	122.47	169.14	158.55
108.08	82.24	103.19	121.02	74.201	145.65	102.44	135.24	78.141	139.55	111.71	130.28	141.65	107.14	66.166	80.773	65.802	38.34	68.915	84.334	110	109.37	37.077	78.468	88.772	114.89	111.39	128.46	68.624	54.208	55.101	89.125	35.674	61.083	-7.4499	22.318	85.191	98.348	112.72	96.58	75.51	65.494	97.78	96.91	91.395	120.19	85.569	103.81	150.55	140.11
128.47	107.21	116.57	112.34	138.77	124.51	116.52	108.98	139.37	130.33	142.3	97.863	160.72	89.093	110.9	80.429	90.501	18.685	103.85	107.08	115.02	69.852	73.238	82.45	161.1	134.13	129.57	120.13	95.77	37.926	78.69	101.76	83.804	93.228	4.1531	29.12	96.297	87.752	114.91	103.64	112.15	88.764	101.81	87.103	69.141	80.262	88.013	93	107.3	90.471
117.13	114.31	113.37	110.9	74.938	120.08	120.41	128.56	81.523	138.33	132.08	92.422	159.94	82.167	99.172	76.17	87.841	45.829	87.035	85.279	81.128	49.381	64.256	77.409	110.73	107.62	92.037	83.199	94.883	38.639	38.517	86.325	71.047	69.797	2.5099	32.428	116.23	92.702	120.34	120.9	142.04	150.66	106.79	81.723	81.723	79.593	71.799	77.971	118.77	103.95
96.479	124.27	82.637	93.849	88.857	101.44	86.133	107.47	88.983	125.55	122.98	104.83	141.61	86.003	102.71	72.777	95.923	81.006	75.583	75.241	79.825	45.324	49.692	74.395	88.979	89.044	112.18	92.324	96.568	54.119	30.086	70.039	60.443	62.299	41.335	49.969	124.89	101.98	113.47	120.06	132.72	151.61	135.77	101.16	74.215	67.253	96.841	95.517	141.22	128.22
81.998	103.85	83.098	92.419	82.246	112.39	83.051	99.352	76.382	121.13	114.19	111.71	134.46	84.824	101.96	62.266	99.616	102.23	59.23	59.597	77.316	64.062	58.815	91.014	68.841	92.784	128.43	112.74	94.348	60.169	50.165	71.483	35.769	43.421	58.851	64.468	115.16	92.846	94.99	95.329	84.367	108.78	167.38	118.22	87.781	86.715	110.01	115.4	171.05	159.65
82.932	64.196	102	91.369	92.058	121.59	97.88	89.198	69.327	107.77	123.87	106.7	135.29	82.966	105.83	61.802	109.64	99.341	62.643	61.688	100.57	96.634	95.712	109.89	82.793	110.21	135.04	126.39	105.99	67.962	98.396	93.596	39.511	49.323	64.346	76.979	105.09	87.035	86.64	81.175	35.859	59.808	162.84	126.35	86.635	101.35	111.47	125.56	149	147.93
93.963	41.867	125.79	96.974	92.144	115.85	117.69	89.775	55.214	93.037	130.22	94.486	133.28	83.511	92.146	69.521	120.67	94.4	77.328	84.967	105.44	113.76	126.3	118.95	107.5	126.29	113.94	111.25	124	81.198	132.99	122.05	59.783	70.409	61.332	82.055	108.8	88.145	98.576	87.131	25.463	50.292	132.08	110.69	83.498	98.651	111.88	109.69	86.315	102.04
102.96	45.705	125.7	98.07	91.896	99.285	119.14	96.206	53.55	86.067	132.43	99.704	135.12	100.64	75.883	91.974	123.47	104.93	98.646	114.1	108.07	120.63	128.36	109.52	115.83	126.27	68.947	81.275	136.16	112.75	144.17	137.36	96.635	101.32	69.573	85.324	117.17	103.88	115.55	107.75	50.54	79.27	84.264	92.588	75.541	82.118	110.48	86.981	27.217	59.002
102.26	96.247	103.08	100.04	99.32	82.369	95.188	96.887	77.461	89.097	114.96	116.01	124.69	120.46	68.622	109.19	119.96	132.09	122.88	141.99	79.543	90.33	101.48	92.706	104.48	110.22	36.88	63.308	133.92	140.19	122.38	125.81	118.54	118.77	93.897	89.479	118.96	114.29	122.97	120.77	100.18	113.96	84.132	107.11	92.283	87.032	129.89	95.027	31.101	59.324
91.821	102.69	95.84	112.46	67.684	127.82	96.67	117.57	74.47	121.37	91.94	143.88	128.63	131.49	89.816	118.24	92.836	130.22	109.74	116.95	119.28	125.66	95.672	98.003	70.882	110.27	36.633	91.238	109.26	145.46	115.15	114.31	104.58	98.997	102.94	82.94	87.254	98.677	83.224	79.737	81.8	82.431	77.645	118.97	127.83	126.82	121.3	99.09	89.396	101.12
96.861	101.42	91.977	107.11	77.984	129.1	93.036	102.82	86.481	111.89	79.632	148.11	114.78	122.84	108	116.73	88.777	121.23	118.69	103.81	121.44	135.56	109.26	103.29	62.723	96.949	45.382	110.6	101.73	140.99	129.12	99.993	103.06	98.119	118.23	83.463	72.347	89.031	70.823	73.227	74.692	65.525	79.18	118.8	121.01	126.67	107.45	99.989	114.54	112.33
105.87	84.091	103.58	104.42	85.476	121.48	99.224	92.445	83.883	100.09	79.397	124.87	92.45	103.37	112.81	112.21	99.539	98.425	117.14	92.118	113.46	130.42	130.73	111.1	80.865	92.063	61.078	115.63	111.73	117.27	139.06	101.47	98.344	99.92	119.26	88.364	77.906	89.046	83.716	86.924	77.382	72.599	77.185	108.71	108.57	115.97	93.901	93.781	100.8	96.882
103.83	61.784	110.5	106.59	55.377	110.96	99.267	104.33	44.715	96.167	73.159	107.1	66.374	96.311	83.093	118.56	109.98	89.843	92.089	78.889	97.981	133.34	129.45	113.7	86.747	91.729	56.312	100.42	127.54	107.05	132.95	110.93	82.408	98.455	106.21	95.369	102.06	105.89	116.48	115.42	93.87	111.88	62.948	83.856	105.5	100.29	87.23	73.814	64.913	76.831
95.472	79.412	96.465	106.91	50.419	83.879	75.632	112.19	31.315	99.988	63.557	104.13	42.376	115.13	37.888	146.37	120.79	116.03	83.846	89.288	37.85	101.82	100.64	109.43	87.023	86.171	27.723	69.789	144.33	128.01	115.92	115.56	70.36	102.43	91.754	104.59	136.46	135.64	166.18	164.03	158.06	180.91	71.132	76.591	108.71	82.993	99.47	74.837	35.41	64.87
86.171	73.175	102.93	122.72	63	124.25	87.9	131.16	47.875	129.75	70.962	119.04	60.174	130.43	50.594	156.69	108.06	97.803	53.237	74.797	100.61	155.72	108.14	132.58	121.24	129.71	87.429	122.2	137.29	129.82	144.99	141.81	62.357	100.35	91.191	112.37	123.17	120.16	144.52	126.07	131.6	139.94	74.352	67.526	132.54	95.191	120.24	72.502	60.491	85.852
87.525	82.124	109.75	129.17	98.592	144.03	104.06	135.17	77.29	142.46	87.156	118	83.21	136.8	72.45	156.63	94.385	86.42	61.38	73.822	122.13	167.68	124.3	144.99	137.4	141.84	113.52	148.31	120.79	131.39	162.14	149.14	71.969	99.342	92.035	114.49	113.09	108.59	137.75	116.46	133.43	117.1	83.822	74.495	129.39	104.3	120.39	83.154	84.693	96.465
97.866	101.16	114.03	123.37	134.68	126.78	113.56	122.42	104.57	116.91	103.9	89.925	92.676	116.1	89.75	122.44	94.953	76.273	87.885	86.273	107.84	136.54	133.52	134.24	145.5	127.23	127.68	145.01	105.14	114.89	153.24	136.28	97.181	107.74	109.82	117.66	117.66	103.38	148.49	128.48	144.22	116.95	104.75	82.603	103.55	95.371	124.54	92.028	92.96	85.863
94.957	102.03	116.23	121.59	86.883	121.88	117.43	134.35	70.378	92.068	99.232	62.936	90.114	83.964	84.472	67.481	95.24	72.072	77.991	77.601	100.99	115.94	115.58	109.55	113.78	109.32	126.7	124.57	86.329	85.481	106.9	113.41	97.569	97.797	121.08	115.69	125.08	100.17	147.91	122.5	125	122.02	124.95	86.607	105.92	105.7	133.68	89.687	113.57	89.962
91.248	99.666	92.256	103.92	107.4	109.4	85.862	114.4	103.92	73.381	101.07	62.844	87.358	80.88	94.87	52.404	111.22	79.238	77.695	84.418	130.2	109.61	92.129	89.712	127.87	117.38	139.75	120.55	90.381	86.684	100.6	105.96	111.94	115.09	139.65	111.66	124.4	105.22	127.7	100.66	92.516	103.15	128.77	88.528	87.962	79.993	157.42	91.936	107.73	75.407
84.512	95.223	82.332	104.5	88.983	123.31	67.573	119.52	99.171	96.362	87.048	85.506	88.738	102.5	90.362	74.723	112.55	102.32	76.867	85.102	122.55	103.8	81.855	99.685	118.7	127.47	112.52	107.79	93.029	102.07	99.569	109.86	100.78	111.9	121.79	100.29	112.51	103.21	99.727	83.251	75.966	98.8	125.02	100.77	106.27	92.969	150.64	101.84	127.82	92.946
92.34	93.081	97.721	119.37	132.86	145.44	77.972	115.53	134.19	135.95	79.507	103.38	96.234	125.91	108.63	119.11	105.42	97.609	97.838	99.243	122.68	111.93	123.18	148.43	163.92	158.26	114.1	122.74	95.256	109.83	143.68	138.22	93.598	112.78	97.704	85.261	86.416	82.841	67.734	61.79	58.618	63.135	99.21	92.954	108.37	92.196	125.19	98.401	122.18	91.258
108.21	89.841	131.86	139.52	180.44	159.9	118.17	120.19	160.54	167.73	83.284	92.418	108.34	125.08	133.54	144.98	90.195	66.292	126.1	113.1	121.33	115.62	184.68	197.05	213.71	176.05	123.83	134.69	89.142	91.886	178.85	163.88	96.012	110.14	77.714	76.142	66.643	66.052	60.685	63.531	55.524	41.218	59.374	75.443	93.814	87.741	81.558	85.542	89.672	70.781
115.6	70.516	168.32	159.74	160.34	173.85	169.67	142.77	134.1	165.02	72.726	69.543	115.65	84.235	139.31	110.23	71.16	20.512	107.41	101.84	152.25	166.26	218.33	220.85	231.52	194.34	169.9	162.23	70.098	53.507	192.64	173.97	80.728	94.514	73.549	69.264	52.985	42.356	57.187	41.289	12.587	4.4262	26.277	14.126	82.756	67.147	62.801	35.207	56.109	48.911
103.19	85.103	146	140.05	124.16	141.68	152.76	147.98	101.7	135.52	74.72	49.453	105.93	56.972	123.54	75.137	78.463	35.623	102.85	101.49	132.19	137.89	171.73	175.42	178.95	152.25	157.47	139.49	72.896	52.947	136.66	138.19	80.456	90.339	76.494	75.525	77.205	78.123	108.89	93.449	62.874	68.011	42.121	32.22	66.805	62.359	73.105	57.149	39.78	41.284
88.628	80.12	111.87	111.19	118.03	135.22	119.42	133.92	108.06	116.39	94.817	58.494	111.61	51.551	129.4	56.164	99.487	60.528	86.235	95.924	168.77	147.77	118.55	129.24	144.38	140.75	172.75	156.8	92.458	80.558	121.55	118.53	84.705	99.667	80.926	78.639	87.2	103.26	128.43	109.36	84.199	91.244	64.475	50.588	47.808	47.598	104.12	83.153	49.514	47.556
81.931	66.643	101.67	102.27	91.936	149.05	106.85	128.37	92.573	118.5	108.96	78.658	119.73	59.4	125.34	56.929	114.64	91.271	73.34	92.96	174	160.14	89.739	107.52	103.56	136.6	160.35	171.5	108.39	111.36	121.75	113.42	78.39	99.17	71.781	80.261	89.936	105.94	130.61	113.51	96.345	103.06	83.531	58.149	50.147	53.033	115.55	91.151	84.065	78.14
85.356	74.515	109.2	109.52	64.752	142.05	109.73	123.93	64.672	116.02	110.44	83.184	109.7	63.134	107.25	66.017	119.33	114.11	88.73	111.06	122.68	132.29	87.235	99.496	67.856	112.92	119.56	154.99	109.8	117.8	102.16	103.8	79.324	95.214	78.105	97.69	100.24	103.01	137.77	131.46	118.11	121.37	101.47	74.452	69.312	80.489	111.61	91.964	106.62	110.06
101.51	76.38	122.31	114.58	97.895	127.56	129.1	103.87	91.549	105.09	124.33	75.188	112.08	60.919	118.75	79.285	111.97	97.533	119.74	132.52	126.95	122.92	114.44	102.26	93.521	109.67	114.49	144.55	98.832	95.181	106.35	104.19	109.38	104.07	116.24	128.5	96.431	94.021	115.86	112.52	91.883	85.206	92.24	81.498	77.281	89.483	100.94	79.2	79.761	104.89
110.89	101.3	110.96	100.3	101.14	73.887	121.81	79.081	89.611	61.993	116.72	71.675	98.303	57.229	103.81	79.96	104.7	105.92	149.95	147.44	97.978	88.812	109.05	86.198	96.998	82.705	93.066	96.438	87.19	78.34	85.327	81.347	135.58	111.76	159.69	161.85	103.98	104.43	108.64	112.01	89.313	88.961	105.78	109.53	95.442	96.396	104.24	89.499	48.238	92.967
112.01	107.84	107.9	90.215	97.585	64.311	118.76	61.186	87.077	43.722	102.56	84.198	94.843	58.972	105.91	74.645	100.34	108.86	132.91	126.74	127.44	106.79	107.65	95.06	135.97	105.18	129.06	93.623	88.149	66.198	107.01	86.412	127.85	106.43	170.99	164.83	90.518	92.816	75.018	69.925	61.477	64.373	130.66	121.14	124.15	96.236	125.97	103.19	50.404	86.888
103.55	102.09	115.28	90.779	95.226	92.397	116.74	57.453	76.153	73.646	92.263	97.157	90.571	79.447	114.04	96.078	102.58	123.73	95.612	90.385	149.11	125.24	116.19	122.82	175.66	137.45	141.43	99.585	107.11	76.866	141.19	112.41	91.139	85.403	126.99	130.29	82.931	88.647	70	65.81	85.792	82.935	142.89	127	133.36	95.829	126.66	124.93	75.736	87.489
98.834	91.89	135.76	105.24	129.66	126.4	122.48	51.72	91.577	112.17	87.418	88.619	73.952	89.652	129.91	118.11	110.26	121.25	60.287	70.128	163.57	145.64	143.21	154.73	225.44	168.64	155.52	126.57	124.79	84.151	177.09	144.77	56.941	70.857	82.594	85.111	88.305	83.722	90.929	85.305	119.52	100.15	127.9	89.099	105.49	68.881	117.84	110.41	89.407	77.666
94.686	97.528	133.36	108.78	135.28	111.31	109.26	50.356	83.534	105.69	78.464	64.863	34.134	83.059	116.36	120.46	109.97	125.22	58.017	78.288	130.93	126.75	138.28	135.36	187.47	126.28	118.97	114.52	115	86.86	135.1	124.46	53.898	68.549	80.275	72.559	120.37	109.53	142.95	145.86	159.11	142.41	96.101	57.522	70.341	54.113	97.933	82.881	84.922	73.658
103.11	128.54	103.05	89.783	135.91	43.541	74.225	32.299	90.96	29.681	68.602	51.406	-9.8063	60.092	91.145	79.506	106.73	126.19	90.865	115.18	100.37	89.319	98.035	73.535	108.27	49.402	122.63	99.964	81.085	74.171	54.948	62.043	92.042	95.426	147.03	110.4	143.69	129.33	158.46	161.94	134.03	131.82	91.788	51.405	64.033	51.9	116.02	62.853	79.679	76.768
118.47	156.54	55.34	51.632	93.79	-39.197	30.789	23.6	67.468	-56.324	62.231	84.765	-24.53	71.154	42.408	53.004	95.913	158.91	146.92	147.99	53.04	44.725	36.461	6.7028	-16.423	-42.417	94.247	46.904	48.179	93.856	-19.221	-7.9355	139.19	126.79	202.25	160.92	146.04	149.23	139.99	158	96.502	127.18	96.69	87.62	82.349	68.82	123.99	74.493	81.156	88.362
144.93	183.23	51.766	43.332	157	-36.201	33.051	20.032	153.36	-25.067	108.37	117.72	32.088	125.77	68.672	83.817	100.98	162.7	205.77	172.82	36.194	-28.4	36.649	18.527	10.408	-29.446	114.47	30.055	60.76	103.06	-3.1317	9.8034	170.16	146.49	188.91	176.98	106.01	129.37	78.214	107.38	92.639	102	140.71	179.05	120.88	109.31	132.64	154.25	103.66	90.571
126.37	147.01	77.089	67.001	-17.828	1.5789	64.562	97.578	-4.3025	5.597	91.921	181.17	70.293	153.52	27.071	79.13	91.735	164.92	149.15	121.98	26.729	33.928	56.558	64.824	-30.6	-13.728	88.934	18.452	75.233	121.49	25.029	40.494	130.76	127.96	145.41	166	85.74	100.72	49.524	101.79	79.12	148.38	149.17	205.69	175.15	174.47	127.11	169.48	189.67	162.07
105.1	105.93	119.08	111.65	27.044	96.86	110.9	126.47	44.739	113.84	109.71	180.39	128.18	168.84	80.137	126.51	104.38	104.88	86.326	88.541	91.388	121.15	130	148	115.42	107.01	110.06	78.994	115.98	122.18	131.78	131.9	87.668	110.9	90.638	105.23	70.724	66.355	39.365	74.272	88.713	128.09	124	156.8	154.93	153.44	127.41	144.06	184.46	152.53
79.322	68.244	136.14	135.03	105.09	188.28	138.15	135.01	134.57	204.95	140.15	134.87	172.93	149.05	161.79	160.96	112.88	37.981	37.174	59.944	194.76	198.56	175.5	174.63	225.57	194.3	117.29	142.95	132.89	100.21	178.04	180.23	75.359	95.926	72.941	61.395	73.085	66.797	51.708	58.094	94.108	92.746	73.22	109.75	131.48	143.76	110.83	112.63	150.92	135.42
75.499	115.97	89.807	99.125	95.525	121.21	88.454	111.58	124.41	164.16	122.86	83.429	138.99	114.74	123.62	159.36	125.64	101.52	83.539	90.165	63.662	109.45	109.53	92.938	119.02	104.4	-28.32	56.14	119.86	119.75	77.619	104.94	98.482	96.842	83.826	64.844	131.95	134.47	150.93	163.25	201.62	199.81	55.2	99.408	115.12	134.45	67.612	99.945	98.286	121.38
94.556	184.2	53.266	65.637	147.01	65.054	34.904	55.882	177.06	85.216	98.865	59.346	77.567	71.814	121.93	105.31	136.64	132.64	131.35	134.35	63.774	52.644	58.238	34.313	79.48	59.699	44.032	72.899	96.266	100.8	16.623	44.776	124.29	118.75	136.65	97.19	128.41	134.98	143.37	130.3	168.49	134.02	82.763	110.23	133.04	128.79	106.52	104.32	77.006	105.96
119.84	156.55	58.911	58.549	130.7	73.323	48.495	62.582	152.85	68.731	92.615	89.587	76.766	83.231	106.87	95.217	114.07	154.85	146.19	125.79	116.94	81.479	53.396	35.495	26.037	50.211	70.897	74.289	80.247	121.56	37.476	42.211	122.4	112	106.1	98.05	90.16	117.69	96.265	79.864	95.812	65.238	36.51	80.605	105.44	96.334	66.536	72.729	42.866	77.978
118.62	113.27	82.385	85.783	126.89	111.65	82.981	96.191	139.75	109.37	94.26	117.71	96.949	112.93	100.43	111.95	99.188	144.92	124.76	104.61	148.09	109.02	76.527	80.493	52.346	91.289	85.245	81.224	101.87	146.36	96.181	86.596	84.723	86.529	45.44	72.229	72.913	97.643	74.181	61.936	82.671	41.136	27.909	61.911	51.318	51.464	54.178	62.274	14.191	47.22
88.547	75.647	93.513	118.27	156.7	151.65	106.71	123.18	169.36	167.15	105.5	121.43	125.72	132.46	113.03	139.8	99.923	105.67	84.49	84.395	155.55	126.59	98.969	120.4	137.89	156.74	78.448	97.112	145.73	161.28	149.81	135.43	44.256	61.518	10.423	42.216	92.453	92.25	89.541	80.109	127.35	56.053	64.703	61.686	-3.1696	9.4882	82.742	74.375	-7.698	23.881
52.798	60.962	87.703	131.88	133.15	165.81	111.15	141.47	159.79	187.37	103.99	109.57	135.89	124.29	107.96	142.88	99.045	77.115	50.768	67.101	123.31	126.2	91.892	116.94	166.74	179.34	37.9	96.151	164.64	151.56	135.35	133.94	23.054	41.967	23.971	40.274	126.64	97.073	116.67	111.7	178	96.06	124.78	87.777	8.2334	24.756	116.68	97.297	14.111	46.058
57.35	50.04	76.511	108.54	131.33	148.29	110.03	123.29	158.28	166.56	117.13	107.94	143.39	123.6	103.68	154.4	86.596	73.651	74.292	68.099	118.61	133.56	89.13	89.775	148.29	157.12	-13.435	78.016	144.84	142.16	114.96	102	63.668	58.528	64.123	64.727	124.4	104.54	108.16	119.79	173.79	102.96	115.91	105.82	36.096	48.683	88.557	101.22	27.815	65.029
100.87	56.395	103.46	95.264	94.012	129.53	141.68	114.1	114.69	140.53	122.03	105.99	141.85	122.11	87.253	145.88	59.703	85.368	120.16	77.607	107.37	126.61	104.24	81.137	91.759	113.34	-32.591	49.566	87.926	106.04	86.39	70.723	111.16	74.733	83.775	97.474	76.932	84.235	55.352	82.569	111.85	78.878	78.692	112.67	106.59	107.28	18.899	90.057	71.891	99.811
152.31	110.7	128.1	87.959	134.04	70.679	153.49	77.187	131.53	103.37	118.25	89.577	114.88	121.77	78.61	133.27	60.26	105.12	182.75	124.1	56.842	67.731	118.99	89.745	89.778	77.578	3.5686	26.356	51.858	78.769	79.42	60.748	146.74	103.92	91.598	116.73	40.239	67.371	22.413	56.352	80.794	63.35	75.009	113.76	137.62	121.49	-3.0528	92.656	90.392	98.02
165.62	141.93	142.27	98.258	179.69	52.62	158.42	62.705	168.81	104.09	111.5	68.175	104.48	115.24	99.039	122.46	78.312	100.64	184.21	143.6	40.127	44.531	122.25	110.86	125.87	91.691	71.711	43.344	53.349	69.748	95.576	86.075	129.54	105.69	74.452	103.78	37.343	62.554	16.673	33.792	72.86	54.849	106.41	104.19	138.82	114.94	32.349	101.87	97.207	84.141
124.39	87.652	118.3	99.752	188.33	117.31	144.1	86.508	187.68	162.62	121.12	76.676	134.86	128.1	150.9	157.14	89.616	80.764	117.42	98.212	137.41	122.55	107.65	119.27	135.09	137.06	96.344	91.78	84.776	110.57	125.05	127.04	81.319	77.413	33.38	63.508	63.329	98.643	35.316	33.391	78.361	58.95	94.482	100.29	103.74	108.77	59.333	112.57	77.284	68.188
79.656	67.693	79.652	95.592	129.14	149.73	101.31	108.03	143.43	171.75	96.711	91.07	127.33	111.85	144.77	149.41	112.44	94.329	51.626	68.832	136.78	156.64	64.906	103.48	97.284	151.32	105.75	129.94	119.05	143.11	112.21	129.83	39.381	62.383	35.399	48.601	115.96	123.44	90.787	73.548	120.56	111.9	126.57	97.5	101.3	109.75	114.21	114.31	90.77	84.929
78.976	59.304	59.656	86.166	161.65	168.38	73.082	92.019	172.31	168.78	101.34	111.34	126.15	108.24	145.22	153.41	125.87	100.42	50.229	78.666	149.38	168.53	69.747	102.98	113.27	168.57	136.49	172.11	135.64	155.12	143.71	135.84	72.955	98.207	68.208	55.829	120.89	117.22	108.27	88.482	124.91	108.48	100.18	70.744	75.037	73.055	117.06	88.684	79.91	76.297
107.33	92.398	87.276	103.71	121.97	149.06	87.978	101.64	132.35	148.22	90.315	114.47	112.03	99.136	92.108	123.66	110.94	118.3	89.217	110.53	45.896	92.702	89.893	109.79	79.921	130.51	117.01	138.81	108.23	119.57	128.35	118.25	122.07	125.92	89.3	81.256	96.919	83.876	108.64	99.163	123.21	118.77	77.99	48.09	98.038	81.788	69.212	58.586	114.28	102.21
138.48	138.38	107.23	104.76	162.73	74.986	96.178	82.88	168.25	99.732	110.62	107.33	112.17	107.86	79.046	102.3	98.768	116.86	165.64	158.4	-36.537	-16.823	116.81	104.58	88.734	73.404	99.87	77.496	87.928	88.738	125.55	103.71	198.84	168.55	118.93	113.62	74.172	72.549	102.61	106.68	119.53	105.55	65.723	60.897	88.504	78.946	36.65	69.453	124.07	102.99
131.46	126.11	125.55	107.5	131.93	27.226	115.09	93.704	157.96	38.201	107.61	119.5	127.84	108.53	92.877	58.384	78.02	82.594	156.45	140.55	-13.968	-9.1878	124.23	99.423	87.404	53.508	120.68	52.524	77.063	74.861	138.29	107.87	198.42	158.73	134.64	125.71	69.031	56.07	72.31	47.508	38.617	23.634	78.638	49.455	101	87.553	63.781	64.799	141.15	114.04
106.04	116.5	99.926	73.565	148.46	-37.138	91.591	84.254	190.68	-18.07	128	129.97	150.78	131.94	142.06	53.968	92.211	80.601	151.67	117.73	-0.067138	-41.372	92.51	65.379	90.882	27.632	99.989	8.523	119.25	111.93	133.66	111.88	186.28	142.93	143.17	138.89	124.09	94.691	107.95	64.051	60.758	30.326	142.22	116.65	100.61	103.48	127.31	134.95	132.62	107.02
[truncated: 66 more columns]
