# Supplementary material for: Constructing high-order functional connectivity network based on central moment features for diagnosis of autism spectrum disorder
Source: PeerJ. 2021 Jul 6;9:e11692. doi: 10.7717/peerj.11692 (PMC8269664; doi:10.7717/peerj.11692)
Supplement: Supplemental Information 2 [file peerj-09-11692-s002.zip › raw data/Subject_84.csv]

138.88	95.794	163.72	66.426	175.12	52.141	151.2	70.254	187.49	29.145	175.44	142.5	188.18	108.97	130.9	53.933	90.715	93.965	89.928	71.44	109.29	93.704	153.67	66.994	166.35	136.71	109.75	78.972	93.224	56.078	71.543	62.376	68.725	40.954	67.315	39.071	117.97	83.739	107.61	93.699	97.9	93.994	46.569	41.885	53.841	2.6832	66.302	50.548	122.67	45.459
126.34	91.614	159.44	94.543	131.41	83.702	140.94	88.862	176.28	57.168	140.6	135.39	161.91	137.99	131.36	99.009	86.786	85.266	107.53	86.823	79.705	89.28	134.51	113.76	109.22	133	86.954	88.954	98.162	69.774	71.844	92.971	83.899	63.513	69.162	51.392	115.56	89.535	96.899	103.16	94.835	66.216	47.467	49.438	56.826	39.496	67.93	54.109	86.078	50.896
97.382	91.418	131.89	120.39	93.444	99.808	125.37	111.83	125.67	83.466	93.759	107.64	121.22	148.08	132.83	138.5	83.683	89.808	123.28	109.95	79.569	93.556	116.71	148.02	68.697	113.52	81.224	99.012	98.595	87.675	93.701	116.94	106.63	96.615	93.593	79.674	110.76	98.03	91.164	104.69	92.747	68.29	66.05	79.246	81.606	92.396	78.337	71.047	64.219	77.787
91.137	85.933	83.546	122.32	57.568	124.78	111.55	136.07	88.702	131.03	97.227	98.924	106.77	156.19	119.45	165.25	89.472	90.098	113.48	107.71	66.281	101.87	88.438	152.96	25.139	100.24	65.417	116.01	91.578	98.84	103.54	125.72	111.11	114.88	104.43	112.91	108.73	97.933	85.199	87.706	89.635	83.241	106.49	120.62	130.44	151.95	97.595	99.869	93.401	137.36
80.932	96.181	58.598	131.31	49.319	110.03	97.758	141.94	52.591	147.04	77.952	83.177	75.824	121.76	109.46	160.35	87.739	86.916	99.636	105.56	87.499	113.46	94.698	141.87	38.391	68.158	66.804	103.96	96.731	112.67	133.44	140.49	102.22	118.03	102.4	110.46	104.92	101.95	99.111	83.218	74.566	115.81	144.62	153.15	169.2	175.35	122.28	130	134.4	171.78
94.761	99.287	49.76	131.56	43.931	127.24	89.596	143.08	74.455	178.61	82.631	92.761	68.068	97.696	93.921	153.93	90.983	76.612	87.211	95.455	75.88	116.1	93.399	128.58	43.954	62.156	51.59	105.04	107.41	121.53	151.1	158.42	96.972	117.62	85.186	104.21	105.84	102.53	111.05	84.766	95.114	133.12	168.31	162.82	178.39	188.65	138.91	143.39	151.27	190.87
91.471	105.31	71.806	139.11	52.361	118.75	87.194	128.94	92.243	165.81	48.286	83.868	47.403	61.1	95.34	134.89	92.139	83.503	100.14	108.99	90.055	117.47	108.08	118.59	70.079	51.209	49.626	94.655	125.98	128.75	187.5	173.84	118.8	133.62	88.078	97.232	101.64	113.5	125.49	105.23	123.9	151.98	165.88	154.53	152.99	175.77	139.35	138.68	111.69	160.74
100.26	93.297	93.399	129.6	51.483	123.41	91.322	119.67	114.64	158.31	50.186	92.201	59.926	71.654	95.781	126.46	96.927	104.16	109.47	113.02	83.887	122.73	109.69	115.55	68.954	68.883	35.392	104.04	126.35	123.36	201.5	172.6	147.82	151.69	98.912	117.67	94.962	119.73	119.37	112.27	138.94	144.34	149.36	138.72	121.08	159.88	120.57	123.07	58.44	127.24
99.076	74.815	107.85	119.44	54.794	110.87	95.52	110.35	107.19	135.3	56.018	96.712	71.182	102.42	100.84	120.24	97.635	127.61	105.21	109.77	90.451	127.54	119.1	121.27	67.422	76.969	36.169	101.56	113.74	114.13	196.78	158.31	162.42	158.68	106.61	135.66	86.207	120.9	111.46	111.41	108.86	129.86	128.08	126.41	97.622	123.07	95.041	112.61	38.092	93.354
103	53.912	100.9	113.86	59.4	120.67	92.257	112.73	98.224	141.83	84.682	115.92	84.322	154.39	95.451	130.85	92.859	126.9	79.544	89.463	80.318	126.07	125.1	143.65	61.088	89.278	43.973	101.78	91.907	106.49	162.41	147.53	141.5	138.85	84.58	136.34	82.307	106.88	102.06	96.309	57.38	100.62	107.63	114.5	77.881	76.456	74.688	109.06	68.535	86.366
87.072	64.209	106.34	137.79	73.134	148.41	86.098	119.2	104.01	161.84	64.269	109.88	59.835	166.93	99.614	144.29	70.253	104	77.078	82.735	80.827	116.19	156.19	181.81	59.649	85.228	63.129	103.48	79.142	99.381	138.56	159.82	106.59	110.23	55.886	117	79.852	92.492	97.809	90.35	14.176	83.141	86.857	100.64	48.803	30.467	71.581	108.33	109.88	86.234
87.314	87.439	101.28	150.89	71.565	191.19	76.692	126.64	115.43	193.05	65.732	113.56	50.318	157.55	92.291	159.81	67.608	77.843	91.413	85.018	63.374	110.58	154.74	199.57	50.878	101.97	67.098	125.84	79.934	99.372	121.99	168.2	75.749	84.68	32.94	103.14	85.729	84.183	88.405	85.191	26.217	82.824	76.966	91.496	25.936	24.301	83.613	108.58	124.9	106.51
90.121	116.66	91.912	140.13	61.656	171.73	67.176	112.49	75.687	160.4	74.172	112.17	53.009	111.39	86.73	149.62	99.191	85.71	116.09	106.14	74.345	116.74	125.81	169.6	71.497	113.56	77.217	132.77	100.62	114.93	133.2	148.83	70.985	78.998	46.939	95.633	98.506	99.389	92.575	95.901	78.749	125.4	83.414	98.686	33.498	51.774	106.06	116.64	98.641	116.94
93.873	133.55	81.271	105.59	54.497	93.551	64.182	78.417	1.7958	67.73	90.986	104.53	70.561	58.335	88.262	114.15	150.63	127.51	127.94	127.42	105.94	122.69	81.879	100.96	110.09	106.62	96.938	113.39	127.18	137.32	151.09	102.72	90.518	92.769	94.376	98.598	112.09	125.42	110.58	115.35	131.17	178.22	109.25	121.93	81.547	96.941	129.78	132.81	64.311	114.8
104.91	132.33	86.548	71.994	58.415	61.729	79.703	54.298	3.5165	14.74	109.67	87.203	99.563	43.675	95.371	83.521	172.37	158.26	127.29	122.44	98.103	106.64	47.839	41.359	93.595	90.83	94.072	104.79	131.83	133.72	135.57	67.295	118.26	115.81	143.76	129.32	110.12	125.15	107.44	116.33	139.9	158.94	149.12	143.96	142.73	145.27	144.75	142.73	63.493	121.38
95.327	121.94	92.267	70.869	71.191	32.455	87.062	69.392	7.5542	13.879	114.53	95.502	118.83	75.752	104.84	78.88	155.43	171.73	91.6	100.64	95.912	98.786	55.995	49.822	116.09	74.914	114.21	89.303	117.75	137.56	121.06	77.128	125.36	121.04	158.81	129.48	105.4	118.55	111.09	111.85	118.58	129.22	153.61	140.06	161.54	149.16	134.09	132.08	73.037	122.16
84.726	111.24	101.41	91.074	90.053	83.648	96.094	106.54	86.843	92.035	103.38	112.11	123.53	129.78	121.12	101.39	118.75	150.34	74.277	85.488	73.41	86.023	85.365	100.63	95.556	62.995	124.89	99.967	95.679	129.42	89.467	107.38	127.84	125.26	142.37	131.61	104.27	103.64	103.35	104.99	126.72	103.49	129.13	117.12	121.22	121.85	102.38	102.24	82.236	118.78
87.773	103.77	100.81	108.95	81.929	132.96	96.044	145.19	133.92	182.92	108.19	149.15	124.45	171.85	121.24	128.54	100.46	120.96	68.649	81.117	66.109	97.223	103.28	147.95	71.193	66.688	114.45	111.7	84.236	129.92	70.599	129.25	117.45	121.25	102.63	119.58	108.98	101.44	91.463	98.108	148.21	116.89	95.802	98.483	64.37	89.959	69.72	80.067	82.363	114.34
97.866	104.63	110.39	115.67	55.415	161.47	102.84	145.3	147.12	217.04	92.002	143.61	97.02	147.05	113.34	123.49	107.91	95.377	96.676	93.77	79.559	103	96.745	135.94	9.2225	48.349	70.422	102.1	96.585	121.6	65.604	115.96	116.18	130.94	79.05	114	102.97	102.71	72.494	95.319	141.64	135.3	98.137	110.77	47.341	83.079	64.893	89.602	98.712	107.19
109.97	92.717	95.522	101	49.888	139.75	95.382	108.78	96.831	173.79	86.476	136.45	66.778	102.68	106.02	98.766	151.18	100.38	104.69	112.25	114.13	97.945	70.106	88.74	12.089	31.076	70.156	68.435	122.33	129.07	67.926	70.032	118.9	139.51	79.75	96.026	112.5	111.13	93.634	107.34	158.9	169.73	99.267	127.01	52.792	73.214	69.482	108.4	105.43	89.883
105.63	109.65	118	122.81	67.632	80.5	76.483	102.62	18.526	149.91	63.179	125.52	41.612	83.475	90.249	85.083	121.4	115.43	89.736	103.34	153.25	123.75	110.93	100.96	117.75	67.04	84.367	64.223	108.39	121.77	111.46	94.235	91.057	110.18	91.165	74.731	92.735	104.57	95.634	92.966	68.533	106.56	72.369	106.92	48.106	49.817	71.03	102.1	78.355	78.277
104.74	108.92	108.23	123.15	102.21	119.54	74.171	103.01	63.651	161.84	73.037	111.71	51.303	99.003	92.011	94.402	109.86	113.99	79.849	93.536	104.6	97.376	104.4	114.85	133.01	95.333	106.62	99.303	87.276	98.386	95.203	99.926	93.194	102.85	104.81	104.36	90.951	88.159	104.09	93.991	82.493	60.093	44.125	73.65	26.863	42.444	62.09	71.937	60.532	89.101
90.909	104.3	75.029	110.31	142.86	125.22	83.37	78.297	100.76	109.57	72.823	55.884	50.178	71.077	91.868	87.582	132.76	91.326	98.799	122.31	70.805	54.052	44.273	79.223	105.42	54.345	131.71	91.776	96.835	91.079	70.819	68.667	121.38	122.85	107.66	130.38	84.64	76.197	115.25	115.69	128.62	62.762	54.483	69.88	17.525	38.288	64.992	61.391	67.07	93.051
84.22	130.61	102.23	121.01	140.37	112.25	96.573	86.324	137.06	104.9	61.162	37.601	64.178	63.926	98.521	95.687	96.513	82.323	120.15	123.83	65.7	73.544	73.101	94.202	90.926	64.693	114.86	114.8	82.3	79.217	85.556	96.63	118.01	112.73	99.714	146.05	74.6	86.381	97.577	122.13	116.97	64.92	67.512	72.934	41.688	69.978	80.04	70.419	81.633	111.43
103.02	119.27	105.37	101.26	118.12	94.042	106.01	75.656	144.3	80.498	89.966	56.891	92.827	65.306	96.419	99.338	95.52	79.8	117.77	112.34	69.699	94.834	76.522	75.627	74.038	84.331	96.293	117.08	87.958	91.485	87.011	96.428	112.34	104.41	85.272	137.68	83.737	94.844	89.986	114.66	133.46	82.935	110.99	107	112.51	130.04	112.15	114.62	136.15	145.97
105.5	86.14	98.821	82.74	89.21	64.759	112.31	66.662	109.03	41.475	109.64	76.86	103.5	60.414	93.729	92.497	101.58	80.653	93.339	89.011	88.949	105.98	76.482	54.385	81.968	96.128	93.704	92.652	107.38	115	96.337	94.426	109.54	101.11	82.56	108.18	90.477	93.126	90.12	92.208	126.2	93.443	158.97	144.76	194.73	187.77	149.27	162.71	204.45	178.42
97.101	56.837	90.029	75.888	96.414	75.037	115.63	68.569	101.37	35.385	117.73	83.474	104.97	69.889	97.593	86.842	97.662	74.287	81.327	75.884	99.705	103.51	83.392	52.444	106.5	109.52	112.04	83.155	118.83	123.75	98.978	96.347	115.08	102.33	95.633	94.632	89.248	74.912	84.576	61.61	114.64	71.915	167.67	147.46	211.51	191.93	158.3	165.63	219.87	175.85
81.335	61.558	87.62	84.406	122.1	94.087	116.16	83.752	110.13	54.07	109.31	74.289	100.64	80.41	110.03	81.087	88.76	68.174	100.74	88.714	111.21	100.47	95.87	67.9	122.34	106	130.78	85.573	119.8	115.88	98.397	97.603	122.43	104.13	111.45	98.332	83.414	69.262	77.651	53.664	102.08	66.815	136	120.72	162.32	145.78	138.88	127.41	168.52	127.32
87.892	95.656	87.775	90.992	128.11	113.82	112.88	105.97	129.85	97.258	115.72	80.229	113.4	100.07	123.75	84.881	92.022	71.977	138.12	112.81	108.7	103.52	98.772	84.689	90.71	96.404	118.83	102.82	111.16	99.635	79.065	89.255	116.63	97.929	108.56	107.17	88.415	90.722	74.534	75.906	104.72	96.716	97.384	95.605	105.62	104.03	114.16	88.427	93.088	70.604
120	128.34	78.935	84.348	111.16	114.28	102.61	113.02	129.87	129.34	138.74	97.568	135.42	116.66	127.17	96.258	117.63	81.725	168.16	136	98.763	105.24	77.098	75.293	31.111	79.933	84.368	112.84	107.87	92.521	41.771	66.409	96.324	86.677	84.213	94.991	101.47	118.86	76.854	105.29	108.83	122.91	94.05	101.44	97.792	102.82	110.96	88.97	50.233	45.258
140.99	137.61	65.814	76.445	81.501	105.05	91.69	109.64	113.43	139.84	146.68	106.7	145.37	123.84	129.47	115.53	144.92	92.224	171.63	144.55	87.257	95.383	53.697	57.65	-17.292	60.187	59.752	110.47	114.51	98.009	9.2008	51.728	77.099	81.78	62.348	65.516	113.01	132.34	83.784	119.42	105.29	122.45	124.07	128.26	139.94	141.5	129.59	122.97	61.425	66.688
131.14	119.5	48.033	76.672	57.562	96.935	86.108	111.08	89.303	134.95	140.02	101.54	142.19	128.57	126.55	140.24	157.87	94.335	148.89	139.87	78.874	81.612	37.857	52.95	-17.816	47.197	65.101	99.992	127.58	113.36	5.3406	58.972	71.943	88.489	58.823	44.717	112.47	121.2	86.723	107.66	93.248	97.414	154.8	144.75	177.93	176.38	144.93	151.22	97.061	111.74
107.75	94.476	34.753	86.023	47.646	108.84	88.821	128.16	86.222	139.1	139.3	100.87	141.87	145.12	114.98	165.33	149.58	89.519	120.29	128.33	70.889	80.565	37.667	74.807	17.995	56.89	86.865	99.884	132.88	124.71	33.78	86.821	77.828	98.316	70.452	59.716	105.27	101.85	82.965	87.089	91.445	80.627	151.21	128.68	160.78	170.48	132.79	140.46	111.32	140.12
92.61	94.945	48.855	108.73	56.702	125.89	97.361	146.47	103.32	143.85	127.65	100.27	133.37	150.93	98.764	171.06	120.75	84.954	117.3	124.59	81.863	98.17	64.297	108.95	59.003	76.767	99.781	106.09	125.32	119.32	89.44	123.37	81.925	100.35	83.409	97.203	94.944	96.221	79.509	85.831	88.352	89.519	119.93	96.33	97.709	123.49	102.95	102.51	93.228	124.37
101.46	118.49	76.709	129.6	93.678	126.12	95.825	141.04	112.12	128.49	103.57	104.82	111.49	134.73	85.809	149.93	99.625	90.634	133.5	133.8	119.79	122.45	102.92	128.29	107.37	100.67	114.21	108.14	111.05	106.75	143.09	143.77	74.086	86.902	83.406	113.06	96.27	110.42	99.022	112.9	101.1	122.25	86.745	76.011	37.755	64.865	78.44	70.878	63.094	78.897
133.41	134.57	86.534	127.04	125.6	120.81	80.29	123.47	99.759	117.11	103.57	127.16	99.404	118.18	70.72	120.94	105.79	100.13	129.63	128.13	140.39	137.51	112.16	124.91	144.98	144.21	121.76	115.91	93.455	97.303	157.06	142.09	52.528	59.308	61.96	92.061	109.11	125.46	130.09	135.85	125.58	145.44	83.741	81.612	39.184	54.471	79.194	68.86	66.467	68.92
141.3	140.71	90.893	114.9	151.69	110.38	68.159	96.909	83.371	98.602	79.007	110.57	71.127	77.937	70.809	84.902	118.81	102.02	120.89	120.31	150.3	130.18	103.77	100.44	168.45	169.58	131.61	117.91	86.351	88.862	141.2	128.25	48.522	48.835	53.232	59.555	112.31	124.11	148.18	137.71	132.39	140.38	115.1	102.74	97.16	90.88	104.45	89.944	106.31	94.977
119.07	141.07	101.06	104.83	173.06	104.96	65.783	79.094	89.893	91.568	36.456	70.863	39.025	42.996	85.605	57.731	109.66	100.99	115.65	116.75	156.43	121.26	106.89	84.808	197.93	181.97	148.85	123.02	83.922	82.501	117.86	120.8	68.949	60.826	75.51	54.054	107.99	111.71	139.66	119.09	128.13	120.13	134.83	104.59	146.86	130.31	122.64	100.85	131.68	121.47
96.766	132.32	107.31	94.573	169.1	105.44	74.707	75.239	112.42	92.013	17.415	41.226	22.198	29.858	83.896	42.558	85.651	95.227	117.54	116.91	149.5	117.65	92.922	69.149	193.08	171.49	141.72	117.91	88.546	81.259	95.487	111.05	101.84	90.279	109.6	86.897	98.938	96.861	102.64	93.518	109.47	98.599	136.39	91.634	157.7	153.31	123.56	99.277	130.33	129.51
78.157	123.85	110.52	96.144	161.74	77.966	77.586	70.644	106.45	61.762	2.2126	41.507	5.5187	28.998	74.989	32.235	61.647	105.33	124.46	131.19	169.17	120.83	86.08	59.667	189.94	129.86	143.76	85.911	101.1	95.919	97.969	97.963	129.28	119.38	139.82	113.8	102.2	102.43	86.207	95.004	101.89	110.16	105.83	74.914	117.15	131.33	105.29	91.708	89.714	94.219
90.904	98.898	92.367	89.853	133.14	83.341	76.274	74.126	102.96	51.68	41.662	88.488	24.811	62.747	54.363	43.693	66.436	115.51	115.64	125.42	149.36	110.61	50.752	50.757	129.07	98.343	124.78	71.8	108.2	110.72	87.256	77.77	137.32	133.66	135.64	127.9	115.14	108.62	85.614	99.711	116.8	110.93	78.688	73.031	71.296	111.29	83.902	90.228	60.788	78.483
82.497	85.149	88.995	100.63	97.876	75.598	80.483	81.486	72.268	37.361	57.088	108.5	38.365	72.57	57.39	60.583	82.473	121.76	106.22	112.71	135.18	93.285	37.296	52.706	66.26	61.09	107.53	66.742	114.01	120.13	94.206	74.876	137.29	138.8	115.85	112.48	112.44	113.7	98.702	102.18	104.7	99.27	70.536	85.064	50.109	94.999	74.14	96.748	58.769	80.31
69.342	74.493	88.842	106.77	68.689	77.808	93.23	93.615	53.264	50.635	85.363	112.74	72.793	82.553	83.099	91.762	108.9	118.5	91.505	95.446	110.21	82.253	38.271	66.137	33.023	53.285	98.78	89.348	113.63	125.45	95.491	81.685	136.1	137.12	91.413	96.844	104.51	111.14	110.23	90.65	104.05	83.655	68.48	88.657	43.65	79.886	65.136	93.789	67.16	94.493
64.337	72.153	99.008	107.08	46.624	92.151	117.76	106.14	69.063	86.723	117.1	98.501	114.06	88.057	110.31	122.4	120.75	102.19	88.56	85.413	79.144	82.792	45.081	78.7	14.327	62.079	79.293	117.04	110.9	121.82	86.882	91.84	135.39	136.23	76.316	102.09	91.827	101.32	101.38	73.82	100.23	68.992	74.546	83.871	46.666	71.082	61.5	84.677	78.834	101.35
66.066	81.438	114.04	110.42	53.541	83.647	130.33	108.47	84.027	102.85	120.19	89.287	130.82	89.668	124.26	133.66	104.04	93.541	94.668	95.884	83.324	99.342	70.754	92.646	47.862	70.937	80.595	114.95	109.42	121.39	87.083	102.35	123.9	127.54	79.59	101.4	89.874	98.992	98.614	76.938	97.957	77.632	68.694	74.167	41.527	51.901	62.022	74.718	71.855	76.82
75.959	90.694	117.29	110.73	76.265	80.12	125.23	101.91	102.31	97.507	99.188	92.801	120.65	94.05	112.84	122.21	74.938	90.164	101.26	110.27	94.843	107.51	86.514	96.779	71.821	71.3	89.203	91.43	109.22	117.19	85.992	104.38	103.17	112.06	93.929	91.144	95.56	95.588	103.62	91.975	93.185	86.197	68.317	76.552	46.182	47.818	74.424	74.066	74.021	57.184
96.262	86.56	93.133	93.728	91.773	113.84	108.19	98.27	134.21	102.6	99.726	119.57	118.59	122.1	83.727	108.82	64.8	87.148	89.661	103.52	73.104	98.762	72.595	93.945	51.476	85.305	92.324	87.892	104.36	107.43	72.204	95.827	83.966	92.173	103.89	86.395	105.95	84.392	108.41	94.367	102.2	79.11	78.029	87.238	69.872	73.898	90.784	76.527	99.246	78.367
92.788	93.055	79.345	83.453	95.948	135.1	98.963	95.537	148.42	99.595	85.375	117.23	108.7	127.54	72.217	95.108	69.223	86.985	79.887	91.997	61.022	88.241	71.541	93.116	26.224	88.4	95.905	97.106	102.72	97.954	83.903	93.377	87.715	84.988	112.79	91.841	103.85	79.178	105.65	87.165	92.753	74.742	93.611	96.853	106.88	107.28	105.71	80.048	129.92	106.67
78.793	107.07	81.232	80.802	80.485	121.05	106.03	94.452	131.11	91.896	82.173	91.491	104.41	106.51	79.21	91.855	87.403	90.486	73.997	84.942	66.794	89.114	77.722	92.532	20.738	79.503	92.857	102.75	107.99	100.4	117.77	93.074	111.2	95.158	106.85	105.09	94.504	88.829	92.125	81.29	71.47	93.355	108.93	101.44	145.17	135.18	113.94	88.78	145.46	112.34
85.452	119.64	101.17	84.748	73.201	111.66	121.5	92.726	130.42	105.65	101.6	72.424	113.08	89.407	96.126	105.39	94.902	97.476	80.801	87.281	75.284	99.488	95.476	98.254	35.847	80.888	84.288	110.56	106.48	103.84	141.98	93.312	132.85	111.46	87.671	120.84	92.246	102.84	71.335	84.515	66.598	108.79	110.34	98.215	160.99	146.47	110.36	98.437	126.34	85.364
96.282	123.49	123.66	97.373	64.474	87.754	131.53	94.674	111.85	104.55	118.73	68.593	114.53	73.538	107.21	115.6	90.557	108.05	88.81	93.51	91.023	106.28	106.9	104.3	53.925	71.52	74.825	90.182	103.24	108.43	148.24	91.17	131.87	120.4	65.083	103.98	95.119	116.01	66.564	103.93	65.321	128.38	110.79	104.34	169.85	151.37	108.62	114.66	104.89	55.906
102.68	121.02	145.85	111.69	67.427	77.913	132.3	95.383	103.28	87.631	117.72	71.9	107.91	68.341	114.64	112	78.379	111.99	101.77	95.399	102.63	100.22	118.48	106.74	50.262	57.344	67.68	66.912	94.755	99.47	128.36	88.125	109.94	113.41	60.009	67.832	94.385	111	76.603	117.69	66.89	120.5	111.32	114.11	164.69	141.87	106.86	119.69	99.407	53.175
107.04	111.35	155.1	112.22	68.283	86.515	129.3	96.767	106.04	67.276	129.09	93.21	118.44	85.549	125.24	104.22	88.413	110.5	105.19	82.915	101.29	86.79	124.55	106.75	28.733	52.997	68.069	64.975	87.721	88.512	90.089	80.109	84.275	93.191	70.52	40.463	96.712	97.501	100.71	116.01	95.051	109.71	104.13	114.07	138.14	115.05	98.831	104.6	113.16	83.481
112.86	104.06	162.08	105.11	54.693	85.157	133.36	98.896	95.382	53.358	156.48	111.42	140.87	98.541	130.83	97.289	117.94	102.15	99.183	59.871	99.336	79.156	120.67	99.861	11.375	53.986	62.465	75.38	91.567	86.165	62.823	72.761	68.957	73.293	77.657	38.905	91.587	87.423	111.29	99.133	102.53	95.781	99.509	106.3	99.443	81.993	93.463	89.345	136.56	119.42
115.69	103.68	175.29	105.25	60.45	71.681	138.91	95.794	79.758	53.711	165.87	118.8	147.23	93.897	143	96.652	144.25	106.33	92.183	49.994	119.38	76.393	131.83	102.31	48.063	59.37	84.82	85.04	104	96.79	62.121	70.683	72.417	68.64	78.839	54.659	94.935	98.217	118.38	100.81	107.33	103.37	82.965	91.733	48.186	45.786	90.961	88.657	131.92	113.98
127.82	89.157	165.89	99.726	71.741	77.794	138.25	102.6	72.763	90.433	184.59	132.73	148.36	94.12	131.79	106.05	159.57	114.66	70.694	41.95	113.45	67.347	113.58	107.84	92.682	82.935	106.6	92.206	112.04	107.06	59.007	68.895	81.16	79.431	67.75	77.678	104.45	111.64	110.88	113.02	105.21	111.17	80.203	90.4	30.879	55.589	99.706	112.82	123.75	105.24
119.73	75.993	148.79	99.242	89.032	89.675	132	116.76	76.272	125.03	164.43	124.28	125.23	86.45	106.86	103.88	142.92	117.82	55.186	43.081	95.616	54.557	94.556	115.82	120.73	101.45	116.28	88.637	107.67	97.431	61.299	79.837	92.444	102.2	79.212	98.035	101.99	112.48	92.162	121.96	75.2	107.9	99.162	105.02	68.061	107.75	116.62	142	133.42	114.44
88.406	75.787	132.58	100.86	98.091	73.011	124.96	127.5	70.9	117.2	112.4	96.397	94.524	72.892	81.455	81.394	106.85	107.8	51.851	53.224	89.972	56.575	94.454	118.38	133.25	101.67	107.73	72.902	94.598	74.4	80.538	102.42	104.44	123.13	127.96	115.9	82.247	98.351	71.004	106.89	24.233	99.163	126.57	120.37	138.87	162.87	126.23	147.83	166.47	145.63
80.288	75.893	110.47	83.969	111.22	73.368	120.84	116.5	107.59	95.645	92.993	98.043	101.76	93.513	77.758	64.181	87.855	90.022	58.086	68.369	84.388	71.741	109.76	112.37	133.11	108.42	102.6	80.431	77.382	55.59	89.82	109.28	120.52	132.26	192.75	152.27	78.961	78.714	65.42	70.79	47.415	94.041	120.89	108.59	170.82	170.12	104.49	110.67	185.99	170.28
92.01	72.98	87.5	66.361	84.669	55.535	120.6	104.29	114.05	74.616	113.45	132.64	129.88	122.19	79.885	61.484	94.193	76.811	50.542	70.153	87.93	95.982	105.82	101.51	125.58	108.18	93.186	82.013	74.952	66.391	103.55	100.84	123.55	123.87	217.1	174.68	86.756	76.786	73.655	40.008	83.411	103.01	97.065	88.036	163.2	148.43	78.608	74.29	192.85	176.47
109.81	82.473	104.29	76.178	99.251	101.2	120.6	80.186	176.58	104.54	87.284	132.9	116.45	131.07	102.41	70.897	80.312	72.232	79.787	83.353	99.258	99.676	120.17	96.528	108.85	107	103.49	107.71	76.4	70.42	107.06	89.437	120.78	113.95	202.51	189.28	92.7	75.109	77.441	38.152	104.63	52.58	59.468	65.011	93.146	91.936	61.186	54.657	144.18	127.12
126.04	69.888	79.947	77.129	95.227	155.62	95.231	86.383	178.57	172.08	97.861	148.24	97.841	149.75	86.78	96.513	93.489	85.195	72.735	77.193	78.754	94.885	64.81	91.931	96.251	131.43	117.64	131.04	85.785	93.548	85.209	69.969	94.553	95.262	132.56	161.05	102.76	79.345	89.845	62.5	107.93	12.988	47.65	68.233	42.907	71.146	68.169	73.479	87.261	96.286
78.569	88.406	70.786	103.84	92.869	142.32	60.064	106.53	104.27	183.88	24.979	98.126	20.429	112.63	71.279	97.126	91.523	114.24	78.221	89.372	99.26	100.77	42.98	99.073	118.14	124.52	138.25	120.4	102.75	113.18	99.25	82.761	77.698	91.276	89.3	105.69	94.682	96.025	113.15	114.06	56.043	30.21	68.474	96.584	45.867	75.01	98.063	111.68	41.961	72.013
48.232	117.4	59.426	114.15	143.97	142.24	24.044	103.84	85.042	164.47	-37.451	58.102	-28.249	100.76	79	98.045	93.852	144.55	103.65	126.99	121.36	121.52	77.059	113.25	178.31	136.48	179.18	135.42	105.02	119.79	108.62	103.25	89.869	100.31	106.11	90.663	111.78	107.43	149.27	156.83	103.61	89.204	69.155	106.63	43.937	58.076	100.59	115.28	-13.148	49.838
70.496	126.21	30.769	99.419	124.97	127.37	20.298	102.51	64.287	124.32	-2.6079	52.201	-6.9415	100.56	52.253	100.01	116.15	131.59	109.47	134.64	87.009	141.95	52.798	91.564	152.32	132.38	127.49	132.57	107.78	119.13	107.95	112.89	107.03	114.53	123.71	118.86	111.87	96.998	137	144.89	124.82	125.27	112.85	131.55	92.386	93.574	109.83	125.15	21.476	95.819
85.642	128.1	26.154	106.85	72.603	83.88	40.132	103.18	29.579	68.439	19.232	65.439	15.253	80.205	48.366	96.066	124.79	116.16	99.83	125.8	70.384	144.19	42.439	82.141	114.73	90.539	72.188	94.523	113.68	119.9	133.02	122.72	117.71	125.55	134.26	142.66	106.4	102.2	125.4	135.04	120.65	167.32	144.24	152.07	140.8	139.24	122.22	141.87	93.79	142.69
100.59	114.28	42.064	126.56	37.693	106.94	60.958	120.14	49.492	97.636	36.077	104.9	39.9	87.399	59.041	102.75	102.06	105.79	80.66	94.012	41.418	126.58	51.973	105.86	77.28	85.976	34.591	89.23	99.132	102.37	145.5	137.55	101.19	115.06	117.22	158.62	94.619	102.78	103.46	120.84	94.262	139.07	143.85	150.21	156.24	175.43	128.64	149.05	144.44	177.26
85.176	96.87	54.944	142.47	43.28	130.14	62.553	139.26	50.882	147.72	26.177	128.41	39.75	93.374	72.182	97.065	77.224	110.94	65.496	77.361	47.639	109.22	75.551	136.19	94.967	104.84	45.399	89.065	86.93	88.649	156.63	147.85	75.548	96.724	91.181	139.71	79.583	105.43	95.435	116.86	55.13	98.817	130.3	138.34	155.94	178.34	132.64	145.9	147.17	173.8
68.536	85.528	52.506	129.5	62.637	143.93	58.189	152.41	46.836	182.85	34.55	130.63	45.977	99.265	75.008	81.9	76.982	117.84	70.166	86.774	63.813	104.2	91.677	143.73	118.42	138.51	63.623	94.823	88.252	83.349	154.69	146.76	71.639	92.741	79.725	119.21	75.51	108.21	92.97	113.22	44.155	93.567	135.53	131.68	169.35	170.18	136.97	133.69	126.28	152.2
69.893	94.029	56.36	103.71	88.582	117.74	65.01	141.87	42.615	154.4	54.666	105.25	60.78	85.045	77.76	60.822	93.368	116.58	107.23	129.43	99.114	112.32	112.58	119.45	140.57	150.58	77.745	86.682	107.22	89.766	156.93	136.63	100.49	110.43	95.798	109.76	86.565	112.13	93.523	111.52	65.253	128.11	157.62	133.83	184.19	147.98	138.82	119.47	100.29	111.82
98.734	107.85	73.473	85.601	100.59	83.783	87.12	124.06	61.598	102.29	96.065	93.264	96.298	75.612	88.955	57.574	109.62	109.68	143.19	164.83	120.32	116.6	131.56	92.384	145.28	146.91	82.925	78.072	124.35	101.06	156.22	124	131.56	126.88	115.88	110.27	112.1	116.54	97.801	115.49	110.6	167.55	166.95	133.04	175.3	123.63	130.33	107.54	88.103	79.641
123.86	116.06	105.46	95.526	113.35	65.447	108.25	111.08	95.674	70.221	119.41	99.888	125.25	80.509	113.91	73.764	106.63	107.21	154.1	168.18	129.07	107.48	158.18	91.954	159.93	137.8	97.935	79.734	122.83	106.67	152.71	118.29	129.88	118.13	121.21	101.61	132.08	116.33	111.29	129.4	141.62	165.76	135.03	114.88	120.59	81.891	106.3	94.543	79.737	58.502
123.49	108.71	127.08	117.67	111.56	74.482	114.93	113.97	115.5	84.241	121.26	114.03	134.47	100.05	129.2	96.277	95.128	106.14	129.76	128.9	113.52	89.5	167.14	112.6	163.94	132.41	98.388	93.047	105.06	100.52	136.47	119.09	91.04	87.017	104.8	85.671	126.72	105.56	120.88	138.38	125.52	120.68	87.568	90.57	57.466	41.419	81.387	85.622	84.295	63.418
106.52	92.166	118.63	125.29	98.782	94.688	100.9	121.88	100.87	119.99	115.06	128.61	126.49	126.72	122.52	111.55	93.699	105.83	90.302	77.676	90.506	84.222	158.4	135.33	161.08	135.62	81.272	109.28	87.681	92.27	112.98	122.55	50.177	60.647	85.827	77.199	109.66	92.832	123.19	132.41	96.334	87.322	56.11	77.21	25.314	17.374	69.75	84.673	92.945	82.377
86.598	89.224	97.886	119.87	93.467	83.086	78.121	110.12	45.378	109.25	82.568	113.51	89.247	118.18	102.36	104.02	99.938	102.95	79.795	65.676	104.79	100.47	150.95	134.57	162.46	117.97	64.868	98.465	92.48	92.519	111.23	126.16	50.344	70.262	87.848	79.776	95.662	89.163	116.99	117.44	74.812	104.6	66.192	92.556	42.169	18.45	84.582	101.42	99.394	86.209
100.59	96.261	78.175	104.76	112.05	81.165	58.376	84.341	21.067	75.853	64.217	107.45	61.685	106.58	87.398	98.922	108.73	103.93	99.235	93.978	132.9	125.11	149.5	122.22	166.13	110.66	76.446	91.33	106.09	100.28	120.03	127.39	89.741	105.37	104.31	98.57	110.92	96.291	110.86	104.3	118.06	156.16	89.507	116.97	74.69	47.056	106.22	119.76	92.589	78.739
128.76	109.91	80.09	104.04	144.95	97.376	52.58	64.263	47.596	44.883	51.832	109.64	46.213	96.931	89.931	103.62	112.19	113.52	130.58	136.76	156.49	133.79	150.38	112.95	165.18	113.7	116.77	95.368	114.68	107.6	135.68	129.91	132.56	136.46	117.22	115.31	136.83	108.6	112.41	107.51	188.29	194.9	98.849	127.03	91.455	86.647	114.92	123.83	82.104	71.879
146.74	119.41	99.695	122.11	141.92	126.82	66.244	78.57	98.02	57.186	59.256	111.35	49.603	97.084	84.737	115.98	112.9	118.95	142.59	146.42	132.86	117.8	124.16	109.47	122.95	126.48	120.74	109.47	108.47	103.27	143.31	139.4	137.82	137.66	105.54	125.05	130.37	108.06	100.12	108.28	190.97	165.71	103.8	117.73	100.17	133.02	107.61	111.76	97.935	97.731
118.39	124.09	113.58	156.23	36.699	53.759	92.298	137.47	16.549	61.815	78.828	85.209	49.791	65.154	27.666	108.13	119.53	105.89	108.93	106.63	87.577	102.34	44.608	94.129	56.647	102.66	30.286	63.671	109.83	106.7	170.39	160.21	96.885	113.62	64.656	101.9	55.062	96.691	54.941	82.334	7.0676	93.084	155.7	126.05	159.99	197.6	117.12	121.6	174.7	168.68
99.049	116.78	113.31	160.6	112.14	108.61	86.155	133.29	116.74	111.2	62.539	119	64.715	122.69	89.088	127.39	129.46	147.72	106.48	122.92	67.864	68.805	123.28	144.81	140.62	138.17	110.29	102.27	83.68	107.12	140.64	148.13	102.25	106.07	107.26	122.36	93.57	113.72	114.81	107	144.97	124.27	62.503	61.368	74.443	112.79	49.96	61.084	87.145	115.1
87.663	102.19	102.24	149.71	86.223	112.82	100.35	141.63	121.08	132.16	69.76	102.51	77.68	121.99	78.763	122.45	111.35	126.16	108.45	114.1	20.628	45.443	119.91	140.24	104.27	118.71	61.122	88.868	78.201	93.059	111.04	131.93	122.9	129.31	132.95	151.56	77.257	97.615	81.487	68.646	97.423	96.379	92.974	79.322	108.99	131.05	65.328	81.424	95.1	124.58
89.334	80.047	81.438	120.98	63.417	122.5	110.44	131.8	115.49	117.9	83.23	89.192	91.772	107.88	71.044	115.39	83.245	92.775	118.95	118.25	1.1845	29.985	92.664	112.6	44.755	87.358	34.461	73.147	83.373	82.803	76.184	98.623	161.13	166.45	150.06	168.03	78.944	80.718	49.496	39.19	74.126	85.563	137.95	119.28	166.34	179.73	110.13	124.19	121.42	134.73
87.604	67.132	69.91	96.688	36.235	106.3	110.74	121.36	75.899	77.065	101.23	89.321	102.54	90.006	63.571	107.37	58.383	67.351	117.8	121.21	28.995	40.579	52.774	78.719	0.036255	66.057	33.578	59.477	93.44	87.749	63.083	74.582	167.91	173.45	130.24	139.11	79.235	71.893	40.813	37.791	48.029	78.141	158.53	140.7	208.9	214.51	151.15	149.21	157.22	137.1
102.65	65.196	69.302	71.504	55.657	142.95	100.51	101.05	114.15	73.743	138.17	128.64	127.95	119.52	85.467	114.3	64.76	71.313	113.85	125.53	61.819	60.697	46.865	64.943	-13.073	94.955	72.242	94.754	93.886	98.504	40.812	58.214	137.61	140.31	90.868	99.819	102.47	75.914	82.728	74.658	126.12	81.681	101.26	98.558	163.18	163.61	133.84	106.22	145.06	97.722
116.88	79.651	79.433	60.353	46.921	154.55	99.347	92.515	136.68	84.237	179.34	156.94	145.5	138.05	92.065	111.7	96.719	79.637	102.64	112.94	72.998	81.513	44.19	54.623	-36.445	114.94	59.429	110.57	102.55	110.36	31.041	56.653	82.054	91.799	42.014	58.995	103.82	88.002	118.75	109.32	155.49	85.541	56.446	52.861	107.88	86.914	100.83	54.791	137.64	58.686
120.35	101.56	92.976	65.28	40.091	122.87	102.66	89.287	121.85	83.66	192.28	164.9	145.12	130.98	98.961	97.936	126.72	94.075	89.092	99.794	80.133	92.629	70.091	61.438	-15.166	108.62	41.965	90.915	116.02	120.47	38.007	58.793	43.473	59.885	27.861	28.463	104.66	113.93	144.14	133.2	143.6	118.09	44.389	38.292	70.865	21.727	77.272	35.949	121.97	27.861
130.78	106.71	99.798	66.498	56.897	108.44	109.51	90.494	117.88	94.28	199.22	158.26	154.7	124.47	102.67	89.19	127.76	93.6	76.452	81.376	61.66	84.931	95.222	75.921	24.625	102.23	35.548	78.147	113.85	108.39	29.728	50.487	40.887	54.519	56.904	34.411	109.84	124.55	131.82	124.93	103.22	125.41	78.084	66.17	75.368	21.789	81.847	62.246	113.73	44.035
127.45	103.01	116.06	68.639	112.16	116.16	115.98	89.378	138.19	99.976	174.18	128.18	164.83	122.9	120.63	88.279	90.688	82.589	75.643	70.25	58.232	71.108	130.42	96.481	83.909	101.74	68.313	92.118	91.841	76.99	16.694	43.258	65.933	63.884	119.46	65.453	114.55	115.47	102.92	106.12	61.874	101.38	120.86	104.44	101.83	66.017	102.67	99.69	110.58	86.684
103.15	95.309	124.3	68.795	165.16	98.959	114.88	88.893	128.54	77.078	143.43	101.93	175.06	132.14	142.71	94.623	61.749	77.735	68.907	69.884	92.294	73.046	153.99	113.98	158.36	102.57	130.36	108.26	72.456	63.63	18.179	44.605	87.729	66.937	170.5	83.732	117.13	105.36	97.173	102.76	52.49	96.788	136.71	119.89	123.58	102.34	113.78	110.93	110.07	120.16
90.288	91.798	125.61	69.503	179.11	98.75	116.91	99.181	132.6	81.964	142.52	100.62	192.95	163.95	153.92	113.66	56.698	77.62	65.851	70.341	109.92	89.661	161.45	131.08	177.33	117	157.85	133.85	62.813	64.682	23.64	63.758	88.821	59.3	176.67	98.197	112.03	96.654	98.497	103.61	71.947	96.885	120.67	101.73	116.63	103.13	99.474	82.805	102.75	127.89
97.077	90.994	115.79	77.222	147.6	119.99	128.48	116.9	149.4	121.56	163.55	112.47	200.65	185.09	149.87	130.63	76.56	80.232	74.975	74.187	88.947	99.872	144.95	139.31	124.31	121.1	136.89	143.83	73.647	73.456	27.272	82.224	80.867	58.106	140.24	106.69	101.61	95.992	92.447	101.89	89.42	102.45	99.646	79.51	90.463	77.707	74.268	50.093	88.694	112.45
94.401	99.883	112.47	109.44	116.83	117.06	136.36	133.25	135.81	160.01	148.89	116.67	170.54	163.61	150.62	128.8	85.518	97.308	93.041	90.96	86.049	105.97	149.93	154.4	105.61	106.6	131.24	124	93.658	86.479	50.876	96.652	75.226	64.147	99.02	87.667	95.646	113.48	91.093	106.33	75.025	119.78	72.421	69.127	52.633	33.963	54.555	41.689	52.693	76.526
103.24	96.896	110.95	133.57	88.235	161.06	144.92	152.68	159.34	231.31	145.75	120.13	151.19	140.76	143.13	124.41	75.204	102.04	105.42	87.411	52.717	93.673	138.11	162.57	69.801	110.91	113.08	130.56	93.992	75.9	44.814	96.085	74.375	71.872	68.448	81.854	92.429	115.62	70.322	95.777	43.208	93.339	64.491	75.914	37.165	34.95	55.418	59.937	42.825	87.264
95.922	96.39	120.31	147.42	89.943	183.96	144.89	150.52	173.62	255.37	119.44	94.716	126.88	105.84	136.69	109.12	55.882	95.427	115.8	86.813	55.793	77.218	131.93	153.03	70.798	106.75	111.4	138.91	84.654	61.005	35.272	90.33	77.927	77.552	66.531	75.484	85.213	102	61.372	89.885	16.728	50.489	65.666	85.754	36.45	49.248	70.86	81.135	58.735	113.55
89.265	96.882	119.88	136.54	113.68	174.45	129.65	130.03	170.88	229.9	110.06	78.426	121.64	96.664	128.94	100.01	55.99	86.198	110.2	90.629	83.166	69.497	133.91	137.43	108.71	104.51	125.02	144.18	75.965	62.417	26.059	88.251	75.32	75.088	78.98	70.329	85.567	84.391	78.465	92.68	45.284	31.81	58.467	82.557	30.425	48.576	79.226	78.809	77.827	128.7
88.147	98.839	105.24	109.92	123.27	137.93	110.44	113.5	147.87	182.52	126.9	82.168	134.07	108.18	118.4	98.969	76.988	79.044	89.16	90.83	98.983	68.226	137.24	127.41	135.06	94.009	129.32	130.96	80.228	78.198	26.632	92.555	66.181	72.149	87.547	70.185	89.531	80.416	99.719	100.41	89.076	56.481	58.181	79.739	29.841	43.268	81.945	66.31	93.287	128.33
96.741	94.086	80.371	77.486	122.87	108.25	94.562	111.07	128.55	154.97	166.14	109.04	160.49	131.75	112.02	102.2	101.52	78.444	60.742	81.432	84.142	70.744	137.41	125.83	141.32	87.865	132.17	112.22	91.07	92.772	32.839	89.521	57.024	70.386	87.242	77.906	100.75	95.857	105.8	108.02	114.76	103.43	65.518	82.858	35.653	42.329	80.288	61.849	91.594	118.46
85.242	94.903	78.819	65.241	131.4	72.223	89.278	111.21	106.12	129.68	163.76	116.33	162.72	124.21	125.52	90.867	101.71	87.275	49.921	74.664	88.568	81.566	153.73	123.84	158.11	73.604	152.89	87.297	101.71	95.867	62.178	79.055	58.851	70.387	92.604	79.003	111.25	127.88	103.99	125.24	91.392	150.7	72.843	87.115	49.026	41.006	81.578	74.289	79.77	93.42
93.418	84.633	84	48.631	118.07	91.191	102.86	113.6	127.67	143.13	189.64	125.59	182.56	125.43	126.55	88.193	99.276	82.212	51.871	50.628	64.797	92.882	124.98	98.343	113.51	85.375	133.34	95.978	99.114	82.629	66.566	56.887	65.321	65.783	83.963	91.932	118.53	139.14	87.282	126.04	66.158	147.64	88.449	84.961	78.335	67.05	87.901	91.681	102.93	95.794
98.859	86.791	96.65	45.394	96.589	83.275	121.08	98.726	118.62	118.64	201.1	121.28	183.85	113.33	122.24	90.838	110.4	77.205	71.528	46.686	83.235	109.61	86.596	62.301	78.389	87.221	108.87	92.007	103.15	86.232	78.546	44.392	72.904	60.858	68.801	80.098	121.23	135.22	98.987	126.35	73.766	140.82	92.585	74.365	101.88	78.961	94.743	98.916	142.97	84.494
115.13	105.54	112.03	54.932	76.732	86.27	137.37	78.931	120.18	91.524	204.36	119.99	174.15	111.09	121.9	111.14	128.84	75.989	104.27	61.548	108.05	116.74	68.772	50.601	39.189	91.3	84.016	92.249	109.73	96.657	85.745	56.292	75.818	60.591	55.176	66.182	120.71	116.6	123.28	117.55	123.28	128.78	83.063	64.082	111.3	83.06	97.693	88.831	171.08	63.334
134.05	122.22	111.93	66.299	59.347	95.023	143.26	70.331	117.1	73.716	205.85	125.63	158.64	109.03	122.36	131.05	150.15	78.566	121.82	78.006	114.11	106.11	60.346	62.441	4.0173	93.173	71.453	89.062	120.1	105.64	87.147	75.199	72.607	67.293	51.082	61.831	112.44	96.739	133.08	100.26	154.96	116.54	85.762	79.454	135.51	110.28	107.76	85.614	181.07	62.012
128.25	124.42	104.88	74.445	60.878	82.657	134.18	71.612	91.703	51.585	178.58	121.75	129.58	82.416	128.57	119.66	154.66	86.784	109.43	82.736	120.99	91.115	66.373	77.12	13.515	85.912	88.937	77.633	127.41	106.03	101.16	85.024	71.828	76.975	73.076	69.197	98.783	92.917	124.18	91.753	125.85	109.8	107.6	118.98	189.8	165.65	129.12	103.92	174.99	89.325
112.54	100.99	97.764	64.062	72.626	72.237	117.74	77.162	76.283	42.507	151.96	117.52	113.75	55.267	123.02	81.667	137.09	88.661	69.117	58.701	112.29	89.494	65.092	67.375	43.628	90.791	97.698	81.955	116.8	92.94	119.53	82.804	79.375	82.152	109.78	98.045	88.931	95.801	99.373	87.523	66.847	84.387	142.93	156.25	260.85	238.55	152.72	133.08	174.93	148.33
78.341	83.233	120.87	60.528	93.7	52.108	109.32	66.334	80.205	14.185	83.962	81.091	83.187	17.389	116.98	30.932	94.542	87.203	51.376	40.863	121.28	102.44	83.814	35.042	71.201	75.416	83.666	83.441	98.43	74.301	158.67	89.797	108.25	94.934	152.54	128.73	84.397	100.55	90.731	95.715	30.836	55.765	169.24	167.35	300.57	273.01	166.03	151.9	178.35	179.05
64.741	70.306	131.37	58.566	97.578	36.68	105.3	51.756	84.116	-13.51	51.339	67.748	72.711	22.49	98.534	16.508	74.18	94.864	52.105	43.358	119.11	120.36	89.244	9.3336	77.024	60.32	54.303	77.404	86.418	76.868	188.04	104.62	140.36	110.81	163.55	137.53	99.66	102.01	117.63	100.7	85.78	55.953	165.4	148.4	273.66	246	153.08	146.5	167.09	166.27
78.023	73.736	129.67	70.546	79.499	67.998	113.36	51.524	114.96	-4.9522	53.416	70.455	78.341	66.196	84.545	49.556	80.059	111.93	84.776	70.721	83.354	115.42	84.677	19.906	20.119	49.596	20.317	76.811	87.103	84.263	180.82	123.42	162.49	131.42	144.62	138.63	117.15	94.652	147.33	93.127	182.91	73.202	142.99	120.64	194.62	183.85	123.61	125.32	134.05	125.87
89.084	103.33	136.78	110.26	67.374	94.036	120.89	70.965	123.54	20.399	41.239	68.631	72.467	102.84	90.924	94.694	87.773	140.68	133.64	115.61	72.612	104	108.86	74.742	-10.969	48.654	25.857	77.76	97.514	91.869	165.96	147.66	158.64	139.47	123.38	128.24	117.13	90.666	154.5	83.669	216.14	94.061	109.33	97.566	104.73	110.84	94.888	104.83	72.206	75.619
113.6	114.29	121.63	127.3	40.3	123.02	126.52	101.08	115.64	56.786	66.566	78.945	85.36	122.73	88.569	122.26	121.61	151.13	154.66	133.97	54.327	84.074	85.435	107.37	-48.418	63.883	32.29	88.238	115.27	100.54	124.66	139.36	139.52	136.14	100.93	130.87	107.07	84.343	123.32	74.726	189.93	107.91	107.68	97.087	74.765	94.988	89.106	105.48	46.765	77.898
132.82	113.26	111.55	125.5	33.874	116.94	123.71	110.4	91.403	62.04	76.593	83.117	89.706	105.27	83.215	112.72	149.6	140.72	156.3	134.04	73.218	80.254	60.633	100.52	-35.909	76.771	44.044	94.355	129.98	115.55	105.72	119.09	129.22	129.34	93.19	133.49	100.19	80.341	86.333	78.676	148.76	112.08	120.14	100.78	88.835	103.04	99.03	114.16	50.435	92.737
146.85	104.68	111.98	114.04	33.2	99.302	119.3	103.59	80.219	56.376	74.562	89.884	89.328	79.21	73.852	93.059	154.09	116.7	147.29	118.92	96.644	91.363	51.993	78.671	-9.979	81.05	37.684	93.806	130.87	131.04	118.07	112.81	140.18	131.15	91.13	131.69	104.73	78.281	67.569	85.04	142.96	112.07	131.39	99.155	116.79	115.2	110.73	116.67	72.97	96.943
141.75	103.95	131.21	120.85	50.709	88.731	119.68	87.887	95.837	51.925	38.443	78.735	68.037	54.449	78.629	84.993	125.42	98.728	152.12	117.96	117.28	101.31	88.386	81.946	20.172	63.625	38.084	78.973	118.79	133.18	153.34	129.34	170.03	148.69	102.7	125.29	109.18	79.185	76.317	87.937	161	110.46	123.88	91.331	117.85	98.614	109.78	105.17	76.121	62.788
138.16	94.994	140.7	137.46	69.687	117.24	122.63	89.844	136.74	87.025	30.047	79.897	60.717	68.708	87.935	106.36	91.36	95.108	147.68	120.22	98.28	99.81	131.5	125.94	41.778	63.674	54.974	75.227	93.1	116.67	159.59	146.48	187.96	162.66	122.29	134.64	107.46	80.719	92.181	77.719	173.18	103.9	97.443	80.02	90.707	73.032	91.971	84.028	54.013	29.893
123.42	88.609	150.99	170.27	101.02	129.35	122.59	99.199	148.66	108.61	11.101	63.445	38.903	74.958	100.59	121.74	62.841	101.72	139.96	136.34	97.428	94.795	174.78	178.13	98.762	67.984	103.48	70.441	72.121	93.116	145.17	150.23	182.41	164.6	158.68	155.15	87.741	86.018	100.36	72.75	126.01	94.105	66.401	70.615	52.569	46.085	72.886	69.336	19.106	7.6793
137.69	70.442	138.59	180.95	102.85	145.65	114.97	120.65	140.33	136.63	39.919	72.21	40.89	92.271	83.446	129.4	61.729	96.427	111.67	130.95	76.368	94.781	156.34	194.36	135.33	103.77	121.46	92.999	57.909	77.576	96.848	134.55	151.36	149.49	173.94	188.35	68.888	83.574	80.795	64.924	63.282	71.353	53.549	64.577	34.658	62.334	65.053	68.821	14.527	37.495
146.43	73.536	126.24	182.52	97.763	112.54	94.381	124.25	81.728	115.44	33.621	69.973	19.098	72.596	60.741	112.79	70.977	88.804	102.99	137.61	97.879	108.42	121.97	163.29	175.97	113.73	123.65	103.02	67.596	91.005	81.52	121.34	128.04	140.35	161.75	183.33	64.027	84.747	67.939	74.657	28.841	71.377	50.875	62.505	27.121	81.676	69.632	79.552	21.789	57.504
156.29	87.78	95.94	158.96	64.099	84.913	68.344	122.95	15.83	102.13	43.19	84.915	13.007	60.228	36.411	106.41	93.823	86.22	108.89	143.28	105.27	124.6	63.681	111.7	156.36	105.46	89.342	108.8	91.495	125.95	90.24	115.97	123.23	143.45	106.77	137.9	81.459	87.959	69.162	85.276	57.973	99.4	58.39	68.846	36.325	106.98	78.134	92.664	34.513	69.483
139.42	115.48	78.005	132.42	42.564	93.016	53.894	110.9	-3.8371	109.72	37.704	80.958	11.264	54.432	45.625	115.14	108.96	98.387	143.78	160.9	107.25	126.95	39.245	79.575	86.622	70.914	53.571	109.08	116.24	150.37	114.17	118.59	140.53	159.17	55.611	82.92	102.49	95.401	85.044	99.156	110.89	136.09	65.39	79.747	51.115	112.36	82.039	96.888	27.589	53.969
108.22	124.33	64.719	104.52	24.498	121.83	56.883	106.47	4.2995	137.84	68.614	84.367	40.612	78.403	65.929	138.11	126.94	115.86	156.01	159.27	92.038	119.77	31.973	80.33	9.7475	48.602	24.364	106.63	127.56	156.1	121.64	116.33	147.88	160.92	31.904	55.375	112.54	106.02	97.904	107.31	131.2	157.18	78.158	92.716	83.152	117.93	85.554	97.813	23.45	53.585
62.81	116.71	77.628	99.753	35.994	116.75	73.807	101.82	9.7376	130.05	86.066	81.34	63.816	97.981	89.809	145.59	133.37	125.84	139.42	141.97	104.25	112.96	61.376	102.13	6.9561	40.96	29.958	92.205	124.66	145.84	125.3	113.28	135.29	142.77	56.004	64.474	107.46	118.99	103.98	118.03	101.75	147.86	88.686	98.619	109.49	112.99	93.231	99.994	28.194	62.554
43.371	86.143	86.736	101.09	50.057	87.178	94.984	105.12	6.129	94.475	115.86	101.17	90.536	116.47	86.31	137.61	140.86	111.38	90.551	100.6	105.09	105.83	67.219	110.27	48.689	59.563	44.231	79.577	114.26	133.28	117.08	104.32	108.46	115.74	87.601	98.275	102.25	120.23	96.138	115.8	75.438	108.3	103.44	101.63	120.29	118.33	106.09	109.86	59.9	97.128
42.67	67.734	100.91	112.41	65.851	58.146	114.89	113.76	13.489	55.775	110.84	117.72	98.212	112.1	78.035	118.62	130.96	84.727	58.996	64.755	96.757	96.626	65.481	102.85	93.154	77.837	62.45	76.744	105.88	118.83	121.25	103.82	94.946	104.57	104.12	125.92	101.14	109.65	85.13	102.4	80.85	65.19	111.07	102.93	103.76	122.41	115.34	120.03	92.948	124.31
43.058	79.499	120.3	125.56	89.888	42.658	126.5	119.85	30.752	38.049	69.447	113.98	90.014	86.357	90.327	100.42	105.26	71.919	67.075	59.198	100.28	91.45	79.862	93.317	129.13	79.962	93.97	80.496	105.91	107.24	145.12	111	105.79	113.9	104.91	124.55	101.8	98.167	88.61	87.916	109.79	54.669	100.71	101.24	71.915	109.64	110.19	119.57	96.855	119.02
52.554	101.14	133.56	120.92	117.35	57.03	127.64	121.94	60.255	64.717	62.344	114.2	105.29	81.947	115.6	100.04	84.449	81.546	86.154	69.365	110.96	98.363	108.76	96.662	156.49	92.016	127.33	98.26	105.05	101.13	156.44	113.65	119.68	120.7	99.241	107.7	101.61	91.512	102.89	75.966	135.69	74.09	76.906	91.946	50.704	87.947	90.349	103.46	74.026	99.884
53.071	120.64	153.27	113.28	153.07	54.339	124.89	105.89	71.278	72.584	72.883	99.294	117.85	78.853	141.85	97.924	77.271	103.77	98.206	89.272	157.74	111.35	157.83	106.57	198.33	93.796	161.41	97.933	105.57	102.92	151.15	106.02	120.52	115.37	109.11	86.143	91.622	96.509	120.21	83.503	117.4	109.08	62.504	82.667	53.204	59.883	76.516	86.749	52.565	72.631
58.574	125.34	170.92	109.75	197.7	41.926	119.07	77.604	82.749	48.521	96.976	90.305	120.43	86.285	152.19	91.695	85.482	122.93	91.477	103.14	208	118.3	207.62	119.09	251.32	99.925	194.55	90.626	99.309	108.62	121.84	91.524	100.21	95.277	124.8	71.365	86.554	106.64	129.99	105.37	93.857	128.29	58.587	72.704	51.612	26.161	74.178	75.597	43.763	48.768
76.966	120.24	167.35	109.42	222.95	30.951	111.19	59.742	96.777	13.546	125.87	96.565	114.93	97.913	134.88	83.197	104.35	128.48	73.703	102.87	215.72	113.47	215.82	122.44	278.14	113.02	209.69	87.599	88.611	114.06	85.395	79.275	67.581	70.548	116.34	55.966	89.65	110.9	122.9	119.69	85.587	115.54	67.31	69.609	34.551	-0.70108	82.888	77.054	53.236	43.39
88.076	131.26	151.41	113.64	233.99	24.3	103.53	54.239	117.11	-12.84	114.69	90.511	94.259	86.557	121.23	69.452	115.6	130.6	80.064	111.35	198.53	103.15	199.07	115.29	279.48	115.15	220.39	91.293	83.544	114.95	78.074	77.507	48.928	56.956	89.488	32.132	96.127	110.5	116.97	125.36	97.213	93.077	70.806	70.629	3.6622	-28.133	90.575	84.106	58.302	38.907
104.04	146.67	113.91	94.383	213.82	37.036	97.359	65.324	138.36	8.6455	124.9	96.256	108.31	80.889	114.49	66.453	126.37	132.91	93.123	116.2	156.63	103.29	150.03	99.191	251.9	126.12	210.62	111.45	85.081	116.9	87.875	76.695	44.962	47.838	54.141	14.552	104.01	107.04	121.85	118.37	123.31	83.275	68.367	72.476	-0.55358	-27.211	92.305	91.362	66.41	57.03
114.68	157.81	83.215	57.103	181.94	57.884	99.379	69.706	157.16	47.218	150.03	95.372	145.32	75.702	123.31	68.339	130.24	129.98	106.87	117.38	129.17	110.48	103.44	75.5	206.69	126.74	182.21	129.65	94.895	117.86	97.23	68.035	53.251	44.113	43.12	20.198	106.6	105.66	138.61	116.86	141.99	93.187	74.985	78.774	44.121	10.907	99.675	101.38	92.324	89.19
114.82	155.77	75.43	26.041	165.97	59.072	102.23	55.21	148.88	57.827	169.34	86.499	171.29	72.385	136.85	70.494	122.22	118.43	107.92	114.51	139.55	119.69	85.521	55.222	180.67	109.29	159.21	127.53	107.36	119.85	94.472	54.446	58.164	41.739	60.375	38.107	106.52	108.99	156.7	128.56	144.16	108.27	97.305	92.797	111.23	62.905	119.72	116.38	130.18	113.34
105.23	140.24	84.559	20.414	170.74	52.339	96.926	36.371	121.88	45.847	164.22	81.833	164.72	80.491	147.53	78.28	104.78	105.73	94.25	105.85	161.02	121.98	95.592	55.857	173.22	87.217	161.92	115.87	112.26	117.39	75.634	48.016	53.703	41.093	82.741	50.318	115.19	117.09	163.43	146.38	150.37	119.94	122.38	110.22	150.28	96.766	141.33	128.07	155.44	114.87
101.81	113.86	85.213	32.849	171.12	62.474	82.247	40.401	91.671	59.55	160.68	97.324	148.79	110.4	140.17	99.815	93.043	96.846	70.65	87.688	148.93	123.16	96.975	77.395	163.43	92.991	174.69	117.83	104.91	107.14	50.128	57.683	43.356	40.681	79.961	48.931	129.69	118.8	144.44	143.95	156.68	113.45	138.29	123.92	142.31	101.79	146.64	127.41	155.43	111.28
86.381	101.61	92.751	61.183	174.24	76.175	71.887	57.977	77.331	92.393	122.86	92.803	121.27	119.05	140.63	115.35	82.832	98.829	71.455	84.035	140.58	130.44	113.13	108.76	169.09	112.45	196.16	125.85	96.242	88.86	56.443	85.8	50.515	49.229	74.605	40.039	136.33	115.69	119.14	129.66	144.69	106.08	130.53	124.11	102.17	71.856	127.52	110.44	127.86	97.893
69.479	96.849	99.304	77.395	171.6	71.965	75.206	74.856	72.879	120.94	95.312	78.265	117.4	104.15	146.55	116.14	84.606	103.34	82.197	86.599	154.94	147.32	133.2	128.47	202.11	141.03	206.93	125.56	95.566	79.079	91.806	109.65	71.93	59.137	81.928	35.773	132.01	110.93	108.71	114.67	115.82	113.87	110.21	114.52	79.054	45.148	97.469	91.724	108.79	100.48
70.817	89.406	108.95	67.167	172.67	82.315	96.905	75.167	118.44	136.17	106.45	66.578	148.96	86.872	154.05	105.46	88.657	92.952	92.601	77.588	167.42	152.44	150.87	124.92	219.21	170.3	189.41	128.43	97.391	71.835	113.04	106.49	91.102	63.408	104.83	56.236	120.81	100.45	107.76	106.33	93.327	111.87	100.71	107.12	94.55	56.905	79.432	86.251	126.79	131.38
64.918	95.366	130.78	60.5	211.61	54.068	107.85	51.984	145.73	91.729	99.319	60.938	162.77	65.422	174.55	82.814	75.546	91.39	95.307	74.718	217.39	153.54	204.5	120.93	285.62	175.05	209.53	117.54	100.08	80.83	133.12	88.241	86.527	49.27	134.89	56.614	117.06	107.03	133.04	124.45	92.013	119.57	83.979	100.77	108.64	62.275	76.226	91.674	135.61	135.05
71.841	94.995	128.57	47.466	215.04	51.871	109.22	39.09	161.95	53.536	114.04	70.106	165.38	59.75	172.78	69.129	74.15	90.093	84.471	60.306	201.24	131.89	195.14	99.118	256.19	153.3	206.75	114.39	104.77	88.643	112.27	56.467	63.581	31.307	130.1	51.099	116.09	116.24	139.67	138.72	102.88	121.63	98.243	113.92	132.18	92.566	95.275	110.49	156.11	143.62
78.117	97.618	105.15	48.007	189.28	36.342	90.673	42.845	114.95	30.185	117.73	80.618	137.56	56.27	150.05	64.718	86.973	105.38	77.112	67.916	165.69	123.2	143.95	75.93	204.88	119.05	204.86	108.33	114.1	103.26	99.681	46.602	43.946	19.356	99.792	30.37	115.93	128.38	136.59	140.76	107.1	132.11	111.8	124.19	133.36	99.392	111.83	119.53	143.09	129.72
92.02	96.71	77.214	57.921	139.68	44.305	75.782	59.554	69.307	47.403	115.03	80.41	100.27	56.093	114.59	68.861	107.38	118.27	92.201	98.403	118.31	126.61	73.272	57.561	130.04	98.541	178.62	111.42	121.28	107.05	98.953	66.684	56.884	34.986	75.354	40.491	113.67	127.63	122.48	124.48	107.99	137.04	119.15	120.46	119.67	98.622	116.69	111.5	115.68	115.37
97.272	92.333	60.331	78.21	82.991	36.973	77.333	79.715	20.355	56.229	101.18	69.267	63.123	50.027	76.376	67.855	120.27	113.48	115.16	135.51	105.77	134.37	21.315	51.981	85.833	88.857	139.86	95.73	126.73	105.29	118.43	101.57	94.674	77.162	73.788	74.978	106.96	119.85	115.99	107.74	89.681	145.52	126.35	114.02	112.19	110.85	121.14	106.97	113.03	116.9
102.09	84.65	57.961	95.522	53.642	57.004	89.868	102.87	29.518	71.8	100.28	83.498	55.489	78.887	53.072	73.726	106.98	89.991	120.92	141.92	104.84	126.5	15.869	74.636	75.849	115.45	111.67	92.603	113.21	90.001	119.37	124.85	120.18	117.16	82.537	121.53	108.87	110.25	116.8	98.771	83.01	137.36	125.97	109.87	102.29	140.27	124.97	111.29	143.35	143.1
105.84	75.91	51.901	98.944	47.087	98.603	93.793	134.34	67.931	103.6	127.55	134.58	81.586	145.15	40.01	92.508	80.888	63.908	87.2	102	91.427	102.78	26.96	109.12	84.279	167.27	101.05	105.98	88.014	73.739	91.437	120.57	101.42	124.67	69.327	140.17	114.71	105.76	111.33	93.156	74.57	108.97	126.68	119.26	93.818	173.42	129.26	127.19	199.56	190.26
83.992	82.031	53.18	105.09	52.938	123.69	82.987	164.98	85.869	138.57	123.42	170.26	94.127	187.12	47.353	110.96	56.688	60.306	42.059	52.669	89.912	79.738	49.264	134.27	102.96	192.92	107.22	113.8	76.078	70.159	78.646	109.21	58.614	104.87	44.663	116.04	109.36	114.15	96.582	94.984	40.383	89.017	130.7	139.34	93.383	181.89	132.05	143.79	251.49	224.34
71.382	74.624	39.903	98.747	37.346	148.5	67.304	190.44	84.41	197.91	133.6	191.45	109.4	200.92	47.97	133.57	69.883	71.793	0.44373	14.601	67.566	70.856	29.842	129.33	90.694	197.15	86.778	121.26	86.163	85.309	83.839	102.56	29.971	81.006	22.636	92.217	93.932	116.74	64.885	84.362	10.347	81.379	144.94	158.66	115.34	183.86	129.56	148.84	287.47	257.36
60.741	61.749	42.373	104.99	27.396	147.79	63.688	188.95	74.148	228.21	110.78	168.07	95.747	164.3	53.956	141.48	96.14	86.804	4.3995	24.709	69.157	78.99	21.075	114.61	85.732	166.82	60.995	114.27	111.49	107.86	127.07	116.62	49.047	84.607	42.168	96.824	72.809	110.46	39.301	75.301	-0.29335	90.926	152.97	163.03	140.94	173.78	123.73	139.23	278.58	256.39
78.31	39.856	52.492	112.81	30.515	165.75	79.673	167.2	110.62	231.89	102.16	142.83	87.789	137.61	59.093	143.94	116.77	84.973	45.54	58.095	56.758	83.737	25.142	112.69	64.083	141	38.319	121.76	123.07	114.47	152.31	128.66	96.963	113.52	85.386	142.32	63.567	91.24	26.369	68.481	34.816	90.534	148.51	150.91	151.64	173.08	117.41	122.66	229.54	231.05
108.94	31.381	63.755	120.56	35.83	174.99	102.62	143.85	153.84	196.03	113.41	138.11	93.717	142.77	61.046	141.62	116.02	73.544	90.298	82.837	36.161	82.152	40.162	129.6	35.782	127.45	35.865	134.11	112.37	105.8	142.17	123.81	126.43	137.28	111.91	178.33	65.213	77.942	30.888	69.95	67.139	79.208	133.18	132.31	145.43	179.79	115.67	113.31	160.59	183.27
128.46	51.623	73.241	124.78	43.963	148.76	116.25	123.12	160.31	129.63	119.71	142.29	102.35	159.09	66.692	133.21	100.06	74.356	116.43	92.343	36.45	82.872	59.586	142.92	26.619	115.58	60.118	130.9	94.733	98.505	118.19	105.21	119.07	134.25	106.88	165.37	70.171	83.798	51.673	79.506	63.057	70.15	109.1	112.03	126.45	170.11	112.62	109.75	92.021	113.27
143.01	80.241	77.669	113.51	44.361	121.34	122.55	111	151.29	96.741	131.15	144.86	122.53	169.77	67.542	128.85	85.535	88.199	115.54	82.936	42.106	94.832	59.597	128.72	22.512	117.31	65.327	120.52	83.855	99.09	104.28	96.517	95.267	109.81	86.194	133	69.11	92.85	60.456	71.741	28.134	51.969	94.416	94.03	117.35	157.06	104.02	104.09	58.409	63.629
137.13	98.376	91.476	100.54	60.519	97.924	130.65	95.91	148.03	97.015	109.53	114.4	126.25	138.7	74.911	120	73.463	106.84	111.35	82.209	73.092	116.6	65.812	92.247	51.631	118.12	53.896	98.751	90.515	107.2	134.5	116.99	96.328	95.946	93.807	120.76	61.734	93.978	56.829	50.35	-0.37894	38	95.803	84.502	121.8	143.71	93.059	95.385	61.785	45.511
114.14	89.573	106.86	87.521	88.659	123.91	150.98	80.162	202.84	124.99	65.724	58.4	112.85	82.316	95.525	105.65	69.257	109.62	122.26	92.414	87.055	117.59	73.557	54.895	59.426	110.48	32.452	89.392	106.88	102.75	169.41	143.03	135.52	116.98	135.36	160.48	61.817	83.732	49.042	36.668	31.03	43.684	121.8	95.955	139.93	155.19	92.622	94.953	98.84	69.634
95.111	65.662	96.504	70.371	133.27	191.88	153.94	74.718	289.26	166.75	49.588	48.152	109.94	73.535	128.95	101.37	77.266	108.67	130.11	104.04	71.925	105.08	90.495	57.117	75.454	126.7	59.539	122.01	109.34	91.725	158.73	143.84	167.09	139.32	170.39	209.17	98.075	83.199	73.322	57.764	157.66	85.75	124.8	106.2	129.32	157.68	90.766	93.971	103.82	97.611
67.265	65.516	60.889	64.235	101.49	193.93	134.42	99.866	258.22	163.64	58.262	60.936	100.25	76.363	130.93	90.837	98.932	101.81	117.47	97.333	46.672	93.998	60.074	69.105	44.961	112.58	78.931	133.65	113.05	90.83	112.23	114.62	148.24	135.28	146.9	194.57	123.31	103.74	109.03	107.88	207.95	147.79	140.44	130.27	141.26	172.29	115.93	118.67	109.33	123.58
38.065	107.15	26.326	76.988	72.111	103.89	81.74	109.76	107.8	91.681	39.206	70.237	60.719	66.881	123.76	72.408	126.45	117.05	105.17	115.58	90.453	103.17	36.329	72.49	69.476	65.946	137.46	103.2	123.89	119.33	71.381	71.078	99.276	101.35	99.415	101.81	139.91	141.89	172.09	177.92	203.88	211.64	117.85	127.84	127.74	126.54	133.33	131.97	62.867	79.257
90.224	144.4	38.068	72.471	88.732	221.31	65.856	87.851	198.81	138.16	35.73	46.226	50.887	86.848	121.71	83.368	128.6	103.88	154.53	133.78	37.215	66.598	13.066	44.075	-66.036	56.355	113.15	154.85	106.14	86.29	-33.318	29.589	92.956	92.289	85.675	110.44	139.39	117.17	161.31	188.22	233.2	128.37	92.234	93.083	92.669	95.523	127.7	104.35	21.319	39.296
85.953	146.35	33.302	86.2	40.201	81.78	48.002	89.157	8.6651	60.619	37.908	42.962	29.276	44.206	76.787	75.362	149.05	121.48	105.45	135.32	96.956	81.428	-15.533	27.862	-0.10014	18.684	109.18	61.026	122.15	135.09	4.6193	36.211	91.259	84.037	84.028	51.901	117.52	127.32	173.83	179.16	161.47	158.86	86.111	84.017	127.57	102.45	132.16	105.49	36.998	32.245
99.758	119.49	77.961	103.54	80.23	45.369	62.321	84.389	-11.429	56.056	44.205	39.835	34.739	40.649	56.777	80.478	109.46	115.3	82.889	125.5	117.55	89.259	43.299	57.518	105.93	53.975	110.86	39.637	102.28	131.99	58.687	79.771	110.79	94.628	119.28	77.118	88.792	101.81	136.32	123.27	104.03	103.02	80.488	75.404	131.64	111.97	117.28	91.888	45.337	48.579
102.93	86.444	130.05	115.36	139.8	81.992	95.143	85.202	73.961	79.853	53.499	38.817	53.468	60.54	72.188	85.12	60.302	92.391	85.962	106.57	94.899	75.505	124.19	106.67	162.62	96.305	117.27	66.76	78.974	94.673	92.226	113.76	127.15	115.22	143.56	128.91	69.159	79.194	93.209	83.273	65.459	51.451	97.545	89.415	128.48	126.5	108.02	90.529	64.488	79.941
101.94	71.184	142.04	111.92	154.99	120.38	111.28	98.507	135.23	103.05	90.47	69.182	88.063	98.453	100.1	93.705	51.478	76.094	89.518	87.407	63.695	68.112	160.4	140.11	160.64	115.8	118.36	102.86	76.599	72.046	97.213	119.68	115.19	116.04	121.34	133.88	73.51	83.591	83.43	85.024	49.254	55.745	118.28	109.01	121.8	124.44	106.53	99.784	82.187	105.66
110.67	85.539	123.34	102.44	123.93	141.91	105.82	114.01	142.17	128.88	135.49	115.25	126.4	132.44	122.47	110.57	77.411	74.988	97.724	84.216	54.986	82.171	149.42	139.03	113.4	109.85	93.966	125.75	91.728	77.049	89.681	113.11	91.271	97.794	78.189	92.115	95.452	99.995	99.488	106.53	57.671	86.143	119.63	109.54	103.62	96.845	103.28	101.53	87.179	111.77
114.66	117.2	113.2	104.89	74.547	140.68	104.99	119.63	118.22	143.15	140.49	124.81	139.44	123.63	131.7	120.57	101.35	79.012	120.4	99.992	76.787	99.946	123.19	107.84	40.081	74.226	40.076	112.73	109.42	89.145	93.274	109.52	88.485	90.332	63.568	51.76	109.69	104.88	109.2	115.59	66.362	103.53	113.03	100.04	89.348	69.593	99.744	96.832	99.302	106.3
109.91	130.82	112.71	112.78	64.774	107.12	108.5	111.56	78.017	132.02	125.87	121.6	137.95	105.19	128.8	120.04	107.76	90.811	128.58	120.3	120.98	113.43	122.75	87.627	43.946	55.776	27.309	75.156	108.21	102.11	107.91	103.43	99.688	93.432	86.888	35.736	122.72	100.29	117.8	105.7	100.48	112.38	85.281	86.159	66.303	36.695	82.551	84.358	97.759	86.972
114.3	118.75	133.77	117.46	95.804	122.44	124.68	104.44	113.18	145.28	121.45	115.98	140.31	117.76	116.99	115.55	82.244	89.592	129.64	115.55	114.05	102.99	153.12	100.46	62.769	85.393	37.735	74.306	76.144	81.845	94.659	95.27	103.01	99.477	118.4	75.588	123.34	80.929	98.349	77.368	130.11	71.69	61.093	78.754	44.316	22.449	61.846	71.468	90.103	75.378
108.98	105.18	163.9	127.56	138.84	134.25	134.82	96.261	149.53	135.26	96.777	97.233	115.59	126.22	109.88	97.553	55.948	85.712	133.67	108.29	97.912	78.656	196.9	127.49	92.185	106.84	74.629	82.388	54.116	58.138	78.674	88.79	93.983	104.62	132.68	117.6	111.49	73.843	82.984	71.858	128.77	36.784	51.649	80.879	32.846	15.533	54.607	69.957	74.795	54.151
107	96.829	158.18	133.58	137.57	93.08	114.49	100.91	90.528	96.242	89.73	108.74	84.883	127.56	93.865	84.729	72.651	96.729	115.88	106.56	100.79	75.056	199.87	145	138.06	105.08	111.8	74.217	67.829	76.929	85.345	94.703	76.467	99.424	113.85	112.02	103.77	91.127	94.502	91.205	113.79	57.746	48.43	79.889	37.111	20.342	60.967	76.902	55.007	39.742
136.93	101.18	136.88	131.02	126.22	103.14	86.904	98.539	66.778	89.655	93.654	118.01	64.648	119.09	77.639	89.424	109.36	101.4	125.79	125.84	90.476	78.86	160.85	125.19	117.33	88.793	99.769	88.791	96.325	97.76	88.363	109.03	88.2	108.35	98.543	112.87	93.84	85.752	86.188	91.547	112.2	48.805	54.905	68.721	35.315	35.551	67.933	74.263	34.846	42.651
153.48	120.12	113.53	132.57	112.68	95.605	62.028	93.498	33.457	78.454	86.622	123.81	53.007	93.517	74.472	99.454	143.56	117.66	138.3	157.08	105.91	97.914	122.94	97.316	104.55	60.069	83.017	90.601	121	123.01	108.27	125.26	122.44	128.06	106.95	107.14	88.961	76.844	77.461	79.593	119.58	62.873	58.772	59.268	35.083	47.173	66.362	67.671	19.714	50.469
154.11	143.83	107.25	134.54	112.82	92.949	54.655	87.405	37.443	80.06	86.782	124.45	64.007	82.497	77.814	107.66	148.41	131.27	144.63	170.97	111.98	117.95	108.34	81.97	96.099	51.056	69.259	97.545	116.38	127.48	111.19	127.79	146.74	141.53	124.22	112.3	81.28	61.905	55.996	54.488	107.85	64.996	68.846	62.93	43.784	48.074	55.964	63.564	17.111	57.508
141.35	162.49	112.72	134.29	124.15	84.014	57.163	79.153	58.211	81.246	101.39	128.11	88.118	97.761	80.291	108.46	135.26	139.94	134.77	161.46	105.96	131.12	115.64	84.194	104.63	63.008	74.797	104.54	93.369	123.86	89.521	112.88	138.1	134.33	125.45	112.33	75.115	55.668	43.585	41.99	80.61	63.427	82.271	76.142	61.223	28.942	44.055	66.325	20.563	48.186
[truncated: 66 more columns]
