# Supplementary material for: Constructing high-order functional connectivity network based on central moment features for diagnosis of autism spectrum disorder
Source: PeerJ. 2021 Jul 6;9:e11692. doi: 10.7717/peerj.11692 (PMC8269664; doi:10.7717/peerj.11692)
Supplement: Supplemental Information 2 [file peerj-09-11692-s002.zip › raw data/Subject_85.csv]

86.852	114.59	105.87	87.123	94.321	86.116	101.54	91.454	101.16	76.347	95.783	114.31	88.432	104.82	81.986	77.219	112.2	135.77	93.854	98.929	111	119.58	98.514	72.747	116.88	77.821	90.741	87.759	110.18	113.73	117.23	81.347	106.44	103.93	90.056	72.351	111.11	112.55	84.254	90.261	103.62	146.15	100.84	114.63	139.15	132.18	133.58	106.99	123.52	111.95
100.47	126.53	97.902	86.992	74.741	95.862	103.85	102.2	96.561	93.224	98.544	136.84	88.242	115.82	83.196	79.362	125.33	153.3	102.09	106.14	68.874	99.665	84.781	73.014	82.207	72.898	44.426	75.892	125.05	129.25	105.26	88.731	107.97	105.46	31.21	26.798	107.39	112.61	85.45	99.311	90.333	154.09	82.95	119.11	111.85	123.69	116.06	114.52	120.16	121.53
107.23	116.06	92.386	79.679	69.935	88.594	105.24	90.27	96.39	82.37	105.27	124.2	99.828	103.85	102.88	87.378	114.98	137.34	109.88	100.09	41.4	80.097	87.927	80.55	47.572	60.259	31.014	53.056	114.18	113.14	86.094	89.469	105.9	100.15	60.624	43.242	110.07	108.71	104.53	114.75	73.415	144.43	101.43	144.11	107.37	129.58	107.18	130.26	120.89	142.3
108.84	105.33	90.115	84.036	64.272	87.834	114.03	90.787	97.856	90.088	119.22	125.8	112.02	99.239	107.34	88.788	95.654	119.39	124.78	100.69	18.731	60.084	84.084	86.597	21.759	49.147	3.6443	34.845	97.741	96.294	74.837	83.71	103.87	99.772	78.522	62.394	94.637	90.888	93.714	101.87	52.544	109.22	119.94	138.63	109.15	128.93	103.59	130.74	124.52	151.77
101.62	101.19	99.579	95.959	71.246	95.813	116.41	98.527	105.22	104.36	115.39	111.73	115.79	93.479	100.6	87.591	81.02	102.03	122.13	97.034	43.651	72.947	96.994	102.77	48.101	69.059	-11.211	40.04	84.184	85.366	95.68	91.784	102.64	99.594	89.148	80.332	81.695	74.538	86.311	77.955	65.77	51.686	132.69	120.65	126.63	133.24	105.87	118.88	127.93	148.43
94.349	99.812	104.74	101.35	73.852	81.286	114.05	99.555	99.337	86.542	115.03	107.29	111.09	87.364	85.426	80.001	78.25	105.34	98.635	84.823	73.057	85.272	93.896	104.19	62.557	62.182	2.2805	30.573	71.451	81.613	91.767	95.47	98.326	100.73	118.32	108.02	77.276	71.942	82.188	61.883	65.727	36.427	133.18	105.05	160.6	139.57	105.07	112.27	142.24	131.91
88.478	99.269	110.75	105.12	87.709	92.804	110.69	100.69	103.56	101.51	93.141	86.893	108.36	80.102	85.414	90.709	79.692	105.52	77.996	81.538	90.107	99.487	114.1	112.13	106.19	94.595	19.854	51.323	81.259	87.717	112.46	121.33	99.707	106.91	135.69	116.3	82.458	79.929	90.356	60.936	88.462	42.711	120.29	96.25	161.96	133.73	104.31	105.44	132.02	114.04
94.936	100	104.11	99.795	92.909	88.058	103.99	96.463	103.26	93.628	87.897	95.58	105.47	83.047	93.902	102.84	85.271	113.08	71.615	83.046	106.12	103.67	105.4	103.93	95.699	89.804	67.829	65.046	95.602	96.165	102.01	129.81	95.893	107.09	134.18	114.27	87.655	94.917	99.32	84.992	66.024	97.21	110.07	103.44	139.87	120.97	97.693	113.27	123.23	104.87
103.37	102.4	108.51	104.5	99.378	99.189	104.15	101.69	109.05	113.41	75.654	93.495	105.05	89.726	110.25	131.05	90.153	110.18	92.078	100.38	109.07	101.31	128.87	120.46	104.22	105.62	85.773	87.228	111.7	107.78	122.86	140.33	96.984	107.25	108.79	96.466	86.491	106.45	99.378	106.36	53.432	134.3	100.51	97.537	89.715	94.284	88.294	108.88	100.12	96.996
101.62	93.449	114.71	107.16	99.43	84.257	99.354	97.943	108.82	93.97	75.141	73.241	101.57	86.713	126.52	150.52	89.406	93.261	106.38	104.2	126.83	100.47	153.27	141.18	109.72	95.607	110.37	86.759	108.52	108.42	137.39	142.94	97.947	100.86	111.53	116.44	93.245	113.59	111.53	115.69	66.862	142.59	106.59	105.07	70.317	88.869	88.68	112.31	94.034	93.754
104.24	103.02	115.76	115.67	89.118	75.745	91.092	111.03	90.682	91.235	84.359	86.477	88.629	101.04	116.48	149.97	106.36	95.971	106.44	105.56	134.02	100.23	150.64	151.66	99.609	81.054	112.02	79.425	104.55	119.47	139.81	134.23	89.473	93.631	71.895	94.813	93.962	112.96	111.52	115.22	74.448	137.51	111.58	104.03	77.153	86.405	95.468	118.4	103.06	88.534
94.731	94.023	110.86	110.88	94.151	80.08	84.033	106.93	82.035	97.851	87.978	58.991	95.599	94.913	125.8	147.57	113.35	84.788	83.34	90.024	133.77	104.37	156.79	149.64	118.25	94.29	119.28	80.48	102.01	116.53	146.59	138.44	93.45	92.986	108.29	113.66	110.54	111.82	133.03	109.97	126.93	120.37	132.54	125.05	107.69	102.99	118.16	131.36	106.45	84.958
96.325	88.415	88.307	102.73	90.144	97.328	88.132	110.76	79.386	120.83	113.13	82.827	114.31	110.57	128.01	127.92	117.82	92.918	69.701	81.569	115.18	97.613	110.49	112.18	91.251	92.83	122.04	90.707	114.35	118.51	118.83	128.61	99.538	95.625	106.28	103.36	111.23	101.02	127.29	98.181	135.29	126.55	134.02	130.87	111.45	105.31	130.27	139.05	106.14	82.803
103.82	84.656	87.456	95.821	105.55	119.08	97.772	105.33	95.518	133.37	114.06	72.493	138.43	115	140.52	121.68	119.06	92.733	72.025	77.198	131.34	113.92	110.31	102.67	98.713	119.19	126.9	111.61	120.22	110.65	116.29	118.96	105.47	87.789	129.03	95.917	114.82	100.51	130.71	106.77	124.17	131.7	135.17	133.46	95.062	101.2	122.62	127.71	92.522	89.562
113.59	85.83	93.05	101.07	105.48	124.06	114.91	105.91	109.77	122.86	125.58	88.699	144.25	125.37	127.77	105.09	113.12	98.045	108.28	91.855	118.95	105.56	99.288	97.348	89.62	113.17	115.03	119.94	117.66	107.79	93.926	91.85	105.44	81.976	107.27	86.198	105.51	98.164	104.69	98.614	98.713	124.86	106.4	104.64	61.219	80.486	98.79	99.612	83.193	89.808
115.42	94.513	114.33	110.44	113.07	122.07	116.12	102.19	119.3	102.82	111.19	72.61	127.61	115.78	105.76	96.673	111.75	91.075	142.65	109.5	115.27	109.8	125.41	118.62	119.45	122.84	103.33	127.83	104.02	105.27	96.011	74.452	96.177	77.847	91.851	85.334	109.55	107.87	99.887	101.59	108.44	93.618	85.402	87.401	51.737	70.936	81.989	74.076	76.881	90.519
111.89	102.78	112.81	108.45	100.27	97.73	101.39	96.73	106.49	70.632	115.12	89.545	101.97	105.64	75.539	79.196	115.52	95.036	153.26	120.09	92.178	101.07	103.44	107.75	96.142	84.591	104.73	110.17	89.157	107.13	61.497	53.536	81.533	85.876	73.378	93.066	115.56	117.68	98.96	107.2	107.29	89.163	73.239	89.488	72.11	76.923	79.975	73.809	90.038	87.241
102.23	105.83	101.45	95.775	99.76	99.798	81.715	89.922	97.518	84.557	109.99	91.229	96.935	88.372	76.084	81.303	119.72	96.493	134.06	122.32	69.689	100.03	92.374	91.114	92.047	83.881	114.4	113.75	88.728	106.11	54.015	58.4	82.622	108.15	87.355	105.34	127.07	126.79	117.77	124.8	132.56	101.03	81.678	106.3	89.181	87.66	93.266	80.98	89.481	77.884
92.065	96.927	85.243	81.264	94.343	111.27	82.111	85.495	92.965	120.25	114.15	96.698	117.37	77.954	100.45	97.768	114.38	104.02	103.86	117.51	36.33	83.475	85.3	72.418	80.982	86.633	101.67	109.03	96.154	102.03	57.078	73.831	100.81	133.79	121.18	121.17	125.7	126.41	123.05	130.02	142.96	134.02	92.061	110.46	85.01	90.006	104.58	84.148	82.547	66.057
87.712	89.151	74.487	64.361	92.068	93.445	81.076	71.417	90.257	92.964	119.26	97.953	129.63	72.071	126.05	104.87	105.07	109.99	59.051	88.589	85.784	97.306	71.416	61.585	61.196	72.564	126.71	93.624	93.506	89.871	56.852	81.794	107.13	126.77	152.56	136.71	126.5	127.01	144.91	145.74	128.65	166.29	124.01	140.83	101.68	112.66	117.14	108.88	98.507	82.487
87.617	99.465	83.294	80.609	98.313	121.49	100.15	86.58	90.453	133.27	98.343	95.886	119.72	79.628	123.38	114.76	94.624	116.84	57.683	92.957	80.647	87.687	93.198	82.618	110.67	125.5	79.682	110.3	106.18	100.13	104.34	97.79	112.06	121.79	111.32	96.508	107.4	117.13	120.37	126.77	152.06	140.49	138.99	126.16	103.21	104.89	134.61	116.96	98.196	95.548
84.836	97.957	82.634	87.079	97.797	94.167	95.549	79.936	74.805	86.207	83.12	82.916	84.997	73.094	103.41	101.35	82.435	109.92	53.901	81.089	117.5	96.894	79.338	83.944	119	115.99	84.344	92.831	95.965	98.867	103.38	95.873	97.798	99.054	112.78	107.2	104.42	110.58	116.38	114.99	145.67	114.57	181.74	162.1	169.36	136.98	161.48	165.37	133.09	133.05
90.042	105.05	82.207	105.56	102.74	102.31	83.039	92.043	60.723	97.312	58.113	79.405	51.634	78.212	74.96	92.878	85.7	101.78	73.702	94.54	123.01	107.99	70.172	87.698	136.34	135.78	75.475	107.03	94.259	103.72	110.9	100.46	87.599	91.389	86.3	94.635	97.663	96.032	100.56	100.94	128.85	81.136	203.69	173.89	206.89	147.3	172.95	191.37	144.81	154.51
99.194	94.307	76.387	109.87	108.55	91.99	63.554	86.347	53.159	74.29	60.334	73.144	47.071	78.358	70.989	85.304	93.828	87.64	87.702	97.6	134.15	116.36	49.432	79.179	115.39	119.05	120.47	113.84	75.912	84.862	78.337	92.456	87.856	89.634	125.39	139.73	106.28	85.821	108.13	101.44	91.708	81.918	208.19	181.21	214.42	150.88	156.09	193.51	146.02	153.06
111.36	80.744	90.609	117	118.5	104.47	61.192	83.565	66.883	81.645	63.245	48.999	72.021	80.267	90.699	98.615	107.15	68.737	103.82	102.36	134.49	115.41	76.043	100.4	121.79	132.18	134.23	125.96	61.137	63.547	76.149	94.382	98.837	91.976	165.64	176.39	118.13	83.368	120.64	99.908	81.115	82.586	172.72	148.33	155.08	121.94	111.73	144.76	112.14	125.15
133.86	92.349	95.809	121.25	117.52	121.19	67.442	95.666	81.719	95.742	95.151	89.394	88.79	107.09	97.027	91.273	128.53	78.533	119.95	110.9	130.35	97.927	54.32	100.79	100.72	136.11	148.42	147.38	70.908	68.474	59.157	78.799	97.575	92.452	105.2	148.05	120.76	89.542	112.95	98.316	95.762	89.583	110.13	92.12	66.882	70.707	71.678	87.38	78.004	84.327
144.14	106.2	97.525	113.81	111.61	125.51	80.023	104.18	91.835	108.7	114.44	116.86	93.072	118.92	105.19	86.62	140.86	92.338	124.26	112.66	134.09	85.958	40.561	96.329	92.042	140.51	129.24	144.59	98.334	92.788	68.435	77.143	90.174	92.38	45.194	105.09	121.32	106.18	99.809	95.578	135.54	94.473	68.937	60.756	17.961	42.308	60.798	55.3	57.127	61.304
138.95	112.5	93.789	89.951	112.92	102.59	83.171	96.412	91.382	93.85	110.1	104.16	88.241	101.78	125.31	90.449	142.57	100.52	108.56	99.481	177.25	108.59	48.284	89.045	95.619	136.75	128.62	122.27	123.18	113.97	96.907	94.581	84.941	91.275	59.57	93.009	126.93	126.79	105.7	111.43	158.17	112.8	78.642	83.548	41.65	62.852	75.206	65.354	61.614	68.766
127.99	112.26	77.391	78.198	101.34	85.326	93.153	103.13	83.547	98.478	117.95	121.17	86.095	96.837	133.49	89.255	129.9	114.13	109.02	100.89	178.43	117.17	37.769	67.54	78.674	113.95	130.58	112.07	143.19	130.22	107.97	117.95	97.601	106.51	65.729	88.758	108.84	117.86	84.595	103.14	137.29	135.05	80.112	91.024	66.763	85.551	85.523	81.559	73.371	76.923
113.13	102.69	87.695	80.416	113.51	78.283	97.171	99.504	87.689	92.289	103.11	84.934	96.795	79.705	148.68	103.37	112.16	100.42	103.96	94.722	204.46	147.85	88.4	86.817	115.75	127.68	170.69	128.95	128.04	112.83	137.32	148	118.19	112.37	128.85	120.82	102.62	103.93	105.1	109.93	114.79	138.62	91.497	105.16	84.502	110.81	82.473	90.497	74.823	84.795
107.49	97.734	103.86	101.9	111.28	75.628	112.11	104.03	83.738	87.834	110.53	89.006	107.78	84.814	131.79	105.86	97.31	96.256	109.81	98.996	165.83	128.1	111.26	101.59	126.28	120.13	187.95	133.53	92.963	91.941	120.04	139.34	127.69	116.26	149.56	138	87.03	89.766	105.49	106.01	76.309	144.27	80.365	83.401	69.028	97.184	69.232	87.545	73.795	69.413
103.1	106.17	118.85	124.18	124.3	101.37	111.54	110.22	89.051	107	98.304	90.976	103.54	95.251	102.12	103.79	89.016	84.908	102.82	104.55	137.72	115.77	115.72	109.52	163.97	157.79	198.43	166.04	72.398	82.092	112.28	120.95	116.21	112.5	112.14	120.89	85.716	95.527	120.74	119.74	106.36	121.34	82.401	74.381	45.645	72.182	79.573	92.723	63.61	56.748
93.72	102.72	104.73	124.91	115.91	95.581	106.49	104.64	81.178	97.02	98.178	106.21	92.032	101.31	74.945	96.248	79.974	86.431	84.307	103.51	87.413	83.272	67.015	77.094	136.01	134.39	179.73	143.48	63.762	82.6	63.643	87.281	97.096	114.72	97.86	130.69	86.867	115.25	113.72	131.23	124.55	129.34	99.117	82.097	56.794	63.109	102.95	116.15	77.731	57.779
87.32	108.65	83.208	112.02	125.63	100.28	79.782	99.13	85.379	91.005	72.814	94.258	75.422	101.65	73.911	98.202	86.837	89.638	57.83	98.22	104.42	105.15	35.357	55.276	122.25	138.05	189.59	150.37	76.147	86.175	49.346	79.736	83.445	114.32	90.287	132.23	99.954	137.56	122.89	163	145.62	136.03	127.74	109.29	88.082	82.105	121.84	135.84	94.686	84.892
86.955	103.97	59.391	101.02	114.4	84.812	67.972	96.901	89.849	62.405	79.261	97.396	73.56	106.88	86.544	96.207	95.974	106.13	58.214	97.781	102.16	106.96	6.9393	40.924	67.423	90.908	199.53	137.89	84.793	84.773	16.454	77.594	91.029	118.97	104.89	156.03	101.35	135.07	106.11	159.12	110.73	157	122.69	107.43	111.6	105.56	111.74	133.05	117.18	107.05
94.033	109.04	66.331	105.33	124.24	97.925	60.828	100.4	113.08	55.783	77.242	78.544	80.172	107.98	107.19	94.989	109.98	109.86	77.711	102.77	136.78	129.75	35.499	69.118	81.291	103.89	230.43	175.35	93.96	81.577	37.446	96.332	105.36	111.67	98.19	150.92	108.92	117.76	113.58	143.77	103.72	133.43	106.87	100.36	108.04	122.09	99.765	113.56	113.34	116.97
104.87	109.67	84.773	110.07	117.88	81.247	73.859	93.749	113.41	26.974	98.351	82.479	91.268	100.84	110.12	82.985	118.64	122.18	99.464	104.33	142.98	116.98	56.665	86.9	74.162	76.981	232.17	158.74	87.47	85.16	41.152	89.005	106.78	97.387	112.02	142.19	110.39	104	111.57	117.91	64.589	128.03	105.63	102.8	114.54	127.27	104.27	111.99	116.4	105.34
111.15	121.29	98.631	114.88	123.59	100.54	90.959	97.257	107.95	64.232	102.97	106.66	93.701	95.5	94.436	69.373	117.29	132.69	111.23	116.29	126.28	102.49	62.866	82.447	102.04	101.13	198.01	164.73	102.83	111.33	78.174	81.682	97.969	94.38	75.271	85.558	104.19	99.72	98.942	98.28	80.941	108.24	127.2	116.44	118.33	116.36	146.01	127.5	109.33	85.485
93.175	100.44	89.635	92.071	123.75	88.581	95.992	76.571	102.86	59.694	96.875	99.101	95.93	69.949	87.285	59.486	87.373	113.81	80.464	96.653	139.69	112.8	47.945	49.76	100.13	87.554	167.71	132.38	107.12	119.86	99.687	81.557	87.916	93.063	104.14	97.433	107.36	105.12	107.31	89.093	113.74	102.22	177.79	181.56	170.75	151.08	200.45	174.32	132.16	105.27
76.845	84.396	68.938	68.624	124.17	90.86	93.755	68.83	105.91	68.922	87.027	95.217	95.557	60.771	76.717	55.2	63.076	97.551	47.951	77.986	137.87	126.53	27.365	22.627	78.784	73.731	144.69	116.11	106.84	117.35	100.73	79.725	86.575	100.89	122.43	114.24	104.98	107.19	105.81	88.118	135.12	106.62	199.91	216.86	216.44	184.36	218.61	197.16	161.86	142.13
77.276	86.952	56.001	66.378	113.24	109.37	94.064	88.209	115.71	97.309	87.781	114.08	94.462	82.537	55.682	53.961	62.411	100.29	47.164	77.822	108.92	119.81	14.622	25.39	41.201	59.473	116.68	114.7	101.92	112.17	77.1	70.556	91.916	108.41	93.049	104.73	92.406	96.261	85.336	79.9	114.11	111.23	164.14	186.7	215.44	184.79	181.52	174.53	177.12	168.75
85.713	92.441	66.32	85.169	93.625	122.38	103.66	112.99	122.99	125.09	91.194	119.11	99.237	105.36	42.744	64.339	76.034	111.6	78.81	93.544	66.108	86.016	38.52	62.868	25.841	52.17	72.408	99.629	92.136	106.14	54.723	64.265	100.99	109.87	78.429	100.98	82.324	81.96	64.425	62.254	71.687	107.09	101.63	118.56	170.58	150.76	117.22	122.45	160.65	160.77
87.977	91.215	91.098	104.51	90.453	116.19	102.71	114.75	123.38	122.8	75.677	80.183	101.65	98.666	58.358	82.891	87.999	110.2	104.56	103.86	82.784	75.552	89.752	109.72	68.178	76.458	65.871	87.206	85.205	95.763	64.493	77.162	104.7	100.85	116.98	127.96	94.036	81.775	83.635	65.283	65.283	88.768	73.939	84.801	121.38	116.86	75.378	84.107	119.55	127.45
89.963	94.049	101	119.3	82.61	91.83	98.599	110.2	98.523	105.04	65.527	75.548	89.962	89.599	74.645	90.224	96.366	119.08	115.37	113.48	109.1	75.149	98.998	121.11	94.296	86.404	72.054	67.506	87.61	95.225	70.719	90.994	98.406	97.719	135.61	140.03	96.76	88.762	89.805	78.656	54.166	93.523	75.454	74.952	87.237	87.521	63.243	72.574	88.362	85.2
85.356	95.578	105.03	120.97	98.843	83.787	86.091	95.114	81.218	89.972	39.678	51.16	72.258	67.69	101.39	97.963	95.29	105.24	99.846	109.28	152.34	112.32	115.89	124.81	148.77	130.62	106.65	85.342	91.011	86.95	105.96	121.93	95.435	101.89	157.33	148.7	102.89	102.23	108.56	105.94	93.235	93.927	107.91	99.137	88.529	89.64	78.797	81.579	73.075	69.159
87.824	97.835	98.514	119.07	92.12	83.24	91.017	95.241	67.986	85.631	49.127	75.831	58.854	71.201	101.76	93.731	92.947	96.105	92.919	106.82	126.52	119.37	103.57	112.48	139.3	127.83	104.47	90.202	90.155	85.361	108.25	135.31	98.3	114.49	128.42	124.39	88.079	100.68	86.821	102.19	98.795	110.06	115.42	101.07	100.95	96.995	88.012	91.889	87.234	78.083
96.427	107.5	107.88	111.43	104.36	105.39	92.203	97.723	81.562	93.261	60.321	80.757	58.395	79.483	100.42	94.893	99.111	76.272	91.518	100.51	122.76	139.8	124.36	122.35	154.86	151.51	128.95	126.7	91.966	85.764	130.74	144.8	104.74	113.84	99.482	84.247	93.344	99.464	96.8	106.62	126.23	102.77	121.05	110	108.9	106.28	94.947	99.823	97.15	101.31
103.11	103.51	119.78	102.49	97.004	101.16	108.14	97.625	93.463	86.119	99.957	96.033	80.405	92.452	99.916	100.47	100.02	71.886	106.83	98.583	96.108	119.61	141.8	127.16	138.79	122.55	138.76	117.91	94.8	93.993	129.94	135.3	115.15	107.47	110.12	76.509	106.08	95.793	102.92	96.015	120.8	104.54	110.33	105.91	92.567	93.555	91.233	102.23	99.468	102.1
105.72	102.54	134.92	103.55	92.496	100.52	124.53	104.35	105.79	102.94	124.68	106.69	109.94	108.62	109	117.18	98.461	80.815	123.89	105.34	85.139	101.16	169.73	139.1	141.85	107.15	137.29	110.03	108.57	109.22	147.81	129.91	121.46	97.752	114.8	68.69	120.7	96.651	110.54	93.213	114.79	98.971	89.573	90.068	42.225	55.708	80.763	92.09	78.387	77.714
102.33	99.202	141.24	103.48	99.204	91.439	130.1	101.37	118.53	106.02	132.82	96.77	135.8	112.76	131.58	132.13	90.173	88.822	122.96	101.71	88.381	93.869	187.63	145.84	143.9	92.827	156.16	105.36	110.42	107.11	149.69	119.89	120.61	88.669	139.74	89.621	134.05	109.57	124.62	109.84	118.8	100.32	75.611	79.86	4.1783	23.803	68.228	82.682	59.355	46.854
107.74	112.39	134.38	111.52	99.815	109.05	132.79	117.63	133.16	142.53	135.7	116.5	145.51	132.78	132.4	132.2	89.324	101.82	125.02	104.43	54.113	79.091	167.15	140.54	112.45	84.163	135.74	113.95	108.75	105.2	122.81	98.824	110.52	88.485	88.286	64.07	117.39	118.63	104.66	117.82	109.92	102.46	47.991	44.942	-20.824	-5.5312	52.083	68.297	52.324	28.562
110.56	115.78	129.98	103.26	114.05	126.8	120.23	114.35	157.17	151.95	123.33	88.675	150.58	127.95	138.72	131.83	90.565	84.847	116.17	89.079	52.522	86.374	158.32	138.83	92.666	91.371	125.08	120.98	94.454	88.875	96.097	83.795	100.49	83.759	95.074	69.55	110.32	132.99	117.05	132.11	123.1	92.69	55.345	47.28	7.394	10.932	53.086	70.399	59.64	43.875
120.36	122.02	114.26	93.477	104.96	139.59	112.79	120.53	159.08	161.51	137.98	116.64	149.11	139.88	124.1	120.97	100.99	87.039	125.65	89.17	35.59	70.841	108.56	111.4	40.573	73.08	92.349	107.93	98.504	96.735	56.826	65.229	93.77	86.792	84.217	60.414	92.605	130.83	106	122.12	104.63	94.34	62.134	44.333	36.106	30.81	62.924	74.144	72.819	64.198
115.13	113.34	108.23	82.855	114.1	152.54	105.32	112.76	155.21	167.14	137.92	110.51	152.29	132.68	136.3	129.67	103.17	81.516	131.14	92.747	59.079	75.897	107.67	100.85	71.483	102.89	88.865	115.26	120.87	108.31	84.551	85.148	103.16	95.372	137.38	96.403	99.59	123.02	121.89	112.62	141.79	82.787	84.018	63.205	51.093	59.806	85.236	69.597	63.188	79.498
111.66	109.26	95.852	78.416	113.66	134.29	108.36	105.2	125.35	144.39	160.46	147.37	147.53	134.21	146.78	131.7	108.97	110.46	129.22	99.428	61.875	67.74	92.387	82.647	84.476	96.552	109.97	106.21	139.42	120.75	95.009	92.568	108.3	108.38	176.3	131.24	104.93	113.62	111.88	112.15	145.15	123.29	90.984	67.417	54.455	71.979	90.922	57.233	64.124	76.876
99.93	105.64	97.414	82.373	129.01	133.94	106.16	101.56	127.12	136.58	151.59	140.57	135.05	126.76	165.42	137.61	108.76	111.64	107.97	92.428	100.51	108.49	119.96	96.988	140.42	133.65	130.13	132.95	152.03	118.96	144.45	122.86	103.87	106.95	142.38	124.32	116.37	106.87	119.99	122.55	189.43	142.44	89.148	82.433	53.49	89.802	91.389	47.963	64.813	91.482
100.72	108.91	90.505	80.417	132.08	121.08	108.12	99.1	134.45	118.38	169.81	153.91	120.24	120.45	163.11	120.67	114.72	118.43	96.187	84.137	79.605	116.79	104.17	88.376	124.79	119.58	144.5	138	145.33	112.06	121.53	106.92	88.587	103.04	67.418	83.922	114.68	110.63	104.06	135.92	197.24	182.96	88.965	82.215	75.822	90.904	92.547	57.222	93.507	96.66
100.66	105.55	90.808	71.362	137.84	122.19	100.42	92.178	158.81	117.37	168.72	122.03	115.01	99.866	161.09	110.56	117.82	94.082	95.154	77.245	81.489	134.72	102.43	85.433	119.02	125.02	142.71	145.66	139.48	108.01	111.78	97.959	76.419	90.922	9.3376	39.353	117.74	118.08	111.98	141.28	216.71	170.49	113.8	100.58	112.47	97.805	116.7	85.838	117.99	108.64
106.48	101.8	82.794	70.241	107.72	116.34	99.805	99.564	153.06	131.29	177.77	132.96	116.44	102.47	140.34	104.36	121.26	85.844	118.32	93.341	65.597	114.25	70.472	69.089	72.554	95.274	98.086	118.53	142.84	126.74	91.896	88.837	71.606	85.894	-40.206	-3.0245	101.15	107.72	89.919	109.09	169.75	133.64	126.58	99.373	131.52	91.17	141.92	111.85	134.43	111.03
111.14	103.5	82.86	80.544	86.289	117.42	96.112	109.18	124.18	151.3	161.84	138.38	117.74	112.47	127.17	115.93	124.4	85.189	133.59	114.99	78.634	94.613	70.137	77.649	74.394	101.92	72.702	108.76	144.79	143.03	110.69	99.924	74.558	86.263	-32.961	-10.25	88.786	89.788	75.767	77.947	115.25	73.951	131.33	96.423	132.61	87.018	154.38	117.5	124.24	108.89
105.81	92.5	88.969	87.841	80.97	94.833	93.825	98.957	89.636	120.3	138.95	114.02	118.53	107.86	131.98	131.62	114.44	80.006	116.25	109.61	103.63	73.862	98.022	102.28	99.534	106.53	91.476	93.619	118.97	125.52	124.06	110.94	81.504	88.633	70.019	63.314	91.534	78.648	81.986	66.745	72.574	38.533	132.35	110.48	146.58	107.27	144.28	113.23	110.44	109.86
105.79	96.606	88.997	98.825	75.582	86.845	96.021	108.24	73.694	100.44	131.87	133.74	105.45	124.95	114.99	123.24	106.02	86.149	88.209	95.006	111.25	59.249	89.917	110.58	92.489	104.4	102.58	95.961	97.503	105.26	109.76	105.19	80.077	91.286	81.222	88.886	81.922	70.354	72.313	69.651	35.273	38.939	106.07	109.93	144.94	122.11	114.93	103.08	103.47	113.06
96.868	89.921	97.328	100.78	87.975	99.902	106.49	111.64	93.358	106.93	121.46	111.15	104.35	121.17	107.67	119.76	90.416	75.341	68.751	78.69	90.879	56.058	108.4	116.64	111.25	127.32	83.405	103.39	89.266	84.045	112.39	105.26	93.475	101.22	107.29	115.55	78.508	79.878	73.108	83.732	61.335	54.285	91.192	105.95	136.89	128.28	96.39	90.859	93.402	105.02
98.952	94.961	90.505	95.773	82.598	98.111	110.55	118.38	103.98	104.79	138.88	141.9	101.82	134.39	82.268	101.55	91.141	92.261	71.637	78.344	71.874	63.733	71.8	86.629	69.633	100.04	66.672	88.093	101.01	89.323	85.392	88.94	104.56	108.35	87.033	101.32	66.457	94.492	59.759	101.55	50.611	102.09	84.512	93.47	123.83	117.4	91.933	93.148	107.95	91.017
88.175	85.238	95.171	89.632	97.616	99.226	99.075	101.03	117.53	97.169	122.13	109.47	108.37	123.45	89.391	108.76	88.312	85.537	82.004	83.453	103.65	108.55	93.289	87.055	103.25	115.42	82.922	92.747	116.72	92.665	119.66	112.72	125.98	110.2	130.96	125.98	77.293	107.28	84.226	111.39	93.187	101.67	98.659	102.26	113.23	119.31	110.47	99.846	111.39	91.183
86.218	87.155	94.948	95.307	98.442	88.67	87.54	88.883	100.81	80.849	112.52	123.75	102.5	129.5	87.397	109.17	95.7	101.3	101.23	100.14	110.56	122.26	96.962	92.353	115.68	104.89	109.83	90.67	117.6	98.387	129.62	122.47	131.86	110.26	139.72	129.7	78.218	101.98	80.276	99.217	90.417	93.422	90.647	89.229	103.41	113.31	118.01	103.04	119.51	102.48
85.483	99.276	110.58	107.41	117.77	101.89	77.924	83.692	87.79	90.16	78.136	116.57	87.614	125.88	91.073	112.94	105.21	106.32	109.19	111.4	112.85	124.4	139.07	127.8	173.1	142.37	132.34	117.19	103.23	92.032	156.01	130.16	122.57	105.74	126.01	107.01	84.335	91.618	82.867	91.755	106.84	57.326	76.295	72.751	99.63	108.74	112.58	95.783	109.94	125.92
81.268	98.898	121.24	99.924	130.94	88.659	75.576	69.52	78.138	61.923	65.405	97.524	77.024	101.13	98.986	101.78	102.48	101.66	94.392	97.214	114.41	105.99	159.31	141.22	190.99	140.39	159.82	113.7	73.508	71.185	135.48	112.03	105.47	96.798	145.24	114	98.937	89.119	100.13	99.882	117.21	47.207	76.962	80.186	125.72	121.29	100.12	99.302	112.51	147.6
86.619	112.08	117.89	94.907	119.48	96.526	87.884	87.389	71.393	83.011	78.141	126.35	72.491	99.478	85.33	80.003	100.57	113.6	88.658	98.727	91.888	79.64	130.92	122.46	164.02	127.48	130.76	110.34	75.482	79.408	103.83	88.599	92.822	96.836	82.913	69.425	92.291	84.31	89.129	102.85	112.34	58.361	63.855	67.338	123.67	111.09	84.515	91.261	113.53	145.04
85.353	106.31	116.01	81.561	114.12	92.757	95.634	84.46	74.852	84.78	81.409	93.303	89.395	76.445	98.098	80.686	89.409	103.98	73.166	91.692	109.1	92.816	131.61	110.35	159.82	122	111.57	98.46	83.418	83.153	103.52	91.449	98.566	95.909	114.76	91.903	101.51	95.133	111.6	115.71	134.26	77.336	78.21	88.621	130.83	118.74	83.847	86.831	114.02	133.07
95.128	107.03	106.63	88.292	91.41	96.104	105.17	95.162	75.061	106.86	90.755	98.724	104.81	83.284	98.104	86.771	86.21	105.82	76.601	101.97	98.029	103.83	112.02	98.19	128.33	102.51	66.273	85.074	99.014	99.101	103.18	99.1	106.28	99.316	101.91	90.955	91.647	98.954	99.802	101.84	122.22	99.297	69.827	88.119	114.54	110.87	83.311	77.735	112.07	115.22
104.37	105.98	109.5	101.84	96.312	106.3	99.074	94.068	90.555	117.65	74.931	76.665	110.18	83.101	107.03	100.95	88.838	89.712	79.449	103.28	104.8	127.84	122.19	109.51	131.95	115.51	59.654	95.729	98.885	97.653	118.4	107.88	107.02	96.243	107.69	93.114	95.415	110.39	107.64	98.139	126.94	97.586	72.826	98.769	103.12	107.93	88.499	77.111	97.834	106.79
114.11	106.05	109.55	117.24	93.371	103.37	96.388	100.01	100.3	110.69	78.637	100.44	101.64	94.147	96.593	98.206	97.571	89.079	94.701	104.38	79.843	109.43	100.34	104.08	93.109	93.34	59.894	87.273	88.715	97.437	90.956	86.349	98.299	97.271	81.643	69.97	92.103	118.6	94.197	95.268	93.186	105.08	69.949	87.558	86.273	89.617	84.965	81.431	86.969	94.226
110.28	104.87	110.15	124.47	101.8	110.93	89.108	109.06	116.22	104.61	80.974	117.1	90.45	99.745	86.86	88.658	101.91	85.029	108.9	104.66	89.26	98.408	81.051	93.572	85.409	101.22	92.818	106.96	91.097	104.09	82.206	76.573	96.689	103.5	44.594	47.09	98.334	121.31	102	107.16	100.86	89.075	78.643	80.331	61.062	74.572	86.547	84.152	69.396	83.406
102.18	105.21	108.25	128.18	89.968	111.82	99.148	124.05	108.34	109.11	92.853	136.12	91.439	108.41	72.664	87.096	106.46	101.95	125.53	117.99	78.5	77.197	74.209	86.161	78.875	99.461	84.52	100.14	100.75	126.32	87.066	80.352	108.34	121.47	30.22	43.369	90.362	111	88.219	108.41	86.526	89.672	83.755	57.829	39.621	60.679	81.443	71.265	62.264	72.834
88.959	96.944	104.25	114.29	91.073	96.831	96.318	111.32	100.38	80.877	89.329	94.14	102.98	94.665	83.234	94.741	101.59	97.409	109.76	111.76	131.61	111.55	96.397	94.246	109.78	114.15	111.27	101.83	102.34	129.38	119.76	112.38	123.09	126.65	90.06	109.61	96.289	96.194	111.84	112.51	105.15	80.809	113.08	89.908	67.241	98.057	91.844	74.562	73.257	94.991
98.682	107.69	84.388	107.75	81.472	94.403	105.36	113.8	81.442	92.177	109.89	116.26	108.73	106.06	73.986	87.082	102.54	116.86	104	120.11	102.07	109.66	69.956	80.895	94.508	106.03	99.901	103.97	105.54	132.75	111.15	115.64	126.43	136.05	90.522	138.23	73.161	69.805	77.271	86.049	90.46	89.961	114.56	93.706	101.21	118.51	102.7	79.56	96.079	110.92
106.84	110.46	81.572	96.408	104.54	103.73	101.88	103.17	89.278	105.89	97.486	91.218	107.99	93.707	81.843	86.427	98.213	102.03	81.326	104.62	109.41	132.15	78.04	83.607	114.33	132.44	96.682	119.5	98.227	109.04	123.38	118.14	113.52	123.62	114.63	156.95	70.081	61.531	78.758	77.746	103.3	76.612	132.97	125.24	149.32	148.33	122.19	101.98	111.63	134.14
108.02	101.67	75.739	87.696	115.3	106.2	102.05	99.854	100.51	108.06	103.29	102.91	100.07	88.815	80.253	72.276	86.762	89.305	69.671	85.113	100.68	120.38	50.144	60.437	92.196	121.37	92.261	114.45	91.681	85.988	101.19	98.893	94.096	106.46	112.57	152.03	70.066	63.614	75.192	71.688	96.921	71.856	137.46	135.04	166.55	151.71	133.06	126.69	126.99	135.1
95.171	91.573	81.88	91.324	126.93	134.12	104.54	108.41	116.47	134.19	96.69	103.86	95.641	90.192	82.288	71.001	75.546	75.453	75.028	79.805	97.208	106.21	52.961	53.774	112.32	147.7	86.763	129.44	96.858	78.655	112.97	97.923	87.213	94.336	100.67	133.75	79.862	74.28	83.815	74.945	115.76	54.695	130.92	116.93	134.28	128.01	132.7	126.67	120.2	118.25
82.54	86.802	88.547	91.731	128.08	136.53	101.22	105.79	114.12	118.15	96.242	96.576	97.189	95.197	88.323	75.988	76.313	74.669	81.136	78.232	110.34	103	66.811	58.719	125.86	152.25	113.34	127.67	90.662	78.002	111.22	94.608	86.625	81.98	130.67	149.77	97.978	92.696	104.59	93.968	106.59	68.603	130.68	103.55	108.66	111.37	119.48	118.65	121.06	107.79
83.369	96.58	93.727	94.558	121.96	137.69	101.16	105.1	105.17	115.06	97.027	94.818	103.4	109.09	91.362	85.767	87.946	82.604	97.305	92.407	92.999	100.7	87.34	75.858	131.74	152.44	113.07	124.59	85.888	85.806	101.68	88.588	90.832	79.241	145.92	161.73	104.43	103.18	104.33	97.94	84.798	90.024	122.66	86.724	95.2	100.06	103.52	103.11	118.46	109.5
94.822	108.96	96.986	87.553	127.64	128.54	93.938	93.571	105.82	105.68	93.166	81.762	108.12	109.15	100.57	89.788	98.653	78.619	106.26	100.82	85.668	113.02	101.92	90.423	128.87	147.88	113.68	129.12	86.467	84.35	84.779	76.876	93.013	78.8	154.72	167.51	113.39	111.73	111.3	102.23	87.067	94.936	125.2	97.907	109.9	108.07	101.93	102.69	111.96	120.61
115.05	122.65	93.535	79.088	120.24	100.1	92.148	87.61	98.718	88.951	104.23	107.7	104.85	109.25	95.754	77.99	109.44	89.128	111.18	106.33	69.848	106.84	74.976	80.957	71.239	98.679	91.842	109.65	97.077	85.763	45.774	48.153	88.734	83.165	121.16	127.67	112.52	118.31	101.14	109.78	67.734	101.57	123.06	107.02	127.53	109.38	103.46	113.69	111.46	117.09
114.08	113.23	96.529	76.512	114.9	82.798	97.8	78.991	101.7	80.749	102.81	98.137	107.26	89.953	103.8	73.979	100.56	84.671	107.44	105.97	69.095	96.618	72.385	77.927	56.607	77.245	67.708	101.18	116	84.354	56.785	52.543	99.5	95.547	106.33	99.006	119.56	121.49	107.42	114.66	105.2	72.224	121.12	116.36	124.87	109.25	112.65	121.46	98.395	98.104
105.21	104.16	95.515	80.608	100.95	68.426	104.21	74.219	96.079	60.92	108.01	96.291	107.7	78.67	105.88	66.336	92.201	92.806	95.37	103.61	83.623	85.944	64.08	72.328	52.387	61.023	77.801	97.808	123.71	87.18	78.624	67.83	112.01	105.95	94.015	84.291	123.38	118.27	115.04	120.42	129.29	54.459	121.13	123.28	117.51	110.74	116.99	128.42	98.132	81.546
96.331	103.81	97.005	94.466	90.434	84.026	117.01	82.761	93.111	77.013	107.19	93.139	109.18	80.324	100.65	65.928	87.424	102.85	93.805	111.46	72.461	71.067	78.248	79.054	81.863	81.997	79.496	109.31	117.55	94.058	114.65	92.346	124.95	116.36	81.124	86.258	112.47	102.08	103.89	101.23	137.11	45.89	116.91	116.85	108.36	109.86	115.4	122.57	99.573	80.328
95.508	112.07	107.8	104.48	102.88	113.23	123.61	94.229	98.161	110.48	89.542	72.301	107.53	80.388	94.21	74.412	89.045	99.515	98.814	115.28	68.782	75.262	122.29	100.22	133.29	130.83	81.521	126.33	97.296	92.664	148.18	111.7	126.29	115.59	95.174	107.75	100.35	87.526	97.974	78.127	127.16	47.172	123.4	121.83	116.97	116.78	112.16	113.17	101.56	99.299
102.6	114.3	109.59	106.98	106.33	115.37	129.17	108.21	91.077	123.27	94.908	89.379	100.19	87.021	73.924	72.329	87.768	99.397	115.79	112.55	44.531	62.958	126.02	97.957	116.77	120.15	75.556	106.98	76.095	88.048	118.38	101.69	114.77	111.42	114.85	138.41	83.955	77.099	78.465	50.751	80.358	69.271	116.39	120.53	126.46	115.67	103.43	104.39	111.34	110.87
108.46	116.26	118.7	116.27	113.81	126.81	125.66	129.21	82.212	151.69	85.876	102.03	88.499	95.109	55.443	79.639	88.911	95.728	132.22	109.75	43.344	72.908	137.38	110.71	109.01	126.39	63.804	103.97	78.176	91.391	107.73	103.31	99.751	106.5	107.13	128.19	79.559	78.657	76.566	50.002	67.002	64.198	91.946	105.95	102.95	96.309	91.2	82.863	97.975	103.09
111.66	113.08	124.02	125.21	101.66	109.28	118.74	136.77	56.2	139.72	87.36	115.03	79.473	100.42	45.086	89.936	98.192	110.03	131.77	102.23	45.042	84.029	135.59	126.22	73.96	94.518	65.291	75.759	81.183	99.056	86.33	99.943	85.71	103.1	116.05	109.74	86.066	92.37	83.74	81.127	40.994	72.975	65.34	84.096	78.513	72.979	71.337	64.055	86.783	78.471
102.82	104.73	120.95	139.13	86.117	121.41	116.78	142.69	56.572	157.68	86.615	112.41	79.407	104.53	53.804	102.08	100.51	115.67	129.46	109.56	25.082	92.604	136.24	142.41	80.538	99.087	55.907	85.207	99.897	113.88	102.11	120.58	91.316	113.06	84.114	79.652	91.005	90.124	86.437	92.297	74.364	46.899	34.314	52.08	44.275	54.08	63.982	46.546	61.456	54.189
94.643	98.583	104.75	134.54	79.605	120	112.79	131.39	76.705	143.46	98.719	110.63	80.925	97.672	74.997	98.421	103.44	117.91	119.59	114.19	17.926	96.113	115.53	131.89	78.358	85.95	74.562	91.018	106.72	117.84	98.749	124.76	99.907	119.58	62.583	72.451	95.667	80.189	93.358	95.133	96.923	38.59	37.252	49.347	55.252	65.633	72.732	56.271	63.04	49.93
90.311	103.24	96.233	124.86	98.454	137.16	113.22	125.64	114.89	154.3	94.933	101.59	81.348	85.121	96.58	96.614	107.47	110.37	122.02	126.32	25.86	94.495	118.89	121.2	105.09	105.59	71.786	106.83	113.18	117.99	115.63	127.28	108.06	122.69	35.769	55.937	94.143	68.16	98.023	86.412	120.46	32.001	61.091	57.98	78.241	84.106	91.817	69.151	73.96	59.534
95.68	116.91	90.228	112.65	117.37	131.77	108.63	123.92	129.54	139.49	95.944	118.59	74.207	83.351	96.829	89.864	115.89	114.96	127.74	131.6	62.712	85.745	108.04	104.44	97.23	100.1	76.809	98.003	109.71	116.85	105.9	110.83	100.32	114.5	21.556	38.698	90.816	69.229	100.34	90.889	100.96	59.547	91.107	76.835	101.29	98.025	104.04	85.071	104.32	74.277
97.389	122.96	89.15	114.26	125.25	133.52	98.923	130.04	126.17	138.91	90.586	130.42	69.798	97.375	85.944	93.511	112.21	114.69	136.18	134.97	99.349	79.568	103.12	105.6	104.32	116.95	78.008	103.88	111.96	121.06	109.73	112.99	92.807	108.25	11.849	33.401	91.598	76.514	100.53	91.738	113.57	74.55	97.4	86.664	82.49	92.559	107.22	86.622	111.68	83.812
100.66	120.82	90.993	114.12	118.51	108.6	76.049	119.06	99.627	101.97	83.285	118.3	69.638	110.93	78.441	105.38	107.98	115.71	122.38	120.2	140.11	94.53	101.69	120.97	108.24	120.06	107.65	95.85	100.02	117.81	102.62	114.41	82.511	97.826	66.295	70.804	108.62	97.729	113.72	112.38	116.1	107.72	105.52	108.7	68.594	88.11	96.791	90.165	105.29	93.252
101.2	113.14	91.138	117.16	106.89	107.56	61.719	110.6	86.233	104.25	74.057	97.907	76.125	122.75	82.094	119.87	96.604	109.11	113.43	115.07	122.91	104.59	105.13	133.8	140.18	144	113.81	111.03	102.23	115.49	110.83	125.62	89.859	103.5	111.69	115.99	123.23	107.18	109.65	108.44	150.77	119.79	98.16	109.48	47.875	74.788	86.3	82.994	69.665	90.023
108.62	112.74	88.264	109.33	91.266	91.96	59.124	101.52	76.749	91.453	76.936	104.56	77.179	126.7	86.839	121.52	98.105	115.46	103.37	109.66	93.765	107.31	90.345	121.74	131.01	119.04	105.84	96.457	105.55	109.87	95.257	114.19	95.874	106.93	140.86	141.9	128.53	111.81	94.835	105.02	129.34	153.5	96.568	107.79	65.884	74.747	75.732	84.694	57.108	86.753
107.1	110.11	91.048	99.412	98.914	99.717	69.754	95.561	91.398	97.672	73.988	100.46	78.522	112.37	104.15	121.83	99.026	110.8	99.715	108.06	82.579	106.15	93.352	104.73	142.88	113.94	96.879	102.56	122.13	101.34	105.89	112.57	107.94	109.67	145.6	147.13	129.8	112.04	93.388	101.57	142.1	155.73	97.39	106.77	94.543	87.357	82.668	88.002	57.911	86.038
103.31	105.56	94.78	88.261	109.1	92.906	82.794	85.411	102.36	74.386	81.867	98.927	80.503	94.382	118.85	118.94	105.54	111.57	87.981	96.591	116.11	105.45	90.904	87.994	126.53	89.62	114.05	94.567	127.76	92.604	106.55	104.46	108.08	98.297	149	138.95	125.89	118.24	107.32	118.28	134.71	156.5	105.15	118.64	130.98	110.41	94.775	104.58	87.039	100.99
102.99	106.24	95.499	90.31	111.33	99.961	96.298	88.921	111.63	77.102	98.353	114.01	86.69	98.117	119.64	115.72	112.62	119.48	82.51	93.482	147.46	102.3	78.669	80.996	105.7	86.311	130.71	103.34	130.59	98.698	108.91	97.571	103.01	86.836	110.48	97.247	107.36	117.29	107.65	127.83	122	136.49	99.468	113.96	128.32	111.12	103.04	116.84	106.53	121.74
96.494	91.078	102.91	90.693	121.25	103.17	106.87	79.374	130.01	83.074	102.5	78.623	107.38	88.767	134.71	124.5	104.79	106.33	81.47	88.897	162.27	104.85	106.71	96.086	127.88	111.67	150.33	114.49	117.11	95.714	125.39	99.319	111.12	84.145	146.95	104.98	100.56	112.81	117.69	122.26	129.14	97.723	105.66	112.25	109.65	103.67	108.42	120.19	98.202	136.07
97.278	84.353	103.19	89.758	119.81	94.42	115.16	78.642	140.64	86.531	111.11	76.225	119.25	90.118	133.45	117.06	97.977	102.06	96.845	94.184	145.03	99.509	114.06	96.782	125.09	106.87	156.75	112.75	101.77	93.661	114.27	86.274	121.02	90.46	164.68	106.89	93.296	96.893	109.24	97.622	98.028	77.437	105.08	97.289	86.804	86.721	103.54	112.23	87.028	131.4
95.098	83.448	107.68	92.017	120.37	95.582	124.13	86.251	146.57	99.712	103.1	76.793	119.3	86.462	124.56	105.41	93.674	97.126	122.76	107.43	111.82	89.426	131.5	98.616	129.55	99.474	139.83	113.53	95.215	88.534	111.62	82.046	130.92	101.75	159.76	100.3	93.033	80.394	100.3	70.919	79.564	69.46	96.458	77.448	74.861	76.739	98.467	90.319	81.314	109.62
91.041	89.677	115.49	95.284	127.47	102.04	122.45	90.6	140.85	97.44	84.949	68.341	107.98	75.403	113.33	94.026	99.328	95.281	130.22	111.59	108.47	91.601	146.56	105.43	134.08	96.048	144.63	124.69	91.731	79.106	114.73	86.634	124.25	101.47	142.8	91.469	104.6	82.854	112.37	81.868	90.957	86.119	94.058	78.687	92.747	88.607	99.904	75.993	96.122	91.337
90.577	95.087	111.18	105.46	107.61	106.08	122.34	101.02	120.2	95.707	94.413	92.016	97.435	82.929	91.278	82.021	106.15	108.46	119.94	111.44	91.565	78.586	114.19	99.377	93.122	69.731	135.83	121.84	92.219	82.063	95.408	88.75	101.87	95.018	89.288	76.7	100.75	93.071	99.96	99.749	98.4	128.7	77.382	74.877	110.42	98.136	97.968	75.1	122.35	84.8
85.783	89.059	113.25	104.76	115.94	114.5	104.63	88.136	121.22	90.462	91.546	51.173	101.21	71.813	104.12	90.877	100.65	91.795	78.652	90.575	131.53	109.29	114.44	110.44	121.14	108.47	174.47	149.33	89.638	76.251	114.33	108.38	84.68	81.973	116.17	116.92	117.37	117.47	126.11	137.85	167.21	141.42	93.227	103.56	128.73	116.1	104.33	90.902	122.16	96.808
91.73	89.125	103.25	104.27	107.25	113.81	99.821	90.429	120.06	107.45	115.08	68.884	108.15	86.41	108.56	93.964	90.554	91.334	60.594	85.445	125.6	112.94	86.409	97.607	123.02	123.74	175.21	154.93	96.185	87.566	111.04	107.77	83.409	87.569	124.06	141.18	114.33	121.85	107.53	133.09	181.47	145.62	92.598	94.513	113.39	101.55	99.139	99.142	106.71	96.402
89.729	84.277	105.14	88.781	129.55	101.27	87.497	74.225	128.2	98.056	106.83	42.054	112.97	75.304	134.95	105.37	78.933	71.236	52.231	72.409	166.15	141.42	114.13	98.961	173.26	156.46	204.77	162.76	97.977	84.173	134.49	113.46	101.07	96.968	199.42	188.3	136.55	123.23	133.12	129.15	202.63	118.45	117.82	112.02	114.99	106.97	104.67	108.19	88.201	94.702
89.267	86.963	101.36	84.573	125	92.773	90.743	78.186	114.72	100.07	102.66	68.824	105.32	83.862	133	106.15	81.187	77.696	79.531	80.126	159.18	131.14	120.49	92.173	165.72	140.86	184.97	146.39	106.38	94.205	132.54	109.45	119.62	113.92	188.31	168.8	136.48	107.11	127.88	102.62	172.13	99.839	112.79	105.9	112.22	107.45	110.47	108.97	89.444	85.781
91.581	95.659	104.03	91.323	114.79	104.6	92.729	87.187	89.707	115.48	84.612	87.049	93.232	93.643	118.53	111.14	101.77	96.004	108.44	94.388	140.76	119.68	130.21	103.45	145.82	133.55	154.95	137.61	110.26	105.92	130.26	107.27	122.88	119.38	127.97	102.13	125.68	98.807	123.28	101.67	138.22	96.907	101.85	101.36	111.98	106.74	116.65	108.49	95.787	83.823
92.136	89.876	107.38	97.341	109.01	118.28	85.298	81.78	75.348	117.32	71.89	66.064	92.693	89.637	115.23	117.53	114.23	98.905	116.76	99.422	125.21	120.44	133.1	119.53	139.05	144.22	159.29	145.36	102.22	102.3	119.23	108.86	117.58	111.62	95.285	70.807	117.8	104.71	133.37	123.34	144.85	100.91	97.768	108.8	101.32	101.14	119.12	111.24	87.091	86.669
104.5	88.602	108.76	106.19	94.055	117.11	81.122	83.826	65.929	114.72	82.585	66.752	99.626	97.074	107.01	117.08	119.9	104.87	117.46	107.14	90.246	115.9	115.45	124.42	121.76	141.17	151.59	138.26	88.301	96.403	85.845	97.022	107.15	101.53	70.77	54.499	101.42	114.75	120.02	139.02	123.65	122.93	81.666	89.012	58.068	66.465	96.936	100.16	64.973	79.217
113.44	90.744	120.89	109.47	102.5	109.47	75.065	82.854	75.788	103.6	78.422	41.03	109.36	93.86	114.69	121.97	112.99	88.314	112.3	108.67	89.85	128.57	141.56	138.05	160.95	164.01	142.98	138.23	76.326	80.438	85.682	98.462	105.08	95.389	97.685	73.761	106.24	127.16	128.35	144.93	127.68	120.25	71.551	70.292	10.301	38.213	71.515	76.93	34.975	67.322
118.55	96.66	114.36	105.15	90.414	74.877	79.114	87.032	72.544	62.925	98.371	73.16	107.83	104.49	107.58	108.14	103.58	89.278	118.06	108.82	78.696	103.56	128.86	116.85	137.62	115.02	112.96	103.43	72.585	74.607	54.004	86.524	102.63	101.53	100.61	94.225	109.98	124.73	120.19	118.54	103.12	126.48	50.109	52.155	-3.8012	36.519	57.797	65.689	44.832	58.45
117.79	115.03	107.15	106.85	84.056	88.312	88.019	105.65	71.457	82.485	95.796	111.55	95.307	120.54	94.607	102.72	108.46	104.93	135.44	120.92	68.089	74.687	127.71	104.25	126.04	104.73	50.584	104.09	96.754	94.919	72.414	94.812	98.153	116.4	32.677	57.578	107.6	110.93	109.66	87.006	119.66	108.97	30.581	41.918	9.4694	54.728	70.48	63.558	62.211	64.2
112.93	115.82	90.488	89.669	75.341	75.011	86.274	94.75	60.641	52.38	104.28	130.07	81.344	112.52	91.434	93.381	121.31	135.44	129.51	111.42	93.459	62.378	96.261	79.616	66.993	58.384	50.664	84.289	108.99	113.37	72.349	90.761	84.302	116.45	23.014	58.301	110.38	104.63	120.89	90.29	123.41	122.82	51.57	80.421	77.526	101.25	93.51	95.95	99.013	87.483
113.09	118.21	85.235	91.125	71.315	104.31	93.52	104.71	64.278	94.55	103.01	144.99	72.013	109.23	85.256	92.314	134.9	172.13	133.73	124.3	91.888	66.838	78.087	75.529	46.848	72.088	31.381	95.33	132.8	146.03	115.4	102.26	81.323	117.02	-12.135	26.931	92.608	89.471	101.82	89.708	128.51	114.69	62.633	83.709	89.661	99.661	96.891	101.57	92.913	93.46
110.6	105.52	87.432	98.588	69.206	115.57	105.5	114.2	78.892	118.11	108.47	147.22	72.18	100.84	83.467	85.648	126.7	186.46	137.17	136.29	81.633	79.457	69.765	77.609	46.515	80.867	30.166	92.828	138.39	158.12	145.71	114.69	94.664	114.58	9.8751	40.467	77.456	71.762	74.424	75.607	111.01	90.175	69.458	73.212	63.125	75.949	82.328	88.857	73.053	80.033
109.91	98.276	97.991	111.87	68.965	110.23	118.61	128.23	91.364	120.57	108.35	149.47	75.37	101.78	74.645	76.847	109.54	177.08	135.9	141.86	66.91	86.796	80.248	89.863	51.352	73.176	20.614	69.774	121.58	146.55	146.48	116.94	108.55	108.9	49.945	62.049	70.451	60.598	47.681	57.232	56.227	60.033	77.954	64.094	39.371	60.408	71.415	74.385	73.268	66.797
104.53	95.545	105.91	121.68	77.27	114.68	124.13	137.91	106.58	123.84	97.478	139.85	83.108	110.71	66.967	72.754	86.398	136.65	122.52	133.38	54.592	81.959	96.801	102.71	61.26	71.294	5.0957	61.606	99.569	116.93	124.9	113.92	113.54	104.12	66.54	80.326	76.027	59.872	44.136	44.275	35.402	20.796	102.06	84.537	59.548	84.309	98.694	86.536	101.45	79.277
99.904	92.752	102.68	114.19	86.085	111.63	119.49	127.38	112.58	109.17	95.094	126.55	96.922	119.31	65.541	74.996	71.069	93.479	88.599	103.91	52.355	65.871	88.826	99.477	37.118	49.47	1.4068	50.775	76.686	82.076	71.841	90.356	100.45	96.622	80.679	106.66	88.595	76.977	67.046	59.924	34.788	21.325	152.26	137.78	139.97	141.03	151.05	134.51	153.62	119.83
94.576	82.028	89.866	99.52	89.092	111.22	116.89	108.2	118.56	103.18	111.78	123.29	117.12	127.06	72.25	81.306	59.458	65.829	57.822	75.183	44.757	44.443	54.373	79.669	3.9889	28.739	2.4809	49.172	73.009	63.891	28.471	66.738	88.167	94.912	87.636	140.62	94.751	94.993	90.43	78.413	64.646	52.103	186.64	170.47	203.4	175.2	185.56	173.98	181.93	152.11
90.531	73.979	87.485	90.189	104.4	116.94	115.93	90.049	130.69	106.52	122.9	110.33	134.44	125.15	89.838	93.461	58.108	59.565	44.723	61.785	60.808	52.535	45.699	74.141	26.765	51.645	27.132	69.592	85.289	66.088	45.081	65.547	89.452	95.954	119.43	172.77	103.59	109.57	115.56	98.682	113.54	87.485	185.16	158.12	195.85	155.81	169.48	163.02	159.25	144.9
93.882	77.457	90.791	91.693	106.67	98.568	118.3	84.73	130.44	85.188	134.89	122.32	136.68	128.3	96.602	96.98	72.767	85.721	54.488	65.664	91.098	76.917	47.061	77.754	49.753	57.197	57.351	64.718	93.401	85.398	74.26	71.659	94.615	92.892	153.62	177.08	108.27	112.56	116.59	106.51	101.2	130.98	140.55	109.79	133.44	100.51	107.13	111.45	122.49	103.42
93.747	83.796	99.926	104.06	109.75	97.217	120.82	92.303	134.76	88.952	123.11	114.56	131.87	126.95	105.38	105.65	87.171	104.58	82.696	85.28	106.34	101.83	86.213	100.66	106.12	90.604	67.514	71.197	100.48	105.31	119.99	97.36	104.93	93.115	168.36	153.37	113.79	102.21	104.1	93.041	104.92	129.61	83.67	65.073	62.096	53.221	58.94	53.264	83.23	57.703
97.373	88.217	105.32	106.77	105.37	85.626	115.51	92.689	125.99	85.437	106.29	91.677	125.34	115.19	115.76	118.81	103.29	114.35	99.04	95.258	103.85	111.08	126.99	121.04	124.69	95.205	67.796	55.083	91.764	107.75	118.44	102.86	99.85	87.381	180.7	124.27	119.36	96.532	93.664	92.613	92.106	127.31	67.358	69.358	61.882	53.915	54.845	42.231	80.972	45.637
107.24	95.066	99.841	104.78	90.946	88.245	105.87	99.017	110.58	108.19	104.61	96.419	117	112.76	114.92	124.6	113.89	117.67	106.67	102.08	76.99	101.55	127.7	120.27	98.699	83.484	58.985	52.297	92.631	104.18	77.563	88.422	83.138	81.566	118.56	73.993	111.73	89.96	79.848	98.257	86.905	121.7	75.825	94.13	99.406	77.445	84.547	73.222	97.449	66.887
110.47	92.402	105.79	97.734	90.58	94.114	97.102	91.621	97.852	123.85	98.662	72.759	114.31	94.263	120.13	134.43	113.09	102.81	101.59	97.331	64.456	98.804	147.64	128.21	99.065	88.111	62.98	59.495	93.513	87.75	59.005	79.674	73.572	75.012	91.638	65.742	111.98	94.48	95.549	116.55	104.92	113.98	100.54	121.68	137.38	102.14	108.87	109.95	104.48	97.865
111	94.467	113.2	95.394	85.468	84.587	94.517	85.214	80.062	102.45	103.43	75.952	106.02	87.088	107.71	126.96	112.16	99.537	97.848	91.956	71.688	98.899	149.52	131.31	91.076	73.869	79.114	55.306	90.386	78.669	51.472	73.829	71.473	68.33	74.213	73.093	110.79	99.781	110.43	125.95	84.303	118.27	99.624	119.87	134.74	102.96	96.707	126.71	106.67	113.99
101.22	99.722	119.14	105.62	87.509	96.865	100.46	90.114	80.524	94.685	96.474	81.456	98.287	91.865	91.579	113.72	106.28	96.279	108.57	101.48	74.035	95.496	155.77	139.14	119.99	95.52	82.105	74.901	93.171	84.203	83.474	92.747	86.645	74.428	55.507	78.869	107.71	94.946	110.39	103.37	84.081	89.54	66.471	87.236	82.148	80.9	72.361	113.72	89.379	106.43
93.736	104.81	117.68	108.68	85.491	83.302	102.99	88.593	81.997	56.246	85.138	83.053	94.446	96.769	83.342	103.21	107.87	101.35	107.1	103.26	89.854	92.984	152.59	142.7	115.3	87.513	81.087	61.094	79.912	89.121	93.453	100	94.248	76.93	78.978	89.037	105.91	94.147	105.21	87.184	44.091	75.896	51.392	75.113	60.806	75.98	59	110.55	92.897	103.09
91.724	105.67	100.07	107.69	81.066	76.657	103.17	93.186	92.301	48.647	88.842	104.1	98.145	106.81	87.114	93.241	103.12	105.68	103.73	107.35	77.712	75.692	115.04	125.22	81.558	70.561	81.921	63.093	79.087	92.923	71.271	92.752	97.857	86.441	73.192	84.956	97.502	88.53	87.637	72.218	34.912	60.174	51.074	71.678	62.25	78.448	75.035	118.41	102.17	103.89
95.076	103.85	95.177	104.02	90.347	79.489	96.743	95.326	107.59	69.973	85.506	100.01	107.99	102.94	108.84	100.36	96.899	94.294	91.305	102.35	85.007	83.167	107.11	124.23	71.219	75.412	95.074	85.178	87.768	86.322	66.038	89.067	95.871	88.948	66.354	72.009	98.609	92.901	97.467	88.38	62.38	50.282	73.219	84.56	80.913	88.592	99.62	125.55	103.93	115.74
105.04	103.11	99.52	103.51	84.874	70.949	99.582	99.862	103.64	91.586	101.83	113.82	117.21	101.28	118.73	108.83	95.246	92.429	89.46	96.613	74.291	82.227	103.84	125.27	42.896	50.217	96.334	82.958	95.49	82.24	55.486	79.128	92.14	89.15	53.514	51.683	95.383	102.64	99.585	111.88	58.3	79.498	81.225	80.688	87.571	84.415	100.91	116.98	105.18	118.49
108.21	105.72	117.54	106.73	88.494	83.354	101.06	104.58	104.4	124.59	96.854	97.118	121.52	95.9	122.52	123.99	97.243	80.084	96.147	92.608	91.309	104.14	138.03	142.96	68.236	69.861	87.52	96.189	103.38	85.266	96.947	97.493	94.483	86.94	41.701	26.978	97.379	112.58	111.55	130.45	69.965	94.017	78.237	80.032	70.342	79.736	91.994	95.855	90.976	118.32
110.29	106.45	113.54	99.126	74.771	64.446	101.19	101.39	91.9	100.86	113.21	111.29	116.89	100.27	109.18	116.73	102.34	88.084	105.73	88.172	106.13	104.2	115.62	119.94	43.852	42.004	90.369	74.252	95.725	94.59	91.448	96.901	95.618	88.255	49.371	31.341	90.223	114.57	99.317	129.59	35.495	125.64	77.162	92.926	68.545	88.291	88.466	96.529	101.96	115.66
103.17	100.75	103.58	91.724	79.836	65.29	99.657	97.872	94.04	90.192	106.01	101.1	110.39	96.592	106.32	110.47	99.104	88.334	113.05	92.872	120.76	102.39	99.129	92.987	66.781	65.895	89.018	79.91	92.891	102.59	103.45	106.29	104.4	100.75	77.067	61.474	82.873	106.43	85.63	110.17	53.26	116.15	93.148	114.84	78.11	108.4	109.14	108.16	108.89	117.42
101.94	98.586	90.446	83.831	92.575	45.932	91.952	90.441	83.626	45.927	99.836	105.34	94.522	88.66	103.47	92.146	101.54	101.26	102.72	92.359	153.48	107.83	64.94	62.963	77.079	75.14	125.26	81.668	85.577	101.63	86.713	93.622	100.89	107.82	121.75	105.29	82.497	103.77	85.957	110.35	60.931	123.91	131.79	144.9	121.32	138.21	130.64	132.29	134.86	127.4
100.38	100.25	93.848	95.065	106.42	53.176	91.473	97.544	71.628	41.25	80.34	106.56	76.541	82.552	95.162	79.521	106.77	109.16	92.799	97.518	175.62	126.33	64.277	67.471	114.85	109.24	136.15	99.158	90.786	104.18	100.72	95.272	93.623	111.17	128.02	116.85	86.162	103.28	94.506	111.97	83.206	129.17	153.13	149.92	149.94	153.45	132.06	132.78	145.67	137.29
93.231	93.22	103.05	110.96	99.61	67.05	96.046	105.05	61.337	48.533	69.221	99.035	65.249	78.704	80.726	72.042	109.28	104.31	87.081	97.193	182.77	148.31	78.133	88.773	132.93	118.69	117.89	98.564	97.921	110.46	121.91	112.05	88.98	107.75	114.56	116.63	94.179	104.29	106.6	102.94	92.119	141.25	145.57	144.71	161.86	162.3	111.67	117.02	143.24	142.95
91.471	89.211	105.42	117.51	68.687	74.614	103.45	109.26	49.213	62.253	75.904	96.993	63.05	83.584	58.669	73.295	117.63	107.3	92.706	98.826	147.17	144.88	84.975	102.27	97.51	83.479	61.58	58.276	96.635	122.86	117.59	118.48	90.433	105.32	102.21	103.71	93.296	106.46	95.146	85.408	44.579	167.63	117	127.45	163.32	156.52	79.778	94.648	133.84	132.77
93.841	91.739	95.712	104.51	56.874	79.786	93.618	99.214	57.303	67.605	81.867	76.255	65.359	82.326	54.61	79.889	120.76	104.59	99.671	100.64	120.82	135.63	85.597	98.148	68.441	62.324	52.012	42.67	92.237	123.29	99.146	115.05	104.17	107.01	116.75	111.06	98.588	108.46	96.07	78.041	22.84	158.23	99.102	126.19	163.78	151	69.648	85.792	117.17	113.81
107.69	111.41	70.974	88.399	63.656	73.484	78.716	91.656	65.931	58.71	101.61	97.144	60.386	88.502	53.366	70.534	119.49	122.49	115.04	115.99	75.616	92.806	47.304	65.157	36.606	44.198	105.64	61.332	90.166	114.05	41.947	79.46	120.17	119.51	119.41	121.26	97.863	104.74	86.955	78.803	21.542	129.03	85.606	112.46	156.73	130.46	78.543	89.133	112.19	84.076
109.82	126.42	62.228	92.283	99.396	92.843	72.098	94.32	89.969	75.294	94.477	101.49	55.383	86.13	65.839	62.62	101.86	123.07	133.37	138.75	44.496	57.136	45.88	57.398	89.412	96.714	176.92	138.29	102.94	99.048	37.311	69.586	136.52	135.5	101.1	127.59	101.68	94.316	92.102	74.169	105.73	56.221	75.748	94.819	129.38	110.32	104.16	92.722	101.78	66.247
108.47	124.8	84.464	103.76	93.673	46.858	84.491	91.819	74.897	22.27	76.061	97.678	54.964	77.528	64.725	68.386	103.95	134.53	118.97	127.04	71.432	55.742	83.412	90.666	78.955	58.769	163.17	85.622	82.575	89.228	39.453	63.462	112.04	114.81	124.32	115.72	98.149	99.693	94.516	89.787	37.377	78.805	92.974	109.83	151.26	125.73	101.65	116.18	139.41	94.551
97.531	129.9	90.342	117.07	147.36	117.07	84.857	101.25	98.813	83.399	74.596	100.47	65.693	77.058	79.739	57.366	101.38	130.81	118.72	132.32	77.859	75.035	81.725	96.612	170.91	163.19	244.08	207.69	116	103.61	88.94	87.451	107.74	124.01	77.478	85.386	110.72	105.5	105.12	113.22	174.13	63.983	123.67	120.95	130.49	115.43	140.99	125.1	120.88	81.735
87.1	112.06	91.601	111.13	145.92	147.93	91.716	103.63	110.79	123.07	93.536	104.8	93.564	84.235	92.508	68.085	104.52	128.12	101.86	114.13	99.018	110.28	70.3	94.202	166.39	172.55	215.63	214.8	132.42	126.95	117.64	115.98	100.53	121.45	66.143	70.619	106.85	108.16	94.227	120.24	195.57	104.67	157.7	147.11	134.15	122.71	160.72	134.8	113.39	84.03
87.978	94.602	77.246	90.535	118.36	149.36	93.767	102.43	117.82	141.71	132.9	135.2	120.02	102.74	104.6	81.979	102.92	129.29	86.629	94.048	112.27	130.98	31.599	68.515	106.08	126.07	161.46	177.2	137.83	140	106.18	125.41	103.99	120.91	68.392	82.868	95.46	102.23	78.075	110.81	172.26	147.26	169.07	156.54	133.92	123.22	162.63	131.45	109.22	83.443
96.068	87.623	84.246	76.45	100.89	135.59	98.055	95.137	121.08	147.85	133.14	124.8	136.65	105.92	126	116.35	97.558	116.5	77.865	81.275	118.55	135.18	65.301	79.769	93.495	100.42	87.857	120.12	120.34	125.36	115.44	125.54	113.14	116.13	125.64	116.16	93.483	102.64	87.006	101.15	138.84	159.27	157.23	139.34	124.67	112.31	138.09	103.25	100.81	88.607
111.67	94.882	86.925	71.534	82.212	90.547	102.34	86.674	105.41	100.48	141.41	147.58	130.69	114.99	128.81	120.85	91.725	110.55	79.222	75.72	106.01	100.05	68.939	76.888	57.307	44.302	75.226	61.103	87.495	97.761	75.519	84.84	105.98	102.74	164.44	142.07	94.665	107.9	97.398	92.855	80.853	170.74	123.37	107.68	114.54	94.169	101.05	85.566	114.4	98.079
118.6	111.98	97.626	85.192	94.101	103.29	103.47	97.318	110.28	110.93	125.24	151.89	116.28	129.32	127	116.61	88.172	84.721	93.087	87.076	101.64	79.654	84.445	84.783	90.502	81.579	94.574	88.532	84.429	88.088	84.551	67.394	91.288	87.94	119.78	103.67	98.011	111.39	107.87	84.68	96.846	130.49	86.778	76.095	76.81	67.996	83.321	76.229	100.67	107.68
112.41	101.04	98.369	86.801	94.054	94.666	108.65	98.608	112.18	101.05	137.47	141.03	115.9	134.1	130.88	111.03	85.071	58.64	99.843	85.743	94.925	61.766	74.947	72.705	80.713	79.51	113.31	83.929	90.017	91.863	72.689	60.003	78.331	75.282	108.64	87.965	97.162	113.97	99.006	77.262	93.705	116.03	75.063	69.79	61.184	60.042	82.285	91.438	89.897	109.58
106.39	89.707	101.23	82.707	103.66	99.87	105.93	104.06	119.04	121.4	146.7	108.23	124.12	132.12	145.68	123.92	96.432	43.032	99.092	81.106	119.36	87.075	85.888	74.546	89.461	102.94	118.22	90.656	115.85	109.39	94.198	84.569	79.487	71.198	106.39	68.388	97.798	115.63	96.573	93.068	105.11	107.63	82.06	74.006	50.041	60.731	89.429	100.55	66.604	101.16
108.08	82.358	92.815	77.972	100	89.09	105.55	109.43	111.34	132.69	173.73	106.55	132.81	128.95	156.76	133.77	111.05	60.102	105.38	81.011	117.67	100.59	80.263	71.868	74.035	90.359	115.74	82.061	140.67	124.73	94.578	105.32	99.288	85.973	117.53	78.943	96.627	112.58	92.406	111.44	114.47	126.41	74.374	61.064	40.903	61.189	85.673	93.045	57.197	79.621
116.24	92.946	91.673	85.512	95.663	89.828	103.98	118.66	101.08	148.65	168.58	113.9	130.73	123.87	156.41	139.5	127.5	91.148	116.31	88.896	120.33	119.49	93.975	90.793	81.764	92.574	100.81	87.551	154.05	132.77	116.18	124.19	119.56	102.39	99.257	77.857	100.09	110.29	108.26	131.33	134.82	141.08	50.035	42.225	29.039	64.327	66.948	72.672	57.985	72.208
117.19	95.307	97.096	92.724	91.578	87.399	111.78	110.45	92.141	140.04	141.27	101.16	129.65	101.66	152.88	136.83	129.54	116.49	127.93	97.302	92.165	108.11	119.8	109.49	96.413	88.56	86.67	84.241	140.56	124.99	132	121.34	135.3	117.82	118.39	105.12	109.23	114.33	126.74	138.1	158.79	153	33.983	32.135	31.747	67.855	46.382	58.279	64.757	69.055
108.98	90.528	99.3	94.173	84.495	93.442	114.22	102.07	100.66	119.72	108.62	93.048	122.06	90.391	135.57	115.56	117.46	119.03	127	99.681	96.474	107.93	115.17	104.51	92.187	85.516	90.712	98.992	127.01	117.68	142.5	114.26	133.7	116.36	86.266	106.8	112.92	108.07	136.16	125.17	173.33	127.44	34.792	49.557	37.17	75.414	42.696	67.859	67.14	77.291
100.18	83.873	109.02	88.011	82.439	91.564	118.12	93.078	107.8	93.187	85.528	74.766	113.15	84.077	113.91	100.63	108.01	111.29	112.4	95.915	110.44	110.41	119.04	97.209	78.021	80.097	95.2	98.809	112.42	108.48	144.59	104.57	122.66	105.31	78.805	99.168	110.04	101.29	126.56	115.46	139.86	97.407	62.536	75.137	55.024	77.074	50.377	83.447	66.561	75.031
90.189	75.352	117.06	84.749	82.173	86.375	126.41	90.194	110	79.672	85.089	57.914	103.49	82.607	94.094	95.447	96.525	94.676	98.141	92.762	105.91	101.92	129.56	95.459	71.1	76.862	89.577	90.714	105.33	95.186	137.08	106.86	117.15	99.83	97.025	105.06	102.06	90.565	104.47	98.659	97.72	69.685	90.24	91.751	76.764	81.762	68.915	92.408	72.728	65.899
89.514	85.156	115.97	94.119	77.817	86.43	128.75	103.25	103.13	88.373	93.632	71.739	85.779	95.08	69.413	92.551	96.506	86.462	89.186	94.344	104	99.51	123.96	102.61	62.735	76.382	71.793	83.263	104.12	87.707	120.81	113.71	106.62	95.688	84.138	90.949	89.726	84.057	86.756	87.961	45.53	70.36	104.85	105.27	106.79	104.11	89.529	102.34	104.1	78.429
84.908	89.509	110.63	102.92	86.183	92.663	120.36	104.79	105.73	101.98	81.516	52.635	78.985	87.413	71.689	102.45	94.899	68.834	78.742	89.87	117.09	112.44	128.02	120.51	85.249	96.622	58.96	79.58	93.914	76.773	117.96	124.88	98.579	93.462	114.91	112.41	92.839	95.014	104.17	90.443	39.594	90.568	130.82	142.36	158.86	155.61	116.14	123.53	145.56	119.15
82.845	87.185	93.988	107.52	81.484	95.524	112.77	106.61	109.54	117.48	73.118	55.217	86.037	84.162	81.389	111.29	92.012	68.562	76.489	90.466	104.43	111	97.815	114.51	71.008	87.71	26.148	56.497	79.511	79.502	97.008	115.82	91.979	97.722	136.14	137.42	89.122	106.78	104.73	85.378	31.095	124.36	151.57	166.41	202.11	192.89	133.36	145.84	178.21	160.62
78.389	78.622	85.363	104.99	87.949	108.89	95.962	107.93	129.82	133.13	54.168	47.526	99.966	84.218	102.02	122.68	82.833	62.157	70.551	88.976	124.72	134.42	80.404	104.91	76.362	101.61	15.374	63.503	76.948	87.235	106.93	119.12	92.702	99.377	130.05	151.89	92.457	106.16	112.95	80.974	65.631	101.1	164.55	176.88	203.9	199.67	141.96	151.65	165.78	185.38
89.556	85.895	85.522	107.61	76.927	104.07	93.956	122.61	121.38	133.96	69.268	100.54	105.62	111.6	93.944	121.81	85.027	89.988	77.876	98.88	100.8	121.17	60.776	89.881	43.347	75.487	-1.2455	50.973	80.22	102.06	93.798	106.57	93.323	104.32	80.767	123.55	80.571	88.087	78.064	71.776	43.09	72.692	137.46	126.16	156.01	146.9	120.71	122.36	131.71	165.64
97.203	96.868	110.95	109.56	95.267	95.028	88.422	116.07	107.93	102.88	71.862	100.75	104.35	114.99	93.361	124.16	89.058	96.81	76.782	95.06	116.93	124.35	115.94	115.11	84.413	92.251	38.403	62.466	78.646	93.665	116.16	115.85	93.595	97.312	90.83	114.03	93.098	78.42	86.126	88.987	51.885	33.284	112.88	90.362	105.06	98.399	97.875	84.525	88.963	134.74
102.13	109.76	128.56	119.21	101.86	87.294	92.791	107.55	85.85	69.147	87.528	115.81	98.03	116.94	80.981	110.81	92.565	101.79	86.154	94.167	116.16	105.14	154.63	137.56	118.64	98.013	73.338	67.699	76.202	86.923	120.53	121.25	84.039	85.738	92.178	97.587	95.261	74.389	84.532	93.765	43.623	40.915	80.388	66.987	65.254	66.96	80.665	65.2	72.541	110.06
98.347	117.72	134.03	128.77	113.63	101.62	93.914	95.64	79.948	57.079	87.727	112.52	96.036	107.46	79.047	95.206	93.602	94.069	94.984	95.115	130.71	98.037	171.89	150.97	164.26	126.93	104.2	88.91	75.311	88.95	128.47	124.69	66.409	68.722	97.801	83.538	90.74	85.478	86.32	94.322	52.99	85.543	74.749	79.291	52.947	64.218	82.927	78.595	75.297	102.65
87.592	112.6	128.97	125.26	127.27	104.43	82.581	73.505	86.732	26.897	73.822	84.364	99.759	85.763	94.517	85.453	92.83	78.813	84.418	84.78	183.95	120.34	165.08	148.57	187.51	141.92	142.39	97.359	65.589	92.487	125.96	117.29	43.369	42.732	140.75	97.042	88.073	109.53	99.942	103.92	57.277	150.9	109.76	126.81	76.765	85.701	96.605	119.98	94.603	109.51
[truncated: 66 more columns]
