# Supplementary material for: Constructing high-order functional connectivity network based on central moment features for diagnosis of autism spectrum disorder
Source: PeerJ. 2021 Jul 6;9:e11692. doi: 10.7717/peerj.11692 (PMC8269664; doi:10.7717/peerj.11692)
Supplement: Supplemental Information 2 [file peerj-09-11692-s002.zip › raw data/Subject_86.csv]

101.52	101.52	58.265	80.051	77.672	100.43	80.94	75.136	81.576	88.283	111	121.94	133.08	109.29	121.92	120.56	125.47	127.98	109.38	102.39	146.21	122.64	89.554	130.12	81.548	106.08	51.791	118.07	133.4	161.05	120.2	122.44	100.56	98.225	31.443	91.343	135.1	132.36	120.85	121.2	186.66	143.12	73.962	85.839	73.285	92.241	96.302	82.316	93.351	95.722
107.62	106.73	68.817	81.407	80.294	131.67	97.804	96.055	92.653	107.23	104.78	107.7	138.09	115.74	122.85	117.41	113.42	127.31	112.22	100.9	121.85	123.15	96.254	109.47	82.479	128.67	26.242	123.68	137.61	160.21	144.68	133.55	106.32	110.64	58.553	72.706	121.08	144.63	106.98	110.28	142.99	109.83	89.452	93.408	117.75	110.77	96.661	75.931	97.333	80.686
105.87	112.89	95.411	95.979	108.42	138.28	110.17	109.86	108.77	114.69	93.612	90.374	130.92	107.62	131.96	111.8	99.252	102.97	101	92.677	107.07	117.04	126.11	102.45	109.76	127.68	69.292	125.47	126.6	122.62	153.36	126.96	119.47	125.66	93.17	70.793	106.05	140.13	97.662	100.14	119.29	92.651	100.85	98.381	142.28	103.25	103.71	89.912	99.145	81.783
104.78	110.72	113.26	97.662	143.78	137.14	109.89	100.76	129.41	122.15	92.879	81.12	124.05	99.638	151.47	105.04	92.012	86.297	97.914	85.607	108.09	112.36	142.86	85.777	129.97	115.64	117.63	126.8	117.5	91.321	139.37	102.95	123.77	124.31	121.42	81.515	104.07	132.54	107.7	104.63	115.22	103.41	96.768	92.499	138.41	82.09	109.83	104.81	89.422	70.227
112.11	111.39	119.71	87.917	154.59	126.31	108.92	81.627	148.74	122.06	108.08	99.712	130.11	108.82	159.52	103.26	96.859	91.935	114.63	93.186	108.23	108.91	143.68	72.266	110.54	95.78	130.59	124.63	112.91	89.166	108.06	80.705	120.09	111.81	131.82	98.39	105.43	117.91	112.05	96.623	116.6	108.78	90.491	84.13	120.52	74.529	111.83	112.22	87.567	63.704
124.14	117.75	117.61	77.465	125.42	102.38	113.27	70.606	149.4	103.76	127.58	138.59	141.98	131.38	139.63	109.45	107.16	110.5	135.65	111.52	92.61	99.712	135.24	75.462	49.15	71.282	102.88	112.51	108.89	106.55	74.521	74.766	112.76	98.92	125.66	113.95	103.28	99.147	102.33	73.181	119.15	93.057	99.984	84.106	104.42	91.264	113.42	113.22	104	79.078
130.06	119.15	116.99	82.965	89.055	81.662	122.45	78.291	133.72	80.677	138.2	169.25	148.45	146.89	114.31	127.84	111.26	120.62	138.83	123.51	80.705	92.334	136.24	105.63	-0.34446	59.487	75.592	104.02	108.81	122.25	67.678	91.589	106.04	92.578	108.55	123.07	100.34	88.132	93.884	59.118	124.1	81.594	114.52	85.291	88.555	109.1	109.67	101.12	114.6	100.47
133.75	111.93	108.37	88.52	70.848	93.382	131.94	106.88	120.13	84.166	138.78	173.93	150.68	154.51	111.09	138.74	110.37	124.27	138.23	129.36	69.486	88.161	130.9	126.56	-19.113	61.372	38.585	104.93	124.23	134.59	92.328	116.23	102.94	92.192	83.658	114.4	96.628	83.947	90.767	58.148	115.13	89.814	118.9	80.539	81.97	112.03	94.81	74.623	101.27	100.36
127.07	96.202	101.63	88.564	86.391	118.5	136.38	131.33	126.32	104.59	126.04	144.08	145.56	139.79	126.12	123.34	105.17	109.37	125.16	114.7	55.436	85.96	128.14	123.24	18.033	72.336	30.62	109.61	136.08	119.01	123.55	128.07	107.87	95.773	70.91	106.11	100.78	89.161	99.135	70.584	111.48	92.16	116.81	82.119	95.397	96.107	89.577	65.511	76.973	83.946
118.38	87.092	103.1	91.592	103.59	121.72	130.9	141.93	120.44	115.7	111.08	107.68	128.19	118.36	120.63	94.094	95.983	92.343	112.42	100.62	37.503	85.657	127.45	117.46	73.193	82.535	50.716	110.03	125.04	87.707	131.49	126.11	119.82	103.48	85.72	112.2	103.46	102.33	102.47	80.581	98.189	79.038	117.89	100.39	122.52	90.525	97.447	85.751	75.264	82.657
109.14	89.473	111.88	96.571	120.04	125.89	126.53	139.94	133.52	130.24	103.31	105.61	113.44	113.09	114.54	80.653	85.144	81.933	106.46	90.714	41.469	93.582	132.6	111.29	138.59	114.03	86.97	117.27	106.91	71.351	139.81	132.8	130.43	120.37	111.49	116.37	94.303	108.89	91.609	80.593	77.299	44.545	127.91	132.63	157.3	116.68	115.92	117.71	104.03	104.01
104.68	100.84	104.1	89.485	122.42	130.59	115.35	120.92	145.83	134.03	103.21	108.68	98.906	108.41	108.55	68.52	85.444	93.186	108.06	85.776	58.976	96.64	104.26	74.139	134.23	128.53	81.692	113.68	104.44	84.556	126.34	122.85	119.93	123.37	121.51	93.96	82.668	104.75	82.286	88.65	55.967	34.789	133.84	148.63	177.26	154.35	121.95	125.14	141.53	134.01
103.05	110.5	92.116	88.108	114.32	126.11	102.34	102.65	137.88	118.1	105.09	106.84	86.656	100.25	99.096	72.216	94.107	105.31	107.35	88.102	81.801	100.86	85.573	51.537	103.51	127.04	76.756	106.45	108.26	104.74	114.4	114.21	109.13	123.68	121.4	86.63	76.306	90.55	76.435	99.489	58.457	59.945	135.27	145.56	170.51	171.54	117.09	118.61	153.57	153.57
110.15	112.82	88.154	99.981	98.704	114.24	95.903	102.72	105.88	96.822	107.52	101.15	81.751	96.946	85.68	94.03	102.94	111.52	109.01	101.26	98.39	112.35	100.39	70.687	89.911	119.21	89.129	107.09	106.16	117.98	114.41	116.94	109.97	124.32	118.78	112.2	74.82	74.993	66.923	95.079	70.208	100.06	128.61	131.13	144	157.8	104.42	110.24	129.93	147.83
115.59	103.45	95.431	110.54	98.616	102.22	97.678	102.63	92.696	86.552	101.9	78.777	82.694	80.877	86.102	102.91	105.61	106.17	97.447	93.435	108.61	121.53	127.18	92.025	108.78	109.7	117.23	112.86	96.236	107.93	104.21	106.21	104.25	107.18	109.75	135.72	85.721	74.205	70.464	86.773	88.791	111.6	113.98	115.17	121.12	120.17	96.949	106.01	95.147	122.36
111.1	86.687	115.78	124.94	110.63	93.522	100.84	100.23	94.82	94.498	90.268	71.707	81.241	69.769	93.314	113.63	92.924	92.856	75.393	71.621	122.29	126.15	156.87	122.77	170.25	126.2	168.01	128.11	76.996	85.16	95.776	100.85	93.252	87.276	108.79	150.12	99.448	95.891	86.745	85.081	102.89	84.043	107.45	114.69	110.26	94.852	102.33	114.69	79.683	100.51
103.01	80.274	121.78	128.95	110.54	93.384	93.693	99.851	90.286	115.38	81.877	94.153	75.674	82.837	89.497	118.78	80.973	95.096	72.57	68.349	117.2	112.67	145.55	134.36	198.19	148.78	181.6	135.46	69.56	81.115	87.942	101.68	83.05	79.381	109.89	140.9	101.76	118.19	97.934	85.243	97.348	47.701	118.48	125.33	113.33	105.03	108.09	125.97	94.681	100.08
88.099	86.592	115.81	136.28	107.35	85.83	73.482	95.983	65.815	122.25	78.349	117.79	63.863	95.799	65.414	118.35	82.614	104.82	80.013	84.705	102.69	93.065	110.24	139.45	180.07	157.54	180.76	132.54	76.056	89.694	84.237	105.65	83.337	88.048	111.73	130.4	98.367	130.01	103.17	96.537	91.011	52.121	130.77	127.8	109.86	123.23	104.6	130.59	109.83	114.52
74.127	97.926	105.13	143.53	117.22	92.597	58.073	94.078	57.121	127.13	80.355	131.38	60.707	102.26	47.884	117.99	98.711	114.32	91.78	106.41	98.74	90.907	81.969	137.91	156.57	161.36	174.85	134.65	96.236	108.49	104.25	116.94	93.947	107.46	107.98	127.58	91.739	122.78	97.977	108.46	87.258	98.122	129.12	116.69	102.36	129.18	96.023	122.3	98.05	115.14
65.261	100.99	91.189	132.6	126.87	105.2	50.808	85.295	68.068	120.59	77.413	118.25	60.781	90.333	39.777	103.82	116.35	118.29	88.493	107.83	101.37	103.13	63.219	111.44	141.57	152.17	154.31	131.9	108.71	116.66	117.62	112.98	96.561	112.75	109.22	132.54	93.166	111.06	99.446	124.09	96.547	146.05	122.75	107.49	106.05	122.4	102.78	116.19	74.554	96.152
65.012	104.63	105.07	140.35	124.28	96.916	59.252	90.192	71.541	94.366	73.25	122.92	62.639	85.445	33.407	113.99	116.61	111.75	75.92	108.54	125.74	132.8	104.02	137.93	177.79	143.97	177.33	139.06	90.083	109.07	128.76	122.38	102.79	120.28	128.86	164.94	85.281	98.155	86.562	111.69	109.22	154.27	123.42	115.53	113.05	119.79	118.87	123.55	69.675	96.084
64.394	98.545	111.76	127.11	118.16	83.458	60.054	74.811	78.573	63.503	65.535	105.68	58.415	64.263	50.985	103.45	108.54	107.7	53.958	85.673	152.29	141.71	120.88	126.75	184.59	116.83	175.17	130.41	72.891	93.046	97.271	96.65	79.204	97.584	147.62	167.96	95.211	106.02	107.73	120.19	134.89	133.68	124.21	121.57	119.12	115.33	128.75	118.93	83.552	98.916
72.893	98.058	115.78	118.41	106.44	80.58	59.384	71.124	75.338	57.964	71.874	109.81	62.707	71.03	79.701	109.32	100.17	109.75	63.381	86.354	167.34	135.29	136.2	128.76	173.09	102.38	161.72	125.95	70.171	92.997	82.376	88.398	66.684	88.005	163.2	167.06	103.79	115.84	123.77	116.53	141.76	104.84	123.67	123.84	113.82	118.84	114.51	104.29	93.228	103.2
90.185	109.79	115.44	116.54	97.678	79.736	61.043	76.053	73.046	74.137	87.227	111.64	74.564	87.38	95.533	111.15	103.08	110.58	97.303	105.39	151.19	115.47	143.84	131.52	133.13	88.978	136.27	117.81	79.608	96.457	83.828	87.464	76.358	91.909	164.08	164.88	111.27	114.78	122.22	96.06	126.23	87.018	114.02	117.25	104.64	117.89	84.918	90.069	82.422	104.18
104.5	114.3	115.17	113.08	115.46	102.82	72.616	78.12	115.94	121.48	96.344	100.46	89.293	93.123	113.17	108.19	104.28	98.55	116.47	102.51	135.86	106.31	148.85	115.63	126.78	107	113.12	118.29	92.754	93.034	110.69	89.76	88.863	92.002	151.37	154.01	122.38	113.04	121.36	87.516	100.05	84.552	91.229	106.52	105.98	109.51	69.984	82.298	47.099	77.854
115.42	117.34	123.56	121.64	123.52	111.75	89.921	91.493	150.45	152.78	93.256	102.9	92.92	99.98	96.429	112.97	92.209	82.291	113.01	96.622	119.83	111.42	167.4	125.01	155.06	134.68	109.44	119.15	80.703	79.034	132.18	98.558	102.61	93.181	148.09	161	116.45	105.16	101.61	73.275	69.743	85.272	79.32	107.1	119.39	111.02	80.462	97.795	30.286	64.636
111.38	113.73	135.88	135.48	127.25	107.28	103.35	106.64	167.68	151.51	81.382	118.1	87.95	102.56	71.403	121.47	71.75	68.764	85.071	85.508	115.2	120.42	189.88	151.26	198.14	153.79	134.36	119.05	55.247	60.266	126.28	102.34	101.53	90.069	157.27	180.14	97.651	94.823	79.136	65.415	63.486	84.22	81.58	109.77	130.87	114.38	101.41	117.56	45.248	74.97
94.537	97.288	140.42	145.31	136.52	111.88	103.35	114.25	157.54	135.1	77.134	130.62	83.644	102.96	68.133	134.3	57.391	67.723	56.507	77.786	126.58	124.41	197.07	177.03	222.85	164.94	176.74	126.97	42.857	54.158	104.41	102.7	83.805	82.72	177.64	204.74	82.246	92.846	75.434	80.358	79.375	99.744	84.674	100.66	119.83	108.2	104.91	114.17	66.288	84.98
75.986	78.449	125.42	130.73	153.87	132.47	94.011	103.1	145.4	122.19	83.261	113.03	88.675	92.651	92.372	119.45	69.446	75.037	47.171	70.843	122.71	106.26	165.36	152.33	192.63	150.97	201.9	130.53	57.06	55.555	74.978	86.609	64.213	72.96	189.42	211.02	83.403	89.968	90.543	105.57	111.27	112.25	87.957	87.174	106.13	91.374	94.367	96.368	78.131	86.361
76.637	79.191	113.61	123.31	153.69	138.77	89.57	97.092	112.9	111.22	96.859	91.62	95.053	90.86	100.94	100.3	96.99	85.02	71.191	90.61	100.25	84.26	132.22	131.69	139.95	122.45	218.29	134	72.685	61.969	67.862	84.715	76.277	83.515	189.47	206.97	82.459	76.793	86.419	101.12	119.07	111.51	97.571	91.349	104.79	88.286	84.461	93.682	87.914	100.99
90.622	86.665	110.25	119.17	154.23	153.26	97.996	92.136	113.1	124.77	102.63	76.155	96.743	89.949	118.52	87.07	114.4	93.607	101.43	104.17	101.73	82.651	97.991	98.729	121.69	116.62	203.04	146.5	93.08	81.086	97.475	96.818	95.09	95.859	159.05	151.92	79.221	67.175	79.447	90.635	92.292	102.91	101.72	105.36	121.54	103.41	88.177	93.77	96.721	107.42
100.11	90.662	112.71	112.8	135.94	148.02	108.79	88.409	124.66	124.58	89.302	76.827	84.536	87.387	121.45	79.674	108.25	92.763	112.03	102.94	105.3	89.313	70.964	64.556	137.96	122.43	156.5	141.95	99.902	93.481	130.57	112.76	111.89	108.88	118.91	78.667	76.089	64.293	76.31	82.36	67.86	77.633	122.73	129.86	148.44	129.53	117.36	112.78	123.97	116.29
101.88	91.899	125.75	121.55	99.847	112.68	118.08	99.826	109.05	95.059	77.654	100.38	71.834	93.357	102.25	94.818	87.555	90.109	113.45	109.62	100.94	98.296	74.474	78.428	160.11	125.4	112.4	122.92	91.136	99.034	147.5	135.29	127.42	128.16	89.49	40.105	69.73	64.065	65.342	66.122	51.685	60.098	148.18	142.95	146.55	142.08	136.79	129.72	154.17	128.71
97.813	82.733	127.43	113.82	82.602	93.918	124.58	106.19	104.42	73.187	83.513	106.02	78.366	92.783	102.28	99.313	78.072	93.857	111.76	105.04	82.374	93.795	69.68	75.635	144.01	116.98	59.233	94.822	92.555	99.531	133.58	132.07	119.57	128.32	67.543	25.985	78.716	67.499	70.666	63.93	49.994	60.423	155.04	130.48	117.56	123.25	129.11	116.98	156.81	112.36
101.65	75.468	135.21	116.29	93.124	101.25	136.15	119.41	104.55	80.951	111.8	113.94	102.79	105.68	115.82	118.24	79.499	97.983	116.34	107.41	72.179	94.594	87.482	98.185	142.17	125.36	59.629	90.373	92.268	97.248	131.31	138.12	111.99	128.48	68.579	53.463	87.625	68.568	73.286	59.786	43.512	73.055	145.02	117.59	82.619	100.69	105.44	93.98	130.89	82.823
113.77	81.844	144.07	124.42	113.65	112.99	144.64	129.79	105.27	99.79	137.02	123.02	120.75	123.45	119.79	129.3	85.588	96.271	114.34	111.9	65.369	97.749	106.79	119.93	160.89	134.09	103.08	96.916	82.577	86.657	135.12	146.01	111.04	129.47	86.272	87.808	88.007	63.099	70.07	52.802	39.416	76.092	141.14	126.03	82.407	103.77	98.289	92.583	114.33	77.109
124.59	94.398	135.22	117.25	131.96	129.11	138.96	125.4	115.33	119.53	139.45	122.34	118.26	130.69	121.84	112.51	87.695	96.596	98.824	103.15	65.536	99.624	84.839	92.1	174.45	130.68	120.92	98.144	84.159	84.418	130.69	136.95	98.085	115.52	93.936	71.904	82.941	60.235	76.485	62.707	36.544	77.302	142.73	135.34	116.89	129.31	107.44	97.038	124.19	92.812
117.82	95.958	126.32	117.15	137.81	131.01	122.9	119.94	110.35	122.67	122.01	124.96	99.566	130.2	115.71	108.51	74.205	86.508	68.919	85.392	77.484	106.97	70.818	78.793	209.51	138.31	138.02	99.371	88.44	84.184	137.65	140.79	87.559	105.2	100.66	49.508	77.791	72.2	91.115	88.394	43.438	83.192	146.71	129.62	138.28	146.87	119.3	102.77	143.2	113.29
104.96	93.608	117.84	121.38	107.55	104.91	111.74	133.12	72.366	105.87	106.6	131.02	86.345	134.8	83.773	118.32	63.375	77.119	60.836	86.316	55.395	98.272	78.966	102.42	205.94	132.85	130.09	86.218	85.607	80.01	138.87	153.51	94.863	107.76	106.39	61.337	69.311	80.076	84.605	87.915	45.848	76.933	151.62	108.72	122.27	138.11	113.53	107.4	157.64	132.14
92.899	79.81	114.88	120	96.654	102.29	123.05	147.84	74.865	122.04	107.21	116.21	96.011	126.4	85.133	133.69	65.237	74.39	73.408	80.659	43.418	83.718	101.37	126.71	182.47	137.34	108.27	85.436	89.724	76.952	143.11	155.89	94.278	97.247	93.327	79.917	69.721	86.419	80.13	82.438	36.448	66.692	124.53	70.621	70.686	94.668	82.7	80.229	134.24	108.07
91.714	71.541	120.39	116.76	102.78	112.21	148.53	155.44	109.19	156.46	115.15	92.9	111.46	110.51	102.08	141.85	77.951	78.948	98.232	80.364	47.62	67.693	129.68	144.32	161.12	140.87	99.431	95.883	86.662	72.709	144.02	144.89	92.152	81.098	76.386	99.21	70.569	81.16	73.621	68.357	27.781	45.519	90.336	52.04	29.666	56.952	58.383	54.219	100.59	72.029
96.186	77.869	131.82	120.41	111.22	106.29	160.31	144.05	131.94	163.44	113.07	75.727	106.59	90.077	105.47	137.62	89.761	84.255	112.57	92.727	71.87	60.436	153.61	157.97	161.84	129.71	127.11	108.01	73.209	69.853	134.11	126.59	96.601	73.88	74.836	112.62	70.363	71.155	70.459	58.622	42.145	30.04	75.833	66.088	27.225	51.521	64.048	57.133	88.345	60.455
95.566	88.026	135.18	120.85	127.99	100.45	143.91	106.79	141.84	139.17	100.16	63.419	86.648	65.525	113.84	121.68	95.728	88.823	107.14	101.34	120.64	71.594	153.28	144.73	175.71	110.87	164.59	120.81	78.711	84.543	119.28	104.8	97.985	74.052	80.052	96.237	79.091	72.01	84.895	73.014	75.713	44.991	70.735	81.05	49.788	62.915	83.211	64.924	91.039	61.861
89.178	89.613	120.01	106.24	126.11	93.255	104.19	60.613	116.07	89.66	88.191	55.3	67.728	51.352	113.8	105.07	97.156	90.283	93.957	102.71	148.62	86.461	131.06	112.05	163.65	91.768	171.58	119.45	99.587	106.04	100.56	88.494	102.71	84.609	97.401	82.139	102.07	89.511	111.52	102.76	112.39	76.756	75.717	86.815	70.827	71.782	101.54	75.907	96.205	61.694
90.7	92.815	111.05	106.59	96.319	76.422	77.332	49.426	56.671	44.451	94.918	77.394	71.149	71.936	93.513	122.02	95.909	89.007	100.42	118.76	141.79	101.44	139.64	132.26	133.93	89.031	167.27	115.82	108.2	119.67	99.47	105.17	130.1	117.67	122.63	113.7	113.74	102.53	108.21	100.38	120.94	93.333	83.425	92.079	68.796	73.94	102.76	92.346	96.682	71.049
101.05	94.144	97.851	96.09	77.138	88.272	80.466	59.936	49.449	53.954	110.14	96.591	97.838	97.514	98.075	130.26	98.769	96.475	119.62	119.25	120.5	103.14	133.64	130.71	78.246	96.879	112.84	111.17	114.35	123.97	97.973	110.24	138.47	128.2	120.14	129.84	114.37	103.04	97.726	88.588	104.28	84.33	75.525	92.934	62.551	69.474	89.496	89.977	89.477	69.994
107.13	98.598	97.752	101.94	69.809	87.868	97.1	80.839	65.692	76.318	109.9	110.38	112.54	109.28	94.378	127.3	94.468	97.323	122.16	111.59	105.24	97.759	131.73	141.62	49.844	101.97	87.203	106.49	92.327	101.29	86.581	104.55	133.12	121.73	112.94	145.69	103.6	96.135	89.392	83.448	100.87	64.146	72.694	105.05	64.407	70.819	88.921	100.55	92.498	85.455
110.15	109.26	100.26	123.25	58.406	73.14	99.621	105.07	58.552	83.546	95.085	127.93	102.31	121.04	67.21	120.47	82.56	100.03	116.72	119.95	101.56	99.484	120.65	168.62	43.93	94.317	96.613	107.38	59.784	81.964	66.926	98.516	120.59	110.64	114.64	155.25	85.595	92.06	81.695	87.676	100.75	73.197	78.728	114.7	68.307	84.799	95.128	118.68	104.14	114.77
101.29	111.75	96.683	132.47	74.134	82.132	83.24	105.34	68.422	85.806	78.063	131.51	88.78	122.12	67.06	107.48	74.159	93.81	98.274	109.56	119.43	116.83	95.358	162.32	63.745	89.536	139.12	123.78	54.499	76.826	53.039	86.607	96.533	93.526	112.01	133.82	84.608	98.512	92.091	110.7	110.12	106.51	77.832	100.09	63.856	86.206	99.08	120.25	100.07	126.02
90.487	100.72	89.003	122.56	96.128	102.91	54.407	82.112	67.09	79.016	77.675	118.62	82.584	118.79	84.441	105	74.755	79.689	78.906	80.74	133.76	139.56	72.927	132.41	83.892	97.434	193.82	145.26	67.922	77.381	46.572	74.664	76.781	78.657	118.06	113.72	107.44	118.52	118.93	143.4	124.83	142.05	74.595	78.08	43.148	74.045	100.8	114.33	77.965	114.34
108.68	101.87	81.01	103.44	96.778	136.16	45.997	79.856	53.366	94.25	110.04	134.18	102.47	150.7	111.15	128.29	90.709	91.508	110.32	86.217	126.69	155.11	64.244	108.84	72.362	116.88	194.22	167.29	95.19	109.03	64.865	85.043	79.9	83.474	116.83	99.423	111.9	115.22	109.53	127.68	105.3	152.9	72.905	70.935	26.7	80.634	85.699	97.258	61.594	103.19
109.31	97.516	100.03	105.71	109.03	99.4	49.816	56.15	33.8	67.636	123.17	103.76	102.76	118.12	113.83	129.68	105.7	83.472	100.16	70.266	118.88	142.44	89.733	103.97	74.663	114.2	228.41	155.06	87.887	88.151	57.147	74.081	87.036	80.699	125.95	117.35	125.54	114.92	123.2	133.65	148.87	141.42	80.473	87.17	25.929	75.355	90.487	106.38	67.671	114.9
119.45	97.199	92.175	81.441	113.54	105.83	77.167	61.694	67.41	93.823	121.66	93.126	112.43	105.24	131.72	104.45	120.82	109.08	121.7	86.376	103.17	108.14	71.796	55.069	56.282	112.3	144.5	127.24	104.33	107.02	74.926	74.889	83.398	78.039	111.45	99.988	109.96	93.947	118.28	123.73	160.22	126.34	91.125	105.44	74.956	101.15	88.798	97.859	91.728	106.51
116.31	91.914	97.256	92.468	108.25	103.11	108.1	98.384	84.139	115.54	98.88	101.97	109.04	105.58	112.58	98.717	114.14	119.8	134.25	123.51	100.36	86.201	87.733	80.574	92.193	125.72	97.396	107.75	101.51	120.43	126.43	120.87	95.289	99.454	118.86	121.77	78.595	83.117	97.662	108.86	142.94	130.67	103.69	116.86	124.78	131.29	86.086	101.42	112.7	94.523
98.973	80.085	92.254	91.29	113.61	111.55	128.64	123.82	124.65	130.77	67.608	75.385	104.03	88.308	95.143	61.236	108.46	110.88	125.73	120.54	85.368	66.331	79.531	74.835	104.18	115.18	52.377	82.599	104.55	113.41	149.65	136.68	93.654	104.16	114.99	116.91	63.623	84.743	90.547	105.97	106.3	132.29	99.16	99.305	160.18	134.09	78.68	95.773	117.1	74.979
84.619	67.788	98.205	97.683	118.09	125.84	138.96	145.09	150.28	141.06	56.69	51.944	101.34	84.787	86.453	46.532	100.07	89.804	112.26	94.122	70.512	69.253	88.143	85.737	122.46	117.57	45.453	75.845	101.57	95.803	162.72	144.67	98.758	108.95	114.43	107.66	62.7	97.329	91.345	105.44	61.328	121.33	85.977	79.322	159.55	123.01	73.951	92.331	103.34	62.942
89.961	77.309	111.78	108.34	104.06	135.7	146.45	172.11	152.18	148.96	74.229	68.089	107.92	114.87	88.965	59.601	98.166	86.129	124.94	90.202	45.225	84.471	111.55	110.57	127.39	123.22	42.022	78.333	98.788	95.095	165.41	149.67	121.34	126.59	106.61	90.458	58.007	91.325	74.123	76.411	32.424	85.045	83.612	79.177	143.01	120.33	76.081	97.985	97.129	83.069
97.357	92.288	111.32	100.57	90.564	140.03	141.78	173.22	153.12	154.92	94.83	84.256	112.58	131.26	112.13	65.469	102.47	105.1	139.06	97.133	30.389	94.942	109.03	95.925	103.86	118.1	16.084	70.688	110.41	112.41	139.46	126.83	127.08	128.71	83.923	52.761	69.346	83.357	76.375	67.056	53.643	58.978	85.629	84.746	124.73	112.19	86.734	98.524	95.959	102.4
98.703	103.18	94.944	86.305	74.433	130.54	126.42	157.53	140.68	155.46	103.14	95.374	112.57	129.28	123.6	70.448	105.11	131.16	146.1	122.04	34.747	98.456	92.588	77.019	65.186	102.51	-4.2787	55.181	124.24	135.37	101.42	102.66	116.21	122	62.936	35.81	89.209	81.426	86.356	74.617	94.164	63.586	90.504	87.397	107.25	98.06	97.449	96.951	94.552	104.24
97.629	109.12	81.658	91.447	58.087	108.57	114.25	150.24	111.17	152.47	103.47	112.37	115.67	127.87	102.1	96.306	100.63	138.05	144.29	156	57.901	102.69	101.15	108.84	44.519	89.446	28.457	51.691	119.48	140.8	81.457	111.08	107.75	125.14	58.981	70.769	95.21	79.194	74.583	68.25	103.96	83.021	97.828	90.697	90.077	88.56	100.67	102	91.298	98.189
98.9	99.967	65.812	89.186	64.717	114.39	109.1	140.84	107.54	166.72	105.52	107.02	125.86	122.29	87.807	114.12	94.903	125.16	124.76	148.35	90.347	102.26	97.503	121.13	31.698	86.131	60.782	62.952	111.77	125.2	76.834	121.48	86.108	114.8	59.642	96.718	93.162	82.309	70.227	70.379	74.233	102.1	98.023	92.433	85.403	90.314	98.031	96.713	83.201	76.211
102.93	87.748	65.611	86.612	89.785	129.47	112.34	131.92	118.85	172.09	112.46	85.376	133.18	115.87	83.468	112.95	90.271	99.244	88.955	104.33	106.35	94.847	89.468	110.88	39.914	87.858	80.427	78.486	96.969	89.117	85.349	123.68	71.11	100.51	69.624	95.816	83.362	83.429	77.145	75.108	42.792	100.99	104.23	104.47	101.92	107.79	101.68	95.104	87.055	72.478
110.4	91.637	85.283	90.891	104.58	132.78	122.8	137.94	116.02	152.09	120.42	82.311	131.77	128.13	75.376	102.59	86.759	83.918	66.707	79.998	86.96	84.845	88.21	103.69	70.104	90.641	73.25	86.151	79.049	62.825	114.16	130.83	85.782	104.52	89.729	81.058	64.159	73.634	74.504	59.244	28.69	80.465	124.4	125.87	135.56	136.9	110.67	105.85	110.19	103.21
102.23	103.27	115.93	97.471	124.73	121.91	133.48	134.26	122.5	114.93	112.4	78.28	119.44	122.73	79.588	82.819	82.46	78.252	51.326	74.012	68.366	82.817	90.226	93.218	118.9	91.988	68.116	83.505	72.134	52.814	145.32	126.63	106.92	109.13	101.1	60.02	62.711	70.956	80.905	52.064	43.919	65.082	128.74	125.04	156.53	134.78	112.86	107.57	126.17	133.48
83.578	111.47	136.15	99.418	129.79	104.27	137.19	121.19	128.44	84.35	89.392	81.704	102.31	107.3	83.326	77.938	73.615	77.325	53.323	88.873	64.817	90.851	94.065	92.879	161.22	97.817	78.105	75.105	71.687	58.146	164.76	118.7	121.55	111.85	104.67	66.909	79.858	79.698	89.327	56.781	58.197	57.939	115.34	106.15	149.03	103.97	106.85	102.6	123.13	134.54
80.584	124.54	134.61	104.76	88.937	65.171	131.3	117.33	95.643	58.774	72.772	102.5	89.348	103.51	56.244	92.875	69.376	83.812	87.233	129.02	56.525	93.711	96.082	118.73	135.18	79.495	85.689	56.85	65.407	70.425	139.47	105.59	133.36	118.94	102.61	108.7	89.875	80.441	72.375	46.464	46.006	52.185	102.27	93.107	121.35	79.307	92.663	103.41	121.23	130.52
87.548	118.69	112.29	99.568	55.857	46.531	119.1	103.62	82.527	59.338	71.781	104.94	89.296	88.473	53.684	98.426	72.916	85.137	109.13	126.69	63.007	85.432	78.087	106.83	67.93	57.99	68.972	41.282	70.907	76.155	77.023	70.953	119.76	109.86	89.817	124.32	102.02	83.69	77.375	63.594	48.759	51.087	92.596	92.136	101.14	73.72	86.776	98.772	118.6	108.12
107.32	106.99	90.489	100.51	40.994	51.155	113.09	102.65	79.907	74.238	92.344	102.07	103.71	81.784	72.492	90.94	84.4	92.307	121.09	106.16	73.627	72.434	57.273	81.841	-6.5622	42.866	18.065	37.705	89.792	88.697	20.5	44.763	102.83	101.79	74.981	99.268	101.19	83.85	87.877	81.153	64.566	64.408	91.458	98.58	104.21	98.062	83.103	86.168	123.42	92.389
125.41	103.45	89.987	118.46	36.923	55.216	119.12	123.53	64.931	74.414	114.51	105.31	117.7	91.49	77.934	78.98	94.657	100.82	125.77	104.88	74.133	66.136	64.518	92.474	-37.719	41.284	-22.567	44.01	101.42	101.26	11.895	58.663	109.01	112.55	76.814	75.999	87.67	83.215	83.128	72.06	81.756	83.499	101.58	104.12	124.48	133.78	81.628	82.924	135.67	101.77
118.79	97.67	101.01	122.86	66.426	75.526	131.27	129.67	82.515	73.543	111.17	86.555	118.81	86.534	91.465	56.987	96.52	99.077	112.13	99.07	89.604	76.618	79.717	98.86	0.3454	63.801	-22.361	59.169	110.08	103.06	56.516	90.595	113.26	113.87	80.351	57.636	88.264	96.245	90.618	69.958	90.415	98.79	97.424	87.932	139.91	138.07	81.956	76.252	131.84	102.47
95.243	89.834	114.75	111.6	101.75	100.45	137.93	117.25	109.55	74.186	85.227	64.773	101.97	79.214	100.91	54.403	86.277	85.359	97.586	94.484	121.05	104.32	103.46	110.03	96.873	108.58	36.63	80.114	106.21	93.331	136.46	134.91	117.74	110.5	89.074	71.037	99.173	113.09	104.26	79.065	82.348	97.494	86.841	70.748	136.25	114.9	90.997	79.161	114.21	91.304
81.55	90.399	120.27	92.418	111.93	109.12	132.46	98.952	113.4	68.601	63.749	53.87	79.65	82.656	97.936	68.126	78.843	78.297	104.08	99.994	141.9	128.14	116.1	111.5	173	134.68	101.9	89.358	98.928	88.08	195.6	164.22	127.82	110.34	96.121	92.096	103.95	109.35	107.87	86.337	70.601	84.729	86.198	73.054	125.19	91.961	105.28	92.473	104.63	89.129
85.791	96.029	118.89	75.172	105.13	98.65	120.38	83.373	100.2	55.537	64.97	46.976	70.28	87.921	97.188	75.967	85.693	85.214	118.76	101.29	139.48	131.5	107.75	81.817	187.05	123.12	125.74	77.714	103.89	95.649	200.7	157.86	141.26	114.05	98.177	80.788	104.16	86.465	109.1	95.493	88.751	77.265	101.19	94.769	128.34	84.83	121.74	107.94	110.45	100.49
100.5	94.151	113.72	58.092	105.05	103.66	116.96	80.808	105.04	63.575	85.95	46.876	86.408	96.984	120.18	73.944	100.98	104.61	127.14	91.15	125.48	121.01	81.8	21.977	157.91	104.76	87.366	61.313	128.37	122.68	177.2	131.15	147.26	116.36	98.164	27.169	106.55	67.686	116.07	108.22	122.01	82.474	118.62	116.07	151.05	94.83	131.44	109.71	115.08	99.312
111.76	92.581	120.21	60.047	117.08	107.11	126.65	91.903	118.22	81.428	105.31	53.139	111.14	101.35	140.2	73.605	112.21	120.91	121.35	84.258	117.57	112.26	70.778	-3.5751	115.46	87.56	49.873	54.544	143.77	143.76	143.19	102.52	142.8	111.48	100.22	-21.46	109.33	70.077	116.78	111.15	131.35	94.638	117.44	114.76	160.48	100.29	121.68	98.19	108.77	94.304
113.35	101.38	141.66	86.245	125.99	95.257	141.46	112.04	123.97	95.339	108.05	84.3	125.17	111.85	133.33	96.77	109.07	116.81	112.1	97.383	119.12	113.43	104.94	51.635	102.33	82.15	77.484	66.573	123.74	135.17	122.98	96.89	138.1	110.49	108.9	-8.6962	100.42	83.446	93.805	88.715	102.73	83.505	103.94	101.78	133.04	94.043	103.92	96.931	98.294	103.91
113.31	114.62	144.33	99.714	129.88	88.279	138.46	109.66	132.44	107.52	102.48	105.26	122.84	111.13	126.95	109.92	102.48	109.77	111.04	109.17	127.89	110.07	122.55	100.51	74.832	67.77	109.23	82.627	100.3	113.44	91.186	76.866	108.86	89.243	96.941	14.883	88.876	97.251	77.059	77.983	55.608	70.519	71.662	74.311	68.464	70.084	80.253	83.429	87.463	112.99
119.39	123.41	130.64	106.64	114.3	79.24	113.68	93.568	118.66	102.55	108.44	121.49	114.41	110.58	119.71	118.76	95.905	102.76	116.94	118.37	130.61	97.271	131.82	134.76	49.976	52.792	131.26	93.486	84.434	93.363	60.089	60.19	80.804	73.633	80.63	42.088	79.132	101.26	72.683	86.183	40.966	74.259	47.291	59.46	-3.365	47.267	70.703	75.951	86.923	124.6
141.07	130.38	102.3	103.66	75.4	76.062	86.576	90.015	87.833	90.041	136.57	140.56	122.28	126.62	111.99	114.68	98.513	111.25	137.01	134.86	110.01	74.991	123.54	136.83	7.5357	33.135	95.735	89.939	90.564	100.23	37.257	54.38	68.706	73.904	63.084	46.405	71.003	88.214	65.055	88.708	56.147	101.67	39.87	61.175	-40.508	44.928	70.072	73.237	101.25	140.24
154.96	125.13	80.677	96.752	60.559	88.811	76.485	93.215	86.611	90.069	162.91	146.36	143.08	134.54	122.35	102.51	102.05	116.77	136.12	127.49	103.54	67.258	113.91	114.7	-8.2817	32.785	52.107	88.387	107.91	115.01	35.556	55.015	56.853	69.12	49.299	28.933	80.087	83.469	72.199	98.331	87.258	139.59	33.223	64.958	-37.363	49.358	73.151	68.88	109.23	144.29
145.53	110.24	82.316	100.34	82.295	106.89	82.114	97.407	110.28	104.64	161.73	148.33	149.58	131.33	136.7	108.53	93.101	104.19	105.71	97.462	129.67	92.148	127.48	114.99	41.713	69.692	68.711	106.72	105.74	111.85	61.589	67.876	39.774	53.015	55.774	32.982	98.812	98.88	92.929	112.82	103.27	156.66	29.618	72.151	-16.739	56.391	80.713	73.819	102.86	139.6
127.63	111.07	94.869	115.01	100.32	98.479	83.503	101.83	106.2	104.34	135.29	154.88	122.66	128.67	116.57	122.9	82.075	92.263	83.449	84.51	142.55	125.69	143.99	144.9	92.489	96.679	121.81	125.98	76.963	92.358	75.377	76.015	28.235	36.423	80.136	72.543	100.78	108.69	97.194	101.21	85.353	135.2	47.244	87.815	2.2688	73.385	87.76	93.997	104.88	155.41
110.51	121.86	96.686	118.61	107.77	76.912	67.533	88.495	86.804	84.103	101.78	143.43	76.037	113.57	83.473	112.85	82.984	92.9	77.662	79.713	119.07	134.62	125.82	141.27	100.67	90.156	152.39	126.11	54.874	72.764	54.481	58.157	22.542	25.627	100.34	105.79	90.889	98.465	96.059	78.365	70.901	88.934	87.445	105.11	21.693	92.717	98.765	113.73	122.21	175.97
104.45	124.17	82.902	104.11	105.9	75.993	46.65	67.343	76.478	67.267	84.945	117.32	46.091	94.95	69.251	85.51	95.415	109.66	85.835	76.878	79.702	115.39	74.119	89.697	77.613	73.562	126.59	112.27	67.821	80.906	29.786	37.65	30.504	34.785	102.79	105.86	82.627	75.516	98.825	63.619	80.575	56.826	131.57	114.82	51.956	111.51	111.83	115.81	143.63	168
112.88	118.93	75.098	99.809	73.473	62.678	39.161	66.873	38.62	38.491	85.698	98.67	43.13	88.62	39.405	73.435	106.82	126.68	96.216	94.9	43.979	86.007	39.492	71.788	43.981	52.361	89.273	90.549	83.408	102.31	20.937	46.704	69.257	73.863	103.33	116.09	78.342	53.76	87.106	47.269	103.1	56.368	166.5	122.16	90.789	129.94	122.39	120.59	168.11	150.76
115.98	98.233	77.406	96.771	56.363	54.919	53.49	70.128	27.033	25.165	82.962	75.142	60.333	73.521	31.859	76.588	108.77	123.48	80.687	94.586	61.578	76.214	29.834	78.127	34.714	45.815	76.748	82.494	91.695	111.62	32.043	63.163	97.309	96.66	92.856	124.06	94.335	59.238	92.21	65.58	126.31	81.463	162.05	116.48	123.75	127.95	125.74	118.57	171.12	117.24
110.25	78.015	83.345	89.635	69.532	66.46	80.781	74.187	57.634	45.076	72.722	64.307	82.409	62.632	62.301	92.153	105.22	106.29	61.038	80.001	122.52	96.017	43.623	94.969	55.585	60.138	87.174	99.862	92.328	107.45	57.797	71.94	95.726	86.679	74.323	118.98	115.15	83.358	108.84	104.96	124.02	103.19	125.97	104.41	134.57	111.11	119.92	108.19	146.66	82.768
95.286	70.936	89.797	89.297	92.383	68.416	93.334	73.463	81.897	65.847	63.613	64.16	86.091	56.592	94.573	106.16	102.71	86.206	53.672	67.459	170.09	121.66	78.822	117.32	89.61	80.587	117.19	122.33	80.892	87.227	69.602	64.085	77.657	60.832	77.142	113.67	131.06	114.15	130.53	145.38	108.48	109.26	94.606	101.22	112.16	90.112	117.4	106.59	106.55	68.339
83.448	90.113	93.933	101.04	98.626	49.006	87.414	79.985	78.302	68.528	70.833	75.918	79.918	62.24	96.531	101	111.38	83.103	77.448	80.932	155.07	120.69	120.51	132.56	99.279	82.758	136.2	123.07	71.189	71.877	55.17	48.463	72.012	53.916	102.88	108	129.69	123.22	127.98	142.59	89.987	95.307	91.526	108.21	77.327	80.38	118.28	115.85	76.106	86.72
69.397	109.67	97.395	117.61	104.69	30.577	70.828	81.086	71.872	66.112	85.774	72.805	72.977	55.225	84.131	82.079	119.65	92.89	94.584	89.685	123.38	98.95	147.53	126.73	98.871	82.783	150	105.78	76.559	70.257	32.766	35.445	70.315	61.1	133.05	98.66	133.38	128.87	132.04	135.98	92.019	94.859	93.546	105.99	48.293	73.204	117.83	115.83	52.745	99.386
61.616	121	91.262	115.89	105.84	40.44	62.102	84.029	84.085	82.178	92.318	71.268	76.365	53.401	75.721	66.381	120.4	112.18	97.064	92.217	108.11	78.853	139.87	101.14	89.789	86.792	139.11	84.705	97.206	89.061	32.164	41.772	67.455	74.627	139.8	92.096	140.38	128.41	141.04	135.68	110.5	104.17	91.77	97.277	55.68	77.685	114	106.93	48.472	95.938
66.131	129.86	85.458	109.02	95.115	59.416	67.042	97.382	87.84	102.56	84.858	94.9	83.379	74.438	69.408	80.16	112.16	125.82	88.612	104.24	121.16	89.009	126.42	110.69	90.041	92.094	130.58	81.711	109.64	110.09	64.891	78.639	71.844	92.211	122.63	111.43	136.54	117.46	137.64	134.56	134.16	110.17	88.774	95.528	90.076	92.186	106.74	105.3	67.029	99.84
72.637	126.47	76.108	90.537	101.04	83	72.456	91.163	96.826	115.7	69.491	106.45	83.586	85.293	91.28	95.019	105.41	120.23	62.186	95.72	151.55	122.85	105.07	116.01	102.81	95.808	120.34	97.746	116.12	109.8	99.49	102.25	66.078	86.209	90.939	118.74	136.8	112.21	149.75	158.93	163.7	108.29	81.455	95.236	121.26	91.541	103.58	102.58	85.147	101.13
86.656	123.96	64.079	73.915	102.53	93.546	71.319	79.993	85.467	108.9	69.576	115.8	79.261	97.744	109.78	103.29	108.09	106.19	54.279	94.598	150.24	146.22	93.596	119.85	111.75	95.067	95.089	115.9	112.7	96.843	116.7	108.54	71.894	77.737	77.102	110.59	130.29	109.18	150.08	166.71	160.84	90.831	83.771	99.378	125.98	84.13	105.84	102.78	93.101	106.18
100.66	129.02	57.639	72.384	94.105	80.232	63.326	70.744	57.48	80.186	84.667	121.4	71.134	102.61	97.801	101.71	114.24	91.654	70.744	107.56	116.85	132.22	98.739	124.37	109.94	86.779	74.741	118.63	96.898	80.789	106.12	97.006	94.113	79.111	93.68	100.04	117.26	112.75	132.34	144.39	115.83	70.247	90.221	98.932	99.414	76.692	108.85	102.79	87.725	113.12
95.616	135.65	61.597	80.886	94.935	51.113	50.801	50.455	49.621	40.253	87.541	107.75	55.856	74.399	67.616	85.877	112.46	74.116	79.868	107.14	95.361	86.433	105.11	113.31	103.82	67.619	89.808	101.66	75.453	61.541	72.661	64.136	110.21	79.161	119.09	101.38	112.59	130.93	125.62	129.6	77.619	66.822	86.886	86.479	64.215	67.685	112.66	101.18	75.508	115.53
78.338	136.14	70.204	88.942	105.44	48.385	41.528	33.552	70.313	27.333	71.77	101.76	42.43	46.732	56.076	84.179	96.582	67.035	82.579	99.269	117.81	54.139	99.23	95.781	109.98	65.481	119.21	93.181	69.345	66.3	66.438	48.458	108.95	80.243	128.22	124.63	113.45	157.55	137.31	144.64	74.1	98.398	74.731	72.974	51.21	74.131	113.38	96.719	65.385	103.53
60.08	130.91	76.058	90.701	105	45.581	33.594	22.523	76.829	15.02	46.407	86.763	32.242	25.785	54.3	75.061	84.707	69.444	74.771	89.085	131.6	47.943	72.395	71.027	91.708	52.538	129.25	82.681	76.805	75.099	67.23	44.538	99.435	83.035	118.13	162.28	124.4	174.98	158.31	177.55	130.75	142.06	78.505	76.477	77.644	91.307	119.54	110.25	78.681	105.33
59.636	112.77	88.228	104.46	101.68	69.632	45.074	46.857	68.447	36.381	50.236	93.077	50.192	52.419	81.793	94.263	82.511	81.858	81.432	97.213	129.85	86.384	69.942	82.312	100.48	82.739	119.96	101.74	102.85	101.19	112.05	91.915	106.99	110.16	106.97	190.45	135.09	178.64	159.24	187.48	181.83	174.59	93.177	95.838	117.69	116.65	121.18	123.88	91.032	103.59
77.29	97.792	65.468	74.189	70.479	73.315	62.225	71.408	54.039	46.128	74.025	56.503	83.926	76.317	86.658	39.712	116.41	107.38	103.39	107.42	26.184	80.529	15.7	13.441	0.754	52.541	10.365	67.968	133.42	108.24	76.645	82.281	116.96	122.73	94.665	149.72	156.13	155.06	139.64	148.71	196.44	141.08	124.47	115.94	170.48	130.91	123.32	136.95	119.73	117.74
90.268	78.222	62.37	68.841	52.686	62.717	85.93	100.09	38.418	59.513	103.72	38.895	112.2	101.62	71.356	24.584	137.34	114.25	117.13	122.97	-39.88	66.091	18.889	6.6997	-36.521	49.743	-17.235	45.308	131.18	98.533	41.765	82.266	139.22	140.37	116.41	117.09	172.14	144.14	118.29	102.74	159.68	91.754	136.37	125.98	173.59	126.3	118.84	140.96	120.43	119.17
96.644	70.844	67.087	67.135	74.191	82.992	108.86	112.51	75.582	99.379	120.06	52.73	131.08	116.73	83.819	44.459	139.39	118.32	130.87	134.58	-7.7605	54.151	36.911	15.571	-24.833	59.24	12.506	51.385	126.23	106.1	26.113	75.771	136.99	136.22	122.02	72.648	163.79	135.99	110.1	85.55	96.998	73.633	107.55	107.2	138.21	106.23	92.565	107.33	94.823	98.432
94.247	78.287	66.407	52.296	98.637	100.16	106.79	88.783	111.8	110.95	111.66	69.007	123.79	102.66	99.119	61.294	128.45	113.96	125.5	129.05	65.143	44.154	34.378	6.0173	-9.0805	43.393	61.011	59.092	114.19	105.71	12.378	49.062	109.83	108.18	112.3	51.206	141.66	125.78	130.51	122.42	94.178	97.622	86.677	92.028	109.82	86.056	81.079	88.639	81.775	86.482
101.75	101.01	72.304	55.218	102.96	100.57	92.239	65.141	99.548	88.524	111.06	90.505	112.68	88.34	105.05	82.419	116.87	107.31	115.47	125.02	123.59	59.591	35.295	20.792	10.595	24.581	107.1	76.553	100.74	98.655	22.056	41.697	89.559	88.531	95.537	66.837	106.33	104.27	140.13	162.59	132.7	151.55	90.634	93.366	105.64	84.599	84.531	97.753	93.482	104.17
116	117.55	79.053	69.266	94.48	96.122	84.394	58.862	71.344	63.092	129.97	98.141	119.19	83.237	107.73	89.855	115.84	95.586	97.352	105.55	122.21	85.211	40.632	36.76	38.053	33.197	124.93	91.113	93.1	76.629	46.126	53.809	87.894	87.551	85.105	96.009	84.742	81.409	131.6	169.47	169.8	175.23	113.68	107.4	132.9	103.95	103.92	125.9	117.98	131.87
122.13	109.7	77.346	83.865	86.622	98.203	83.924	68.376	54.689	66.825	152.44	85.382	131.98	86.111	107.72	89.085	119.32	88.353	70.091	68.355	86.371	99.659	41.454	43.042	69.46	81.055	114.45	94.927	93.652	55.513	63.092	67.448	91.784	92.429	92.068	119.19	99.252	91.521	131.59	161.84	167.06	164.75	120.26	111.22	158.4	129.43	119.18	138.27	121.98	128.37
108.19	105.94	91.082	122.13	85.161	72.495	92.327	95.854	52.144	74.567	152.49	86.585	132.4	93.989	85.154	100.29	123.32	83.704	47.157	52.275	56.751	94.76	80.831	96.683	106.19	119.07	146.34	89.324	87.564	44.491	64.328	82.299	114.46	115.4	107.1	155.98	123.02	118.84	119.34	128.64	153.37	132.32	102.94	101.59	153.15	138.07	113.45	134.59	107.67	125.03
90.745	105.97	65.103	99.64	71.835	72.755	84.156	101.67	71.66	97.021	127.58	73.666	112.9	92.273	75.009	73.017	137.8	120.72	56.223	57.572	29.842	59.369	45.914	60.705	33.737	93.493	72.235	57.466	120.2	89.855	26.598	48.131	105.66	106.57	91.118	132.11	152.15	160.11	134.26	136.47	160.27	147.9	74.545	77.643	132.78	124.81	88.647	95.886	83.776	90.706
69.128	111.56	67.12	85.106	79.474	68.963	80.557	89.897	98.811	93.915	100.71	58.754	93.049	63.341	86.66	56.263	149.9	142.45	62.039	67.384	43.235	49.842	50.385	46.167	-18.268	43.398	46.858	46.515	157.66	136.78	16.93	29.804	100.17	99.062	57.182	99.306	163.39	187.78	146.46	165.44	230.75	206.11	64.363	67.173	98.973	78.257	73.946	70.873	67.947	74.122
81.51	113.17	64.532	50.794	59.639	89.526	88.317	90.228	98.417	92.459	107.73	55.17	101.22	60.474	103.48	48.521	161	163.36	94.117	92.584	32.856	63.641	48.362	21.498	-78.96	5.5178	-21.358	46.741	193.95	183.88	46.325	46.875	103.17	97.571	27.589	57.493	146.09	181.87	126.64	168.71	269.82	260	96.527	87.303	91.01	54.771	81.083	75.598	81.008	70.992
101.7	93.155	63.602	20.291	39.406	91.799	98.642	84.302	75.898	77.012	128.78	23.709	120.3	49.056	107.09	38.022	161.99	153.16	98.071	83.814	8.1808	82.004	44.132	-2.0856	-110.71	-5.2201	-59.988	38.751	194.67	171.44	68.134	63.414	102.71	84.965	30.29	36.142	136.92	169.4	114.94	166.7	261.24	261.81	137.08	114.62	100.74	49.282	109	107.19	106.21	77.814
99.437	39.444	47.809	-13.774	42.961	100.87	91.336	57.309	68.408	80.226	127.66	-23.803	121.04	31.917	116.36	33.2	139.49	117.75	60.084	28.712	8.7253	87.095	17.437	-45.193	-74.772	42.951	-62.116	24.772	167.18	117.3	76.509	60.682	79.331	53.899	74.375	43.864	164.37	188.38	167.56	213.38	223.41	214.84	150.43	127.79	115.4	59.838	147.09	136.73	103.22	43.546
83.581	34.006	47.515	1.0312	70.154	77.771	82.797	42.226	81.975	72.258	102.36	-36.433	106.05	19.908	115.93	25.762	122.77	90.244	41.311	12.096	35.282	72.918	9.703	-43.653	-30.713	55.885	-13.083	12.249	133.68	72.355	51.153	33.854	69.247	42.459	95.947	57.597	177.05	183.42	196.63	222.38	182.44	147	117.12	104.88	117.25	62.67	143	132.24	88.411	42.342
94.331	123.91	68.928	75.477	47.015	1.8419	84.445	82.063	37.889	21.345	86.393	31.575	87.285	54.08	52.442	23.763	130.75	108.59	110.45	122.2	29.869	46.668	38.408	49.032	-61.815	-20.622	24.493	3.2844	102.51	85.382	3.2761	20.468	115.63	91.298	73.608	72.192	125.64	115.23	112	115.87	133.05	103.44	85.711	78.968	109.43	72.926	93.039	116.58	105.72	130.82
53.217	84.161	34.38	34.937	42.243	35.868	28.175	8.7632	15.576	10.086	47.602	-7.5348	17.645	6.2538	49.423	7.7892	93.839	94.825	63.194	85.917	68.889	32.831	-21.382	-35.411	-3.8734	36.706	-3.2158	9.2121	89.047	81.315	-10.135	-12.465	78.677	69.395	107.33	62.298	194.82	196.48	242.54	268.23	215.82	165.71	101.77	101.14	103.35	65.781	149.72	135.37	73.034	46.616
60.413	107.14	54.765	44.889	51.2	52.074	48.961	5.0417	49.334	-3.6265	58.916	1.1555	22.723	-11.402	44.836	-10.927	91.86	84.679	70.383	92.485	70.485	41.863	-3.6285	-42.522	18.568	31.593	10.998	40.095	79.31	74.843	-5.0654	-6.2316	86.061	82.476	75.256	23.752	168.7	155.14	193.44	213.44	209.72	148.55	137.8	125.49	117.89	72.786	167.65	147.58	116.03	86.684
105.54	123.89	101.51	97.393	59.219	74.977	100.43	67.48	60.974	23.397	107.8	64.065	66.656	42.688	39.022	46.992	83.902	91.009	109.4	126.73	90.559	90.73	68.61	63.547	59.176	63.098	62.33	104	64.514	85.712	54.962	68.98	105.46	104.62	64.181	36.168	92.585	90.233	73.095	80.363	79.076	116.5	151.02	132.48	112.32	113.6	134.37	131.05	161.52	143.05
119.53	96.352	115.13	98.159	90.366	79.502	120.45	87.399	100.94	47.137	116.21	58.129	91.967	61.265	49.048	55.484	79.87	79.896	89.705	83.255	77.357	97.108	82.361	78.944	65.372	69.755	92.1	103.28	52.263	49.033	64.046	78.436	85.866	76.579	93.239	79.984	66.327	60.89	41.793	28.608	8.1411	49.24	150.11	120.26	125.05	136.54	110.38	118.15	181.82	158.71
121.03	65.403	116.27	97.17	120.18	96.059	117.58	109.48	124.43	95.644	106.04	63.715	100.57	98.46	77.037	83.526	75.269	84.692	79.041	58.445	72.615	96.781	87.395	91.999	86.471	96.322	98.793	90.462	63.49	46.584	92.853	92.692	72.4	59.799	145.02	143.85	65.202	69.235	62.873	42.089	-9.7029	29.073	122.96	93.866	130.02	143.1	78.52	90.141	149.31	123.04
113.99	60.695	120.18	97.414	150.37	145.51	122.68	135.66	172.15	168.77	93.378	98.213	114.93	139.97	133.09	118.86	80.232	93.507	89.117	64.274	76.545	100.62	108.27	91.916	148.61	145.8	98.027	92.273	102.09	81.177	157.96	128.31	88.395	83.779	165.81	165.96	73.842	81.128	88.625	70.966	39.146	40.159	103.09	85.479	143.48	131.36	72.581	72.676	97.072	71.989
106.16	76.447	122.78	103.63	139.64	160.93	121.14	142.83	153.22	194.39	88.357	113.51	112.17	144.6	140.74	138.53	90.046	104.31	94.648	89.061	73.275	103.72	118.41	92.358	175.73	169.17	102.69	95.975	125.39	112.1	183.68	151.85	112.53	114.26	155.58	144.01	95.697	107.81	114.79	113.92	107.79	99.32	108.15	104.49	142.12	111.7	100.45	86.382	69.449	47.345
106.61	103.24	119.11	104.49	139.02	196	133.82	145.92	160.95	222.02	103.1	141.17	130.7	148.14	163.08	149.9	106.59	124.24	109.13	108.24	93.667	118.13	112.41	80.909	177.33	180.89	108.47	131.75	156.05	152.96	197.03	173.01	115.76	129	86.552	61.567	95.278	110.45	104.51	117.09	118.68	146.46	111.09	120.8	135.19	109.19	120.55	86.432	71.613	49.114
108.42	128.38	109.87	113.76	111.06	165.03	125.24	147.2	109.09	181.46	118.38	168.32	136.7	160.87	128.42	147.78	121.07	141.01	116.19	126.94	79.417	112.93	103.53	105.97	123.31	138.9	131.79	146.3	149.21	159.17	163.71	179.05	111.43	127.84	41.494	35.88	75.579	97.888	68.154	84.71	98.177	153.77	129.21	136.44	128.58	133.22	126.11	106.57	107.83	98.87
89.074	104.76	86.131	93.856	123.12	153.37	93.242	117	105.73	147.69	119.63	153.58	132.38	154.25	134.53	125.37	121.32	135.46	83.779	79.529	74.556	96.612	77.193	79.417	103.87	123.71	138.63	142.61	143.71	136.77	138.83	158.84	74.359	92.107	45.138	50.422	84.096	113.1	93.42	111.26	109.24	136.54	135.61	132.7	136.79	149.02	127.3	113.99	113.74	98.726
84.46	76.27	76.924	88.302	135.16	159.17	73.512	113.47	115.29	144.35	127.87	146.24	129.33	162.5	150.35	126.65	109.23	123.15	75.099	54.186	77.346	91.737	85.054	80.424	141.56	154.17	126.42	133.61	133.7	118.65	160.17	159.51	63.744	81.339	96.782	109.04	87.924	124.85	108.69	124.17	110.5	113.09	136.97	125.65	151.87	159.27	116.84	110.24	97.535	77.245
105.47	83.683	90.789	105.35	135.62	157.16	92.284	137.24	143.02	158.91	138.88	138.39	132.01	153.98	152.03	125.97	103.44	109.63	107.17	77.885	83.136	95.086	117.55	102.27	185.75	176.08	106.33	115.87	117.48	100.45	176.73	152.39	90.388	101.94	135.49	150.81	71.984	93.518	72.149	72.143	84.184	75.165	135.68	119.51	163.42	151.05	98.392	96.23	98.013	86.415
119.8	98.526	105.21	118.62	118.56	115.66	112.24	130.73	146.1	145.18	122.03	90.191	105.99	87.606	115.22	103.02	99.232	87.391	125.7	105.53	95.19	92.422	127.83	108.25	196.79	160.45	107.39	83.715	84.041	57.33	127.06	100.2	114.31	113.83	150.81	167.8	74.046	60.557	56.594	36.834	74.562	47.711	137.8	119.52	146.81	117.72	98.817	93.6	120.1	108.71
128.76	110.94	101.05	115.19	91.506	101.34	121.93	118.75	137.32	146.62	93.722	87.049	80.654	59.246	89.2	106.59	96.883	90.35	163.78	155.38	120.76	97.88	114.02	114.32	183.23	146.78	98.46	85.508	74.934	62.705	83.487	69.32	126.31	127	130.27	162.47	70.87	31.141	52.257	17.084	57.46	41.658	132.98	117.79	105.58	97.757	93.824	83.434	134.69	102.65
105.57	110.05	98.933	117.96	76.263	55.892	97.207	80.595	91.961	97.097	55.394	86.947	49.247	39.877	61.398	111.2	99.469	90.426	164.99	179.09	132.36	95.72	107.73	137.54	146.5	104.72	133.39	96.151	71.925	73.982	33.102	47.738	123.92	127.28	108.06	173.01	84.694	34.573	83.962	47.831	100.66	60.265	120.18	106.7	49.039	67.549	87.373	89.013	121.79	82.845
71.972	96.91	98.492	116.11	91.73	32.826	64.114	41.33	67.324	50.648	40.278	80.126	42.626	35.472	74.234	107.65	109.38	91.37	138.78	161.38	135.49	93.816	105.14	139.18	107.68	72.674	155.94	110.53	91.485	101.02	14.605	40.228	104.79	109.68	89.414	163.2	112.39	69.508	133.03	112.52	164.21	98.541	89.874	81.521	7.9115	30.994	74.41	87.972	68.347	41.306
68.076	91.703	100.22	109.92	100.6	52.923	60.441	49.346	68.028	48.862	66.364	96.012	71.027	69.198	102.43	111.78	119.67	98.406	125.01	143.51	122.6	98.028	113.6	134.2	90.246	79.708	134.04	118.32	112.44	136.75	45.244	64.284	97.078	101.4	89.378	140.51	123.08	96.27	139.06	135.76	172.87	116.52	70.997	72.611	7.6	23.614	67.917	91.006	16.472	18.022
85.826	87.668	118.36	119.44	115.95	94.548	91.604	87.371	96.843	85.354	107.77	120.51	106.2	98.186	132.02	137.53	115.27	91.698	104.63	118.58	141.1	119.28	151.05	155.43	143.66	132.18	143.01	129.48	112.41	142.51	100.71	104.89	98.552	102.05	108.77	130.63	120.52	108.52	121.34	126.09	136.11	110.71	62.103	82.107	22.954	36.534	75.366	94.787	-8.0844	29.335
106.03	76.598	130.41	127.11	129.11	124.43	121.91	111.52	122.94	118.66	129.7	127.31	114.57	96.989	144.06	156.48	100.73	81.708	77.411	88.394	173.58	135.01	172.79	173.51	202.43	173.89	167.6	134.41	100.7	116.42	122.39	120.76	91.725	95.35	133.82	141.48	119.42	112.05	122.39	120.49	103.51	103.64	58.585	93.552	33.971	55.669	86.585	88.716	5.585	59.232
124.15	82.67	120.93	121.43	118.21	115.58	129.48	115.14	121.8	111.06	127.5	127.02	102.99	91.323	124.24	137.71	100.12	92.158	83.184	89.737	155.41	119.14	153.63	166.3	169.47	136.2	150.37	121.51	99.332	92.54	87.396	101.43	89.89	92.703	136.95	158.7	107.3	87.151	116.73	92.078	101.06	96.68	62.659	92.922	49.304	75.73	79.611	72.866	58.77	108.31
128.07	100.39	129.23	138.75	128.88	116.25	133.24	121.23	139.94	109.12	123.93	166.2	108.6	118.85	129.46	149.23	102.23	102.6	119.93	118.75	146.41	120.67	175.78	195.55	169.79	114.45	163.37	150.19	114.73	101.63	104.38	124.88	115.54	124.96	119.66	179.57	79.146	51.49	85.772	42.651	116.55	94.931	59.518	80.755	63.67	89.57	56.245	50.907	97.956	136.93
113.83	91.45	101.2	100.92	135.36	143.11	104.87	84.931	157.07	120.18	114.28	148.95	108.77	123.02	148.62	129.75	104.63	116.42	136.21	108.35	133.46	117.95	126.39	119.41	131.65	111.89	98.945	162.13	137.62	123.57	110.83	112.39	107.04	116.94	105.41	150.78	95.05	68.285	112.19	76.444	130.95	120.95	56.946	65.206	85.714	92.854	55.305	37.107	100.59	94.533
94.011	89.231	116.98	121.96	126.15	112.51	79.704	67.84	105.07	99.771	104.14	137.74	94.984	116.63	110.89	160.57	91.459	99.645	117.35	104.82	161	147.6	150.77	154.11	170.14	142.56	157.3	178.98	96.934	110.22	131.86	130.12	119.87	120.98	133.6	179.95	109	100.77	115.43	107.01	111.88	137.74	69.394	73.627	78.546	95.111	76.114	72.803	90.118	83.811
88.325	97.631	123.09	124.96	131.73	114.47	76.424	62.307	110.49	112.73	89.867	126.48	93.648	102.37	102.51	165.8	93.723	93.81	96.145	87.712	200.76	172.06	146.03	152	192.52	159.28	194.75	186.28	74.06	103.38	137.05	122.47	106.79	101.59	132.73	170.42	109.06	101.35	100.44	110.81	61.09	112.07	75.952	78.371	74.278	100.98	89.116	90.018	80.811	89.939
90.092	94.63	115.99	115.49	120.31	109.25	66.81	53.14	97.481	105.78	66.405	104.43	74.369	82.449	86.322	146.93	100.12	97.615	66.375	66.321	205.74	166.63	114.32	139.83	175.77	144.35	206.61	174.21	65.067	93.438	114.17	99.822	79.802	72.391	136.95	170.77	112.64	101.29	109.41	126.14	51.389	86.383	87.651	87.929	69.192	108.61	97.677	99.904	80.032	99.126
102.27	86	106.18	103.25	90.629	111.95	62.908	60.913	73.841	90.506	55.607	108.67	60.617	97.976	73.662	130.72	103.33	105.69	62.881	71.383	159.35	138.12	88.441	138.06	149.25	127.13	185.39	163.81	74.785	99.448	115.8	109.07	76.217	75.35	144.08	177.33	105.43	95.542	113.66	122.44	86.312	64.779	111.08	110.66	87.675	129.98	102.57	109.08	95.417	105.27
113.28	81.514	94.824	82.875	77.461	121.29	72.698	68.999	79.7	77.649	63.767	100.46	67.811	110.29	83.024	94.453	105.83	105.84	78.103	81.077	95.521	101.88	53.04	96.741	105.67	101.03	130.22	148.93	96.901	108.33	120.97	112.32	84.584	89.31	125.56	132.66	96.41	86.093	109.29	105.2	128.61	53.091	123.67	123.84	133.11	147.15	101.75	104.74	126.43	112.63
111.2	75.358	90.44	70.612	90.384	134.29	91.744	78.635	99.158	84.039	81.527	84.121	87.694	109.23	102.47	73.983	93.712	88.29	90.815	85.13	79.47	96.265	32.67	48.746	106.99	106.36	98.611	139.96	102	108.15	139.01	115.57	97.287	104.48	105.82	69.216	93.682	90.007	106.06	100.43	127.45	58.545	122.48	126.44	176.9	162.9	107.77	99.308	154.09	115.05
101.9	78.022	90.642	72.485	101.8	137.18	112.91	104.96	103.72	102.84	92.867	86.435	109.92	113.77	101.29	74.399	76.464	69.289	105.51	98.245	96.191	118.25	40.368	29.184	141.73	125.07	95.304	128.18	84.273	103.22	161.81	126.53	117.77	125.03	105.4	41.721	85.255	87.869	86.868	86.02	69.448	56.476	125.24	126.47	203.29	186.94	120.03	107.2	173.85	126.58
89.719	82.149	89.62	77.451	112.12	134.7	125.88	128.23	107.25	121.66	89.099	80.415	123.68	107.76	94.339	60.396	71.522	66.758	110.36	96.537	113.72	138.33	55.208	16.336	155.84	122.45	83.138	107.07	77.156	102.62	167.97	125.11	125	129.99	114.91	43.14	83.179	83.494	79.025	80.878	6.0843	55.622	121.52	111.38	202.27	194.56	120.78	103.63	167.42	126.2
78.543	71.058	100.45	89.224	119.13	136.79	132.72	139.44	117.9	133.04	79.263	64.523	123.72	96.051	95.589	45.771	71.305	68.427	94.401	69.95	114.64	141.77	92.635	27.303	172.88	126.85	72.991	92.396	86.37	101.75	185.48	136.98	126.99	130.19	138.35	69.837	95.298	92.982	98.995	98.488	-3.3233	61.48	118.99	100	184.33	176.89	118.74	95.781	132.3	95.005
93.586	74.126	112.93	98.976	96.359	136.59	146.87	155.97	126.65	132.38	87.363	58.882	123.26	103.1	91.455	31.319	81.422	85.067	102.62	68.584	73.544	118.25	119.4	49.975	136.71	114.74	22.513	75.861	106.33	111.76	196.24	154.74	138.42	136.54	140.51	71.647	91.855	86.116	90.721	79.729	9.5074	65.071	123.64	102.25	175.81	153.92	105.97	87.095	112.19	77.023
111.4	81.375	128.82	109.49	82.892	143.94	166.82	165.29	151.23	136.04	107.47	74.185	123.79	116.57	103.58	54.143	84.79	91.127	115.55	83.112	61.201	105.92	140.79	86.374	126.58	128.53	5.3244	76.966	117.31	117.21	211.36	178.12	149.93	144.8	115.96	46.733	78.284	75.027	67.006	50.932	31.627	71.121	127.44	116.68	171.71	133.69	101.14	88.893	112.56	78.58
111.19	86.786	122.24	99.905	84.473	145.6	167.64	149.34	167.1	133.9	117.36	92.27	115.99	117.45	119.57	89.519	86.856	93.962	119.26	100.45	80.227	109.47	119.81	93.174	117.95	137.83	12.906	75.4	119.05	116.07	192.79	169.81	138.77	133.31	73.048	12.961	70.734	71.565	55.814	46.586	52.505	87.953	127.07	125.94	163.83	123.16	110.58	103.1	130.81	98.923
84.157	86.391	99.333	80.372	97.98	126.64	141.48	113.42	155.28	112.62	104.84	105.28	100.82	104.45	125.49	114.73	94.723	96.904	100.88	104.91	100.29	118.89	81.878	81.209	106.81	123.36	48.638	65.11	119.01	110.12	147.41	136.96	111.98	111.09	38.093	12.928	80.26	85.61	70.988	76.547	87.992	109.03	124.8	122.32	147.11	118.31	132.41	130.18	146.85	125.72
61.866	90.137	74.639	68.452	96.369	95.62	105.9	91.398	106.3	83.67	90.106	116.39	91.357	104.11	111.29	118.33	110.25	117.09	86.405	111.56	84.836	115.92	50.235	75.195	63.583	84.892	62.167	52.962	128.4	121.7	104.43	107.88	90.237	97.216	22.783	41.163	94.89	111.41	89.12	108.36	111.95	131.44	118.85	106.74	126.05	119.79	141.39	146.78	148.63	142.52
68.959	109.38	75.22	83.96	85.247	71.756	95.115	106.34	67.527	71.304	94.552	136.58	102.82	126.64	93.94	115.39	121.91	136.86	88.944	127.4	52.91	101.07	61.47	102.72	26.609	56.885	65.743	57.967	135.26	139.37	98.324	108.53	95.28	109.77	20.483	67.453	95.468	123.66	76.368	98.58	109.05	125.88	113.26	95.805	112	121.08	129.4	144.95	143.14	153.21
95.42	121.58	97.873	115.72	90.621	71.869	103.4	127.82	64.565	87.132	115.41	143.81	117.77	140.35	96.264	129.08	109.06	131.66	84.253	129.09	71.022	96.596	100.33	146.87	44.538	80.189	90.976	87.983	120.94	133.95	118.51	122.25	104.09	121.33	35.552	74.717	98.832	136.57	70.455	92.984	91.472	112.83	101.99	93.699	88.726	105.84	108.26	124	125.29	137.18
129.14	134.49	109.09	129.52	101.98	82.438	110.41	135.48	84.951	109.58	139.04	140.53	127.69	139.53	107.21	140.59	89.822	116.31	88.067	131.4	115.78	99.725	116.13	162.31	56.349	101.34	104.36	111.23	93.139	106.53	109.16	111.14	101.55	112.43	52.4	64.984	99.833	127.2	65.131	83.064	70.686	97.718	90.873	93.193	55.091	78.182	83.551	97.068	111.85	120.18
142.33	137.06	101.85	116.05	122.1	92.858	100.79	114.12	115.68	117.78	148.96	128.42	131.13	121.12	127.48	138.66	81.583	99.144	92.07	120.22	148.82	106.27	111.77	140.63	52.239	95.721	114	116.1	75.369	69.524	67.223	77.725	85.254	84.245	71.114	69.393	107.77	107.3	77.029	86.339	88.07	94.851	78.975	85.158	13.006	40.722	70.972	81.494	92.959	103.88
135.62	121.28	98.622	103.05	136.72	110.27	87.225	92.775	132.83	122.05	152.74	134.61	138.38	119.63	154.03	149.92	82.321	89.849	103.46	103.22	148.37	116.16	133.74	137.21	68.427	99.589	136.9	125.41	81.755	57.622	56.785	79.708	78.469	70.142	99.749	109.21	114.64	100.13	98.069	99.192	131.06	115.64	63.35	74.517	-27.055	15.538	74.365	81.968	55.779	76.881
137.14	109.22	95.916	85.992	125.21	132.45	90.864	91.631	145.16	131.44	160.67	138.63	157.01	136.2	175.98	136.37	97.948	103.84	139.43	94.401	94.408	98.852	144.23	117.48	43.601	92.41	109.35	124.81	115	85.148	64.079	92.15	81.175	69.08	105.14	116.72	106.75	94.327	102.64	92.879	148.45	136.41	44.848	62.386	-31.348	17.623	78.584	78.982	29.266	57.541
145.19	112.19	123.32	106.96	106.24	123.23	117.65	114.12	145.37	128.39	164.89	140.84	168.54	149.81	169.41	130.05	104.23	102.79	164.56	100.66	60.468	75.198	180.47	143.29	53.143	100.42	128.06	126.99	120.51	104.64	86.02	113.28	102.81	90.296	98.907	107.99	82.942	84.708	82.944	65.215	134.62	129.31	38.535	66.552	-7.0993	38.196	85.901	86.694	34.556	75.71
144.48	113.03	138.89	118.91	118.91	123.33	136.34	117.04	168.96	137.14	149.97	115.38	158.73	131.15	169.14	117.65	98.24	90.954	149.99	91.224	101.71	66.885	171.72	130.19	85.586	123.45	145.26	128.46	110.1	109.02	84.833	93.053	90.394	83.756	78.733	60.692	76.425	84.826	90.742	75.868	101.38	113.2	35.426	69.057	26.695	54.496	87.762	76.168	53.146	87.762
120.67	109.1	129.28	113.6	143.68	121.31	119.84	97.258	171.22	135.49	112.34	94.752	124.34	103.39	151	112.83	88.664	78.271	96.307	73.061	170.82	83.366	136.99	100.85	126.77	136.32	150.59	119.76	88.286	97.541	62.199	58.172	56.195	60.375	81.057	46.715	95.124	97.907	121.47	118.62	88.868	99.813	51.386	76.8	52.662	63.685	93.154	73.803	68.521	90.553
87.314	115.21	101.62	99.628	139.46	103.94	79.102	84.344	121.93	111.72	74.781	107.84	88.966	102.79	98.602	108.27	95.496	90.089	47.604	67.587	172.68	103.44	109.79	87.98	119.17	100.75	109.14	92.659	79.153	95.039	39.959	49.569	36.689	49.213	107.65	86.941	116.48	111.67	128.77	136.53	97.548	95.796	81.111	88.944	72.838	74.752	96.372	88.813	75.009	101.61
53.524	130.05	139.17	168.81	137.6	67.624	68.09	119.73	50.742	87.443	67.167	185.57	79.4	139.44	50.158	177.4	96.49	92.475	17.691	80.403	162.74	150.63	225.57	237.7	203.53	101.26	184.88	113.78	72.054	99.985	117.84	151.86	82.684	101.36	151.17	192.89	108.15	129	82.588	100.09	112.51	109.42	87.466	102.6	64.688	80.992	90.054	113.61	53.262	130.7
56.619	126.51	117.7	155.97	96.536	85.697	64.807	141.74	16.092	112.18	84.598	199.57	84.76	163.53	50.459	174.18	108.5	134.3	46.743	83.141	95.759	137.37	214.01	235.06	155.93	91.51	93.903	102.81	115.03	141.9	165.81	193.61	99.284	113.02	150.12	184.13	107.31	160.74	76.739	99.347	89.756	147.45	66.56	98.192	77.855	95.846	78.196	95.948	28.528	103.19
73.858	141.62	133.52	185.38	84.624	41.502	88.423	150.98	15.613	98.521	103.67	160.21	89.764	122.79	61.105	153.18	118.14	133.07	87.538	103.7	84.041	109.71	218.39	261.71	127.47	66.466	128.78	92.815	120.8	128.49	156.31	173.97	126.57	121.69	113.77	151.51	88.066	148.54	61.38	75.832	75.909	153.04	30.21	77.661	69.831	76.248	54.352	71.058	33.421	123.05
85.255	129.96	89.756	127.88	80.734	4.2612	77.817	88.256	52.24	66.522	91.451	39.273	71.963	23.661	82.599	58.998	133.26	113.91	104.52	95.763	80.122	51.302	96.462	127.9	37.4	18.8	107.58	38.874	114.52	75.084	35.729	33.985	96.14	71.458	77.327	93.905	112.73	126.43	122.94	119.66	115.17	124.68	29.877	61.216	71.708	40.624	61.618	60.241	59.919	112.59
93.393	112.46	16.028	28.359	52.498	-21.127	39.853	14.205	62.302	18.327	65.139	-56.873	48.418	-41.619	67.276	-41.992	155.51	103.39	108.4	93.5	34.951	-3.9224	-56.29	-47.246	-86.188	-44.852	28.966	-29.038	99.111	25.793	-113.11	-110.21	53.669	19.344	77.011	83.728	151.23	92.01	182.73	157.07	180.25	73.518	83.508	71.65	86.9	26.525	94.653	88.832	102.65	102.32
97.626	75.327	45.363	50.384	89.111	87.012	56.543	45.995	103.42	97.484	83.02	57.111	78.191	52.762	121.02	89.781	124.5	89.314	112.95	113.29	122.57	80.256	32.518	43.926	107.41	117.17	115.02	79.834	99.156	71.697	23.818	16.623	73.195	73.323	124.02	164.21	140.6	88.237	169.48	148.84	174.18	73.778	112.77	102.69	68.558	63.125	112.71	104.24	75.527	46.824
109.67	85.441	104.52	114.93	141.27	162	102.65	98.35	141.79	157	121.71	132.99	121.07	114.93	166.71	162.28	114	114.4	117.85	113.53	184.87	149.49	120.26	136.82	169.84	167.03	145.92	173.98	133.86	147.57	132.36	123.43	85.491	103.7	91.982	120.96	103.31	90.456	105.57	106.12	104.22	141.5	62.992	75.255	49.924	81.493	64.224	49.217	56.333	53.069
90.466	92.752	118.58	106.35	82.674	100.9	115.34	105.33	85.502	80.736	101.51	105.24	99.232	104.49	73.865	92.117	97.798	90.832	75.693	80.804	64.072	92.97	119.65	104.61	104.29	93.229	115.23	111.08	89.707	101.54	119.81	134.01	126.07	129.64	101.68	89.759	97.48	104.04	86.245	98.946	133.32	111.89	120.75	125.3	130.8	122.76	120.85	132.5	125.55	125.76
86.44	112.33	70.02	38.656	-21.061	34.07	111.27	104.32	10.886	-0.5185	64.256	46.735	66.978	92.327	-34.27	-32.503	86.692	82.885	99.098	109.26	-89.623	-1.357	8.8873	-20.518	-54.404	-14.101	-21.274	-10.803	48.504	57.89	48.655	76.429	160.15	142.49	94.808	29.462	85.748	94.667	78.368	93.549	134.08	44.383	204.61	175.33	237.31	173.72	178.34	216.71	211.86	179.64
92.549	131.11	86.969	89.928	18.652	44.15	130.34	123.33	2.2739	14.044	58.836	28.181	69.445	86.424	-13.916	-14.496	58.774	88.099	165.98	190.41	9.0732	46.91	-2.0987	30.071	-36.425	12.775	5.5109	14.027	57.014	87.706	73.382	80.548	162.63	146.24	47.67	-25.271	51.813	89.28	64.408	92.856	29.478	72.786	162.83	121.21	209.06	159.61	117.17	147.49	187.18	151.41
[truncated: 66 more columns]
