# Supplementary material for: Constructing high-order functional connectivity network based on central moment features for diagnosis of autism spectrum disorder
Source: PeerJ. 2021 Jul 6;9:e11692. doi: 10.7717/peerj.11692 (PMC8269664; doi:10.7717/peerj.11692)
Supplement: Supplemental Information 2 [file peerj-09-11692-s002.zip › raw data/Subject_87.csv]

97.96	103.2	88.668	106.39	101.9	107.64	76.987	91.594	92	94.343	99.427	88.526	86.701	101.79	94.692	103.4	116.35	104.33	94.592	103.03	121.48	123.84	100.49	99.388	88.251	114.56	117.13	107.24	99.817	106.85	130.9	124.81	105.83	114.26	76.776	109.32	100.77	105.47	111.68	110.55	115.47	142.22	113.63	108.46	119.6	101.29	105.08	87.065	113.55	102.46
92.632	112.72	86.327	118.84	95.049	116.91	75.928	99.949	90.57	108.17	80.222	92.07	77.109	104.74	99.915	115.48	126.93	98.79	98.946	124.28	102.91	110.17	100.22	115.36	56.382	100.9	109.91	119.71	105.57	109.04	121.34	119.67	90.048	114.82	35.783	92.498	101.62	105.74	96.723	88.747	101.95	130.43	104.68	102.28	111.24	93.167	98.828	84.391	93.442	77.475
92.381	115.03	88.529	125.67	85.56	126.84	82.641	112.6	89.516	117.35	66.023	93.069	76.895	104.49	96.338	119.41	125.34	91.685	104.91	144.49	72.17	89.636	101.58	122.88	47.541	92.285	92.548	122.2	110.1	113.51	104.13	105.73	80.748	106.48	-6.4047	67.281	86.624	101.77	64.724	65.102	85.207	94.442	87.525	74.318	81.712	74.439	85.716	73.065	71.711	55.211
95.609	109.67	94.418	126.51	73.957	124.62	85.793	122.19	78.604	112.78	67.816	95.115	85.969	106.5	102.13	124.69	114.57	92.315	105.85	131.77	83.528	87.501	115.4	127.35	62.658	92.771	95.668	121.05	111.14	115.82	113.68	111.04	73.065	94.284	-1.0422	55.124	78.268	96.523	58.997	68.62	85.277	71.195	78.777	71.829	75.781	74.854	90.051	76.664	73.73	61.324
101.76	106.29	102.49	129.55	70.099	115.62	95.446	133.54	70.729	114.72	87.99	105.32	109.72	118.15	105.06	129.74	96.256	99.446	106.67	105.58	110.02	96.744	133.26	133.11	86.693	102.28	100.56	114.76	103.04	109.68	129.19	124.36	65.026	84.121	30.732	46.086	78.987	90.825	76.487	83.187	85.012	62.477	74.802	97.85	94.366	90.56	99.562	94.093	94.04	85.489
108.92	110.8	107.06	129	78.622	103.23	113.86	140.7	76.921	121.53	114.52	116.03	133.38	129.47	98.891	123.39	81.977	108.13	116.3	103.38	120.86	104.28	131.35	130.76	84.596	106.37	94.629	100.73	92.49	99.955	120.59	118.54	70.059	84.15	51.12	39.047	88.218	87.093	96.692	87.215	74.259	63.35	69.8	123.46	119	102.73	93.418	105.96	107.16	101.59
106.52	119.42	109.09	130.36	110.86	108.75	120.7	128.39	102.35	133.73	120.04	118.68	131.42	131.25	98.777	118.52	84.356	107.71	124.15	121.95	128.23	117.09	122.85	134.83	101.51	115.47	112.84	103.25	87.46	88.892	105.88	107.26	74.563	87.023	87.535	85.072	108.12	91.906	107.1	90.026	67.33	75.482	56.01	113.84	112.25	94.343	66.359	98.309	86.372	79.242
110.88	119.94	85.628	85.418	115.04	92.093	119.52	100.13	112.82	95.385	120.9	107.92	126.27	110.95	87.941	64.749	94.382	107.71	136.25	148.12	102.37	109.28	65.868	79.432	27.055	87.977	72.333	71.754	103.85	104.92	75.771	68.991	140.2	124.4	110.42	131.2	116.38	95.299	100.45	80.112	77.097	85.174	72.608	95.13	116.5	92.759	61.091	84.264	74.403	73.579
113.57	119.51	77.521	66.3	112.29	80.364	98.897	73.13	99.829	67.402	115.72	92.25	100.05	88.777	95.993	47.231	106.36	102.35	150.71	176.1	76.793	97.642	38.601	54.717	0.59398	68.392	69.614	58.837	125.84	125.47	77.922	64.502	177.8	138.44	97.548	124.32	113.1	100.38	89.097	86.098	94.623	101.46	100.62	82.211	106.46	88.49	70.793	74.979	75.614	80.236
109.36	111.07	87.587	71.488	108.62	74.642	79.563	58.506	82.487	59.731	110.39	80.623	87.461	79.537	108.96	53.632	109.87	94.984	140.65	147.29	75.752	97.404	59.281	59.225	45.085	74.799	88.477	66.802	130.08	126.98	106.49	91.844	171.83	136.69	140.79	131.03	108.64	100.85	94.892	100.81	113.26	104.43	132.45	108.8	112.74	109.04	112.39	96.134	100.78	107.15
106.68	98.046	103.96	82.492	102.15	62.508	92.766	66.668	81.207	68.82	117.83	73.099	103.37	79.684	103.58	56.481	101.96	90.576	121.29	101.23	62.193	88.991	84.895	63.738	76.033	83.579	80.218	66.398	115.47	110.83	104.14	98.501	151.54	129.19	168.83	112.94	98.687	92.896	102.15	94.098	107.84	83.394	155.04	159.91	144.46	143.65	156.56	131.31	137.53	145.45
100.29	82.969	120	97.808	111.75	59.564	129	85.575	112.54	99.43	134.5	71.788	120.82	87.892	112.78	86.084	94.112	84.654	99.575	76.027	69.184	81.984	109.26	86.325	78.947	90.26	88.973	68.804	95.726	84.424	83.8	85.424	116.02	105.37	139.9	76.666	98.334	85.771	114.46	86.549	89.873	71.842	142.66	180.12	160.5	155.55	160.29	144.52	148.41	155.22
90.758	74.17	122.31	109.31	128.93	79.468	153.13	94.909	152.32	123.68	117.7	80.116	122.2	89.979	110.53	99.484	96.227	84.846	76.5	53.707	76.156	82.78	120.21	103	93.098	101.12	97.708	84.26	84.332	63.63	64.192	77.487	80.587	82.702	127.71	99.543	107.98	90.063	112.03	85.92	82.304	78.044	123.77	183.21	170.69	162.88	149.97	148.78	139.76	138.1
93.002	75.928	106.88	104.69	125.78	101.48	162.63	106.61	165.19	133.69	105.19	107.16	121.52	96.595	100.82	101.33	92.456	89.263	73.091	65.842	56.48	72.724	102.98	98.866	64.193	96.63	63.643	79.299	90.981	70.635	53.777	73.057	76.015	73.461	58.46	73.334	103.97	99.368	94.198	89.212	84.172	99.949	114.93	164.71	159.68	155.58	131.45	141.1	144.52	136.3
95.256	89.63	99.287	109.45	113.18	118.9	130.63	106.97	129.43	128.82	89.408	134.78	97.325	104.7	104.12	113.83	93.091	97.912	77.081	72.607	69.491	86.065	99.675	105.16	87.988	101.51	70.621	92.442	101.52	85.737	79.176	103	57.293	65.005	35.384	53.719	107.37	114.94	93.4	115.64	105.56	137.53	126.01	167.39	147.04	158.2	134.29	153.25	172.41	162.22
106.49	100.42	83.64	79.447	75.981	94.87	97.644	103.92	67.207	85.21	101.91	145.48	94.267	108.02	94.381	84.915	90.452	110.61	85.833	71.354	81.08	97.142	66.318	65.382	52.477	82.807	40.427	73.686	107.32	106.67	75.648	96.483	78.929	89.381	46.265	27.449	104.51	118.21	102.39	121.42	124.99	147.55	156.89	186.98	158.14	175.49	160.34	177.64	217.79	223.35
109.56	105.05	76.492	62.496	60.155	72.111	71.55	94.829	31.516	60.59	115.03	131.3	90.466	105.93	89.143	67.05	98.142	115.52	91.458	76.112	92.69	106.98	44.994	45.136	43.555	71.468	47.181	69.152	102.31	110.99	50.572	72.466	86.677	104.21	73.234	33.923	103.29	114.16	103.56	115.14	126.68	130.86	168	180.86	150.19	173.19	166.14	185.78	219.03	242.42
102.18	96.196	64.827	53.871	64.077	69.084	63.903	82.421	47.493	59.862	111.44	105.71	94.56	98.736	85.765	57.161	113.75	114.44	85.592	71.297	90.658	104.89	40.989	42.785	41.111	67.936	59.718	75.697	97.435	106.52	30.734	52.696	93.909	114.06	117.65	107.67	103.35	103.88	91.172	103.84	119.83	96.274	157.26	141.38	127.52	152.19	150.13	167.37	166.6	196.46
93.023	84.181	55.918	68.78	73.518	90.248	78.679	85.494	94.495	95.507	99.858	90.721	100.46	95.552	89.692	81.885	120.79	108.08	87.406	88.733	57.214	80.253	61.16	72.738	35.213	72.425	60.752	85.46	103.21	108.28	49.46	67.672	102.75	110.15	93.538	150.56	93.147	92.555	69.054	97.644	102.92	68.268	130.73	78.665	85.679	107.24	107.14	121.25	92.69	111.02
88.498	76.105	51.67	80.424	63.828	100.36	93.621	94.154	116.68	107.87	80.312	83.957	98.889	86.1	93.424	99.143	117.42	109.89	94.436	90.987	40.518	64.179	85.135	91.517	20.754	78.645	48.493	90.292	118.1	121.79	114.09	118.76	133.27	121.31	93.518	185.41	89.759	87.409	75.603	105.09	98.902	66.989	130.34	72.408	97.726	98.123	96.06	99.127	63.243	62.299
85.565	79.731	69.783	109.48	71.738	117.57	104.76	112.19	118.41	135.11	73.306	88.434	91.474	90.266	104.79	139.44	99.114	102.14	99.347	97.749	58.941	75.619	123.23	130.96	78.684	115.52	70.492	108.99	119.16	124.3	190.78	177.87	143.26	125.83	115.15	185.25	87.29	93.543	103.47	118.68	87.407	84.753	121.55	84.276	102.82	94.733	87.624	92.836	66.386	45.333
89.811	91.771	85.085	119.24	85.908	115.71	100.65	117.02	92.233	134.2	75.647	83.267	81.386	88.109	100.44	140.74	89.839	99.779	104.31	106.35	86.323	103.61	119.77	136.39	136.16	145.44	104.11	121.47	110.87	121.83	206.16	182.91	155.71	139.16	165.15	175.87	87.002	107.36	123.16	116.49	68.216	103.95	122.47	121.11	132.11	115.59	98.322	109.44	95.688	67.612
95.022	104.05	83.054	114.37	107.26	110.82	79.631	102.11	67.337	123.03	84.051	72.752	73.212	83.87	96.811	121.47	105.41	108.4	105.07	113.79	105.32	128.74	87.829	124.34	162.91	153.83	151.43	132.47	105.26	119.33	166.03	144.13	154.01	145.05	207.1	177.33	91.65	122.75	115.21	108.98	51.753	119.37	121.66	145.61	154.25	138.5	110.79	126.65	115.49	88.577
105.44	115.04	63.865	104.34	115.46	115.63	69.895	93.303	68.813	126.68	102.91	78.186	92.635	90.373	86.795	95.348	127.76	127.43	110	128.8	66.692	114.04	53.383	106.45	122.91	132.75	143.41	123.89	110.29	126.4	102.6	92.293	147.65	139.2	166.72	144.62	83.63	126.03	69.528	90.298	41.31	114.87	108.34	126.09	133.26	132.14	102.35	115.74	109.97	85.753
109.31	117.96	50.812	87.142	96.504	105.36	59.933	82.104	74.669	107.83	123.72	87.768	104.44	95.743	117.01	92.532	151.28	155.67	110.18	112.14	86.213	99.02	57.364	96.419	40.567	89.364	140.04	112.38	127.9	138.87	101.57	88.05	134.78	126.32	130.37	126.93	102.14	119.52	72.416	107.75	81.783	132.7	98.851	106.75	111.72	120.47	99.256	96.389	99.648	82.615
114.65	125.93	66.352	98.239	81.797	112.82	90.169	103.26	100.53	131.14	138.66	109.15	126.9	110.02	111.87	100.18	136.4	157.33	120.94	129.06	50.43	59.247	87.35	102.77	21.801	74.737	70.161	88.419	128.92	137.65	102.77	97.676	120.74	104.31	40.584	50.96	92.936	108.29	68.476	105.53	101.55	125.17	77.371	63.064	42.963	74.136	68.668	65.58	85.666	75.035
105.76	125.1	99.187	93.524	77.137	97.778	94.435	94.028	98.721	96.962	112.62	100.05	106.79	96.965	111.39	83.008	123.91	145.44	109.05	93.479	120.94	78.977	119.85	90.376	84.909	81.673	64.968	88.181	115.6	116.85	124.15	118.4	111.09	102.07	127.57	103.31	115.99	106.87	122.07	125.24	144.8	139.23	85.489	81.431	50.537	79.087	86.532	80.105	84.355	89.279
100.09	123.47	125.56	94.371	91.7	84.982	93.256	79.652	84.703	70.871	82.205	82.394	75.15	78.837	92.796	63.366	112.94	116.95	106.72	98.817	153.91	102.41	112.9	73.436	158.41	92.087	77.438	88.177	99.743	95.384	95.982	102.75	108.01	100.55	177.92	123.54	117.93	112.59	139.38	124.6	140.13	141	105.56	112.04	85.313	95.596	107.77	110.86	86.719	106.18
100.14	112.17	123.25	83.699	105.4	75.428	90.734	69.449	76.282	54.207	84.114	81.237	70.68	78.762	94.446	63.036	107.96	90.543	101.27	108.57	164	120.48	82.649	57.287	146.82	78.688	95.963	79.69	96.632	87.512	58.669	71.092	113.62	103.6	177.77	115.21	108.75	112.7	130.53	116.6	109.12	131.04	119.85	131.02	127.8	111.71	126.78	133.8	87.024	113.8
100.76	97.695	113.63	94.512	127.19	102.94	107.93	88.65	108.71	93.483	115.22	118.29	113.87	115.51	111.76	104.2	93.11	66.986	82.951	97.129	134.54	121.61	89.862	81.156	127.51	76.549	103.63	83.92	94.429	77.512	54.144	69.478	93.875	94.12	155.54	108.82	92.081	103.91	101.27	105.61	66.565	96.542	97.808	107.23	111.24	95.516	120.58	128.16	73.128	88.691
111.23	89.772	110.7	94.107	118.62	102.99	137.74	120.23	133.51	99.227	145.29	150.06	158.6	135.66	112.56	107.45	74.008	67.218	80.008	72.684	84.816	100.95	95.145	77.382	67.495	58.619	76.311	77.932	95.813	73.209	56.985	74.944	97.137	95.763	138	98.064	88.979	90.256	87.273	89.405	50.288	61.707	89.152	104.51	112.55	87.556	126.33	117.88	83.356	90.648
109.46	86.867	143.23	118.58	135.57	105.55	159.8	143.45	160.5	116.32	155.05	156.98	152.48	141.59	133.02	142.94	53.954	58.934	81	66.325	97.344	92.417	138.63	113.9	115.76	78.161	120.77	103.74	81.931	50.073	81.169	97.225	67.101	70.067	134.78	92.837	108.19	87.414	112.43	100.36	66.799	61.604	56.784	67.129	59.268	46.472	98.101	84.355	77.043	80.916
107.15	86.621	164.57	115.96	141.71	78.337	153.5	131.48	147.51	82.538	125.02	124.83	103.4	109.23	121.4	120.36	53.515	59.986	94.926	78.434	122.51	86.774	138.28	106.03	161.04	90.807	155.85	116.05	72.071	42.235	68.858	85.363	69.757	65.785	146.28	101.11	127.52	94.227	136.61	106.82	104.55	81.321	58.535	55.809	48.029	36.308	86.724	67.839	80.047	93.284
101.89	86.602	151.92	110.31	145.27	69.848	127.8	105.54	123.2	71.202	90.825	97.914	63.123	86.069	99.024	101.07	70.536	63.862	108.73	112.1	121.94	81.089	119.32	99.218	176.05	101.9	164.54	116.81	77.413	60.99	52.26	67.495	80.742	74.496	108.33	91.123	120.4	104.05	124.48	105.27	126.59	95.981	67.488	40.223	36.277	36.805	70.824	59.011	75.381	90.861
95.002	83.601	99.66	92.679	122.02	74.064	92.831	81.536	95.242	73.094	84.344	95.611	63.345	85.89	97.972	99.064	101.58	83.538	111.16	123.6	120.24	87.657	97.766	91.459	93.696	90.152	144.63	104.54	107.95	108.39	79.792	76.768	103.72	104.88	57.207	86.848	105.82	108.12	105.9	109.62	139.67	103.28	86.397	49.474	54.977	63.361	73.812	66.842	80.333	84.468
91.229	87.528	45.945	85.21	86.216	98.606	80.126	86.259	89.36	104.5	99.889	115.71	105.5	103.67	95.25	102.96	120.52	107.19	109.2	119.65	82.373	93.018	88.727	90.219	-7.7792	77.916	87.22	91.804	139.46	151.3	130.72	108.66	126.05	137.48	14.154	83.899	86.085	106.13	81.699	105.04	130.8	88.587	101.5	73.197	81.563	91.888	85.358	80.045	95.023	75.439
88.525	97.779	29.559	90.778	66.308	124.68	89.335	106.45	105.26	142.38	110.86	123.93	137.79	111.99	88.753	102.24	117.03	116.39	108.85	116.62	41.171	96.716	89.012	94.842	-34.438	83.175	46.029	94.616	145.72	156.74	162.08	132.47	134.54	147.42	15.047	88.67	78.077	105.28	73.418	97.444	113.44	74.94	109.95	95.305	105.39	106.65	96.509	90.227	113.91	74.85
83.475	100.28	50.264	82.59	71.94	123.48	96.071	108.31	122.56	140.65	103.29	99.223	125.05	97.458	97.99	92.312	100.62	105.83	101.5	102.46	67.215	109.15	87.604	90.983	15.059	97.838	65.854	109.84	122.59	125.16	157.77	124.6	134.43	136.68	93.737	125.02	95.643	106.41	103.66	101.85	119.25	91.079	117.11	105.73	134.29	115.54	110.13	96.488	129.31	93.371
85.202	100.15	82.299	73.76	89.984	105.35	94.831	94.965	121.87	116.81	74.26	65.385	86.324	73.957	86.753	67.926	82.807	87.408	100.37	100.23	79.608	103.15	74.545	75.884	94.926	111.07	92.015	119.14	88.62	89.546	104.2	88.216	129.31	115.74	156.4	137.6	102.48	105.43	111.54	91.159	122.91	107.75	131	111.22	160.79	126.94	119.57	106.02	140.37	124.79
93.258	97.645	102.11	77.76	99.597	84.262	90.402	85.307	101.69	99.167	65.862	57.888	57.231	72.356	85.197	78.953	75.184	76.273	104.69	110.85	83.595	87.978	74.806	77.098	117.44	108.2	114.19	114.69	73.114	81.299	68.62	70.299	116.37	96.717	133.22	90.474	94.682	98.182	99.583	79.961	118.79	116.86	136.73	111.45	163.98	133	112.34	112.83	143.45	151.54
102.93	95.535	101.68	91.137	90.291	77.445	95.15	94.313	80.104	90.009	76.306	85.836	70.141	94.058	76.714	94.164	77.966	80.867	99.324	94.415	78.189	85.049	95.932	83.167	86.119	99.528	94.461	100.91	78.449	95.625	83.276	92.336	108.43	104.03	110.82	69.736	82.449	86.928	79.759	69.73	110.34	98.263	133.88	125.44	155.18	143.28	109.4	124.41	137.9	158.4
108.68	97.69	104.82	121.83	81.209	89.506	115.56	125.77	75.829	105.09	102.22	122.04	97.154	122.53	77.471	124.81	81.266	84.422	96.392	94.027	78.855	98.004	130.49	113.05	54.927	96.866	70.772	91.76	89.783	105.42	129.57	131.63	96.676	109.82	60.205	39.288	74.379	79.373	70.499	69.745	94.237	72.268	108.53	118.01	110.45	120.99	89.371	114.38	110.94	131.56
105.28	96.712	110.68	133.93	70.864	87.136	121.92	138.85	68.457	87.16	100.8	119.63	90.575	114.33	80.608	115	93.198	88.839	97.31	93.933	105.89	127.06	133.39	121.43	47.981	90.235	68.58	90.326	96.869	98.033	158.74	150.44	99.366	115.85	60.909	57.617	89.942	82.523	87.887	83.998	94.052	67.238	111.25	133.61	110.96	115.27	100.95	116.23	95.062	113.78
92.834	86.284	115.88	132.15	78.772	90.325	120.75	137.38	78.792	80.825	84.958	96.63	71.749	98.131	90.55	100.55	95.308	77.811	93.403	100.7	128.58	143.13	119.01	130.87	85.377	94.594	76.141	92.287	87.28	73.192	153.18	138.27	100.51	107.79	65.924	84.531	101.7	86.558	105.2	92.597	94.206	71.831	118.87	123.16	107.53	104.18	111.04	112.86	82.619	100.07
85.64	74.311	104.84	114.23	77.688	86.296	115.64	130.7	83.8	75.599	67.367	77.253	66.007	85.288	82.166	69.481	90.447	71.612	94.553	107.12	95.842	121.19	82.957	118.23	90.889	89.044	50.384	78.762	77.683	63.4	112.47	105.95	115.91	106.58	40.929	87.66	92.748	82.861	94.126	73.559	82.534	65.616	145.12	122.48	127.55	114.86	126.19	120.75	95.358	116.76
76.273	68.835	98.795	119.49	89.731	104.55	105.05	131.16	96.032	102.13	61.387	86.645	75.575	100.8	92.305	87.645	85.713	69.186	83.335	87.397	83.277	100.75	96.152	141.85	123.12	103.56	70.386	91.745	71.758	64.412	110.12	113.39	95.373	97.323	42.679	112.13	85.589	77.051	84.423	65.093	71.439	60.124	143.08	112.54	118.06	119.01	118.13	122.96	98.554	121.86
75.806	73.279	98.128	127.03	104.56	127.53	109.36	145.59	115.01	133.75	77.262	114.27	105.35	128.03	99.152	115.02	77.761	69.742	71.81	67.545	81.336	83.958	124.92	161.75	133.28	120.84	88.895	104.01	73.361	75.686	119.69	125.75	75.875	94.918	59.68	129.99	80.389	74.272	81.576	67.537	61.001	54.03	112.54	89.169	81.2	103.01	89.999	108.82	90.374	115.93
85.52	88.961	109.66	125.3	117.62	131.47	112.98	150.36	121.41	135.22	89.881	122.5	112.65	130.5	99.415	121.51	76.866	73.687	78.211	78.86	97.526	79.974	134.04	155.13	130.63	124.43	115.52	111.22	81.888	86.073	109.87	114.06	69.685	88.807	71.766	114.46	86.639	83.704	92.548	87.113	63.346	69.096	81.032	71.296	55.305	78.042	66.792	88.361	79.577	108.51
91.645	101.73	126.33	114.99	140.43	134.39	106.86	130.48	130.13	127.95	83.751	109.29	102.71	116.3	100.29	115.69	78.797	70.452	79.371	91.28	132.6	95.544	135.64	137.3	173.76	132.28	142.84	120.98	82.488	77.662	90.217	88.388	62.504	73.339	114.26	116.21	100.53	101.67	112.85	114.49	83.611	95.569	53.601	49.56	33.844	54.607	59.733	73.217	66.202	90.828
99.018	110.09	129.55	93.154	139.6	118.6	91.299	93.567	117.71	103.19	67.69	85.349	89.051	91.245	92.25	87.192	86.164	76.827	85.129	100.95	138	105.44	114.69	97.119	192.52	118.77	133.63	114.48	84.262	70.919	65.101	61.001	74.119	65.961	128.69	103.03	108.1	114.38	120.15	118.39	107.41	112.5	62.136	62.2	60.217	67.483	82.7	83.844	79.361	95.35
103.87	110.94	118.9	76.693	116.82	96.715	79.653	66.952	94.011	86.818	73.057	79.334	91.124	85.678	101.51	79.136	95.491	91.068	85.724	94.082	138.32	109.09	101.89	73.178	162.85	90.886	115.56	101.33	88.796	72.739	74.337	62.479	88.433	69.571	108.93	80.948	111.31	112.42	123.4	105.78	123.61	112.75	83.005	89.365	100.96	98.238	105.47	103.09	105.7	111.36
104.34	110.33	109.92	91.122	100.3	97.748	83.917	72.66	81.594	107.27	94.423	101.78	106.62	108.11	115.84	100.26	103	99.914	80.251	81.1	131.9	107.08	114.17	94.24	139.87	79.143	115.1	104.64	87.732	73.184	107.41	91.107	77.32	70.919	81.87	70.864	108.12	101.99	112.38	90.002	115.12	93.662	88.59	100.45	107.77	111.63	100.25	110.09	116.38	109.07
112.6	109.66	99.117	101.34	85.26	97.807	107.29	103.72	77.677	119.83	119.67	129.99	126.52	130.59	105.1	93.105	106.54	102.73	86.68	87.74	100.85	88.706	100.93	103.43	81.053	66.316	92.201	98.328	84.759	77.261	101.22	87.732	75.701	78.97	43.225	45.062	94.226	90.014	83.616	72.564	87.217	67.637	95.215	102.05	106.54	109.05	87.692	105.18	120.29	106.32
116.9	101.38	90.743	95.797	88.87	100.45	125.87	127.25	92.908	112.94	126.93	144.47	136.09	142.06	92.793	71.549	108.71	95.422	87.555	85.49	98.55	82.92	79.285	97.045	48.502	69.164	80.884	97.824	78.032	73.85	70.914	60.727	70.08	83.798	61.066	59.103	88.734	86.614	68.447	77.753	75.062	62.462	101.91	97.925	104.1	101.67	92.522	101.59	119.09	100.9
119.08	95.966	87.022	85.65	93.316	94.738	125.89	129.64	104.73	84.511	106.18	134.99	126.73	129.97	73.725	43.837	112.29	93.63	98.388	90.978	86.067	81.344	52.678	69.294	47.124	76.564	73.805	100.12	78.799	73.689	28.68	32.977	67.605	82.496	71.63	66.14	86.434	91.812	57.447	84.48	79.311	76.266	123.95	119.14	129.21	111.13	124.28	113.8	132.93	111.13
106.71	90.753	98.303	99.888	113.08	110.05	117.6	124.75	131.41	93.928	92.618	125.5	118.46	129.21	95.052	88.051	105.63	86.649	96.192	92.802	104.22	96.02	81.009	86.888	111.25	107.47	111.47	121.77	80.795	67.867	47.282	56.543	45.214	66.982	65.627	72.757	90.786	96.641	71.818	97.381	95.392	100.31	109.9	108.85	109.46	97.76	127.85	106.08	130.48	101.85
91.59	86.57	106.54	109.78	116.66	122.64	113.35	119.7	146.68	104.57	88.078	116.37	122.59	124.26	111.58	122.73	91.098	86.558	85.35	79.014	114.94	107.95	117.14	102.14	154.84	129.53	124.42	129.85	85.254	67.777	97.88	103.12	54.61	78.321	86.702	110.98	96.125	93.096	94.842	95.977	108.48	105.73	88.663	96.578	92.549	90.691	118.59	89.669	126.08	96.631
81.018	87.386	116.44	121.6	110.02	130.71	111.04	116.96	139.69	114.69	82.96	101.66	112.07	103.59	108.25	125.6	76.347	88.087	82.381	80.033	107.91	108.68	137.52	120.69	173.04	135.48	121.19	125.9	86.293	70.41	139.28	138.71	80.988	99.731	116.37	147.08	98.947	86.181	107.26	91.678	103.02	96.445	69.575	80.648	80.367	83.346	92.396	65.96	112.61	91.097
74.496	87.25	125.92	129.14	104	131.55	97.632	102.3	116.24	110.77	64.159	77.028	73.006	64.888	93.16	96.759	72.137	89.343	84.222	83.132	110.38	112.78	138.26	136.53	186.12	131.37	121.23	120.11	81.949	72.647	154.94	148.39	98.61	113.64	180.35	192.75	110.4	86.805	114.3	106.69	95.766	94.155	69.444	81.402	90.401	91.847	79.003	61.687	98.899	90.8
77.87	84.521	127.76	131.78	102.9	131.56	93.541	89.204	105.83	115.12	54.173	62.589	45.324	35.657	65.595	66.202	68.389	86.788	92.259	100.44	79.713	106.17	123.37	138.9	187.66	126.17	81.633	99.369	76.307	80.329	132.17	125.74	104.9	111.36	197.33	184.48	111.58	97.018	99.083	119.76	82.756	93.901	81.97	87.378	96.391	103.06	78.298	78.697	95.874	98.702
88.182	77.012	119.22	109.57	90.5	104.95	92.618	72.85	102.13	91.465	74.623	60.966	43.169	26.471	68.6	62.35	73.597	94.506	97.679	103.06	77.387	107.39	105.79	112.27	137.08	105.51	40.676	67.28	85.475	101.43	113.02	99.573	114.85	105.52	174.26	137.04	122.17	112.59	103.55	133.92	96.356	118.69	105.7	111.5	118.16	122.94	99.239	109.33	111.17	123.75
96.307	75.211	115.48	92.454	87.909	85.354	94.202	61.977	112.28	72.009	105.87	78.701	70.194	45.354	90.418	90.951	87.007	105.74	91.789	82.204	90.682	117.52	113.48	89.065	122.98	101.18	31.498	58.088	101.52	117.24	110.56	99.766	106.99	92.681	162.42	115.08	134.05	128.73	113.7	138.02	121.75	148.59	116.68	130.2	122.25	130.53	117.34	130.69	120.79	130.15
105.84	85.823	126.21	88.093	96.21	74.23	97.059	61.593	117.29	65.163	144.15	101	101.01	76.579	129.54	140.82	102.61	111.14	95.78	85.021	115.83	121.26	130.25	89.782	126.06	100.68	71.775	69.597	119.35	122.89	107.81	106.59	84.82	67.062	115.05	68.72	133.47	132.83	120.79	132.97	137.64	174.63	100.06	111.19	93.502	100.34	99.679	111.09	108.25	106.17
114.86	95.916	129.33	67.173	103.46	68.885	96.432	55.568	109.47	44.843	155.86	111.03	132.57	92.207	142.44	130.26	112.48	109.71	95.207	69.325	140.53	120.6	123.41	73.006	125.83	99.707	93.715	80.246	126.32	116.91	88.046	95.693	79.193	65.374	146.9	93.634	122.44	119.7	121.36	118.49	147.15	167.94	86.231	94.426	87.85	85.108	91.923	91.14	95.299	79.659
117.58	105.75	137.05	76.367	121.79	83.652	91.128	51.82	97.785	59.367	144.06	106.77	128.67	93.692	152.53	129.91	110.47	93.661	103.62	83.061	160.56	117.99	121.05	93.228	156.1	110.71	134.25	101.46	119.91	101.72	80.204	90.767	54.729	53.966	147.79	97.855	108.4	101.28	116.59	114.34	141.31	143.27	64.005	74.701	76.066	70.857	73.208	77.21	79.316	53.684
121.33	107.44	124.75	81.719	114.4	84.087	96.284	56.771	81.706	64.301	115.92	93.169	111.74	76.106	125.1	93.606	96.516	84.004	115.8	100.63	130.96	102.58	89.654	81.552	134.82	106.29	105.78	92.38	110.22	98.236	72.371	81.017	73.08	73.919	127.84	93.869	98.728	86.696	104.54	97.872	131.51	96.729	74.964	102.84	111.81	97.249	84.537	98.418	92.645	74.153
113.54	98.321	110.19	95.524	106.16	85.138	104.44	71.897	84.245	73.432	86.247	87.392	85.033	67.821	105.2	80.325	82.041	79.121	105.74	90.574	119.22	101.04	80.028	78.79	129.26	108.15	86.013	88.104	95.961	91.927	97.752	99.253	97.796	102.69	145.39	133.18	113.53	86.9	113.65	93.741	138.47	63.497	89.869	135.2	138.27	125.11	100.9	122.06	100.72	100.83
107.24	86.709	100.72	102.79	101.37	83.766	123.89	100.88	103.81	87.446	83.296	97.299	74.034	80.532	93.068	85.129	68.641	77.836	90.459	87.226	99.022	89.73	77.538	81.064	111.48	103.53	62.376	76.452	82.459	84.394	105.09	106.93	126.06	122.98	142.67	145.64	122.4	94.135	121.36	87.682	143.31	47.998	92.576	118.65	113.21	110.52	90.886	106.97	89.654	110.03
102.78	85.184	107.96	108.48	108.92	84.274	118.91	107.47	110.64	86.613	77.244	102.71	60.534	91.122	90.262	88.109	76.494	88.13	82.002	78.567	96.391	87.015	88.282	94.317	140.03	103.94	85.218	88.213	74.952	73.452	86.606	108.01	114.67	113.53	175.22	169.02	126.05	105.35	123.84	92.933	149.85	59.054	95.205	86.82	74.554	82.911	80.814	80.614	69.435	94.183
110.16	92.634	113.29	91.305	106.05	71.938	102.91	89.716	96.023	59.499	85.511	96.078	69.551	89.848	88.361	70.348	91.978	108.55	95.585	81.701	95.709	84.71	84.976	85.393	132.16	93.084	90.74	87.278	82.414	79.804	49.201	85.804	97.98	96.868	173.71	143.64	112.97	106.16	117.95	92.33	150.36	75.273	100.66	63.685	58.776	67.638	83.449	64.344	66.286	82.834
117.72	108.77	117.03	92.497	100.49	69.03	88.768	69.298	77.537	54.105	100.95	83.254	86.706	84.385	93.259	80.095	104.09	123.83	127.81	114.81	91.575	88.77	91.926	89.949	117.81	92.866	93.826	86.842	102.01	102.06	48.98	82.663	74.198	75.67	85.721	54.424	94.786	101.37	102.75	87.291	133.53	85.946	94.669	63.377	61.261	67.756	85.774	69.614	77.509	79.579
109.99	113.13	101.57	93.098	86.762	72.342	87.184	63.173	76.236	58.76	110.34	75.128	109.6	84.098	103.23	98.193	108.01	126.25	135.64	115.76	117.41	110.72	107.36	89.63	75.404	99.92	83.231	83.953	122.58	127.5	116	114.49	86.301	92.504	35.42	29.295	98.964	95.643	103.94	86.373	120.42	88.866	87.619	99.635	102.35	101.18	104.44	99.184	98.698	95.852
91.077	107.34	81.633	107.74	82.25	94.509	110.73	97.326	106.49	105.64	111.91	86.719	125.82	104.15	106.82	127.44	97.114	105.44	121.11	116.48	120.75	117.18	126.36	108.18	27.702	109.87	63.521	82.78	127.57	136.16	192.66	152.52	122.73	125.25	-6.0015	33.654	101.82	91.972	92.545	81.114	89.498	83.352	69.453	115.03	120.06	115.84	97.839	107.24	103.38	106.23
73.514	92.5	65.055	106.48	86.885	116.83	136.88	141.65	146.3	148.52	99.025	107.12	132.87	129.16	101.62	122.38	82.827	80.071	86.21	91.754	107.69	106.26	131.01	118.45	-12.442	108.79	42.076	83.246	112.3	122.38	215.84	157.9	162.34	159.46	38.965	101.89	96.564	89.314	75.917	78.504	60.666	82.66	60.44	108.03	121.24	117.57	85.698	95.502	98.064	108.73
74.961	88.874	71.357	104.72	100.54	128.4	141.52	162.02	160.9	170.6	81.214	115.89	120.43	136.79	97.211	100.63	77.939	72.964	72.434	85.893	67.517	80.726	121.64	125.98	-5.9917	100.41	49.659	92.401	90.742	102.17	159.86	123.89	156.54	153.03	82.567	135.67	76.441	90.229	54.127	81.886	39.247	100.11	64.415	90.546	104.61	105.75	71.224	78.396	94.732	102.49
100.58	99.504	86.539	85.736	98.445	107.26	121.41	138.86	133.21	135.28	82.233	101.78	109.45	115.9	102.11	68.409	87.151	99.487	91.7	96.173	37.183	63.164	91.407	100.81	1.0092	81.575	63.074	89.004	85.249	103.47	69.137	68.624	130.14	126.18	89.989	107.6	62.163	91.823	56.16	89.347	47.838	131.75	86.037	97.513	109.18	107.95	80.887	81.714	109.32	108.75
120.86	117.91	105.02	84.961	100.49	95.604	83.434	88.702	98.114	95.017	90.066	81.817	102.64	91.013	122.02	76.316	109.6	135.91	112.76	93.337	59.988	84.174	89.96	90.899	75.81	97.311	109.09	103.14	94.045	114.48	35.076	60.023	78.233	91.079	112.71	100.92	79.744	99.028	89.281	110.62	84.186	158.92	101.37	124.79	116.02	122.07	109.5	109.3	116.27	104.05
130.5	132.3	106.21	88.402	92.313	91.738	71.552	64.736	82.355	81.477	120.15	80.08	116.76	87.026	128.94	106.21	124.43	154.03	131.4	108.59	78.84	100.17	89.249	88.008	99.217	114.27	110.51	96.485	112.38	131.17	45.282	71.019	67.841	78.346	74.949	59.495	100.87	99.223	114.35	113.31	104.31	148.72	108.61	137.18	113.17	123.57	128.43	125.52	110.34	99.474
118.17	135.04	97.605	95.201	83.004	93.822	71.622	65.116	82.373	85.962	128.12	90.522	114.95	92.776	114.64	118.54	139.41	149.54	131.15	106.99	92.706	107.36	91.087	94.707	94.757	119.82	105.21	95.134	125.69	130.68	76.275	95.196	83.719	84.04	83.863	73.937	122.9	96.536	119.81	109.14	101.34	112.95	136.84	163.34	138.4	141.29	157.18	146	108.13	107.1
101.96	124.89	94.861	93.622	82.744	97.521	96.067	89.972	106.24	108.05	131.95	110.2	117.86	109.86	89.75	107.49	133.86	123.09	117.73	104.25	79.386	87.904	93.046	104.21	64.601	103.92	79.001	87.163	119.32	109.52	79.439	89.125	106.04	88.536	100.55	86.037	114.65	86.009	100.77	88.815	71.2	63.573	155.29	154.65	143.84	140.34	158.39	140.71	105.85	114.86
91.069	111.79	112.58	102.12	103.53	107.22	118.77	103.74	134.93	129.86	119.11	117.1	115.01	117.13	71.585	91.776	117.91	97.522	101.39	97.177	58.3	69.362	109.12	117.95	104.2	96.427	79.611	96.762	98.677	79.793	62.547	74.971	90.892	73.937	144.38	115.63	93.255	83.873	79.516	74.386	45.081	35.221	153.12	133.12	128.95	130.42	139.56	130.95	108.46	113.5
91.008	96.973	131.84	99.526	120.42	100.92	122.22	87.723	142.56	108.33	107.05	100.54	109.03	106.23	88.157	87.77	106.03	93.058	90.066	82.17	92.92	80.691	122.86	112.14	160.15	93.686	113.34	108.34	88.277	72.179	68.401	74.889	70.425	66.865	200.81	156.99	93.544	92.94	99.864	87.091	66.051	55.589	130.39	118.53	120.27	122.6	119.3	122.6	113.48	110.28
100.54	91.272	132.45	103	124.5	104.3	123.35	77.273	137.96	96.226	98.657	86.967	116.55	98.806	96.658	98.493	95.608	97.635	97.985	101.63	104.55	92.79	118.31	100.51	193.09	105.71	110.31	104.33	95.341	93.103	90.603	91.625	77.893	81.491	176.78	147.88	93.176	104.47	111.24	96.815	94.922	82.13	92.979	95.349	96.59	99.209	89.319	105.39	105.65	95.595
103.15	92.789	108.2	109.71	111.75	117.43	113.04	82.021	119.76	105.26	83.907	87.255	116.96	100.19	98.142	116.82	96.633	101.19	112.18	131.73	107.7	104.54	103.2	101.16	169.51	121.11	89.276	97.028	116.24	123.88	136.85	129.47	116.25	117.41	116.9	126.48	95.211	108.51	110.16	108.28	113.74	99.148	77.194	86.804	88.62	84.899	76.635	96.883	92.497	82.758
97.474	99.167	76.841	112.84	88.09	125.11	96.116	101.85	92.587	129.19	73.581	97.771	101.93	104.99	104.57	135.6	101.62	97.552	124.38	160.12	109.72	107.61	89.64	118.16	86.064	119.94	74.631	92.015	134.19	141.24	181.94	160.04	162.67	149.46	36.4	83.826	91.029	98.088	103.65	117.12	106.53	101.67	92.832	90.458	98.337	83.136	80.402	97.871	84.882	83.224
94.044	108.18	55.199	108.52	66.385	122.78	87.069	121.58	67.733	145.53	61.33	105.12	90.232	96.672	84.277	111.98	98.23	93.048	124.49	162.18	66.488	93.658	74.671	114.81	20.102	108.47	39.808	87.2	129.97	133.72	176.71	152.84	194.89	167.35	2.7905	67.748	72.995	83.925	83.824	103.15	72.182	78.134	137.1	116.19	126.55	106.27	106.59	121.44	99.711	103.32
94.033	112.05	60.932	105.61	60.061	104.18	76.528	119.35	44.077	132.78	59.635	94.007	68.358	75.726	85.482	96.684	94.063	94.165	110.28	140.26	56.167	90.463	75.804	105.18	27.284	92.677	60.671	96.445	107.92	109.56	146.56	127.37	177.51	150.43	26.502	81.332	75.308	83.833	94.494	100.62	55.448	75.261	166.5	139.45	145.57	127.87	128.14	141.75	119.16	123.04
97.506	104.87	73.453	100.12	65.187	93.07	74.856	107.6	36.735	107.88	59.64	84.476	67.743	67.295	76.907	77.314	90.032	98.483	79.479	91.184	53.468	91.72	78.123	80.116	99.033	86.231	76.508	103.27	77.659	85.246	93.659	95.446	133	125.42	121.06	149.54	91.835	99.174	109.83	98.977	65.945	76.558	160.88	142.03	138.65	135.87	138.02	143.83	127.05	125.01
101.97	91.825	81.671	101.22	69.56	96.402	85.496	115.58	44.61	112.79	83.616	98.603	83.186	97.812	81.915	100.45	89.365	96.98	62.612	79.057	60.741	82.713	78.279	80.995	130.71	74.761	87.304	95.672	63.147	79.092	46.249	72.706	83.187	92.491	132.27	142.4	104.11	114.97	115.02	103.21	86.744	85.359	114.6	97.795	87.39	101.35	108.09	103.71	112.06	108.04
99.114	85.035	81.08	108.74	67.519	117.98	88.528	136.66	56.631	137.42	89.555	131.57	101.67	143.73	69.81	113.11	99.27	97.094	58.736	68.894	63.728	75.479	82.76	99.468	132.46	72.386	83.385	95.09	66.666	82.981	24.887	78.553	45.062	73.012	131.29	132.96	104.64	120.85	98.404	104.18	104.31	82.545	81.431	74.145	59.274	81.32	89.552	75.171	94.357	93.2
92.519	85.324	78.159	110.24	65.572	139.67	92.206	159.65	75.777	163.96	97.866	162.46	124.12	177.82	58.853	112.31	102.37	95.703	63.454	63.101	71.899	76.465	95.268	120.85	98.925	81.246	65.497	96.048	79.141	88.395	42.213	97.503	39.746	73.516	107.42	110.55	90.593	111.13	86.597	100.54	107.99	73.58	71.903	69.013	54.454	77.482	83.237	67.695	84.924	93.258
90.37	100.63	93.132	120.05	69.774	136.08	80.505	154.93	72.723	149.91	91.006	150.24	106.44	154.48	56.711	96.853	106.09	104.16	86.75	78.69	91.156	95.668	110.64	132.24	100.22	98.798	89.535	115.03	93.23	93.004	88.596	124.45	55.588	79.675	73.306	80.472	84.732	102.32	95.138	101.2	106.07	87.342	96.939	103.09	92.944	97.111	95.074	87.876	91.056	110.08
87.666	108.18	113.99	129.63	100.09	132.97	74.157	126.58	81.339	125.59	84.344	113.67	86.413	108.97	69.671	93.569	98.764	102.21	88.935	81.632	129.74	130.12	137.23	138.9	176.22	137.91	128.75	140.74	89.476	86.483	150.36	148.47	75.919	91.753	109.07	112.4	91.958	100.52	121.37	108.8	108.76	111.51	105.24	105.82	98.63	99.824	96.712	98.271	87.602	103.52
94.471	108.52	121.48	124.57	118.19	109.68	74.066	91.149	75.644	84.633	82.842	72.254	65.793	62.023	80.232	89.193	98.303	102.22	96.269	99.253	143.7	143.87	131	120.08	212.38	144.15	146.76	141.76	87.567	91.837	171.93	144.21	106.21	105.51	139.29	128.15	103.18	105.3	130.13	111.54	112.54	137.54	112.7	98.929	103.97	98.318	98.358	97.732	94.88	96.685
102.67	102.24	112.26	109.33	121.35	89.636	83.862	72.178	76.212	68.147	99.127	63.304	70.746	55.694	94.998	103.4	106	100.9	102.55	113.5	137.21	132.33	112.55	102.85	181.22	118.13	140.87	123.21	93.46	103.64	152.43	120.49	114.45	104.44	147.32	117.9	107.86	109.55	114.4	110.89	112.15	147.47	107.79	79.575	93.766	90.547	95.626	89.392	104.92	85.84
115.32	99.442	87.145	74.249	95.85	63.635	101.82	70.284	80.287	52.645	130.24	82.765	108.78	74.15	91.572	90.013	119.32	112.17	115.77	113.7	89.382	97.144	71.583	57.722	61.456	62.659	84.371	80.776	114.61	123.25	87.957	74.423	120.6	103.86	129.92	90.388	101.9	109.96	83.152	97.662	103.54	130.96	124.16	100.59	119.84	112.39	118.83	108.43	134.59	103.55
119.91	107.15	86.574	72.914	90.104	64.069	115.99	77.712	106.94	73.365	171.33	109.48	141.16	104.85	114.41	119.05	127.52	119.1	130.13	125.53	61.735	75.371	70.114	58.884	1.6435	39.067	82.566	67.214	134.71	127.93	45.554	52.866	85.02	75.381	71.187	46.076	100.76	112.44	74.873	101.91	89.207	117.64	121.47	113.49	115.92	113.35	120.31	123.94	138.61	107.23
117.38	108.6	93.149	67.198	97.68	76.074	127.18	75.989	147.51	80.159	194.37	118.2	171.21	118.95	128.66	121.06	121.05	118.91	122.17	107.87	64.621	79.257	80.629	53.44	5.4175	53.439	73.931	62.26	138.57	120.84	36.547	48.724	76.08	77.806	98.853	90.727	109.12	110.4	97.066	108.66	88.047	98.733	109.8	115.35	106.41	109.15	121.17	129.59	121.64	100.66
113.54	111.27	110.79	81.55	107.68	83.66	122.15	67.306	156.46	79.399	174.99	96.789	146.07	102.17	126.55	114.51	115.7	114.16	130.81	129.87	68.687	88.916	85.096	62.097	54.896	79.52	87.908	70.381	134.63	119.49	50.16	66.925	91.399	92.532	106.37	111.81	114.73	105.96	110.7	110.24	85.495	90.998	98.983	109.52	102	94.911	108.72	113.82	102.2	90.236
107.65	104.53	115.41	87.805	107.54	83.574	115.01	64.951	138.85	80.358	132.26	75.565	105.78	84.017	105.68	95.996	110.37	104.14	140.92	159.37	72.35	92.694	75.961	66.845	82.525	94.214	83.15	72.338	127.23	128.49	74.646	90.329	132.35	121.78	105.03	106.73	105.14	95.321	103.3	96.6	81.168	83.412	88.822	94.632	102.23	83.899	95.087	89.537	101	87.497
95.119	89.999	105.06	80.645	103.35	81.97	105.13	69.567	112.75	83.351	91.821	76.079	81.46	83.925	92.11	84.19	109.75	96.89	131.07	148.39	108.72	104.3	75.479	67.527	96.847	101.18	88.537	81.729	121.73	136.31	113.82	117.06	158.41	143.08	130.79	115.59	96.336	88.755	101.11	88.007	87.368	86.46	81.32	90.257	109.36	90.858	98.796	86.561	117.7	95.159
83.386	82.856	96.965	86.713	109.85	91.168	99.632	86.452	99.314	101.61	81.165	97.921	82.543	101.47	96.876	104.28	109.09	94.729	110.98	125.59	144.12	115.47	92.503	79.991	133.01	115.24	124.32	105.67	118.22	131.82	143.95	132.89	137.87	127.24	115.67	100.52	92.349	96.738	109.11	93.711	90.715	103.8	71.68	86.402	94.514	88.737	101.02	99.755	125.97	99.965
81.63	83.722	86.703	86.009	108.56	88.553	89.206	94.843	87.15	80.363	86.262	111.04	96.432	103.96	98.781	99.22	112.89	107.84	86.723	81.523	160.2	125.97	92.934	64.668	156.27	123.28	156.58	123.94	115.41	119.78	140.18	121.74	110.52	109.77	125.03	127.24	106.65	113.79	133.06	111.43	102.98	125.81	92.031	113.35	107.95	100.47	127.39	131.92	125.42	115.38
87.83	90.25	86.254	102.89	111.49	94.467	80.919	101.64	86.571	69.99	98.68	111.07	101.28	100.95	101.64	105.48	111.28	113.17	73.166	63.887	143.6	126.68	92.738	74.084	175.16	133.27	183.35	135.19	102.62	101.31	113.76	101.63	78.507	91.744	120.77	155.13	119.36	122.65	145.65	130.47	107.73	134.64	108.32	113.76	95.931	86.336	129.29	134.49	97.907	112.19
104.94	100.56	86.45	119.36	98.222	94.155	83.021	110.64	78.943	74.937	102.92	100.01	91.75	91.574	79.407	98.175	101.67	109.75	89.476	94.383	72.887	102.52	73.296	90.83	129.37	119.85	154.64	117.14	87.301	96.766	64.747	74.365	81.745	94.947	72.348	130.83	106.36	110.51	117.42	119.94	95.456	115.55	122.29	97.608	81.433	66.809	108.33	108.62	78.028	110.76
112.4	105.47	88.87	123.99	87.606	97.033	82.569	108.23	71.664	93.115	91.223	91.929	74.157	88.845	66.879	97.646	92.559	100.36	100.32	106.65	53.554	97.465	76.623	118.19	90.578	105.73	131.91	105.33	74.619	99.167	58.791	79.191	97.277	112.4	85.635	133.96	95.902	91.724	95.772	107.99	98.955	101.44	117.31	81.992	71.05	67.037	87.741	83.804	75.522	107.7
113.87	111.4	90.893	113.48	83.616	98.19	84.766	98.962	63.616	104.69	77.56	93.421	69.104	87.811	53.561	86.021	88.605	99.463	106.78	107.81	58.247	101.88	84.085	116.66	82.337	96.278	107.66	100.57	76.148	109.26	73.632	93.717	121.43	128.96	110.07	124.58	92.706	88.236	87.049	95.712	109.67	107.61	107.34	89.871	77.276	90.569	87.246	84.611	95.456	114.19
106.66	114.59	99.906	99.546	95.443	92.717	77.34	81.263	55.526	91.6	86.67	95.882	65.058	87.349	85.104	100.73	102.16	110.06	106.48	107.69	124.22	123.54	97.368	101.96	106.33	93.518	147.27	116.38	94.403	117.53	108.02	110.36	121.94	118.39	110.37	87.812	119.72	107.77	124.17	118.41	133.37	158.44	94.6	106.57	85.806	108.34	100.38	97.461	109.3	117.98
97.656	104.28	98.519	74.062	114.57	99.307	85.976	76.943	75.429	70.89	113.26	106.62	104.67	100.53	104.58	92.117	114.74	116.76	87.836	85.306	160.32	132.03	93.547	62.055	120.16	102.07	140.51	120.26	105.05	112.93	108.33	96.417	118.57	112.3	135.86	91.103	138.43	123.4	153.68	133	140.6	177.48	84.817	101.35	75.219	106.98	118.88	103.22	101.44	107.08
93.732	95.509	105.17	79.076	126.13	109.62	100.99	93.615	95.512	72.752	137.58	108.83	128.68	115.99	113.81	98.46	128.54	114.29	95.521	106.24	140.9	115.14	81.808	58.839	92.388	101.92	131.96	119.88	107.26	102.93	73.615	72.665	92.604	91.458	81.552	47.843	127.3	117.04	139.64	128.26	112.33	154.9	83.802	78.806	53.067	83.117	109.81	89.564	83.711	90.888
93.856	89.625	107.9	88.309	114.33	110.22	114.1	112.92	102.18	73.375	129.58	98.101	132.11	118.54	90.618	77.746	136.29	109.52	111.56	113.9	97.594	95.335	66.235	65.969	31.684	90.129	103.22	111.86	100.04	93.887	33.067	58.285	78.168	89.718	62.2	52.329	96.393	89.596	95.359	99.694	78.617	96.491	104.47	83.627	71.537	90.028	104.52	91.829	88.71	96.998
97.173	94.965	111.3	104.67	99.566	109.82	124.83	129.69	100.85	90.463	109.18	87.356	116.96	115.03	65.019	70.058	126.8	102.12	124.47	122.44	69.907	85.412	68.711	91.901	3.0329	83.647	88.491	105.91	90.987	89.337	21.473	62.961	75.476	89.801	35.63	51.057	65.626	67.188	55.982	73.399	57.684	55.115	112.8	88.201	89.247	100.31	85.133	99.547	105.17	113.59
96.158	104.74	105.9	105.58	94.25	107.24	113.15	122.29	89.448	92.458	86.353	82.311	92.818	105.65	67.391	73.046	113.31	104.18	106.8	96.69	111.11	106.18	87.251	106.13	39.885	91.529	111.29	111.8	89.69	89.782	54.023	83.889	84.155	92.572	69.433	88.351	75.277	73.732	69.283	87.659	79.85	74.026	109.68	97.842	108.03	113.57	83.706	116.84	119.16	130.83
92.046	117.52	94.042	105.36	104	117.4	83.168	103.99	75.091	97.599	65.448	92.141	74.952	102.69	83.829	84.19	106.83	115.15	75.284	67.617	154.99	131.83	106.87	109.72	125.6	114.37	141.76	127.84	96.159	94.292	88.002	102.04	83.414	86.936	115.01	122.63	106.46	102.69	98.717	124.8	113.06	122.59	100.57	99.843	106.37	110.53	98.824	126.78	115.16	129.36
91.327	124.19	79.241	103.95	110.9	130.5	63.843	103.42	68.492	122.66	72.286	118.01	82.598	121.3	107.54	111.05	103.97	123.13	64.08	80.769	151.6	130.48	108.27	112.33	139.85	122.58	134.8	125.43	107.54	107.37	90.531	96.327	76.965	76.875	70.864	73.768	115.49	119.03	104.8	142.97	118.63	145.74	84.732	72.788	72.177	78.477	101.01	104.65	97.707	112.58
89.871	120.6	67.091	98.359	100.94	131.61	57.152	114.37	65.513	139.47	77.385	139.02	102.07	141.07	114.02	119.23	109.56	128.53	76.542	97.083	119.17	117.55	94.988	106.95	82.108	113.31	100.67	113.21	117.56	122.9	78.828	90.619	73.256	84.468	27.261	43.129	99.445	110.07	85.558	127.04	103.41	120.93	89.686	73.597	71.278	77.449	112.58	92.212	98.046	108.15
86.792	111.84	68.678	102.04	88.729	125.44	70.017	133.79	74.848	153.14	82.416	145.43	118.89	151.82	109.76	129.29	109.4	121.91	101.59	115.64	92.423	104.84	90.206	114.05	28.001	104.94	81.207	104.97	118.6	129.75	85.146	101.51	73.96	98.719	-15.035	36.601	69.729	89.716	63.208	93.997	79.71	78.009	93.315	84.497	83.389	94.147	106.82	89.261	107.94	111.61
83.736	103.32	78.084	106.14	83.964	110.16	84.498	139.66	85.25	138.26	86.637	130.97	117.41	138.26	109.02	135.11	104.85	112.27	113.9	114.17	111.36	106.77	97.19	120.74	35.915	105.37	105.32	109.82	112.46	125.42	122.27	125.6	89.726	114.3	-5.6794	75.574	63.186	84.519	73.255	84.324	77.857	69.515	93.669	100.02	105.53	117.07	95.827	96.834	114.71	119.61
79.829	98.981	88.752	117.38	102.4	111.06	87.053	124.12	97.938	119.88	89.143	109.16	101.65	110.94	114.76	141.08	101.11	103.61	98.841	90.301	148.02	117.87	119.64	132.78	130.92	126.07	159.38	134.79	98.171	107.3	163.01	147.62	96.473	113.97	69.969	147.54	85.59	102.92	101.16	110.66	92.534	98.442	84.363	94.637	98.327	115.28	84.186	99.302	98.784	107.97
91.248	99.531	86.134	105.56	110.27	105.24	92.437	102.74	100.45	93.718	113.73	92.002	100.18	82.083	112.18	117.09	98.608	106.87	90.376	85.866	130.87	104.18	109.44	110.73	141.07	118.35	148.78	129.57	90.049	100.08	142.37	117.2	119.86	112.48	106.22	139.93	101.2	118.11	105.37	127.75	97.425	121.36	83.261	70.954	75.933	86.741	78.076	82.417	80.582	97.38
103.34	103.36	88.053	94.136	116.28	104.79	94.016	78.928	101.93	84.799	138.03	83.662	102.64	65.725	116.27	94.711	105.48	115.88	97.3	91.727	91.547	90.411	97.202	91.508	93.243	99.704	122.02	121.13	90.107	97.223	87.608	74.629	114.2	100.28	124.37	102.94	104.8	118.05	84.827	126.99	91.906	117.8	88.747	57.363	53.857	59.044	80.175	68.111	71.065	84.681
113.24	110.09	105.14	96.2	122.97	105.34	108.17	72.694	115.3	102.47	164.97	87.428	110.22	72.132	133.63	103.5	108.3	116.3	128.57	131.12	55.595	79.572	94.405	95.493	20.856	81.397	104.77	108.76	100.07	97.256	36.329	44.737	85.745	77.181	61.981	19.385	91.236	104.62	56.59	104.67	77.925	95.838	82.586	47.839	29.1	33.384	65.041	57.221	69.856	73.147
118.06	111.36	114.43	82.738	115.92	86.471	125.18	72.376	128.24	86.112	167.27	92.627	124.13	81.038	135	84.157	108.06	114.66	151.33	141.8	52.203	80.566	81.629	74.042	-26.919	68.627	81.606	86.585	117.92	100.49	18.485	39.487	86.076	82.346	42.454	14.28	89.978	96.665	55.961	81.111	87.208	79.668	92.905	85.138	64.207	58.56	78.713	83.352	88.904	87.521
110.1	107.69	122.27	92.504	126.51	85.417	136.47	83.689	152.72	91.128	156.91	106.35	130.17	107.29	150.02	105.94	102.9	97.1	143.99	137.82	93.448	90.115	99.657	92.679	39.034	90.351	109.11	87.277	128.87	94.266	62.559	76.892	77.281	78.36	41.64	50.824	108.85	106.05	87.612	93.124	109.56	94.322	80.381	96.755	71.263	72.295	79.438	101.08	85.105	83.787
106.92	99.424	107.89	88.438	121.93	79.254	145.61	101.57	163.79	93.36	155.36	119.49	143.24	133.37	153.33	119.46	96.925	83.533	122.21	129.59	112.6	80.013	100.35	98.585	69.456	99.27	103.46	74.608	135.34	99.758	107.13	101.61	98.604	84.993	28.485	57.592	123.6	114.67	116.72	111.9	125.18	113.65	72	87.175	70.642	77.592	82.54	97.076	80.065	85.995
107.16	98.291	93.564	93.981	111.79	82.563	137.73	110.17	151.07	109.42	146.51	118.88	138.48	141.46	141.66	131.24	102.47	84.767	110.69	130.13	88.46	64.738	95.395	107.97	69.319	100.29	97.63	77.76	135.69	113	125.02	115.1	106.63	81.646	4.9266	27.196	120.85	115.22	112.97	120.02	120.63	121.55	77.068	80.995	71.788	83.061	87.125	82.501	84.29	89.55
108.74	98.963	83.266	90.284	100.21	89.478	120.66	101.57	125.76	118.23	135.48	104.67	128.19	128.56	120.24	126.16	110.85	98.545	110.28	122.87	51.533	64.147	79.995	98.51	31.18	96.364	86.304	86.597	131.93	127.46	113.13	112.45	112.4	85.702	10.469	12.498	103.84	107.38	93.759	109.46	112.53	116.28	96.914	96.206	96.987	105.34	99.337	78.891	107.96	104.28
107.24	103.43	89.533	98.538	106.43	105.96	98.952	87.729	102.46	126.69	120.75	89.353	106.08	109.05	107.88	131.54	112.26	108.96	119.77	126.54	36.115	81.984	74.604	99.432	41.564	106.93	108.62	105.91	124.64	128.78	96.919	112.58	105.85	85.227	15.896	14.353	88.17	105.75	81.786	98.185	110.02	118.46	109.09	113.63	120.84	120.62	97.767	84.133	124.51	112.48
98.106	99.035	91.393	94.174	118.08	112.26	71.719	71.798	83.594	102.02	98.358	82.299	84.625	94.004	111.3	121.55	108.96	112.91	108.99	96.267	82.189	115.21	77.591	92.982	100.12	122.01	146.03	118.48	115.73	115.81	104.12	122.21	112.85	102.93	97.377	102.05	101.29	113.37	107.68	108.17	131.26	132.27	120.98	138.72	156.25	140.2	110.43	106.67	125.42	119.03
89.303	92.965	89.073	97.19	128.82	115.17	60.704	80.943	79.981	92.61	83.429	93.241	76.815	100.37	117.32	115.74	97.829	104.48	91.622	78.286	117.84	122.23	93.522	103.68	166.73	129.85	158.38	114.66	104.02	98.494	118.21	128.75	121.89	117.9	143.04	158.71	114.26	116.28	127.09	117.04	132.34	126.66	115.31	129.81	146.88	126.58	109.09	111.68	100.14	109.13
85.703	89.821	84.459	96.479	119.28	100.01	64.015	100.22	78.808	88.209	75.55	100.05	73.958	105.8	116.86	101.25	92.791	100.43	83.583	74.88	121.25	103.37	107.14	109.74	162.21	109.81	138.52	98.636	97.425	94.374	123.69	122.44	131.1	128.02	142.72	155.12	117.19	104.92	124.2	109.74	107.92	97.289	113.35	119.01	128.14	108.84	112.08	107.38	81.995	103.31
81.922	93.662	97.436	110.98	115.4	96.644	78.894	113.51	96.153	114.78	73.942	94.154	68.121	103.72	119.48	113.64	92.414	96.868	86.902	90.176	104.46	84.819	135.57	132.09	143.73	95.373	133.82	102.47	92.78	95.641	127	117.84	107.8	111.85	105.25	107.4	108.01	90.957	103.61	94.133	71.577	69.451	100.95	102.03	91.994	87.719	104.73	95.692	77.296	89.315
82.071	98.546	115.25	109.75	112.4	95.003	97.029	104.65	122.05	120.34	74.84	74.251	67.702	83.457	115.43	112.81	91.778	97.62	92.608	97.913	90.81	82.597	145.65	125.2	119.49	88.631	128.58	109.07	92.769	99.193	120.75	104.91	91.993	96.747	91.532	81.037	102.67	90.469	94.792	82.649	64.268	72.793	97.661	105.66	94.215	93.357	111.17	97.816	97.761	87.276
87.927	99.872	124.57	93.562	111.59	91.743	111.93	84.993	145.63	96.524	82.633	58.026	74.721	61.968	113.75	99.794	86.644	95.406	94.586	103.27	90.937	89.235	129.6	96.042	108.84	87.517	120.1	101.98	96.443	97.688	110.75	86.638	99.638	90.015	89.637	74.616	109.67	107.61	110.11	90.748	93.309	110.13	104.75	118.22	130.35	114.45	125.96	109.77	125.29	97.25
93.448	96.846	121.31	80.661	112.7	85.954	109.68	67.082	152.9	57.602	82.85	54.835	77.067	53.438	123.56	83.863	87.083	90.752	85.446	92.792	119.74	102.72	112.02	76.363	129.49	88.972	128.44	92.483	99.177	85.957	119.71	86	111.73	89.668	122.38	106.5	131.62	126.53	140.96	118.64	140.15	147.96	121.73	137.03	178.07	142.51	146.01	127.32	136.69	107.5
103.48	93.424	104.52	76.033	106.47	78.588	112.44	73.709	148.98	41.937	82.463	67.607	92.462	64.034	116.61	59.387	86.24	85.973	78.18	87.474	114.5	96.004	95.66	67.4	124.23	82.133	97.418	70.706	97.352	75.715	127.3	87.73	129.98	101.22	131.61	117.86	129.39	119.72	137.33	116.33	150.78	126.73	136.02	139.62	190.07	153.39	147.23	130.52	126.27	110.35
108.2	93.254	96.611	96.718	106.63	80.856	112.85	90.795	137.77	71.57	80.646	80.333	93.441	80.672	116.3	72.85	89.952	84.703	79.398	95.407	109.17	91.243	107.37	95.582	119.75	83.716	93.768	73.76	94.712	71.888	151.23	109.03	120.68	105.17	114.07	107.23	109.06	93.625	109.88	94.3	123.56	76.807	130.51	122.84	148.12	136.44	116.95	116.07	97.844	94.295
107.55	93.794	94.593	113.31	105.47	86.795	103.69	95.711	116.62	100.38	69.795	84.793	80.319	83.513	111.33	90.029	97.658	93.978	82.491	88.765	119.52	102.71	122.38	116.57	123.66	96.682	110.1	98.354	96.426	79.321	174.87	135.28	109.78	118.59	139.12	136.75	92.693	74.299	87.118	71.915	96.765	51.253	120.24	117.14	110.51	122.13	91.963	106.22	77.037	77.718
108.05	91.693	90.4	110.86	100.91	98.035	100.08	99.72	100.97	117.93	75.943	99.488	79.179	90.507	108.33	107.19	94.966	99.25	84.529	82.184	132.46	113.69	121.56	120.29	122.42	112.67	112.52	112.84	100.01	92.822	175.37	140.18	119.8	139.09	165.88	165.56	86.694	78.632	85.358	68.019	89.767	77.242	97.22	96.525	80.909	98.171	71.54	88.936	65.495	65.555
111.96	93.879	86.032	103.24	87.79	103.24	98.131	109.86	83.912	115.42	92.805	122.44	81.122	104.22	112.57	115.71	91.829	98.371	94.703	89.855	133.75	112.45	106.11	118.69	112.25	112.22	110.84	110.79	103.34	103.75	147.62	125.37	136.25	146.53	158.73	155.07	95.862	103.2	98.198	88.236	99.414	135.15	80.858	80.313	82.723	80.594	67.567	73.485	66.829	67.842
110.69	96.103	86.501	100.78	83.598	115.02	110.17	132.03	95.396	124.28	115.98	148.27	106.02	135.22	124.95	119.74	86.198	83.216	92.394	83.431	132.27	106.46	112.02	132.64	111.28	105.86	99.462	101.68	91.592	95.773	119.63	106.9	130.58	133	157.81	141.95	104.53	119.02	110.02	107.96	105.82	156.1	59.513	51.667	72.45	65.22	65.145	54.868	61.671	63.028
108.75	101.45	93.633	98.94	80.176	113.38	132.33	149.8	119.4	132.96	132.22	146.62	136.29	150.18	121.58	100.52	84.915	72.723	94.039	80.387	107.16	93.793	121.7	134.71	83.172	84.718	66.499	85.317	76.663	84.795	92.275	84.267	114.37	109.49	135.91	108.04	95.132	109.57	100.49	94.908	93.142	115.16	56.4	41.43	64.479	67.639	65.348	47.495	64.286	64.414
106.44	108.82	107.56	96.603	75.476	90.412	131.81	134.09	123.16	116.45	123.7	105.41	131.11	122.42	107.3	71.928	99.605	85.005	106.76	86.112	93.243	92.284	121.51	116	51.261	60.686	56.871	80.946	78.374	87.498	84.281	76.131	96.223	88.38	114.96	82.418	85.911	90.143	91.421	70.28	88.076	68.725	83.921	76.252	87.326	96.256	78.412	66.326	83.426	78.207
100.48	108.03	118.14	103.88	91.161	91.412	107.27	98.617	123.83	114.32	100.19	73.619	111.8	91.856	93.176	76.678	113.65	99.89	104.83	85.526	103.54	104.65	128.24	111.58	92.913	78.025	68.642	97.015	90.607	95.436	108.18	95.672	73.259	77.848	141	116.15	85.683	82.287	96.219	64.406	107.66	58.914	95.536	94.841	84.393	106.13	80.314	86.099	89.641	69.144
103.62	103.79	109.71	110.61	98.09	96.007	64.998	67.894	95.702	104.28	77.328	75.979	82.374	74.029	84.636	98.726	128.45	114.64	106.79	98.622	114.87	109.03	113.34	111.5	134.47	103.01	81.112	106.4	116.54	115.56	133.73	121.43	73.478	86.321	160.84	150.66	99.715	93.13	111.06	86.78	145.83	98.786	99.637	105.97	89.887	104.63	83.773	103.16	94.876	61.961
120.22	97.823	77.495	89.149	73.564	77.16	38.445	65.266	47.287	64.043	76.394	107.78	73.041	76.196	84.223	95.825	137.1	123.62	114.83	110.48	123.53	98.082	67.597	88.03	77.412	94.205	58.451	81.616	141.73	141.39	139.5	121.41	119.68	121.07	158.03	154.34	116.84	102.76	126.85	111.96	177.87	141.37	103.03	114.83	121.37	108.19	97.577	109.8	105.19	76.893
127.83	100.78	61.972	95.079	69.174	85.015	50.378	94.713	32.011	73.33	78.408	144.01	82.965	99.75	84.785	100.35	130.05	108.31	116.84	120.02	106.7	86.173	56.892	98.438	58.969	98.409	50.796	75.889	135.45	136.85	133.59	117.52	132.38	128.9	132.77	139.68	111.75	103.2	106.61	115.5	154.76	132.65	85.624	99.387	108.2	97.977	91.319	101.45	96.362	73.837
129.08	107.25	58.92	81.083	57.948	74.789	91.667	118.08	30.333	64.208	78.927	136.46	103.63	98.399	62.301	53.404	111.78	98.395	118.89	116.25	67.081	75.479	36.979	67.34	7.0439	82.194	21.002	64.674	112.31	121.16	93.971	81.736	154.6	133.99	96.638	106.26	85.184	90.442	66.251	81.061	97.808	83.134	101.38	116	124.36	116.1	105.82	105.98	104.72	94.166
109.19	110.98	87.577	89.518	72.811	76.348	112.87	107.82	38.443	72.476	75.536	92.011	88.956	82.676	74.8	61.691	97.217	95.329	112.35	112.12	83.926	93.597	56.148	74.228	37.663	86.058	82.419	94.603	87.397	94.493	75.969	69.858	122.9	99.988	56.673	66.286	72.25	86.956	55.745	71.778	56.377	71.021	123.27	135.09	131.02	125.76	116.07	112.96	109.91	104.01
85.162	103.84	111.56	92.655	89.815	85.47	100.43	72.322	42.279	72.641	64.853	54.274	72.319	71.266	88.993	82.011	92.824	106.77	90.384	77.213	126.87	123.08	82.808	84.539	111.17	104.92	145.59	129.41	75.514	77.686	68.719	77.598	81.641	75.631	93.17	92.31	82.434	96.749	77.518	87.946	65.333	97.773	152.02	163.4	159.19	143.89	145.09	132.44	123.14	113.37
83.626	97.684	117.63	98.469	94.573	94.083	85.854	62.503	42.02	88.963	80.559	58.881	78.817	87.733	96.032	118.21	92.469	117.21	90.593	84.766	123.68	119.37	92.704	102.76	133.9	112.04	151.63	128.3	82.839	86.851	49.742	81.096	58.229	63.92	57.307	56.359	88.782	107.76	93.289	101.18	88.342	128.27	151.3	154.83	165.87	133.39	143.47	126.61	134.29	118.64
92.714	96.351	109.99	106.18	98.344	100.54	69.396	70.536	43.794	96.269	86.835	84.054	92.225	107.98	96.119	128.94	108.34	120.7	94.91	78.222	118.12	116.2	103.05	114.9	147.81	116.73	146.61	122.74	94.724	102.24	52.398	101.78	44.02	70.119	81.514	87.733	107.48	116.21	105.72	112.44	115.06	132.96	132.86	152.88	178.13	138.45	139.51	124.47	141.37	119.01
110.33	99.925	98.999	102.8	103.32	98.748	90.16	102.1	68.11	101	106.57	103.57	123.01	117.93	83.878	105.1	111.28	105.81	107.95	93.081	83.161	97.707	98.626	100.55	111.46	105.51	100.2	94.826	97.962	113.6	56.378	100.72	63.926	85.591	68.293	89.523	103.7	109.25	93.256	91.698	102.1	90.965	95.412	125.26	155.3	128	108.37	101.74	132.14	112.28
114.43	103.57	104.72	101.33	113.84	88.426	110.68	113.63	91.632	87.422	115.91	89.045	118.88	96.535	88.58	79.378	109.01	88.867	118.06	109.62	79.757	93.761	98.751	83.12	91.689	90.097	97.879	84.858	96.013	109.41	80.118	101.41	86.669	89.354	65.501	87.767	100.54	99.672	87.133	77.926	75.452	57.984	77.775	110.92	132.59	119.78	86.117	86.898	114.1	105.34
100.62	99.06	124.4	109.83	129.19	92.708	118.06	101.22	114.86	83.617	113.81	68.76	97.928	73.77	103.94	79.091	95.594	76.554	109.77	107.7	98.221	102.88	116.79	87.845	125.24	92.037	118.21	96.868	89.567	87.916	110.96	109.7	96.799	84.799	107.91	104.04	97.644	91.659	89.029	79.279	60.259	51.246	78.025	93.583	99.342	102.37	78.383	80.546	84.638	86.523
90.256	91.469	138.28	117.13	124.79	97.975	117.31	86.145	121.87	88.644	112.49	70.719	89.067	69.848	106.29	89.325	77.418	79.413	103.5	105.58	91.203	102.23	123.74	95.832	139.58	93.175	102.96	99.452	90.938	73.102	112.67	106.99	115.75	92.297	146	101.01	88.799	83.103	84.644	78.43	67.529	62.518	94.928	77.159	79.44	84.611	83.813	80.556	63.875	71.357
90.208	88.924	146.57	128.6	113.22	100.29	111.68	85.149	117.88	109.09	123.07	95.603	89.357	91.46	126.85	135.54	67.963	87.713	107.48	116.67	105.73	105.84	133.1	123.3	128.07	92.224	109.38	101.93	99.839	72.033	111.73	106.95	122.79	97.78	140.93	69.557	90.247	77.081	93.574	88.364	102.27	96.91	92.467	44.831	55.834	57.397	71.302	65.991	44.72	48.819
98.39	92.211	135.64	121.11	103.47	100.72	112.85	96.077	118.37	119.46	122.62	121.09	108.76	113.42	130.12	146.52	68.321	93.475	105.19	104.69	126.48	116.48	130.07	121.32	112.45	94.457	107.07	100.08	102.86	81.179	109.33	104.15	132.98	115.91	162.22	95.49	101.18	78.773	106.52	95.754	143.61	124.63	82.386	29.31	51.568	54.145	66.06	57.709	40.949	33.288
104.82	101.46	118.4	114.87	108.4	111.23	123.94	116.29	131.9	139.91	117.22	129.79	122.76	123.47	122.81	143.99	69.301	85.228	102.71	108.71	127.58	117.74	124.44	115.32	120.16	102.08	108.24	98.36	94.991	92.367	110.07	101.61	126.74	115.49	126.34	99.721	105.44	91.116	108.73	103.11	150.23	143.03	65.053	18.895	31.928	49.037	55.539	49.399	47.916	29.888
99.048	108.29	99.861	106.57	104.99	113.33	112.87	115.11	129.64	129.14	90.75	110.25	100.09	102.92	108.53	115.24	82.652	83.852	98.277	100.6	125.73	117.44	117.02	104.22	136.95	99.925	119.3	102.7	88.101	103.6	121.14	113.31	106.4	103.8	102.96	113.75	114.79	109.51	110.26	120.47	133.5	157.32	83.766	65.78	52.631	76.724	88.052	77.575	81.649	70.022
84.14	104.88	86.234	108.87	97.12	126.35	98.642	107.93	135.09	129.85	69.668	96.67	80.316	88.146	85.421	93.904	92.059	84.575	89.327	85.338	93.313	104.95	123.7	115.65	148.94	101.98	93.548	103.15	82.872	106.36	132.46	132.97	76.714	89.88	92.655	122.82	107.55	115.6	92.663	123.86	91.91	134.38	107.75	113.39	60.547	102.15	128.26	118.86	116.73	126.98
77.71	100.96	89.768	125.22	85.978	134.93	92.982	108.34	142.16	143.48	74.838	96.623	72.15	89.734	74.842	107.71	97.183	90.157	99.33	100.95	55.777	84.844	137.27	151.15	118.77	99.684	61.501	98.232	87.838	105.99	139.49	146.06	54.074	75.71	35.192	70.628	85.933	101.73	65.821	105.69	48.716	85.724	108.36	122	42.235	99.535	128.81	135.61	129.13	169.83
87.962	102.86	98.89	124.22	70.457	116.85	90.283	104.01	130.16	119.04	79.325	91.729	73.568	84.114	63.048	98.611	106.36	108.26	121.13	116.32	44.422	75.617	123.77	145.77	56.591	88.686	42.778	91.288	101.4	106.88	133.53	137.52	70.295	86.27	11.013	41.151	75.307	81.473	54.443	76.312	41.017	41.354	109.33	130.63	64.381	109.42	116.31	140.64	130.89	193.73
97.902	103.12	111.92	115.57	89.286	112.02	97.321	102.27	129.76	107.38	90.461	92.186	91.701	94.714	82.702	112.18	102.46	108.7	117.74	116.17	95.8	88.545	117.85	134.25	59.109	103.9	80.684	102.37	101.07	92.521	141	120.93	87.317	96.65	35.485	59.1	84.893	72.595	83.741	73.694	69.514	36.298	80.055	92.354	62.604	93.395	72.67	110.58	103.43	160.7
105.53	105.04	111.74	99.891	114.86	119.29	107.1	104.23	122.15	102.25	81.452	98.837	117.33	106.14	76.092	90.176	87.9	100.08	96.952	100.59	105.98	91.44	96.407	94.369	121.11	130.07	96.501	112.21	87.142	75.073	117.45	88.386	107.68	111.54	98.677	110.25	95.573	82.903	108.45	80.552	98.57	53.325	73.834	72.942	81.877	88.995	59.048	91.153	90.595	118.83
104.77	103.02	104.24	85.784	117.18	109.5	100.03	103.26	89.403	89.936	79.328	105.9	111.61	112.63	92.132	83.15	82.679	94.662	82.321	94.9	114.73	91.009	76.691	69.101	150.59	128.2	127.2	114.95	81.447	72.095	88.359	64.179	110.22	111.56	123.73	113.32	115.41	102.16	141.86	112.85	121.75	101.36	96.107	89.353	124.44	96.038	82.951	91.336	106.06	109.21
97.369	96.576	95.711	86.617	108.25	111.03	97.712	111.87	76.995	99.851	81.793	125.45	113.07	125.08	92.238	79.342	82.924	89.259	68.816	78.614	88.273	89.331	81.221	72.529	167.19	124.25	112.15	111.51	78.832	75.54	57.713	59.597	91.522	106.34	155.73	128.08	117.46	112.17	141.08	125.89	117.37	112.38	111.82	107.66	136.64	101.84	117.59	105.03	121.51	111.92
97.8	91.254	93.937	86.425	90.419	102.2	109.32	126.72	85.999	102.28	106.6	137.25	124.3	130.15	89.824	81.189	90.335	90.645	74.074	79.536	70.696	92.038	90.292	82.97	117.97	104.81	69.843	93.35	87.94	91.426	39.755	62.616	83.057	100.69	136.54	112.36	104.16	105.7	121.38	113.42	100.15	93.951	102.51	101.26	115.08	91.653	122.91	104.33	117.09	113.97
100.52	94.879	110.66	99.217	95.267	102.08	116.63	131.25	108.81	97.76	122.51	127.97	125.54	121.12	90.838	95.591	105.92	97.045	83.881	85.287	100.71	114.5	113.22	104.66	111.88	102.82	71.064	99.119	97.502	101.68	56.006	87.746	64.97	80.903	114.56	114.79	96.88	99.77	106.03	103.44	92.267	80.878	71.868	76.182	73.535	69.334	94.476	89.999	81.483	84.185
104.63	100.69	127.45	100.93	112.55	104.13	120.43	125.57	127.7	79.604	134.6	107.94	127.87	108.89	94.017	105.22	114.72	105.28	85.081	88.899	157.79	137.36	124.93	109.33	128.87	109.12	88.118	109.61	101.11	105.55	85.415	108.03	59.155	62.104	93.803	116.59	98.926	101.02	111.11	107.1	100.08	90.823	46.944	47.564	43.006	45.215	57.94	70.105	42.034	41.124
[truncated: 66 more columns]
