# Supplementary material for: Constructing high-order functional connectivity network based on central moment features for diagnosis of autism spectrum disorder
Source: PeerJ. 2021 Jul 6;9:e11692. doi: 10.7717/peerj.11692 (PMC8269664; doi:10.7717/peerj.11692)
Supplement: Supplemental Information 2 [file peerj-09-11692-s002.zip › raw data/Subject_88.csv]

119.2	123.39	105.09	67.597	89.509	66.642	107.59	61.484	103.13	33.321	124.62	109.63	104.71	61.809	74.006	29.675	111.79	108.29	112	92.102	88.778	76.049	72.777	50.53	73.792	82.598	107.45	103.02	87.76	79.792	66.859	86.973	96.183	78.208	121.54	98.556	111.47	114.76	89.778	85.116	20.971	102.56	123.06	110.23	112.12	105.38	143.56	123.63	126.65	119.1
111.68	119.92	91.139	72.298	93.638	73.273	103.2	71.61	106.46	57.051	137.72	122.04	119.26	89.989	95.491	63.91	109.79	120.85	118.23	96.937	75.927	98.681	105.62	65.565	91.374	89.89	93.399	99.476	110.23	116.85	139.95	96.91	90.991	85.813	104.4	89.128	116.91	103.21	138.88	104.57	92.238	136.25	88.528	84.801	85.396	85.517	114.34	89.764	101.26	107.7
110.51	114.12	79.707	79.123	93.834	85.397	102.02	82.566	99.704	80.527	149.19	132.95	133.75	104.01	112.69	90.501	104.01	123.53	104.06	92.449	70.851	105.89	112.1	68.886	101.35	95.806	92.599	96.764	124.61	132.15	177.45	102.05	79.982	96.4	72.397	76.637	112.46	87.503	172.37	121.97	175.71	138.88	58.398	78.529	66.379	80.288	84.482	71.481	89.451	108.65
112.83	100.97	78.152	91.331	89.016	118.72	119.54	114.98	101.08	135.15	131.03	114.89	134.09	107.32	109.24	89.142	85.268	105.61	97.179	95.023	67.854	99.327	98.07	77.307	87.065	94.382	93.657	103.71	120.78	121.64	119.56	96.873	98.913	116.39	75.291	82.203	82.399	72.879	121.81	102.02	163.9	89.164	45.608	87.509	76.283	97.798	60.757	64.99	103.63	115.88
113.88	89.685	119.82	93.653	101	115.35	135.71	111.52	86.188	104.07	103.25	93.13	122.94	103	114.51	88.491	92.629	105.87	133.62	124.56	96.663	103.86	116.53	96.632	108.33	100.25	124.16	116.61	127.2	123.45	90.588	111.11	112.48	106.32	91.784	84.345	73.164	76.091	80.386	82.511	108.79	50.338	74.189	98.432	97.29	106.89	75.291	80.64	109.46	102.03
108.42	85.576	136.72	97.318	105.89	115.71	138.49	114.11	77.785	95.247	85.875	87.399	106.95	116.55	97.879	97.488	93.872	105.19	133	120.79	101.12	96.082	126.63	125.13	101.25	104.06	130.19	121.88	104.77	118	52.598	110.88	114.83	98.699	112.55	94.452	79.137	94.399	45.727	73.712	26.44	47.514	96.512	102.56	100.28	104.22	90.85	91.019	105.54	86.088
92.822	80.03	135.86	94.398	110.21	90.979	115.4	90.755	70.359	70.771	79.292	74.217	93.111	123.81	102.24	131.99	100.47	103.58	116.57	106.46	100.71	102.45	144.4	146.71	137.59	119.24	127.49	115.9	99.164	121.32	105.48	111.7	87.092	78.573	98.383	97.25	118.3	116.63	104.42	108.36	81.882	115.41	106.9	97.204	84.916	91.582	108.35	94.364	93.07	74.586
86.248	92.277	125.3	86.116	103.12	57.246	78.361	62.661	49.562	39.341	85.212	92.498	82.714	122.09	111.77	159.6	99.659	95.246	91.757	90.574	118.45	111.94	134.34	144.23	162.37	121.04	128.1	91.354	87.929	102.2	154.49	100.7	52.963	65.922	68.677	98.527	147.28	128.8	177.4	148.8	176.81	181.18	95.388	88.424	65.959	82.987	105.86	89.118	80.777	75.456
92.123	108.36	107.51	85.939	95.229	61.084	66.401	69.496	35.69	60.871	75.023	84.027	70.007	105.43	108.87	150.28	88.789	86.777	88.628	93.565	117.62	124.6	110.11	124.54	140.67	112.58	127.99	87.548	85.579	77.488	138.8	88.598	64.314	81.278	62.696	103.31	138.47	123.25	176.74	150.86	208.19	187.61	84.545	90.492	71.965	90.008	96.725	83.417	83.793	80.034
102.41	119	110.65	85.057	94.603	64.358	76.956	82.837	39.812	69.171	74.475	86.83	76.513	105.7	108.01	133.76	102.15	88.921	110.23	109.73	113.35	118.87	85.143	106.18	88.093	91.59	123.39	85.136	96.886	68.879	93.034	89.291	100.34	100.43	79.257	109.82	116.25	115.45	124.39	126.8	141.36	135.76	94.349	97.76	103.52	105.7	93.82	89.224	93.738	81.701
104.74	111.2	103.22	95.557	102.48	109.83	99.015	118.34	66.585	118.53	71.457	65.946	84.839	113.55	88.339	108.11	106.59	98.1	116.42	105.53	86.226	104.37	82.227	102.57	28.77	85.591	107.16	108.86	99.069	79.826	40.245	94.354	143.35	125.99	132.59	130.68	90.165	108.72	47.536	93.859	31.615	78.506	111.36	107.28	128.12	113.73	97.722	95.152	99.412	72.585
99.572	98.646	105.38	99.09	109.48	130.47	92.845	116.26	83.138	108.25	87.964	73.744	96.199	116.78	84.787	100.5	109.54	109.72	106.53	86.337	100.22	96.445	102.31	104.4	37.374	94.678	100.68	116.83	91.501	97.68	64.158	101.64	130.13	118.64	170.95	149.81	92.597	110.39	53.828	98.709	12.982	77.35	122.37	106.66	117.96	103.08	104.89	99.991	87.019	62.295
86.042	74.215	96.225	107.37	117.84	146.45	85.583	107.65	101.79	118.57	90.682	41.094	95.946	99.603	91.761	109.53	87.922	96.223	82.953	62.221	113.37	102.98	135.76	112.69	111.19	127.07	101.3	125.25	88.344	106.44	139.96	108.35	99.572	105.07	180.66	161.81	106.49	111.82	116.94	128.64	123.18	124.75	108.54	102.89	87.691	92.391	102.13	90.096	77.074	63.735
82.519	68.47	108.7	107.63	124.32	115.32	86.382	81.662	101.14	83.587	97.288	43.675	95.028	80.91	114.14	127.62	74.005	73.145	80.687	64.226	152.54	114.43	153.79	116.51	190.54	143.17	124	107.85	90.079	93.054	206.6	118.73	71.864	87.542	151.94	149.04	115.24	113.84	179.18	152.46	231.11	157.3	86.737	99.898	65.253	89.37	91.138	83.938	71.23	75.555
89.602	77.986	121.42	114.14	131.48	99.167	114	88.248	96.468	79.422	88.049	55.096	86.269	69.926	119.31	121.24	65.36	60.685	102.8	93.305	167.21	130.08	158.92	121.67	200.04	137.23	148.68	104.63	94.322	74.63	188.41	131.76	93.772	95.986	128.68	120.66	94.403	109.14	150.13	128.32	211.73	131.81	78.809	107.55	71.81	94.771	85.744	90.799	74.984	80.761
90.661	83.249	145.95	118.8	143.79	72.873	142.68	94.844	100.63	53.625	82.888	87.903	90.923	90.065	131.4	127.14	93.475	68.133	140.52	135.89	165.36	135.14	167.4	140.04	185.29	122.85	161.55	103.38	120.61	83.045	166.67	155.91	128.49	102.03	106.22	84.471	81.351	105.4	103.45	94.698	137.82	83.471	100.51	114.07	104.08	101.88	98.226	112.85	80.739	75.074
85.492	84.284	137.48	135.45	143.24	97.996	152.77	131.08	109.64	86.435	76.389	116.66	91.63	126.19	111.67	129.67	109.69	82.351	133.98	140.65	124.4	118.74	166.27	165.14	136.34	120.1	142	117.66	123.82	98.905	114.95	158.63	150.77	115.02	104.47	64.475	70.502	99.255	48.383	67.575	52.228	46.659	121.18	115.71	124.4	103.99	108.36	124.25	83.064	67.766
76.416	82.794	123.05	145.61	126.52	113.9	127.53	144.92	110.52	105.2	75.143	133.69	88.371	150.55	98.216	146.36	119.5	89.713	105.47	123.27	97.008	96.449	159.5	181.36	132.78	132.29	108.32	113.84	119.47	115.23	111.2	143.06	121.73	100.76	89.48	52.764	85.141	94.94	68.286	81.335	72.196	63.208	129.59	105.71	123.24	106.18	110.92	119.37	85.068	76.423
77.207	90.61	105.79	147.9	102.89	118.69	99.061	143.32	96.527	121.49	71.019	112.28	72.717	137.94	84.617	150.79	113.61	91.75	75.719	99.643	77.897	82.394	143.94	171.45	149.46	148.81	81.579	102.19	109.47	117.91	124.71	118.16	76.08	78.091	61.681	38.903	106.78	92.795	116.88	110.99	136.91	107.81	121.1	98.406	107.52	112.27	106.08	105.45	92.133	99.933
87.747	108.45	111.02	136.09	90.979	101.39	91.16	129.3	80.031	115.71	67.435	92.197	57.979	110.31	78.662	133.54	95.892	84.06	68.037	87.017	107.33	85.75	121.8	147.99	162.49	144.85	89.246	80.232	85.878	93.217	115.98	98.69	63.257	71.915	65.089	42.579	107.49	93.173	124.19	119.48	133.22	127.83	99.072	96.952	105.02	127.05	88.922	93.753	107.1	121.79
104.45	124.42	123.71	113.43	94.911	67.01	105.19	96.808	63.272	70.552	81.416	70.297	65.97	74.998	87.858	98.032	102.65	101.3	88.117	95.57	124.52	103.18	111.25	107.1	149.05	122.01	107.62	71.858	89.509	84.897	119.91	105.09	76.853	74.156	63.684	34.884	111.47	99.817	113.51	114.18	84.277	127.72	98.975	110.72	108.82	127.03	99.715	109.97	114.79	123.42
105.05	111.16	143.32	90.573	111.93	44.913	118.58	66.126	77.613	33.586	94.528	58.468	97.978	67.999	118.89	77.793	109.04	101.29	121.91	114.9	160.76	130.87	122.55	93.253	160.18	99.108	126.79	72.977	104.39	84.25	140.21	121.95	113.4	87.133	99.488	61.681	105.87	101.57	98.457	101.88	68.646	114.92	104.75	117.69	125.67	122.92	112.88	124.57	121.39	108.83
111.76	103.47	114.83	84.965	100.72	68.835	118.08	72.909	93.522	63.314	129.84	87.779	140.74	89.585	113.32	68.695	108.52	99.29	106.57	100.58	123.12	113.25	101.3	80.871	96.502	75.401	93.201	75.275	97.66	80.545	98.175	111.38	123.78	106.63	101.07	78.884	95.632	100.1	73.243	91.397	55.806	89.531	104.55	121.8	110.17	102.4	119.19	128.79	113.37	103.44
117.29	100.82	100.16	83.823	87.165	84.717	97.08	73.282	97.358	76.171	150.91	129.04	161.5	108.18	116.11	84.662	111.46	96.639	110.77	103.03	105.21	97.675	97.499	80.38	82.748	75.497	70.112	72.581	101.27	87.504	94.655	99.395	98.372	98.761	78.009	82.943	92.446	91.87	96.793	97.161	119.52	84.243	107.9	111.07	86.253	80.419	121.25	121.24	96.673	102.49
124.59	114.57	76.471	92.791	70.355	115.45	83.665	101.4	97.678	129.96	150.28	165.77	147.93	117	97.293	90.694	101.8	97.698	104.27	99.748	78.462	74.838	82.684	80.231	48.756	79.92	49.419	70.153	89.178	87.989	52.955	78.13	76.01	98.046	55.833	76.57	76.398	81.146	87.034	89.353	121.38	72.051	98.569	96.27	65.919	71.394	104	104.44	86.4	109.63
120.42	124.16	63.43	99.088	69.165	126.1	85.997	123.43	105.74	165.25	137.57	175.99	124.98	114.31	92.003	89.205	103.04	110.11	99.54	101.02	60.109	61.963	74.149	79.711	30.187	81.438	43.297	68.607	91.485	98.596	35.536	73.014	72.025	100.79	46.916	68.373	70.195	78.806	72.066	82.108	86.521	69.124	88.181	83.019	68.531	79.015	85.932	94.343	89.104	113.52
98.778	111.39	76.829	96.451	88.024	109.72	92.375	117.91	121.49	145.76	122.69	159.76	116.54	109.54	117.06	90.394	112.64	118.16	102.43	109.24	81.909	72.405	83.496	89.201	62.143	80.678	61.071	68.317	108.55	111.98	71.244	87.668	87.081	102.24	72.872	85.234	79.099	86.938	80.377	88.947	79.479	84.837	77.972	70.159	95.197	98.67	73.174	87.523	101.29	106.79
91.844	104.15	74.268	95.663	89.126	107.03	93.322	111.04	111.79	115.01	132.05	140.02	124.29	97.801	116.52	73.299	118.96	132.82	84.707	101.94	72.721	78.438	71.144	80.705	43.561	68.693	60.671	76.168	109.4	112.62	71.81	91.235	95.773	106.03	85.754	98.608	94.531	102.52	86.551	99.922	65.604	100.3	72.535	73.086	103.9	105.4	75.938	86.629	104.93	101.55
94.464	92.912	91.476	93.614	86.548	96.373	88.69	93.7	95.044	71.294	140.14	113.13	133.1	93.051	109.91	77.963	118.05	120.68	88.814	103.32	90.471	89.791	62.829	84.165	51.55	69.874	68.541	79.465	102.05	97.354	74.204	90.98	103.93	105.19	99.679	122.56	103.9	113.39	104.26	110.38	92.707	107.23	70.886	78.068	111.12	110.43	77.813	77.522	106.32	102.76
112.36	92.581	100.71	98.697	85.059	99	95.803	87.848	71.824	60.121	136.15	64.136	120.42	78.782	80.978	86.094	116.62	114.5	110.71	111.53	81.37	98.748	65.602	82.674	50.635	93.986	76.104	99.857	100.52	92.062	71.488	94.88	114.2	109.44	90.952	121.11	106.71	114.96	108.28	107.17	105.25	101.58	84.978	93.466	106.71	103.69	90.599	76.6	99.837	103.83
124.17	99.019	123.46	95.851	96.053	79.806	100.8	70.605	60.811	32.458	124.36	54.379	98.918	73.627	77.31	101.87	124.29	114.69	149.29	131.1	114.27	111.46	85.661	85.239	83.809	120.71	100.66	107.52	106.49	98.779	99.218	109.73	120.2	110.75	94.369	116.68	105.8	108.95	111.89	97.674	98.07	92.349	105.47	100.66	107.84	96.643	99.108	86.472	91.624	98.333
124.13	107.51	102.01	100.09	100.4	99.263	108.32	89.928	76.258	80.615	111.68	70.241	86.205	82.053	76.231	92.516	115.75	121.19	141.66	123.73	108.73	106.96	87.343	80.214	69.732	126.2	94.878	117.26	100.43	106.66	83.643	109.21	130.56	131.9	117.06	118.69	93.848	98.915	77.67	78.821	51.219	82.52	110.59	104.31	102.74	92.656	95.575	96.46	89.887	94.693
109.15	106.19	84.892	99.231	105.95	104.55	103.26	97.848	102.75	104.9	112.03	112.87	106.51	109.2	113.84	94.119	113.36	122.15	121.36	113.96	106.72	98.449	86.112	78.858	77.092	111.08	85.065	110.46	107.87	115.61	99.21	105.51	121.95	134.42	133.64	127.04	96.563	94.446	85.931	84.27	80.12	97.934	107.27	96.58	99.148	94.097	90.104	99.24	90.841	96.222
99.788	106.68	72.655	103.36	102.37	124.89	93.143	116.33	116.56	136.84	111.27	148.58	132.41	135.8	139.16	92.936	97.838	112.29	102.79	106.91	96.024	95.912	76.82	81.282	70.935	84.209	76.934	104.22	106.5	108.93	87.808	89.151	109.88	127.39	136.47	132.79	92.45	91.219	93.723	87.999	127.39	114.47	98.78	88.062	93.467	96.38	84.486	89.348	91.389	104.61
108.51	120.72	73.7	107.68	92.359	130.51	87.672	125.71	100.16	138.08	119	172.35	144.92	148.19	130.02	99.568	97.458	113.67	99.322	106.91	67.756	89.815	62.734	76.922	42.09	63.236	75.384	96.52	107.52	104.39	69.14	78.674	91.352	109.38	86.3	102.23	92.801	92.751	99.617	85.742	130.85	116.86	104.75	88.948	82.581	88.56	93.241	87.166	82.273	113.98
106.45	116.61	96.485	107.75	97.418	121.88	90.536	125.01	98.566	137.82	99.225	150.97	127.49	145.14	118.58	119.54	100.2	104.29	125.18	124.9	82.862	105.6	79.283	92.562	74.933	72.578	93.185	92.913	121.32	114.06	89.914	90.891	101.27	102.25	59.457	85.304	86.14	88.303	93.765	70.835	109.43	107.55	116.38	87.555	97.799	90.795	100.04	87.686	84.967	112.8
99.839	114.11	89.01	106.8	100.53	112.87	99.688	127.36	103.02	151.83	97.311	140.64	108.49	138.96	94.805	132.57	115.13	112.83	110.18	113.93	68.71	93.264	83.687	95.779	77.817	91.268	88.107	88.943	128.58	133.98	104.1	108.49	114.3	117.85	39.448	71.444	86.001	88.178	71.598	61.458	33.501	86.223	120.27	90.288	105.63	89.473	102.75	97.476	87.592	105.41
82.437	103.99	76.14	103.69	110.51	120.08	98.897	131.62	113.18	170.82	86.592	136.7	92.415	122.26	96.13	118.96	111.49	120.33	89.287	102.33	88.598	98.009	101.14	98.523	108.01	111.32	92.832	97.288	123	144.57	118.86	120.74	132.86	142.7	89.726	102.86	77.981	83.413	54.527	60.443	5.8005	76.452	107.47	85.667	114.78	92.222	94.718	96.266	94.886	88.862
75.24	98.607	52.388	105.07	113.42	131.07	100.28	140.41	119.12	190.63	92.215	133.47	101.92	109.25	105.41	101.1	109.16	128.1	58.557	82.882	63.42	89.349	98.169	87.909	102.35	114.78	80.211	108.63	116.73	142.28	109.87	115.68	137.58	156.68	127.61	129.69	83.264	84.931	64.2	78.081	48.58	81.619	88.659	85.958	110.63	92.845	88.304	86.381	102	87.965
79.158	94.543	83.986	100.48	127.57	116.1	96.047	120.19	110	141.66	81.411	120.19	108.29	88.249	135.9	93.374	104.69	122.99	92.581	104.38	99.714	121.48	118.03	87.463	148.21	113.2	110.41	118.97	121.42	129.04	130.19	112.04	138.13	136.8	164.38	150.73	93.239	84.87	110.98	98.207	160.37	105.37	87.08	85.093	117.48	94.876	91.528	75.639	107.56	90.316
91.204	88.141	92.595	103.77	121.34	102.15	113.69	119.55	127.93	148.2	84.39	88.074	122.75	95.523	127.63	117.2	105.48	93.471	94.541	95.366	61.997	107.87	91.008	90.726	118.99	98.541	87.874	107.39	124.33	110.58	100.38	92.539	147.22	125.1	132.37	131.81	110.44	91.765	123.8	108.25	200.07	109.09	88.687	95.101	124.25	106.51	88.019	71.438	125.81	120.69
109.27	100.47	121.36	101.58	127.87	108.72	118.67	102.22	100.78	108.07	69.323	70.893	95.8	70.109	98.127	103.62	85.764	91.855	116.75	100.49	99.816	131.09	106.52	90.459	115.43	104.58	123.32	121.6	109.43	96.595	90.533	89.296	154.19	112.96	124.24	102.99	108.6	91.278	107.57	100.72	146.67	106.62	109.51	105.85	117.1	97.122	100.95	88.372	116.88	109.57
108.3	96.503	130.64	93.808	133.08	98.012	123.71	75.699	96.875	75.255	72.597	56.706	89.989	63.899	91.617	109.98	86.614	89.15	107.55	89.579	109.23	116.89	122	95.28	126.92	120.04	131.63	120.33	114.12	102.55	127.56	99.185	145.68	103.09	95.203	70.642	120.53	96.689	113.89	114.89	111.17	105.35	123.15	107.35	106.58	92.556	111.78	106.17	110.23	96.62
94.519	80.915	137.16	87.27	141.19	93.383	125.12	62.134	109.82	68.756	68.495	45.707	94.235	68.098	112.06	109.72	82.13	77.748	102.46	89.586	130.77	101.32	146.89	113.01	167.47	136.05	142.19	118.5	116.04	103.2	166.76	110.87	136.27	97.963	104.57	73.556	115.91	97.966	123.11	127.77	120.39	102.5	115.92	94.04	103.65	96.337	108.11	103.42	108.76	82.647
95.089	80.358	126.44	90.84	136.2	92.425	132.88	72.901	115.89	85.276	82.25	54.673	108.82	82.742	117.56	102.77	88.433	80.981	92.018	89.294	102.17	67.478	140.22	117.9	146.74	132.46	133.73	113.96	108.14	94.175	147.69	111.76	116.16	93.641	92.743	72.26	105.69	102.16	121.11	128.19	119.99	91.675	98.537	84.861	92.618	92.75	100.49	93.502	100.93	83.454
106.22	90.556	123.65	98.271	121.93	88.366	135.4	91.687	113.01	96.436	96.379	81.889	112.43	98.591	109.14	94.53	92.547	87.397	101.78	103.84	93.536	56.839	115.9	118.36	104.67	111.61	126.51	103.52	91.662	77.655	86.942	103.15	99.028	86.78	81.045	79.498	88.405	101.93	100.77	104.05	92.492	79.848	85.221	81.358	89.129	86.502	90.303	87.781	90.525	92.719
118.1	100.2	110.66	108.81	103.92	91.118	135.2	111.1	104.53	111.45	115	94.959	108.07	109.63	88.954	96.069	96.38	99.312	107.58	114.05	73.104	63.015	87.533	110.92	53.367	94.894	106.49	101.47	91.402	80.289	34.624	93.967	87.646	83.246	53.155	81.11	86.369	99.662	78.802	77.376	55.414	79.575	90.554	91.767	86.152	77.731	93.286	99.334	77.99	100.65
117.15	99.804	122.8	106.91	102.03	83.023	116.42	99.581	83.802	74.487	125.96	105.76	101.48	111.57	101.9	106.41	95.777	106.47	132.36	135.79	111.16	101.98	96.155	109.45	80.756	97.666	116.61	107.39	113.77	103.13	62.526	96.763	76.373	70.601	53.82	98.22	98.139	92.612	90.868	70.736	68.962	96.848	115.48	100.56	90.74	74.129	109.36	118.91	64.426	88.554
115.04	99.326	104.82	106.43	86.22	99.894	99.01	112.93	75.199	96.275	142.95	123.7	113.41	128.27	109.16	108.75	85.621	97.258	115.8	124.58	94.363	100.76	77.905	104.2	69.256	92.214	92.558	107.81	120.44	116.84	54.202	78.637	69.102	75.315	60.016	114.58	103.18	86.652	78.526	72.041	60.881	92.759	129	109.5	90.333	84.679	114.43	124.92	67.154	87.557
119.18	106.45	104.96	101.05	75.912	98.708	83.901	114.81	60.539	90.315	152.88	155.25	131.65	143.35	123.82	108.83	92.051	92.417	111.31	117.94	77.434	80.455	60.378	98.089	70.504	83.754	86.435	99.686	119.49	119.34	55.833	65.608	53.53	70.461	60.329	113.48	104.73	86.161	82.272	84.454	59.989	80.804	137.07	112.89	91.275	96.582	117.72	120.68	74.484	90.198
122.78	108.7	101.02	105.53	70.539	108.79	89.018	131.25	67.56	124.39	131.8	147.3	133.44	149.06	114.27	110.44	99.246	82.369	108.46	109.57	48.127	53.654	39.989	101.1	65.959	80.458	82.776	96.605	105.55	106.52	34.937	59.823	59.142	77.233	59.743	105.2	92.014	88.184	68.512	86.262	42.038	65.302	127.65	116.61	102.36	111.5	109.42	105.56	93.733	102.39
122.29	110.1	116.84	104.69	81.939	92.092	95.228	107.03	65.866	90.375	95.672	105.73	111.28	117.24	107.02	118.44	125.74	97.353	138.19	127.16	69.846	67.988	56.752	99.296	108.66	97.27	110.82	104.71	116.33	111.19	84.313	87.992	62.57	67.143	42.18	82.666	98.232	94.497	99.679	97.714	63.99	83.216	131.38	124.96	115.24	111.07	121.85	110.48	100.9	101.11
115.8	113.61	103.49	107.36	85.218	102.9	104.71	101.93	78.753	97.32	68.588	68.744	81.739	84.925	75.657	114.12	122.71	99.488	132.9	120.5	109.08	91.999	63.169	97.334	106.98	111.89	121.8	114.68	104.49	103.22	88.382	105.39	87.151	83.019	57.219	91.001	93.651	98.551	89.6	94.2	40.65	91.373	122.22	135.9	123.99	114.77	120.71	117.62	108.35	99.836
109.29	120.28	94.523	97.012	85.491	84.654	104.09	78.999	87.234	56.291	81.631	73.445	76.842	63.88	73.792	107.15	126.36	103.51	125.88	114.28	155.95	116.19	71.942	84.959	100.07	115.8	124.32	109.05	108.67	108.01	117.11	119.67	94.282	86.801	71.121	102.8	107.59	104.58	105.52	102.47	47.533	97.203	126.5	141.37	124.49	119.16	129.07	133.1	109.5	97.982
101.48	113.69	102.3	91.016	104.08	77.131	111.56	73.486	96.511	27.991	91.875	72.617	80.587	56.564	93.461	90.08	114.65	99.638	134.06	116.16	183.2	140.95	105.21	83.895	121.85	126.94	147.43	120.83	121.68	117.57	156.91	132.53	108.79	91.094	115.25	121.18	112.36	103.66	118.14	105.25	85.371	91.128	135.2	135.15	125.69	125.25	137.82	132.77	109.13	87.948
102.44	105.87	113.87	95.002	121.01	76.601	125.39	87.142	98.498	21.233	106.18	86.808	91.621	69.418	106.38	76.651	106.72	102.5	134.19	112.35	150.13	132.06	124.37	83.356	127.83	129	163.4	131.35	128.46	122.51	164.46	136.56	112.71	91.871	133.39	110.45	109.71	102.3	114.52	100.36	92.32	72.673	140	123.02	116.77	121.06	141.24	121.33	104.58	85.833
101.5	95.514	125.5	104.69	125.11	85.077	131.36	107.83	102.98	43.54	109.97	111.68	98.325	94.862	106.96	82.832	96.31	98.629	121.68	103.97	109.62	106.67	122.45	91.801	131.04	119.13	162.42	126.37	115.61	110.3	130.26	129.11	110.92	92.279	134.05	92.398	94.682	99.406	87.621	87.059	58.97	55.581	127	107.01	106.19	111.26	124.4	100.95	102.84	96.367
93.262	83.571	119.71	113.56	117.25	106.97	127.36	122.35	111.37	93.9	101.52	105.63	98.188	105	99.12	102.46	84.795	92.908	104.33	97.044	71.963	92.408	116.26	100.98	130.54	109.61	137.19	121.87	102.46	97.538	88.695	118.33	108.72	93.764	119.43	78.45	83.593	96.147	61.045	78.389	35.506	60.73	106.33	100.5	93.991	97.425	103.02	85.923	104.37	110.03
88.157	86.207	109.92	105.68	102.76	103.33	110.27	105.93	108.99	100.85	109.79	103.57	107.29	96.598	101.53	119.62	90.334	97.723	102.1	99.945	60.828	94.14	109.65	95.694	116.31	94.632	104.03	109.11	99.813	93.944	74.688	109.73	93.562	85.86	90.345	69.201	93.888	98.228	69.404	86.731	46.413	83.128	96.793	105.88	79.932	82.174	94.285	89.952	103.06	116.97
85.824	89.53	107.21	93.663	104.07	100.47	104.03	97.139	113.5	107.27	110.58	92.376	115.68	85.146	106.56	111.13	81.491	91.414	119.44	107.14	84.805	112.27	114.85	96.74	104.46	87.443	97.646	108.6	90.99	86.413	70.839	102.73	103.15	96.23	111.7	95.1	95.308	97.649	73.437	88.879	69.714	94.064	90.244	112.45	83.035	82.437	85.497	92.533	108.27	107.07
99.705	99.941	106.42	82.114	100.77	74.428	103.32	87.209	107.83	78.131	127.14	103.86	129.98	78.257	112.23	79.782	91.001	104.38	139.87	115.7	87.817	116.31	108.24	82.065	71.632	72.099	89.855	100.52	93.218	93.202	80.974	99.293	98.11	100.52	107.23	96.064	107.53	100.74	94.87	92.867	83.309	97.28	102.2	117.5	87.084	83.51	96.718	106.85	110.8	94.097
108.3	92.845	103.69	90.811	100.89	76.928	115.22	106.62	115.65	94.492	123.08	101.61	132.9	94.38	106.29	58.662	82.552	99.571	131.91	107.86	83.566	108.55	102.24	89.195	58.99	69.523	85.899	97.84	88.614	93.264	78.863	97.259	107.74	118.12	116.73	101.31	101.22	99.235	88.47	88.284	74.061	89.921	102.08	110.13	99.778	93.632	96.465	104.18	116.48	84.511
112.67	85.81	89.455	109.76	90.422	100.92	120.81	127.76	115.58	126.52	119	96.153	130.72	117.14	92.327	63.612	76.27	94.573	90.876	86.329	63.453	94.821	94.837	100.26	47.482	72.485	67.275	94.486	87.442	93.845	67.758	95.037	103.17	124.35	98.54	86.674	96.319	98.457	76.936	91.408	58.86	89.373	96.53	100.24	98.55	95.574	95.721	97.181	111.89	86.143
104.54	80.825	100.88	114.4	89.218	115.65	105.84	112.87	107.2	113.87	105.88	87.875	122.62	124.02	105.84	89.97	77.024	83.918	77.792	88.307	107.64	120.25	118.51	118.33	93.44	83.264	75.454	91.148	98.268	95.222	93.185	100.43	88.471	102.8	95.095	81.494	97.394	96.114	93.943	105.13	102.21	106.49	93.567	87.587	96.524	92.858	96.763	89.489	100.47	87.438
101.43	92.292	82.335	112.57	83.135	150.12	97.031	112.62	103.26	141.45	102.94	77.222	114.95	114.91	92.534	90.26	77.729	80.606	57.025	77.2	106.22	134.33	114.77	113.03	63.5	82.402	67.724	98.267	90.871	87.215	57.045	87.27	81.802	93.26	93.618	75.722	96.415	97.54	83.62	104.26	111.23	107.62	86.009	91.092	81.896	85.868	95.854	86.565	92.812	95.744
97.901	99.525	84.377	97.058	97.037	142.14	95.541	89.979	104.07	118.49	103.46	70.44	110.19	93.832	93.248	76.775	100.66	94.551	76.136	86.818	110.84	143.94	112.82	94.668	52.131	83.649	86.206	105.73	96.874	90.886	62.763	86.477	77.454	82.255	93.126	72.223	110.22	105.09	107.52	103.85	140.27	112.52	90.907	99.729	77.481	79.897	107.08	97.155	91.633	94.932
88.639	85.918	83.015	96.219	121.64	141.81	114.29	93.957	123.17	136.59	88.763	45.111	100.98	86.894	84.202	62.734	109	103.65	89.26	91.345	95.262	128.09	106.46	89.653	49.675	96.571	108.21	121.66	97.356	93.421	68.615	91.243	99.003	102.07	110.6	89.661	110.78	111.12	109.09	91	134.3	110.58	87.721	106.49	88.181	85.702	108.9	101.1	102.75	88.779
79.558	67.588	98.533	100.5	135.03	124.67	117.36	85.579	126.41	122.45	72.754	33.111	94.029	88.027	98.907	69.914	118.08	118.28	113.68	116.41	109.5	118.01	118.43	97.161	89.715	109.12	125.09	123.29	113.17	108.18	112.42	106.77	104.53	109.2	114.47	106.92	111.36	111.66	122.6	84.806	128.9	124.38	95.219	103.73	104.4	92.921	115.98	106.29	109.68	80.973
83.491	74.505	88.442	114.09	110.62	138.86	104.88	106.33	118.26	156.24	76.063	65.355	97.412	113.77	93.272	90.572	103.96	115.72	94.453	114.06	110.96	92.529	105.65	113.67	61.207	96.536	95.471	101.69	94.301	99.546	71.249	94.969	101.91	121.1	117.12	126.74	89.667	105.62	74.797	69.068	47.548	116.27	89.746	96.506	107.62	102.16	99.645	97.22	110.85	90.803
97.38	99.467	71.267	119.48	79.526	154.93	83.266	118.62	100.32	178.15	87.097	84.676	102.97	121.49	87.389	108.84	97.15	116.89	80.906	108.39	88.169	85.414	103.83	119.7	18.486	82.109	53.353	85.19	85.618	99.27	35.581	81.103	87.975	112.04	105.16	121.07	81.584	98.688	42.363	67.433	15.729	113.51	95.513	94.37	98.147	101.13	93.709	90.951	102.86	102.23
99.748	109.07	84.034	105.38	77.546	120.71	69.061	95.859	108.4	139.39	96.818	88.167	112.83	125.06	103.83	140	112.9	101.98	88.026	101.42	82.208	83.066	111.88	127.13	45.48	84.332	41.419	63.033	97.778	103.05	74.265	84.37	83.202	89.424	101.68	113.92	100.92	101	74.678	95.754	95.299	119.57	101.06	90.947	103.17	107.26	89.913	86.911	103.81	111.87
109.12	123.14	79.067	93.886	79.206	109.17	63.798	85.077	95.305	102.74	95.542	86.766	89.01	90.188	75.818	100.71	114.35	116.28	80.643	82.943	55.351	80.42	99.459	97.81	50.215	93.646	51.897	73.091	86.728	96.794	81.137	84.625	90.931	87.195	105.5	94.753	114.79	107.9	93.949	114.75	135.17	119.23	105.05	104.53	93.487	101.17	103.22	102.43	101	108.03
91.007	94.786	98.597	88.993	105.08	94.703	72.671	70.773	95.549	67.523	61.854	50.34	51.336	59.578	68.975	71.529	100.08	110.26	84.81	83.065	84.494	91.538	110.43	92.638	152.27	131.26	101.67	99.104	91.622	89.907	141.85	106.02	130.78	105.42	146.64	115.92	117.91	112.4	123.8	133.16	202.03	129.94	100.66	113.43	109.98	116.45	113.81	114.28	112.45	99.432
79.777	78.49	89.433	91.685	97.002	85.255	81.147	71.933	78.644	59.27	64.616	62.167	38.555	57.767	56.861	61.648	95.717	110.31	53.96	72.012	79.672	71.651	83.936	81.227	173.27	140.57	102.96	102.08	94.355	84.015	146.77	113.48	150.37	131.68	139.21	125.69	116.5	118.36	119.11	138.71	172.64	128.59	96.679	122.88	114	134.78	120.07	129.89	119.23	114.45
72.811	73.331	70.665	95.574	76.847	98.353	87.335	95.543	70.706	99.48	71.191	90.03	43.803	77.099	55.935	71.757	83.301	93.886	31.219	64.252	82.181	66.858	59.158	86.418	148.75	129.88	82.891	95.31	92.403	79.788	109.68	107.3	165.76	160.16	146.72	151.33	96.108	112.22	75.378	119.31	102.16	116.24	88.805	115.91	121.77	157.06	104.41	124.82	124.65	137.16
75.965	82.294	69.722	88.718	73.116	106.96	86.387	105.18	69.31	111.88	65.778	103.17	49.756	77.14	76.597	77.228	81.133	90.349	60.834	80.488	106.43	104.94	70.514	89.352	140.67	120.5	84.4	99.135	106.21	97.738	113.12	108.28	163.23	161.77	169.25	169.3	83.948	97.626	64.948	100.03	92.006	119.62	92.656	94.039	129.9	160.18	92.155	110.04	119.34	138.1
86.359	96.508	66.135	81.088	80.734	102.87	91.6	108.53	93.687	114.35	64.031	100.68	59.878	74.943	87.901	79.8	92.354	94.891	85.814	82.62	95.183	121.36	73.669	80.655	125.49	115.32	81.899	101.65	116.7	116.98	133.45	106.82	148.83	150.97	176.08	167.04	90.258	89.676	90.802	101.43	127.62	125.27	87.476	71.722	130.37	146.09	77.73	88.576	113.7	127.85
96.751	107.44	80.75	78.841	96.226	87.352	94.171	96.386	119.96	87.403	57.105	87.557	61.488	68.683	95.191	72.679	99.837	102.18	112.45	93.933	104.85	124.95	84.213	72.93	148.33	118.78	95.415	104.93	116.18	119.98	168.08	104.99	136.28	131.09	181.89	161.15	98.498	87.287	135.42	119.25	179.2	129.76	77.269	62.01	128.53	125.41	70.129	71.272	111.38	108.93
111.94	122.88	90.663	88.567	97.969	77.64	97.125	84.761	119.42	63.86	69.975	82.617	68.891	72.52	87.089	66.513	105.4	114.65	117.98	107.31	97.526	100.15	88.129	66.947	143.41	116.13	94.282	106.02	105.8	106.74	165.56	95.504	126.35	113.6	150.59	135.37	101.31	91.614	151.56	136.46	167.49	119.47	74.553	79.412	112	104.13	77.012	70.981	106.65	101.08
125.69	138.36	112.76	96.293	92.678	72.386	92.049	72.085	90.981	39.822	92.65	106.85	84.214	87.951	89.353	71.082	104.39	117.56	134.12	134.86	126.14	89.111	103.48	78.168	132.44	101.85	98.659	99.497	91.996	86.645	136.31	84.941	123.11	99.264	117.66	111.77	89.578	93.788	128.61	132.35	102.98	100.06	86.338	104.89	95.399	93.053	88.328	83.501	99.468	103.12
131.64	139.19	113	97.427	85.026	80.545	91.312	75.787	69.274	61.453	114.35	121.53	106.07	102.87	95.844	85.928	105.56	113.06	141.76	145.38	119.97	87.535	108.27	89.069	98.489	85.285	85.161	95.462	94.12	87.072	101.28	78.705	120.99	95.926	73.344	82.221	85.27	95.158	94.69	114.72	55.315	90.423	103.84	121.86	80.146	89.763	98.982	100.36	96.062	113.54
129.49	131.26	109.23	83.729	81.991	74.07	82.62	73.726	57.305	66.517	126.19	145.43	115.94	101.61	108.11	96.777	111.66	112.62	140.76	133.96	117.93	98.029	92.191	83.27	86.19	73.866	83.475	87.084	100.26	102.21	97.102	81.499	99.161	89.616	39.668	59.548	99.352	98.602	99.228	105.85	73.649	101.66	111.73	113.65	69.156	85.311	103.21	114.36	93.03	116.86
119.52	116.01	101.51	73.618	84.936	70.304	74.462	75.617	57.763	70.069	109	132.14	93.965	74.163	108.87	87.21	105.69	116.98	128.14	111.39	114.7	114.71	66.452	65.072	113.86	83.175	102.23	97.362	102.43	117.71	117.14	89.91	75.323	85.428	39.469	58.026	118.84	100.2	133.69	110.8	150.23	125.52	103.21	94.202	68.162	81.991	105.5	117.32	95.89	110.41
103.9	102.67	114.96	75.616	91.886	56.428	70.32	75.075	67.227	57.263	78.625	103.71	57.624	57.089	104	81.723	87.417	103.88	115.59	98.251	144.35	122.16	46.648	67.429	177.4	102.46	144.37	109.37	87.929	106.76	134.99	94.981	70.742	85.339	84.909	91.855	120.79	97.343	159.24	119.55	210.43	130.96	81.857	79.419	88.262	94.629	96.738	104.14	107.9	108.62
106.45	115.39	115.73	90.447	79.833	46.733	71.119	74.881	58.151	41.325	74.589	76.364	34.047	47.619	81.642	67.459	87.149	109.51	108	103.43	124.95	112.14	33.326	68.096	170.22	104.87	156.11	124.37	77.891	95.589	115.43	89.837	70.633	82.351	95.378	96.189	115.73	93.321	149.62	117.4	180.3	116.1	86.229	96.721	99.512	103.92	108.9	105.6	113.34	121.57
104.15	120.16	134.66	100.94	82.722	43.409	75.251	69.854	68.423	29.99	73.361	70.219	35.697	67.843	83.383	73.937	89.613	93.575	126.88	125.42	146.53	118.36	58.428	101.96	172.44	102.37	171.3	130.08	74.015	83.589	107.95	89.393	98.451	88.641	129.77	116.71	91.99	85.315	111.13	99.514	118.51	94.425	100.3	115.27	121.97	121.84	110.62	104.22	119.29	133.37
112.29	133.05	118.27	98.07	75.191	55.987	71.784	65.035	77.909	28.051	103.5	119.83	64.96	90.109	83.975	73.817	113.49	104.9	113.72	117.22	125.32	110.77	65.973	103.96	104.27	81.869	142.47	119.63	74.871	90.574	94.481	87.862	96.886	92.958	106.37	100.36	86.098	89.998	82.131	90.278	44.421	88.705	118.38	127.73	109.08	113.09	117.48	118.61	108.01	137.24
103.29	115.27	77.911	93.609	78.713	104.74	73.981	82.117	122.22	93.766	105.21	131.2	89.77	99.716	94.824	75.928	118.89	106.66	70.193	81.911	91.453	108.24	74.641	96.973	70.069	81.437	98.65	119.12	84.685	106.56	106.67	93.54	94.013	105.1	91.326	102.01	89.4	99.941	81.417	99.705	64.096	109.73	111.59	117.37	90.587	99.23	113.12	119.25	105.06	126.92
91.312	98.635	52.411	86.388	79.871	128.04	69.87	87.791	154.83	128.22	102.27	139.28	102.67	96.795	113.65	82.709	121.18	109.92	23.93	49.389	80.154	100.37	73.844	77.35	71.838	83.407	65.975	106.22	91.262	111.62	126.88	98.413	66.459	95.485	73.834	110.23	106.28	114.24	119.63	128	130.55	134.71	94.796	95.468	73.112	84.378	108.46	114.53	105.1	114.86
80.323	90.705	64.905	89.87	90.634	131.52	73.224	93.774	162.39	137.11	83.093	122.52	90.853	91.842	120.8	89.41	100.92	97.12	17.34	47.96	111.09	103.22	88.698	79.308	107.21	89.716	79.728	100.17	79.107	89.724	117.84	96.191	58.233	82.567	104.45	139.91	105.59	117.65	136.69	137.15	161.91	132.18	81.182	79.802	79.467	85.692	98.794	98.885	110.62	104.27
85.934	102.85	65.128	105.65	85.926	128.46	88.087	115.6	145.75	155.76	84.708	103.95	77.847	96.311	85.924	84.548	81.194	89.649	26.9	55.173	83.352	87.715	82.49	82.37	63.687	75.344	76.543	95.478	54.385	63.683	38.412	74.031	65.45	82.234	117.55	138.51	97.75	114.28	103.91	114.76	88.1	97.874	85.259	88.814	87.627	92.437	94.236	91.657	114.82	109.49
88.706	103.71	86.782	110.79	97.489	99.713	95.616	106.96	119.24	113.96	87.691	87.021	70.116	97.738	70.541	88.034	80.69	95.043	84.754	88.419	79.114	101.59	108.4	92.83	64.753	70.185	94.234	96.918	62.724	71.6	39.999	73.888	74.731	75.673	116.7	114.12	104.22	108.72	106.38	97.684	55.462	86.446	108.58	99.376	97.299	91.106	103.8	96.763	106.54	100.32
83.569	88.198	77.715	108.95	96.875	94.134	96.494	114.7	125.02	120.29	97.532	100.06	82.014	119.3	60.696	101.22	78.938	90.004	97.639	84.897	65.642	98.548	105.66	99.2	51.159	62.705	72.508	84.394	70.614	86.982	51.627	72.56	82.107	87.945	99.61	94.424	108.27	108.15	104.57	92.808	46.622	83.408	101.91	97.16	93.649	87.567	92.823	93.451	101.52	96.212
80.77	75.57	55.933	100.93	86.508	100.15	88.945	119.18	131.6	130.45	111.47	120.51	101.67	128.82	70.058	113.79	89.399	100.87	79.189	67.89	52.562	91.148	98.634	85.509	47.32	64.382	37.766	74.205	93.737	112.1	97.046	82.474	61.896	87.919	52.265	68.175	120.15	112.9	126.42	112.03	93.724	97.375	83.194	89.203	70.503	72.117	89.753	92.63	91.604	93.269
83.764	78.824	59.908	94.622	83.006	104.52	84.465	118.09	125.77	125.13	117.93	137.99	114.09	129.44	92.011	123.87	95.447	106.31	64.15	63.898	81.716	91.888	107.92	79.936	70.042	75.649	41.474	72.148	107.1	114.66	132.33	96.268	39.497	77.196	35.848	63.068	117.24	111.58	133.34	124.05	137.94	100.94	64.482	81.407	56.279	64.457	87.548	87.922	82.989	93.488
91.359	89.325	75.201	99.373	87.161	109.65	99.128	126.86	128.23	144.11	118.79	127.74	122.2	133.02	104.39	130.37	91.345	88.847	62.016	73.785	99.453	90.769	118.66	95.787	79.765	85.354	64.094	78.937	105.3	94.463	111.08	99.311	45.128	77.319	61.372	76.212	100.34	100.96	98.637	104.88	133.75	85.798	58.933	83.652	69.972	80.943	81.969	81.935	89.618	106.49
106.78	107	93.227	103.72	95.899	101.6	113.41	119.07	120.71	130.34	131.51	124.12	129.06	126.21	105.18	121.59	95.494	82.798	79.865	96.356	94.794	94.479	124.18	107.29	64.395	85.028	93.511	89.728	100.58	80.437	74.158	98.629	54.475	78.561	86.613	73.907	97.417	92.795	73.044	76.213	98.105	80.559	80.213	94.256	89.005	95.28	90.759	94.189	91.167	112.21
108.29	100.06	91.947	108.34	106.6	113.54	122.63	119.89	143.73	148.61	135.29	114.22	137.59	123.64	103.56	114.08	89.503	68.14	85.127	103.69	77.077	97.285	117.65	122.13	50.609	84.088	97.328	100.64	95.592	78.533	48.456	96.085	78.451	97.524	120.27	85.67	101.35	93.118	66.437	61.818	84.413	92.616	92.707	97.831	108.26	107.47	91.87	103.09	97.236	108
101.33	84.178	71.627	108.89	105.28	134.68	116.31	123.62	174.41	172.45	140.12	116.44	149.4	122.41	106.65	113.68	89.628	66.259	64.692	89.299	54.356	87.28	99.437	122.22	33.765	80.306	65.521	100.34	97.927	91.944	54.049	96.758	83.788	110.97	122.73	96.097	114	106.23	92.477	81.996	101.09	112.59	90.655	96.205	105.83	102.45	93.367	108.54	96.899	99.129
95.564	82.605	74.158	102.48	101.75	138.64	94.008	111.96	172.97	142.19	137.55	131.98	148.11	111.18	122.52	112.75	98.09	84.77	62.006	85.126	84.1	89.793	105.56	113	49.762	79.174	53.351	92.533	105.37	107.78	97.37	107.16	63.106	97.267	115.71	105.52	119.43	118.13	133.91	116.9	128.48	121.79	91.196	95.745	90.945	84.089	104.69	112.86	83.47	85.411
85.089	79.737	78.149	105.11	99.267	141.49	92.133	122.88	177.7	155.49	119	107.88	138.42	117.25	126.63	121.66	94.687	78.504	62.218	76.466	100.17	82.871	114.81	120.27	66.287	82.392	45.371	81.956	106.54	106.99	106.82	107.74	62.125	92.112	126.95	126.15	102.9	115.6	125.94	125.65	131.14	98.368	89.308	103.3	95.295	90.553	103.18	102.86	87.293	91.974
90.276	98.52	88.061	104.61	92.804	120.97	95.305	119.42	146.15	130.14	117.89	103.53	123.47	120.42	111.39	111.56	96.581	86.866	75.896	75.37	103.19	78.666	111.19	111.9	53.902	75.697	57.908	68.829	97.288	99.064	81.235	97.721	53.287	82.207	121.93	117.01	91.206	105.26	99.875	107.39	89.956	69.318	108.55	119.9	101.06	102.17	111.16	108.14	88.153	101.48
96.606	109.37	89.739	105.07	87.209	119.44	103.38	121.16	117.66	129.46	115.54	99.883	106.29	120.78	86.302	85.474	81.972	91.703	83.935	74.409	103.64	87.783	93.35	101.43	36.681	69.742	76.219	70.206	77.446	87.099	31.913	78.641	61.707	87.958	125.38	106.9	82.402	92.884	65.964	73.631	47.74	56.742	123.4	130.07	111.23	119.9	113.4	114.89	98.356	103.54
103.41	111.38	81.071	103.67	75.738	125.71	107.17	118.28	99.671	135.72	127.86	107.4	105.42	117.7	72.15	68.564	81.312	109.11	71.819	69.641	89.829	89.782	63.918	83.97	14.424	64.234	71.57	77.43	70.143	88.123	6.8884	64.272	64.446	90.29	91.907	82.282	95.041	93.602	68.646	62.911	35.674	68.689	126.42	130.21	108.03	124.04	117.79	123.52	110.82	101.32
100.66	100.2	93.392	100.51	73.83	126.6	104.44	109.99	102.99	137.06	129.42	109.32	113.85	114.14	88.677	79.521	92.078	117.96	69.839	77.238	113.2	94.365	62.664	88.694	41.37	69.247	68.846	84.222	77.54	92.629	34.543	65.664	73.045	83.747	69.623	77.39	105.95	98.921	95.427	73.977	57.438	84.084	113.27	116.15	109.46	121.23	113.2	118.19	126.9	98.493
100.33	97.819	113.72	101.68	86.265	125.34	104.71	106.46	101.62	130.79	119.47	96.966	116.93	101.52	101.13	97.174	107.61	128.07	82.514	88.092	127.63	91.999	92.748	103.39	74.599	87	80.792	98.412	86.9	94.774	77.646	79.157	88.788	79.679	72.074	81.85	102.83	100.46	105.33	86.019	55.716	82.512	102.5	105.25	110.9	108.67	108.59	107.62	128.92	94.302
98.161	101.17	133.43	95.283	100.88	97.435	98.939	96.685	106.72	104.66	108.01	102.97	119.99	99.228	111.45	117.67	118.83	116.99	105.24	95.163	134.37	79.4	117.48	118.08	104.42	95.953	93.119	84.605	87.239	86.22	105.93	88.147	105.81	84.273	107.95	104.85	90.485	96.372	95.224	88.223	38.719	68.99	98.879	94.445	124.06	107.29	94.521	98.121	123.36	98.223
94.893	102.74	127.59	87.355	120.94	82.935	96.221	90.956	111.95	90.046	92.409	97.807	114.25	94.499	110.12	121.88	112.28	103.71	119.62	92.931	103.5	73.385	132.6	113.49	122.09	109.78	105.45	78.18	91.288	86.636	127.29	98.562	125.98	104.42	153.74	131.09	85.632	94.327	87.286	89.612	53.35	75.44	106.31	90.704	131.08	108.86	89.993	99.127	104.49	91.453
87.483	97.843	110.27	74.13	128.23	76.138	86.056	84.224	127.39	82.618	85.725	112.37	111.33	100.87	121.67	120.76	98.829	87.976	116.87	90.881	89.446	78.979	123.11	97.084	136.06	110.05	102.28	63.814	99.598	94.689	141.84	105.47	135.28	119.66	180.38	159.23	93.435	101.06	101.64	98.627	107.46	103.41	108.65	85.177	130.05	115.16	88.242	104.61	89.908	83.915
78.697	87.098	96.064	73.47	132.23	91.003	86.414	91.359	144.55	101.12	81.941	110.48	106.54	112.19	137.08	125.07	91.401	83.489	101.43	93.598	91.084	92.433	118.46	92.763	150.27	112.97	98.644	70.081	116.37	111.84	159.72	118.66	141.49	124.17	173.91	172.43	105.65	112.16	125.17	110.73	168.61	132.83	99.757	83.82	120.98	117.4	90.938	104.2	86.72	78.618
78.895	90.219	103.62	86.021	125.49	101.94	88.463	104.69	139.68	109.28	87.393	127.2	96.896	124.7	138.66	126.98	96.604	91.46	89.724	102.13	128.57	104.04	117.98	109.4	147.63	105.39	106.92	78.167	111.37	114.06	145.49	124.66	136.09	115.71	151.98	164.89	103.12	114.69	120.18	103.26	151.75	128.94	81.97	85.252	113.97	115.48	86.238	96.57	95.799	86.236
87.272	101.23	112.41	109.08	111.82	102.93	92.839	116.7	112.47	109.83	93.557	128.08	82.599	120.35	116.16	118.63	111.26	108.82	90.03	109.86	139.88	109.4	121.17	131.24	127.57	98.652	115.7	91.247	95.991	109.75	112.83	122.11	121.15	107.28	121.61	129.75	95.483	103.88	92.609	79.658	88.367	103.59	73.911	93.043	115.13	111.94	84.465	92.358	111.52	103.72
88.291	100.78	117.9	126.74	101.73	90.348	93.309	116.26	91.719	105.57	91.674	115.94	75.368	113.76	91.969	116.9	114.2	101.66	94.381	106.38	135.69	109.78	118.7	153.87	126.32	100.4	123.54	93.342	74.926	94.355	88.137	111.83	109.03	112.2	116.58	106.68	89.153	89.23	67.499	62.773	53.484	79.848	71.483	94.814	130.65	119.3	75.175	88.251	128.54	119.45
83.366	88.781	109.93	130.6	100.78	84.922	92.634	102.32	81.301	101.34	83.235	75.372	78.549	97.131	84.221	119.92	107.76	88.707	98.556	100.16	104.06	115.68	120.58	154.42	143.14	118.45	125.61	103.67	78.686	92.585	105.48	108.81	98.983	119.05	110.67	91.982	102.21	87.922	81.912	78.759	102.03	87.874	84.85	97.176	136.64	122.53	82.719	94.394	130.06	116.71
84.59	89.76	98.144	115.21	87	83.32	83.369	85.725	77.498	90.59	92.859	80.122	95.6	93.572	90.455	123.2	100.79	79.395	87.825	91.906	88.266	111.49	102.33	132.27	123.67	115.6	109.52	95.518	80.713	87.518	100.68	97.744	82.209	112.44	87.375	83.975	118.98	105.03	102.98	110.41	138.12	100.56	98.641	99.746	119.99	116.55	93.961	105.84	117.1	110.16
86.014	90.458	102.78	95.86	79.515	92.272	82.703	80.257	85.826	94.965	91.539	79.393	103.36	96.114	107.09	127.63	94.05	74.214	92.093	101.24	102.8	114.87	103.39	119.24	110.81	108.05	101.89	94.184	88.978	85.685	88.724	90.05	84.814	95.029	72.327	83.409	123.38	121.99	110.12	128.75	152.13	107.8	107.07	102.74	103.78	109.32	104.07	108.61	106.47	104.49
100.05	106.94	122.18	79.075	75.801	81.222	85.002	67.873	69.771	63.922	98.174	98.854	97.59	94.949	111.22	124.93	106.3	96.123	111.95	119.08	119.05	112.97	111.85	104.61	89.521	93.309	108.23	92.373	94.147	87.651	72.387	85.807	84.244	68.338	47.372	58.109	124.56	129.04	108.67	124.47	118.53	104.22	116.06	106.92	89.352	95.205	116.78	112.85	93.096	103.89
108.66	112.22	141.95	68.698	78.723	46.306	87.347	50.348	62.847	31.852	99.761	113.51	90.843	100.39	115.89	130.86	121.14	103.18	136.01	131.99	129.91	106.57	111.42	99.528	100.44	81.17	111.24	77.761	100.54	88.82	75.676	83.321	91.94	57.221	46.092	42.318	123.69	120.3	110.62	106.24	108.98	98.615	114.39	99.755	101.09	98.967	113.28	108.18	97.024	114.88
112.92	109.74	132.35	73.403	88.932	37.954	93.164	53.443	66.343	48.819	92.01	102.63	86.911	101.07	109.17	125.7	115.44	95.749	138.28	125.97	116.2	103.51	99.755	91.122	114.8	83.557	106.02	77.254	105.17	90.262	87.374	84.388	111.77	77.978	74.84	49.262	115.19	104.17	105.14	87.496	126.24	96.321	104.29	89.395	116.4	109.11	100.72	96.823	105.61	119.98
122.13	121.23	112.71	80.634	96.057	43.962	89.035	61.646	63.132	56.789	101.21	118.04	98.222	96.402	106.58	103.95	110.28	98.805	127.54	118.18	123.46	108.75	85.214	69.733	109.33	82.894	101.12	78.612	110.31	97.082	108.01	92.47	111.63	95.579	93.421	60.83	106.63	96.304	107.19	84.247	129.41	97.574	101.97	83.32	106.98	102.31	96.022	92.802	98.702	111.05
124.67	126.64	87.778	96.78	103.38	86.475	96.487	103.63	85.857	113.27	111.6	126.27	118.37	104	100.58	80.6	98.182	95.211	104.5	107.31	138.85	110.26	83.205	68.625	80.243	82.65	92.552	89.048	109.39	102.71	100.82	99.193	117.22	113.01	106.6	80.842	84.298	95.089	80.096	80.657	81.262	88.853	94.97	84.089	83.671	87.453	85.915	80.69	90.553	98.459
119.99	117.53	70.902	109.07	101.54	116.24	110.46	143.85	127.36	166.3	132.11	130.29	144.91	124.69	100.88	77.207	106.96	94.704	89.43	101.75	125.45	92.887	87.096	84.306	43.512	75.366	65.758	86.442	116.33	115.75	82.586	99.112	110.01	109	73.031	73.54	76.069	99.28	60.558	80.839	21.416	83.819	89.64	87.801	61.662	70.974	79.059	70.555	88.745	98.536
115.86	105.67	95.533	105.64	107.32	113.96	110.49	138.1	133.87	132.54	140.2	142.89	145.77	126.78	113.63	78.792	119.51	110.62	121.91	121.79	134.3	98.019	117.38	102.39	65.675	78.117	80.742	85.775	120.45	125.48	93.3	100.43	87.673	81.987	41.47	51.166	83.6	99.438	78.686	84.31	11.79	99.35	92.569	84.359	54.034	52.602	84.833	71.71	78.974	88.546
115.78	94.324	96.465	100.68	96.677	114.76	108.62	130.84	133.09	129.72	139.66	143.41	135.38	127.91	110.78	87.407	114.7	112.77	132.06	120.48	77.581	86.082	105.07	104.47	62.823	79.573	68.521	82.631	109.59	117.3	67.873	83.339	74.404	76.55	18.338	34.939	99.077	98.322	92.59	87.082	43.384	113.07	84.159	80.479	61.182	54.653	83.725	75.949	81.766	94.331
124.35	103.62	100.13	89.198	78.205	93.245	89.51	101.61	105.18	92.047	137.56	162.54	121.67	119.21	117.32	96.444	110.46	114.86	138.68	123.93	45.31	86.143	73.646	86.235	61.884	75.323	61.229	72.15	101.76	104.62	62.764	73.369	55.459	71.903	10.74	32.902	120.2	100.18	123.84	100.15	110.34	123.9	84.261	79.953	70.279	65.535	87.86	91.217	83.617	102.58
123.71	110.8	100.42	92.092	70.64	90.092	78.069	99.296	89.802	98.669	112.79	151.36	105.03	113.98	122.6	105.99	95.128	99.334	134.95	130.2	57.944	103.15	59.982	87.581	73.326	79.324	67.121	76.109	101.17	96.52	73.803	81.21	64.475	83.492	45.568	62.663	117.97	99.599	126.6	107.43	159.02	118.49	85.356	86.757	82.564	86.596	83.532	95.307	93.033	107.9
123.87	126.16	89.174	106.12	60.761	84.95	74.327	114.49	69.933	104.54	112.96	159.83	102.15	121.65	107.79	113.87	103.65	104.32	109.89	125.1	68.868	100.47	54.15	94.984	42.046	73.284	65.597	74.898	102.32	104.37	77.525	97.043	61.469	89.191	43.775	63.033	110.91	105.19	111.52	114.71	121.01	101.44	95.59	104.15	72.165	91.139	84.412	101.25	90.842	111.32
109.54	114.86	95.232	118.15	65.813	84.448	74.458	126.15	66.014	104.05	102.38	144.21	98.244	127.34	107.11	119.93	111.82	110.45	118.55	136.42	105.95	118.05	92.224	121.98	65.202	76.38	81.24	81.676	111.34	124.2	104.86	114.95	61.79	84.098	46.286	58.518	99.127	105.4	107.78	118.67	96.498	103.84	109.53	112.46	70.992	90.082	91.04	101.97	88.392	101.93
101.51	98.626	81.186	121.16	59.634	98.911	84.202	138.67	78.592	131.8	115.43	136.17	112.54	144.48	100.29	126.72	114.33	112.01	108.92	119.2	70.442	99.928	96.215	129.39	43.169	70.129	61.218	80.818	100.93	124.82	73.478	101.33	58.859	85.084	21.638	42.685	95.533	109.86	98.689	120.84	68.292	107.39	109.82	114.73	68.768	86.961	93.747	103.08	87.682	102.57
107.85	95.952	92.727	100.85	60.959	99.902	88.151	108.86	78.328	102.02	134.18	135.37	132.15	139.47	123.33	125.43	116.65	118.18	124.67	113.84	46.541	91.755	95.702	106.54	40.477	68.778	60.946	84.82	94.776	110.7	57.214	83.377	50.041	70.671	5.8826	37.065	107.65	115.1	119.78	126.73	96.279	118.94	116	112.62	70.784	79.981	107.58	115.14	81.88	99.686
113.56	95.167	115.42	77.734	73.419	107.38	99.108	80.78	94.704	90.135	131.12	107.77	147.84	122.23	157.97	119.2	104.95	100.47	138.02	112.94	52.872	92.243	93.462	86.035	56.74	79.528	74.641	98.291	96.268	85.733	49.656	72.8	71.769	67.23	45.017	73.295	111.59	112.28	119.68	117.6	138.96	115.02	116.22	111.64	89.246	91.048	108.44	117.26	94.006	104.85
115.57	102.51	140.23	61.921	89.41	88.877	106.84	53.31	98.251	51.015	129.81	94.062	157.71	100.38	178.88	115.26	112.43	92.544	130.18	110.87	84.635	86.99	95.675	74.081	78.755	95.299	97.058	102.42	115.53	81.147	82.129	86.566	92.874	63.773	89.207	105.36	120.96	107.42	116.99	109.1	150.66	103.51	122.04	116.11	105.5	106.53	107.96	117.78	109.49	113.56
100.67	97.042	143.37	66.263	103.21	81.348	108.06	59	93.14	46.58	109.5	79.895	141.13	79.539	160.89	103.21	110.51	90.551	99.055	100.83	125.73	89.957	111.21	86.641	116.01	116.14	117.58	105.88	130.46	97.433	123.24	110.01	121.95	79.959	148.84	133.91	116.27	96.065	95.413	97.493	125.3	95.042	120.95	117.12	124.01	127.86	102.23	107.76	128.29	115.45
81.928	85.752	116.61	78.403	99.545	71.197	97.793	75.224	75.43	56.478	98.032	81.913	115.46	66.06	120.54	93.343	115	108.3	59.087	83.012	120.49	88.385	115.53	94.5	142.35	123.94	105.64	95.95	142.32	131.76	160.46	124.98	128.97	99.076	157.61	128.24	119.86	90.926	100.19	105	108.39	103.96	120.83	114.38	134.96	142.25	111.19	106.41	138.59	115.27
70.271	77.248	98.931	85.83	97.643	63.116	86.447	82.779	59.438	61.134	87.501	93.941	88.919	61.904	93.332	90.5	110.83	121.87	50.174	74.88	115.52	96.852	116.31	97.275	178.36	122.12	98.774	83.424	137.55	147.78	180.91	126.03	128.92	114.96	149.57	124.32	118.58	90.762	125.91	121.18	120.75	114.59	117.73	106.04	146.22	148.65	124.35	110.67	136.48	109.53
72.174	73.453	91.179	91.107	103.82	68.086	98.355	89.888	74.964	87.495	76.972	75.953	77.868	65.661	88.467	95.588	101.89	113.59	68.701	76.311	90.293	98.384	108.23	95.208	189.99	116.24	90.165	81.749	128.92	137.72	167.02	117.62	139.36	128.15	132.74	131.51	110.24	90.786	138.43	124.94	140.42	107.31	111.33	103.94	155.72	148.91	129.28	113.36	132.15	111.81
87	83.154	118.66	92.254	125.41	63.307	122.99	79.944	98.199	66.884	72.864	62.261	81.194	69.958	106.52	102.81	100.17	96.244	116.05	98.161	104.32	100.98	115.31	98.199	193.64	113.89	113.13	87.56	122.3	112.39	152.72	120.47	149.03	124.38	131.53	146.38	97.189	86.291	130.88	108.2	131.42	86.183	108.37	106.16	156.24	136.13	121.03	111.73	118.32	111.28
101.47	94.498	133.76	101.98	137.33	78.962	147.54	91.408	124.05	67.553	70.433	55.952	87.7	76.88	108.04	97.573	90.229	75.074	141.51	114.22	114.4	96.139	121.63	110.2	156.37	111.97	125.6	99.669	108.32	88.677	109.17	122.39	159.05	124.26	153.65	159.56	75.425	75.866	76.469	68.916	68.625	63.508	98.611	107.79	144.93	119.3	95.448	98.432	106.43	109.76
104.2	97.089	123.72	112.04	127.18	82.291	150.72	103.19	138.16	68.814	82.442	68.005	101.67	92.278	103.7	105.17	96.395	67.899	134.32	118.12	87.926	79.985	117.2	120.52	109.05	107.59	100.79	98.502	110.73	94.043	94.482	122.88	143.02	115.24	148.04	143.54	78.272	74.716	50.762	53.048	41.842	72.04	92.576	101.75	125.72	104.08	78.692	89.215	98.212	108.76
99.386	100.47	107.81	120.88	114.48	103.69	129.91	117.16	117.55	80.489	74.221	82.45	89.922	93.796	89.125	98.923	86.122	77.698	124.49	121.13	80.569	93.21	120.01	125.79	94.466	111.63	94.095	113.71	103.05	103.14	96.795	115.19	124.49	109.59	159.53	130.83	78.351	78.528	47.908	57.112	57.673	98.838	91.248	89.214	107.39	91.25	79.574	87.246	86.165	89.219
97.681	110.07	85.325	121.41	89.483	101.8	103.32	118.15	95.066	94.13	77.099	102.86	83.233	100.48	80.326	102.94	96.052	91.471	107.46	114.11	55.391	89.954	84.465	112.77	73.033	99.46	68.747	107.88	98.319	105.31	92.883	93.145	97.101	99.177	123.87	108.62	91.463	91.65	76.654	83.791	95.123	113.77	96.984	82.691	93.548	89.789	93.447	99.698	84.355	87.915
91.755	106.49	94.174	122.25	96.595	96.91	99.309	111.56	89.074	106.01	56.017	77.54	66.586	101.2	85.009	113.39	101.64	84.924	120.2	118.08	79.797	100.37	69.432	115.96	111.15	106.04	91.276	112.88	99.866	92.761	105.07	86.961	103.24	98.633	111.73	117.78	90.362	94.165	100.41	102.27	135.2	104.25	100.29	81.164	99.292	101.26	99.496	101.91	92.126	87.646
101.85	113.55	97.884	124.03	100.47	95.148	106.62	106.42	73.337	100.96	55.738	65.147	52.356	89.25	72.82	102.1	113.47	91.975	131.36	120.19	96.476	104.48	53.451	105.72	107.71	105.58	113.37	114.12	98.037	82.1	80.536	90.226	106.23	101.36	80.004	112.2	84.647	87.45	92.703	96.913	92.81	76.217	104.6	89.525	91.442	100.14	103.88	103.19	92.5	91.294
107.32	107.99	92.839	125.87	100.19	102.26	116.27	114.5	75.392	113.55	69.966	69.192	51.164	90.518	61.05	99.427	114.05	84.424	126.85	113	108.19	107.71	51.312	109	96.705	104.71	118.05	104.3	91.965	79.683	47.453	100.32	113.56	114.24	65.598	113.56	74.227	77.746	66.498	78.103	32.904	54.868	93.057	88.78	85.435	99.046	91.337	89.109	94.758	96.169
106.1	92.845	72.834	127.3	98.198	127.1	120.95	131.6	86.278	154.49	82.458	51.752	55.479	85.394	59.436	101.09	105.27	80.7	115.59	104.61	84.357	124.49	76.835	114.42	95.242	114.28	104.21	111.99	98.202	100.08	50.135	113.98	118.51	124.93	59.012	106.17	73.886	75.986	63.732	69.085	40.508	67.563	83.52	84.952	79.086	92.05	90.036	78.108	94.024	92.835
105.54	90.844	62.73	120.6	92.896	133.8	112.94	133.29	93.223	171.45	97.519	47.424	66.505	77.699	73.208	105.62	103.63	84.628	103.51	95.935	61.042	134.13	98.059	113	98.308	117.29	89.641	119.06	100.45	114.53	76.945	115.37	109.14	117.99	49.275	89.806	84.511	87.71	92.846	79.625	97.214	92.411	83.503	84.53	73.95	83.78	98.325	83.397	89.904	90.908
107.07	108.75	81.38	106.45	79.772	96.51	97.096	117.02	103.46	140.69	121.57	105.27	88.238	95.128	90.248	116.63	111.62	72.403	80.875	76.507	87.476	101.99	69.402	116.11	86.528	92.512	82.632	87.272	67.937	82.198	64.528	89.265	93.714	102.65	48.596	88.887	87.851	104.54	107.75	95.244	109.06	84.648	76.842	85.145	80.253	92.324	81.424	91.809	94.948	109.05
109.55	119.25	118.72	106.98	96.184	85.944	92.759	92.189	77.572	81.548	87.519	63.987	64.198	48.579	100.49	79.095	115.51	100.24	122.58	108.55	127.49	124.27	100.41	113.13	138.79	106.86	130.97	121.82	76.894	77.157	106.22	91.81	92.825	78.538	60.634	75.226	93.877	102.13	130.76	108.75	158.52	100.12	104.74	101.02	86.165	86.463	101.11	110.85	90.762	95.72
112.85	127.54	120.03	120.32	92.799	85.139	101.78	100.2	60.186	67.787	88.923	80.508	61.38	58.061	71.85	67.688	116.83	110.78	102.69	95.834	112.95	91.644	75.822	115.85	109.51	106.53	131.91	118.82	63.948	59.6	65.493	82.538	95.662	87.597	50.315	65.916	95.202	100.09	99.47	116.88	105.55	89.346	103.46	106.72	82.246	86.855	88.474	106.52	91.576	98.057
106.97	117	116.19	130.72	96.158	91.172	105.05	105.87	45.795	62.077	94.18	96.674	67.014	80.875	64.649	83.806	114.06	118.6	92.54	93.272	99.038	94.079	84.977	123.81	123.09	124.01	130.66	115.26	80.426	77.423	78.552	96.319	94.26	98.476	38.644	62.747	107.08	99.649	100.18	133.26	108.08	109.87	101.48	94.579	76.752	79.67	87.457	93.598	87.703	86.239
98.163	103.51	92.307	131.02	86.769	101.12	97.484	116.53	59.567	100.7	112.48	124.27	94.093	118.11	79.603	118.48	106.3	109.6	67.002	81.063	72.464	103.3	86.74	123.97	129.21	131.17	97.863	94.874	98.38	105.04	95.537	102.88	82.138	106.12	18.416	63.074	119.46	107.65	115.98	144.59	138.61	136.84	93.863	75.885	69.815	74.232	90.226	82.257	90.824	85.923
91.722	97.496	83.461	124.84	93.546	124.33	90.536	123.8	85.235	148.77	106.52	123.96	111.93	128.9	105.28	130.61	80.574	92.775	58.531	77.384	91.263	129.59	105.51	121.04	156.54	142.01	101.45	97.852	98.783	115.93	113.79	105.25	80.234	106.3	39.553	77.886	108.9	112.13	119.9	132.92	162.87	148.29	91.354	69.659	70.547	73.138	98.385	79.301	95.238	82.99
99.932	111.87	80.914	115.96	102.86	133.8	93.924	120.35	102.25	160.73	109.34	128	127.45	122.52	109.54	119.16	70.672	89.688	44.282	65.13	103.02	114.71	99.519	102.97	131.95	136.65	115.66	105.47	77.104	102.18	94.169	98.074	73.213	95.919	50.824	72.706	91.796	114.45	97.553	109.21	106.67	123.44	97.434	87.653	68.88	74.811	107.65	91.661	95.089	88.714
102.43	110.52	98.899	104.78	120.5	125.55	103.9	105.84	124.76	137.32	101.27	118.27	132.05	114.27	114.21	108.72	74.026	80.59	57.527	70.908	133.76	93.374	100	100.39	127.78	127.11	136.83	111.38	64.099	83.992	86.191	97.505	82.028	83.625	81.944	80.784	74.325	106	70.973	88.386	44.062	88.708	106.06	105.95	90.582	93.207	107.87	100.09	104.49	95.921
105.68	101.88	101.08	98.701	130.86	132.22	112.88	103.31	129.01	119.48	97.449	110.41	121.79	107.04	101.44	97.575	83.691	86.072	78.211	81.849	129.47	84.311	106.96	97.25	112.75	120.71	138.33	124.37	67.587	83.654	88.513	103.28	99.639	86.004	108.44	93.778	67.42	95.665	54.343	82.905	1.7941	69.61	113.78	114.03	109.91	105.23	109.89	104.49	108.89	95.127
103.89	89.299	83.269	94.075	124.14	137.75	110.76	109.79	128.15	120.74	108.95	126.83	113.81	115.44	89.102	104.47	96.479	89.664	84.125	82.113	100.62	85.036	101.01	90.851	99.551	116.72	108.92	119.26	84.975	96.531	110.02	106.73	113.74	103.2	116.13	117.84	77.166	95.128	72.764	99.371	24.836	74.991	107.85	101.79	119.48	110.28	104.5	101.65	111.69	99.384
96.962	79.938	65.313	95.554	118.58	152.26	101.72	117.97	112.89	132.5	102.32	118.57	92.902	98.484	82.385	95.2	91.518	98.044	92.201	86.312	90.929	116.5	105.2	77.302	124.83	134.72	98.242	127.54	110.09	113.76	155.15	113.09	126.9	125.86	128.01	146.88	89.43	98.401	115.63	118.01	115.98	103.97	98.013	84.871	116.84	105.6	104.09	97.825	108.11	97.645
89.424	82.166	56.789	100.95	106.5	144.89	95.56	119.15	96.621	130.7	99.382	112.49	83.003	77.59	76.109	77.396	82.322	102.04	79.371	79.395	96.125	120.86	81.996	61.003	134.58	146.58	93.448	120.55	118.23	111.15	161.53	110.51	128.26	142.81	126.22	158.67	99.822	104.69	140.59	124.97	174.72	119.8	84.242	79.37	109.32	108.05	98.037	95.705	106.23	107.16
75.908	77.021	76.51	109.3	107.61	130.31	101.92	115.7	92.312	119.77	80.57	78.001	76.869	60.784	78.868	59.897	64.451	94.735	78.372	83.931	129.78	114.78	73.483	68.638	151.97	153.58	111.83	118.65	114.35	97.108	138.34	111.84	140.19	151.61	150.64	164.51	96.108	101.24	122.21	111.04	174.7	116.66	77.455	86.812	119.4	126.55	91.017	89.992	110.91	110.8
70.847	73.744	107.15	111.09	113.16	108.3	112.11	102.59	87.879	86.943	78.565	54.158	82.673	64.95	88.133	60.722	66.036	99.792	91.451	97.675	141.7	99.048	85.569	86.004	140.47	140.59	126.32	117.44	111.52	96.748	108.28	118.71	145.68	143.69	166.22	146.56	96.195	94.841	86.652	94.936	111.73	104.13	90.881	101.8	130.93	138.61	99.068	92.937	108.67	102.88
77.485	75.498	133.7	101.5	118.61	86.462	114.3	83.544	85.435	47.783	97.368	64.478	96.745	92.36	104.33	86.216	86.574	112.59	113.6	110.68	131.18	89.204	114.25	102.89	117.39	112.61	130.39	111.17	111.2	111.66	101.72	122.88	141.8	126.04	171.68	124.79	102.58	91.749	68.349	90.209	41.485	94.668	112.52	108.36	130.36	130.15	112.8	101.77	96.439	88.029
93.948	83.814	135.46	90.832	122.53	87.076	112.34	75.264	82.983	39.371	113.78	78.596	103.15	111.47	107.7	106.56	103.15	126.78	126.32	108.86	96.236	88.847	139.33	102.82	97.197	93.611	129.74	114.27	108.37	126.29	113.54	114.84	135.57	115.58	169.93	111.86	107.61	93.198	73.859	94.846	13.069	93.189	123.36	106.93	106.64	100.3	120.07	108.97	77.782	75.888
105.48	88.514	141.88	76.132	125.52	63.039	104.01	51.046	85.752	7.6472	116.73	87.538	108.73	109.21	121.84	119.33	119.98	127.27	142	109.88	94.404	92.371	144.87	90.529	129.71	90.641	135.55	103.29	116.03	128.2	161.38	103.21	117.82	97.768	154.11	108.39	120.16	99.367	126.12	113.69	76.953	104.87	120.07	99.96	83.452	76.664	114.99	111.32	69.209	80.706
112.33	93.811	133.23	76.755	122.91	66.526	107.79	55.57	87.537	19.448	96.844	67.389	103.42	85.001	107.85	93.346	107.1	118.63	138.64	105.35	94.852	89.591	123.41	75.41	136.17	99.649	136.81	105.38	107.15	104.31	147.78	86.412	112.08	96.69	146.89	108.27	116.19	102.12	137.48	115.14	126.69	106.01	104.04	107.32	73.404	75.32	101.36	104.99	75.735	93.23
113.27	101.23	126.54	81.578	115.52	70.004	114.34	68.643	87.68	33.621	89.894	61.866	107.63	76.769	91.247	68.962	96.655	112.35	126.29	104.88	95.235	79.39	96.216	72.333	99.37	98.637	123.77	102.78	95.634	78.73	99.072	81.624	102.91	93.99	129.11	94.788	113.49	105.63	120.22	108.88	132.82	100.34	98.583	126.6	86.21	93.511	97.626	102.64	90.658	102.12
110.92	109.39	114.84	91.24	115.73	104.18	118.64	97.204	86.787	77.828	91.69	61.434	108.66	87.661	76.119	57.869	86.969	118.01	114.45	108.65	83.288	90.114	106.56	87.532	38.086	94.067	111.93	121.31	88.12	74.415	55.845	94.723	99.419	94.849	120.99	78.263	107.82	106.33	82.4	94.395	101.09	98.452	111.58	147.47	106.86	105.75	112.6	107.23	98.948	87.894
101.82	109.96	110.55	92.568	120.13	117.91	107.51	106.36	104.28	108.21	110.12	89.194	118.76	125.58	93.855	94.388	100.19	117.05	105.58	111.37	83.664	107.54	140.89	116.2	19.96	83.284	101.44	122.48	99.901	93.242	82.64	115.98	86.093	86.258	107.44	72.032	113.75	109.37	86.097	94.061	103.73	108.61	126.22	146	122.18	104.94	125	112.91	101.59	72.761
95.34	109.53	101.42	98.349	129.72	136.94	95.52	111.46	119.58	142.21	112.38	105.87	112.84	146.02	107.18	132.83	105.05	113.54	90.777	102.67	91.77	121.88	177.76	135.95	48.183	87.82	114.15	130.19	110.49	110.44	137.82	128.42	78.119	86.996	108.31	82.15	111.04	110.51	106.28	97.344	128.61	117.35	118.02	125	110.09	85.999	119.24	107.47	90.796	62.57
94.169	109.61	99.528	101.15	126.84	121.11	84.6	96.303	127.37	133.88	103.09	118.85	103.68	139.31	120.1	157.92	111.29	108.74	82.105	97.381	117.38	114.88	179.69	132.86	103.13	91.747	127.71	116.72	121.34	114.46	184.18	125.48	64.394	83.118	102.45	92.088	109.06	113.09	141.36	106.5	167.63	116.98	88.277	94.178	84.947	71.245	97.825	95.357	79.576	77.318
93.214	103.31	107.18	108.95	127.62	112.26	91.57	91.279	129.91	128.22	65.94	93.873	84.171	110.26	119.25	155.6	95.974	101.72	90.698	103.83	156.84	109.93	173.73	127.71	156.53	104.53	150.89	116.57	121.53	102.82	186.27	120.17	75.168	89.903	130.07	111.28	93.915	112.42	144.11	105.43	186.4	102.77	50.62	71.646	73.171	75.082	74.493	77.534	75.302	95.931
[truncated: 66 more columns]
