# Supplementary material for: Constructing high-order functional connectivity network based on central moment features for diagnosis of autism spectrum disorder
Source: PeerJ. 2021 Jul 6;9:e11692. doi: 10.7717/peerj.11692 (PMC8269664; doi:10.7717/peerj.11692)
Supplement: Supplemental Information 2 [file peerj-09-11692-s002.zip › raw data/Subject_89.csv]

69.295	63.396	146.18	126.68	141.65	115.29	147.21	88.079	147.07	96.7	73.16	12.347	82.88	61.509	90.814	126.61	48.524	64.832	144.43	115.08	74.657	111.41	183.4	140.6	151.17	134.9	133.16	136.81	64.103	77.405	202.58	168.7	130.88	117.4	213.94	214.48	101.6	77.605	90.109	58.334	96.291	47.946	94.039	95.223	115.62	124.22	71.133	94.022	91.437	92.308
67.843	84.622	129.69	123.68	123.54	123.15	129.4	94.722	130.62	90.893	56.82	33.894	60.953	60.963	75.123	107.86	59.929	73.73	145.43	123.37	93.109	119.24	165.25	137.8	139.54	135.11	133.86	136.21	68.403	81.973	205.33	162.32	151.45	130.14	191.22	189.31	95.671	71.582	103.7	61.852	115.78	64.182	99.923	92.653	121.08	118.92	48.791	83.301	95.911	96.234
79.35	104.11	105.27	98.369	102.9	112.21	98.151	93.499	105.79	93.356	57.353	70.323	59.266	77.239	72.018	73.36	76.523	78.551	108.05	98.99	104.36	117.22	126.53	114.35	117.93	119.52	117.09	114.37	80.26	81.536	140.35	113.86	131.39	117.72	152.53	144.77	98.203	73.684	124	72.278	142	88.61	132.02	117.37	138.68	134.39	70.303	99.111	132.84	135.95
89.206	109.3	85.944	73.574	106.36	111.99	73.469	85.669	109.2	118.31	77.516	92.173	84.096	82.989	91.916	65.338	106.87	89.263	81.849	80.233	119.47	118.59	99.898	94.8	98.372	105.76	113.99	107.48	101.69	91.112	59.04	73.383	95.668	93.51	92.904	88.793	108.4	82.01	137.5	98.474	139.4	113.46	132.83	117.79	106.54	116.41	93.689	104.91	137.21	149.2
93.572	99.109	95.445	63.283	116.21	99.914	77.179	76.068	113.21	123.86	88.967	75.643	100.25	76.072	107.12	54.4	103.83	81.119	68.67	68.082	128.14	119.69	106.27	87.198	127.72	111.62	114.07	89.781	96.046	84.456	19.556	48.109	71.611	69.94	86.02	87.549	115.89	92.732	141.25	106.95	106.82	103.59	125.18	123.25	80.894	104.83	116.47	113.94	130.24	148.43
98.725	97.876	104.76	71.172	122.4	108.27	93.112	78.432	126.39	112.99	101.84	67.762	112.12	70.817	112.75	59.323	105.68	89.401	94.113	89.687	124.88	113.98	109.51	83.01	138.11	119.58	127.81	98.887	91.108	87.396	39.348	56.457	83.673	69.964	80.981	89.848	110.71	97.574	133.67	99.722	80.54	87.316	103.86	109.65	65.54	85.002	114.88	103.63	105.11	111.1
110.62	109.92	109.68	74.857	110.64	104.89	101.65	82.039	122.35	76.861	107.35	80.534	113.03	85.7	105.42	53.291	99.328	100.23	110.14	106.59	106.45	97.694	92.048	68.145	132.76	113.79	124.95	99.549	85.959	88.025	73.169	59.625	105.79	80.68	96.335	103.22	99.354	102.14	131.92	90.791	88.513	72.797	118.51	122.81	115.55	110.77	128.14	113.47	125.72	109.82
129.14	124.63	108.9	69.722	108.32	94.527	98.247	73.205	133.55	49.024	120.63	108.2	123.1	106.85	101.57	53.095	95.407	110.1	115.54	103.85	89.628	73.099	57.931	50.195	83.49	81.843	106.62	99.39	86.543	82.986	56.245	45.632	96.2	73.181	75.949	72.438	84.653	102.13	125.73	92.846	118.69	71.03	155.08	146.49	174.37	149.93	151.02	135.99	178.07	146.09
132.57	121.27	92.483	57.717	97.743	90.079	78.149	68.057	109.82	39.843	114.6	132.73	111.11	121.84	83.451	41.446	78.627	95.94	89.695	70.28	91.591	65.027	13.507	31.374	38.524	54.577	100.18	105.81	82.367	69.576	6.4184	20.051	58.338	53.032	48.292	54.588	76.744	97.017	115.72	101.63	137.01	60.181	197.57	184.4	234.48	220.57	182.9	173.19	250.44	227.59
125.22	104.13	81.373	49.002	107.74	82.227	63.512	67.265	86.984	44.612	104.15	134.27	94.399	126.03	70.598	34.999	56.492	69.021	64.337	35.792	97.421	64.453	5.4064	34.306	36.08	48.134	91.699	98.657	70.041	58.373	-31.613	4.6583	23.297	35.438	40.6	65.078	82.403	99.28	105.75	110.34	130.98	53.187	206.69	206.98	238.93	257.46	185.58	188.79	276.64	275.88
116.7	91.562	70.861	56.105	129.65	103.07	63.595	79.234	91.092	68.547	124.32	146.01	102.14	129.24	77.34	62.121	71.524	67.31	77.472	39.383	115.06	75.357	33.498	65.26	47.006	66.269	111.25	122.85	71.133	68.838	-23.464	27.539	16.914	37.218	23.654	61.871	92.311	101.18	96.043	111.01	114.22	68.344	150.88	164.16	155.02	201.27	128.42	146.25	208.61	222.11
114.27	90.04	81.415	65.532	133.56	110.89	78.263	88.841	87.205	79.706	156.93	159.48	123.26	147.68	102.28	88.381	93.576	74.673	86.226	54.521	136.84	96.278	93.22	108.67	113.78	108.14	133.17	133	73.925	80.17	28.285	57.518	35.976	55.171	71.426	92.862	106.5	108.91	106.39	112.93	101.35	93.378	94.59	114.48	80.578	126.28	73.803	102.46	124.85	145.13
115.41	99.406	97.928	69.205	127.09	100.04	87.027	93.975	86.831	83.271	177.31	176.6	145.35	174.78	133.17	116.9	119.42	90.556	87.079	74.008	136.87	111.68	133.64	133.59	178.94	141.1	128.44	114.68	91.633	97.369	84.468	77.393	64.905	79.5	144.94	125.78	119.33	117.84	125.32	117.66	107.04	118.94	68.24	81.866	51.563	73.012	55.31	79.637	70.524	87.427
112.88	105.6	108.36	79.14	124.73	105.85	90.402	92.89	107.36	103.91	182.7	185.17	161.89	177.67	157.64	147.38	143.9	103.44	96.922	93.371	144.24	133.31	137.23	137.8	182.23	147.91	130.26	116.39	116.99	107.04	96.501	87.017	77.019	89.293	157.8	105.15	121.05	110.26	127.49	127.44	106.12	133.47	50.369	46.377	29.243	28.855	60.761	66.905	40.287	53.542
105.67	99.37	113.94	91.131	131.82	102.7	93.416	94.551	116.92	114.1	148.19	163	140.59	154.57	150.1	137.54	128.1	89.253	98.143	97.795	131.44	141.04	115.63	117.46	155.69	132.16	113.41	99.077	119.45	94.24	78.54	73.301	84.926	90.583	154.55	97.394	117.65	95.709	116.8	116.09	99.238	122.26	59.507	48.867	41.99	36.345	88.916	73.833	51.658	61.46
99.02	92.749	102.24	104.86	152.7	112.59	95.201	104.88	131.85	121.23	116.46	137.2	112.33	119.58	132.96	118.28	120.31	87.42	111.54	115.66	112.02	138.01	92.279	95.304	102.53	103.61	102.84	99.143	122	93.316	64.804	71.549	111.43	105.93	113.79	90.195	116.4	86.168	110.5	106.34	93.245	123.73	48.779	40.972	29.233	27.89	89.527	59.808	41.718	43.191
102.29	85.163	100.13	118.25	154.62	105.7	113.63	112.28	126.4	105.92	103.83	114.15	85.471	94.113	106.89	78.852	100.21	84.132	112.79	120.87	98.109	118.05	92.403	87.655	71.23	83.55	101.52	99.16	101.2	74.521	57.45	71.156	127.76	113.1	85.684	100.42	103.06	74.756	104.4	64.025	94.166	110.08	59.026	53.284	31.954	31.361	80.674	54.061	41.31	32.001
106.73	85.592	101.16	129.63	134.24	102.08	130.54	110.45	116.93	98.328	115.65	105.73	80.963	81.928	96.962	73.505	106.26	101.92	115.89	127.88	107.46	99.383	104.16	100.78	58.799	78.084	121.93	119.61	94.101	69.73	65.156	94.689	129.14	116.52	42.472	83.565	80.301	65.569	92.944	33.682	91.72	98.868	69.295	56.921	25.006	19.634	64.706	53.362	33.303	19.936
98.87	90.728	105.7	129.67	91.005	85.369	127.34	98.907	80.78	99.182	105.42	87.75	72.853	77.288	94.698	92.853	115.87	117.44	102.74	124.53	125.87	95.511	109.79	116.36	96.736	88.572	133.47	118.19	101.99	81.358	93.577	123.3	122.72	121.78	25.589	74.684	65.862	71.197	81.684	42.884	79.135	87.239	87.727	77.228	40.541	33.797	73.625	79.843	44.829	43.288
87.969	99.044	118.5	120.47	55.835	54.077	113.62	79.33	39.971	102.86	66.795	46.933	58.329	66.629	92.446	110.27	110.67	118.46	87.896	114.33	130.87	99.599	108.4	120.94	157.48	98.32	114.97	78.169	108.45	94.521	123.2	131.78	118.33	124.77	37.107	71.523	70.276	91.088	72.05	78.757	67.403	88.524	101.52	109.18	60.907	63.083	97.541	113.39	65.167	81.103
88.883	112.57	116.76	109.97	37.686	46.218	98.614	71.143	22.163	112.38	42.936	28.434	55.837	51.725	80.927	114.17	117.63	127.85	97.603	117.42	123.34	110.77	84.015	104.93	155.28	89.327	98.323	58.562	116.83	108.81	130.44	120.75	120.85	124.41	21.023	35.549	89.85	106.13	69.892	105.09	88.192	117.64	79.79	104.77	41.741	57.108	94.266	105.99	53.718	70.378
110.42	126.95	124.51	97.065	25.525	44.148	104.17	62.332	8.33	104.37	60.141	26.81	73.075	43.999	78.873	75.651	122.01	139.95	99.549	116.4	129.65	135.4	82.979	90.322	142.09	81.804	105.85	63.049	108.42	103.84	114.75	90.293	125	118.92	41.993	29.779	123.2	118.44	98.542	132.52	127.07	170.56	55.064	88.646	18.155	36.793	81.63	87.876	40.439	52.026
133.89	149.59	94.923	82.341	30.923	64.027	92.199	83.259	24.397	99.78	104.34	86.108	101.39	63.474	83.675	70.017	174.82	198.14	121.7	147.97	93.881	131.05	50.331	63.859	57.108	62.33	111.62	94.992	140.57	144.9	115.56	92.363	148.51	136.02	40.855	23.313	150.58	126.35	129.35	137.93	197.86	229.81	31.839	51.543	-8.569	-1.8951	48.546	45.932	5.813	-8.9333
142.33	154.49	95.292	75.826	32.012	53.436	92.315	91.508	26.987	85.143	137.3	117.86	115.38	90.067	102.12	67.766	184.83	218.11	110.07	147.49	80.893	126.04	59.426	67.589	47.589	68.424	116.48	101.91	151.02	159.48	122.46	103.97	143.21	136.98	97.826	77.787	158.07	132.07	142.69	143.43	216.37	230.03	56.205	61.499	15.772	6.5051	51.843	57.332	16.907	-4.1649
125.36	140.39	95.623	90.383	25.826	60.602	92.612	103.89	20.524	87.683	134.7	129.95	103.57	105.46	106.88	91.276	164.66	199.56	102.72	133.18	86.775	118.3	66.14	85.133	53.559	86.623	132.97	116.19	148.2	154.82	137.38	130.13	116.53	123.41	119.6	115.32	131.07	117.62	103.14	123.01	177.9	166.01	87.032	81.481	49.287	40.647	62.988	81.646	38.134	25.068
101.44	127.55	95.329	102.56	42.664	67.579	84.713	112.26	30.606	98.368	102.61	112.16	92.041	110.16	119.09	132.74	143.58	170.73	107.49	129.91	82.008	110.77	81.344	103.3	94.081	98.772	110.18	92.69	152.6	165.38	167.83	151.16	120.14	129.73	131.29	146.57	115.31	122.69	73.918	145.41	119.79	127.54	79.9	85.639	50.689	54.862	64.204	85.725	34.441	35.129
105.22	112.18	109.66	122.27	60.23	88.765	111.65	110.69	62.681	103.83	92.208	92.581	101.09	92.77	110.6	133.45	108.66	129.28	135.22	122.9	88.729	99.236	95.95	112.02	85.402	93.156	96.394	86.468	120.12	127.47	132.96	127.66	107.03	106.48	90.65	100.34	90.723	103.37	49.087	121.8	85.208	104.84	54.653	63.701	13.119	37.246	44.526	57.828	22.342	26.861
115.65	102.68	107.74	122.97	33.327	115.47	128.42	116.02	32.658	91.62	83.239	96.31	97.116	81.597	80.74	78.402	86.597	100.24	127.7	110.8	112.28	117.01	85.54	95.086	86.804	97.287	113.95	103.38	89.713	91.196	87.087	83.843	111.28	101.72	87.551	91.182	93.1	89.168	85.692	119.19	90.026	117.1	40.391	52.741	18.041	54.525	47.68	48.227	48.713	62.165
133.67	110.65	100.07	112.86	49.447	112.46	130.22	118.11	52.174	79.578	89.961	119.42	104.14	81.188	63.725	52.616	99.662	115.76	142.38	127.72	78.609	87.438	57.177	69.274	38.011	79.681	91.156	93.875	89.09	91.72	42.566	59.304	120.21	104.24	70.49	48.824	103.19	88.336	123.77	99.723	142.32	151.71	47.349	53.167	19.834	51.392	49.697	40.749	70.515	72.1
124.42	114.7	92.027	105.57	56.755	104.52	111.52	111.81	43.544	80.695	88.627	133.72	89.677	85.829	57.96	51.158	111.71	126.68	132.54	134.27	77.084	70.994	41.372	64.529	28.406	82.331	102.8	101.33	97.665	102.37	38.61	71.365	113.05	105.56	68.125	35.003	109.53	94.079	137.54	97.662	160.8	151.42	75.058	78.798	54.052	73.601	72.525	73.053	104.21	108.74
90.875	114.43	76.731	101.3	61.98	102.02	72.395	103.1	27.87	99.266	80.554	136.84	68.537	95.871	67.825	90.524	128.1	130.2	107.37	133.72	101.36	72.656	41.962	79.562	54.122	93.682	126.24	115.5	120.52	131.05	83.958	114.14	103.78	111.13	61.983	44.89	111.84	110.14	125.59	122.92	138.91	122.8	88.861	99.58	89.629	92.867	92.953	110.8	111.13	126.67
68.106	102.62	87.197	101.88	63.434	84.289	61.598	87.59	10.023	101.41	59.241	102.4	45.506	97.674	72.405	105.85	98.094	99.892	67.027	106.18	117.09	66.331	72.369	99.283	110.26	105.34	123.94	91.005	104.5	121.09	129.94	129.57	91.964	100.98	98.575	97.475	99.075	118.21	95.555	116.71	94.735	65.559	121.98	140.83	151.49	139.33	120.57	149.36	124.45	152.34
66.368	94.221	85.834	108.33	68.922	106.42	69.483	91.013	36.057	111.97	53.792	85.025	50.635	89.81	71.407	123.46	90.761	90.62	60.467	96.23	116.7	64.356	85.072	104.82	101.51	102.1	121.5	97.668	96.039	115.97	144.94	136.51	98.055	98.37	94.85	116.99	80.239	108.29	74.483	97.301	66.161	36.363	123.5	130.32	165.37	140.64	119.59	134.6	104.13	130.48
76.785	86.629	95.171	115.06	73.405	132.38	95.758	100.17	70.744	115.84	46.77	64.48	60.734	74.962	64.761	109.33	75.657	80.49	59.532	84.483	115.45	78.067	101.02	106.46	98.446	106.49	125.21	113.7	78.264	97.134	124.29	126.51	111.16	102.12	118.08	152.06	69.962	92.922	81.414	88.294	44.413	35.494	129.72	115.03	169.13	137.94	127.63	115.6	104.98	130.05
79.244	77.994	107.16	117.9	79.59	131.26	114.06	112.38	86.321	108.2	21.075	48.329	45.444	67.259	40.653	69.187	39.103	55.994	51.924	62.915	101.82	85.678	108.7	104.24	118.25	118.2	124.15	112.6	50.566	64.925	93.65	104.8	111.76	102.47	169.7	201.23	64.674	78.538	89.914	63.719	35.371	32.011	167.76	133.66	195.67	165.93	156.84	119.52	145.61	163.27
67.647	78.349	105.74	118.17	107.93	133.05	105.19	111.88	111.09	120.64	17.057	48.703	40.165	64.388	42.681	67.801	39.689	54.448	65.151	64.765	112.55	97.529	121.21	118.3	141.15	127.82	143.25	130.08	53.275	62.208	86.222	108.35	104.89	105.65	173.77	198.35	69.671	79.008	88.897	75.776	24.584	58.655	177.28	130.43	179.07	154.81	164.23	113.89	150.81	157.7
51.518	76.129	105.71	105.86	112.79	110.83	84.278	92.621	78.163	115.42	14.538	39.64	24.918	66.627	53.354	54.433	32.055	43.939	49.276	54.738	145.64	114.15	142.27	131.09	210.18	143.12	159.31	119.06	52.175	56.361	109.19	100.92	90.262	101.89	203.61	219.09	82.132	92.003	90.768	100.38	13.627	76.968	199.31	158.23	208.52	187.08	182.77	139.37	167.29	173.46
53.584	77.159	92.094	93.11	110.96	102.51	69.702	76.09	65.215	109.08	39.159	49.893	36.199	64.845	66.696	64.601	52.658	58.788	60.663	63.907	160.86	113.15	130.48	121.61	197.24	131.93	150.65	110.74	67.5	64.99	120.17	91.268	74.406	87.93	166.81	176.83	84.773	92.639	84.692	91.064	37.361	84.955	196.37	158.09	220.65	193.76	171.74	142.38	146.94	142.46
68.701	79.719	80.694	79.758	94.528	98.501	69.28	73.652	50.885	90.464	55.218	56.615	52.526	65.214	75.943	69.652	72.061	78.071	76.572	76.912	142.06	105.04	98.8	90.81	155.61	115.7	111.2	88.975	86.816	82.822	125.03	78.427	84.627	87.727	143.07	153.14	90.865	90.725	96.406	74.29	77.276	79.568	185.97	156.82	241.28	205.5	163.51	148.16	133.09	122.95
88.665	86.404	85.68	77.893	101.74	101.99	85.455	78.871	80.711	82.629	72.556	56.23	84.025	68.442	97.738	90.303	94.479	99.751	118.32	99.807	96.122	83.305	80.474	70.62	95.175	96.57	63.051	72.919	108.16	107.9	119.97	82.033	114.98	99.437	112.99	118.14	98.897	90.289	108.02	66.648	104.4	78.583	149.47	130.79	203.62	166.41	142.57	133.64	104.61	89.485
95.829	84.489	110.1	90.246	96.513	111.9	110.44	82.429	92.696	84.367	95.053	55.974	107.05	79.868	116.86	92.546	93.711	86.613	139.68	93.708	93.237	81.512	99.941	83.335	79.216	98.155	77.5	95.498	102.1	99.908	109.79	92.401	123.06	98.124	93.983	95.033	100.81	83.143	104.02	67.258	83.362	60.058	113.58	104.32	139.86	119.37	129.35	121.98	96.777	85.331
96.481	87.98	128.67	96.053	112.94	103.18	115.5	82.692	112.14	89.511	121.53	67.773	128.34	103.26	144.24	106.18	106.25	79.341	148	88.029	84.032	65.122	136.27	110.16	92.58	95.623	92.794	99.221	104.29	106.09	123.48	111.4	126.11	100.46	79.69	78.629	106.72	93.922	90.006	83.714	53.73	67.423	89.135	88.548	67.469	72.53	114.11	97.75	88.523	69.56
101.26	92.594	128.41	95.257	129.03	91.347	108.35	84.552	135.04	94.613	156.03	99.303	150.17	122.56	161.49	125.66	132.97	84.621	143.07	84.078	85.985	55.707	154.7	128.62	93.707	85.092	104.72	99.873	116.06	117.85	129.88	124.56	104.32	91.163	42.1	49.158	107.42	105.37	71.604	90.587	47.679	85.463	82.916	82.605	18.958	46.047	96.779	71.589	83.669	48.962
113.21	92.633	126.49	88.14	128.85	70.795	107.95	88.523	133.05	84.627	162.68	112.33	152	128.07	157.98	119.46	131.87	82.376	111.15	73.121	93.537	70.348	154.43	127.09	115	85.485	88.072	75.648	117.2	115.42	121.71	114.68	76.481	79.838	51.301	70.087	109.93	117.19	74.032	94.767	70.579	98.386	109.67	115.14	44.459	81.005	102.77	85.555	113.9	80.269
121.49	97.485	100.02	89.806	128.38	103.98	104.68	111.75	145.26	101.16	154.16	131.27	151.32	124.02	147.2	137.59	147.42	104.14	109.34	98.828	103.76	113.09	119.14	112.43	89.482	92.478	74.023	98.139	141.27	134.23	111.92	122.4	78.925	93.986	38.791	78.782	115.47	120.62	91.768	120.96	113.84	127.64	92.957	105.43	50.047	85.346	85.348	91.826	109.13	94.906
122.9	95.475	86.429	98.217	119.46	127.43	111.39	138.39	140.71	110.77	118.19	135.11	124.94	127.97	113.07	130.41	115.73	96.712	108.85	118.61	87.881	138.13	85.45	95.484	67.013	103.56	37.628	103.43	132.79	119.15	104.06	113.54	95.092	108.25	76.271	115.46	114.13	110.09	103.79	112.67	155.55	123.15	79.861	105.62	70.958	100.41	70.388	112.2	112.58	125.6
113.65	92.425	83.265	113.08	109.95	154.81	117.86	150.53	134.76	127.63	98.206	136.73	106.33	135.26	93.059	127.35	87.098	85.493	120.48	142.68	83.655	143.97	83.712	100.95	49.761	112.52	29.989	124.3	114.56	96.315	118.69	115.1	122.07	124.27	115.61	134.95	108.58	91.167	101.68	109.69	154.11	114.14	46.065	79.285	55.798	82.402	41.18	109.64	90.316	128.31
104.19	91.574	89.26	124.12	118.72	150.67	120.45	144.62	150.06	134.02	96.882	137.1	104.23	138.69	89.989	136.98	73.886	82.561	140.32	164.63	62.358	102.41	102.84	114.92	29.997	101.25	13.651	112.68	98.373	83.633	147.89	120.85	142.93	131.36	138.43	125.02	96.67	73.365	79.655	85.182	130.79	96.015	33.21	60.097	38.447	61.736	16.593	84.036	63.557	97.703
90.84	92.36	92.232	127.44	125.72	135.68	113.61	131.47	159.35	134.33	99.545	132.21	110.79	130.07	103.01	158.22	84.319	90.086	143.86	172.85	62.159	70.599	125.62	128.45	42.292	93.079	14.042	95.637	102.27	98.991	182.46	136.17	154.14	138.78	143.36	117.44	91.39	69.411	68.02	81.508	95.332	77.216	46.853	58.84	53.868	68.876	23.769	63.135	59.058	73.927
80.598	91.123	99.42	130.22	126.05	121.64	113.69	120.69	157.77	132.63	91.303	113.61	112.16	110.56	114.41	174.07	88.89	90.355	131.33	157.64	80.813	69.43	139.31	135.2	81.931	99.527	28.125	85.158	107.64	116.19	189.9	144.64	145.54	134.26	131.23	114.29	86.673	73.905	67.275	81.688	71.781	53.495	86.258	80.065	104.79	105.48	65.398	67.238	88.614	81.572
77.965	93.82	108.79	129.19	121.48	105.64	116.54	119.4	145.7	127.68	69.816	90.456	101.2	100.74	116.55	177.2	80.062	83.827	112.11	132.55	83.006	87.92	136.88	129.71	128.74	113.77	28.09	69.054	110.01	128.38	175.05	138.51	134.89	125.24	120.06	118.22	85.066	90.383	77.109	86.508	78.34	47.529	125.6	109.21	161.29	144.34	117.5	92.038	129.63	107.12
82.911	105.44	107.3	126.33	105.47	104.69	112.13	126.77	132.56	127.83	62.382	89.073	92.372	105.84	113.87	177.97	86.11	91.047	108.89	126.59	71.487	114.97	117.93	117.01	130.88	119.83	27.707	72.012	120.5	140.81	155.88	134.17	133.89	120.19	86.608	93.867	84.389	108.16	83.16	105.18	102.41	80.141	119.92	102.04	164.51	136.52	134.72	104.48	131.14	106.34
93.659	116.49	99.778	125.55	66.735	103.96	105.88	136.33	105.47	116.86	69.097	109.21	81.944	115.69	94.114	156.72	90.681	98.11	113.2	131.8	57.351	131.13	91.812	99.733	82.24	112.38	32.553	82.893	121.08	131.2	141.53	129.99	129.37	111.08	53.36	55.421	75.283	108.25	66.309	102.25	123.18	110.56	96.347	84.657	144.56	121.24	121.57	110.25	112.33	98.823
103.49	129.5	87.325	122.17	54.391	94.847	90.523	140.25	100.89	103.53	75.131	126.39	84.8	119.1	89.509	149	111.42	121.4	130.06	161.55	33.445	124.78	82.07	89.926	27.879	94.147	19.401	71.967	136.36	141.71	161.59	147.92	149.12	128.35	49.24	41.126	77.985	113.88	50.787	118.68	128.73	146.85	66.357	72.126	114.83	107.15	92.659	105.67	76.806	81.697
108.49	126.15	87.419	128.13	73.843	92.797	89.594	132.68	119.92	103.73	75.073	120.31	97.252	107.42	95.533	150.02	113.74	124.88	144.33	177.08	37.335	113.3	104.45	102.96	7.9505	84.833	25.431	66.892	133.67	137.93	176.7	168.39	157.15	141.06	66.042	53.035	77.74	109.42	39.394	122.91	109.36	141.19	62.644	80.091	104.34	114.15	77.74	105.27	64.838	86.118
103.26	104.51	85.752	136.74	109.94	114.68	93.359	123.31	147.85	129.27	68.797	104.32	107.16	95.665	101.8	164.53	102.17	105.81	145.77	164.49	61.423	106.32	129.94	125.2	21.235	86.398	60.851	87.336	114.45	123.39	168.6	174.89	145.51	138.26	75.126	75.493	68.826	94.374	44.541	107.81	82.845	96.547	81.909	92.08	114.7	129.89	82.61	102.3	80.718	101.14
96.509	72.096	90.549	135.01	132.17	128.7	101.27	108.82	156.93	151.93	61.872	79.571	101.54	94.023	97.463	162.08	66.961	62.308	119.64	115.68	79.094	96.832	143.35	135.28	63.144	90.125	94.322	99.064	70.878	85.588	130.15	142.36	109.59	106.98	93.906	106.38	50.788	75.482	65.63	68.953	63.913	34.533	128.03	115.93	155.54	157.47	110.21	107.86	129.17	130.81
95.656	53.259	94.49	119.07	137.35	128.27	103.56	90.272	159.74	157.01	70.747	58.59	97.107	93.647	98.736	152.46	51.081	39.81	94.837	75.188	77.077	85.242	135.52	121.98	87.469	82.449	102.33	96.104	44.78	62.543	91.487	101.07	80.008	74.692	106.38	113.64	41.073	70.171	92.978	53.096	56.541	16.93	154.32	121.96	176.9	156.03	128.28	105.76	157.15	136.87
98.418	56.003	96.517	99.967	121.16	117.36	102.52	77.296	145.99	138.67	85.401	46.582	96.623	82.177	105.72	129.48	60.528	48.672	81.587	63.52	76.938	90.721	117.08	93.602	91.238	75.269	94.45	91.293	53.971	66.155	82.873	82.585	77.719	69.121	127.94	113.86	55.258	83.713	115.26	80.624	56.05	50.388	144.24	113.69	171.46	137.92	130.74	105.42	151.64	129.99
106.08	74.022	97.268	95.117	118.86	107.57	109.22	81.065	152.58	117.67	100.75	55.342	111.07	62.213	112.03	112.2	85.826	79.398	101.27	83.337	74.07	98.258	99.19	70.953	54.663	69.44	73.308	96.902	90.896	88.04	93.608	96.6	95.104	87.284	130.74	88.872	84.032	102.18	112.01	104.54	76.534	98.997	106.23	92.818	127.01	101.41	111.51	96.166	110.79	97.78
107.45	87.207	97.486	101.08	118.68	109.65	118.58	101.08	145.85	112.23	104.03	79.167	124.24	55.535	112.07	95.398	101.12	94.64	111.96	96.564	90.575	120.61	97.954	73.444	45.572	85.301	72.892	120.25	124.32	105.19	112.48	120.7	116.52	116.42	138.67	91.463	118.25	117.27	107.75	119.47	103.65	124.37	75.933	80.328	91.691	86.588	101.78	95.354	82.699	81.141
107.89	86.291	106.59	104.26	121.98	104.12	128.6	118.44	131.67	116.61	100.04	97.586	127.46	72.898	108.39	80.335	90.817	79.198	97.135	81.909	97.39	124.76	109.75	93.962	75.725	107.95	71.898	120.19	123.24	97.185	111.66	118.29	118.48	123.69	150	119.27	134.69	120.75	108.22	102.68	129.63	115.81	93.502	96.286	100.81	107.62	115.86	105.77	98.598	90.406
106.76	86.137	101.03	97.676	128.88	115.9	118.09	125.31	139.77	137.38	110.2	113.67	132.93	99.194	123.24	107.98	110.78	82.269	89.218	79.537	92.031	111.18	103.57	110.57	87.599	114.43	74.098	117.27	125.59	107.94	100.44	112.54	115.5	118.89	105.9	112.69	132.1	118.22	114.94	101.83	143.58	127.5	114.87	93.823	110.38	108.14	120.66	95.234	108.79	77.563
103.21	88.551	91.927	86.459	113.01	123.03	98.677	117.28	136.18	139.74	116.06	109.17	120.82	111.4	138.63	135.92	129.2	91.758	77.984	82.833	96.032	102.66	80.36	106.25	90.215	111.05	77.036	105.51	122.24	117.62	87.548	103.2	106	104.51	61.186	98.408	119.88	113.59	119.29	117.51	138.74	150.2	137.24	98.722	141.41	119.21	125.4	94.673	124.27	85.199
103.78	95.469	89.259	82.296	95.658	102.27	88.751	106.31	129.73	112.84	103.56	92.349	93.492	105.93	136.17	141.37	119.47	96.875	73.905	91.267	92.379	95.144	56.101	83.662	78.79	98.026	53.786	72.233	112.14	116.07	79.317	93.447	98.53	92.763	61.152	91.136	111.7	113.7	109.95	115.75	138.61	162.3	148.05	120.72	173.69	140.86	126.32	108.7	136.09	113.63
107.91	106.95	73.661	95.071	96.045	100.83	87.124	112.97	138.75	103.4	93.483	104.94	80.234	93.571	121.85	150.41	121.82	116.53	100.5	122.01	87.502	98.124	39.534	67.269	29.511	79.48	42.964	76.964	123.46	129.67	83.604	107.91	111.67	106.4	63.759	62.984	113.31	115.64	91.712	105	144.33	169.31	98.399	100	133.61	114.47	95.053	94.631	99.515	107.35
118.65	108.62	70.521	113.24	100.44	100.77	103.48	122.35	138.88	112.15	95.758	129.16	84.214	87.684	101.54	137.1	115.79	119.43	118.81	135.82	83.132	102.14	58.678	76.845	2.6454	65.474	49.283	91.723	122.24	127.05	80.139	114.15	122.09	121.14	88.37	47.392	112.66	113.04	79.366	85.781	129.48	147.87	32.356	61.003	58.485	66.982	60.551	70.186	59.099	91.425
127.9	103.98	73.778	117.69	94.619	96.489	115.22	127.03	121.1	127.23	105.72	149.8	94.869	92.133	85.938	110.75	116.27	115.48	114.92	130.83	62.149	89.889	84.023	93.618	6.7144	52.36	56.693	86.652	112.28	121.89	74.419	105.58	126.14	130.18	107.16	48.314	101.41	107.37	78.764	79.168	90.782	112.59	-7.6475	30.665	6.0308	31.392	42.417	49.394	43.184	73.589
127.21	102.55	80.909	109.4	84.452	93.643	113.18	117.56	112.82	135.91	122.77	152.79	110.37	92.267	87.428	95.648	130.56	120.97	105.83	121.06	48.076	70.435	91.64	101.18	18.939	40.022	65.049	74.07	103.65	120.21	63.224	94.582	111.48	122.28	75.329	28.619	80.695	98.813	78.82	95.752	49.928	87.324	-12.02	16.995	-8.8051	7.3661	38.947	41.595	45.093	51.568
108.03	105.15	86.306	96.003	72.877	88.262	96.461	102.46	103.57	122.15	120.92	140.56	108.45	88.128	89.524	86.363	131.41	126.1	87.785	104.53	64.078	68.083	73.585	88.674	48.374	44.716	78.93	71.336	96.016	112.81	57.57	85.17	80.994	102.3	32.757	14.302	68.096	91.729	80.056	112.82	48.758	70.3	23.619	40.219	32.512	22.816	58.734	65.979	70.566	56.587
80.762	108.14	93.033	89.133	87.967	91.558	82.622	86.95	103.04	102.96	100.11	119.76	96.377	82.97	94.563	88.512	116.8	130.62	74.963	93.075	111.25	87.87	63.532	76.755	101.42	75.479	112.65	99.71	93.072	101.88	69.385	85.264	60.273	87.694	28.509	25.076	77.032	89.819	90.021	118.93	90.249	74.266	68.755	75.585	78.249	51.503	86.236	100.56	93.03	82.688
64.084	111.52	99.695	83.288	150.37	103.72	75.826	72.941	136.08	104.53	86.137	99.349	102.96	85.112	121.66	123.27	127.65	152.05	83.292	108.76	149.96	111.28	89.215	85.677	168.12	113.07	147.44	139.06	117.04	121.23	107.34	103.23	81.821	101.54	74.549	63.329	112.05	104.17	127.37	144.95	137.45	122.32	80.058	77.264	60.421	35.952	94.853	101.36	73.958	81.162
67.085	87.11	123.44	80.299	166.13	92.324	99.903	65.199	115.43	90.932	69.924	71.768	86.477	88.971	103.05	98.933	95.786	118.72	64.11	87.38	162.46	115.05	123.5	95.626	229.06	143.63	180.05	146.61	93.108	87.223	118.6	83.95	83.093	87.189	173.33	143.68	119.2	88.197	149.22	95.12	139.16	100.72	130.42	111.88	83.331	76.777	121.61	111.89	103.79	120.35
79.875	67.981	140.13	74.44	152.12	86.299	119.04	59.494	95.873	84.565	76.267	38.768	88.061	82.235	96.611	83.897	103.45	99.814	62.652	87.447	147.1	108.25	148.8	105.52	245.75	145.39	189.88	128.45	88.836	83.666	130.43	84.059	101.37	88.84	225.77	199.57	118.55	81.185	164.61	100.69	77.905	90.539	146.35	122.5	89.077	92.349	127.73	103.62	111.89	122.24
90.521	63.485	137.8	78.233	106.51	84.447	125.31	67.365	81.168	74.48	85.189	22.436	91.361	68.016	81.116	74.998	117.49	92.7	85.748	100.75	106.43	84.626	127.43	96.454	183.12	118.65	163.05	95.145	91.613	89.717	127.6	99.501	112.5	93.492	190.61	191.05	105.76	78.991	144.02	107.37	23.749	70.854	142.91	130.28	109.72	107.37	116.92	96.889	108.38	95.808
94.362	74.705	123.61	94.169	61.151	78.763	121.33	83.236	76.19	64.528	87.13	34.043	93.694	63.872	63.393	73.061	107.07	89.238	112.74	107.62	69.71	60.811	86.277	83.777	95.193	90.808	111.8	66.507	88.637	86.104	109.19	115.39	109.98	97.732	119.44	143.05	98.082	88.649	106.67	93.707	32.485	48.592	127.72	138.39	138.21	123.72	102.64	104.03	101.26	70.35
92.828	93.363	101.12	109.62	43.425	80.927	105.8	95.664	82.86	78.507	93.481	74.187	105.26	80.618	67.394	92.628	93.572	95.633	118.75	103.05	71.057	65.602	68.605	92.436	52.552	86.756	79.805	74.085	91.273	86.056	91.348	126.61	108.59	110.5	73.334	102.32	108.93	111.26	98.031	92.732	85.987	50.346	90.364	116.23	132.47	112.43	89.578	108.55	82.754	56.046
99.779	102.03	88.586	110.7	60.697	69.561	93.685	95.706	101.71	103.29	98.623	110.51	114.05	106.36	78.915	112.17	74.933	95.633	96.492	80.804	71.177	65.945	81.511	112.55	62.779	93.532	54.869	74.814	82.777	78.242	71.801	109.52	102.95	110.9	88.033	96.999	111.81	122.56	110.86	72.413	130.29	50.228	79.791	94.34	117.39	100.18	92.199	107.83	83.231	66.762
104.66	102.42	66.768	97.082	80.021	86.255	71.475	94.601	118	137.06	105.28	135.08	117.06	119.65	89.827	138.62	96.174	104.94	72.038	70.744	78.844	78.235	89.205	122.83	77.169	96.903	70.214	100.88	93.114	95.984	68.712	97.611	100.84	107.89	99.017	100.14	97.582	113.78	127.68	85.28	110.08	55.792	81.131	65.474	100.2	85.384	98.517	93.446	89.375	80.33
107.87	96.558	66.51	87.926	80.345	104.15	65.507	90.145	109.56	140.98	92.511	117.26	97.654	107.32	76.97	128.2	96.799	90.431	59.726	62.568	83.384	85.095	91.169	113.96	82.186	90.977	96.017	113.42	83.441	93.444	66.84	84.144	79.35	80.595	110.24	106.73	65.781	88.971	110.42	99.052	50.783	44.427	124.22	89.249	136.84	118.44	121.51	104.83	129.06	126.23
101.05	101.63	78.065	91.723	63.709	116.94	63.853	92.511	77.852	120.81	68.141	92.086	70.397	94.368	53.969	102.94	78.013	67.172	65.944	63.353	96.515	105.23	90.17	98.079	80.641	83.023	114	119.9	74.115	86.585	73.078	87.654	50.143	52.894	116.05	108.09	58.324	83.853	84.303	133.64	36.57	51.231	155.51	134.09	185.9	161.11	142.52	134.21	163.18	176.33
96.954	126.38	97.175	109.34	72.2	122.32	68.106	98.64	69.701	107.4	62.846	91.39	69.453	99.475	56.85	106.24	67.903	68.895	103.52	85.801	106.51	125.3	107.74	101.34	69.488	79.179	110.67	124.7	85.289	95.348	87.446	115.46	36.269	45.232	112.12	83.381	91.599	110.39	75.135	171.62	111.94	111.61	128.39	138.39	161.64	142.6	130.6	138.53	142.25	182.84
104.8	150.9	122.63	124.35	100.71	104.58	81.637	103.31	82.61	103.23	84.135	116.08	90.325	123.92	79.882	122.92	65.369	83.942	134.43	100.27	105.12	134.43	141.1	122.19	71.08	88.217	92.152	114.25	100.53	100.96	96.222	137.2	32.69	47.534	123.24	64.443	138.11	140.03	91.236	160.12	231.3	178.75	76.796	108.29	81.937	87.035	100.99	118.45	98.275	165.91
115.46	153.33	149.69	120.79	118.34	80.315	99.515	98.3	82.315	99.681	113.61	126.33	112.33	141.81	112.34	116.89	68.684	92.327	121.22	87.35	116.51	149.54	179.72	145.35	125.58	122.7	101.86	99.35	104.87	92.38	106.23	138.13	42.927	58.187	169.67	103.35	166.72	148.11	126.67	127.05	280.22	210	51.703	87.185	24.473	62.179	89.469	109.3	84.98	175.34
120.7	139.83	150.29	105.54	143.25	92.662	107.38	92.422	117.61	106.42	147.62	121.9	145.35	132.34	144.53	115.49	108.19	115.9	117.07	86.779	122.36	151.09	181.99	147.23	144.21	146.93	140.17	112.93	119.46	97.444	111.31	137.4	67.779	75.182	153.45	117.66	157.37	127.99	138.93	100.47	230.94	208.74	50.851	72.654	-8.0525	49.161	79.321	97.062	77.16	157.56
119.27	114.44	148.96	88.457	163.56	91.977	117.14	80.986	152.64	89.508	149.04	84.242	159.28	105.49	146.57	78.742	106.94	109.79	110.3	77.348	103.02	120.31	163.65	124.31	150.68	146.6	147.87	96.434	100.71	75.81	95.802	104.15	80.358	74.112	133.4	128.79	124.57	103.49	119.68	71.798	139.36	160.82	113.64	127.64	48.39	98.833	102.35	124.53	115.2	155.47
99.603	94.497	112.76	79.199	139.64	102.98	102.77	85.932	140.57	76.704	127.65	79.197	144.32	89.985	113.46	42.697	93.374	91.641	99.969	71.628	99.012	105.33	111.2	87.249	124.95	123.66	146.7	104.54	83.653	61.097	73.131	66.543	78.521	70.757	86.651	112.64	103.02	93.835	102.36	73.26	85.537	103.11	161.72	175.29	126.84	152.68	130.45	156.04	151.35	144.5
88.24	84.572	91.916	82.905	94.752	87.246	100.07	81.945	103.24	70.277	114.58	90.478	117.4	85.567	81.275	17.37	58.4	57.16	85.158	58.676	122.61	107.53	85.203	71.955	103.23	90.976	120.82	104.05	52.53	31.948	32.396	23.429	48.098	48.59	55.701	75.568	94.205	95.574	96.722	76.581	80.542	52.935	172.69	183.48	162.28	163.83	146.5	171.54	169.79	135.87
88.743	98.524	65.755	81.018	84.729	68.074	85.071	81.858	100.21	87.207	116.69	120	100.02	90.301	90.805	59.976	83.451	72.985	99.609	88.68	120.18	107.22	64.226	65.605	65.451	53.228	60.262	84.858	73.586	67.402	31.769	24.371	56.804	63.158	24.887	32.822	99.075	111.79	106.73	99.316	102.25	63.689	115.61	118.69	110	98.589	117.1	128.45	122.93	81.455
99.945	109.17	66.525	75.512	104.32	51.192	86.503	77.499	124.52	97.367	129.77	125.71	93.253	88.882	121.36	104.78	114.85	95.085	117.97	116.52	111.26	104.98	59.397	63.658	46.31	38.442	17.322	58.943	94.781	98.626	44.05	42.125	75.271	81.759	21.858	23.669	86.253	107.33	96.079	89.289	91.495	76.242	67.908	61.986	57.273	47.33	80.637	83.217	79.14	49.351
100.38	112.06	66.966	59.286	137.06	54.491	76.781	87.495	149.98	91.584	136.74	122.12	98.368	101.2	149.86	132.13	147.24	119.46	119.07	132.28	89.902	106.85	49.813	52.085	62.488	50.25	8.9523	45.126	125.62	136.34	78.434	70.52	112.82	117.97	54.051	73.88	78.689	102.73	84.225	88.09	59.51	90.45	56.689	55.712	62.767	58.225	67.656	68.522	65.576	49.856
100.32	100.97	88.202	60.2	164.97	79.423	89.644	94.233	174.28	81.304	157.92	109.8	129.8	117.46	164.63	126.32	144.68	121.07	113.22	118.8	89.771	103.19	71.401	60.78	90.384	74.036	52.773	69.015	125.16	129.73	84.096	84.17	119.84	123.62	80.522	102.74	75.47	93.088	64.798	81.141	21.723	91.276	81.931	86.773	91.601	94.488	77.177	81.066	79.667	71.423
101.41	86.44	108.35	74.685	158.85	90.881	108.39	105.66	166.03	70.539	173.2	113.08	154.32	142.75	151.65	102.24	117.85	105.44	91.121	83.654	88.147	85.674	102.83	80.077	114.42	86.198	90.169	87.099	108.6	104.55	79.11	79.217	101.93	106.15	95.382	99.949	88.725	92.889	65.582	67.487	16.158	74.812	118.93	127.09	120.71	128.15	100.17	99.293	107.42	90.782
106.5	84.151	114.17	96.658	141.3	98.409	121.67	116.16	160.25	81.672	186.71	129.72	170.41	156.2	148.46	108.52	123.33	110.43	81.141	68.635	96.238	74.897	134.4	108.34	119.05	84.355	108.59	100.77	116.33	110.31	94.961	90.444	93.086	97.042	66.265	54.068	113.33	104.03	92.79	88.278	22.558	75.713	104.67	112.12	83.848	91.585	94.907	82.7	92.452	63.015
110.06	82.127	117.39	112.17	121.73	88.845	131.23	123.15	154.15	88.855	179.09	137.32	156.38	152.74	143.6	107.88	125.05	105.64	62.696	52.109	119.39	86.373	149.31	125.41	138.12	92.739	111.78	94.425	119.7	111.66	118.29	98.067	87.103	91.932	47.657	41.031	121.57	104.48	122.45	103.68	27.811	57.979	77.293	88.026	51.517	54.378	79.723	68.269	76.742	40.885
110.15	80.248	117.65	113.96	148.94	84.603	131.08	128	188.82	89.768	157.62	134.49	138.74	143.78	140.51	102.08	117.76	99.253	61.042	47.41	123.68	95.268	138.79	124.97	156.8	116.72	106.68	80.305	115.32	104.91	125.43	97.207	93.82	97.114	57.021	74.681	106.19	92.757	130.05	98.576	52.327	45.075	63.262	78.56	47.24	43.195	60.003	62.676	67.514	26.211
104.79	77.847	115.03	106.78	201.14	108.83	119.75	127.12	233.94	94.212	143.69	132.87	139.86	142.86	132.69	89.785	98.793	90.6	76.296	51.505	121.03	100.07	119.49	124.33	172.45	153.6	128.39	96.481	98.771	83.292	90.809	83.392	98.593	102.04	94.156	131.9	83.583	76.811	122.89	88.925	104.14	58.058	71.52	80.773	63.233	57.9	51.615	67.133	73.743	30.854
101.62	76.326	135.62	96.066	219.43	121.8	113.42	98.288	217.99	93.872	138.57	106.76	149.47	142.96	121.98	58.34	53.918	64.445	77.908	45.427	134.58	105.05	140.38	146.91	229.17	188.17	162.75	111.51	58.542	39.629	25.092	50.504	84.718	89.964	180.74	200.64	80.844	77.067	130.9	105.72	148.57	95.58	106.55	100.33	87.669	88.622	78.669	92.215	111.29	84.53
100.23	87.201	135.93	87.474	167.63	117.83	94.261	71.838	124.15	95.36	120.86	89.803	130.85	134.23	89.799	47.156	37.692	57.636	83.534	58.441	131.12	95.506	144.59	157.85	240.92	176.95	169.09	112.16	43.707	31.6	-10.168	33.998	72.428	78.352	217.98	209.85	96.553	88.167	145.44	115.56	177.8	131.03	133.23	105.66	93.749	101.8	111.04	99.692	138.89	127.58
93.39	103.17	113.69	81.97	57.908	96.565	67.916	54.536	-25.426	90.632	76.372	70.663	68.044	102.59	50.742	49.972	55.874	70.642	79.252	82.082	139.09	104.05	124.09	142.82	222.43	133.05	158.87	104.4	60.235	61.617	21.682	46.74	74.346	80.096	192.51	182.79	120.75	102.62	160.89	128.2	157.5	139.37	132.48	101.9	100.8	106.59	135.97	102.67	143.8	154.47
90.71	117.33	82.086	84.936	0.19771	76.521	53.727	53.165	-92.535	84.062	31.702	57.36	8.7753	58.378	30.866	74.651	97.671	109.2	100.65	118.35	125.07	100.62	79.675	102.99	141.16	71.59	131.64	97.83	93.388	106.6	83.753	77.176	88.716	88.865	95.814	110.12	125.07	104.89	142.86	106.11	125.75	126.21	110.43	93.937	104.23	95.097	127.74	94.39	108.29	125.1
89.975	112.45	92.008	83.651	19.013	39.793	66.492	45.593	-71.088	58.432	12.287	26.323	-9.9001	34.132	48.201	62.099	90.278	113.66	84.781	103.89	128.56	114.96	80.308	79.963	136.63	55.633	119.04	82.104	87.027	100.9	112.98	74.168	86.643	86.196	79.197	111.44	122.51	111.39	132.58	104.47	100.52	104.88	113.08	127.37	152.33	123.14	135.58	131.48	103.43	125.94
89.593	102.99	107.89	78.819	96.893	29.272	77.167	56.224	22.68	43.906	26.263	25.017	21.792	48.905	81.012	48.252	71.186	110.84	64.37	75.235	105.09	111.03	90.02	74.278	152.84	78.93	119.89	77.229	73.752	86.884	104.5	57.188	86.541	89.373	115.63	147.39	116	120.77	131.91	115.57	123.07	108.36	130.3	158.59	194.1	159.18	144.24	163.79	114.88	126.67
85.131	95.795	99.61	82.781	135.71	64.676	74.632	97.239	99.438	53.862	61.857	80.718	65.236	86.165	79.451	49.385	68.034	104.08	58.49	55.042	76.773	96.288	66.497	73.006	121.76	112.27	140.96	111.56	72.555	81.439	72.447	51.042	75.806	87.694	117.65	140.58	96.902	107.76	120.86	94.548	172.03	100.2	141.42	148.52	186.11	169.22	136.25	154.41	126.93	112.86
85.797	103.01	111.78	94.132	139.01	91.46	84.82	116.54	137.46	72.002	93.017	104.04	107.27	103.97	94.193	75.764	86.444	104.83	76.878	71.912	73.261	85.829	85.115	95.544	123.48	137.14	130.69	115.38	89.823	103.77	81.101	77.597	93.988	102.76	122.45	119.02	94.91	107.82	115.61	119.97	161.99	114.33	122.03	110.1	105.39	115.38	110.63	115.86	109.59	91.123
76.879	107.94	106.9	108.67	85.102	105.78	92.916	135.83	100.63	79.159	85.063	119.38	102.12	107.35	83.214	98.889	109.87	103.22	96.336	106.5	93.621	95.78	87.333	98.092	121.66	137.53	99.548	106.95	116.95	135.47	136.84	117.59	130.37	130.93	111.85	110.12	99.516	102.37	100.82	127.88	110.67	91.595	91.471	83.01	42.892	68.862	82.422	80.052	82.597	72.792
72.784	102.74	99.675	125.86	55.977	108.42	113.48	146.01	71.036	77.409	64.302	121.99	86.38	103.29	72.506	110.4	116.83	101.44	122.47	140.24	106.25	96.098	88.57	89.575	102.05	116.91	63.284	92.985	127.54	144.69	186.63	140.31	164.08	153.17	105.04	116.1	98.927	89.405	69.481	98.504	52.388	49.79	75.962	86.816	33.024	55.137	64.081	64.059	59.971	55.751
80.284	92.275	92.725	134.86	82.344	106.94	131.47	149.3	93.522	80.534	70.073	129.88	97.854	109.42	79.786	116.83	111.95	100.71	139.44	148.72	95.905	80.056	91.698	85.426	69.553	92.285	45.424	87.783	122.73	131.05	181.02	133.82	166.18	153.52	109.52	124.34	93.286	77.242	45.032	56.184	26.19	19.652	83.01	104.87	68.357	71.127	68.315	67.842	58.443	41.832
98.86	85.615	103.97	131.55	121.94	100.34	141.81	140.64	126.96	88.818	105.07	128.61	130.19	120.29	105.07	107.74	90.72	84.863	122.77	114.11	89.75	68.301	112.9	100.39	75.279	91.726	64.934	89.32	100.71	95.551	127.7	109.81	124.8	123.63	140.5	135.73	85.543	72.43	43.884	36.255	18.4	11.938	115.58	129	128.42	113.82	105.03	97.14	98.096	68.411
116.9	96.545	109.9	122.04	139.49	110.74	130.23	136.47	145.77	109.25	140.04	129.56	155.26	124.94	130.47	115.56	93.947	82.229	108.45	83.565	85.905	65.1	120.25	115.87	83.171	106.46	101.96	104.61	100.51	87.253	94.963	115.06	80.986	92.002	133.82	107.98	77.429	75.173	50.038	40.556	24.78	35.154	131.76	124.25	148.65	132.56	129.35	112.06	125.59	92.928
121.01	118.29	115.22	107.1	137.54	113.44	104.42	129.49	140.14	123.38	139.18	113.63	153.6	125.41	156.58	141.06	116.73	97.152	101.33	82.594	89.257	83.413	132.3	126.62	130.11	129.3	108.43	97.084	127.13	119.75	135.27	153.05	82.822	92.549	129.98	98.718	91.16	104.87	75.828	98.74	36.563	94.482	108.76	102.34	116.29	110.7	122.91	112.35	109.86	100.02
108.58	114.24	119.6	113.03	106.65	125.05	101.6	125.59	111.12	124.5	111.4	106.01	120.37	124.9	140.19	143.96	107.31	90.934	99.564	84.503	124.35	121.06	138.82	131.37	157.95	151.14	124.52	116.05	122.68	114.36	180.78	174.57	87.462	88.265	119.26	105.16	93.803	110.18	84.427	112.21	56.965	111.63	73.755	80.766	70.369	83.332	90.902	106.58	78.38	100.99
89.492	92.487	114.31	128.06	106.37	129.4	109.21	127	114.12	117.29	75.632	113.54	88.595	136.55	109.22	144.21	82.048	83.199	106.54	98.179	124.01	131.66	139.21	131.82	150.6	152.88	112.74	122.49	103.67	97.439	201.76	163.77	110.32	99.704	137.02	147.42	94.951	106.85	94.712	100.04	94.171	112.71	46.767	67.642	39.432	62.862	58.582	89.875	51.65	82.453
78.646	74.161	114.27	143.49	144.95	131.91	122.56	116.78	162.58	118.34	67.201	112.28	90.055	137.11	105.52	153.84	66.481	82.678	118.87	116.51	105.21	117.33	154.37	145.52	127.1	139.79	100.86	122.03	84.855	82.831	174.25	136.14	132.68	118.28	162.81	182.95	95.185	101.87	112.01	107.24	103.45	122.49	32.74	48.953	19.62	37.65	48.97	65.928	45.189	58.816
76.825	64.479	114.69	149.93	140.26	123.06	131.51	109.18	163.86	105.72	63.525	106.04	75.682	115.35	78.951	122.08	33.45	54.06	100.87	95.434	93.872	97.478	138.22	138.76	93.897	123.07	112.34	119.32	47.566	37.639	100.95	90.093	105.74	103.31	161.85	182.96	73.726	72.241	104.82	57.801	88.135	72.57	79.945	69.823	82.236	82.345	91.092	75.486	110.14	92.546
83.616	88.4	112.04	133.53	131.46	115.34	119.04	92.619	148.43	94.606	65.121	80.428	68.971	73.79	86.157	102.66	50.318	62.259	92.409	92.758	100.58	98.796	117.17	118.65	91.158	108.91	125	111.93	54.113	40.41	66.394	83.596	94.909	102.75	121	140.7	75.408	72.825	103.89	66.749	64.874	66.243	113.12	86.56	137.51	113.66	132.42	92.018	149.56	122.6
92.275	115.29	96.806	106.03	103.25	106.54	98.351	86.202	99.333	71.318	60.53	74.073	50.266	47.94	78.991	70.077	77.352	86.15	87.424	92.406	117.02	120.98	73.151	76.87	92.713	99.218	132.43	110.73	73.634	54.876	63.123	86.624	86.114	98.289	64.579	89.784	92.525	87.05	104.08	71.048	95.264	71.166	135.66	111.69	188.81	151.4	152.37	115.77	158.87	143.79
109.55	131.29	78.34	87.431	113.12	104.2	89.582	86.728	98.85	57.828	83.281	100.84	63.215	56.9	80.921	65.32	119.47	138.03	119.12	115.66	109	128.13	38.215	47.683	55.891	81.494	115.28	115.04	105.21	88.587	66.314	91.42	89.171	95.421	5.1787	26.858	120.04	111.83	111.94	82.897	181.86	119.92	116.72	103.02	160.3	128.88	119.96	101.86	104.65	99.37
119.59	120.26	75.628	80.611	97.063	96.08	94.098	89.234	69.103	44.358	124.05	138.55	84.998	101.27	82.347	46.956	126.26	153.44	108.35	103.85	127.5	154.74	41.896	53.222	65.235	87.637	119.36	127.11	113.82	102.83	61.64	74.951	78.252	86.973	27.63	42.811	148.48	131.74	147.21	125.52	239.18	161.84	96.145	95.964	123.5	113.85	101.02	98.306	79.762	85.156
129.58	118.06	77.479	79.012	103.38	81.256	91.157	94.886	76.781	49.955	167.99	167.46	123.89	148.5	109.59	77.081	148.26	174.24	107.6	107.26	98.976	134.82	60.457	75.083	61.424	82.059	90.665	105.74	142.8	151.97	78.592	78.315	86.726	97.139	53.871	56.52	162.96	148.72	169	172.95	238.95	211.27	73.506	78.223	57.599	66.088	86.199	73.601	56.761	45.424
132.74	119.5	89.203	80.354	74.089	63.468	89.305	96.943	65.35	57.936	195.15	174.56	143.32	167.67	119.91	102.52	149.03	159.32	90.103	86.449	92.866	113.11	73.276	91.19	56.189	74.18	82.284	93.504	149.69	164.47	86.041	85.348	60.444	80.161	40.061	36.905	142.56	130.94	141.31	150.51	178.85	185.46	83.876	83.887	30.715	41.016	97.835	74.363	71.136	35.619
126.66	138.19	87.426	67.433	64.692	57.431	69.845	94.337	64.414	75.171	184.74	152.81	148.95	157.55	139.24	146.11	175.47	168.73	91.777	98.182	78.77	95.108	77.292	91.068	64.124	62.545	68.721	81.062	174.09	193.3	124.47	116.95	71.212	91.466	12.676	18.003	132.24	125.81	104.75	136.03	123.49	168.41	87.993	91.889	24.135	19.665	104.2	82.795	63.814	18.257
118.98	138.37	90.987	59.08	54.87	60.393	72.094	85.225	51.134	83.289	156.81	116.59	134.98	131.06	128.71	142.74	164.1	154.71	92.488	99.376	92.313	104.76	86.25	90.82	83.652	62.452	83.6	93.126	154.36	161.89	121.9	118	69.564	86.817	17.641	29.232	124.1	111.75	75.047	96.122	114.57	127.95	105.11	110.79	57.943	41.125	107.65	109.51	72.183	36.627
111.08	116.11	99.209	57.399	40.847	56.633	89.22	79.096	17.497	73.436	128.89	86.798	107.03	117.41	94.252	89.763	112.5	109.01	73.085	79.245	118.48	138.43	104.84	100.35	127.63	77.453	104.72	102.43	104.85	97.398	83.197	80.983	61.919	77.835	95.116	105.17	128.61	103.59	90.169	78.796	143.59	89.583	129.9	134.2	121.79	105.85	117.42	141.79	116.91	98.093
123.2	109.66	103.22	79.016	102.77	88.693	114.45	74.832	91.26	93.518	152.47	83.324	130.01	103.4	105.32	101.22	120.67	115.59	136.32	117.93	104.45	121.7	127.16	127.59	76.727	67.018	104.53	121.28	104.57	97.081	47.973	77.49	83.421	86.206	86.003	74.762	125.58	102.53	103.49	101.28	164.82	133	95.872	77.909	65.512	63.867	71.11	88.074	92.982	66.981
132.09	111.63	100.58	91.589	137.36	87.264	115.61	82.59	136.57	87.35	166.67	106.11	130.36	109.44	102.74	102.96	125.73	112.44	169.86	133.17	66.908	75.572	111.85	121.53	27.164	46.803	63.906	93.771	121.09	118.89	44.615	72.089	94.616	87.277	53.918	28.812	109.76	102.99	109.59	94.849	165.4	151.21	89.181	58.042	40.741	47.042	53.584	49.607	93.537	48.136
122.65	125.66	87.186	77.491	131.89	73.162	79.737	84.905	125.37	68.905	159.4	128.5	115.82	121.06	113.44	102.7	154.2	125.08	152.03	132.49	62.344	55.122	81.64	88.965	51.279	41.657	32.776	60.339	162.8	168.75	94.745	82.903	117.48	106.16	32.176	18.983	110.92	125.93	131.7	134.82	132.98	167.26	83.461	70.222	50.694	48.666	70.377	58.091	87.778	53.772
113.9	124.57	83.351	66.81	102.85	70.072	66.261	75.175	103.47	54.07	151.01	139.24	104.76	109.01	102.69	78.025	159.71	130.2	124.36	109.47	92.259	46.016	47.551	51.435	61.642	44.02	48.133	69.228	155.81	151.41	92.919	73.39	96.847	87.382	-0.12268	-3.9639	93.913	117.87	118.45	113.3	106.47	127.61	93.332	98.828	79.015	64.875	92.107	97.75	75.377	75.356
102.64	118.42	64.579	49.88	95.127	67.317	51.06	76.334	101.53	55.712	126.41	137.43	104.68	92.806	88.561	65.994	168	152.08	104.34	108.12	79.214	38.452	13.939	20.996	62.133	47.085	42.83	65.629	143.62	138.46	68.692	60.872	103.02	97.2	33.695	35.173	98.993	121.09	124.42	115.35	116.48	104.64	89.991	114.29	109.99	86.111	101.24	126.2	53.062	84.06
95.841	102.36	53.478	47.866	94.195	63.76	56.448	92.199	112.99	69.93	104.51	125.93	111.07	78.659	65.339	51.346	142.81	143.33	90.988	106.51	49.127	41.895	3.9635	18.944	48.437	56.141	30.846	56.72	109.43	108.51	14.973	42.3	104.91	107.08	109.76	100.9	104.74	115.16	131.63	112.64	126.42	81.268	87.515	111.87	139.03	117.5	100.47	128.69	64.485	102.71
97.208	86.575	67.303	72.393	96.26	80.05	89.037	111.01	132.68	98.123	101.3	108.56	122.66	66.3	57.414	43.581	94.725	103.86	95.799	105.76	49.633	61.584	35.567	51.137	34.724	77.663	50.597	72.7	67.843	71.634	-24.206	41.701	93.135	100.75	151.46	121.95	94.936	93.428	114.38	97.218	94.956	70.929	83.895	87.109	138.34	133.1	87.494	101.19	100.06	128.38
103.48	89.799	94.633	99.251	121.46	99.498	115.68	120.27	173.32	126.77	116.1	100.12	143.03	72.702	91.894	72.158	74.582	81.121	115.41	121.14	73.2	89.53	94.134	94.206	50.864	99.655	75.129	91.419	64.686	76.63	-0.78244	72.9	88.684	95.273	128.79	86.61	92.24	90.807	95.592	106.23	55.715	105.7	66.523	51.084	90.777	101.93	64.61	59.08	112.73	126.98
105.47	96.121	108.3	118.07	119.24	119.1	123.28	130.45	173.29	133.82	125.24	122.73	137.19	100.28	111.56	92.85	68.662	69.565	112.09	119.31	117.07	127.48	121.52	112.64	80.716	121.11	119.23	122.95	74.558	83.873	50.051	99.635	68.16	77.744	67.693	41.98	90.929	89.684	80.597	87.845	63.16	116.65	68.962	47.295	63.583	89.163	58.427	48.126	122.56	131.56
108.18	112.48	109.83	115.48	134.02	115.2	108.64	129.01	178.83	128.44	131.25	140.47	137.84	134.83	143.82	123.93	97.21	94.066	97.004	119.8	133.88	157.29	137.98	120.49	131.77	130.75	121.84	113.47	108.53	116.91	104.77	119.96	73.242	87.708	49.939	49.381	119.16	120.59	108.65	124.27	119.42	143.15	66.058	62.137	36.151	67.909	62.475	60.03	104.68	118.84
112.17	119.96	103.75	114.99	140.89	116.82	101.91	126.76	179.12	130.94	137.36	144.66	142.33	149.43	154.28	134.37	114.71	108.25	82.98	103.52	136.26	170.19	140.11	127.94	144.38	132.11	115.16	101.42	119.77	119.3	111.55	122.06	76.979	97.371	65.446	80.865	135.12	131.42	128.96	144.21	168.4	135.23	72.098	84.017	27.332	64.043	72.686	80.052	93.574	111.45
105.28	116.49	81.795	117.03	134.97	146.9	93.71	133.3	168.29	159.09	139.1	144.2	146.45	144.98	147.47	134.1	122.11	103.95	78.587	82.952	138.28	170.58	128.06	133.78	120.38	132.79	120.73	115.78	119.5	108.49	100.85	125.47	90.095	110.11	81.051	107.47	127.95	113.34	121.97	140.11	157.68	110.24	74.214	88.781	34.244	72.737	80.486	87.045	90.272	105.81
92.925	99.573	89.6	103.08	139.52	134.79	91.004	117.45	159.74	173.94	133.81	113.91	148.28	138.4	148.47	110.45	88.704	65.476	57.11	46.07	140.63	154.2	148.68	141.26	159.45	136.92	100.34	91.88	93.065	75.75	88.436	105.37	94.191	101.9	133.46	148.98	113.65	96.946	109.73	121.09	90.819	86.39	94.852	111.54	68.968	96.048	105.8	109.57	110.81	125.24
94.176	75.659	129.69	88.802	176.76	101.26	110.27	70.373	209.79	172.92	157.84	79.106	170.25	122.42	165.88	98.873	55.375	38.705	68.648	29.299	148.03	113.38	187.88	150.45	190.54	125.3	87.383	74.551	52.339	26.863	42.962	67.759	58.584	48.667	118.3	103.6	85.63	75.485	81.718	68.159	26.172	75.116	100.91	108.33	47.691	58.483	106.47	113.43	98.291	108.87
73.961	73.783	75.916	58.431	153.17	125.46	58.701	80.149	163.14	155.62	134.54	118.12	134.26	129.84	149.85	116.15	114.97	97.356	83.975	83.32	117.18	95.492	111.07	97.97	180.75	116.59	123.09	112.5	100.01	91.13	80.539	73.615	93.981	80.143	72.883	99.343	93.444	83.939	102.89	83.393	38.072	106.17	69.092	80.846	48.051	54.5	97.798	98.966	67.152	79.562
94.99	83.221	80.525	52.135	123.66	96.585	69.089	66.125	131.14	97.81	138.18	120.52	116.51	115.99	132.08	107.68	137.95	137.73	109.95	121.39	89.682	75.967	70.826	68.004	143.63	90.895	133.39	108.42	106.17	102.6	53.424	55.405	80.055	76.137	39.251	64.456	98.952	93.989	118.09	94.951	92.185	108.21	55.65	73.03	29.098	37.117	87.5	91.639	56.396	63.241
126.7	110.43	93.928	66.334	65.281	70.802	100	66.377	60.693	46.314	136.16	109.62	98.795	96.346	107.11	90.548	145.68	159.1	132.15	143.57	73.67	75.842	45.887	54.753	80.534	67.649	132.34	98.608	110.72	107.54	46.144	62.109	78.64	87.958	30.941	38.214	106.29	105.28	117.22	125.62	140.85	102.84	59.805	81.71	37.231	50.039	86.487	87.876	72.099	70.288
143.18	135.22	97.652	94.342	-2.3543	75.02	126.56	86.126	-31.182	35.888	119.06	104.71	74.787	84.276	69.161	79.578	136.22	150.2	146.24	140.22	74.866	82.982	33.359	56.245	4.3635	56.568	135.16	113.02	113.98	103.95	85.607	99.047	92.404	102.16	24.937	10.117	97.956	98.341	78.307	119.23	148.59	88.299	92.228	102.52	86.02	100.01	96.159	87.223	102.41	91.359
133.66	142.59	115.77	113.49	-17.824	81.843	134.02	82.966	-84.598	63.733	93.848	70.78	61.843	79.357	66.307	92.24	121.86	127.62	140.93	123.59	96.261	92.728	83.549	91.48	24.488	71.196	136.76	121.25	116.87	105.14	168.45	147.39	128.8	118.68	70.342	31.189	98.184	103.78	55.068	133.88	94.958	113.45	130.31	125.59	134.45	140.55	116.33	100.29	116.15	118.07
101.11	115.93	133.91	126.7	-16.919	92.722	123.03	61.863	-111.89	96.831	65.526	32.642	36.87	70.955	54.579	93.922	93.735	88.433	108.79	89.433	139.1	105.3	139.47	132.59	102.74	104.1	178.2	147.17	92.481	77.34	212.2	160.58	133.56	106.94	130.15	90.186	90.103	93.297	56.36	113.15	24.897	114.07	166.43	144.92	172.58	173.37	138.52	126.79	127.88	156.22
76.361	87.788	144.12	127.95	13.786	74.813	99.467	36.494	-87.743	98.726	37.569	-0.68986	12.906	57.583	41.108	86.987	72.179	70.204	81.255	74.962	129.43	82.476	160.14	148.27	171.91	118.63	186.04	124.78	63.9	57.223	189.81	130.03	123.1	95.314	189.38	163.88	84.862	88.521	86.616	75.495	0.053276	98.103	181.46	159.43	175.35	176.8	143.71	139.77	132.47	169.88
71.5	82.272	133.61	125.22	28.341	67.082	78.484	30.498	-56.171	83.931	30.12	-1.6702	10.124	41.865	39.573	70.699	75.367	84.442	68.505	85.948	119.13	69.434	135.8	135.3	186.28	115.79	186.86	104.06	55.289	63.059	121.13	89.592	109.37	103.18	200.09	201.67	85.422	90.175	122.91	71.458	11.163	80.056	146.45	140.79	134.83	142.99	123.03	124.88	121.76	151.25
87.419	98.155	114.57	117.44	18.678	63.423	76.416	54.184	-40.611	65.842	37.875	33.735	28.733	42.302	48.993	41.804	77.834	109.05	64.831	98.461	117.9	70.613	89.026	99.601	153.52	100.43	155.3	79.239	60.833	82.286	57.18	57.624	99.626	119.01	174.92	191.3	86.943	97.692	130.49	83.595	44.781	64.254	99.134	115.3	100.61	111.34	97.971	102.34	107.19	115.97
104.32	121.32	71.269	111.19	12.782	106.71	79.312	114.43	-15.683	85.58	55.362	112.81	62.155	62.952	65.302	51.272	110.46	157.67	99.952	129.96	114.06	76.324	26.384	57.44	58.934	80.204	117.42	97.585	102.82	136.26	59.715	77.258	119.31	144.3	89.968	112.7	83.577	101.44	94.587	95.994	85.937	79.916	44.769	63.963	65.278	72.013	59.99	60.538	52.333	37.519
109.54	117.68	69.074	107.42	7.9156	139.57	105.31	155.32	-5.0031	109.25	65.921	145.21	80.204	83.409	79.935	52.372	107.02	158.36	111.85	124.88	137.78	106.29	31.591	54.3	53.656	91.454	101.45	117.82	116	150.94	108.57	108.54	134.87	143.88	83.599	90.182	85.051	105.03	65.502	120.52	92.666	97.233	37.776	51.404	78.453	75.819	58.319	66.413	25.115	17.586
106.57	96.377	98.127	114.08	22.768	163.94	140.04	160.54	30.083	127.41	76.753	120.96	86.723	81.237	84.9	63.094	94.831	126.81	124.06	110.85	151.13	128.75	81.035	86.019	83.975	112.92	117.85	138.64	107.9	133.95	155.4	141.45	138.66	122.9	116.17	97.357	86.419	100.33	55.388	134.29	85.073	110.07	59.761	60.781	93.499	84.762	66.849	88.136	24.614	36.377
95.549	78.543	122.86	113.09	20.356	154.63	148.88	142.2	40.519	112.01	70.161	73.437	69.943	72.495	61.3	57.507	74.687	71.788	103.78	86.259	128.95	132.75	112.78	107.52	118.81	125.59	134.33	126.46	89.701	102.26	168.83	145	128.98	102.77	175.47	145.85	94.648	96.381	76.681	124.29	97.607	97.109	115.44	112.34	145.67	134.76	96.16	125.56	92.099	112.58
88.363	88.767	112.01	102.57	24.365	144.54	124.51	115.91	59.668	97.644	68.861	55.678	73.144	67.715	46.249	72.146	89.646	57.039	93.497	92.754	76.233	101.21	95.527	100.64	76.024	108.32	131.84	109.48	95.177	100.64	143.14	134.86	121.72	100.44	158.65	136.58	104.17	97.143	95.564	104.05	130.81	101.62	159.02	148.5	178.14	168.02	112.6	131.67	165.57	172.06
76.844	103.64	85.951	80.907	4.8304	121.68	86.271	87.931	34.889	86.58	61.858	65.756	79.92	77.545	41.537	63.459	87.324	54.56	49.08	84.545	65.348	80.131	59.625	78.019	45.201	96.004	122.44	95.485	85.678	91.598	89.576	95.424	95.765	92.979	120.81	121.98	113.33	101.25	110.47	96.606	138.3	101	203.5	182.42	231.62	221.16	149.45	150.13	247.2	247.79
67.969	110.85	62.039	71.421	18.016	106.82	60.859	71.867	45.371	100.54	61.595	91.525	95.858	86.775	56.664	67.548	80.89	77.27	29.894	83.259	78.277	55.501	30.144	66.486	13.747	89.664	102.1	98.355	66.492	83.672	33.769	60.713	60.973	72.546	47.3	73.316	108.57	97.953	101.26	93.017	109.96	102.24	217.29	174.15	237.76	226.02	171.66	151.56	259.58	262.39
58.738	107.46	51.635	74.317	68.23	84.995	45.515	80.75	81.079	114.66	39.784	95.928	85.303	90.583	76.213	76.508	70.29	103.47	30.304	89.35	68.673	30.793	22.407	70.204	42.101	99.276	57.288	74.357	55.961	96.637	33.429	52.124	59.827	73.226	33.115	84.283	107.28	104	101.36	110.33	68.955	103.83	202.74	154.05	214.62	200.84	181.5	146.51	210.31	222.3
53.327	88.384	57.058	98.073	88.843	81.3	53.263	114.05	91.551	112.98	16.941	90.656	42.254	84.526	60.56	55.529	45.387	86.219	30.481	73.007	74.671	41.967	24.755	81.428	96.452	124.33	58.782	75.032	44.945	86.917	56.811	61.064	57.822	73.308	54.945	129.41	93.68	87.747	98.295	87.255	47.942	57.478	174.38	139.41	186.46	176.35	177.28	143.69	153.49	171.65
73.936	86.503	96.977	129.9	134.8	110.99	94.03	121.65	140.04	121.84	39.864	56.015	51.026	62.184	96.195	63.717	66.707	83.057	76.569	91.237	95.901	70.124	89.834	119.53	149.03	145.09	94.402	96.496	74.209	98.683	103.04	109.43	95.512	100.84	72.807	131.3	90.046	84.509	93.533	104.62	41.957	78.983	105.8	98.392	89.702	89.899	132.74	112.4	66.692	92.677
93.216	86.535	111.71	137.24	120.51	130.07	116.75	134.22	127.79	117.46	62.954	67.646	61.355	70.873	99.994	64.155	92.242	71.296	97.039	100.24	103.25	103.65	113.28	119.42	154.18	144.27	111.91	106.08	116.74	107.85	137.02	136.48	128.63	127.58	80.984	115.1	87.589	80.591	81.75	74.093	95.205	90.748	78.564	92.766	65.216	74.042	105.58	100.98	43.531	59.982
115.55	93.807	132.09	137.89	125.13	147.58	143.97	114.85	138.39	130.67	97.368	70.594	108.39	75.733	136.01	103.11	129.65	94.189	144.45	139.97	106.52	113.56	155.73	130.77	128.36	131.27	106.65	106.65	149.1	122.09	152.03	157.36	168.09	150.53	72.437	58.448	87.88	89.245	60.191	81.172	116.53	150.81	65.351	78.038	40.346	57.631	81.353	88.963	28.676	47.406
109.84	96.419	104.16	123.46	100.12	121.6	119.79	125.4	114.73	122.64	83.165	107.3	104.34	104.68	111.39	140.04	139.6	113	157.98	162.72	51.914	96.882	121.85	107.74	77.565	104.33	37.883	63.976	157.68	140.26	157.36	147.19	187.14	164.55	86.415	57.83	90.106	100.24	56.954	66.665	140.7	149.37	90.999	93.413	94.413	107.54	90.257	97.263	56.498	64.25
100.65	93.816	99.464	133.6	81.135	110.97	113.09	121.48	103.27	117.23	80.119	105.21	95.454	103.52	92.582	155.75	115.11	107.97	162.18	158.06	51.769	97.218	121.25	119.98	59.275	101.35	33.213	71.669	115.7	115.42	135.86	133.9	163.67	145.4	109.16	76.02	82.738	94.516	61.257	82.27	93.58	110.67	96.944	89.349	116.82	124.57	97.185	103.11	77.804	95.655
93.303	98.286	92.656	135.04	76.228	100.88	94.627	124.39	88.453	107.29	74.037	94.419	79.632	104.65	84.852	148	88.511	96.048	136.92	135.66	47.258	97.079	120.46	124.35	80.089	107.62	42.637	79.166	86.288	104.26	139.72	127.62	146.63	136.13	162.09	141.24	89.495	100.5	90.607	112.94	61.164	71.094	90.146	93.565	134.39	133.19	103.96	102.94	96.181	120.27
101.92	102.49	86.023	122.51	101.14	106.52	82.87	121.98	119.12	122.47	104.36	106.35	103.53	110.02	106.11	150.76	93.334	98.774	119.15	118.1	52.197	91.737	115.08	116.18	68.217	97.994	58.93	103	94.918	109.02	135.34	130.18	122.24	117.01	149.32	139.09	96.749	105.74	109.56	116.37	82.351	62.264	61.047	72.254	98.462	89.665	83.537	73.919	80.068	88.92
116.83	89.253	96.732	99.717	129.47	112.41	94.336	101.75	152.81	153.85	138.34	112.58	141.53	107.73	143.05	149.86	98.244	98.845	103.43	104.48	85.851	94.117	121.13	106.81	63.362	87.516	75.026	116.7	109.74	101.79	119.78	125.34	96.238	87.987	114.84	106.96	99.86	107.27	111.81	103.53	117.21	81.833	45.569	53.853	57.755	50.769	65.544	56.502	65.253	58.911
119.27	65.014	102.29	80.383	142.98	106.47	107.48	90.104	166.09	176.71	131.1	113.95	145.19	99.597	151.54	152.08	92.742	91.819	99.381	104.46	109.7	97.658	108.62	93.196	60.584	75.793	66.421	98.651	117.04	90.673	109.6	113.65	85.476	71.311	87.097	90.861	96.98	103.04	104.78	80.001	142.38	95.771	51.099	50.782	46.604	47.41	60.005	58.65	63.746	42.629
105.58	55.107	103.72	78.792	151.91	100.05	111.55	89.615	156.28	172.22	81.197	90.44	109.59	84.571	142.16	159.26	84.784	84.93	109.89	121.04	118.96	109.29	103.6	94.694	93.797	77.46	58.281	67.709	115.46	93.063	131.96	113.42	112.59	94.511	106.7	130.53	100.86	106.07	112.37	104.9	121.79	110.99	52.508	57.796	53.12	61.834	63.174	72.056	65.532	46.503
90.765	64.553	107.72	101.2	153.03	112.39	118.04	96.344	135.37	138.86	40.408	67.539	66.731	72.801	116.1	149.88	71.091	70.374	123.21	121.79	134.61	128.09	114.09	110.13	128.09	91.996	98.921	82.172	92.488	80.121	148.88	114.64	129.95	117.35	133.23	167.38	95.219	93.804	114.93	122.28	77.402	98.451	52.653	70.135	65.067	77.451	67.204	84.241	74.971	68.685
91.428	82.583	116.85	123.49	164.24	120.09	130.02	101.42	138.14	86.996	48.831	75.844	56.568	82.195	84.325	120.12	55.962	57.235	125.59	90.852	132.08	124.8	125.55	115.16	122.49	99.42	149.29	123.04	59.473	47.392	124.15	96.191	103.23	101	131.08	144.9	74.073	64.677	93.429	63.938	70.202	57.53	81.82	98.99	89.258	96.083	75.657	92.848	101.08	92.988
92.253	96.116	134.23	110.24	180.43	109.55	127.9	83.98	133.28	43.296	94.956	83.635	90.448	109.13	103.02	83.865	65.892	66.365	78.164	46.223	152.65	150.75	166.99	120	190.26	127.24	190.71	154.11	58.912	45.998	106.85	76.798	83.879	89.633	177.53	157.63	86.574	73.96	106.92	71.543	70.329	70.109	126.56	139.62	137.78	129.65	115.34	128.72	146.17	147.18
98.271	98.825	137.73	76.965	230.34	73.138	114.71	70.271	184.58	24.236	149.47	104	147.36	133.83	135.14	82.573	103.3	107.34	55.19	36.25	115.45	140.6	173.39	105.33	210.45	129.79	145.73	127.63	92.963	81.123	85.571	61.118	79.501	80.772	193.7	140.78	104.44	99.651	107.74	61.499	104.13	111.58	180.84	168.28	175.06	146.08	147.86	149.32	173.79	151.99
[truncated: 66 more columns]
