# Supplementary material for: Constructing high-order functional connectivity network based on central moment features for diagnosis of autism spectrum disorder
Source: PeerJ. 2021 Jul 6;9:e11692. doi: 10.7717/peerj.11692 (PMC8269664; doi:10.7717/peerj.11692)
Supplement: Supplemental Information 2 [file peerj-09-11692-s002.zip › raw data/Subject_9.csv]

98.346	97.527	117.55	100.39	96.386	87.62	145.27	109.15	162.96	96.662	129.76	56.225	110.08	51.986	142.7	37.749	81.397	106.23	111.94	101.93	101.56	76.239	91.838	68.276	100.77	66.891	118.25	87.66	95.302	77.563	78.201	48.629	102.07	96.532	41.874	10.546	92.814	102.1	115.76	113.85	27.643	76.083	72.065	83.204	19.972	29.495	93.898	114.14	76.98	92.17
98.035	101.33	116.07	89.853	104.74	73.141	134.13	97.638	151.78	80.474	113.09	55	92.518	70.136	137.48	60.414	85.975	110.47	110.03	110.7	115.16	93.717	104.2	81.165	136.65	92.928	124.11	92.972	101.6	99.142	120.04	70.364	119.34	100.58	50.009	14.95	96.27	105.61	110.17	99.982	65.049	78.072	64.542	72.094	-6.2747	15.632	93.888	103.83	74.102	86.088
112.13	115.92	107.91	84.886	111.38	74.104	113.65	92.697	126.28	83.134	110.83	73.834	96.956	89.083	113.71	86.65	111.37	120.04	113.28	120.13	111.7	115.97	87.865	75.772	117.9	98.282	116.6	91.415	110.65	118.06	111.53	93.478	117.58	103.29	51.062	40.911	92.819	105.47	90.439	91.966	81.774	89.063	79.53	79.649	16.411	41.009	105.74	99.147	88.829	91.497
116.72	122.27	107.56	89.99	115.9	81.156	94.608	89.682	95.267	86.603	103.46	80.012	96.656	94.235	92.229	100.99	119.98	117.09	95.594	115.04	104.73	127.18	92.309	80.535	101.69	101.2	112.59	93.863	108.35	113.22	109.7	122.03	105.82	105.4	71.85	79.654	92.817	105.83	80.42	105.39	81.555	114.21	86.7	82.889	57.484	68.281	101.76	84.748	90.94	88.22
110.33	117.17	112.64	98.68	120.53	96.519	81.589	89.098	68.715	85.085	100.51	75.176	100.39	86.739	92.452	106.07	106.87	95.891	76.422	98.903	124.27	129.38	119.91	103.29	130.04	129.43	137.47	112.33	104.85	93.151	134.92	145.28	94.074	108.49	110.48	113.72	103.47	109.96	96.207	144.16	89.655	136.77	106.02	95.153	94.828	85.53	105.81	85.69	90.833	89.79
94.417	102.92	119.39	107.09	121.85	106.88	77.592	87.338	56.796	79.939	84.59	62.511	93.284	83.915	106.15	106.31	69.565	62.061	54.117	73.828	150.74	125.98	159.78	141.2	196.04	168.72	166.04	134.5	93.629	66.718	177.48	154.72	102.54	115.79	168.77	151.86	118.78	112.84	123.19	164.98	123.6	146.44	116.82	100.1	114.66	96.008	106	93.739	94.029	102
91.219	92.738	115.45	113.03	109.42	112.95	79.662	91.819	69.025	89.017	73.046	80.688	98.92	104.54	117.08	109.86	47.517	39.068	51.885	61.399	139.39	119.62	159.93	157.52	209.97	168.56	149.13	136.96	85.866	59.376	157.51	134.85	112.57	113.19	182.12	161.69	121.15	110.29	130.06	139.43	146.34	138.37	104.87	93.796	112.89	99.23	84.637	94.968	99.543	112.31
94.902	95.441	107.68	119.91	93.522	113.37	81.403	93.179	67.323	104.43	64.156	111.07	96.965	133.65	107.48	121.72	49.08	44.853	61.739	60.245	106	109.41	140.41	157.96	179.86	145	108.05	123.21	78.875	66.676	96.696	107.31	112.47	104.8	170.64	159.38	117.98	108.49	114.91	92.259	152.46	118.89	88.782	79.521	103.83	94.97	66.354	86.079	98.616	100.31
96.596	101.58	107.62	124.62	85.639	110.63	82.983	88.309	47.129	114.68	59.697	113.04	86.546	132.3	86.217	123.15	57.05	61.27	66.049	50.488	96.417	102.84	129.16	147.71	134.01	121.38	83.827	104.43	64.536	61.455	52.306	93.199	96.095	89.917	188.8	188.72	109.83	109.47	85.401	60.692	139.83	98.733	104.52	85.467	130.78	125.14	79.869	94.066	108.95	93.052
94.723	103.03	111.06	131.51	78.944	109.7	84.703	86.171	29.97	117.71	69.48	110.61	79.065	120.55	69.395	126.03	73.26	73.398	77.174	55.509	97.958	91.921	141.23	149.02	88.562	110.01	74.52	94.325	66.975	65.692	50.923	103.64	71.158	73.267	181.97	184.02	102.06	114.15	68.926	60.627	105.91	82.644	112.09	87.693	134.94	121.22	86.288	92.25	92.005	64.669
92.591	97.954	109.43	131.36	77.516	116.79	86.811	91.031	38.113	119.55	95.107	114.02	89.598	105.84	69.032	128.81	89.084	74.398	99.378	72.385	117.02	91.019	155.01	154.57	71.63	121.52	88.57	100.43	87.471	82.288	90.724	125.35	60.103	67.255	156.7	158.52	96.822	115.64	75.283	79.615	87.134	69.946	126.17	100.88	128.79	110.55	99.994	104.34	79.349	59.168
83.126	83.091	106.85	123.78	87.655	128.69	91.962	98.504	70.061	123.15	100.52	117.68	99.268	96.749	88.494	136.78	84.342	63.247	99.168	78.623	141.08	105.02	168.45	161.21	99.649	149.14	120.02	119.67	98.876	88.044	151.62	142.11	73.149	78.806	145.45	147.49	95.108	110.14	96.904	96.737	98.826	65.637	135.05	113.82	122.75	113.96	109.87	119.09	87.149	89.432
75.228	74.422	102.43	106.4	104.65	134.83	96.974	100.23	106.18	126.17	93.633	121.16	101.1	96.339	104.61	132.4	71.62	71.188	93.436	83.245	148.82	125.7	155.94	146.48	147.59	167.26	146.97	134.38	100.35	98.996	186.22	142.26	102.81	100.33	143.4	153.61	92.643	95.127	110.59	90.782	116.05	66.532	142.95	123.17	121.34	129.59	123.21	135.03	110.2	136.18
70.807	74.721	102.36	95.855	119.93	131.6	104.68	100.59	124.87	128.53	76.49	119.26	88.984	101.38	105.68	118.3	63.588	93.236	81.485	88.088	124.27	129.74	133.1	121.53	166.75	158.21	145.32	131.61	91.382	105.58	174.81	130.69	121.56	118.61	141.96	162.47	87.283	78.798	102.62	72.231	105.29	69.673	136.22	116.27	121.13	131.22	124.68	128.46	123.44	150.58
72.034	80.34	112.67	90.356	130.9	122.79	113.32	93.058	120.81	118.03	66.215	97.77	76.404	97.392	104.55	98.255	63.032	108.63	77.364	87.508	115.73	121.33	123.02	104.07	169.57	138.13	137.75	119.78	89.354	104.64	152.37	118.99	116.84	120.45	143.99	162.33	85.069	75.572	87.907	78.102	77.841	74	147.58	117.07	122.7	122.53	146.77	128.33	127.77	138.23
89.187	87.404	113.08	99.221	118.68	114.32	125.56	103.39	130.67	119.15	87.269	95.622	90.694	98.203	94.242	79.539	90.528	103.45	98.77	99.47	74.172	98.439	94.209	87.986	86.518	83.506	68.065	88.07	106.53	110.45	94.299	103.28	100.45	112	104.06	130.4	79.712	77.375	64.981	75.147	61.496	74.748	134.09	110.78	124.18	106.24	142.58	115.55	120.54	106.54
101.68	85.563	111.5	108.25	101.66	110.5	134.03	111.63	146.12	116.25	111.19	99.836	109.67	100.76	97.674	80.104	113.83	78.114	118.68	102.57	52.91	87.676	81.174	89.919	23.108	48.386	3.9761	68.555	129.66	111.27	69.4	93.694	95.585	106.13	65.601	92.892	88.825	87.866	66.805	81.794	103.72	79.428	109.92	102.3	106.82	93.712	129.82	102.34	108.09	89.854
109.15	80.95	102.32	110.43	90.057	117.21	131.96	118.94	158.36	115.54	137.88	127.97	135.26	109.44	113.26	99.605	134.81	62.248	139.07	106.57	49.455	93.043	67.615	90.085	-3.8763	45.353	-23.343	70.283	149.61	116.98	61.184	84.797	99.12	106.5	25.281	54.608	107.87	97.532	89.508	90.667	173.82	83.299	86.854	98.766	71.681	88.094	112.31	90.901	96.188	93.976
103.61	80.627	93.911	101.45	93.35	114.7	118.55	114.48	145.78	106.09	144.73	138.94	132.73	110.17	118.08	104.04	130.76	78.226	140.98	106.8	67.556	104.95	67.219	85.527	32.878	73.695	7.2699	85.355	140.61	120.8	88.675	86.967	116.87	114.94	42.654	70.387	124.14	96.291	110.29	84.008	226.23	85.817	85.55	104.45	58.872	114.16	111.34	95.589	96.204	120
98.229	87.379	84.966	97.663	95.314	103.1	100.81	113.78	118.17	99.147	135.23	155.24	117.71	127.22	109.22	106.09	126.3	116.02	133.47	125.94	64.077	98.103	77.402	87.143	61.213	89.657	47.012	96.818	120.43	135.24	100.93	95.982	116.64	113.43	39.508	64.698	121.34	90.664	114.39	70.584	188.68	87.076	72.403	96.533	42.22	105.76	91.383	85.247	77.71	107.65
105.13	97.096	78.834	95.757	98.827	98.112	87.271	120.93	95.497	101.96	125.33	156.56	126.4	132.77	104.54	105.41	128.36	139.43	122.34	135.85	83.711	94.936	79.159	85.918	62.731	86.336	95.002	101.67	98.278	133.1	83.244	96.144	85.344	94.975	35.635	64.522	97.568	92.025	99.981	81.074	95.312	90.459	109.92	126.19	87.257	134.02	112.76	117.14	103.05	113.44
99.861	103.1	88.461	95.7	106.53	82.298	80.736	108.69	74.706	89.06	88.882	105.49	102.28	122.29	95.152	100.32	107.73	143.45	93.302	122.3	129.09	103.55	110.42	111.65	114.73	90.798	140.41	105.24	73.38	115.55	108.93	104.39	76.309	87.414	78.492	95.577	81.672	104.37	92.098	100.94	44.535	107.55	149.55	147.59	147.67	171.79	155.88	157.72	138.24	130.41
96.15	104.83	96.099	104.99	109.55	78.233	81.057	101.21	79.83	84.405	68.448	76.125	87.583	112.25	89.966	107.1	104.42	134.62	86.658	115.39	143.5	113.67	120.78	131.01	138.5	89.235	146.32	104.83	67.725	105.5	104.72	98.116	76.467	91.281	85.847	98.718	77.33	118.43	91.175	115.28	35.51	123.27	146.36	144.3	170.61	178.21	162.96	159.03	151.05	132.75
84.633	98.848	110.91	102.3	126.48	82.818	80.844	80.653	90.239	67.68	58.791	45.142	72.912	78.484	103.6	101.67	90.383	121.92	90.844	96.578	182.79	132.08	129.26	130.94	193.96	117.77	183.63	115.94	63.343	85.444	117.15	84.047	87.257	100.66	131.33	134.96	89.581	128.05	100.89	135.88	64.853	128.51	157.18	154.11	175.44	200.62	177.97	159.28	157.97	155.41
70.432	96.039	118.12	96.862	137.85	72.968	78.632	62.555	93.457	49.135	55.331	33.407	40.888	55.249	98.906	74.202	73.827	125.23	99.368	95.991	172.81	123.83	134.02	118.31	219.38	139.06	195.15	115.24	55.326	77.365	130.71	77.045	112.87	114.5	188.28	185.17	104.8	120.66	98.93	116.59	92.76	117.3	133.8	138.63	154.61	197.88	152.27	123.16	126.21	145.58
79.306	100.29	107.85	86.793	132.1	66.34	76.094	66.2	98.712	50.645	76.619	68.585	48.683	59.925	93.071	52.994	85.405	128.04	117.11	113.93	126.93	101.86	109.33	86.493	159.63	120.94	166.46	101.17	62.933	82.286	97.826	65.868	111.75	106.59	188.7	191.8	108.09	111.32	84.509	95.613	85.599	99.885	113.52	130.7	137.93	179.33	111.89	89.724	94.232	115.62
98.608	110.93	94.245	70.541	121.27	65.015	73.238	70.469	84.686	56.457	99.604	103.68	72.398	82.764	91.404	61.696	110.14	124.02	124.78	124.22	108.25	94.249	91.562	69.819	110.89	101.1	139.03	95.156	87.184	92.442	81.085	66.144	99.199	90.532	162.46	160.78	117.4	120.67	88.37	113.92	101.24	101.16	120.18	132.04	130.55	147.41	105.38	85.735	84.69	86.444
125.37	119.95	79.091	59.067	105.3	71.269	79.045	83.61	86.795	76.161	125.18	123.36	110.08	102.17	86.255	79.361	144.81	110.97	126.9	122.35	89.381	104.85	55.405	49.621	52.366	62.323	87.197	85.592	114.25	105.65	59.51	67.063	93.011	79.812	116.95	116.4	120.57	135.03	95.584	133.3	142.07	126.4	114.81	126.81	147.68	133.45	98.063	92.675	107.72	83.181
136.16	117.1	76.992	60.445	97.36	84.096	91.206	91.341	100.28	88.589	130.88	121.8	127.16	113.55	90.811	102.33	165.39	97.329	123.22	116.07	79.128	114.31	41.835	46.091	41.548	42.77	54.893	87.435	134.87	124.2	63.772	74.638	98.88	82.333	59.076	48.213	124.38	147.39	115.33	150.94	174.41	159.43	69.617	93.189	121.68	86.097	66.207	73.355	108.83	72.156
133.04	108.03	81.019	71.021	103.8	103.82	104.06	100.18	118.75	97.625	128.51	109.09	133.83	102.86	102.7	103.52	165.64	91.927	126.69	110.53	85.573	109.53	37.64	42.356	57.859	53.41	64.92	95.495	136.53	135.28	73.142	79.205	105.9	94.017	27.198	9.0659	119.75	141.33	123.89	147.88	168.01	165.11	46.75	80.844	99.23	62.412	55.189	67.258	110.86	78.691
120.39	100.02	84.894	85.655	111.58	117.94	111.1	109.34	128.31	105.09	113.36	104.19	128.52	92.95	115.11	89.168	144.81	93.31	129.1	111.87	91.663	87.398	49.036	47.48	77.317	78.277	90.662	101.2	122.33	133.58	79.259	82.349	104.71	101.65	16.528	-4.2017	108.09	120.46	115.48	122.95	120.49	135.09	54.89	92.034	79.35	52.377	67.258	77.318	103.66	84.38
106.76	101.68	87.092	94.395	109.19	114.21	109.03	110.97	120.8	111.34	89.843	99.391	108.78	93.399	113.29	68.242	109.21	97.037	122.5	112.42	92.424	71.067	71.596	64.199	97.323	96.803	99.207	97.915	100.76	116.83	90.901	88.956	104.71	101.27	36.767	17.159	98.232	98.475	97.153	85.174	84.244	92.521	86.56	114.57	75.537	63.122	99.727	105.7	98.277	93.922
108.46	110.73	87.676	96.429	89.416	106.71	99.757	109.19	115.03	122.47	84.55	116.04	105.81	113.69	108.06	68.309	93.525	93.872	124.51	119.16	77.938	75.866	83.419	81.089	89.431	85.178	71.524	89.474	99.829	103.8	78.794	90.284	92.835	83.961	19.59	6.3294	93.072	92.257	86.989	66.311	66.116	68.068	93.27	118.94	48.017	49.784	102.41	115.93	80.022	87.158
119.56	123.46	91.551	96.062	74.475	107.49	88.512	104.84	105.59	131.83	104.06	126.11	113.51	122.69	97.871	82.098	100.07	88.645	137.31	120.22	79.963	98.562	84.498	92.563	85.069	75.89	55.203	87.991	112.59	94.222	66.214	89.395	82.586	72.979	10.112	4.6667	97.891	99.578	92.011	75.908	88.524	69.95	89.642	114.1	32.621	46.668	95.054	114.79	75.035	86.391
127.35	127.34	100.62	96.963	71.924	114.36	82.966	99.563	103.06	128.63	126.03	122.19	118.91	116	93.571	92.811	110.88	86.912	146.98	114.85	96.651	114.86	86.211	98.077	89.505	74.341	65.889	93.66	126.83	96.784	66.119	89.007	79.954	73.375	17.853	17.918	102.98	106.77	103.85	96.507	110.59	89.334	69.59	99.276	29.466	51.944	71.405	98.412	72.658	86.605
126.71	122.71	102.37	103.57	75.195	123.94	86.124	104.23	105.52	121.07	134.88	126.25	122.39	112.35	96.59	101.46	120.3	97.879	145.68	112.64	102.29	109.17	83.124	99.137	76.711	75.682	80.9	99.759	137.51	118.77	62.945	89.862	81.298	83.708	24.09	31.642	103.9	103.36	110.14	108.19	109.41	106.29	50.397	85.369	45.457	57.73	49.982	79.936	70.517	77.307
117.19	111.83	92.048	113.56	73.554	132.37	96.031	120.24	111.87	121.07	119.62	148.09	127.92	126.3	109.83	120.61	122.7	112.96	123.39	111.02	82.722	96.256	73.085	98.98	35.504	68.885	71.045	101.94	140.88	145.45	46.738	92.511	78.522	90.758	12.746	28.02	102.95	93.682	109.25	111.16	91.201	116.79	41.497	75.677	71.845	54.58	40.001	68.543	70.123	57.668
103.16	102.37	77.765	116.3	75.205	139.62	104.18	134.71	113.89	130.33	94.777	154.47	135.54	131.89	125.1	142.09	112.8	118.54	89.567	93.881	77.431	108.08	55.96	93.135	6.5171	69.929	63.095	105.36	129.64	146.71	36.545	97.799	74.59	90.073	28.115	45.899	105.61	87.437	106.68	118.05	96.107	125.16	77.824	91.813	126.79	84.025	74.556	94.025	103.28	69.349
83.244	96.402	76.952	116.45	88.267	138.78	103.92	131.98	104.33	132.72	66.256	125.2	116.24	123.64	128.26	160.29	89.163	106.91	58.467	71.021	97.294	133.98	67.828	104.18	38.561	94.411	84.699	116.6	106.45	121.58	65.214	113.82	79.767	87.618	72.666	72.706	114.19	92.369	115.23	128.77	124.73	135.16	106.18	95.757	147.05	97.836	102.96	109.73	125.9	83.412
70.857	95.197	91.347	116.6	115.48	133.6	95.673	115.96	90.169	121.85	57.282	78.632	82.807	101.49	116.59	160.08	68.512	80.788	55.782	59.596	144.13	147.57	104.37	125.36	115.9	136.07	147.73	132.86	84.993	88.646	114.79	128.59	87.694	86.627	121.77	96.901	115.61	103.44	127.99	134.46	145.24	134.11	111.96	90.817	122.54	91.014	101.27	104.36	123.55	91.232
72.968	95.497	110.98	116.29	145.95	123.6	88.683	98.019	79.274	100.55	66.946	46.026	54.567	78.921	96.736	136.14	58.449	50.245	76.032	62.982	193.28	132.8	144.67	141.15	189.49	169.87	217.56	143.06	72.589	64.367	156.27	130.09	93.598	90.012	157.21	122.41	102.05	110.33	130.66	123.82	141.72	113.38	101.31	90.317	87.856	84.296	72.444	88.186	104.34	93.355
82.323	94.315	126.81	107.2	168.96	104.9	91.764	79.608	70.055	73.418	76.038	28.833	38.609	59.901	79.795	95.337	48.745	30.009	92.19	63.078	231.2	110.24	169.77	139.08	244.58	185.63	259.94	142.93	64.351	48.547	191.94	121.44	106.15	101.32	205.54	182.45	86.122	109.02	121.89	105.3	145.14	84.869	111	111.4	103.15	120.71	65.347	96.215	103.34	112.46
101.76	94.451	120.73	94.733	162.05	83.927	105.9	78.057	84.431	67.33	94.986	56.002	58.139	64.237	66.41	61.399	62.688	36.392	113.43	77.961	189.17	94.643	135.55	103.53	208.26	149.14	211.34	121.59	70.903	62.218	170.73	104.22	119.48	110.78	205.78	221.52	74.096	97.465	101.36	76.779	145.36	68.27	109.05	123.93	151.33	161.8	58.017	103.11	111.03	121.82
108.47	91.45	112.25	79.242	147.11	72.383	117.42	72.384	102.29	65.937	102.21	79.161	81.922	74.759	76.278	60.212	78.075	62.585	123.22	90.162	135.24	101.64	98.735	75.333	176.93	117.81	162.06	110.59	82.748	85.252	153.48	100.93	128.87	112.01	190.44	224.26	84.337	94.032	103.18	87.916	143.9	82.976	109.88	120.33	178.77	169.66	73.641	105.97	114.47	114.8
104.32	92.578	102.38	76.038	138.23	78.565	116.57	74.557	115.72	77.425	107.41	82.802	95.8	76.641	87.316	79.21	97.501	101.97	126.18	101.78	89.696	107.25	71.734	68.016	147.95	107.53	148.25	108.6	87.214	105.95	132.11	109.86	130.22	111.75	179.29	208.72	99.873	93.523	112.76	109.38	128.86	113.29	112.29	108.68	186.86	160.31	98.326	101.01	120.17	101.99
98.314	94.048	96.387	88.026	130.72	95.808	104.53	88.011	130.63	97.038	104.57	84.808	98.122	83.505	97.926	103.98	114.42	135.05	113.21	111.81	59.694	90.54	69.96	83.508	105.29	95.61	154.76	106.15	86.271	123	94.261	116.97	113.41	101.62	144.99	158.01	96.182	92.604	111.79	110.99	75.142	138.82	84.919	87.717	149	123.18	78.82	74.126	104.3	78.97
90.105	105.59	95.146	104.82	128.79	109.79	85.834	97.816	106.97	109.52	91.924	86.172	75.095	97.191	93.459	128.73	119.01	164.8	85.615	110.64	78.925	65.031	103.85	121.77	106.12	111.32	182.1	110.26	86.718	134.95	84.846	125.76	100.34	104.15	127.84	118.63	91.54	94.354	106.72	98.086	56.86	139.93	70.708	79.641	101.55	83.281	64.418	59.542	80.819	60.244
89.939	115.01	95.415	113.02	116.91	109.36	78.054	106.51	83.684	120.53	76.35	98.536	60.934	111.72	85.648	137.19	110.1	167.82	50.272	92.709	106.68	61.171	129.29	138.02	100.87	108.7	167.57	106.22	85.932	127.08	85.056	123.65	95.831	108.27	123.43	109.86	84.48	93.595	90.255	73.138	73.532	124.78	59.511	80.751	86.92	75.771	39.411	57.184	67.41	62.935
87.679	113.83	102.55	102.78	111.7	104.35	78.347	97.441	58.446	113.4	61.906	101.27	64.96	108.65	100.1	146.7	87.563	136.25	26.578	60.061	175.41	98.998	153.32	138.29	144.38	127.55	176.91	120.22	86.777	90.128	127.18	119.95	93.756	108.14	145.21	122.25	98.177	103.51	99.626	102.78	116.18	109.53	91.006	98.706	97.925	87.142	57.644	78.683	73.242	82.746
93.624	108.77	93.983	91.602	101.26	92.694	82.475	97.368	68.465	108.19	75.094	110.66	93.739	98.321	103.23	133.19	84.278	97.514	50.896	63.418	188.51	136.4	126.92	110.74	136.98	121.07	163.51	123.01	90.435	66.09	138.78	109.41	98.685	103.13	143.76	125.03	106.85	103.87	109.74	122.54	122.32	98.638	107.98	101.28	122.39	100.18	68.848	84.856	85.161	94.294
96.216	103.94	75.51	84.267	100.84	80.785	78.283	99.459	82.15	93.917	96.799	103.7	116.55	80.967	92.393	100.93	90.874	77.396	98.746	94.049	186.87	148.55	87.359	88.675	128.79	121.71	178.55	122.76	91.452	65.085	138.23	99.338	106.81	99.381	149.77	133.02	106.15	98.572	120.31	125.78	99.904	91.259	139.47	112	150.15	124.85	108.99	102.32	112.15	111.92
93.264	95.538	55.87	93.39	95.62	67.943	71.121	111.39	92.708	81.86	97.998	106.62	117.23	90.769	72.536	73.863	102.41	82.582	123.25	137.72	140.75	118.28	62.751	89.347	95.122	102.43	163.12	107.99	90.099	90.981	107.09	89.03	107.73	94.792	126.39	114.43	87.322	90.38	113.95	88.591	55.677	86.358	124.22	103.16	136.06	118.8	109.29	94.177	114.78	106.34
74.319	81.068	63.221	106.66	105.39	70.015	66.299	110.22	62.431	65.192	60.287	96.599	92.497	108.18	81.031	89.401	92.596	94.053	87.824	135.63	148.81	90.398	104.24	126.22	136.37	123.1	176.84	113.1	81.282	93.602	114.12	90.582	93.691	94.776	137.46	113.4	82.403	100.82	114.65	88.332	57.138	83.237	128.65	110.42	106.5	107.26	129.22	101.07	114.97	104.06
79.413	84.276	74.636	107.17	109.32	75.352	72.418	112.52	55.515	74.835	66.343	89.181	99.171	108.41	79.359	80.755	93.736	123.87	76.37	117.61	148.65	91.759	98.862	112.23	142.15	116.89	145.76	102.47	78.236	98.779	96.486	89.104	94.741	98.893	172.06	169.33	72.588	98.072	82.862	64.457	91.19	73.263	157.5	143.77	152.05	168.24	159.82	146.68	151.57	148.27
64.45	79.196	110.32	118.7	124.3	80.786	89.73	102.76	47.536	82.758	40.239	51.956	68.494	96.065	88.863	98.819	63.577	115.73	27.202	65.051	153.17	100.76	154.12	132.47	181.65	136.33	137.93	110.84	48.603	46.043	143.44	113.7	108	115.56	258.2	251.28	85.761	97.611	71.336	76.22	133.87	74.676	136.75	122.25	190.31	190.94	138.54	127.98	152.94	142.9
97.484	96.13	116.79	104.46	116.54	99.417	96.946	97.119	100.69	94.814	109.05	86.053	126.6	98.943	108.39	94.271	94.456	122.93	94.95	82.153	142.42	119.03	115.42	95.77	128.34	103.12	128.4	115.42	85.901	73.272	104.9	110.32	95.853	93.791	187.61	192.26	79.829	87.428	70.338	95.085	77.998	78.541	118.95	112.17	173.34	158.69	104.13	117.03	133.47	118.71
109.13	113.09	108.29	100.17	109.49	106.68	97.262	90.297	115.46	92.024	138.51	104.35	135.17	102.64	103.02	92.038	110.29	128.61	126.26	100.02	127.45	116.23	101.56	95.357	87.393	91.145	131.82	121.09	105.38	94.404	97.247	111.75	94.709	92.808	150.43	145.42	83.499	76.727	87.764	98.156	57.261	92.584	90.808	84.16	147.02	115.31	76.766	86.247	113.06	77.503
115.93	123.19	86.033	92.773	94.097	110.39	94.378	89.586	110.17	88.859	143.67	129.67	139.95	109.68	96.058	90.758	124.3	139.16	127.97	113.88	112.47	114.81	74.859	88.514	41.11	71.928	108.57	114.28	118.51	121.02	72.242	95.447	83.329	90.475	106.7	95.568	84.435	74.707	103.01	89.6	73.087	110.9	87.866	83.156	121.4	98.84	79.71	86.487	116.55	70.5
106.43	122.85	76.282	85.889	86.369	108.1	91.218	79.767	80.967	82.555	115.28	136.83	119.03	116.88	97.468	107.4	121.3	150.95	101.89	114.68	114.72	121.47	79.668	93.57	70.254	81.325	84.085	108.85	118.41	136.71	78.249	84.041	77.237	92.364	81.066	55.803	100.35	91.882	121.91	99.476	133.92	124.33	107.57	92.638	79.188	79.572	115.44	108.74	113.11	79.921
100.28	114.99	80.213	90.36	92.382	112.05	92.726	82.172	81.039	101.19	95.424	133.54	111.35	110.16	107.57	127.83	120.32	142.22	87.868	110.66	106.84	124.66	86.384	88.812	103	94.115	62.441	98.203	101.84	120.57	67.772	73.158	69.406	88.565	65.796	44.166	110.2	109.95	118.7	117.68	170.13	117.99	137.93	112.15	70.331	85.815	148.42	136.4	112.37	103.78
79.551	104.39	109.55	102.39	123.01	103.96	91.245	67.483	91.922	106.32	63.994	77.799	65.468	88.11	116.41	136.36	90.369	117.24	74.172	94.995	127.02	111.56	150.98	119.79	206.05	140.38	108.89	102.23	69.297	74.07	120.49	90.879	86.223	89.311	118.36	84.601	121.79	120.91	115.97	141.74	175.28	103.45	151.88	108.73	68.233	84.415	164.94	139.32	86.281	108.21
101.01	112.98	110.98	114.21	126.09	99.738	87.001	80.257	153.95	130.41	110.78	93.352	87.81	95.934	109.49	116.33	117.8	114.08	136.54	133.11	82.21	76.289	132.97	111.47	159.37	112.38	106.12	85.046	90.311	90.924	70.932	89.524	86.338	70.888	58.878	49.499	99.578	105.17	88.364	114.59	91.393	81.983	107.01	89.847	47.443	48.815	106.5	103.41	42.41	77.381
106.52	111.41	114.35	119.76	130.44	98.751	89.968	90.525	169.71	136	123.4	85.984	97.783	86.292	110.63	98.725	117.67	100.78	128.92	116.21	86.098	60.732	133.46	116.18	113.08	101.57	128.51	80.786	96.797	70.547	64.356	91.698	79.773	70.016	90.19	88.934	87.679	91.359	74.532	99.95	60.81	78.923	79.914	87.724	77.122	71.153	69.517	73.573	53.828	73.907
109.14	114.34	107.74	108.11	112.63	86.937	100.92	93.884	147.98	125.03	130.33	88.184	99.559	87.159	94.503	73.251	115.32	122.36	110.24	101.89	74.365	72.204	107.77	101.94	67.843	83.066	102.34	70.612	114.82	92.038	80.313	98.072	94.271	90.709	121.44	121.62	91.032	83.642	72.578	71.38	87.372	88.286	49.938	75.478	97.645	88.065	50.397	53.057	76.775	76.11
112.05	112.75	104.58	81.511	90.969	83.147	115.59	87.634	118.73	106.01	136.93	97.213	112.05	90.544	92.736	59.99	112.38	149.89	107.74	98.01	73.382	108.68	71.61	69.174	66.143	76.894	77.823	70.078	135.14	136.43	109.59	103.45	112.09	108.34	117.85	111.83	102.29	92.523	87.549	77.379	113.49	95.789	61.744	76.59	100.92	92.393	75.346	70.527	101.67	92.65
116.47	101.74	99.183	80.662	75.076	97.823	132.57	106.69	116.7	118.69	137.69	121.12	131.86	96.515	92.829	69.549	118.58	143.27	111.78	106.77	27.695	119.83	34.814	38.281	29.201	65.075	40.635	67.276	125.17	150.6	93.349	100	117.92	116.94	82.25	89.885	94.348	96.674	87.169	85.696	90.94	85.822	76.546	74.525	128.29	102.52	81.614	81.479	122.37	102.02
107.92	88.743	105.47	92.023	79.881	109.31	136.25	112.01	116.95	122.82	117.88	113.38	114.82	98.678	94.974	82.454	102.83	117.11	109.98	109.91	15.984	106.44	55.043	48.861	59.026	85.293	56.581	79.961	95.931	134.62	109.59	106.13	128.18	113.58	84.851	98.622	79.63	91.942	89.89	95.729	57.737	74.37	101.8	73.983	149.91	112.86	92.098	96.775	123.73	108.94
113.38	87.396	99.04	109.89	80.512	121.97	130.34	127.31	125.37	137.74	127.05	131.47	117.65	110.75	91.877	91.975	108.98	98.195	127.25	121.87	4.905	79.779	61.828	62.395	42.086	88.705	51.387	84.719	87.216	120.98	81.479	97.995	117.7	97.35	67.679	104.39	59.739	72.245	81.596	79.108	33.5	67.338	109.16	81.086	157.49	119.24	82.579	101.17	119.13	109.94
111.52	90.877	98.447	114.68	80.242	117.86	123.45	125.59	110.17	130.94	131.92	135.15	107.44	120.08	91.998	97.484	102.33	96.985	128.8	116.61	31.878	72.011	88.234	90.048	58.177	100.33	40.565	88.663	92.824	107.52	88.086	93.551	107.39	90.341	81.664	118.82	68.739	59.276	87.274	63.874	66.686	78.334	97.728	79.486	125.59	102.95	80.356	92.617	103.89	104.07
117.15	91.519	96.493	111.61	68.944	109.49	128.38	135.12	113.73	128.93	143.95	154.39	124.85	128.37	101.45	103.56	104.68	95.933	131.11	113.35	35.371	80.53	84.523	93.962	21.35	75.322	-12.931	75.835	105.29	99.719	61.669	76.325	85.569	89.23	55.423	87.017	87.283	58.492	88.625	54.034	87.652	92.693	59.457	66.171	77.931	67.67	59.99	63.747	87.417	88.346
119.93	97.644	98.165	95.684	70.219	94.15	133.14	134.9	117.7	114.41	153.55	143.33	134.45	115.92	102.23	95.354	101.5	102.23	147.81	116.61	57.003	98.881	70.644	83.786	25.016	65.084	-22.18	68.052	111.41	105.26	56.045	66.284	87.549	105.94	44.423	55.307	108.84	69.876	91.764	63.422	99.81	96.241	74.923	76.472	72.064	63.078	97.798	77.934	97.104	96.703
115.21	98.044	101.89	86.829	81.069	83.43	130.76	131.84	123.5	96.268	139.88	121.57	128.38	102.08	102.19	95.997	98.224	96.688	152.22	123.12	74.726	100.59	70.278	79.355	44.141	66.958	12.623	74.513	108.88	110.62	57.69	66.583	97.504	120.69	31.775	18.956	111.25	85.551	93.161	89.505	82.289	95.712	110.43	98	95.369	74.06	136.03	105.11	111.05	105.03
99.967	95.833	104.71	84.825	88.573	67.566	116.99	116.02	115.11	71.406	106.38	92.269	91.277	98.544	88.857	93.281	92.808	102.73	135.35	128.97	75.157	85.284	91.376	87.316	79.651	77.881	49.209	86.619	109.07	127.9	89.203	87.418	125.38	128.63	47.308	17.515	98.278	92.12	89.936	93.774	82.938	107.73	122.74	108.58	119.99	90.288	140.03	122.07	107.83	104.93
96.555	96.118	96.573	88.815	84.246	75.833	100.67	111.61	99.015	72.845	104.41	105.49	93.786	106.88	85.839	103.97	118.6	124.57	126.29	134.76	58.685	72.311	90.032	83.162	63.738	85.148	46.304	93.072	130.19	150.82	91.172	104.26	128.12	120.06	51.869	30.72	84.436	93.237	81.318	89.797	106.1	126.41	122.98	125.99	137.33	109.13	123.87	129.41	106.21	103.13
95.831	99.043	90.597	92.441	73.516	91.536	94.186	110.01	86.204	93.989	119.86	123.73	113.23	114.17	90.953	107.84	140.74	155.57	120.16	132.08	30.976	69.79	84.258	78.708	36.219	85.519	0.57	81.25	143.55	161.8	92.487	117.74	123.96	109.66	76.62	70.341	85.464	91.884	69.745	67.787	140.72	140.96	101.36	122.85	137.71	119.26	102.2	118.38	99.22	99.781
84.987	98.377	102.9	95.081	75.849	110.93	98.034	97.94	75.947	111.97	115.77	120.82	121.42	119.09	122.62	123.95	130.25	163.55	101.75	114.11	41.347	74.752	121.26	108.57	72.918	103.93	-9.3132	76.157	132.22	141.35	118.94	127.08	109.18	99.666	103.57	84.285	107.47	103.85	80.687	77.002	146.14	138.98	79.785	94.783	94.304	81.101	99.908	93.236	73.237	77.852
81.733	104.74	107.72	103.12	85.139	123.2	105.57	97.238	81.59	134.95	107.38	109.7	121.4	117.88	136.32	127.82	112.24	148.31	88.251	100.21	53.021	73.38	141.17	137.63	97.611	106.8	4.4288	69.679	101.11	108.49	106.49	117.75	95.636	97.502	112.7	88.01	118.6	107.89	85.223	74.988	125.54	112.58	72.393	68.99	83.306	58.738	110.31	79.459	68.943	64.506
84.165	111.72	103.22	106.54	98.968	122.08	102.91	93.001	78.766	134.63	90.186	93.797	103.87	113.22	130	126.63	95.317	119.51	73.37	86.501	94.298	77.701	146.46	156.74	131.67	112.12	64.928	82.961	80.816	84.044	85.727	101.35	85.983	95.726	111.03	88.36	118.61	106.88	95.412	81.065	123.26	87.724	84.633	67.168	93.615	59.038	127.31	90.31	84.114	66.095
94.353	112.34	86.987	108	101.43	109.7	91.432	93.22	68.492	118.1	79.219	97.965	84.472	115.76	102.73	125.76	98.119	95.145	63.804	82.218	117.81	88.575	123.42	149.23	125.44	106	107.59	102.17	88.637	82.63	59.68	87.372	80.973	92.775	94.645	91.145	111.52	101.85	103.01	82.37	152.31	85.263	70.641	71.988	100.64	67.165	103.87	91.614	94.829	65.28
105.88	108.6	74.355	100.61	101.78	99.469	77.707	90.578	52.645	94.244	88.182	105.2	79.624	112.63	77.391	122.31	110.47	88.666	75.783	83.607	136.74	111.89	90.193	120.17	116.06	110.92	133.19	119.05	112.65	92.648	62.706	83.145	83.671	93.228	101.74	116.63	112.61	104.53	110.12	95.715	192.21	101.5	66.312	92.322	104.3	90.34	88.594	99.598	103.65	76.639
108.45	101.36	80.106	94.21	108.6	100.71	75.133	89.177	54.662	84.559	98.288	99.223	89.011	101.52	76.297	116.53	110.42	85.604	93.069	83.514	136.11	127.67	78.998	95.542	113.84	119.23	137.58	120.47	113.91	81.19	85.391	82.421	88.722	97.564	135.8	151.62	115.57	116.73	108.91	117.62	180.52	118.61	76.723	110.85	108.51	118.24	90.384	103.31	105.9	94.182
107.07	101.65	99.761	87.821	120.69	110.05	84.107	86.999	88.792	91.885	107.04	87.364	113.61	91.273	100.62	100.36	101.73	87.809	115.99	90.846	118.13	123.42	85.252	81.079	120.01	113.52	132.03	107.96	93.249	62.307	89.821	73.086	89.78	95.919	148.51	149.59	105.2	128.31	97.987	133.51	96.797	123.63	108.48	127.26	109.96	135.19	112.13	112.76	102.77	114.08
99.206	111	119.22	88.868	137.38	121.67	97.521	86.826	120.43	104.54	100.36	82.677	129.82	88.425	129.42	93.967	99.059	96.583	117.98	97.708	101.94	98.962	107.78	87.959	137.71	113.79	138.78	104.59	68.592	44.104	73.849	61.931	82.224	94.869	131.28	111.61	91.143	131.87	92.57	144.43	20.351	118.89	149.22	141.32	111.3	130.03	141.19	121.54	100.89	118.21
70.999	117.46	133.04	94.638	153.66	96.878	112.33	80.2	121.87	94.81	51.87	33.907	73.941	69.421	108.78	63.981	73.338	116.15	60.148	75.349	88.578	71.233	145.41	109.96	185.15	129.4	141.89	106.05	29.267	20.209	113.05	79.194	115.91	118.83	203.37	171.4	86.946	110.74	84.541	99.329	63.079	119.78	160.86	136.93	162.13	167.74	154.58	126.12	120.14	131.87
83.319	112.71	120.08	93.647	140.47	93.851	119.35	98.098	143.36	88.719	70.705	86.668	101.17	89.492	108.69	75.94	114.52	133.72	67.258	93.052	73.711	61.303	111.14	93.796	141.78	116.79	124.74	120.64	75.342	66.201	81.142	84.488	97.169	103.35	104.47	91.568	86.357	95.971	95.001	89.444	80.236	112.77	138.25	138.35	119.43	117.09	121.28	117.2	104.67	103.74
84.763	94.026	112.45	96.267	133.56	84.672	124.65	111.51	133.18	76.847	83.276	91.695	98.127	88.889	90.242	85.48	116.96	127.18	67.023	84.476	93.776	70.301	101.61	96.954	147.59	140.04	134.2	133.34	102.79	85.925	128.81	115.09	106.74	109.07	109.86	109.03	104.33	85.628	106.13	80.699	125.36	89.242	133.54	138.07	108.39	108.66	125.66	123.64	108.63	102.99
84.471	65.814	115.54	112.15	122.73	86.84	132.72	127.41	126.44	87.757	90.006	88.623	100.57	96.242	89.472	108.03	92.692	78.736	66.67	70.057	101.99	80.051	122.15	123.5	146	147.86	133.24	128.13	105.39	75.491	174.66	140.44	110.4	111.04	122.9	120.78	109.91	85.394	106.26	80.456	93.894	52.252	112.84	112.13	82.079	85.649	114.9	104.78	97.146	97.251
78.359	49.743	127.56	127.33	116.78	91.527	135.97	125.56	108.49	107.23	84.466	67.668	94.922	101.1	99.069	123.64	54.547	24.976	59.487	51.019	121.35	93.724	168.57	162.74	168.33	149.67	139	114.26	86.729	48.526	210.2	153.63	114.39	112.73	157.91	137.33	101.56	89.843	99.912	83.13	44.538	25.785	106.77	84.432	70.331	76.339	116.37	87.189	91.914	103.91
85.096	60.938	120.43	135.3	100.3	90.162	127.89	122.34	97.803	128.87	96.491	89.305	102.49	121.24	92.59	124.74	67.068	20.71	77.741	70.273	100.17	100.36	168.52	168.39	132.48	115.06	96.945	91.32	91.344	68.036	170.3	145.11	111.21	109.92	123.91	101.45	82.155	87.602	87.087	60.795	26.989	32.607	72.78	52.912	56.388	53.135	81.422	52.931	77.216	89.631
85.292	79.607	106.71	126.37	99.802	85.35	106.78	110.4	75.731	116.64	92.57	113.05	97.218	126.02	83.953	125.46	103.92	58.24	85.927	87.618	118.19	113.92	152.19	151.36	121.46	108.6	87.053	96.021	107.76	98.812	140.97	133.85	101.51	110.41	99.454	78.606	85.198	93.468	98.54	67.22	92.107	78.053	63.239	55.346	63.655	56.13	66.921	42.42	79.463	78.51
87.187	95.213	85.355	106.1	108.2	77.578	82.314	107.61	69.238	84.003	85.528	128.6	88.003	113.76	63.906	110.14	142.38	113.64	100.02	103.44	144.72	126.52	102.49	104.82	110.35	111.94	90.933	111.53	121.92	132.66	126.14	120.19	98.571	115.69	91.384	89.653	100.29	100.46	115.51	79.208	170.2	126.93	81.199	88.86	100.48	101.45	78.018	67.21	101.72	86.541
73.826	99.412	79.361	95.405	125.97	75.883	63.767	100.81	44.04	41.251	51.212	117.9	45.018	108.94	50.452	118.34	137.78	141.51	96.153	105.9	181.1	126.5	104.05	100.42	171.48	158.05	135.88	145.33	118.49	141.73	177.23	123.17	107.89	132.95	104.12	100.25	132.34	119.42	153.16	123.06	203.33	146.4	106.81	104.65	91.181	98.541	109.74	86.958	93.371	68.021
89.401	96.472	72.419	87.736	118.97	88.625	66.71	113.03	63.29	46.125	58.341	118.76	61.409	105.08	49.583	103.69	121.24	118.02	106.19	102.92	158.57	129.2	64.668	66.911	140.81	140.4	123.92	143.3	106.28	130.95	158.77	102.36	107.67	126.75	88.515	110.41	121.26	119.89	148.63	132.17	137.13	127.57	131.09	124.8	106.32	127.98	120.17	116.82	108.63	87.591
107.22	100.04	72.75	75.964	102.89	95.019	79.752	104.02	64.826	63.41	87.403	103.97	78.364	101.09	45.416	79.461	97.353	88.129	114.33	97.242	124.8	139.62	41.633	46.852	125.78	124.39	99.248	127.29	101.61	123.11	150.01	95.022	124.9	120.6	100.37	137.28	106.67	111.39	135.61	122.97	104.22	101.89	145.76	126.99	124.51	148.95	130.38	138.25	124.05	112.3
119.79	97.358	75.438	63.059	87.81	98.831	95.569	87.798	68.537	79.674	117.96	100.32	102.54	98.098	55.809	71.872	95.408	67.254	107.96	93.288	88.796	147.58	30.327	36.512	93.284	105.33	66.888	108.38	110.02	117.4	129.37	96.755	128.44	105.02	105.57	146.15	102.5	107.35	126.8	124.2	128.46	102.05	126.94	114.24	141.14	151.5	109.42	127.25	129.89	117.65
127.13	89.384	69.941	57.155	80.992	100.84	103.59	86.532	96.762	88.819	140.87	123.76	130.73	101.88	72.143	81.511	124.59	74.78	109.01	111.17	42.607	132.35	9.8493	28.558	24.458	71.327	32.213	89.353	126.69	128.2	74.468	95.124	110.5	84.45	67.106	109.69	108.6	111.61	120.74	133.93	160.67	124.92	84.645	98.085	151.17	135.09	66.712	94.297	119.53	97.677
109.02	83.549	71.763	62.915	102.94	93.849	98.187	85.476	107.6	76.388	118.08	104.16	104.09	87.978	75.179	87.293	122.52	99.662	96.208	117.69	43.193	99.839	27.525	51.55	35.207	71.95	63.303	86.752	110.56	120.24	65.89	97.784	106	89.528	93.536	119.89	127.62	121.29	121.45	149.99	184.05	145.41	95.1	104.9	185.48	153.43	90.93	98.009	125.47	101.67
87.052	80.874	82.938	83.949	125.72	93.235	86.729	87.789	100.93	67.979	73.712	77.282	62.141	79.389	81.367	97.014	92.02	102.22	79.413	114.26	61.657	64.902	71.941	91.622	82.439	78.683	123.05	96.189	79.934	94.658	61.203	86.776	94.388	100.25	110.24	114.87	132.53	128.53	122.72	169.59	126.07	142.9	130.18	117.7	177.8	153.06	137.12	116.97	127.25	116.77
83.629	91.281	92.265	108.65	127.93	98.737	80.079	94.806	74.163	85.562	56.943	54.831	41.148	66.315	72.1	86.766	60.727	78.22	72.029	99.647	69.064	54.345	93.998	106.17	101.3	79.515	153.44	98.315	54.053	59.583	41.993	66.134	87.539	115.6	132.34	138.09	114.38	116.88	106.12	156.79	52.992	115.9	174.49	138.08	169.85	173.57	183.16	149.86	156.53	164.9
96.936	105.86	101.43	117.08	101.25	97.577	81.128	89.714	51.468	102.01	73.401	55.167	44.32	70.146	62.987	69.501	53.2	50.69	81.843	95.756	58.127	72.51	98.403	96.038	93.133	75.665	129.23	94.491	68.025	58.035	44.704	63.231	90.34	116.56	110.41	124.85	94.156	101.71	94.314	127.57	18.757	94.184	153.84	122.97	98.309	138.85	163.07	143.97	151.82	184.11
111.89	122.29	103.3	112.6	75.327	96.121	87.197	86.406	41.828	108.52	108.74	70.001	59.526	81.271	54.945	65.136	80.393	49.875	106.97	104.91	54.493	99.741	87.853	79.447	76.013	97.991	88.155	93.45	108.51	86.912	88.9	90.464	103.15	116.14	75.369	95.405	97.594	98.975	96.536	108.3	69.485	84.653	107.12	96.418	23.803	82.384	123.39	116.67	126.96	165.92
115.27	124.64	105.21	110.68	67.718	102.26	98.586	99.363	73.783	109.21	120.01	93.018	78.167	100.4	74.077	86.544	114.4	65.25	120.02	113.71	60.997	110.38	84.208	80.166	53.65	118.27	57.52	96.012	139.55	116.56	142.81	126.51	104.2	105.44	21.904	34.613	112.1	112.66	104.83	114.13	121.89	87.547	55.574	72.152	-34.267	21.431	73.195	76.447	81.791	113.91
115.49	126.46	98.626	127.55	73.887	116.09	111.64	137.1	128.1	131.74	117.78	124.28	99.245	120.51	92.145	109	144.91	96.933	128.74	125.02	42.131	91.724	66.377	90.887	2.1924	103.42	26.744	86.05	141.13	137.56	136.56	140.07	97.757	100.34	-31.478	-18.549	113.88	116.67	90.462	101.39	124.88	83.559	35.275	68.216	-26.901	3.4914	43.532	51.702	53.606	65.59
105.27	127.4	105.32	143.54	93.371	127.87	117.32	148.26	142.36	146.76	96.228	121.86	99.372	122.45	116.52	120.97	136.65	123.89	114.98	112.61	65.234	76.588	84.555	123.18	34.31	96.855	57.668	85.993	117.65	131.41	126.75	133.6	96.056	104.38	-16.204	-17.928	113.9	110.87	80.194	98.977	104.65	79.266	80.976	94.233	21.226	30.659	77.851	72.237	59.483	57.852
99.043	123.48	113.65	149.7	94.506	126.05	115.58	133.31	122.61	151.28	83.099	113.25	96.631	118.77	130.96	116.62	118	132.47	91.09	98.905	74.207	68.917	108.76	145.25	75.105	78.16	78.841	80.415	93.864	115.08	95.206	111.11	101.85	111.65	28.586	17.419	111.01	93.778	73.251	85.685	87.198	82.809	107.69	104.9	69.898	63.189	93.327	84.444	77.044	65.839
101.38	111.42	115.46	136.9	78.397	121.16	104.71	105.48	90.255	132.9	91.647	120.35	113.16	120.04	149.49	122.73	117.05	121.98	78.868	100.87	83.377	71.194	124.68	146.62	100.99	73.049	89.442	81.797	94.681	104.89	64.752	89.116	100.61	112.23	54.536	36.779	119.2	91.356	88.491	100.31	92.963	95.607	98.138	97.161	81.018	62.324	75.794	74.658	85.412	62.706
107.98	102.75	101.1	114.39	60.96	109.72	91.065	92.565	76.853	102.86	113.7	123.1	131.43	117.6	146.13	120.25	128.75	115.66	89.323	120.49	80.155	72.538	107.63	122.13	91.42	80.907	76.131	80.634	103.01	107.59	54.889	82.794	112.49	120.08	86.124	72.438	129.89	100.62	101.75	108.4	127.13	103.64	73.304	85.44	97.979	71.086	52.364	64.927	96.295	62.844
98.868	99.216	93.584	99.487	72.257	102.8	80.941	88.359	67.562	67.111	105.55	96.169	117.27	109.21	140.21	127.96	117.56	113.92	93.617	126.98	113.06	75.811	116.41	121.33	132.87	130.47	105.03	100.57	102.08	101.61	108.13	102.41	129.34	136.01	142.04	112.56	143.91	122.83	120.29	134.45	159.17	101.26	77.86	83.929	95.107	69.206	69.658	72.058	95.109	60.921
105.41	107.41	83.11	102.81	81.512	96.095	85.846	108.5	107.21	73.576	104.97	90.559	113.52	109.97	115.11	105.26	110.89	124.79	117.71	141.67	81.952	77.049	86.798	103.56	101.19	113.49	80.825	97.158	104.93	116.27	101.5	112	138.9	135.8	135.12	114.37	117.82	116.65	94.713	96.25	112.3	87.472	62.253	76.42	74.269	60.971	57.368	73.62	76.858	62.985
97.873	101.99	98.655	124.84	115.01	117.69	100.19	119.56	112.88	102.57	70.723	80.779	104.07	95.023	123.34	118.89	89.556	99.777	86.159	100.73	101.83	95.74	115.78	126.04	113.72	124.41	122.48	117.72	92.568	67.096	97.913	114.44	104.5	122.25	146.26	122.1	97.669	109.61	80.397	108.19	58.764	76.334	90.778	92.869	61.352	63.365	76.821	82.217	79.771	79.535
96.9	110.13	104.96	129.04	128.77	110.56	108.77	106.44	107.56	123.52	68.45	61.024	76.346	72.922	85.228	78.416	82.476	110.95	80.255	79.079	91.878	118.36	112.45	122.88	120.59	110.93	123.9	109.12	90.611	58.168	90.251	114.42	108.98	115.85	175.72	174.61	81.506	82.38	52.627	61.944	61.329	71.046	112.4	103.27	101.21	117.83	102.07	108.02	104.28	128.56
99.661	109.07	103.01	115.52	123.18	116.51	103.25	87.75	96.749	118.65	88.556	85.294	79.843	77.856	84.551	81.096	107.06	117.6	96.77	85.166	105.25	133.75	103.67	113.63	117.99	109.14	131.91	112.31	118.41	78.774	69.591	102.23	86.79	92.622	113.77	134.35	86.428	88.361	63.638	84.229	69.624	72.166	123.91	113.67	103.04	122.85	113.6	121.72	107.24	142.95
90.26	103.55	95.033	99.333	104.33	107.66	94.372	78.668	90.665	93.776	91.21	88.114	59.999	86.874	81.857	84.317	108.83	118.81	98.875	96.752	103.47	127.54	95.634	101.34	104.48	107.3	113.01	106.91	120.07	100.29	78.051	97.314	91.767	89.648	82.4	121.35	94.124	106.09	78.257	99.935	95.917	75.49	109.7	108.53	126.88	140.54	104.66	120.38	104.99	142.07
84.024	96.952	89.944	96.015	86.273	106.17	91.925	90.473	94.625	83.079	85.635	87.81	53.071	93.889	93.382	99.029	91.689	99.568	88.697	98.73	92.014	110.31	88.782	90.501	68.188	101.34	93.628	101.83	99.901	101.7	76.225	91.796	94.06	97.015	68.445	117.48	90.646	120.66	87.438	114.97	87.468	77.038	100.12	109.48	154.31	154.27	92.859	112.41	104.58	127.45
91.127	96.554	98.333	96.621	77.701	107.25	94.366	93.297	99.258	85.675	89.899	86.285	65.353	95.643	110.17	106.26	68.661	79.3	87.325	93.521	89.923	101.21	94.994	90.48	61.103	97.417	105.38	101.49	86.287	100.58	70.353	91.031	93.268	99.715	66.186	105.83	83.354	117.84	96.618	122.28	42.142	84.595	110.83	117.08	150.48	137.18	100.25	111.41	97.695	106.63
103.47	92.738	116.36	100.28	80.464	106.53	99.817	82.577	98.041	98.17	95.89	78.148	85.561	84.247	116.5	99.84	54.849	57.697	76.743	71.094	93.697	100.88	118.15	105.74	75.769	96.101	136.66	98.543	75.812	77.85	64.946	94.663	88.849	93.644	100.38	119.58	83.268	98.63	102.22	115.23	3.2814	100.7	129.78	122.45	152.37	125.03	113.97	110.68	104.24	98.133
117.47	84.095	124.19	102.04	79.871	102.98	102.61	74.291	102.84	110.97	110.86	84.409	114.74	76.667	107.45	84.744	73.838	46.932	73.251	56.831	84.001	99.956	126.51	116.14	64.681	80.724	139.45	85.904	80.381	59.396	46.827	95.286	81.803	77.277	123.3	130.67	89.789	80	101.09	93.899	-9.7113	114.77	127.35	115.06	162.1	122.46	101.19	99.343	117.57	97.113
106.38	71.675	127.2	100.24	82.61	92.288	100.69	65.72	88.858	98.195	99.752	73.569	104.69	75.789	95.982	79.909	87.927	47.15	57.616	45.659	98.717	97.625	152.44	136.62	89.395	90.225	134.18	85.75	85.103	47.407	86.683	109.05	93.218	74.281	164.6	153.19	110.59	84.553	110.64	87.107	35.34	118.72	107.4	92.232	158.33	118.7	78.003	80.495	119.77	92.545
94.279	70.04	117.83	95.025	77.963	84.311	100.18	75.662	83.134	85.596	95.82	76.356	92.646	87.801	91.584	80.637	100.1	59.606	65.777	59.883	106.26	95.723	146.21	128.9	89.431	92.457	95.691	90.666	98.592	70.01	124.65	119.9	114.14	84.246	165.16	152.34	119.04	100.9	114.06	79.879	87.144	106.2	77.263	72.771	126.53	105.49	48.781	67.156	107.31	85.31
92.174	84.149	106.29	91.883	72.02	82.991	104.39	95.78	85.698	89.731	103.73	94.369	85.92	105.8	94.301	88.962	101.41	76.294	93.25	92.313	94.481	93.316	119.15	104.12	75.546	91.389	51.172	98.087	111.64	112.82	139.63	125.63	135.38	106.24	129.35	131.19	114.48	112.78	112.03	70.51	122.2	91.392	53.076	61.955	69.558	75.456	39.039	63.382	83.33	76.13
95.936	97.211	108.44	87.601	78.131	92.208	109.74	104.78	94.174	104.71	103.84	99.975	87.183	105.04	115.23	104.93	81.13	73.517	100.84	101.62	96.718	97.079	108.4	88.059	88.875	102.54	57.036	107.82	103.51	120.6	139.62	121.56	134.24	119.12	108.16	126.32	107.8	115.84	113.13	84.919	135.78	97.193	71.371	77.702	35.97	73.359	81.027	88.188	83.211	99.838
107.47	111.09	109.79	81.75	80.894	101.49	105.45	99.475	109.09	117.91	114.25	108.64	98.845	103.37	127.46	116.33	77.248	79.151	115.1	113.03	84.775	95.222	99.54	85.581	109.19	108.05	80.828	104.07	101.49	126.42	111.27	107.7	114.32	110.9	59.763	94.367	106.08	109.14	116.29	103.78	125.07	121.3	101.08	93.952	15.855	71.652	138.78	119.31	87.955	132.3
109.15	107.69	109.18	91.305	73.584	111.12	99.613	100.69	127.3	127.4	109.35	118.64	110.48	107.14	136.39	132.62	92.129	75.175	106.79	113.15	47.121	81.726	103.48	101.88	91.115	92.468	77.848	86.221	101.16	112.58	67.921	90.08	76.144	84.579	-5.7574	37.737	103.39	101.72	113.21	122.16	88.079	145.85	89.595	83.137	5.1611	59.039	134.07	108.01	82.675	139.52
90.378	96.358	112.98	113.92	74.122	113.79	102.21	107.76	116.84	127.17	86.404	90.924	94.934	92.375	129.94	132.17	99.806	69.078	76.503	88.863	32.533	73.759	124.87	125.46	76.288	91.959	65.155	70.783	94.603	81.346	75.864	92.349	64.908	79.518	12.041	45.511	103.51	95.251	100.83	126.55	81.82	142.87	75.754	69.742	40.08	78.167	106.64	84.949	92.145	136.15
83.206	88.711	123.47	124.75	79.467	111.19	117.55	111.95	112.5	121.43	87.243	63.171	95.995	72.02	128.94	102.12	102.5	68.932	77.352	72.874	50.758	86.06	125.83	115.19	56.091	83.648	46.24	63.636	110.09	84.413	101.62	105.53	80.627	83.365	47.361	59.229	93.241	90.588	83.312	117.97	66.162	109.99	72.476	72.961	65.539	92.606	74.958	77.275	96.5	122.18
95.027	86.83	135.45	128.75	85.827	102.24	142.35	116.96	129.17	125.95	100.74	59.283	107.08	62.735	122.61	61.865	93.187	65.016	90.584	74.386	49.603	94.723	110.76	84.902	11.038	55.448	9.9883	54.812	120.8	104.28	101.63	117.92	111.4	96.275	76.261	69.354	75.581	84.439	62.109	86.336	40.932	69.929	52.721	69.1	78.368	89.09	36.341	64.235	86.578	92.866
111.35	89.701	146.24	118.05	100.17	94.167	154.28	106.37	142.53	123.57	104.73	57.464	111.48	56.739	116.35	38.922	61.421	53.659	86.597	70.955	68.18	98.102	112.5	69	15.797	48.559	21.78	56.636	103	98.977	93.112	118.41	129.99	107.19	124.79	99.174	70.818	87.268	59.864	76.713	41.686	53.62	69.15	80.81	110.46	109.7	61.84	82.157	97.338	97.995
128.32	97.743	135.03	104.05	93.408	89.739	139.76	96.446	150.94	115.74	110.77	88.345	121.79	80.257	105.89	52.433	46.744	48.043	82.259	85.348	56.093	83.035	110.91	72.266	17.45	35.727	34.095	57.705	80.948	87.78	40.999	95.052	109.63	98.2	104.4	78.204	72.339	94.304	71.617	81.951	41.158	68.526	71.246	79.042	116.75	108.36	91.184	89.613	100.3	110.28
133.31	108.68	109.49	87.59	72.073	87.368	104.91	86.204	129.25	94.16	123.83	114.21	135.2	104.8	98.693	82.472	51.609	54.529	86.01	98.245	60.374	74.114	106.66	85.544	37.827	38.49	62.555	66.881	71.295	72.985	5.0699	66.436	68.556	79.825	69.151	54.789	78.583	98.102	91.053	100.94	51.42	96.008	89.605	89.784	114.73	115.65	133.87	107.7	115.12	142.68
134.11	119.76	80.442	82.752	41.043	80.565	76.837	90.568	93.476	78.873	152.59	140.71	154.51	126.04	89.858	104.12	84.481	75.505	113.93	120	51.211	71.371	84.113	89.239	23.461	36.333	60.233	72.726	89.791	81.981	-6.9243	53.86	41.654	71.299	21.992	31.033	80.211	86.928	98.355	94.128	50.148	107.33	84.497	92.878	88.758	99.719	134.21	104.29	112.92	145.76
136.49	122.16	71.388	85.896	24.891	72.391	73.688	98.991	66.328	71.97	178.28	162.41	171.88	137.89	97.119	112.26	122.37	98.696	152.26	142.21	53.684	76.909	66.383	86.18	5.1922	39.342	50.306	80.798	127.8	113.38	19.94	66.892	44.181	75.147	-20.629	-0.15317	84.604	74.676	102.44	80.403	29.844	97.243	65.011	87.846	29.716	42.831	104.21	86.453	77.514	102.81
142.02	118.2	82.849	89.8	37.397	66.129	92.784	105.3	65.8	75.57	183.24	161.82	170.42	129.32	108.6	96.935	138.95	120.04	175.64	151.23	75.294	86.167	57.343	77.207	11.841	51.879	49.241	84.264	148.8	140.99	66.035	90.627	77.491	90.296	-16.23	2.4472	94.859	71.33	101.36	64.923	25.876	80.73	67.732	90.339	-0.0015702	9.0963	96.531	93.085	45.371	64.534
139.69	106.57	102.52	97.404	67.287	73.024	116.5	112.31	89.898	88.465	151.55	142.31	144.89	110.81	123.84	84.469	124.75	125.04	155.45	136.83	103.19	91.403	68.587	78.196	46.197	70.148	56.861	84.372	130.69	130.83	97.441	101.28	105.25	101.1	23.77	32.99	106.64	83.601	98.911	66.254	52.199	80.188	87.856	95.961	11.857	19.73	113.14	119.95	34.973	60.316
136.24	100.71	105.8	107.07	81.238	95.842	125.19	126.3	130.25	110.77	128.96	145.21	131.75	110.78	135.4	89.677	117.16	127.67	139.63	134.1	101.51	90.825	68.281	78.791	61.557	70.634	43.39	80.489	112.58	120.32	71.088	86.119	100.25	92.84	14.375	26.011	105.72	98.615	93.856	73.701	77.569	94.369	96.461	96.25	17.782	32.993	121.46	143.98	33.848	76.949
118.04	98.972	99.653	118.77	78.55	116.43	119.09	135.31	149.97	128.14	114.68	143.93	118.31	118.14	135.12	107.47	108.62	123.54	126.22	131.59	87.097	89.627	80.697	92.829	78.666	76.089	28.517	82.198	100.65	106.73	50.342	72.827	86.241	85.603	14.162	30.859	96.942	101.01	89.731	73.107	101.52	106.24	88.45	88.529	19.619	46.914	115.01	148.72	44.21	98.51
95.962	101.58	94.269	124.6	72.078	121.44	108.45	130.82	140.31	131.72	118.64	135.55	110.79	124.32	122.12	123.76	103.89	119.28	132.2	133.45	83.937	90.568	104.97	115.79	107.53	99.816	36.524	92.925	106.74	110.15	68.201	81.195	91.965	93.368	43.262	57.181	92.237	90.342	93.351	64.731	110.6	96.377	81.512	82.639	21.318	51.495	110.66	140.58	58.996	103.62
91.24	102.99	89.761	123.04	70.263	115.82	104.43	125.61	128.91	130.29	137.55	141.69	126.12	129.24	106.08	133.06	112.34	113.11	153.69	143.27	84.752	89.632	113.23	127.12	108.6	117.17	55.605	101.64	122.91	130.44	83.302	96.67	111.59	106.66	66.68	75.754	93.3	79.799	100.98	59.627	88.907	67.723	77.106	81.738	30.215	46.501	102.71	122.12	69.315	85.661
95.163	98.131	87.734	120.45	81.154	103.29	108.04	124.02	120.75	122.28	129.88	137.98	127.11	124.56	88.816	132.11	110.11	103.47	144.01	140.29	90.603	88.627	115.08	131.2	103.91	122.07	79.135	103.63	112.28	129.76	95.081	105.64	137.35	120.74	108.8	111.11	103.4	81.547	110	64.882	82.028	50.212	68.474	75.051	58.589	57.552	88.813	95.455	75.64	67.278
114.8	105.46	70.325	113.24	92.859	103.49	101.94	127.07	109.75	111.47	132.71	153	133.6	127.32	75.85	131.57	128.15	121.24	149.57	154.65	104.93	98.197	79.537	113.56	100.86	114.24	104.67	107.78	109.78	140.53	70.757	90.625	136.41	119.12	90.836	97.806	118.75	96.22	126.26	92.687	105.24	58.211	73.564	76.235	56.635	50.818	90.396	83.092	69.851	55.831
122.2	108.96	56.406	104.75	104.18	112.67	86.293	119.93	88.853	91.564	117.76	150.62	125.8	127.09	87.033	137.59	135.05	138.81	134.73	152.19	145	123.27	57.689	98.633	133.65	107.73	145.84	124.65	103.19	124.67	66.233	68.122	103.96	99.919	69.78	79.436	130.61	111.86	148.19	139.5	150.67	95.581	86.689	84.998	25.489	41.151	97.944	81.952	64.486	63.364
120.95	111.33	50.71	91.416	108.11	114.56	68.69	100.42	70.51	71.992	109.64	130.86	118.9	119.16	101.65	127.42	134.25	154.45	124.69	139.01	183.84	149.89	41.782	79.96	166.81	98.456	178.02	138.92	102.57	104.76	87.2	56.742	72.052	78.978	75.512	87.227	128.37	108.88	154.78	160.59	182.79	129.65	119.76	112.57	15.4	61.156	123.87	107.46	84.262	95.749
106.88	104	68.265	80.793	107.99	102.32	61.693	69.012	55.274	50.721	89.714	105.89	103.62	116.98	117.77	123.1	116.38	147.93	104.96	115.36	204.95	152.57	69.948	88.433	197.55	104.92	196.65	149.04	104.77	88.584	143.32	74.267	61.561	70.173	103.88	89.407	124.44	102.07	154.52	169.56	168.5	137.45	146.47	129.56	15.717	68.39	147.51	124.35	98.568	105.09
110.69	100.68	88.777	68.783	100.98	90.621	70.773	54.472	69.559	48.866	99.498	104.14	124.09	111.3	120.98	107.36	108.52	126.04	111.98	100.43	193.79	137.33	72.741	78.474	156.91	102.47	176.68	136.18	115.73	97.998	153.21	92.717	70.117	70.495	119.24	78.486	110.82	97.639	130.12	161.01	109.56	110.85	189.11	159.62	73.155	110.54	181.6	156.45	133.32	124.18
112.89	100.19	108.39	68.473	93.685	80.221	92.987	59.209	93.314	56.835	101.52	98.787	128.1	103.68	105.94	89.84	89.821	91.24	110.14	88.054	153.87	113.41	78.351	72.2	94.14	99.07	127.72	109.16	114.16	110.17	147.2	111.8	98.885	85.859	137.86	73.365	99.531	101.32	97.713	137.4	66.44	81.167	187.13	155.08	134.97	148.18	175.61	152.24	146.9	129.87
108.65	105.1	115.86	78.139	94.856	82.833	113.83	78.423	111.3	71.415	103.11	86.32	115.52	94.563	86.405	78.641	71.674	62.127	108.83	82.154	121.35	103.48	81.896	68.761	52.511	99.516	92.751	88.766	109.6	117.75	142.23	123.84	123.11	105.09	146.73	81.368	94.136	105.05	76.591	108.9	70.958	72.051	143.54	124.74	161.75	160.63	133.34	115.56	134.99	123.73
95.403	105.88	115.05	89.512	110.67	97.935	122.92	95.581	121.48	85.681	102.47	72.2	98.335	90.171	85.9	83.473	61.433	48.283	107.71	77.429	125.15	112.93	94.31	75.934	63.774	104.23	107.62	91.631	110.01	113.83	160.41	129.28	124	112.26	138.75	96.717	94.563	102.1	81.524	90.493	101.05	88.765	81.105	89.691	137.56	135.01	74.949	66.862	104.09	103.02
81.123	97.425	112.11	99.025	132.34	110.12	121.57	104.77	133.65	100.53	96.776	71.27	87.128	97.209	99.417	98.349	64.896	56.068	102.39	73.572	136.72	121.17	112.28	93.848	97.84	98.836	142.47	105.92	111.37	104.62	187.13	129.39	110.97	106.5	118.35	112.46	94.717	90.613	99.18	73.919	116.99	114.63	18.134	60.638	95.418	88.41	16.676	25.192	69.871	67.846
72.455	87.988	116.54	100.07	159.64	119.49	113.48	99.69	125.69	108.2	88.146	74.778	86.33	96.564	120.87	121.27	76.358	81.749	90.993	58.608	177.77	124.01	139.03	121.3	162.59	120.79	201.49	130.45	108.42	88.585	218.74	126.08	98.436	102.8	131.42	141.44	103.92	88.767	122.29	92.352	131.52	127.04	30.693	75.038	92.593	74.097	34.607	42.294	72.757	52.599
84.37	93.548	119.06	90.471	158.63	107.13	109.34	90.782	127.4	109.75	96.469	82.701	92.086	89.593	116.43	104.58	93.228	127.42	100.52	63.391	173.78	117.59	129.6	119.9	178.32	120.38	187.21	125.36	109.26	107.5	210.31	116.19	117.95	106.7	152.2	163.02	102.17	87.192	113.73	85.697	141.24	123.4	63.075	96.526	116.17	95.8	71.727	91.314	90.905	63.722
101.3	100.21	122.24	87.785	130.3	99.964	115.61	93.566	138.74	110.73	100.18	105.57	105.26	88.859	122.15	93.452	107.48	141.86	104.46	79.735	132.77	107.81	114.94	108.34	128.87	101.04	115.77	106.04	115.73	128.55	160.37	102.14	128.6	107.48	130	124.3	93.173	93.61	92.723	85.657	136.61	115.67	60.401	92.681	93.861	85.849	62.176	105.01	84.821	60.545
109.34	114.68	115.86	89.82	100.39	102.14	122.43	104.01	138.35	110.44	109.65	121.95	111.62	89.521	123.53	87.132	118.57	137.07	115.12	104.92	99.317	105.32	97.402	94.27	72.517	91.442	55.84	89.311	128.99	147.6	118.34	100.82	134.02	116.85	97.727	79.896	91.151	94.448	78.753	77.862	156.58	105.07	58.542	85.456	58.601	65.831	54.955	104.65	79.717	59.662
94.242	116.95	109.42	92.235	93.35	105.73	124.32	112.11	128.05	104.72	98.15	108.69	98.909	86.78	126.38	88.134	106.64	110.68	96.827	103.27	105.81	110.04	102.68	93.791	61.915	96.657	57.776	86.695	122.35	130.88	127.51	117.87	130.58	125	105.42	87.402	98.002	87.085	82.842	66.031	188.46	99.576	78.644	92.119	62.323	75.723	73.446	108.81	101.16	82.578
75.466	103.32	106.65	90.003	97.482	103.7	115.57	112.06	125.2	92.733	80.007	109.97	91.303	110.22	136.49	106.1	95.177	89.991	74.022	96.584	119.38	108.68	121.37	105.4	86.388	93.124	91.177	96.372	117.93	119.74	150.23	138.66	109.11	108.04	73.781	60.778	106.56	85.134	106.8	68.458	170.73	102.07	87.095	92.589	49.85	51.098	83.402	100.64	101.99	89.875
68.621	92.333	103.69	94.847	109.69	98.168	102.29	118.02	109.2	95.852	73.905	110.32	88.648	123.7	120.3	117.9	93.245	91.386	56.345	80.597	116.22	99.403	127.49	113.93	111.1	99.202	116.4	103.37	98.54	102	151.68	148.94	94.651	96.916	82.994	82.208	113.12	88.322	116.52	73.317	157.24	102.39	113.75	105.82	96.522	72.769	113.83	107.45	123.74	113.69
79.217	85.012	111.06	103.61	112.97	93.064	93.939	120.74	100.16	106.22	76.916	104.59	94.324	120.25	105.62	115.01	90.409	97.077	51.888	66.725	95.872	93.391	132.53	115.8	121.79	101.53	108.03	104.17	77.481	84.093	121.41	139.7	87.109	85.165	109.52	112.43	108.77	100.64	107.7	89.782	137.46	110.19	114.77	108.38	126.79	101.23	112.6	104.3	126.73	131.49
89.434	85.018	127.76	112.87	115.05	93.818	93.133	110.9	90.912	114.21	74.26	70.379	87.461	90.563	102.12	97.453	70.506	93.141	51.197	52.773	96.297	98.089	156.34	123.44	147.79	118.05	102.27	107.22	54.477	55.022	98.837	122.69	92.298	86.814	174.47	169.66	103.97	114.44	94.748	112.98	138.64	122.32	107.05	107.36	135.87	137.91	101.91	100.66	119.46	142.14
99.862	91.228	130.03	123.15	104.98	105.84	95.554	106.04	104.55	129.27	80.546	73.527	93.05	82.947	110.41	89.996	68.748	85.321	72.162	73.658	77.475	94.267	164.7	128.29	125.59	105.58	79.975	106.33	57.63	53.471	45.268	97.487	83.952	86.65	149.75	150.76	94.967	118.71	89.304	119.98	104.48	127.92	66.058	89.264	90.786	114.25	56.182	71.949	80.983	104.2
90.564	97.434	118.54	125.36	107.15	120.52	93.051	101.43	103.5	138.22	74.568	81.708	86.768	81.139	111.93	94.022	68.782	80.734	75.07	87.229	87.927	88.585	166.26	134.57	118.28	102.61	99.611	112.89	59.695	50.528	22.34	81.369	70.774	94.254	123.34	138.74	94.276	112.85	98.717	118.65	72.971	121.05	80.743	100.76	97.565	115.56	71.485	78.652	83.022	83.719
63.315	95.428	105.03	114.85	117.33	116.45	85.146	91.172	83.252	128.57	44.678	71.718	52.915	78.358	94.671	93.281	56.274	84.323	42.164	74.993	111.71	86.569	165.31	134.82	141.07	105.91	138.69	118.42	46.677	41.014	54.097	81.34	70.649	103.1	141.82	165.89	94.04	99.043	107.15	102.3	53.696	113.22	135.74	128.21	166.75	162.94	132.35	115.87	124.75	107.76
59.672	99.901	83.106	96.363	114.13	104.02	73.467	89.737	67.404	119.27	49.064	87.335	44.681	85.926	63.388	85.372	75.005	109.24	44.406	82.114	101.37	89.384	116.34	100.84	123.47	92.437	138.91	110.14	56.656	66.857	63.265	77.856	76.014	101.05	129.48	163.71	82.202	82.159	96.647	74.114	34.528	105.58	184.3	152.6	228.09	204.96	183.45	154.82	164.26	149.21
70.142	105.63	74.837	80.26	110.83	94.012	63.813	80.8	50.536	102.48	60.574	95.73	42.351	91.651	52.717	88.354	96.37	129.31	66.499	97.298	100.27	98.488	85.197	76.798	128.21	100.78	139.66	107.33	78.502	93.685	83.538	76.362	88.53	95.971	123.24	143.73	78.313	79.512	90.704	75.861	47.963	106.34	197.68	151.97	221.59	201.95	200.98	167.07	164.4	169.38
91.287	108.73	76.504	73.342	110.44	93.746	63.377	73.724	61.987	92.968	73.354	93.932	55.696	89.363	70.798	91.578	109.55	129.78	97.891	115.51	107.94	104.83	69.731	64.798	130.38	107.15	138.71	103.42	94.449	101.81	86.999	65.615	100.65	88.704	120.55	125.84	80.558	87.195	90.327	93.454	82.268	109.97	170.16	132.86	176.6	179.28	174.06	155.13	139.91	164.05
114.29	114.65	73.094	80.66	111.57	102.57	70.104	81.716	93.479	99.529	94.297	102.95	84.67	92.217	91.416	94.147	124.87	128.89	135.14	141.95	106.02	95.644	52.227	63.561	114.11	101.53	131.05	96.524	102.85	107.54	57.184	47.651	106.48	87.712	92.509	100.75	91.087	99.564	99.386	108.41	118.6	104.45	123.12	106.19	133.6	143.01	127	130.43	110.69	128.15
119.36	115.66	74.212	88.398	118.49	106	78.827	88.569	110.3	97.855	104.13	95.314	102.4	90.566	101.73	89.294	121.49	131.62	144.62	144.46	123.99	88.217	52.768	74.857	135.82	106.82	147.82	98.743	96.003	106.29	53.882	42.117	109.62	93.216	86.887	98.994	108.12	115.69	119.72	129.14	148.2	97.033	104.06	93.643	124	122.72	107.81	122.26	103.21	100.11
111.35	105.54	83.645	97.142	115.61	98.655	89.807	95.329	106.92	86.146	101.69	90.611	107.93	100.14	100.36	91.392	112.44	129.69	124.39	128.94	119.92	86.778	72.205	94.202	156.59	110.18	150.77	105.67	90.042	108.33	74.651	57.834	103.62	96.808	74.821	79.739	115.72	129.62	134.28	148.05	137.67	99.548	75.625	71.543	101.11	78.737	72.283	92.169	87.274	66.399
116.85	101.16	89.194	96.918	103.28	89.29	99.139	103.75	94.446	79.613	127.12	97.149	129.17	106.51	82.254	85.904	125.5	130.95	125.53	117.19	93.38	101.99	63.954	89.321	132.74	107.97	128.47	105.62	104.41	126.62	85.382	84.135	97.392	100.99	68.113	69.085	103.91	128.05	118.85	142.98	107.95	106.42	75.918	75.517	97.971	65.937	56.486	78.223	92.797	67.215
117.37	94.324	102.12	90.018	101.63	80.928	106	96.103	77.321	70.47	133.41	80.466	128.85	98.351	72.762	83.928	125.41	115.39	115.95	92.384	88.12	125.06	76.198	92.336	122.27	121.89	117.45	106.82	112.95	120.81	122.95	119.57	101.79	108.13	119.5	104.74	90.665	119.13	92.377	128.86	95.484	116.82	100.46	97.996	115.86	95.615	67.422	80.441	111.8	95.494
112.3	85.502	109.57	89.749	105.56	84.133	108.99	88.32	82.528	73.448	118.78	81.077	118.61	101.05	82.455	99.819	123.05	90.027	104.23	80.684	80.496	128.46	95.72	104.92	97.228	122.81	94.664	104.26	118.53	106.87	135.05	140.77	99.742	103.86	141.94	115.84	82.617	111.46	72.461	109.31	75.552	116.41	102.9	109.29	119.8	109.6	61.921	68.596	108.28	98.817
88.075	80.303	111.94	96.245	126.25	94.41	105.64	80.803	84.241	79.833	83.014	67.035	84.178	91.534	93.338	112.36	101.31	72.521	79.594	63.827	109.66	118.63	124.2	123.27	117.82	139.74	98.618	106.73	103.03	78.426	154.61	148.31	102.89	99.537	190.47	159.04	90.926	109.35	70.682	94.996	82.423	97.149	127.97	128.16	161.36	148.9	91.466	79.577	118.99	106.65
56.979	77.133	109.31	112.4	143.6	104.44	101.13	86.12	87.871	90.448	48.459	56.703	48.624	82.127	96.141	114.68	77.312	65.598	53.858	52.281	131.64	101.41	143.06	131.08	141.16	148.16	95.172	106.62	80.415	56.785	162.72	143.36	104.56	90.325	220.7	195.17	98.948	108.34	74.717	77.984	80.906	69.52	134.96	129.87	200.24	172.21	105.47	80.336	123.91	102.58
[truncated: 66 more columns]
