# Supplementary material for: Constructing high-order functional connectivity network based on central moment features for diagnosis of autism spectrum disorder
Source: PeerJ. 2021 Jul 6;9:e11692. doi: 10.7717/peerj.11692 (PMC8269664; doi:10.7717/peerj.11692)
Supplement: Supplemental Information 2 [file peerj-09-11692-s002.zip › raw data/Subject_90.csv]

79.956	88.001	86.635	105.45	54.372	89.693	68.658	72.462	91.603	87.62	45.122	87.575	41.933	60.357	89.334	65.254	78.293	100.79	78.669	95.442	113.76	144.45	111.3	101.34	24.57	47.594	-8.458	68.876	92.117	101.03	75.152	78.749	92.621	102.75	123.18	109.81	109.68	118.07	98.132	87.213	117.21	110.63	140.26	140.77	145.79	132.35	149.46	157.32	141.23	152.17
84.04	100.93	97.776	105.24	82.324	121.15	67.834	82.127	116.36	100.86	38.015	102.81	39.37	60.326	88.87	56.473	80.57	103.69	65.106	90.749	114.18	131.96	97.285	89.255	42.418	78.456	10.091	72.374	83.37	95.897	49.949	65.262	73.753	86.458	111.26	68.271	114.21	123.76	98.292	119.43	127.45	119.14	116.38	114.98	120.03	93.012	136.27	128.34	119.65	149.24
81.985	115.35	94.596	103.03	83.621	133.14	56.605	97.938	96.67	104.33	28.481	111.17	31.203	73.641	72.172	68.504	77.398	91.357	64.181	91.331	107.83	109.59	80.987	84.223	62.464	96.005	30.294	81.618	74.036	76.517	51.934	80.237	56.46	72.468	76.597	22.921	120.04	116.89	103.8	154.76	122.16	127.05	107.02	122.64	103.94	80.71	146.49	130.79	114.4	143.15
80.87	127.15	84.471	97.741	67.311	112.56	51.213	107.9	64.788	90.766	29.805	102.91	26.471	79.342	53.451	79.747	76.669	85.893	91.344	106.79	84.372	91.198	82.598	86.59	61.199	89.435	31.462	87.901	81.139	61.778	66.483	99.606	61.705	76.676	55.888	12.003	124.57	94.218	115.19	161.12	113.24	126.42	109.03	149.38	105.24	100.35	160.59	158.37	114.73	140.76
93.269	133.47	83.843	104.58	57.28	95.825	73.353	121.71	69.576	103.6	41.32	97.846	36.282	74.201	45.113	69.45	75.531	85.593	126.73	122.63	37.836	80.162	92.939	94.489	31.632	73.667	16.683	86.531	87.259	52.004	51.079	91.901	79.524	94.4	62.768	41.615	114.29	72.351	115.19	127.82	98.637	107.83	102.4	150.58	95.973	119.23	136.73	160.46	109.21	140.42
121.31	135.71	92.799	116.95	68.524	108.1	110.92	134.32	109.34	148.07	70.731	125.48	64.376	85.859	56.695	59.98	76.752	85.899	135.72	120.58	1.5623	77.425	86.691	98.031	-12.037	61.526	25.107	87.077	84.77	51.98	0.051875	55.084	85.331	104.26	58.155	61.78	94.35	77.496	103.87	86.806	85.721	87.529	73.503	110.3	53.274	96.337	74.312	110.98	97.963	128.28
137.88	135.66	93.261	110.36	76.37	105.82	125.81	121.25	140.56	147.54	103.1	143.61	95.312	95.878	76.855	52.87	100.98	109.46	116.06	113.67	8.5342	87.219	55.082	78.975	-40.835	48.838	31.67	82.956	98.896	88.345	-26.983	23.058	83.029	102.97	35.488	53.581	81.786	87.176	96.257	39.995	91.27	70.334	47.106	73.794	37.087	71.992	35.799	61.596	93.63	131.18
135.45	133.54	90.529	114.81	68.438	98.072	123.98	114.61	143.38	136.28	107.91	153.17	108.96	112.31	88.797	62.87	122.14	115.23	94.649	104.96	39.892	85.685	24.275	63.865	-23.754	38.588	27.056	72.075	108.34	117.39	-14.822	17.927	68.599	85.307	-11.962	20.162	73.992	91.493	88.664	22.815	82.542	63.393	21.349	30.864	17.336	35.407	16.353	13.507	85.305	125.87
118.77	128.42	77.547	107.12	68.013	85.673	97.498	99.267	114.61	103.99	111.72	159.91	111.4	137.76	98.181	97.095	138.29	133.75	86.553	102	89.66	78.947	15.271	56.072	43.447	47.743	61.199	77.411	130.89	159.97	41.352	43.169	60.644	69.592	-51.797	-11.176	77.853	95.492	97.72	50.541	84.616	76.63	19.562	23.323	22.798	20.406	33.376	11.526	84.213	116.58
101.67	123.78	69.022	109.57	68.654	79.336	70.516	96.586	83.769	83.714	99.673	148.29	102.18	133.91	94.683	104.01	136.67	144.39	100.55	109	103.79	63.828	29.605	58.928	106.97	72.715	75.539	81.404	144.14	178.68	91.888	75.018	66.532	69.515	-46.35	3.4877	84.143	90.476	107.35	97.196	75.053	92.995	44.473	45.125	51.063	43.603	67.624	46.266	87.46	116.16
98.028	127.23	58.229	97.987	65.201	68.607	36.069	85.559	47.036	45.421	104.08	130.36	93.475	105.21	89.181	86.262	135.92	155.41	117.29	126.48	94.816	62.916	35.967	49.474	103.52	89.259	65.117	85.293	163.89	182.19	113.57	92.427	85.857	84.852	-25.83	38.123	103.22	90.214	120.77	150.25	69.968	126.53	89.825	103.76	104	94.541	125.8	110.86	102.9	127.4
101.09	120.42	69.05	95.892	78.276	92.336	37.105	94.45	44.157	62.262	114.52	122.21	99.251	84.253	90.973	64.152	119.56	138.43	115.49	122.62	72.703	69.936	50.237	59.6	81.255	120.63	72.002	100.62	146.04	147.86	97.953	98.889	94.777	97.935	17.925	83.61	110.83	97.304	114.13	170.15	60.366	130.51	127.7	152.01	131.55	146.45	149.42	147.14	113.15	138.56
97.963	108.1	84.231	87.746	93.834	115.28	56.398	103.86	61.039	89.834	131.64	115.15	114.26	80.503	102.43	65.043	113.98	123.69	107.92	114.16	69.556	95.969	71.878	81.694	64.688	144.43	89.96	119.39	126.01	120.74	93.689	109.03	104.26	110.15	65.405	115.81	110.02	96.906	97.15	140.33	66.791	115.61	147.54	181.68	145.57	186.84	148.9	157.71	113.1	147.45
91.1	99.458	93.23	84.173	99.014	124.05	77.358	114.48	85.743	118.12	144.53	119.74	125.42	101.2	116.53	103.48	119.49	113.84	110.92	114.96	83.116	124.39	100.5	111.72	61.898	139.11	93.514	119.79	120.73	110.89	116.36	125.63	117.17	118.41	83.114	113.54	104.52	93.784	83.419	100.67	81.079	116.41	142.59	177.73	127.62	180.28	132.66	140.35	99.278	132.27
85.235	88.072	104.07	88.403	132.68	151.32	102.35	128.35	131.91	176.51	148.66	143.88	139.44	150.39	131.77	161.78	113.97	125.02	109.62	105.66	102.64	131.02	146.03	158.36	118.62	156.24	162.55	131.48	106.3	122.43	140.46	144.38	122.39	124.25	119.39	113.83	87.131	100.17	80.502	66.3	112.3	102.67	121.37	140.45	90.882	141.49	90.314	104.37	79.396	95.542
92.926	98.181	102.51	109.94	124.54	148.83	103.5	140.81	142.34	193.8	128.36	153.78	134.9	170.46	123.01	192.01	110.88	123.2	116.25	116.71	103.22	113.95	151.55	171.2	127.08	132.6	151.44	108.1	106.31	119.8	146.23	142.22	127.61	127.25	115.54	109.94	80.229	106.12	88.765	74.95	116.61	124.04	89.433	75.925	52.157	69.928	65.051	59.346	61.2	42.391
93.507	93.022	111.62	123.97	132.62	148.52	114.55	140.62	150.75	190.6	108.88	126.37	142.41	164.51	112.58	189.71	103.37	132.14	104.46	110.69	113.17	88.277	155.27	172.38	171.07	146.92	169.03	104.21	98.735	121.94	150.11	138.2	127.69	127.67	160.66	150.08	74.686	107.77	100.09	76.046	128.81	109.78	74.178	27.426	62.057	52.299	44.675	32.093	51.634	16.165
90.337	75.133	127.68	130.69	150.65	159.72	138.69	135.76	146.76	182.69	105.4	100.88	151.56	161.82	110.25	186.2	91.743	120.44	85.206	84.064	137.43	71.794	157.51	170.44	229.63	178.31	217.86	127.93	87.321	111.18	147.1	129.52	114.03	113.31	197.53	185.41	75.961	112.31	106.02	87.318	139.22	89.693	60.531	-9.7093	76.39	58.944	16.009	7.1777	46.244	6.9106
85.242	61.571	132.79	122.45	148.29	146.6	152.1	118.96	128.45	140.9	119.12	74.636	149.77	148.19	117.45	189.59	98.664	95.912	88.133	70.721	164.86	84.387	156.52	154.64	254.41	174.23	213.16	139.49	105.76	102.52	160.14	121.68	107.54	93.237	190.02	180.82	92.027	108.26	109.18	112.09	140.11	111.49	55.649	-16.271	91.933	72.1	11.31	1.2527	42.411	14.183
87.132	56.397	134.01	110.1	147.49	131.87	156.9	104.85	129.23	113.77	139.2	61.788	145.68	132.56	135.81	198.5	108.82	68.679	107.44	69.618	174.68	109.72	165.7	141.97	257.05	150.82	183.28	135.02	126.52	93.396	172.89	118.48	107.56	74.657	164.28	143.79	107.9	104.32	108.36	143.4	125.72	156.13	62.469	0.7294	89.262	68.75	24.886	8.5179	38.08	22.201
99.994	58.496	142.16	101.97	169.68	137.47	161.62	102.24	160.69	130.06	150.43	58.858	151.82	117.71	157.26	194.39	105.86	55.026	120.42	71.008	161.19	123.53	183.49	140.93	261.94	147.07	188.07	132.19	115.33	82.616	166.27	120.25	110.71	67.687	168.11	115.24	108.02	104.87	102.58	153.03	100.31	167.56	79.34	24.83	76.415	53.159	43.368	21.743	37.115	24.209
121.03	79.687	143.38	97.754	166.7	121.21	148.74	97.632	163.88	118.02	141.52	49.001	146.69	87.043	156.58	156.96	103.43	50.816	126.6	91.673	132.72	119.87	171.55	122.59	215.98	130.13	167.39	116.17	96.125	67.02	144.42	117.37	123.35	76.829	160.49	94.913	109.21	102.6	102.88	138.79	66.894	153.16	95.455	49.426	74.077	32.934	84.653	47.769	49.033	24.864
130.58	86.316	150.66	96.471	174.43	118.36	151.56	93.147	156.36	111.73	133.1	48.724	142.64	78.1	144.8	120.31	92.533	59.014	112.69	96.973	119.18	102.8	161.39	114.03	193.43	146.56	194.23	118.71	65.565	61.127	131.88	120.84	133.6	93.286	168.27	103.07	103.31	109.12	105.41	97.669	58.635	94.411	108.14	75.295	79.436	42.477	106.32	75.923	70.232	31.606
121.09	81.909	148.97	101.1	164.71	110.57	160.01	89.188	134.92	96.232	122.52	52.373	125.75	76.621	119.01	88.985	91.319	73.396	103.31	98.17	112.43	93.533	148.23	106.7	172.44	158.65	189.38	115.48	56.72	71.306	139.06	123.04	142.2	112.39	171.86	133.19	94.926	108	102.26	49.641	74.873	43.025	116.2	102	95.992	87.27	106.48	102.78	92.547	58.313
111.53	90.612	126.74	111.66	132.51	99.103	150.9	91.743	102.36	84.002	110.23	76.45	94.987	84.298	87.305	74.618	104.63	85.47	114.49	106.06	99.154	100.55	120.92	95.861	125.94	136.02	146.18	107.32	75.282	86.239	133.39	108.3	138.65	125.4	150.83	161.93	88.676	97.373	90.339	35.698	97.089	45.515	103.85	99.455	96.91	112.59	81.565	104.93	98.389	80.798
110.37	97.137	104.33	105.59	131.84	104.78	130.8	89.577	99.56	97.381	125.53	114.5	94.751	113.48	83.907	96.338	116.92	114.64	114.16	100.22	104.44	111	105.54	91.278	110.23	115.26	154.12	114.48	95.872	111.22	115	92.279	116.97	120.15	135.77	172.05	85.253	102.07	85.606	73.007	128.88	83.326	94.544	92.841	84.892	111.07	53.912	94.336	88.496	84.085
115.08	106.49	99.434	105.79	123.83	92.538	114.09	94.23	117.72	106.38	121.3	101.91	110.38	100.66	89.421	89.47	120.26	130.91	111.83	101.95	102.99	102.05	99.75	85.049	101.96	85.065	118.81	101.86	96.055	106.34	86.49	82.819	97.819	105.25	135.95	171.74	87.631	91.808	84.843	109.99	125.11	107.31	89.129	73.394	78.398	94.297	47.367	76.327	64.31	81.163
127.11	114.16	101.69	85.651	117.26	65.777	95.044	78.127	116.9	73.29	138.35	84.178	134.29	88.47	112.75	94.209	121.68	141.35	99.205	109.59	131.55	87.276	95.252	69.874	94.641	57.814	103.18	93.187	104.31	100.73	79.355	87.261	95.104	86.858	91.952	112.41	113.68	98.25	110.34	155.03	117.54	130.33	85.529	70.868	75.508	58.378	80.06	74.085	56.634	63.919
129.88	105.48	121.57	89.059	119.59	76.66	113.76	83.607	124.08	85.875	137	77.59	143.81	81.176	131.02	91.136	101.85	119.23	88.696	104.65	145.46	71.46	110.34	81.889	117.54	77.911	109.56	94.97	85.722	78.413	86.204	103.11	103.19	79.661	63.635	59.862	125.53	105.14	121.54	151.87	101.5	103.46	73.209	59.453	60.646	34.447	85.847	61.643	65.841	53.692
125.35	103.37	125.37	110.67	99.692	102.99	129.09	103.33	109.26	115.73	113.38	96.417	117.67	78.434	124.99	81.192	85.285	80.254	94.245	103.24	126.34	79.445	108.35	98.338	107.78	99.58	89.73	93.907	73.302	58.837	92.504	108.37	114.35	90.778	39.272	32.777	122	106.04	111.67	121.22	90.59	80.855	54.768	43.601	44.492	20.733	72.851	48.315	92.036	58.752
107.04	101.69	107.91	117.32	69.312	105.08	115.84	106.77	86.565	113.01	88.62	94.16	87.186	64.517	105.51	66.964	92.834	78.033	101.05	107.51	99.083	112.94	93.453	99.698	80.011	102.84	37.218	78.196	88.905	77.775	114.33	109.11	124.95	114.84	61.013	58.017	109.07	99.947	97.513	83.236	108.87	83.583	67.314	65.208	73.751	52.24	80.886	69.884	121.26	91.503
88.296	87.781	96.336	107.03	69.133	101.35	96.722	97.847	83.212	107.06	85.225	75.824	90.398	67.603	97.47	73.899	104.75	107.35	89.123	96.683	95.821	135.61	86.861	97.284	87.768	101.47	31.431	69.422	103.62	114.6	133.95	109.39	118.28	126.58	118.11	111.89	91.444	110.23	92.497	79.145	141.76	101.68	99.84	98.555	105.93	91.005	90.748	96.235	127.31	114.16
89.01	95.16	85.226	84.573	69.232	70.995	67.157	75.904	60.321	60.17	90.331	52.446	98.988	74.672	92.99	79.452	127.53	145.91	92.899	102.61	113.64	134.36	69.644	77.807	87.677	74.177	61.774	82.553	129.11	147.7	125.07	96.993	110.68	130.36	142.07	146.96	94.843	115.15	106.85	100.46	164.32	127.47	102.47	89.353	121.48	88.128	92.988	102.79	104.4	111.44
92.878	93.829	92.268	55.158	90.811	44.666	65.798	45.53	63.526	10.429	120.5	30.486	121.35	81.631	108.94	91.696	147.62	181.74	110.08	114.71	149.91	114.13	82.093	62.414	113.29	67.752	109.36	99.656	160.75	180.03	134.4	101.11	121.36	129.05	134.97	139.68	116.39	120.82	137.73	124.64	179.6	140.74	98.267	85.354	126.72	84.727	94.996	109.52	76.056	103.41
97.83	85.449	119.64	72.686	116.73	76.642	112.68	61.453	110.46	57.759	134.16	47.411	132.8	89.298	125.08	98.86	133.07	152.22	139.67	118.6	143.84	82.786	116.01	76.595	135.56	98.174	122.89	101.82	152.31	156.51	133.21	112.46	129.85	120.27	99.388	105.53	122.78	123.37	140.79	138.73	147.31	132.72	79.059	63.997	77.159	65.417	61.258	82.066	52.521	86.447
95.824	90.359	122.42	92.482	118.78	110.18	137.95	81.993	145.18	104.32	134.67	77.378	123.11	79.536	128.19	93.791	120.52	117.56	165.17	131.79	111.68	85.207	123.97	81.159	108.32	131.25	90.678	93.049	148.45	132.22	136.37	121.74	135.96	118.12	63.379	77.711	117.7	109.98	124.24	127.91	110.43	130.15	77.093	77.965	57.988	73.098	58.347	80.428	57.488	89.861
88.761	101.53	104.75	109.72	102.46	128.84	129.68	102.41	147.31	130.49	115.28	103.99	101.42	70.474	115.94	86.713	104.52	86.447	159.94	136.64	78.263	106.07	100.47	76.942	61.145	146.01	49.712	82.208	136.39	104.19	131.97	120.91	118.65	108.81	41.578	72.296	98.788	96.375	98.224	113.9	74.653	135.18	96.141	119.03	66.882	99.118	89.429	101.22	79.413	99.257
79.07	102.15	86.397	108.97	106.18	135.91	107.43	108.31	126.79	129.46	89.265	114.04	87.951	82.427	103.36	85.791	86.328	88.054	119.6	118.14	78.592	120.5	74.341	77.881	70.803	161.53	91.844	101.36	112.4	97.274	121.86	113.48	85.281	94.099	63.65	98.039	73.154	92.649	82.655	89.277	68.507	114.71	126.76	169.83	109.15	149.54	128.68	137.64	107.49	114.34
76.16	104.46	73.253	103.14	97.183	113.44	85.781	102.38	85.993	88.257	54.62	97.24	71.925	87.445	87.292	72.484	82.74	103.29	90.54	107.47	90.004	114.33	50.305	75.007	95.097	142.4	121.29	111.92	101.15	104.12	109.44	97.913	69.711	87.623	82.46	121.44	62.076	86.01	82.47	58.239	75.036	89.708	145.91	199.21	162.95	197.19	161.04	169.1	132.22	133.7
82.236	103.81	75.944	101.88	87.491	97.852	86.363	97.039	63.745	62.82	36.056	91.723	61.126	94.178	79.714	55.5	82.425	107.69	80.568	98.026	84.041	85.78	45.275	79.401	105.74	109.44	120.13	102.21	94.002	107.14	85.509	81.689	71.895	86.808	70.211	105.18	71.019	91.503	93.585	42.804	92.815	70.75	151.41	209.18	184.91	217.98	167.71	184.69	157.28	153.02
87.651	106.74	78.968	87.639	71.886	78.729	91.309	82.388	70.062	41.256	53.78	81.592	73.215	79.744	86.581	38.859	103.21	126	89.434	105.76	62.365	72.47	44.908	69.856	72.099	71.216	65.561	69.268	112.09	130.32	78.385	75.845	96.451	99.438	53.499	73.662	92.631	94.18	103.82	36.226	124.96	71.117	162.03	221.07	201.55	224.78	173.46	200.36	178.8	175.17
92.784	104.21	88.046	77.333	67.488	79.125	102.18	78.505	100.07	59.539	104.02	90.016	112.52	79.298	111.05	56.141	115.95	128.11	88.366	107.06	47.11	72.128	44.439	57.17	21.219	41.821	14.85	37.02	125.84	138.77	81.322	79.026	105.51	97.819	20.799	28.319	110	113.64	105.77	78.01	139.11	98.567	169.14	215.15	164.39	179.52	168.16	188.4	177.69	158.54
85.69	89.742	98.422	52.925	105.68	87.513	108.99	65.186	132.94	74.235	160.21	87.019	162.28	94.084	148	93.488	121.76	157.14	71.031	96.242	79.71	87.795	59.587	52.629	43.452	66.996	82.888	66.096	136.5	166.96	110.02	95.485	100.87	92.363	47.9	27.787	115.13	126.07	111.86	110.03	158.69	91.203	171.25	198.85	140.53	139.94	156.87	175.56	153.68	129.62
78.142	82.422	106.87	67.237	115.36	83.311	117.03	73.768	135.27	78.805	156.15	61.249	170.5	88.895	161.49	116.12	116.99	145	78.4	103.46	118.7	95.26	71.339	52.321	84.334	82.461	109.28	89.3	143.08	157.77	150.24	107.54	101.35	88.128	73.018	57.778	110.25	113.09	109.95	134.55	119.07	83.708	146.7	142.85	107.98	90.353	137.23	135.31	107.1	87.326
68.165	74.675	112.93	102.05	115.66	88.218	130.73	91.768	126.9	86.394	104.71	35.001	139.16	70.412	152.06	111.55	101.15	111.95	100.16	113.12	144.55	91.254	96.018	68.976	146.29	114.21	115.15	104.24	136.43	130.04	186.49	119.79	114.4	96.599	119.98	115.17	100.51	87.902	107.59	125.34	69.827	59.724	124.46	105.14	107.38	88.46	119.49	110.9	76.974	77.498
67.514	72.432	107.44	122.72	123.05	120.75	134.93	104.23	113.82	111.53	66.147	62.5	100.15	77.982	133.12	110.29	81.401	80.401	109.25	108.43	153.19	90.029	117.22	95.263	184.11	156.32	149.37	120.69	115.64	103.56	189.26	128.14	123.53	111.11	162.88	162.81	95.842	88.846	110.34	113.84	61.711	51.579	120.77	115.97	126.71	118.51	110.5	117.93	84.937	92.498
75.683	90.273	84.905	130.43	90.026	133.42	115.17	116.68	87.183	123.54	40.557	101.29	67.656	71.854	92.147	83.175	79.879	57.816	109.37	110.72	124.49	103.41	96.181	98.273	136.49	149.35	112.42	106.18	92.901	78.775	151.53	121.3	123.56	127.35	187.83	205.56	94.505	91.843	102.11	95.789	79.217	75.212	137.58	151.87	163.26	161.24	122.02	144.1	116.21	127.44
94.209	104.49	70.488	129.4	72.45	154.07	96.411	136.33	71.221	164.3	52.278	160.52	68.329	99.634	59.055	75.137	78.151	47.867	84.975	91.884	98.108	116.51	58.58	101.04	94.925	126.99	128.15	111.07	55.039	60.314	82.624	101.88	92.277	122.86	190.84	223.77	88.005	113.68	87.492	97.871	112.62	102.98	148.37	160.89	154.73	162.76	112.39	142.08	138.45	133.38
100.92	99.983	61.289	104.37	59.631	118.95	70.419	124.07	62.221	137.91	91.504	150.24	92.925	105.24	49.582	74.255	105.6	87.748	63.828	86.382	109.12	132.88	26.314	81.917	99.334	83.913	117.16	103.25	67.677	95.102	74.752	91.542	77.65	113.35	178.63	214.75	92.259	118.46	89.704	99.321	150.1	128.16	174.99	181.04	166.17	174.37	140.22	152.69	148.49	140.2
110.81	94.487	53.379	78.294	68.327	78.53	41.044	94.428	40.565	86.549	132.11	132.45	103.95	122.68	67.161	97.127	134.01	132.76	59.454	87.749	145.6	136.06	5.0659	62.83	141.25	58.881	146.04	115.62	111	141.59	92.248	78.74	75.24	100.4	114.72	153.76	109.59	118.18	108.66	124.07	167.58	142.73	176.84	174.8	153.51	149.86	172.93	149.66	151.13	130.34
115.43	89.934	58.546	81.097	79.634	55.673	33.549	77.615	27.99	55.428	134.65	101.95	93.59	121.57	93.865	112.6	138.24	134.91	73.451	93.566	162.04	119.69	13.488	60.318	176.06	65.812	135.59	108.9	138.94	141.66	120.37	76.746	87.008	90.578	45.415	88.156	124.99	108.65	119.95	153.9	138.73	138.2	164.29	153.74	120.63	115.83	197.35	137.2	146.39	118.05
113.27	92.255	73.237	93.928	93.228	56.96	45.418	74.898	25.57	48.444	111.89	79.788	77.964	108.62	114.12	109.94	117.52	105.75	85.345	94.217	154.16	102.15	46.192	73.722	172.65	102.67	120.39	99.002	127.45	98.642	133.12	89.476	98.656	87.829	24.238	65.666	131.24	100.87	117.67	167.32	98.803	116.43	147.62	135.74	94.707	98.184	202	133.87	139.82	111.59
109.49	100.18	90.236	99.91	99.241	66.523	67.444	82.627	29.915	51.908	91.036	75.271	76.349	95.062	116.95	95.023	91.738	70.618	88.198	92.159	137.61	99.012	80.797	88.047	129.5	127.34	116.17	94.655	91.036	48.108	126.99	108.51	102.94	91.746	56.268	96.755	125.49	100.87	105.12	157.32	72.948	100.56	128.36	118.13	85.184	97.432	178.59	133.69	128.42	101.7
107.3	104.04	104.66	92.675	110.29	78.623	95.092	94.022	53.118	66.245	87.33	77.193	98.483	87.698	107.44	78.193	84.544	69.992	93.066	93.347	130.28	112.52	109.69	100.33	108.25	132.01	157.82	114.39	62.445	45.135	119.17	124.01	108.47	110.2	145.11	175.15	104.42	94.841	89.496	103.54	78.684	76.952	104.94	88.803	104.95	119.42	121.17	121.8	109.52	90.469
111.06	87.45	115.06	85.987	121.72	91.014	117.67	103.36	90.147	92.031	114.81	104.16	132.02	109.48	104.8	95.376	86.623	78.83	89.08	87.818	136.31	111.64	123.92	106.54	111.79	97.074	183.41	118.65	65.291	73.27	120.14	127.65	107.06	116.28	166.62	187.15	91.022	111.05	96.157	86.645	96.369	86.934	96.202	82.519	104.26	131.17	77.763	102.36	102.79	72.437
118.9	82.06	113.27	100.37	117.88	102.28	125.4	122.01	118.38	129.59	118.59	126.23	142.8	124.52	99.99	108.24	94.742	87.784	100.74	94.576	120.72	94.315	116.08	111.82	117.37	58.972	167.17	116.59	84.598	98.187	105.3	112.44	105.89	123.05	140.78	160.32	82.747	105.05	102.56	76.35	98.997	84.737	80.435	58.669	90.306	122.04	45.011	66.341	97.782	62.982
122.2	92.573	103.58	114.19	112.97	111.64	117.23	133.4	123.99	154.22	109.68	141.24	136.68	136.23	103.99	124.12	99.047	98.094	111.8	105.84	101.13	76.253	103.48	117.16	107.53	51.197	139.64	118.48	102.68	102.67	84.589	97.865	102.55	122.95	86.476	108.37	85.813	90.705	106.77	86.894	93.21	77.581	64.704	38.659	69.312	92.774	37.748	41.883	92.013	57.981
112.64	106.04	103.56	115.56	116.67	116.74	113.56	131.84	118.67	156.16	100.3	141.76	126.76	140.99	114.54	135.01	91.376	104.11	112.79	109.83	92.348	71.953	113.09	126.27	87.893	78.294	117.68	122.28	99.325	83.316	75.946	102.31	97.443	110.63	49.848	65.116	94.445	83.287	105.22	105.18	83.313	73.19	56.284	39.908	50.206	62.502	46.267	45.476	79.956	53.725
98.153	116.85	120.36	125.57	107.58	117.05	132.6	136.4	118.71	156.22	78.553	126.12	110.52	122.19	111.48	115.8	75.09	84.336	121.67	110.98	76.433	80.621	137.67	134.25	56.294	100.74	64.026	107.11	72.028	43.345	75.428	114.25	96.499	93.002	47.748	51.885	93.557	77.998	87.501	101.9	52.969	76.725	46.561	42.505	29.191	39.048	41.891	53.934	60.231	49.126
101.9	133.53	127.2	124.99	95.038	118.03	146.61	131.92	112.11	149.83	77.169	137.94	93.433	114.3	101.96	97.945	74.029	69.923	143.94	114.7	67.571	103.15	139.86	125	18.798	96.485	54.932	103.81	64.106	37.578	68.641	108.32	101.67	84.593	46.662	35.932	91.404	86.346	76.087	85.541	42.244	99.804	25.568	38.394	13.222	12.123	24.097	56.151	49.595	37.007
114.93	136.27	121.6	116.84	85.863	118.77	153.52	122.56	121.76	151.17	95.432	155.6	93.914	111.72	98.246	87.17	86.182	77.002	156.34	111.91	60.474	113.83	113.22	99.527	0.99003	77.403	63.091	95.23	80.82	72.93	60.78	86.411	106.48	86.14	42.816	9.0115	88.134	103.52	81.066	66.546	66.731	116.82	24.273	53.704	20.994	19.262	19.799	62.285	58.694	43.268
126.42	127.56	107.28	106.65	76.19	108.41	147.89	116.24	135.71	149.54	117.13	160.8	108.69	111.8	103.8	86.249	99.017	95.622	144.93	103.83	52.605	97.608	68.247	69.314	-9.2877	55.55	56.232	77.368	106.58	110.34	46.863	61.04	98.476	88.395	22.043	-26.594	94.267	120.63	104.56	74.209	113.14	121.93	40.608	76.518	41.106	47.243	41.19	72.25	74.064	64.389
132.22	121.28	94.635	98.323	80.823	106.41	137.2	123.16	141.06	158.2	127.3	160.13	127.13	125.2	115.1	99.963	102.34	113.22	120.15	95.432	50.778	70.319	35.664	58.752	-2.9213	60.44	80.936	86.018	112.99	121.84	24.768	46.1	76.601	89.523	13.872	-29.527	102.07	124.39	124.75	103	150.4	108.2	38.329	55.863	50.276	54.685	48.341	59.495	70.64	72.28
126.05	116.08	96.593	102.61	84.456	107.55	130.9	139.95	139.42	167.51	115.97	144.91	128.63	131.76	117.43	113.16	95.933	101.92	105.27	96.537	48.297	49.986	46.85	73.557	8.5206	70.779	73.977	91.604	97.583	93.833	22.658	54.03	59.451	84.449	23.03	2.5993	107.84	111.92	128.25	138.32	136.82	103.07	20.653	11.316	41.346	36.609	43.302	32.994	50.867	63.88
108	107.76	101.82	91.715	101.42	111.02	117.1	130.82	139.42	156.07	111.58	119.75	118.97	127.62	114.27	127.29	102.87	103.59	106.72	106.43	60.248	64.1	100.08	98.366	48.144	90.08	74.962	99.198	93.454	92.699	67.626	83.233	70.371	85.651	78.147	63.39	107.34	90.786	119.83	138.18	106.84	104.43	22.732	11.62	62.301	42.377	52.58	36.758	45.55	67.266
106.17	120.36	89.519	76.956	125.54	140.32	80.695	108.37	114.51	157.6	116.38	150.99	90.537	151.03	101.71	152.62	114.31	109.36	114.02	109.14	70.98	98.748	129.32	119.17	86.357	110	154.29	137.75	95.766	115.65	84.934	90.96	81.618	88.895	117.94	102.7	99.479	86.484	100.98	120.77	85.506	107.84	29.071	33.466	70.457	35.992	56.222	47.818	66.79	70.231
101.07	133.8	75.123	84.635	109.17	135.31	48.301	94.714	89.774	145.2	102.8	144	67.314	134.14	79.874	150.35	127.86	110.99	119.19	116.23	62.265	124.43	120.96	118.41	103.53	100.54	130.58	120.94	106	134.7	101.11	93.027	98.824	95.097	140.83	130.85	89.007	83.386	75.74	92.414	67.918	111.83	76.399	94.235	86.261	68.938	88.462	81.255	91.624	95.032
90.556	130.29	66.79	81.401	103.41	105.84	27.722	77.255	63.275	102.28	107.91	125.65	69.821	126.39	77.897	148.98	128.12	134.36	88.539	103.7	80.106	130.05	91.528	109.27	134.7	108.45	134	108.71	115.2	156.11	109.43	102.68	99.479	95.592	133.92	131.54	95.944	109.36	80.812	95.171	105.59	111.09	142.39	176	108.22	127.06	135.51	143.64	113.63	129.82
93.517	137.4	59.391	83.232	83.674	60.746	15.66	73.164	9.5342	31.624	112.49	118.41	65.814	126.23	80.048	141.47	123.09	137.88	70.515	106.75	110.2	126.95	44.004	93.124	121.71	103.98	140.4	113.24	127.56	147.33	99.551	108.1	96.309	99.127	66.452	109.56	122.8	138.5	106.34	138.96	143.67	140.97	150.85	181.36	102.95	124.19	154.02	173.39	112.3	131.59
84.46	109.05	90.349	111.34	85.741	49.153	62.153	94.632	25.014	15.29	94.956	73.262	68.617	92.736	82.902	98.234	101.53	109.09	77.673	108.92	123.32	113.51	68.223	108.78	142.47	134.89	106.19	102.99	110.04	108.6	125.08	135.01	112.31	109.51	66.838	129.96	130.21	138.33	122.46	144.12	141.92	136.62	134.14	148.78	105.95	128.41	134.11	171.6	95.199	135.06
84.055	77.014	116.14	124.24	120.76	94.303	108	103.28	69.242	44.753	90.995	69.157	70.174	76.644	86.21	63.206	85.983	84.163	98.682	102.99	130.74	112.84	120.04	130.18	169.67	191.49	139.27	125.26	94.308	93.602	150.28	146.56	134.06	121.88	103.49	148.64	119.77	125.24	130.06	116.5	131.03	107.72	101.37	113.52	120.37	123.22	101.85	150.6	99.172	137.6
88.84	61.178	118.8	130.1	133.47	148.48	125.05	103	107.32	88.081	80.241	90.879	64.246	59.053	74.644	29.356	79.181	59.68	113.27	91.96	111.92	112.63	140.93	125.31	154.97	215.67	133.26	130.41	86.726	89.787	146.53	125.17	139.85	121.18	126.93	141.05	96.991	101.82	118.49	77.868	103.74	72.826	92.836	113.4	137.62	128.59	99.547	130.76	128.96	152.1
99.394	76.836	88.722	112.99	110.92	163.79	92.589	88.12	90.388	90.212	77.563	143.06	55.188	63.774	59.639	22.97	79.621	52.303	98.372	78.827	95.403	108.82	91.672	81.206	91.307	180.06	109.58	126.13	96.1	96.602	98.016	76.267	109.19	100.05	77.736	84.342	87.166	95.307	105.36	81.349	87.172	70.33	113.25	149.7	144.49	133.18	138.2	132.05	173.68	163.87
88.418	86.975	63.806	78.747	81.391	117.89	54.845	65.202	60.97	41.289	77.783	148.09	60.816	57.62	57.439	18.556	76.909	74.448	56.487	66.247	96.858	98.151	34.351	32.406	56.5	122.81	63.219	102.25	102.93	109.43	61.263	50.698	65.48	74.653	33.271	42.047	91.911	96.375	101.28	94.134	92.849	73.512	176.73	234.11	186.6	194.75	206.43	186.83	217.32	200.03
80.841	103.17	53.674	58.89	55.49	56.844	28.536	57.63	18.737	-7.6328	77.438	142.3	58.859	62.296	64.311	23.51	64.604	74.442	31.579	70.757	103.49	86.287	-3.7544	11.028	28.438	53.434	43.581	86.994	92.764	86.873	26.472	44.102	28.718	56.922	-20.586	15.829	108.94	104.85	104.71	121.24	86.282	98.496	208.04	273.08	207.65	219.15	241.22	232.6	239.48	213.68
72.05	109	58.859	45.662	56.597	14.705	20.948	47.103	3.9377	-40.073	82.457	104.9	58.239	55.505	77.029	18.377	63.077	80.932	36.341	91.029	111.08	89.871	13.744	23.613	23.402	19.414	67.984	90.012	80.512	67.03	26.652	56.725	32.673	63.481	-4.7172	40.199	121.52	96.34	114.32	102.09	86.217	99.212	211.49	279.47	246.95	236.45	247.87	271.57	245.14	231.12
67.287	101.58	84.959	75.794	66.373	30.32	48.659	63.817	39.014	6.5989	65.017	55.429	59.484	36.207	77.005	-1.5016	59.381	62.434	61.169	103.72	85.333	87.977	75.366	68.958	23.493	25.631	67.735	83.204	48.684	25.295	31.813	64.818	58.671	74.983	69.639	99.034	108.67	70.684	105.39	49.992	62.758	61.41	182.64	225.36	239.54	219.57	208	248.24	214.07	231.48
70.33	84.418	102.29	78.524	112.41	85.719	65.822	56.303	80.793	59.027	89.389	62.795	80.942	72.455	90.219	32.878	66.014	86.887	55.598	81.134	90.226	88.538	138.25	111.45	48.309	78.068	151.34	110.39	46.569	38.67	36.27	65.268	73.236	72.892	129.16	112.4	102.29	81.573	116.37	42.356	90.197	31.053	148.61	173.04	187.99	173.73	168.34	201.66	166.85	200.48
83.762	101.81	98.948	94.585	107.46	116.05	69.647	69.043	90.714	89.619	79.217	71.997	88.249	85.13	83.301	61.672	95.913	118.51	78.016	85.252	77.218	97.003	143.13	120.53	48.387	103.86	149.78	121.91	78.553	75.714	29.409	54.632	88.263	85.66	162.04	130.64	94.187	69.053	102.87	49.336	94.018	31.497	84.883	59.841	111.52	96.178	108.57	100.14	88.14	136.47
86.717	97.496	100.8	95.402	108.25	118.72	79.457	77.849	104.06	93.912	88.753	86.16	104.55	101.19	95.025	111.24	113.86	144.03	87.906	84.643	82.395	97.038	142.65	118.28	88.804	119.96	116.96	106.9	120.01	123.74	59.966	77.481	93.005	93.177	148.09	104.42	102.65	87.128	104.38	103.11	99.928	78.012	60.594	19.941	54.115	55.046	84.897	39.41	41.478	80.926
91.705	96.308	95.68	84.796	117.5	109.56	82.6	83.946	101.7	87.248	106.42	110.04	107.63	115.84	111.66	147.73	118.84	146.2	108.76	98.266	87.211	99.141	134.13	114.16	127.2	127.15	125.84	109.61	144.26	151.15	93.033	110.42	97.368	108.28	113.91	66.438	118.95	109.29	113	142.19	107.04	126.8	49.649	28.539	42.892	39.017	79.197	26.442	45.581	55.059
101.78	102.3	91.741	91.212	120.93	111.68	89.86	103.81	96.166	108.77	111.14	130.77	95.341	120.98	114.84	148.77	103.25	101.5	136.02	118.13	70.67	94.349	126.87	119.25	119.71	119.82	141.88	118.44	123.3	116.19	99.926	126.15	99.362	115.74	75.325	36.838	126.61	122.6	114.03	145	97.242	146.61	42.588	50.959	42.264	27.382	74.545	34.664	73.828	54.213
103.8	105.54	94.939	99.347	135.86	132.06	106.68	122.62	112.79	152.39	102.76	120.67	92.609	113.09	106.87	116.71	85.538	77.392	144.59	123.19	57.379	93.41	134.59	133.89	110.71	136.61	183.75	144.04	75.368	77.34	90.57	121.49	101.22	115.39	104.59	65.606	112.55	114.5	103.1	87.988	101.85	101.67	52.605	74.505	63.575	54.498	64.575	56.735	87.006	81.264
109.07	122.51	93.223	112.19	123.95	144.51	109.03	137.37	111.96	177.17	75.979	115.12	79.797	107.22	84.626	81.491	77.966	71.305	132.41	115.61	54.06	95.253	117.79	133.82	72.169	133.37	182.43	157.5	44.971	52.732	50.731	88.697	89.056	99.825	117.08	101.92	96.935	102.31	89.268	49.245	98.072	68.066	59.611	66.144	56.049	65.998	56.523	62.76	68.857	94.915
109.49	130.96	85.204	96.095	115.86	132.9	89.733	117.08	100.22	146.21	71.044	119.06	73.34	115.72	81.36	87.704	92.134	111.79	98.553	96.32	92.152	108.83	94.861	116.74	71.101	126.86	179.85	157.81	71.835	94.268	37.247	68.683	75.194	84.918	116.5	122.99	97.211	106.14	96.376	57.172	108.49	78.689	86.401	82.379	60.965	88.629	82.899	88.706	52.012	99.473
100.62	120.7	81.724	82.619	106.2	102.66	70.235	87.77	91.998	94.278	68.132	112.78	64.133	111.91	93.009	107.94	106.85	139.31	69.525	79.75	126.19	112.82	85.181	100.43	108.14	116.2	143.51	126.07	119.45	139.72	55.945	76.946	67.791	80.266	115.14	130.11	107.11	110.92	111.75	87.317	105.13	109.55	126.83	128.1	85.149	124.81	131.8	130.29	64.81	112.97
90.007	105.05	82.997	91.503	94.17	75.79	58.56	72.977	79.096	56.94	57.911	103.67	43.539	101.09	103.3	114.33	102.54	112.79	61.277	74.761	121.6	91.052	92.668	101.32	139.07	103.54	106.91	91.152	138.34	123.05	70.531	95.612	62.395	80.761	107.77	118.21	121.05	106.77	124.27	113.3	90.178	121.38	147.64	164.14	102.57	140.67	164.5	159.92	104.14	132.07
79.473	96.438	81.362	95.536	87.322	50.883	46.776	58.861	56.819	13.046	64.548	83.453	31.386	91.794	107.97	105.26	96.923	78.865	70.628	88.608	102.21	64.169	112.34	109.42	136.61	93.429	101.69	83.356	135.03	73.824	85.983	111.48	68.521	83.723	102.83	96.641	139.35	93.16	136	120.18	102.59	110.47	143.05	175.32	120.27	136.45	172.35	173.11	138.84	146.05
79.179	99.595	92.416	119.63	86.066	65.622	57.976	80.431	46.531	27.819	62.775	80.759	28.625	99.399	94.785	79.634	76.297	35.492	85.389	97.152	66.812	35.895	131.53	133.38	109.09	97.046	116.55	106.73	86.884	-2.0023	67.529	106.94	64.618	75.664	93.803	81.52	140.55	81.206	125.42	120.06	111.81	83.333	99.012	109.27	87.48	88.551	114.33	123.31	131.52	126.97
82.838	103.55	106.71	124.92	93.418	84.33	74.864	97.933	56.652	44.644	70.407	77.342	44.53	104.3	81.351	59.189	71.843	40.963	96.704	100.25	60.173	39.877	142.98	145.44	89.813	111.48	123.6	136	57.498	-13.931	65.331	103.65	67.78	71.5	99.919	84.221	134.34	78.689	113.52	114.45	127.34	76.616	64.287	42.096	72.635	56.541	60.42	73.614	102.32	99.207
92.184	100.32	115.86	114.5	101.35	95.671	92.324	103.44	84.711	59.101	84.23	77.431	70.337	97.024	79.842	61.831	84.743	73.185	104.78	96.851	83.57	72.956	137.23	135.03	88.932	123.1	105.83	143.49	66.771	37.428	86.086	108.09	79.618	76.964	111.88	96.958	125.08	90.442	107.86	112.56	128.09	101.84	58.834	18.435	89.176	51.314	50.139	53.814	88.516	80.217
103.18	80.465	119.2	94.689	125.83	110.81	116.03	96.075	128.14	85.52	110.72	86.682	105.68	93.063	101.38	97.241	99.676	103.97	102.48	79.09	126.72	108.07	129.27	116.69	123.07	143.52	122.85	141.63	94.879	108.72	114.4	117.48	93.062	87.295	136.1	111.83	115.73	116.61	112.73	112.32	126.69	122.7	78.199	46.692	119.72	67.167	75.359	67.085	107.98	79.119
107.43	60.41	119.76	96.798	122.56	103.95	142.74	94.763	159.73	102.85	115.05	70.606	124.1	67.716	117.57	113.77	107.13	93.645	104.77	69.292	139.36	110.98	121.44	97.912	135.95	134.71	87.448	106.93	114.06	123.75	122.74	114.99	105.53	93.294	149.1	120.84	112.83	123.66	116.68	107.56	109.77	121.06	95.189	76.67	129.07	81.77	106.65	81.916	132.94	93.743
118.67	72.312	106.04	96.739	101.88	83.027	136.99	85.57	133.1	83.141	125.08	77.872	118.69	72.168	122.68	127.58	114.95	71.864	110.46	75.952	133.91	92.625	99.319	81.268	101.98	92.331	80.714	94.352	129.75	98.968	89.7	86.386	105.45	90.152	104.47	90.491	128.55	121.93	125.33	133.07	105.81	131	69.797	50.962	88.654	40.344	106.24	63.476	133.92	77.872
113.29	77.862	122.29	107.85	112.06	84.697	143.39	89.463	128.33	93.705	122.35	65.675	118.54	82.856	118.59	109.8	102.34	65.127	104.42	70.194	105.82	60.96	122.28	106.25	127.64	90.24	105.76	101.37	100.78	64.467	58.904	73.199	92.517	84.976	123.48	97.174	126.09	102.45	116.06	132.46	105.31	102.54	43.626	-2.2527	51.378	25.668	57.884	23.93	100.53	58.676
102.18	76.466	147.63	106.43	137.42	86.287	137.26	83.157	131.61	94.366	136.33	51.372	130.9	95.983	117.34	96.325	89.565	80.817	86.373	62.187	91.083	52.051	158.18	134.21	177.9	97.882	121.66	101.05	77.415	64.474	69.883	87.311	79.034	81.083	159.17	111.43	117.15	95.711	107.68	138.48	102.03	105.5	52.379	-8.2437	56.96	45.826	37.889	14.47	74.036	45.514
102.67	91.622	152.21	111.61	132.14	76.875	111.45	83.979	113.5	82.06	133.59	49.024	125.45	90.315	103.97	75.522	83.267	78.73	82.513	71.384	75.712	71.829	154.89	135.32	177.21	82.338	96.499	91.662	70.909	69.519	80.167	98.928	70.62	85.842	174.71	134.99	105.11	90.574	95.165	136.81	75.834	132.76	69.351	11.752	91.78	66.268	53.886	30.352	73.997	51.548
100.83	86.156	146.23	114.01	133.94	81.029	103.77	89.691	117.42	85.555	134.84	56.421	126.18	87.75	104.1	73.495	72.228	66.332	71.278	69.927	84.312	98.343	144.28	124.75	169.65	82.824	95.774	88.097	69.215	72.704	93.464	110.07	70.493	87.779	182.7	156.43	94.112	105.97	93.258	128.92	70.107	137.49	103.76	76.703	128.86	104.4	92.147	78.353	98.44	87.463
99.739	87.543	122.57	119.05	107.56	74.165	101.25	100.94	111.53	73.198	115.63	66.502	101.52	80.655	99.439	66.166	69.61	44.28	76.337	81.167	92.307	113.21	115.74	102.14	109.83	66.874	74.623	87.663	79.784	55.737	78.741	98.828	84.116	90.213	140.32	147.66	100.97	113.49	103.56	119.34	83.121	120.16	113.86	115.42	131.78	119.59	121.28	119.37	112.97	129.38
97.025	91.382	101.82	120.09	78.74	69.92	103.87	109.89	105.96	63.937	90.924	82.031	67.677	85.97	96	64.684	74.213	35.871	86.723	94.493	96.577	107.67	94.409	89.411	50.545	51.658	54.22	89.718	92.418	40.92	54.336	79.988	102.05	92.024	63.276	99.413	117.1	112.48	121.18	119.39	105.22	91.938	103.85	112.57	98.897	108.98	124.43	130.73	102.31	147.01
103.73	100.4	95.626	114.26	80.193	91.918	104.56	113	99.226	89.154	85.111	123.26	52.172	124.66	101.49	92.828	81.289	48.738	90.383	97.192	100.18	90.544	87.27	97.432	43.477	57.72	95.277	107.66	95.175	48.262	35.387	66.94	105.67	93.414	-10.573	32.266	123.52	112.96	133.16	134.93	113.84	73.837	81.545	71.269	46.41	63.416	99.656	99.863	77.654	114.6
95.046	107.8	91.114	86.197	72.637	57.88	79.393	80.254	78.78	43.369	77.364	88.796	54.35	98.418	94.26	68.364	113.82	111.51	87.052	111	90.259	80.525	83.285	84.574	69.32	62.404	71.182	93.583	116.28	101.41	62.948	72.859	113	108.91	5.5052	21.59	123.52	71.888	143.11	90.699	118.59	46.226	110.1	95.606	111.48	102.98	138.03	123.8	86.953	132.02
102.74	102.35	100.61	82.37	90.638	66.439	75.611	72.981	67.519	61.835	98.109	93.393	95.012	105.46	97.399	79.129	118.68	127.38	61.854	95.115	81.741	63.046	76.354	77.638	118.09	74.256	88.105	81.923	105.79	112.53	79.567	73.077	89.241	98.5	30.216	27.871	107.1	69.364	132.55	92.093	92.311	57.787	134.04	114.67	126.92	102.6	152.44	111.09	112.34	117.02
103.54	83.803	112.28	93.56	105.93	80.695	92.415	84.88	77.711	89.037	107.77	84.651	137.27	96.801	96.49	68.891	110.51	122.54	39.184	72.467	70.94	52.18	72.708	72.122	156.47	92.244	87.57	73.796	84.08	95.355	86.263	68.791	69.854	83.162	95.996	82.578	88.968	70.061	108.06	87.209	76.879	64.961	154.23	135.1	136.41	124.92	145.82	98.79	141.71	126.53
106.35	79.004	99.818	86.046	92.937	72.358	85.851	83.375	69.536	62.233	122.73	101.66	142.77	102.02	97.401	77.908	115.56	118.9	39.568	72.153	86.647	69.196	53.53	56.782	118.72	74.334	62.594	73.958	105.13	88.959	91.809	62.688	75.963	73.682	97.254	96.013	103.01	88.934	102.13	125.67	98.334	123.61	152.65	149.62	124.89	126.76	142.59	99.54	160.36	129.59
102.04	72.566	96.283	81.106	91.63	85.008	89.832	88.989	90.824	67.671	117.97	134.93	119.92	126.27	104.62	106.92	113.55	120.64	56.385	72.686	112.76	97.507	66.345	78.387	96.413	80.458	68.092	91.811	121.23	101.89	105.46	80.65	96.908	79.733	99.593	91.756	114.04	110.71	99.207	156.32	137.82	156.87	137.24	143.88	101	126.79	114.46	98.53	150.24	122.71
91.185	80.133	95.64	91.451	59.476	71.868	91.531	98.357	111.32	67.579	75.33	127.94	74.741	112.48	97.699	116.03	123.08	124.54	95.497	98.014	118.54	126.36	86.421	103	67.63	69.813	-1.6928	74.825	138.54	128.52	137.64	114.42	130.09	105.38	106.7	86.868	112.07	98.196	90.529	139.35	151.84	155.47	124.55	132.68	108.11	138.28	102.57	106.98	120.21	125.52
99.312	99.049	93.915	107.57	44.101	80.268	95.321	112.19	111.94	98.755	60.207	147.57	55.349	128.45	97.809	156.77	128.94	117.95	119.14	114.29	124.96	138.99	92.722	116.8	54.649	54.941	-8.9332	66.612	139.69	146.13	147.56	130.04	135.16	117.86	73.303	54.698	97.961	99.929	80.478	131.46	140.89	146.43	97.442	102.54	83.287	98.097	81.73	88.509	86.352	97.481
96.915	101.94	98.855	122.35	40.959	78.777	117.24	123.5	126.96	119.78	56.313	99.892	79.089	96.812	95.275	148.32	137.51	127.21	124.32	123.72	115.28	135.28	99.645	104.25	75.154	48.999	-35.342	41.279	126.3	153.24	154.81	128.27	134.16	123.21	92.376	74.078	72.241	78.175	60.256	74.154	115.48	95.286	100.43	101.63	99.944	112.61	74.01	84.46	66.849	108.34
105.35	111.82	84.124	108.47	47.864	78.442	111.1	113.37	107.8	103.69	86.728	77.087	109.99	79.53	95.085	131.13	144.54	140.25	113.26	126.05	114.71	134.24	71.387	63.868	63.16	31.793	-6.7259	47.187	124.69	147.83	123.15	94.351	121.93	114.67	69.608	72.609	68.244	73.282	53.346	51.993	97.481	79.968	104.98	110.1	111.49	116.36	81.331	88.946	78.475	115.99
107.29	112	74.797	92.251	59.581	84.689	95.963	100.58	90.783	87.045	103.52	65.156	119.82	63.177	91.855	98.629	129.35	132.81	98.505	117.87	112.12	135.34	50.019	42.991	44.786	27.874	27.679	64.623	114.51	120.62	87.203	72.343	111.3	104.56	54.536	68.253	73.746	76.4	54.427	51.123	77.207	80.322	122.71	131.91	125.35	132.34	104.69	111.5	109.13	123.35
100.29	105.29	81.031	96.111	74.296	104.79	88.316	103.4	86.697	103.61	80.935	65.394	100.85	53.159	83.02	67.562	92.757	102.3	92.394	103.94	104.32	136.75	56.145	67.645	53.098	59.04	72.249	94.045	85.689	86.509	72.815	86.229	106.29	106.7	88.063	87.726	68.392	75.205	54.034	43.841	56.646	63.111	132.1	135.55	137.18	145.26	118.03	131.74	130.54	121.41
88.711	97.989	86.355	98.113	69.994	92.115	72.999	95.258	68.079	81.684	65.521	71.803	72.686	55.685	78.356	70.568	71.923	77.674	91.245	102.49	113.58	135.8	77.642	98.169	59.356	78.875	68.527	98.06	89.154	82.679	114.18	130.44	112.58	112.16	104.17	85.261	76.506	84.99	78.662	61.333	62.383	74.316	132.22	148.73	145.01	137.46	151.14	162	133.48	110.77
83.86	89.72	104.6	119.88	81.713	105.45	93.262	113.95	76.643	110.32	67.381	90.189	73.844	82.937	83.034	101.48	62.779	62.014	96.3	97.226	116.63	118.15	120.09	138.47	106.05	117.13	78.112	100.65	88.561	93.37	162.64	168.28	115.17	113.94	129.44	99.608	75.645	98.542	93.117	76.799	78.194	73.399	92.431	106.38	101.66	91.394	117.02	129.57	93.413	79.79
88.649	90.112	117.72	131.12	94.915	120.67	119.55	133.02	100.15	142.83	103.28	103.73	105.76	110.46	95.627	136.92	81.154	75.394	109.38	99.71	114.14	101.64	152.09	151.42	141.27	133.33	65.46	89.183	108.31	123.51	196.41	174.39	119.85	110.09	123.44	103.29	84.952	111.43	101.71	97.331	97.375	92.684	48.508	53.35	43.285	41.483	62.104	68.929	43.857	48.047
101.08	110.08	118.38	131.9	94.169	129.8	128.27	147.63	121.19	171.97	126.16	106.73	130.79	112.49	96.626	134.89	106.61	99.315	133.33	110.75	92.944	100.23	151.21	139.8	132.45	118.8	37.159	79.11	126.02	142.73	178.44	144.71	120.48	108.82	104.71	105.11	97.445	103.72	96.387	96.553	96.407	108.35	28.814	14.181	15.075	21.934	26.534	22.047	22.319	37.675
111.18	127.97	108.2	108.78	94.067	124.96	110.71	135.59	127.83	175.65	135.35	115.73	139.41	110.99	95.086	125.32	115.01	122.79	139.94	112.99	90.415	117.84	127.79	118.12	98.411	86.562	43.331	81.864	132.56	148.13	140.26	113.51	111.83	106.79	86.004	89.741	108.01	100.64	97.08	96.094	90.917	118.2	61.821	43.09	39.365	46.042	58.249	42.513	51.322	48.547
104.15	117.94	111.02	94.117	107.28	117.08	109.45	121.24	144.66	179.21	107.2	111.33	134.58	103.56	89.467	104.67	88.196	125.6	122.24	94.89	100.59	128.91	124.49	117.17	97.307	77.928	79.17	91.231	97.646	124.69	114.34	109.44	97.46	106.72	132.39	105.54	94.314	97.037	95.828	74.654	85.18	77.217	121.46	109.95	98.129	111.69	112.08	108.16	98.696	84.512
108.07	118.73	101.12	88.952	97.015	89.693	100.47	105.44	115.03	136.71	79.431	135.83	106.81	119.03	78.399	107.99	64.698	97.928	110.59	92.679	117.78	128.19	109.9	107.5	55.453	44.183	98.909	96.73	73.976	83.682	93.93	105.72	89.024	106.87	129.44	98.092	87.132	106.47	101.83	96.413	79.199	73.057	121.9	125.55	109.34	103.66	135.79	140.45	121.97	89.214
105.12	117.56	109.05	121.48	71.413	66.186	127.09	122.75	114.81	115.69	32.269	106.12	83.565	92.817	58.745	79.201	60.026	58.359	132.52	113.13	92.397	108.99	127.93	109.83	31.052	29.516	19.691	65.06	49.372	39.925	94.674	106.44	107.65	122.19	162.88	140.82	68.411	80.892	77.907	82.702	49.871	57.639	70.305	62.881	93.818	81.015	79.771	96.398	91.985	91.003
105.37	107.12	123.9	123.21	108.05	96.544	152.11	125.64	143.05	139.53	50.421	104.05	96.741	109.21	72.834	92.212	71.222	65.855	140.39	110.84	86.855	97.256	170.37	130.74	71.327	81.856	60.829	77.9	41.523	55.792	95.291	105.84	119.42	131.61	186.34	156.75	61.141	81.889	62.157	77.089	61.141	52.066	19.252	6.3266	67.919	60.08	-4.2612	28.49	61.38	80.214
101.86	104.92	123.03	94.371	124.72	100.73	133.55	96.764	151.17	128.1	93.415	84.771	116.59	106.15	96.078	112.69	106.98	109.1	140.56	116.73	101.54	113.87	181.87	129.4	89.136	110.9	68.21	76.014	80.549	113.4	109.9	104.31	128.61	132.49	161.94	125.64	79.689	89.263	68.918	79.631	84.872	90.37	35.617	36.029	93.98	83.904	6.4006	23.47	65.512	85.84
106.38	121.58	113.11	93.574	104.04	103.92	102.04	90.889	125.1	140.78	93.073	84.569	114.24	97.696	101.1	120.94	122.07	123.42	134.97	120.18	106.78	134.47	144.2	124.83	76.76	107.39	66.168	82.232	99.699	131.01	85.51	88.403	111.67	120	119.54	92.262	92.991	91.962	73.07	80.441	80.417	119.62	71.757	70.777	112.33	98.169	55.688	43.939	80.731	85.616
101.87	121.94	99.936	94.558	69.963	78.33	78.639	83.517	89.424	114.16	83.529	78.12	112.75	84.929	102.05	121.35	124.63	139.48	109.62	118.52	121.64	143.29	100.07	107.43	67.417	80.153	39.226	75.092	111.19	136.38	86.906	87.636	98.984	102.56	102.74	77.871	105.32	96.504	92.34	81.329	85.949	126.67	124.29	136.49	145.29	136.28	135.42	115.56	95.25	103.48
111.84	120.71	83.095	92.911	60.414	73.057	70.123	86.228	50.447	88.006	98.377	126.1	112.05	120.55	105.85	139	116.38	144.2	82.411	108.74	127.97	126.6	65.101	89.96	58.905	58.596	78.443	92.16	103.58	130.35	81.181	85.744	93.47	89.473	79.404	65.298	113.24	114.18	109.55	102.34	99.344	116.42	113.42	138.75	124.44	119.51	144.38	147.22	89.941	98.806
125.68	129.01	77.514	110.16	53.505	79.319	83.169	116.09	42.088	89.654	96.594	150.73	98.975	131.68	92.883	118.27	110.77	123.38	96.9	116.69	79.777	91.024	61.253	85.313	42.606	52.663	77.511	93.135	74.919	107.2	71.449	85.844	111.84	102.18	85.61	90.045	101.88	92.799	89.249	77.006	77.447	66.223	49.476	60.263	83.479	82.323	72.88	106.71	63.022	92.233
134.28	124.19	84.285	105.92	76.437	96.646	93.306	128.74	68.257	110.06	132.2	163.81	101.56	150.21	97.816	134.47	108.04	100.31	113.17	118.95	53.871	64.762	90.226	94.681	46.407	67.335	83.627	77.868	64.942	103.67	95.098	104.3	127.91	111.46	57.818	69.379	92.584	91.216	72.177	72.039	54.822	46.821	22.322	26.169	44.755	52.092	26.681	60.396	57.031	74.669
129.57	122.79	97.884	107.79	108.24	125.31	103.53	143.13	112.94	164.5	131.05	139.52	99.612	141.75	98.15	142.57	102.5	89.894	131.91	119.43	51.359	65.768	121.17	125.02	93.288	116.59	122.53	90.086	59.325	108.26	113.71	121.84	122.33	121.87	78.201	80.473	70.283	73.37	50.624	30.755	40.668	8.6627	40.952	22.823	46.441	59.745	13.722	29.623	61.977	72.653
116.56	118.83	97.811	97.059	126.76	137.06	96.889	134.74	136.65	179.22	124.72	115.66	101.39	134.87	106.26	169.83	104.86	108.27	124.26	118.66	100.7	91.515	121.84	139.69	143.44	145.85	160.37	115.33	91.351	126.49	137.71	128.62	98.96	114.74	88.748	81.587	67.899	77.214	63.142	32.702	63.752	24.854	103.26	82.263	71.604	85.378	69.56	54.709	74.343	79.966
105.87	114.1	92.101	100.31	120.33	147.12	98.341	134.83	150.11	179.88	105.15	104.13	108.49	126.85	113.72	184.75	110.39	125.76	106.66	121.95	139.21	111.81	102.33	138.17	168.57	140.86	140.98	125.65	124.84	123.85	146.69	117.74	82.97	100.84	103.94	100.47	75.343	86.588	80.175	70.048	85.968	80.224	147.14	126.75	77.885	98.651	117.48	81.78	66.208	85.971
110.14	121.51	76.281	92.888	107.83	156.05	90.361	129.67	139.95	158.62	104.62	127.26	115	135.1	120.09	180.92	123.63	141.79	94.466	129.96	135.06	118.13	77.206	121.53	141.09	113.43	119.39	130.9	144.43	114.81	124.59	93.538	91.231	98.241	108.02	117.97	91.264	95.194	88.424	113.56	105.22	144.16	137.82	127.29	69.228	87.113	125.32	90.892	55.12	86.824
121.33	129.2	73.29	88.652	103.23	165.21	87.121	130.76	127.14	158.02	115.54	158.07	117.55	148.32	119.26	158.13	122.14	126.26	94.223	128.54	80.638	104.4	79.025	117.27	87.602	89.786	105.37	116.09	118.99	87.474	83.797	79.389	112.1	106.42	105.17	126.2	94.158	100.53	71.722	125.89	97.822	171.1	100.47	96.833	49.198	68.116	97.692	75.105	58.342	80.44
121.98	131.8	78.022	77.838	103.39	141.3	77.971	119.4	102.54	138.92	123.38	154.82	108.42	141.73	105.48	119.52	113.06	112.92	100.81	120.31	28.414	96.426	99.036	120.84	48.125	84.312	116.82	99.294	80.427	79.699	59.209	86.572	130.2	124.7	117.62	137.36	85.353	97.259	53.016	83.841	96.276	145.31	86.303	89.459	73.613	87.658	90.129	82.848	89.541	92.105
107.8	110.07	93.613	80.638	96.782	94.324	80.412	106.74	80.199	106.01	125.67	127.69	98.479	125.34	88.471	100.32	92.052	95.18	93.313	98.475	21.84	94.367	117.62	122.82	45.697	79.611	100.32	67.97	56.714	80.638	75.271	109.26	125.48	125.32	113.15	130.39	79.399	116.73	59.855	67.045	100.88	130.83	116.71	126.48	103.77	123.95	120.09	116.46	128.61	106.3
90.434	83.078	104.72	90.998	93.512	62.751	94.626	98.66	71.081	71.953	117.15	98.576	96.138	105.89	75.594	92.442	83.021	107.3	84.171	79.866	55.37	105.79	113.34	114.04	91.983	95.081	97.144	69.475	65.133	108.12	110.44	123.97	113.31	123.23	144.77	154.84	80.111	132.87	86.368	72.009	122.72	125.87	146.63	150.19	139.92	158.11	135.47	144.17	145.21	123.36
93.739	77.233	103.16	105.93	86.882	73.466	107.37	102.07	66.719	61.565	109.64	112.8	95.517	106.64	71.939	97.032	88.424	114.34	88.467	76.662	82.923	113.18	76.783	92.626	119.86	107.63	99.587	98.087	92.39	125.64	117.64	112.54	104.49	118.01	160.66	173.42	93.825	138.86	113.64	117.67	131.06	149	127.06	113.79	133.64	132.93	104.86	124.47	134.64	117.19
101.06	79.259	104	107.96	81.176	92.44	120.69	99.522	88.382	60.376	112.46	110.31	106.82	94.487	84.032	95.666	106.97	110.61	110.04	93.829	83.782	111.13	57.506	71.274	119.83	113.7	59.372	100.79	122.93	130.19	129.46	108.25	122.14	116.47	172.1	177.17	109.24	117.38	124.88	145.34	122.36	164	96.922	78.221	125.71	108.96	74.363	97.167	117.06	110.5
104.36	83.803	110.81	93.012	87.127	94.119	127.91	83.416	113.99	54.292	124.65	86.637	116.38	80.904	106.77	96.291	119.63	94.464	133.21	115.16	77.441	105.2	75.264	67.202	103.26	116.52	31.74	84.222	139.51	121.35	145.08	121.9	145.53	111.93	152.88	143.3	118.02	88.369	123.8	132.06	119.82	149.56	81.408	79.288	121.26	103.54	73.853	94.057	110.63	104.09
115.82	99.792	122.05	102.44	103.4	104.86	137.56	92.973	116.6	87.164	118.24	94.436	103.02	101.9	121.69	114.71	101.51	46.478	148.73	121.3	75.921	99.312	107.27	95.722	89.562	119.24	80.977	89.924	116.65	76.008	123.09	127.45	135.77	96.558	81.355	83.364	108.46	82.265	105.86	109.71	111.7	121.83	49.845	51.331	59.556	56.3	51.506	68.506	94.964	60.368
107.13	94.573	139.14	125.06	118.96	93.274	152.4	109.57	125.47	99.435	91.337	72.043	85.746	103.5	124.87	113.84	77.311	27.29	141.35	113.09	92.383	102.07	157.3	133.29	121.89	127.66	102.34	86.315	88.526	44.043	124.76	137.62	115.95	85.352	48.339	61.691	95.54	90.652	95.58	79.186	110.98	98.015	53.748	54.049	29.548	55.622	44.367	73.496	71.968	40.078
98.909	87.762	139.29	129.87	137.96	88.73	143.5	112.65	123.97	86.127	80.915	73.816	76.986	113.57	123.54	112.01	72.088	57.132	115.02	96.533	122.71	116.16	180.17	151.31	170.61	142.7	138.45	105.55	80.657	54.04	128.41	131.9	98.466	88.085	54.896	75.597	97.14	116.44	102.59	81.773	115.79	110.4	67.764	63.305	40.975	67.893	42.035	89.892	55.298	37.697
91.431	86.794	130.22	120.42	138.3	87.059	120.53	103.3	127.21	64.009	76.029	65.883	79.673	96.478	112.32	84.231	91.261	102.63	96.9	89.93	124.95	123.43	171.91	141.71	195.32	151.37	116.81	107.84	87.32	83.794	131.56	118.81	104.64	107.48	112.54	127.69	105.59	121.19	108.24	85.208	98.972	127.58	94.234	81.916	104.32	104.65	60.553	111.34	57.88	66.612
90.785	87.017	133.81	124.14	131.77	111.18	118.98	106.6	146.3	97.431	68.352	64.46	88.658	78.302	97.957	55.871	99.141	99.406	91.122	80.062	91.033	100.19	151.03	130.95	190.64	154.94	75.191	86.575	73.603	79.641	110.39	106.16	111.64	115.13	160.47	164.79	103.2	114.55	99.902	89.696	59.051	118.71	119.13	97.227	138.15	125.95	83.755	110.43	76.736	90.93
91.73	93.933	132.12	114.33	126.46	118.94	121.88	95.563	149.28	111.82	69.866	57.367	93.336	65.506	91.244	43.62	110.72	95.675	97.496	81.849	72.543	78.051	121.09	110.05	163.04	147.78	79.589	74.43	80.596	86.162	89.283	99.241	117.89	112.57	167.94	163.17	100.75	99.352	101.2	78.171	66.155	86.258	142.68	134.29	157.87	146.73	130.94	126.2	105.28	109.84
95.619	104.17	119.89	99.176	131.64	117.29	123.44	82.434	128.7	100.13	77.617	67.15	88.77	76.737	95.764	52.855	119.08	110.34	101.14	87.698	87.835	72.601	89.025	88.614	132.32	136.51	158.14	100.95	105.11	106.85	64.412	87.277	108.53	100.99	128.62	125.78	103.15	93.519	117.41	72.3	124.41	55.911	144.62	165.39	146.85	151.01	163.92	147.68	120.57	111.86
102.04	111.97	112.82	119.47	122.13	121.93	134.59	106.5	111.27	109.01	63.332	79.848	80.346	86.375	97.237	57.223	110.24	104.76	107.69	97.257	94.527	73.543	71.401	84.178	93.488	110.89	185.88	124.1	108.53	92.615	36.073	67.877	88.715	89.034	79.601	95.009	101.41	90.365	118.51	86.16	143.32	53.209	111.79	137.47	91.209	119.87	138.78	127.54	95.777	88.677
100.1	101.82	114.02	138	104.86	116.4	136.63	129.35	110.52	110.26	61.047	76.541	88.714	85.528	99.825	57.854	92.105	91.346	103.21	101.11	93.898	73.749	87.264	93.84	55.221	79.349	123.11	113.86	94.21	62.592	36.979	63.421	75.576	81.223	54.366	74.917	107.18	98.04	114.97	119.64	112.76	83.436	89.753	111.17	54.313	96.608	108.32	107.98	64.702	75.671
97.032	94.689	108.78	122.8	94.39	100.52	115.34	120.22	108.04	92.566	83.984	66.743	108.53	84.664	98.837	64.498	83.94	91.918	102.34	105.39	95.398	79.107	115.95	107.38	28.177	64.425	63.194	103.54	80.282	56.109	58.269	75.476	79.321	88.196	71.501	80.438	114.42	103.55	106.64	130.12	72.777	107.75	79.149	89.868	67.88	85.398	89.618	97.452	54.509	83.069
98.849	92.817	102.01	91.463	102.83	94.045	97.431	91.475	108.91	84.895	121.48	67.847	127.58	100.13	96.451	94.424	84.145	96.887	111.25	105.37	106.14	82.51	143.28	123.12	38.654	77.315	63.731	104.63	76.407	75.615	90.456	101.64	90.755	97.485	99.909	95.029	112.72	111.89	96.704	117.42	60.958	109.73	74.754	70.458	88.377	70.327	75.367	82.281	65.872	91.429
105.12	95.757	99.632	80.931	118.27	106.12	104.03	76.392	120.57	101.78	138.93	76.167	129.99	117.43	92.523	128.04	91.947	99.809	131.87	105.35	113.43	81.546	154.69	133.78	90.051	110.13	101.01	111.95	87.135	105.13	123.2	128.76	102.47	103.69	120.64	114.32	98.371	111.51	85.383	90.744	79.883	90.497	68.92	44.821	85.763	53.022	51.882	53.459	80.927	91.289
109.81	100.9	95.533	84.242	117.92	107.16	110.82	70.167	125.77	90.484	142.16	80.587	116.94	120.4	96.038	149.35	114.15	110.48	149.12	114.27	117.83	83.483	142.62	120.25	134.17	125.99	108.84	106.07	126.64	136.03	162.42	147.65	116.39	106.21	107.68	108.34	95.492	102.21	91.194	87.308	109.09	90.889	73.812	47.411	79.866	48.668	54.47	46.185	93.301	85.956
108.27	106.32	95.653	96.177	108.47	105.72	112.02	79.829	126.35	72.917	131.97	76.844	105.85	107.72	106.54	139.32	132.67	121.91	152.85	123.6	108.04	89.276	122.84	100.56	153.73	133.28	103.38	103.08	152.86	146.24	182.09	149.79	127.08	112.52	107.31	104.59	97.086	76.7	97.538	89.175	108.8	86.575	83.819	62.991	93.278	64.844	70.886	60.535	96.815	84.764
99.848	101.52	107.47	112.91	90.826	100.02	115.97	101.07	125.16	70.584	125.1	69.285	109.71	95.045	118.83	116.57	123.31	99.836	139.63	121.42	89.355	88.766	114.11	93.205	126.36	116.75	68.209	84.171	139.69	111.57	173.08	139.25	124.96	109.13	100.92	88.977	99.916	62.389	97.758	108	61.989	88.321	98.457	85.273	100.28	76.369	99.003	84.145	90.758	78.748
86.654	82.406	127.46	123.71	96.714	107.82	139.33	121.73	138.15	103.17	125.72	62.442	128.14	97.414	127.16	96.859	87.097	68.278	120.12	99.757	79.928	86.883	128.69	113.01	102.02	111.99	82.857	81.452	92.781	69.742	136.52	123.97	108.19	98.436	118.32	91.215	91.763	69.076	89.38	106.64	28.547	67.712	105.46	92.733	96.354	84.458	103.44	96.689	75.572	74.716
88.519	77.289	126.13	125.12	104.44	118.99	156.65	129.41	135.77	131.16	128.45	76.02	131.83	113.46	122.53	95.74	61.119	51.584	120.64	86.338	84.595	97.025	125.39	128.66	66.808	98.369	132.8	101.08	70.359	57.18	82.868	96.96	87.313	87.416	109.68	94.157	85.517	92.355	82.763	99.422	46.27	67.835	80.281	58.569	67.888	57.807	73.348	72.514	53.705	57.679
86.851	70.048	111.84	122.6	83.497	96.241	159.61	117.5	140.04	106.92	116.73	45.182	122.29	79.409	108.96	83.625	71.761	67.505	135.86	97.739	88.517	111.82	113.01	114.22	37.498	64.088	60.803	73.181	102.38	81.844	85.291	86.786	89.907	82.488	94.668	99.532	90.016	101.07	86.454	84.633	93.837	101.29	79.75	58.17	75.506	73.124	69.345	58.74	43.826	66.931
96.976	74.739	98.806	122.88	85.122	114.21	142.94	112.81	139.7	118.26	94.981	60.27	103.2	69.958	100.17	83.71	81.841	89.148	132.84	95.35	85.873	110.54	97.861	104.83	55.287	74.561	56.589	84.934	117.93	100.07	79.998	78.219	81.425	78.14	89.598	98.619	89.68	101.63	87.382	76.351	130.13	110.27	73.374	49.317	82.133	85.777	47.212	32.135	55.804	76.248
97.013	82.643	93.247	107.27	84.657	115.01	99.382	94.435	119.94	108.37	80.414	80.191	88.818	64.934	97.352	86.238	88.44	105.55	101.82	89.948	94.18	96.61	93.198	90.875	82.963	93.717	45.148	88.4	118.3	105.05	99.914	85.158	78.213	74.347	85.365	78.547	93.567	92.877	95.148	80.355	125.21	105.78	102.7	97.409	125.74	128.67	82.362	61.5	101.18	109.52
88.768	102.01	92.952	92.222	81.783	105.22	56.993	81.168	79.488	102.09	60.532	108.75	72.879	73.939	86.254	81.467	78.578	99.997	65.743	85.933	111.08	84.355	92.411	86.404	104.34	115.29	66.533	101.19	89.543	93.756	108.24	91.256	77.152	77.485	89.789	74.667	88.953	79.433	94.803	76.463	88.753	78.146	130.28	144.26	167.71	164.6	130.8	118.66	151.3	151.49
78.328	122.47	82.151	74.706	74.118	81.107	28.2	65.768	29.621	75.662	55.29	142.89	57.63	97.511	72.892	83.122	70.193	93.424	40.901	89.345	144.82	96.217	76.174	76.06	101.59	114.04	101.19	112.18	77.429	102.26	111.14	90.876	82.361	85.871	69.701	78.518	90.499	89.188	101.58	90.419	76.467	84.033	146.21	183.15	182.89	176.19	178.65	185.98	188.83	185.02
70.485	125.83	67.127	70.392	68.51	65.174	29.357	62.066	10.149	52.005	59.561	157.15	53.232	110.73	68.829	84.065	74.469	97.298	36.612	94.651	167.17	127.3	48.86	61.033	95.88	101.45	111.46	110.56	92.52	129.77	117.55	89.456	93.55	98.525	53.925	102.63	98.441	115.62	111.45	116.53	100.73	124.58	151.07	200.88	168.15	173.78	197.53	224.29	197.07	197.28
68.15	107.69	58.6	63.831	87.235	70.234	46.322	61.119	32.103	40.344	84.743	138.17	78.237	106.32	92.446	91.021	99.072	131.99	44.823	94.881	172.15	160.48	33.153	49.459	122.37	111.24	132.41	117.17	126.89	171.22	140.51	98.799	109.43	115.69	87.978	144.38	110.51	136.15	122.29	130.73	150.79	155.63	159.63	208.98	162.95	182.08	194.27	228.38	181.59	186.78
83.591	86.681	72.511	71.198	123.31	110.79	68.246	79.573	64.307	84.622	119.48	134.76	117.13	117.92	132.7	118.87	108.83	135.04	52.242	79.235	151.34	152.7	39.666	62.353	159.31	136.88	185.77	139.23	128.67	155.1	136.65	105.85	102.18	113.48	114.27	145.3	118.04	151.8	123.42	153.32	161.94	151.59	153.59	180.73	121.47	147.94	164.69	176.29	150.2	131.9
98.435	80.215	107.14	95.437	137.69	133.45	93.063	109.43	91.003	144.4	127.48	101.16	146.78	103.24	154.33	128.49	107.9	103.63	78.509	82.362	113.33	109.72	79.442	93.387	183.72	149.07	182.25	136.97	102.05	92.754	127.48	114.14	96.855	106.35	142.67	134.49	110.97	128.78	105.29	138.18	116.31	98.691	139.26	127.38	83.851	105.23	135.29	106.53	104.01	75.791
111.34	90.546	126.13	85.476	161.24	139.54	98.451	104.56	93.865	168.79	154.58	95.392	165.11	117.69	162.26	160.19	112.83	100.37	102.21	99.49	124.61	79.208	126.97	119.86	204.24	154.5	236.78	151.48	95.449	81.245	125.5	118.42	98.973	102.25	136.38	100.29	105.31	113.9	101.06	120.12	103.05	56.25	115.45	88.539	65.793	62.331	116.1	67.313	68.614	36.55
105.96	91.959	138.26	94.27	166.3	139.83	122.93	107.81	123.84	192.56	143.03	74.611	161.15	108.58	138.81	154.04	112.09	100.25	123.78	118.91	131.6	67.56	171.14	140.23	221.36	149.23	215.06	128.07	88.782	97.838	132.56	123.01	110.2	105.79	142.1	105.61	89.228	95.698	91.904	87.247	103.33	35.154	95.679	64.096	63.816	62.937	82.039	48.469	42.031	43.28
106.73	102.67	112.26	92.255	146.42	128.9	118.72	99.023	129.83	166.92	133.61	85.231	140.55	105.5	110.49	145.9	130.3	119.88	135.6	138.68	138.99	95.652	152.47	119.43	181.93	113.27	171.22	104.39	117.36	146.07	133.11	112.69	122.87	115.59	115.68	111.22	91.971	93.817	97.7	94.445	125.66	89.869	71.174	51.02	71.412	62.17	54.232	43.333	41.539	55.017
120	114.87	78.014	94.4	133.79	141.03	105.12	104.63	118.79	157.26	124.03	136.71	121.93	123.04	97.382	138.35	139.42	131.61	125.05	128.29	125.16	126.79	90.424	89.196	127.28	95.968	194.38	124.54	124.91	161.25	91.799	84.761	112.48	118.83	102.88	122.38	95.712	100.68	101.14	119.63	133.29	139.89	39.847	19.746	63.273	41.494	12.807	22.319	62.123	48.777
109.98	90.901	69.908	81.191	126.54	109.17	101.47	94.298	121.3	108.24	128.88	124.3	131.57	99.877	110.77	112.77	144.37	152.79	87.579	99.088	111.85	133.4	52.962	55.911	98.074	94.037	168.65	116.96	126.19	147.83	90.422	80.01	107.32	110.1	137.28	129.18	103.44	103.14	118.32	126.69	128.14	145.72	79.276	74.049	103.28	89.465	49.263	65.676	104.6	73.527
110.51	83.227	75.334	84.103	112.38	72.04	105.46	98.39	99.765	77.518	125.52	119.96	129.46	79.925	120.97	89.637	137.07	139.53	64.3	78.391	91.391	112.24	20.136	35.891	57.282	85.371	149.91	115.12	112.95	86.566	61.353	62.757	97.345	93.627	135.7	108.39	106.7	108.48	128.65	136.3	96.726	128.22	101.55	97.329	95.991	89.106	87.366	93.867	131.08	77.095
[truncated: 66 more columns]
