# Supplementary material for: Constructing high-order functional connectivity network based on central moment features for diagnosis of autism spectrum disorder
Source: PeerJ. 2021 Jul 6;9:e11692. doi: 10.7717/peerj.11692 (PMC8269664; doi:10.7717/peerj.11692)
Supplement: Supplemental Information 2 [file peerj-09-11692-s002.zip › raw data/Subject_91.csv]

98.701	98.839	87.834	86.404	88.898	95.572	84.909	94.676	96.83	125.31	81.907	112.74	85.112	105.53	85.195	114.86	89.698	72.839	99.11	81.299	64.682	79.856	88.529	79.861	67.281	80.644	88.992	90.905	90.736	77.367	93.558	100.01	105.25	107.28	88.309	113.66	79.821	93.767	82.953	104.31	66.826	73.642	125.25	129.25	110.79	136.07	114.92	128.35	125.47	118.11
94.13	98.462	74.832	100.41	77.656	89.846	73.475	117.6	51.879	112.71	73.12	114.86	76.296	106.76	67.161	111.04	94.575	91.839	97.393	88.684	76.295	75.98	57.049	75.203	55.936	72.996	93.214	93.1	94.437	90.172	94.729	108.28	100.16	104.76	62.449	103.03	77.936	102.32	93.95	110.95	61.051	82.693	153.76	164.4	149.23	165.4	142.61	159.73	185.82	140.04
98.071	104.61	79.83	110.44	70.359	81.536	77.384	120.39	36.687	99.535	84.95	98.671	84.121	105.42	57.182	86	84.204	99.719	94.061	97.529	59.694	60.747	52.877	83.453	52.706	69.157	88.02	81.758	80.793	75.761	88.877	108.72	94.522	100.58	65.286	102.55	83.43	108.8	96.253	113.48	58.29	88.582	152.38	164.21	168.26	163.11	140.49	160.8	199.73	139.01
103.79	104.63	90.189	109.23	84.128	82.053	89.974	104.45	55.573	96.113	105.8	84.28	94.963	101.01	54.952	62.667	70.05	94.47	89.803	100.46	47.028	54.008	74.388	98.453	72.1	77.193	92.927	77.533	59.198	51.335	75.485	102.52	93.083	100.59	101.97	117.83	88.779	107.61	89.572	109.98	64.573	94.728	145.3	144.44	177.33	149.87	121.98	147.52	173.34	126.45
109.39	104.75	90.015	101.91	100.98	89.804	93.713	91.746	79.786	105.62	118.9	95.365	94.998	98.618	53.397	61.536	73.583	91.8	92.626	99.312	42.58	59.634	93.962	107.97	95.333	87.077	100.05	80.927	55.059	50.976	67.091	95.959	93.105	101.64	128.53	120.59	94.286	103.57	85.262	112.76	80.813	111.88	136.08	118.54	162.44	129.48	103.32	131.67	132.14	115.27
103.44	105.7	99.66	94.5	97.391	92.503	93.097	71.235	88.352	120.93	120.97	92.359	91.749	92.784	59.909	75.857	91.029	96.253	91.409	86.439	9.1216	63.912	125.24	119.73	130.28	106.6	86.392	77.351	62.676	58.486	90.805	96.326	89.302	94.41	151.99	137.6	109.23	101.94	100.67	130.81	99.753	131.19	121.19	94.87	127.07	98.983	91.404	110.42	89.137	102.95
95.489	105.34	101.09	105.58	82.418	97.009	85.549	89.278	77.26	110.76	102.2	109.16	81.451	100.44	74.913	98.921	98.603	95.465	93.478	81.758	41.283	97.226	126.83	118.55	132.31	109.19	81.472	84.282	84.857	90.934	117.24	100.8	86.565	92.205	147.96	143.92	110.59	95.489	111.44	127	106.22	127.3	105.39	77.236	107.69	91.023	90.375	93.639	69.423	92.634
85.194	106.46	108.12	101.78	93.09	101.92	81.358	83.711	81.482	114.18	87.972	94.744	88.855	102.35	93.488	113.37	106.73	112.93	81.997	70.538	55.622	115.44	128.37	113.34	178.18	122.51	94.8	86.334	94.112	100.04	130.01	103	89.412	87.456	158.31	159.57	126	108.79	139.88	149.54	113.4	122.54	80.018	63.248	66.846	67.305	88.082	77.605	52.597	85.549
82.87	99.438	112.53	105.78	100.96	113.53	92.959	92.044	90.432	103.45	82.352	85.138	101.7	104.23	103.12	114.83	97.934	111.91	73.395	71.353	99.984	129.87	121.2	107.2	182.17	127.1	102.7	99.864	93.026	96.951	120.44	105.61	99.238	99.243	161.95	161.65	120.17	113.11	139.79	140.68	106.5	96.608	88.002	69.718	75.893	80.464	99.509	80.41	62.259	88.703
84.774	93.311	122.29	107.26	101.45	124.64	113.86	88.169	105.22	111.89	95.248	66.65	116.58	99.992	101.95	112.37	93.258	104.29	68.422	75.343	93.424	112.35	133.42	114.14	178.17	141.4	90.893	107.3	80.388	75.203	112.49	109.93	108.21	114.07	167.18	158.74	110.68	114.71	130.27	132.46	103.1	84.47	99.24	77.524	88.766	85.962	104.25	82.092	68.287	90.879
92.336	94.365	114.12	113.92	106.66	127.5	114.11	108.04	103.88	115.44	101.31	92.155	105.82	105.65	99.093	114.6	96.171	92.068	83.032	87.236	114.84	96.349	125.34	115.56	151.03	141.49	99.694	124.17	79.455	84.442	103.31	108.45	100.2	115	130.45	121.59	101.62	112.95	117.47	116.41	103.96	88.269	82.075	64.298	69.008	63.794	87.318	72.413	60.141	80.499
95.348	101.74	112.51	115.68	109.66	119.94	101.89	113.46	95.879	122.98	105.41	106.57	89.687	111.46	105.27	122.32	105.99	88.488	100.57	97.26	104.95	86.944	133.01	123.36	146.33	141.72	109.05	126.16	83.869	99.007	116.27	106.92	87.548	102.82	106.22	97.399	105.04	112.55	122.32	116.47	124.76	110.86	41.406	39.984	27.145	19.167	59.396	45.177	39.008	62.201
106.91	117.55	102.23	116.37	92.456	105.39	80.414	126.9	70.758	103.96	100.77	131.97	75.642	119.2	105.23	125.61	118.43	98.717	127.24	117.47	106.79	99.115	114.39	116.68	106.19	107.31	100.66	114.72	109.98	135.99	123.57	104.08	82.09	92.187	60.506	44.287	108.84	112.07	125.15	116.37	147.4	126.35	25.144	36.027	3.1719	2.2264	57.568	32.425	50.741	63.797
108.15	114.75	102.16	99.241	93.809	97.495	75.68	103.84	61.416	88.118	97.788	115.68	84.055	108.61	105.79	118.21	123.73	120.74	128.54	119.48	103.69	119.25	114.3	110.71	112.66	88.066	98.011	104.69	122.21	143.49	123.73	101.36	90.512	87.087	69.35	40.172	119.19	114.26	131.8	124.92	160.69	121.64	54.788	64.748	22.395	26.771	84.065	50.521	84.083	85.775
112.63	109.88	98.373	94.217	99.776	99.269	82.914	100.24	59.052	77.48	94.937	121.04	97.216	110.57	98.867	109.16	110.09	126.7	116.6	112.92	116.03	126.62	112.83	111.77	111.06	75.653	106.55	109.2	115.53	131.87	105.2	95.523	92.852	87.715	71.388	41.909	114.96	110.66	108	114.16	123.62	85.21	86.212	85.68	57.074	70.9	103.78	73.478	111.67	103.76
119.59	116.98	98.365	93.035	81.267	94.825	96.801	95.674	60.573	89.854	104.41	122.43	112.48	109.71	80.645	97.553	107.81	134.06	102.89	103.87	61.519	88.611	108.12	113.59	91.399	70.095	82.815	98.018	104.3	109.13	86.748	89.76	95.159	91.506	58.966	40.254	110.4	110.72	82.135	114.78	70.047	67.792	95.564	92.004	68.546	91.15	106.45	86.729	123.53	116.17
117.6	116.84	94.292	97.793	72.611	89.574	104.87	102.97	71.666	98.228	107.26	124.33	109.83	105.42	75.339	90.235	104.49	125.67	94.479	99.152	49.482	67.39	90.907	103.75	66.299	71.484	79.191	99.528	96.346	100.22	71.866	84.546	98.658	97.364	55.609	57.662	96.657	103.79	64.517	101.9	32.603	70.405	88.287	88.836	83.018	100.95	94.735	93.762	123.28	118.04
110.34	115.47	96.078	95.971	72.188	82.774	105.64	96.837	92.107	97.484	105.95	100.35	100.65	89.663	82.54	86.193	106.17	115.4	96.743	101.78	53.527	70.529	76.751	87.802	53.052	77.196	78.047	98.604	98.272	100.07	74.641	86.473	106.6	99.56	64.89	78.015	88.14	99.263	72.708	98.314	37.333	95.32	91.03	97.653	101.25	103.55	94.709	102.12	128.16	122.17
104.15	109.33	101.35	101.54	94.864	86.561	102.32	101.77	114	73.097	92.367	83.891	85.439	82.782	101.64	89.041	89.045	88.051	108.16	108.64	127.19	113.21	76.372	83.925	54.61	86.814	104.35	115.68	99.443	104.96	92.558	96.945	104	94.164	68.655	84.553	77.615	90.301	80.625	80.013	53.684	96.762	114.58	114.27	136.5	120.26	109.86	114.33	136.92	120.8
103.74	114.63	115.19	94.194	120.2	93.534	100.22	81.03	135.38	74.563	89.057	54.511	87.213	73.474	108.31	94.555	90.397	91.713	117.84	107.75	130.14	127.91	99.923	99.513	101.08	107.03	111.8	110.17	101.53	99.729	124.64	114.27	99.734	81.633	63.686	65.346	94.024	100.01	104.3	102.81	83.618	108.03	135.61	130.17	129.91	110.81	129.42	123.36	136.62	120.74
102.34	109.21	125.52	102.84	123.4	103.54	108.27	85.465	136.3	69.362	86.96	52.476	88.608	74.089	107.34	97.272	87.638	91.224	121.73	105.84	142.99	137.48	121.31	123.57	115.66	117.02	104.66	107.36	105.2	104.07	151.47	129.95	98.026	83.616	55.964	50.369	100.14	97.526	100.97	96.563	97.932	103.32	152.15	138	140.49	117.59	139.73	128.51	133.3	113.17
97.223	102.38	128.79	107.03	115.52	105.59	116.72	88.776	128.79	83.21	94.005	61.648	93.302	78.538	105.92	97.01	100.21	105.42	113.76	98.2	116.51	123.15	132.36	137.67	124.49	119.93	93.628	97.128	109.12	111.71	157.38	130.39	104.15	93.357	68.033	61.374	111.03	100.18	98.152	98.476	114.25	119.42	127.48	122.48	119.44	96.514	120	112.66	109.94	96.828
100.18	104.46	110.41	114.71	106.56	104.03	112.26	118.94	113.93	97.321	98.34	112.41	91.013	102.55	109.76	102.44	111.06	113.74	110.31	100.37	114.74	113.44	109.66	126.4	98.322	100.52	103.94	98.589	116.22	132.37	128.51	111.9	109.33	105.24	70.991	68.241	109.16	103.67	87.337	93.437	122.21	137.96	70.583	85.515	76.544	60.72	80.4	80.003	81.361	76.625
109.38	117.7	95.286	105.94	91.594	99.283	105.7	122.81	103.73	123.87	109.33	136.86	100.76	115.42	110.8	108.68	127.33	130.83	112.81	107.4	68.438	91.884	88.549	100.1	82.321	83.211	95.34	89.642	121.77	134.19	97.511	91.349	119.27	111.42	82.493	72.242	108.86	114.69	95.589	114.45	135.43	159.16	36.506	67.1	32.713	26.704	63.986	60.67	74.313	77.536
125.49	130.04	82.028	103.59	75.214	100.06	100.4	136.13	87.764	123	110.36	161.34	105.22	119.75	105.32	112.01	128.09	134.73	134.28	124.92	74.922	88.511	59.914	68.912	53.589	64.152	80.298	93.419	132.37	139.72	78.478	82.515	124.52	114.18	63.989	42.183	92.345	111.96	97.401	112.72	127.07	142.87	59.86	80.518	36.255	40.717	88.804	77.871	105.51	100.28
119.78	124.31	100.35	97.878	118.37	112.12	105.11	114.05	103.01	133.76	108.35	138.72	107.67	113.4	117.45	114.52	106.92	124.94	134.14	114.2	98.779	92.514	96.225	79.38	146.86	107.07	118.31	114.95	108.06	105.53	96.371	87.633	113.98	100.38	94.931	64.938	85.164	104.1	109.86	109.95	98.849	101.95	74.587	82.277	42.416	51.212	98.437	87.91	99.912	102.83
108.64	116.6	126.9	101.13	146.67	116.28	113.12	95.986	114.32	120.88	106.67	110.48	100.46	102.68	125.11	103.67	91.825	112.33	130.79	103	125.5	98.021	132.39	105.38	215.43	142.32	141	127.98	93.22	85.45	126.59	100.19	103.58	92.45	111.74	73.983	80.366	92.329	111.1	92.14	67.51	69.602	88.027	85.769	62.557	70.197	103.32	91.323	91.783	100.31
95.703	112.41	148.5	102.75	151.37	108.57	119.2	78.133	121.76	100.52	109.8	80.946	94.09	94.51	128.58	85.161	94.147	104.87	117.61	94.633	125.93	101.08	156.64	131.07	232.8	155.07	143.72	124.92	89.994	76.282	147.5	107.76	98.79	91.933	127.76	81.172	86.235	91.002	107.52	81.648	55.926	69.84	91.435	88.919	81.607	79.688	99.31	81.402	81.677	92.981
90.894	106.53	132.61	99.197	142.75	102.51	113.34	86.367	121.6	82.423	105.14	84.975	90.248	93.59	120.48	76.241	112.76	108.14	108.32	103.94	159.11	126.73	128.84	121.37	175.21	128.96	144.96	121.65	109.98	97.976	132.72	105.28	108.73	105.34	130.08	73.091	90.277	97.685	99.019	76.01	75.188	96.07	113.04	106.85	118.54	102.9	108.85	90.931	99.516	99.087
90.115	103.76	110.33	90.519	137.12	101.18	106.46	91.322	121.98	98.341	98.461	92.044	100.33	98.321	109.24	81.889	127.09	115.03	99.145	110.88	161.29	136.78	105.52	104.56	127.87	109.39	146.11	113.37	116.6	101.46	112.25	98.618	112.08	108.2	134.72	81.341	103.06	109.66	101.3	91.718	95.589	114.24	124.58	109.52	130.14	101.11	111.27	99.576	105.33	96.741
89.715	94.117	94.878	98.583	128.42	112.11	109.13	112.24	119.67	122.58	86.473	105.48	109.7	104.45	100.31	98.659	117.64	106.17	100.65	119.41	172.27	145.14	93.771	93.174	90.673	101.88	140.62	110.83	110.54	98.62	101.1	99.061	112.57	112.51	135.71	105.84	98.781	98.522	96.47	84.295	96.566	95.663	131.74	99.955	151.18	108.35	109.65	108.77	106.22	88.631
82.202	82.234	100.27	110.55	135.72	127.69	118.26	118.81	129.37	148.9	79.521	100.1	111.87	101.7	105.83	114.22	98.522	93.447	102.29	116.79	164.37	142.28	109.74	100.9	110.45	118	140.89	111.22	91.957	88.658	102.78	104.55	110.21	113.18	147.13	148.29	92.193	76.761	99.042	73.018	87.716	66.422	109.19	77.011	147.25	102.35	91.348	98.946	86.635	74.582
81.931	89	111.27	120.29	126.62	130.27	120.12	118.74	134.08	144.55	82.966	95.085	102.23	95.745	114.31	114.37	91.604	85.529	108.76	115.01	128.66	122.57	118.5	114.62	111.68	116.95	119.16	104.54	86.497	93.546	100.74	106.91	103.4	110.1	122.98	143.55	89.12	64.475	100.68	68.926	77.603	54.621	77.648	66.909	116.96	91.772	77.56	76.816	76.387	73.196
86.841	102.52	108.73	116.43	122.54	125.53	108.78	113.15	139.36	117.94	90.404	95.671	88.117	92.128	123.08	107.45	96.7	83.633	107.01	113.58	113.38	111.59	113.42	121.04	101.07	103.59	110.32	106	92.309	106.15	87.621	101.84	95.498	104.81	92.352	109.69	90.089	72.727	101.08	77.676	81.086	68.99	71.007	88.824	98.31	102.22	84.563	70.044	89.138	90.716
89.543	107.83	101.7	92.814	114.58	110.9	97.393	83.219	136.48	90.042	99.945	72.875	87.076	77.307	120.16	91.566	110.73	94.236	93.625	106.57	95.951	98.433	108.47	114.9	96.356	95.863	97.262	104.11	99.744	102.85	83.5	95.161	91.05	95.38	86.563	86.695	102.52	97.949	111.53	103.29	100.65	98.045	116.76	144.37	119.28	138.99	120.39	100.31	123.72	123.55
91.27	99.934	95.578	83.138	103.98	98.116	94.928	74.23	117.64	65.924	100.05	63.898	90.739	72.172	106.92	78.622	104.99	93.711	85.259	101.58	118.86	95.383	104.16	105.94	87.788	97.802	95.69	108.63	100.1	92.789	94.263	92.79	85.212	88.678	91.792	87.434	104.73	110.29	108.86	101.62	107.33	101.34	171.46	179.92	174.94	188.22	147.68	139.93	145.14	139.19
93.238	94.189	95.375	88.746	117.31	98.043	96.214	85.656	106.99	82.711	97.395	78.585	95.754	86.51	93.607	84.192	91.544	97.91	87.691	97.745	136.99	92.977	107.07	106.28	118.11	116.89	126.19	111.49	93.377	87.208	106.55	93.65	81.99	86.064	102.77	109.45	105.96	112.84	104.06	97.241	110.9	100.29	149.71	142.82	173.87	179.86	119.51	136.06	107.72	116.9
89.8	79.846	108.68	105.09	115.49	104.19	111.26	102.84	100.85	98.562	99.475	87.069	100.19	95.55	89.517	93.053	82.127	100.65	99.183	100.9	145.21	104.38	111.4	108.81	116.81	124.24	132.65	109.77	98.317	100.72	112.21	99.938	96.321	101.07	123.52	150.36	100.39	97.511	93.808	76.099	131.22	102.8	105.38	91.365	159.61	154.91	82.9	109.91	66.497	88.14
90.839	78.924	118.76	116.13	108.27	112.29	118.2	115.9	109.04	120.99	110.22	100.72	106.22	111.79	97.259	113.72	89.734	108.61	106.9	105.16	117.01	111.2	117.71	116.03	94.318	114.59	124.01	101.46	109.33	120.11	100.51	103.87	107.42	112.22	123.94	163.11	103.35	92.48	86.147	77.454	160.12	123.51	40.304	44.631	91.784	96.978	49.781	63.632	31.27	63.23
94.342	74.361	107.42	118.65	92.583	117.32	112.31	132.15	115.33	118.57	115.08	123.16	109.55	125.22	109.23	137.19	103.82	110.55	105.79	109.96	126.58	127.64	108.04	110.03	40.786	84.359	105.56	100.78	125.34	143.75	79.947	106.65	109.71	116.37	100.48	138.78	102.24	91.486	76.722	76.414	178.24	135.91	32.726	54.313	54.298	76.372	62.506	56.116	48.457	67.141
93.986	66.844	96.162	110.82	78.267	114.57	104.29	125.09	119.54	113.27	117.44	120.25	119.07	128.2	119.77	154.09	112.59	107.37	89.378	101.61	123.35	121.67	118.53	108.64	33.655	73.206	81.967	93.241	121.05	133.89	84.396	112.58	99.339	106.84	89.004	116.35	102.09	91.723	79.581	80.41	167.23	126.03	71.094	97.165	59.386	86.238	97.231	80.583	85.607	85.304
98.282	70.137	88.037	106.41	60.79	103.82	97.347	117.02	109.12	100.25	114.94	114.93	123.74	125.62	118.37	153.39	114.44	102.37	82.846	93.665	106.56	89.42	124.54	108.06	50.592	70.981	55.774	76.906	111.01	116.36	106	118.37	85.962	95.919	67.588	83.02	96.11	85.018	86.869	76.73	127.62	96.224	115.18	130.57	91.577	109.27	121.86	110.52	117.51	103.47
96.113	75.618	88.49	94.79	84.392	100.16	95.536	94.918	111.65	100.61	109.52	96.089	120.05	113.29	120.2	139.96	115.51	105.7	82.318	83.375	90.915	61.152	129.57	107.96	119.16	92.564	73.634	73.508	100.28	101.73	119.87	116.41	87.524	94.485	83.509	89.691	94.392	79.513	107.29	81.737	104.35	81.073	123.77	128.93	116.72	116.45	112.24	119.35	114.86	107.58
92.412	83.584	97.045	87.974	100.86	97.998	102.54	80.856	111.92	84.072	102.11	78.892	106.2	98.643	122.65	115.02	113.13	101.74	91.998	83.731	89.362	55.429	118.88	104.14	125.76	102.85	88.642	86.682	104.46	102.68	112.02	106.11	101.17	106.13	103.7	111.19	91.079	74.893	114.32	78.867	106.23	83.541	124.38	117.06	145.64	126.65	98.654	111.41	107.92	103.15
88.389	90.535	99.604	82.534	96.543	96.518	108.36	78.309	112.89	66.661	93.117	68.799	92.102	87.328	116.95	99.569	115.6	101.45	99.528	94.141	95.372	75.634	92.271	92.328	64.896	95.958	83.277	103.34	122.21	112.93	85.435	94.209	121.03	123.76	113.9	123.45	89.937	81.067	107.76	83.058	134.68	114.96	138.66	121.52	172.44	147.81	106.07	108.26	118.51	104.17
75.914	86.949	87.677	61.315	109.51	90.99	98.813	62.846	122.79	75.34	79.081	54.21	84.871	70.499	103.14	99.499	132.9	130.57	88.719	92.691	107.16	102.92	61.762	69.295	45.502	94.366	91.62	112.31	135.35	119.29	55.646	84.805	132.24	122.88	123.48	128.22	110.99	108.61	120.19	119.3	174.27	171.19	156.4	139.82	161.8	152.77	125.63	124.32	130.92	113.35
68.346	82.73	80.03	78.176	92.667	82.477	89.587	89.147	110.93	67.111	62.354	69.47	75.58	76.73	85.73	105.59	119.6	132.96	77.163	91.631	139.02	122.41	52.919	68.545	18.564	83.518	82.343	109.75	127.13	117.55	56.016	88.945	116.24	111.05	101.8	109.39	109.5	112.61	105.38	107.47	156.23	173.09	164.04	141.96	170.35	168.82	135.08	130.18	131.59	108.88
64.877	87.11	78.203	86.466	90.76	80.13	78.923	90.059	106.42	89.743	64.865	64.833	78.485	71.085	68.433	107.82	125.84	165.85	68.611	84.867	101.77	104.22	67.702	76.094	72.105	82.946	71.626	79.986	117.31	118.26	76.783	101.22	108.82	99.142	100.49	95.724	118.78	118.25	119.45	120.23	144.42	177.26	141.91	130.37	150.75	150.42	127.8	125.53	112.46	108.25
59.08	73.301	93.589	99.931	77.399	86.381	91.163	81.511	91.32	72.297	79.524	37.96	80.682	47.137	69.515	84.916	120.92	173.57	69.493	83.004	92.528	95.258	99.047	86.233	91.427	78.31	45.928	67.276	116.5	129.19	109.12	116.67	119.98	109.24	138.49	129.72	109.66	96.597	124.96	90.224	143.91	142.46	161.01	148.07	207.85	174.44	141.58	135.28	118.82	113.36
76.6	92.844	98.229	102.95	92.055	94.974	88.27	76.368	81.514	68.807	102.29	56.861	79.566	55.542	79.324	71.405	123.35	176.99	82.537	84.539	69.126	68.849	118.71	98.589	101.21	76.616	62.035	69.904	120.63	142.19	117	115.41	118.09	109.12	129.92	126.59	116.15	98.515	129.13	97.106	145.13	111.1	128.12	135.47	175.95	140.01	126.81	112.84	100.93	95.656
99.752	104.91	90.775	98.507	88.983	93.86	87.072	77.569	62.815	48.009	115.78	87.904	78.085	69.102	80.652	66.049	125.07	163.68	96.768	94.867	82.752	67.269	104.32	90.91	53.375	70.023	69.962	80.489	135.18	152.38	106.57	109.34	122.57	119.38	94.999	103.77	114.43	101.65	118.28	100.2	149.46	84.381	139.97	158.22	168.54	147.57	140.21	122.92	129.76	97.797
110.64	101.41	88.857	80.401	78.928	73.996	91.556	57.658	46.942	36.862	116.59	85.487	85.87	70.987	72.336	65.402	127.21	147.43	93.62	92.669	78.859	67.483	83.879	75.92	37.948	80.325	66.882	76.545	134.05	129.56	95.845	103.77	121.7	120.61	68.401	88	120.32	110.69	118.26	116.73	141.24	74.674	173.77	192.33	162.83	171.01	160.1	153.71	173.02	119.78
110.84	84.078	81.74	77.055	73.459	55.939	96.46	68.924	37.667	28.209	95.952	88.276	88.325	73.221	62.896	69.056	115.53	118.05	87.619	89.26	115.94	84.159	46.602	57.435	41.031	82.374	74.684	76.82	122.63	109.32	78.896	100.31	111.21	116.43	48.215	71.046	113.18	108.76	113.96	107.11	107.84	66.33	199.55	202.08	173.08	206.19	165.46	183.38	204.58	149.84
101.21	70.737	92.139	85.323	73.484	56.136	109.26	82.402	56.581	57.077	82.104	65.343	99.123	71.23	65.27	72.669	99.427	90.533	78.496	82.143	98.509	80.818	46.042	62.507	82.265	88.442	69.9	70.43	98.425	80.017	78.288	101.89	100.82	107.93	82.88	91.209	108.13	105.07	119.98	101.44	79.876	72.673	184.9	168.75	172.96	202.29	144.24	175.75	185.84	163.07
95.605	70.609	100.31	103.6	90.215	78.475	116.46	111.26	94.1	101.47	76.809	62.618	106	77.16	80.698	76.434	84.578	70.748	81.393	83.647	91.004	75.907	58.23	76.364	112.3	85.403	75.795	80.118	84.55	75.13	81.83	101.43	95.805	99.885	134.67	119.71	106.61	104.27	125.99	97.284	74.022	85.109	134.41	106.72	147.35	150.58	108.84	137.49	128.75	144.78
92.505	73.318	114.33	120.7	110	106.42	126.72	122.73	133.79	138.14	85.085	58.295	113.26	83.871	100.88	80.082	70.184	55.943	85.207	90.212	95.617	84.397	95.478	98.385	133.34	96.316	82.732	97.332	76.586	72.482	100.7	102.51	105.87	102.72	199.77	166.54	105.66	100.14	125.37	93.229	92.114	93.825	86.82	59.588	123.77	87.405	83.081	93.933	71.008	103.62
102.46	91.384	127.99	124.29	106.73	109.08	133.24	105.34	142.39	145.76	102.79	56.153	121.25	88.756	101.67	80.094	74.336	61.155	93.802	101.72	78.522	90.886	126.54	114.61	141.65	112.31	71.418	92.788	79.73	69.076	124.87	103.73	120.55	108.8	203.55	166.18	112.21	99.494	122.07	106.72	111.79	106.32	53.048	44.354	76.214	26.288	72.609	61.782	45.422	68.887
114.65	102.77	121.34	116.02	119.97	94.851	127.49	91.974	121.9	113.71	104.89	80.272	115.37	94.709	94.118	81.358	86.392	74.115	102.84	110.88	132.48	126.86	119.69	109.72	162.43	125.84	105.36	97.694	88.99	81.711	126.24	100.09	124.26	110.99	144.06	123.53	114.54	95.289	114.49	112.02	116	112.53	38.175	54.04	31.654	6.1723	67.454	58.205	55.635	60.584
120.01	105.39	112.15	100.62	119.79	74.494	120.48	83.728	87.066	69.43	100.95	97.795	107.87	90.368	86.975	76.646	106.59	92.042	110.1	112.72	176.27	151.98	95.513	94.748	165.42	122.38	128.31	99.704	102.11	99.631	118.61	97.145	114.35	104.6	66.028	70.883	117.17	91.27	112.17	113.6	114.19	118.47	56.013	84.042	22.317	33.272	74.964	78.592	89.258	85.777
115.84	104.36	122.43	103.69	87.249	68.163	122.99	96.013	66.003	48.334	104.79	101.93	106.74	93.854	94.768	73.231	108.45	88.569	110.01	106.13	154.08	137.35	102.9	102.89	121.72	107.48	103.27	97.453	101.63	98.176	130.26	101.56	88.797	90.988	28.017	55.149	112.92	84.733	100.93	99.758	102.45	106.1	86.48	104.9	64.855	86.832	83.91	88.265	104.46	107.83
101.4	92.988	122.05	93.23	77.825	86.937	116.72	96.53	92.695	92.19	116.26	87.211	112.63	86.838	105.32	83.495	125.27	113.98	99.93	95.279	91.638	104.8	111.3	101.56	99.482	96.185	71.624	89.987	109.4	104.11	141.31	109.88	89.927	87.898	69.84	82.9	120.03	97.505	114.58	117.11	134.06	125.79	123.19	130.63	118.67	132.87	106.11	110.01	110.54	132.77
88.368	82.469	119.69	93.948	87.952	103.16	104.78	100.29	124.46	128.37	119.51	87.138	105.45	93.374	116.19	92.689	118.86	117.99	85.989	82.299	69.015	76.024	122.67	106.16	88.338	94.794	65.221	94.305	103.44	103.49	147.79	112.06	87.617	81.165	120.38	117.7	125.75	109.94	118.25	118.57	139.7	118.55	134.25	133.29	142.68	144.51	115.99	116.08	97.789	124.7
91.052	83.22	108.64	103.21	76.252	102.15	96.285	108.87	121.42	116.71	113.01	97.402	88.678	99.877	104.58	95.141	107.49	104.57	88.527	91.816	86.007	73.13	106.84	101.2	50.145	82.934	51.921	92.051	107.11	113.52	136.12	109.59	97.618	90.546	115.52	105.04	115.58	107.44	102.86	97.709	122.26	100.46	151.43	144.89	154.6	155.16	137.97	130.9	123.61	122.33
98.943	98.201	99.188	100.17	87.096	97.094	92.053	100.1	107.02	105.56	103.33	95.34	79.073	105.69	92.827	103.26	102.45	88.246	96.525	105.47	99.388	87.141	100.91	102.31	75.211	91.818	78.066	91.036	103.1	108.34	110.9	99.45	104.77	95.867	81.773	82.261	112.23	105.73	96.399	98.547	100.34	96.542	137.55	138.93	111.74	128.76	139.36	133.2	144.06	119.94
105.18	110.34	89.365	97.681	91.163	104.78	97.377	111.08	89.527	98.947	92.978	97.134	81.061	108.19	91.717	115.22	101.59	68.316	117.91	127.78	132.08	123.02	93.019	99.243	81.056	91.743	104.15	101.92	110.92	111.36	87.599	92.03	113.81	104.96	39.22	64.239	102.21	95.498	87.334	91.466	93.225	97.34	140.34	139.19	99.021	121.46	144.02	142.99	169.19	127.86
108.8	129.26	95.22	97.004	86.004	121.56	105.55	125.57	95.708	135.56	98.87	100.62	103.02	117.03	104.25	128.14	105.97	62.871	138.27	137.75	98.438	125.97	109.84	109.02	81.24	91.344	102.34	103.34	116.73	101.6	94.58	93.438	112.61	100.57	19.447	60.31	104.51	96.725	85.287	101.46	92.494	99.458	125.24	119.66	80.848	93.505	129.8	126.3	148.39	117.92
102.89	121.62	101.04	103.52	89.167	137.68	112.43	144.76	118.15	156.96	102.64	115.27	120.12	118.86	123.11	124.59	100.3	61.555	145.57	131.96	116.02	134.62	115.14	108.11	62.147	84.239	99.026	117	123.74	102.94	114.9	103.16	112.61	97.444	45.007	80.053	98.606	92.79	75.85	80.114	82.588	76.648	129.29	110.62	109.52	97.34	120.7	116.01	116.69	100.34
101.26	111.34	112.42	107.64	86.601	135.11	118.93	129.67	140.65	156.7	112.95	108.56	134.51	109.18	124.79	106.34	98.954	73.83	133.81	116.35	97.455	122.05	120.25	108.63	60.072	85.194	76.829	108.24	122.7	94.58	136.88	117.15	119.46	102.01	95.255	97.171	89.681	90.964	68.722	65.789	60.144	60.1	128.4	108.52	129.7	105.64	114.94	103.42	90.65	88.995
111.68	108.41	107.12	108.27	90.151	113.82	114.33	107.44	133.07	108.42	111.2	109.34	129.11	98.263	108.65	80.776	100.32	84.176	119.64	106.56	107.05	110.67	95.612	99.746	60.914	81.755	79.251	101.06	119.54	96.798	123.58	117.95	118.59	107.02	103.63	78.927	77.124	89.862	62.546	60.385	27.717	58.318	117.24	106.32	113.58	109.59	112.19	101.79	90.799	92.964
122.53	113.08	96.101	106.3	103.27	92.856	104.58	92.228	105.03	53.051	100.96	111.65	113.07	97.946	96.596	66.444	93.751	78.385	108.15	102.32	128.2	102.84	77.192	99.65	75.824	88.318	113.97	108.04	103.09	90.901	89.599	102.75	100.91	102.42	80.236	63.237	69.557	90.162	62.33	72.39	7.9052	71.526	88.881	88.249	69.25	94.272	100	100.05	94.33	96.018
129.03	124.61	85.243	95.324	87.166	83.742	95.628	84.998	75.197	42.231	101.85	102.98	108.18	95.22	84.524	69.018	103.9	89.9	114.55	112.76	91.359	86.507	64.345	98.126	65.735	88.14	107.11	101.45	101.29	89.994	64.559	86.614	96.377	102.27	44.656	48.919	76.828	99.147	77.9	113.26	42.127	115.93	80.606	82.741	43.762	77.537	103.05	109.98	114.4	111.87
121.25	120.45	74.397	91.128	86.7	92.737	84.385	105.31	64.812	63.687	102.45	118.27	102.44	103.3	90.825	83.243	102.77	98.894	128.37	121.38	100.75	95.069	57.113	96.194	56.114	88.741	113.47	115.22	102.09	100.39	55.902	75.443	94.102	99.323	27.971	53.824	87.892	106.46	86.763	127.77	86.603	132.53	76.672	73.095	55.239	70.199	98.184	110.49	116.85	110.87
106.71	108.18	82.281	91.403	90.827	101.22	81.417	110.62	72.524	96.669	111.29	123.45	104.48	109.69	104.35	93.857	96.421	106.89	133.73	118.33	94.742	101.89	74.531	104.49	72.66	100.15	108.3	123.59	96.143	100.63	72.406	78.443	93.796	94.202	47.549	70.765	101.63	111.64	89.024	119.83	107.06	113.53	68.198	63.71	78.558	66.445	84.755	87.332	98.9	96.436
103.29	101.26	85.905	90.356	96.092	100.67	79.426	102.77	77.709	105.22	115.76	128.97	106.52	109.45	107.42	100.21	102.67	118.73	135.12	117	93.543	107.37	77.352	102.21	92.928	103.18	102.35	122.79	100.95	114.02	80.513	89.753	96.961	93.839	59.965	56.114	108.12	114.5	89.686	105.28	103.03	87.181	62.809	68.756	83.655	72.302	79.958	66.719	93.138	95.443
113.84	106.79	78.207	93.971	95.962	95.771	77.377	104.64	68.943	82.474	106.19	145.24	102.85	114.72	102.81	111.37	111.78	116.73	135.52	123.6	114.82	112.64	65.503	92.641	92.662	95.299	108.18	121.3	112.26	136.21	71.811	99.632	94.401	96.389	42.024	18.564	98.995	110.1	89.772	94.019	87.591	69.636	63.907	82.589	68.357	86.795	86.21	64.101	104.62	107.72
120.94	117.97	72.28	94.468	96.038	92.392	77.022	107.35	60.376	66.078	89.791	150.4	98.745	123.53	101.04	126.54	116.21	105.81	127.69	123.9	124.85	107.13	67.372	88.355	98.266	95.989	123.32	117.31	113.77	139.44	66.855	102.06	86.382	93.113	24.556	9.438	90.544	106.28	104.91	107.48	87.308	73.401	70.583	94.66	41.496	90.786	94.447	79.097	112.82	119.02
113.97	117.97	70.11	99.412	94.46	98.499	78.69	123.48	62.697	68.527	74.997	151.45	91.565	132.85	102.03	137.38	105.7	90.299	113.48	116.92	141.8	110.3	77.615	89.213	98.226	102.44	135.09	115.53	106.13	127.51	77.701	101.03	88.199	96.117	35.182	45.033	78.159	98.049	116.93	115.49	100.56	82.259	94.463	106.54	58.161	108.52	103.99	107.2	119.95	125.02
96.321	112.23	80.621	98.112	98.968	101.57	78.458	119.59	77.675	93.329	76.976	136.51	87.547	129.58	101.22	127.47	95.506	92.558	92.478	95.011	117.49	99.929	92.819	95.595	120.95	116.02	132.05	105.81	89.564	100.18	102.5	99.219	94.739	95.158	76.957	101.39	84.198	101.14	127.84	125.82	101.79	89.313	106.61	103.31	77.25	107.42	98.366	117.31	108.4	118.43
82.958	95.897	88.76	100.84	94.003	100.87	80.03	113.36	85.199	94.052	88.539	126.04	83.886	109.84	95.969	102.21	89.984	100.46	80.811	82.234	114.46	101.09	78.224	88.193	108.05	109.23	108.67	102.63	88.486	97.412	116.01	103.21	108.12	105.38	122.14	136.84	86.285	98.869	117.3	103.01	79.763	81.836	126.68	105.03	122.03	124.46	98.339	120.79	111.71	115.02
81.628	87.47	98.138	98.938	98.899	96.022	83.442	90.708	91.274	90.473	105.71	114.39	91.445	89.327	100.91	89.495	93.986	110.08	77.239	76.725	102.97	93.333	64.672	79.738	104.8	101.52	95.481	105.46	91.67	104.66	112.66	108.67	106.14	106.9	154.49	148.39	96.11	101.21	111.04	90.708	52.794	76.366	111.33	87.558	113.46	105.06	83.479	99.096	96.168	97.559
97.569	96.566	98.021	105.7	99.817	92.587	87.371	92.716	89.818	85.149	113.34	132.28	102.79	94.73	115.01	109.17	94.461	105.07	91.586	89.035	114.42	89.24	55.11	73.744	80.012	84.37	98.068	114.52	100.21	124.85	93.922	110.01	86.133	100.58	134.5	119.16	96.781	99.998	106.24	87.264	46.205	72.323	66.489	53.777	59.228	57.476	60.248	65.428	68.086	66.893
114.01	110.82	96.937	107.43	86.863	84.191	95.918	98.456	80.982	84.783	110.9	143.56	113.29	105.9	123.66	136.01	95.896	101.8	112.13	104.67	119.78	87.269	62.054	70.486	53.435	66.399	91.973	111.12	109.14	136.8	79.83	102.76	67.614	88.06	87.103	76.434	97.74	100.21	116.5	100.24	82.539	76.792	36.426	38.148	1.5502	7.5468	54.443	51.041	51.884	47.091
122.11	123.62	92.681	100.89	85.967	77.933	98.329	101.57	75.156	98.855	101.65	145.34	109.87	117.64	114.69	147.31	98.521	111.15	121.99	110.26	110.88	91.09	83.828	76.803	68.623	62.075	98.816	96.594	106.94	127.59	72.464	84.092	59.338	72.39	44.837	36.472	103.31	108.91	128.08	121.06	130.97	88.45	14.603	34.814	-47.146	-32.38	55.831	49.615	42.788	45.043
117.78	117.48	89.235	99.115	88.312	78.391	97.095	108.34	62.195	89.153	87.996	136.83	85.903	117.36	91.744	122.4	92.462	112.53	116.33	107.76	122.36	110.66	103.3	88.758	86.776	64.771	110.23	90.37	96.21	106.83	69.616	62.943	61.344	65.887	35.752	21.362	99.05	108.83	109.04	102.7	139.96	85.137	25.998	51.681	-31.046	-15.418	71.07	64.739	55.732	63.126
104.05	99.875	95.031	89.265	99.315	87.169	93.295	89.307	58.418	79.749	85.328	98.996	66.929	94.952	74.651	80.553	97.651	120.29	98.088	97.576	103.73	118.19	121.75	98.953	122.22	83.217	116.86	88.803	86.044	82.095	72.483	52.335	72.856	68.887	82.232	50.47	101.29	108.03	85.219	84.887	117.87	96.013	54.77	77.501	12.939	26.201	89.549	86.015	73.082	88.793
101.74	102.49	102.94	92.557	106.92	99.588	82.086	88.01	63.722	78.731	91.166	94.113	62.803	92.662	81.907	62.388	99.692	115.06	93.114	94.026	74.172	102.85	126.47	107.76	125.66	96.371	122.01	96.348	82.56	74.904	76.33	56.91	70.479	72.598	110.76	73.393	102.02	104.79	58.858	78.269	67.821	108.83	52.807	70.103	26.466	42.257	81.042	80.09	64.003	85.207
97.023	98.051	115.15	98.699	96.885	103.85	85.663	87.705	75.991	70.322	99.073	87.615	80.099	84.703	110.83	65.605	94.502	98.786	100.9	95.598	77.588	96.334	118.24	98.513	87.816	98.073	101.22	109.5	93.328	88.434	88.76	79.448	80.586	90.746	137.88	114.44	94.308	89.585	53.983	72.235	49.734	113.89	88.19	85.268	80.748	78.366	91.483	93.863	78.666	80.741
102.66	114.86	115.1	101.38	97.911	100.3	87.587	90.473	102.48	97.87	110.35	100.75	106.52	96.199	128.69	94.38	92.21	95.362	111.24	97.024	54.264	78.898	108.11	92.37	81.182	99.637	88.546	105.25	99.888	99.166	97.254	101.99	95.212	106.65	126.81	121.17	94.447	93.237	75.361	105.35	65.806	123.96	91.75	86.288	87.846	77.984	89.854	91.579	87.1	77.306
102.34	113.7	102.86	106.05	109.55	88.14	92.46	99.951	110.31	97.348	105.86	117.25	108.18	106.54	121.05	101.3	76.512	78.141	105.48	90.1	83.603	75.793	92.558	90.279	87.558	99.738	99.864	110.18	90.297	97.496	93.664	108.77	99.982	109.96	99.343	120.35	95.161	100.21	90.731	112.81	74.893	99.284	106.98	99.765	109.53	97.68	99.172	99.956	110.74	90.268
97.324	94.378	86.057	111.18	107.65	84.479	99.447	108.28	101.73	85.121	96.748	115.94	90.451	106.42	84.172	88.146	69.032	61.761	83.67	86.269	103	73.152	79.358	94.87	89.597	102.83	101.36	107.87	76.828	84.574	85.82	104.9	103.71	112.32	89.431	125.65	94.216	104.96	89.238	102.31	73.87	75.29	138.01	130.59	156.38	147.43	123.9	121.76	146.25	123.86
86.224	69.769	79.243	107.88	106.8	94.225	101.92	100.74	97.947	89.434	89.796	95.31	71.988	98.682	52.927	74.82	77.761	60.682	56.467	80.43	88.935	63.071	79.421	101.59	106.69	120.58	101.57	100.18	65.85	67.861	84.064	97.688	100.71	107.35	114.5	153.71	102.1	108.89	89.575	104.63	70.824	77.718	153.61	151.86	183.24	178.63	136.11	138.68	152.92	144.84
78.645	59.702	77.696	100.65	113.29	107	94.437	97.588	102.89	100.37	81.215	95.142	63.076	93.884	52.705	75.976	94.092	77.565	52.798	78.252	98.664	70.779	66.705	90.212	108.78	129.8	110.56	100.44	76.258	82.369	83.835	93.795	95.057	99.743	130.46	166.33	109.67	107.85	99.1	115.9	77.739	99.474	146.97	152.24	176.13	172.44	127.25	145.48	131.83	137.32
76.897	70.732	94.589	101.22	112.29	107.64	94.85	96.411	110.25	100.12	77.628	102.51	72.696	93.49	83.19	83.092	91.067	88.291	70.767	76.545	124.29	101.96	67.731	78.612	92.751	129.87	110.31	106.59	91.278	103.83	96.372	98.36	93.5	98.053	131.91	164.34	102.75	95.611	108.01	111.32	88.176	105.15	131.3	136.82	168.53	149.06	106.14	132.6	102.19	106.22
84.941	95.948	107.88	94.69	96.044	90.941	101.17	83.203	107.28	88.101	82.908	96.256	94.643	78.661	103.38	76.803	91.958	108.97	97.888	81.566	125.14	133.58	64.482	60.53	67.305	112.58	85.282	101.89	115.07	126.15	103.55	104.12	111.77	108.5	111.55	128.87	93.073	89.797	121.77	103.75	112.98	108.17	136.23	137.4	171.1	137.16	107.41	125.11	107.79	98.191
97.456	114.31	99.182	86.351	97.894	74.977	99.415	78.725	96.932	74.058	85.299	96.588	104.35	71.037	102.15	60.652	92.627	118.55	108.91	88.503	124.59	143.08	58.218	51.434	67.049	98.336	92.11	105.04	124.15	132.23	90.423	97.876	121.68	111.24	81.341	84.569	91.314	96.83	127.1	92.015	120.37	99.345	135.44	134.09	159.65	133.38	113.53	115.96	119.5	104.62
105.08	109.77	83.881	76.98	91.105	69.376	95.217	74.133	87.923	74.394	89.523	81.647	105.8	69.511	82.892	47.219	103.48	116.63	96.757	97.224	74.178	102.99	60.262	57.647	73.354	98.309	91.062	97.278	119.27	114	78.559	89.028	121.01	105.85	74.025	67.236	103.17	108.93	128.1	93.763	115.67	96.128	144.21	141.49	152.48	145.29	128.86	116.22	128.91	120.07
109.56	87.98	60.051	80.881	87.249	78.812	82.831	103.09	88.335	76.253	82.735	100.01	94.048	91.079	71.441	59.615	111.06	99.357	84.463	111.76	66.186	58.626	41.925	63.666	50.249	96.197	100.87	96.865	116.99	111.26	68.578	86.585	108.2	97.175	64.781	57.494	110.33	111.59	117.98	94.846	101.44	93.754	151.58	149.41	154.84	167.44	135.39	125.92	127.59	123.63
102.31	66.119	69.44	94.874	99.563	90.557	85.209	121.37	111.24	84.22	78.977	105.73	91.953	119.86	94.068	94.805	94.223	68.013	71.246	110.83	74.301	37.475	61.023	90.971	54.949	115.53	115.41	100.26	97.89	93.486	89.421	100.93	91.779	87.563	91.955	92.495	109.95	103.82	110.13	99.181	88.191	85.776	138.3	142.18	164.56	172.83	113.51	119.57	98.556	98.447
99.193	71.852	95.188	101.98	109.03	87.755	99.212	114.32	129.77	84.567	87.256	92.063	104.65	124.09	120.23	125	83.437	63.765	78.259	108.01	76.773	50.679	84.084	111.62	66.458	119.82	104.1	91.737	93.935	88.411	118.42	123.75	96.809	89.856	110.1	109.63	107.93	103.47	115.14	114.91	101.38	99.65	123.45	136.53	165.82	160.01	94.132	114.4	88.845	85.393
100.47	93.61	116.51	107.87	126.71	80.354	116.13	105.42	129.01	69.515	99.293	79.407	115.1	111.33	135.62	132.69	72.811	69.781	96.194	106.89	114.25	99.635	107.28	125	89.609	109.2	107.14	95.783	95.925	91.581	131.34	134.01	108.73	97.641	115.23	115.26	101.39	107.4	112.85	109.13	117.32	113.55	106.55	119.59	155.89	139.77	82.5	108.9	93.873	84.772
89.629	101.59	135.44	94.938	156.59	81.655	131.3	67.776	128.24	81.751	116.06	35.592	125.99	81.286	137.9	116.81	77.503	89.583	95.393	93.551	118.19	133.83	152.65	136.9	171.71	120.12	129.71	104.62	85.236	70.234	131.07	121.99	116.87	97.234	160.25	163.88	111.9	117.28	118.61	107.47	134.93	131.69	96.481	98.723	124.07	105.61	82.958	106.45	89.537	89.341
86.486	92.904	116.87	92.723	149.87	103.26	127.63	83.662	118.6	99.465	116.59	49.331	120.43	72.571	118.08	103.48	97.645	109.8	103.49	102.5	151.19	159.18	138.15	118.34	171.7	106.12	138.94	118.37	99.221	86.588	102.18	97.402	125.21	109.59	166.52	169.98	103.37	107.84	98.081	79.371	138.88	137.95	126.64	102.11	122.98	113.8	115.55	129.65	113.38	108.61
93.868	100.65	100.9	106.23	131.63	127.77	108.18	124.26	120.17	143.18	107.1	109.99	111.87	113.44	106.89	110.49	104.24	113.28	108.17	104.96	128.12	132.97	121.56	117.12	153.7	106.41	147.01	123.97	93.665	89.205	79.731	73.99	98.075	101.02	124.96	131.64	94.064	97.103	67.171	69.41	92.971	114.47	106.24	71.901	69.669	82.162	108.4	106.63	90.554	91.183
87.507	89.869	95.823	96.54	140.47	141.67	96.2	119.74	135.99	175.63	89.124	126.41	112.13	123.17	113.84	117.72	112.28	130	102.8	93.027	117.13	118.11	101.15	103.76	167.43	126.54	159.17	132.3	88.813	93.748	71.24	70.296	86.756	95.202	115.47	114.88	94.019	93.538	73.768	84.345	70.461	100.13	107.39	77.883	51.747	69.368	106.25	103.19	84.822	89.548
96.127	104.02	103.81	102.25	126.81	137.74	97.341	121.38	128.83	169.31	81.737	136.22	116.63	126.91	117.13	125.68	104.31	129.54	111.62	97.396	98.67	110.16	93.839	107.38	139.05	127.65	138.08	126.87	88.045	99.732	83.753	88.286	82.024	98.475	78.074	70.479	84.747	94.144	77.001	91.478	50.586	89.414	88.858	77.089	54.786	65.138	92.066	82.791	86.962	93.701
100.41	112.59	118.59	104.13	126.16	125.49	108.85	110.41	110.15	137.75	88.985	118.53	119.38	109.61	118.1	123.1	92.136	117.62	119.41	106.41	113.82	120.03	114.91	120.76	133.46	123.92	131.43	124.21	86.076	99.051	105.44	109.28	83.117	99.928	72.654	66.76	85.427	98.392	89.514	88.963	56.839	90.124	65.544	70.423	69.681	61.471	76.377	66.743	83.652	98.9
101.07	112.32	131.98	105.3	124.58	115.65	119.66	101.85	94.96	110.65	110.35	100.02	116.91	97.354	113.12	116	83.629	96.146	123.18	115.78	135.37	126.57	155.17	141.51	144.29	116.44	134.85	118.47	81.557	89.564	126.76	119.06	79.97	92.664	93.993	94.22	93.877	96.244	96.857	79.676	75.703	89.223	42.88	54.265	73.444	46.919	64.411	54.789	66.086	91.561
92.711	93.849	134.73	94.864	138.08	118.89	122.92	84.728	111.04	116.15	132.1	80.192	112.81	91.791	110.41	113.3	89.076	86.87	113.64	113.73	151.22	134.08	189.76	152.42	191.35	122.31	155.32	114.63	77.953	78.659	137.84	116.81	84.529	84.952	153.39	145.01	103.88	87.665	105.43	82.064	110.07	89.493	42.382	51.995	74.064	35.895	68.564	63.578	53.773	82.511
93.332	89.996	130.39	88.781	134.03	116.15	116.02	74.098	128.73	124.16	140.65	78.891	105.83	98.569	107.73	105.08	100.09	87.376	104.88	105.03	125.27	119.81	190.34	151.05	204.54	122.62	150.35	107.15	80.612	76.291	141.01	108.54	82.926	73.481	167.25	141.5	109.79	84.535	106.45	96.132	122.32	79.557	48.941	54.563	53.668	21.475	78.626	72.929	57.258	74.062
96.413	93.405	123.53	89.018	128.59	109.87	109.16	66.778	135.88	118.97	130.72	72.792	99.633	95.131	111.04	91.778	107.11	93.259	94.502	96.224	90.238	107.54	166.78	136.62	191.76	124.82	131.49	108.5	88.296	83.161	142.19	105.05	88.101	74.445	155.74	116.33	108	92.08	109.45	110.11	125.59	76.941	62.176	64.426	50.473	28.16	89.354	84.257	79.737	77.018
100.71	103.2	118.32	99.014	124.68	100.52	103.92	73.675	118.87	97.101	111.93	70.381	95.514	84.488	118.17	78.262	105.18	93.578	88.745	94.707	69.757	97.542	138.3	117.86	159.01	122.75	112.84	117.18	96.391	95.176	142.94	105.07	92.042	82.977	123.22	94.05	106.66	108.3	116.53	114.14	121.3	85.775	62.724	63.009	55.127	40.388	85.509	84.071	92.989	78.56
104.7	113.82	112.46	108.43	118.28	95.703	97.945	91.535	92.907	87.607	103.36	80.197	100.89	79.183	120.08	78.487	105.34	94.265	90.39	100.99	54.234	86.195	117.04	99.711	128.01	112.55	96.976	114.99	104.66	106.38	136.66	103.86	96.83	94.621	94.307	90.864	109.55	121.07	126.68	115.81	119.41	107.39	53.45	54.597	55.481	44.443	72.416	75.15	86.64	75.174
102.07	112.05	111.46	106.35	104.49	97.497	97.651	97.587	81.377	102.99	113.61	85.47	120.69	82.707	117.19	92.029	107.54	94.828	90.308	100.75	32.535	77.341	114.37	89.455	118.69	104.09	77.406	95.76	104.98	100.71	123.11	99.946	104.57	103.07	106.64	123.79	110.56	114.86	132.47	115.44	116.49	119.72	64.402	64.575	69.177	53.033	71.938	74.95	78.904	74.105
103.61	108.07	97.284	104.65	95.492	104.58	92.277	116.2	85.246	120.22	122.61	120.08	134.23	111.78	112.59	114.22	99.1	85.01	91.797	94.35	54.591	86.804	98.71	85.092	104.84	90.352	80.797	85.006	99.459	95.931	89.534	90.705	100.39	99.668	116.65	139.98	96.113	93.52	113.5	100.7	88.809	100.33	79.201	78.638	81.573	68.152	77.045	79.611	80.143	74.617
109.41	110.61	81.791	99.324	78.78	104.56	88.306	118.86	92.809	126.68	125.4	134.78	139.57	133.87	103.77	125.31	94.134	81.888	91.315	86.629	57.004	92.227	77.902	86.976	80.733	80.523	72.303	75.396	96.049	90.772	59.805	85.866	92.639	90.072	116.43	131.67	84.184	84.995	93.372	99.933	63.455	83.491	93.369	95.213	87.665	86.46	89.07	88.571	96.987	88.251
108.35	103.36	69.618	101.77	79.539	104.63	87.677	119.66	96.203	106.35	108.77	125.99	123.64	137.42	102.39	124.29	82.778	72.951	85.927	86.528	93.653	113.09	68.445	94.656	61.648	86.998	84.384	91.361	92.633	92.921	49.472	89.762	85.321	87.315	119.02	134.95	77.772	93.089	80.746	97.164	61.636	79.497	96.763	99.278	109.39	118.29	92.378	96.34	105.97	99.332
97.617	91.716	80.421	104.29	83.433	99.897	93.05	100.35	92.243	83.094	91.037	82.849	101.18	119.26	102.33	113.45	78.363	69.069	77.894	91.525	93.989	116.44	98.863	113.8	72.423	112.54	89.179	104.12	84.544	85.017	73.467	101.47	81.96	90.586	130.47	161.07	93.55	116.28	91.674	112.3	89.846	96.425	89.146	92.754	125.15	136.2	84.623	92.821	86.924	96.197
89.669	80.315	88.365	109.1	86.744	96.828	91.7	99.128	79.847	60.34	75.32	73.808	74.591	105.54	93.053	106.88	81.561	70.037	85.193	106.62	115.43	121.3	120.58	121.85	78.961	121.79	96.112	113.41	86.325	93.836	97.117	110.55	86.954	102.73	116.3	160.44	106.87	126.92	101.11	117.88	119.44	106.48	93.463	95.453	141.05	153.31	84.125	96.033	70.22	89.414
87.629	80.304	101.21	105.33	74.968	87.843	91.201	89.617	67.986	55.806	77.711	79.694	66.642	99.639	75.938	100.5	88.473	76.585	98.045	111.44	95.944	104.26	135.94	125.8	88.788	116.52	78.099	100.34	85.445	89.069	112.84	111.09	94.687	107.76	94.358	133.74	113.56	117.93	104.25	120.45	120.43	95.46	109.75	110.78	140.42	154.01	95.807	102.07	70.986	88.618
97.697	94.81	94.47	100.09	62.961	80.295	85.768	97.177	60.998	61.287	86.922	117.44	72.428	108.12	59.914	98.316	92.413	85.366	115.58	111.96	88.752	87.252	108.72	113.55	75.769	87.367	62.542	84.849	92.882	91.641	100.38	99.554	103.17	107.18	58.258	74.05	104.31	98.467	94.274	110.92	97.34	79.571	113.23	116.24	118.56	141.88	107.09	107.3	94.673	101.23
100.79	102.64	83.999	92.683	69.28	81.795	87.835	99.147	73.113	78.19	98.264	129.31	91.358	110.26	65.886	98.765	89.234	92.228	116.91	106.04	92.313	82.595	80.211	97.564	77.069	69.29	66.521	79.348	99.408	88.209	83.856	84.463	116.2	109.71	70.603	63.28	95.627	87.278	93.632	102.51	95.953	91.334	90.327	96.771	94.798	120.78	101	100.24	108.36	113.83
100.36	112.88	86.041	92.534	57.86	80.525	96.801	97.094	81.982	85.943	110.28	111.01	112.36	105.22	84.263	92.685	88.277	96.656	111.58	105.4	67.426	71.055	70.459	87.705	58.582	57.59	53.461	70.958	109.23	85.197	84.74	73.466	121.69	114.8	91.584	83.73	105.42	96.823	105.23	107.9	123.46	130.1	51.658	58.432	63.802	85.853	80.062	71.87	92.574	109.73
96.201	116.38	84.773	90.718	64.316	85.806	96.123	96.957	92.835	90.893	111.34	95.865	118.13	99.688	103.68	91.705	98.907	109.49	105.16	109.39	74.24	83.751	69.041	75.649	59.909	59.875	70.126	78.289	122.07	101.89	88.713	69.101	123.26	123.89	107.05	112.49	126.89	118.23	123.12	126.46	166.29	171.29	31.102	37.064	38.364	58.838	64.126	51.057	60.533	92.394
98.302	121.59	82.323	90.227	65.944	87.413	86.4	98.66	86.352	83.553	103.84	99.404	106.53	98.085	104.65	88.559	115.22	122.54	105.67	112.03	96.703	106.54	65.844	67.239	59.364	66.737	86.315	93.721	129.67	125.69	93.193	74.788	116.34	125.42	86.337	104.23	138.56	128.08	122.72	134.93	165	167.14	64.531	63.371	39.864	62.287	80.347	60.833	54.752	79.281
105.44	121.29	76.293	91.96	57.448	89.496	78.748	98.793	66.589	76.032	94.459	104.91	88.796	89.709	84.106	85.339	131.5	133.67	109.36	112.67	120.77	132.42	51.363	61.516	52.007	76.959	81.477	107.95	132	141.5	97.858	94.227	120.13	126.74	61.515	73.23	120.74	112.14	100.73	116.21	117.52	126.22	152.29	136.72	99.22	116.05	134.39	113.76	107.56	96.396
116.42	125.45	67.841	106.31	68.371	92.215	69.783	115.06	45.617	80.357	82.91	130.27	67.515	95.301	66.535	88.092	129.43	129.04	111.54	106.19	147.99	133.37	32.96	69.446	57.848	91.252	95.249	124.2	117.54	134.98	99.534	112.47	110.92	108.91	31.329	36.718	93.064	90.513	72.758	80.447	38.933	74.665	185.69	163.2	129.64	142.25	153.47	145.87	148.15	108.04
113.28	111.9	73.494	120.94	78.944	97.65	78.957	120.8	41.453	94.351	80.296	121.86	61.717	88.216	65.165	91.998	120.35	120.21	106.09	99.811	148.11	111.21	33.318	80.876	67.981	104.33	93.713	122.07	103.25	109.77	108.59	127.03	112.69	98.924	51.907	55.203	76.713	74.866	69.03	47.613	17.061	61.906	177.71	152.48	157.28	151.12	144.46	155.13	167.24	119.67
94.138	85.682	103.43	124.28	82.529	103.63	105.82	98.769	64.341	114.66	91.235	72.954	76.994	73.438	83.6	95.934	108.99	111.59	92.346	91.625	98.99	71.639	77.098	100.07	90.696	117.39	75.14	97.786	88.172	69.531	123.37	131.06	117.53	99.429	119.08	125.27	86.466	74.38	91.417	41.843	66.596	81.193	144.57	124.17	168.68	138.65	117.51	134.27	147.69	119.26
84.815	73.411	119.3	122.03	87.45	110.43	118.33	97.148	94.493	116.64	96.722	70.821	87.393	83.448	104.07	104.49	96.631	101.71	93.659	93.985	87.408	51.171	107.77	110.4	82.628	103.92	78.931	83.462	86.647	64.849	109.09	117.89	105.89	101.26	134.36	140.94	101.12	83.768	99.739	49.145	121.84	86.653	111.33	103.34	149.2	123.7	95.428	104.74	115.77	110.65
90.366	80.723	119.5	99.221	74.712	108.62	115.45	85.103	114.19	108.67	102.76	79.788	95.852	88.575	105.29	105.49	107.67	114.54	109.86	104.63	64.22	43.073	109.24	104.18	47.185	75.158	62.3	68.723	106.97	93.434	82.073	103.21	98.2	103.29	99.326	85.634	113.2	98.816	97.811	81.197	150.96	84.749	132.18	136.09	132.23	135	120.65	112.75	127.18	129.78
99.871	98.941	122.76	73.576	72.812	100.72	106.35	60.53	123.68	105.46	109.78	77.897	99.923	88.289	105.26	100.89	121.28	128.03	122.39	107.27	30.212	39.986	114.86	107.14	41.402	72.088	50.512	65.523	119.46	113.51	78.517	98.955	89.729	92.247	59.187	22.806	120.39	112.68	93.134	120.5	128.57	77.86	159.19	170.03	111.83	142.39	150.6	131.35	145.9	150.03
107.48	106.96	126.27	81.444	73.93	98.558	104.48	74.336	116.34	83.759	109.4	88.567	92.154	90.976	112.05	97.831	113.47	111.58	132.39	114.2	59.726	67.75	115.7	114.72	21.922	78.993	47.133	81.35	127.6	129.39	104.21	110.83	93.34	92.675	33.263	-9.0172	101.98	104.35	73.97	111.55	83.354	73.277	178.74	177.94	136.73	166.47	165.47	148.11	166.06	159.31
103.54	107.23	143.99	93.433	91.901	95.413	114.73	73.029	114.92	76.692	114.04	71.519	94.489	83.432	124.03	92.365	104.63	96.921	123.74	103.85	60.578	84.066	140.72	124.88	58.122	104.1	50.772	83.238	119.04	111.05	146.56	125.25	104.82	95.354	59.061	24.189	102.74	100.93	83.433	111.63	73.546	102.88	167.1	155.41	137.52	148.48	151.17	143.46	153.2	148.63
101.1	104.85	140.81	104.72	120.38	95.084	120.45	88.316	114.53	65.446	108.64	82.62	96.271	84.262	123.44	86.56	92.238	84.141	109.37	87.624	96.727	106.77	139.73	111.72	94.573	106.05	81.248	84.745	106.77	96.267	147.37	123.57	110.36	102.38	89.916	65.832	106.92	97.47	91.778	104.19	92.396	131.1	155.81	138.7	120.35	122.68	136.38	142.81	138.44	135.24
101.33	105.4	133.35	97.963	111.78	84.448	127.4	80.982	106.74	57.258	106.41	76.188	108	77.699	99.501	67.287	84.356	79.654	88.7	66.346	78.003	98.9	128.26	87.528	104.96	88.558	74.958	66.854	88.243	70.536	115.32	108.13	104.95	103.8	129.34	109.68	111.98	93.082	91.497	103.09	113.45	134.41	184.16	165.34	110.38	116.47	155.04	166.35	151.11	142.13
99.342	95.722	114.84	83.962	89.447	74.57	125.09	76.8	93.901	53.254	99.071	71.896	110.84	71.506	71.832	46.85	73.19	71.198	70.083	53.83	77.119	86.74	95.945	60.245	85.473	66.01	66.395	62.662	72.228	57.135	67.477	88.116	91.122	98.333	168.73	156.75	101.37	81.361	74.385	87.581	112.5	105.57	226.74	204.21	130.39	144.11	186.56	207.2	181.65	163.27
94.922	86.558	102.75	73.413	61.754	68.949	113.03	75.898	83.58	73.955	98.39	67.324	105.84	69.851	57.418	39.747	73.938	71.202	64.35	58.675	52.844	60.345	67.441	50.919	60.898	57.121	48.286	60.722	69.756	57.199	49.541	78.693	81.736	88.985	188.14	193.28	93.355	78.317	67.134	86.322	104.29	87.331	220.04	197.55	138.89	154.25	186.18	217.37	187.02	174.85
81.489	72.071	108.37	74.027	60.929	74.729	101.1	75.274	86.837	105.75	101.78	63.269	95.212	72.478	73.32	50.33	81.893	76.564	69.59	70.485	40.198	49.692	71.846	66.136	73.651	75.905	51.866	70.434	75.725	64.345	77.469	82.767	82.789	82.588	193.59	226.63	100.99	87.081	85.773	99.958	108.59	91.13	151.28	133.16	122.37	124.51	137.2	175.43	142.09	152.11
77.12	65.244	109.69	88.959	70.4	93.365	93.457	92.317	93.862	120.58	102.06	85.539	84.465	80.938	94.692	74.27	97.472	90.207	92.716	91.928	66.768	80.393	81.328	79.732	81.53	88.402	66.561	85.69	98.654	93.691	114.23	93.031	99.555	94.749	158.69	205.54	109.86	99.239	109.5	112.99	128.87	110.04	78.417	68.087	98.95	87.392	84.311	115.93	93.15	114.58
95.565	88.604	110.48	108.28	65.484	104.08	94.044	106.55	90.927	115.66	103.39	119.31	85.905	97.599	101.88	90.914	109.02	102.58	119.7	103.44	69.171	109.22	98.916	90.707	75.067	85.929	68.871	89.537	110.8	110.36	132.27	95.971	98.29	97.045	84.681	121.84	119.63	113.77	119.87	127.4	124.37	112.8	25.786	29.899	37.732	30.973	49.377	55.578	50.513	67.776
123.98	113.78	100.29	113.33	65.605	110.96	101.73	107.13	93.124	116.75	106.53	137.45	101.47	105.86	96.677	101.29	117.7	116.41	131.77	102.93	75.028	140.03	103.38	81.397	75.301	78.019	77.56	91.28	111.11	114.48	114.85	93.002	91.557	92.829	46.826	46.521	114.89	119.38	117.18	132.61	112.14	108.75	21.166	39.225	-14.248	-6.7562	50.956	37.585	38.798	43.671
156.64	135.48	89.184	123.95	50.219	108.28	110.5	128.41	88.388	119.72	115.25	164.62	118.21	123.21	91.648	108.94	114.35	109.98	137.35	106.13	90.574	150.85	84.561	67.076	32.758	53.918	74.537	92.153	109.51	116.55	85.129	92.204	74.533	81.308	23.263	-9.8182	88.154	107.36	90.801	105.72	85.131	91.879	24.8	44.71	-46.3	-29.23	58.078	35.198	39.026	35.266
166.19	131.72	85.439	120.98	61.722	107.12	114.71	140.42	99.577	146.65	130.81	176.43	135.22	131.44	104.18	122.95	122.03	112.04	132.35	108.89	109.78	148.25	62.414	55.823	21.427	41.616	85.535	96.412	118.27	123.91	69.406	99.258	74.287	75.678	41.172	-6.932	70.251	94.752	83.814	84.334	92.7	98.544	14.97	29.07	-60.388	-47.258	53.974	36.946	34.672	43.293
154.25	115.8	93.085	126.06	72.727	109.46	115.79	159.53	105.09	157.05	139.74	191.92	142.41	142.54	125.4	135.85	120.74	102	127.05	113.08	132.06	137.84	58.971	68.617	9.7738	36.696	91.112	107.19	128.76	132.14	79.652	109.01	80.161	81.479	48.121	15.103	60.1	78.383	75.991	53.57	99.737	92.722	0.23668	-0.35029	-41.335	-41.758	43.402	26.541	28.952	49.345
130.15	109.91	100.96	114.23	81.864	110.85	108.27	140.67	104.46	163.6	137.31	176.65	147.36	135.99	128.45	134.62	128.61	113.36	117.08	105.44	89.375	102.14	80.661	93.953	46.438	52.311	82.244	104.34	129.65	126.5	99.398	107.73	88.861	87.23	44.753	29.85	81.026	83.145	88.358	66.884	99.67	91.741	1.447	-3.5482	-30.614	-29.488	48.994	23.775	32.256	59.386
108.2	106.51	86.623	102.32	82.123	113.58	92.21	121.67	86.513	139.58	107.79	154.77	133.32	118.84	106.3	114.52	121.8	118.42	104.87	95.105	83.057	82.659	91.004	106.07	87.052	72.822	80.367	109.28	116.78	121.14	100.4	90.494	91.427	92.648	41.367	36.129	97.064	89.994	90.524	79.914	70.66	75.338	45.873	39.053	12.205	25.483	82.516	55.78	62.856	76.468
90.071	101.65	75.368	90.465	98.679	120.57	79.192	89.782	84.424	136.38	77.223	104.72	113.11	103.06	83.864	96.839	99.45	111.25	75.073	76.61	79.454	76.696	123.24	120.62	186.76	125.57	107.31	113.56	74.525	84.601	100.56	71.653	88.692	91.662	106.33	94.327	103.63	98.571	94.628	108	41.465	69.979	76.635	78.187	56.759	73.799	97.811	84.769	70.506	84.158
89.347	96.785	65.565	88.5	100.79	118.36	70.044	84.735	78.106	122.18	58.447	77.916	84.923	93.033	67.125	83.836	86.961	99.772	61.412	77.328	118.38	95.293	118.45	112.68	229.35	148.17	125.54	113.65	58.067	72.361	98.634	67.324	94.061	96.796	164.12	138.26	93.287	99.949	95.633	123.69	44.976	84.336	101.4	105.6	110.99	116.69	102.82	110.71	84.971	103.9
100.1	106.97	80.001	89.551	105.32	104.69	68.843	84.554	78.325	115.25	65.447	74.587	68.372	97.698	71.513	83.705	90.525	93.189	63.858	82.821	124.62	104.1	117.07	112.82	240.32	149.68	136.25	104.16	60.278	64.238	111.36	81.149	94.6	94.986	183.54	152.84	92.016	104.73	103.96	143.99	72.566	105.72	82.349	91.776	115.65	106.74	78.781	95.184	77.838	114.36
104.67	113.16	107.38	86.667	112.16	93.012	82.767	76.289	87.523	106.71	82.599	70.531	72.514	95.131	89.669	89.196	101.01	93.586	76.068	86.676	110.27	110	127.44	118.2	217.22	138.1	132.88	97.107	75.537	60.789	129.05	105.69	100.37	98.304	178.81	155.68	96.552	102.42	112.16	143.66	106.41	111.52	79.953	89.024	126.58	103.94	72.178	80.298	88.724	125.75
107.25	116.16	110.7	88.348	111.93	94.689	96.321	88.893	99.456	98.39	85.891	86.806	85.079	91.129	99.669	96.915	106.09	97.732	99.692	96.432	113.48	111.53	116.81	111.7	143.88	109.78	120.91	98.805	98.069	79.743	122.1	121.05	105.63	106.83	133.82	126.75	95.837	92.703	104.95	111.11	113.68	98.735	108.58	111.8	150.98	133.36	97	91.925	128.1	136.19
102.41	112.01	104.05	91.792	102	108.88	110.02	96.875	126.52	125.8	83.851	81.7	105.23	86.544	101.1	104.81	102.1	101.88	110.6	100.14	81.239	86.945	116.56	107.42	91.21	102.27	92.772	90.408	100.32	83.944	105.94	121.19	105.8	110.25	109.79	119.01	98.199	87.151	99.582	84.447	101.83	94.663	135.21	133.48	163.28	159.02	122.82	109.09	151.77	131.07
99.76	102.4	85.123	106.22	95.355	128.25	110.81	128.06	153.38	164.11	78.202	98.785	108.87	101.76	101.02	116.12	93.088	96.747	112.68	103.97	87.092	69.229	101.45	100	59.101	102.06	79.321	86.954	95.87	94.048	83.223	108.7	95.551	106.27	86.941	111.77	97.07	88.434	93.652	69.868	87.927	103.98	127.92	121.16	145.24	155.8	119.33	109.81	139.68	110.08
96.733	91.782	82.485	114.43	83.43	139.13	110.63	140.38	167.26	194.9	91	102.05	106.81	115.37	99.98	126.85	102.46	100.72	102.28	104.39	75.766	66.446	97.401	100.63	62.029	108.99	53.762	74.245	99.09	98.888	84.813	103.59	96.181	109.03	87.719	114.84	97.787	97.209	99.624	90.904	106.5	132.29	110.81	100.7	123.77	134.07	104.05	97.2	116.36	101.44
95.355	87.519	80.924	116.82	88.749	135.83	101.29	150.1	145.9	169.31	102.63	125.28	89.571	125.55	97.258	129.6	116.86	107.33	92.133	103.33	115.39	98.794	83.202	100.97	68.303	102.22	60.109	82.715	115.95	119.94	94.49	105.42	98.747	116.38	75.043	100.22	90.943	102.35	96.978	108.82	121.92	133.24	104.4	93.429	120.57	126.75	94.68	90.591	109.5	109.5
90.391	99.301	95.095	113.36	105.79	116.94	94.592	130.32	105.64	114.31	111.45	125.83	77.561	124.79	94.694	119.73	113.87	108.09	77.074	91.778	115.98	113.09	103.3	121.59	99.585	107.63	87.414	95.527	111.83	115.62	118.01	110.69	92.607	115.71	78.554	104.03	84.948	102.15	87.557	117.91	95.962	92.523	98.448	97.019	127.4	128.31	87.213	81.962	101.2	110.28
85.303	112.66	99.272	103.81	123.72	91.433	88.14	98.993	69.922	58.384	106.43	107.75	73.069	104.75	87.902	97.944	101.36	111.86	72.752	86.133	99.228	98.266	111.28	126.33	121.19	110.22	120.63	103.04	101.51	112.8	123.53	109.63	91.22	110.92	89.3	112.77	83.366	99.846	85.776	113.59	50.445	48.981	104.06	116.51	144.25	143.51	90.917	93.766	103.25	108.33
80.343	107.31	101.54	97.206	135.73	76.501	94.314	68.95	71.922	40.026	99.428	70.523	82.443	78.638	92.589	82.151	85.549	108.75	77.511	90.616	76.997	69.166	113.91	116.35	137.53	118.39	141.14	101.09	88.967	106.36	113.93	104.98	104.26	109.53	121.13	136.69	86.275	96.483	101.16	104.71	32.621	39.408	109.75	130.53	167.3	155.23	92.828	110.56	100.26	99.186
88.539	91.749	98.079	110.14	142.53	80.805	105.18	85.638	101.54	47.69	94.743	79.034	92.289	85.583	113.97	90.537	70.586	84.394	95.918	107.95	111.55	64.708	100.13	102.17	120.36	114.31	158.71	110.01	88.096	110.3	89.881	99.132	115.2	110.18	112.03	119.13	84.078	92.205	110.36	87.136	51.39	55.635	90.933	110.4	167.07	142.57	77.394	105.71	83.459	78.669
102.03	82.895	110.5	113.12	131.34	89.122	122.16	91.745	133.98	75.355	110.34	83.898	115.39	100.08	134.39	111.35	86.818	77.335	111.23	119.4	105.92	68.849	104.64	101.02	104.43	108.96	133.47	107.84	102.44	103.05	83.914	101.16	126.82	111.12	79.12	70.325	96.588	99.684	126.91	102.16	114.77	99.794	75.631	91.751	136.41	104.77	73.498	92.106	74.784	70.808
106.62	80.408	120.75	110.01	135.32	98.133	128.11	101.18	142.09	80.888	119.15	98.639	128.05	118.09	144.1	130.48	103.09	78.94	112.63	117.87	135.11	100.84	120.53	113.15	102.61	107.73	127.82	123.22	114.72	95.932	91.132	104.98	125.05	110.15	49.308	32.848	105.75	103.6	126.32	106.01	162.64	119.09	76.123	88.722	115.2	87.08	85.105	88.602	80.1	69.321
101.72	99.483	126.46	103.08	138.74	96.985	116.91	101.1	124.64	79.409	118.68	98.723	128.56	127.32	126.4	134.17	110.47	98.718	102.37	109.84	120.55	109.09	146.04	136.56	120.51	115.15	126.03	122.72	111.49	86.556	111.54	107.2	113.53	106.22	49.607	33.288	115.24	108.17	118.26	109.05	165.32	120.09	76.722	93.703	98.717	84.696	98.859	87.159	85.44	67.7
85.852	111.8	113.39	100.5	161.99	101.62	93.125	106.69	114.79	90.01	102.26	91.991	110	124.66	97.317	130.36	100.64	122.47	87.519	107.02	121.6	115.57	154.25	147.59	165.56	132.62	158.21	117.13	96.804	95.032	121.79	106.56	111.98	111.66	106.28	92.352	115.52	108.97	114.02	104.36	147.05	123.06	73.822	95.799	110.16	105.44	100.68	89.147	85.074	67.731
72.068	113.14	109.12	105.17	167.66	110.16	82.747	101.19	124.25	123.22	93.393	65.212	92.485	111.98	76.975	122.85	87.021	133.39	76.737	108.25	83.894	108.44	161.92	152.67	210.8	154.76	166.92	96.191	77.826	98.618	130.73	109.74	120.29	119.96	184.3	171.41	117.15	112.27	122.41	114.33	136.86	140.16	66.149	85.689	125.46	114.5	88.494	76.259	74.33	71.192
74.282	106.52	111.23	119.82	163.65	124.14	86.959	107.19	140.53	150.56	91.085	68.144	78.651	113.47	85.07	122.59	71.493	111.58	78.509	107.89	77.338	117.41	160.35	152.68	224.38	165.1	171.14	97.665	64.205	96.69	129.02	112.85	114.4	114.7	207.03	201.04	116.08	115.9	121.29	122.14	126.52	142.19	43.929	53.853	109.21	91.628	61.608	46	50.407	68.214
82.48	81.564	109.81	113.4	144.34	140.36	106.86	96.166	151.24	156.44	97.286	65.104	85.491	94.861	106.32	126.44	85.067	98.217	88.969	109.02	105.35	159.71	137.29	125.72	196.78	155.91	146.77	116.62	82.547	101.42	118.92	119.52	126.26	118.82	200.29	188.75	107.07	112.57	116.09	121.81	147.46	145.91	75.799	71.877	119.3	96.802	79.598	64.599	73.124	96.067
101.44	89.962	119.45	110	108.94	129.39	119.61	91.955	127.88	125.77	105.42	88.885	100.46	101.51	130.74	120.91	89.304	75.178	104.86	102.28	108.47	158.49	128.01	117.44	133.24	134.09	114.43	134.73	89.193	83.413	115.59	113.51	97.09	92.68	123.31	123.48	101.13	107.49	88.458	101.05	109.06	105.43	73.136	68.707	70.163	65.109	80.891	64.064	66.966	88.404
99.567	75.853	91.271	80.915	121.96	120.74	111.71	87.07	114.31	90.105	98.114	103.92	109.47	82.762	137.74	115.19	113.82	100.53	117.12	109.19	192.74	181.83	74.45	70.664	96.225	107.03	132.74	153.05	121.54	115.28	86.149	100.56	109.88	98.666	99.774	93.662	87.541	95.82	84.438	70.784	112.31	100.58	117.71	117	87.883	99.146	116.22	123.69	106.83	109.48
129.12	140.65	73.302	98.612	74.581	86.95	82.781	136.96	76.004	69.318	105.24	177.68	108.19	129.2	109.18	112.89	123.57	116.78	149.55	139.47	123.46	100.26	36.247	74.08	-2.8886	54.21	96.348	104.01	139.94	145.24	68.93	82.984	85.094	88.885	-26.722	-27.389	84.09	100.2	69.147	73.017	67.13	97.501	68.831	83.529	15.036	59.433	93.094	90.147	96.495	88.519
80.027	87.165	90.442	88.206	122.98	75.357	94.401	101.81	88.028	43.608	97.047	111.44	100.48	102.27	124.51	90.331	102.46	105.24	114.82	120.87	185.44	104.35	74.175	83.664	64.517	88.698	146.73	112.1	118.72	138.04	73.476	75.479	92.345	93.616	71.16	91.283	94.697	84.595	110.8	63.032	101.44	89.647	125.41	113.45	108.5	112.62	108.22	114.82	115.03	89
[truncated: 66 more columns]
