# Supplementary material for: Constructing high-order functional connectivity network based on central moment features for diagnosis of autism spectrum disorder
Source: PeerJ. 2021 Jul 6;9:e11692. doi: 10.7717/peerj.11692 (PMC8269664; doi:10.7717/peerj.11692)
Supplement: Supplemental Information 2 [file peerj-09-11692-s002.zip › raw data/Subject_92.csv]

78.849	78.088	113.35	98.067	76.338	86.367	109.17	114.38	108.91	103.99	94.909	106.36	115.66	99.116	114.2	90.413	96.657	82.991	114.03	101.47	26.167	78.849	148.38	119.4	84.195	97.03	84.193	75.086	99.416	81.463	79.703	94.953	133.19	134.32	162.57	151.58	98.308	112.15	70.968	106.93	53.861	101.6	69.162	61.247	88.26	99.214	68.897	66.336	54.673	73.265
82.015	86.601	123.4	109.43	50.294	87.116	108.56	111.33	81.868	86.923	89.823	97.33	91.589	76.668	102.88	76.205	117.94	108.86	127.42	103.18	46.815	103.9	130.47	111.48	55.009	90.566	51.238	64.369	109.83	81.779	83.407	101.71	137.62	135.75	162.38	149.59	101.82	112.57	72.509	81.443	34.053	107.81	89.812	74.92	103.7	107.57	77.401	67.467	95.271	96.221
85.042	98.305	109.09	107.46	47.823	85.999	97.99	101.15	69.344	84.485	80.6	88.882	71.415	68.758	82.489	68.245	145.4	144.29	118.96	100.51	69.974	113.86	92.151	90.314	50.413	81.86	41.768	55.85	114.5	88.282	83.157	98.457	130.53	136.23	147.11	132.47	113.34	111.95	81.029	68.888	56.867	121.97	138.41	119.72	159.08	137.77	121.29	103.22	145.06	124.26
85.308	96.427	79.772	92.513	73.757	86.734	79.919	93.849	89.351	84.07	73.806	97.634	71.245	79.657	66.744	80.173	149.47	162.96	101.31	94.712	51.512	80.785	69.939	77.51	61.977	83.945	66.033	64.791	125.38	101.49	92.291	98.959	104.41	125.7	108.73	92.203	125.94	111.1	98.341	92.619	112.53	126.18	168.3	158.55	199.77	165.31	170.01	146.02	167.27	141.64
77.966	87.623	69.003	85.478	92.978	93.066	84.69	96.686	113.54	100.48	76.141	111.09	86.461	96.72	70.965	105.43	146.35	167.43	85.232	87.887	13.964	47.815	87.645	100.25	67.012	86.099	68.181	55.777	134.93	117.73	103.98	110.87	93.628	118.84	95.061	69.68	122.76	108.11	93.436	113.89	166.07	136.92	159.39	153.32	186.08	155.44	176.69	148.79	142.32	130.25
82.016	84.387	80.476	88.468	110.36	104.55	96.967	104.79	128.53	116.92	82.905	114.82	98.492	108.95	82.611	125.2	122.95	140.45	77.376	86.177	-4.3108	36.44	109.13	120.84	76.171	98.231	83.355	77.931	138	125.23	111.8	123.9	86.642	102.59	92.271	70.614	114.17	108.76	99.386	139.83	192.24	153.43	118.81	113.18	133.52	127.4	143.02	119.41	101.65	111.96
89.682	83.251	97.338	99.167	103.61	108.14	112.86	117.53	124.92	112.93	87.665	102.66	104.04	99.101	85.088	125	93.443	104.2	82.836	87.268	6.4588	49.306	116.88	120.19	75.582	104.04	80.101	87.638	145.44	128.98	126.07	143.15	99.229	97.137	103.6	96.059	107.35	112.99	126.02	160.19	191.07	162.79	63.028	55.901	79.378	100.33	85.114	78.134	71.93	91.567
98.556	89.118	105.16	103.99	94.812	104.37	125.53	125.34	113.07	112.97	90.307	80.511	100.85	87.597	79.452	97.303	69.416	69.906	84.8	88.217	57.395	85.047	100.61	93.656	80.912	104.65	85.28	98.253	125.3	110.8	117.4	135.89	116.5	101.06	126.42	129.39	101.9	115.61	141.74	148.84	153.74	152.47	52.852	45.161	80.329	105.85	63.29	76.401	81.191	87.765
93.843	86.64	102.44	105.37	79.776	93.355	138.68	130.64	107.15	108.73	97.237	72.24	108.93	81.021	75.828	70.78	68.81	64.971	89.191	88.778	85.97	103.54	101.32	84.71	74.438	95.447	64.23	66.992	107.62	97.283	112.51	126.3	138.98	119.8	147.42	141.49	93.598	107.36	125.82	111.29	107.93	117.29	66.397	62.384	100.25	112.01	68.947	92.219	94.663	79.35
80.745	76.695	96.831	101.48	93.519	93.911	136.06	130.54	115.78	117.38	101.41	80.803	112.31	97.338	77.683	61.363	76.449	71.809	76.445	82.396	80.179	93.508	116.82	94.928	88.658	104.35	81.617	67.198	88.679	85.801	100.33	106.89	138.82	126.18	155.25	134.09	91.437	100.22	91.196	87.096	66.478	83.548	102.12	101.86	123.61	119.68	100.46	119.87	104.11	77.934
70.755	69.572	100.29	107.14	109.04	98.914	128.52	124.97	123.25	123.52	103.47	92.137	114.79	110.36	82.178	84.992	101.58	93.367	70.52	86.604	38.062	64.124	143.81	128.23	109.38	115.36	87.674	62.523	97.89	101.8	104.95	107.45	136.26	129.91	155.1	124.84	98.76	94.725	77.118	96.526	78.712	86.317	102.87	99.926	93.269	89.671	96.89	100.91	76.793	59.022
75.973	75.93	105.7	115.38	140.05	110.08	112.44	116.6	127.78	130.2	91.225	89.937	97.376	115.67	78.353	115.78	107.8	93.945	64.584	96.24	14.224	44.628	140.22	140.35	146.16	134.59	133.68	108.16	102.75	113.11	101.41	105.51	119.42	118.65	145.85	129.24	119.86	104.25	116.86	147.77	132.37	127.63	80.207	76.102	48.831	62.678	72.162	66.955	48.447	50.441
83.292	90.388	110.33	129.55	141.67	112.71	113.95	116.79	119.61	126.51	75.679	83.36	80.051	102.23	76.066	137.24	101.73	90.658	74.966	105.4	30.543	58.45	126.18	147.26	147.42	133.93	139.81	120.97	100.6	115.39	100.28	111.6	118.18	117.57	141.95	142.91	132.82	117.36	173.88	184.09	197.95	172.4	32.381	34.647	-1.1881	35.15	25.034	24.535	25.087	42.032
92.718	108.08	105.79	128.93	139.02	106.67	113.37	116.81	116.77	130.03	66.335	88.917	69.472	102.62	78.965	131.41	81.639	77.739	83.708	107.41	65.613	85.776	107.09	140.91	132.99	126.94	148.96	133.97	70.229	89.535	76.975	95.312	117.2	118.48	135.98	150.64	139.98	135.19	203.84	192.85	226.01	193.36	26.045	34.275	-8.979	39.299	19.512	30.73	31.796	51.101
97.198	117.49	103.63	119.11	142.6	98.787	115.43	114.77	127.2	131.29	69.986	107.93	79.763	116.28	91.747	114.37	69.566	77.631	91.482	107.66	67.804	92.951	119	152.06	114.55	120.6	152.39	132.56	46.897	67.152	62.933	80.254	118.51	122.09	129.96	140.54	144.81	148.07	190.36	180.13	213.86	188.01	45.332	56.385	3.9524	45.898	41.124	61.836	38.301	53.744
98.147	117.4	110.06	108.71	134.09	96.174	110.25	105.21	125.44	123.88	87.297	124.86	99.308	126.53	112.82	107.1	81.392	101.74	95.622	105.34	64.705	92.745	150.27	172.05	108.86	119.16	127.64	108.54	57.01	75.068	74.618	82.097	120.27	124.2	128.61	127.26	143.64	146.59	143.44	149.97	168.74	164.94	67.937	73.255	12.316	38.289	55.446	80.206	35.608	42.475
102.45	112.11	117.37	99.477	140.66	106.44	98.707	92.251	117.47	105.34	95.202	114.44	104.93	117.31	119.52	108.58	93.132	119.84	94.691	104.97	68.915	82.775	157.66	162.28	135.75	127.88	135.53	117.44	90.533	104.96	102.48	96.63	108.17	113.33	127.06	123.06	146.32	138.21	123.84	142.86	126.48	147.52	73.255	75.297	33.402	39.581	55.585	85.554	37.781	35.581
109.99	109.92	115.07	92.839	137.85	112.2	93.282	80.341	100.87	83.752	91.674	81.875	99.943	84.944	106.34	111.68	107.8	125.16	105.17	114.01	83.254	76.374	124.12	115.64	158.48	119.15	137.48	118	125.96	140.72	127.09	116.42	102.59	108.84	125.48	130.92	144.01	122.18	135.86	145.61	118.07	143.5	62.717	60.766	60.286	49.055	44.655	77.295	51.119	36.693
113.07	110.8	99.113	81.936	139.14	114.64	90.492	76.6	87.075	85.071	76.958	56.942	80.931	65.143	86.606	99.363	104.26	103.38	107.31	112.69	118.25	88.394	61.352	48.402	166.01	107.29	164.2	141.66	116.19	137.57	113.34	109.51	93.83	102.96	113.86	137.73	131.87	111.57	147.25	141.44	116.67	138.43	83.823	77.32	107.6	86.277	67.062	99.841	98.54	71.496
104.64	103.81	81.759	78.335	118.95	103.65	94.591	83.853	80.96	80.501	71.496	70.887	82.486	61.166	80.867	93.514	100.71	90.309	118.68	106.96	117.94	93.192	36.899	26.642	131.15	92.169	141.58	119.65	105.95	124.92	111.01	112.85	98.878	108.99	78.934	114.37	112.97	102.02	141.57	128.69	130.53	117.51	100.62	89.063	102.69	90.194	89.609	114.15	128.7	99.076
94.283	96.169	77.35	78.437	120.25	98.486	94.069	89.354	88.729	87.894	72.687	102.84	90.16	83.789	92.041	94.822	93.321	82.365	111.64	98.215	92.248	87.795	53.994	49.659	119.29	105.63	136.91	119.82	86.442	99.309	108.87	107.88	98.048	108.45	44.795	80.833	108.89	104.26	126.88	126.82	138.58	100.82	135.37	113.6	75.848	75.288	124.14	135.38	138.88	119.11
80.044	83.563	85.287	84.008	113.72	99.295	89.15	89.555	92.915	91.79	77.14	123.33	95.488	101.12	108.91	110.18	93.564	92.639	93.285	89.647	56.959	74.683	96.241	92.025	134.78	130.2	112.61	101.67	88.462	89.824	122.49	112.94	107	113.77	45.46	71.327	120.32	112.95	120.99	139.11	138.91	96.227	160.16	120.54	47.31	51.81	141.14	140.95	125.99	117.22
79.676	79.827	102.12	91.818	118.25	110.7	90.532	84.699	96.156	92.712	77.142	111	86.947	99.181	122.21	127.04	82.319	94.723	78.35	91.645	56.019	71.484	117.68	110.88	167.52	151.38	113.44	108.88	89.436	85.784	128.35	111.07	104.1	106.54	70.535	81.737	131.82	114.55	136.48	148.62	123.25	98.13	163.37	121.65	59.638	56.83	145.3	140.24	117.81	117.2
86.949	78.082	108.9	93.06	110.64	115.19	91.925	80.937	97.647	83.193	72.449	86.047	72.048	80.043	121.23	131.59	64.012	87.515	81.795	97.752	69.683	72.639	104.52	90.675	168.16	143.22	113.16	108.44	93.574	87.415	120.83	104.67	99.189	97.082	96.628	100.24	128.31	107.2	151.14	146.96	97.593	89.698	149.6	118.51	109.86	99.011	144.65	138.27	129.29	129.04
97.044	85.576	112.29	93.34	94.614	110.23	104.85	81.797	93.19	82.546	72.949	69.826	65.427	63.785	118.08	117.81	61.902	85.94	99.238	103.67	99.778	96.222	83.039	70.718	125.05	108.55	96.826	91.563	86.557	87.186	97.426	90.692	100.94	91.848	115.09	113.95	101.03	90.739	122.95	106.49	70.87	72.81	135.54	120.32	158.78	144.03	137.52	128.45	146.53	144.8
107.47	95.67	110.42	90.287	108.87	105.21	112.65	86.895	101.14	84.086	78.946	74.069	74.903	67.642	109.1	95.059	70.905	87.671	110.95	105.17	107.99	108.64	75.371	67.684	89.564	88.592	118.05	110.12	82.833	87.385	82.324	78.528	95.702	83.886	109.17	111.66	81.964	83.973	87.53	81.554	71.15	60.152	121.18	124.65	174	168.87	124.93	116.83	147.21	153.86
101.22	100.03	106.99	91.724	100.63	103.69	115.75	96.032	93.523	88.899	101.44	95.023	99.929	81.314	107.51	86.266	109.4	117.14	106.36	89.87	127.96	131.36	96.884	91.581	74.381	86.51	96.323	96.542	102.07	102.63	96.504	88.466	108.83	95.312	115.01	120.75	73.815	84.72	49.796	59.181	92.624	55.632	100.28	109.85	133.27	148.2	83.825	84.392	117.78	133.9
100.05	106.12	99.253	85.791	130.39	115.1	111.09	99.194	110.74	102.29	122.76	106.98	125.08	106.43	100.99	92.993	134.13	125.03	88.625	83.773	120.68	121.25	111.26	97.676	118.68	113.11	134.27	136.42	121.41	112.43	113.38	96.308	107.6	100.76	121.16	130.85	102.67	97.446	77.888	90.69	144.11	80.05	84.326	96.69	96.809	124.18	59.496	71.557	78.854	107.8
93.617	104.4	95.963	86.383	128.36	125.53	119.65	104.83	125.24	109.4	141.27	112.98	146.18	118.3	108.66	121.02	140.45	124.11	86.528	83.856	113.44	111.52	128.85	103.91	136.25	124.29	123.23	128.45	146.37	122.75	135.4	116.75	111.55	107.86	127.79	131.91	125.15	98.272	127.44	112.67	182.44	98.823	56.27	68.631	61.275	90.656	38.602	55.888	45.599	79.48
94.997	102.3	95.709	82.36	123.67	128.09	118.81	102.33	136.18	127.65	140.48	109.35	139.93	132.12	122.34	140.18	111.76	92.651	87.311	88.681	112.7	110.51	126.07	96.169	129.28	121.4	124.47	128.84	134.23	102.17	112.68	105.07	98.541	94.676	118.75	122.28	130.66	95.906	156.61	117.14	169.55	103.76	78.313	76.076	73.585	90.333	71.725	79.53	60.926	87.94
98.245	95.793	103.04	85.936	113.34	117.76	113.36	98.781	132.49	129.16	120.84	98.827	118.95	131.98	133.13	142.42	69.715	58.996	94.634	94.275	110.89	116.57	130.82	109.71	94.315	106.61	117.49	116.52	108.92	72.583	80.707	86.356	81.73	73.065	95.145	102.09	112.85	92.426	142.3	101.26	117.56	87.464	117.46	95.191	97.516	97.199	117.78	111.28	99.271	113.37
108.58	97.578	111.6	92.485	118.7	103.24	96.277	90.022	116.05	119.7	96.186	78.566	94.255	122.84	127	122.44	44.009	37.263	92.826	99.19	121.97	128.1	133.27	129.91	89.375	102.25	134.83	127.31	74.855	44.97	50.844	62.156	65.112	54.862	76.839	91.264	91.95	95.213	96.807	82.645	60.429	72.274	166.77	129.01	130.32	113.83	159.58	148.6	142.61	142.86
112.49	102.34	114.45	107.32	104.77	90.338	89.292	88.801	92.567	83.428	89.622	64.402	94.866	93.52	107.1	105.39	62.734	58.4	99.448	102.16	132.77	135.18	145.28	153.78	99.81	99.968	109.76	101.07	82.456	60.345	76.463	81.136	77.29	68.443	77.034	88.46	78.146	93.49	55.98	68.591	48.73	66.656	158.24	130.86	131.91	111.85	144.64	148.67	149.45	140.4
118.58	121.08	108.18	113.13	106.31	92.358	93.8	87.952	88.373	70.33	99.172	58.067	106.87	76.564	80.744	91.826	106.77	92.944	102.55	108.8	138.81	136.74	132.7	141.42	136.6	105.35	104.5	99.855	96.418	91.73	110.67	106.08	98.157	94.012	92.043	90.24	86.441	90.296	46.059	70.765	86.666	92.24	132.27	135.95	143.44	121.92	121.01	145.66	138.54	127.25
124.5	135.1	92.064	106.27	114.25	99.969	97.163	88.473	108.19	72.435	110.78	70.999	119.13	77.638	56.607	90.635	138.57	122.33	113.27	121.28	105.71	114.1	100.1	97.338	152.84	108.55	110.09	112.37	123.85	130.57	144.11	131.53	112.5	111.72	86.027	74.916	109.75	87.965	78.731	102.49	150.74	124.03	98.626	135.66	150.63	136	108.17	138.69	118.63	112.17
115.16	131.8	89.578	107.82	97.101	105.98	115.57	97.237	113.06	87.245	110.95	88.54	117.51	79.904	54.7	97.091	147.99	151.59	127.35	127.59	76.359	104.24	87.391	83.341	113.2	97.024	70.124	81.505	143.5	156.52	161.08	149.84	129.01	120.64	83.266	62.755	110.67	83.174	97.911	105.92	177.91	133.25	68.409	116.76	131.89	122.55	91.055	106.73	92.225	89.424
112.13	117	91.529	103.85	96.262	105.64	102.14	98.553	103.6	105.48	96.602	96.752	91.776	92.023	59.47	92.375	115.02	140.61	125.5	127.41	66.997	90.147	72.088	75.089	87.757	99.746	82.21	95.403	124.64	138.24	127.51	122.2	112.41	102.24	75.379	66.811	97.78	90.014	101.25	105.58	131.01	109.13	89.264	117.3	125.76	121.04	108.37	98.047	93.615	89.435
110.8	99.518	99.626	105.29	101.37	96.773	83.453	97.058	87.029	105.86	87.222	90.886	76.152	94.286	69.401	84.294	81.334	110.84	122.31	126.18	59.559	62.663	80.474	93.679	89.38	105.26	109.64	107.53	93.707	103.81	82.797	87.027	93.304	90.123	91.826	92.057	80.054	97.442	88.972	96.108	57.039	76.42	111.92	110.39	118.93	113.6	117.55	92.034	93.82	85.853
108.84	93.865	107.33	110.31	92.336	87.12	71.49	93.376	68.954	97.418	102.94	88.669	85.51	93.617	94.011	85.793	77.632	86.511	121.88	117.56	76.332	52.324	105.41	122.99	105.7	106.17	115.68	99.95	71.098	78.757	53.337	68.105	85.303	94.529	124.24	117.47	65.663	91.963	60.639	65.454	-0.0033289	55.859	119.04	104.58	110.96	105.55	107.56	89.185	91.851	80.375
110.4	102.52	103.3	106.5	100.83	86.024	60.509	85.466	78.029	92.219	126.15	99.332	105.83	105.7	118.81	98.541	88.288	68.692	119.68	107.27	83.505	49.93	119.11	129.03	126.86	108.97	143.49	122.83	69.545	74.357	48.271	66.984	74.332	95.305	127.63	110.65	80.407	84.713	60.406	64.032	9.2756	69.475	119.11	118.2	115.4	114.29	106.96	110.05	95.02	87.849
109.81	119.13	98.928	106.2	101.98	88.383	69.383	78.424	92.714	96.36	136.91	112.79	121.33	115.12	136.45	119.71	114.01	84.678	123.92	106.77	86.63	73.776	124.47	131.27	108.7	93.957	129.42	119.9	92.753	99.832	72.542	87.821	79.184	96.46	101.78	77.847	104.93	77.401	77.674	73.543	79.368	108.42	110.06	129.4	104.77	105.39	105.42	122.28	88.03	89.189
116.58	131.81	90.634	101.35	113.36	91.76	69.096	71.234	101.9	106.88	119.5	116.13	108.5	122.08	125.3	125.64	119.75	105.31	120.08	115.25	97.805	101.54	95.912	106.96	82.486	79.834	128.85	135.37	107.44	120.97	88.013	92.749	76.712	83.261	50.476	45.472	125.18	86.66	107.95	103.33	142.72	137.34	124.38	149.69	100.97	100.78	129.66	142.06	92.927	99.818
120.11	123.89	87.231	104.68	117.09	95.723	75.593	81.527	100.26	92.269	90.469	112.04	88.903	108.09	95.026	116.46	102.18	121.5	119.48	121.99	114.76	108.38	69.171	85.938	52.338	70.249	122.5	133.17	118.47	132.88	110.79	102.29	73.345	71.048	8.9182	27.9	117.1	101.38	130.74	125.45	150.21	120.3	111.15	141.26	88.261	88.357	135.89	137.46	94.469	105.39
120.71	113.48	89.968	105.77	104.69	96.417	86.478	94.405	89.42	88.918	82.877	106.49	80.716	95.958	71.26	93.178	99.272	124.66	111.81	120.14	141.88	105.38	51.175	66.056	52.381	63.365	104.96	103.81	101.37	121.03	106.75	97.944	80.625	78.122	26.351	48.654	88.177	108.72	106.21	106.1	101.32	85.542	103.52	127.42	94.364	87.839	131.92	122.37	102.08	111.58
122.41	105.29	93.569	99.746	113.59	97.433	96.445	103.24	106.66	79.503	98.313	113.01	98.384	95.425	67.164	80.065	98.4	104.7	107.56	116.64	124.21	69.661	56.953	53.269	84.16	73.61	123.55	99.832	89.533	105.16	108.66	102.55	75.34	83.143	58.459	60.155	77.011	102.92	90.123	97.087	70.183	61.953	76.353	108.89	108.91	101.12	116.36	104.84	105.87	123.53
110.82	100.86	100.68	95.761	115.08	97.76	112.08	105.65	124.33	75.664	117.09	123.3	121.61	98.736	88.169	85.457	105.66	94.774	101.69	106.3	94.24	53.616	89.093	67.597	106.21	86.86	119.56	85.283	92.471	99.082	123.44	120.96	75.799	87.549	99.254	69.428	84.86	86.249	80.151	86.1	84.435	67.449	50.542	92.197	118.98	110.17	92.782	85.346	105.37	132.44
99.776	101.33	99.512	85.657	120	94.114	102.1	94.411	125.71	83.711	112.24	122.06	118.64	107.04	102.37	91.451	98.007	88.341	82.864	95.507	75.119	60.793	99.243	73.832	126.35	105.98	128.74	100.15	88.895	87.415	117.8	116.56	71.576	79.469	123.76	94.864	111.35	82.712	91.127	97.471	122.86	95.09	79.414	108.15	143.67	131.55	108.82	101.53	122.93	147.64
94.389	100.5	98.543	85.009	125.06	88.108	92.144	88.178	112.07	82.983	85.434	105.31	102.5	101.17	94.799	90.117	77.392	89.234	71.894	94.612	58.568	64.978	94.563	84.535	130.3	116.29	136.06	113.53	84.091	76.981	106.23	104.79	76.022	73.853	134.36	134.71	130.98	93.957	118.38	120.27	151.52	119.13	116.63	122.89	156.57	135.86	135.38	124.66	131.29	141.87
95.914	102.04	103.68	93.831	119.72	87.544	92.366	93.551	88.888	89.907	67.183	90.775	88.322	95.587	82.81	77.994	65.858	92.13	65.451	90.256	73.013	72.809	84.197	95.557	130.19	115.91	133.91	113.57	66.622	61.418	82.015	86.231	89.796	78.918	148.42	177.53	123.11	110.33	119.26	116.53	124.71	121.29	149.1	136.19	157.6	127.2	154.07	142.82	131.8	120.62
104.05	103.09	111.71	106.28	115.14	90.784	101.01	105.75	90.363	87.28	76.644	99.583	99.256	97.128	83.574	76.501	71.741	92.554	74.485	86.335	71.552	57.478	95.214	110.61	132.4	110.83	127.59	103.34	73.001	63.569	83.637	91.92	97.336	86.685	141.22	170.11	108.1	117.4	116.93	113.81	91.351	107.52	131.63	124.55	124.14	101.06	135.42	131.95	109.32	89.542
108.34	111.98	123.41	116.26	106.1	98.477	114.29	109.26	100	106.36	103.25	117.84	110.99	111.4	111.3	86.556	99.347	98.741	77.631	79.353	98.03	74.726	122.72	129.29	141.04	105.79	106.27	90.125	79.847	71.423	89.508	100.16	96.027	88.843	130.58	124.73	94.684	107.63	95.28	91.129	76.868	100.92	109.75	115.61	86.987	79.862	100.46	107.71	89.905	75.449
109.27	113.62	119.29	111.91	114.94	100.6	103.99	100.34	120.34	115.06	109.75	125.98	104.03	121.61	128.93	99.168	104.5	95.594	76.986	83.471	103.85	87.72	136.28	125.22	156.82	112.48	118.42	112.88	91.881	79.322	97.558	100.2	76.025	76.443	96.689	64.381	105.8	98.519	108.38	110.16	111.37	104.94	100.81	112.71	73.91	89.364	87.56	99.701	89.862	90.704
102.84	107.43	109.84	107.68	90.028	91.33	89.718	91.93	103.98	112.06	99.752	114	82.819	108.47	133.74	101.42	95.811	101.02	82.322	93.72	137.93	127.04	129.25	115.41	140.4	110.33	88.124	99.969	88.67	77.686	91.847	86.091	73.313	76.326	79.554	48.683	101.44	86.241	106.7	103.85	135.47	98.146	110.23	108.61	76.803	106.86	90.156	93.509	106.95	111.46
107.17	98.189	97.168	98.324	75.047	75.677	73.153	90.156	86.373	97.081	89.567	92.982	75.221	89.976	115.64	85.355	74.267	89.681	97.11	112	139.71	130.32	100.17	91.288	120.7	107.09	83.293	94.778	72.222	63.518	71.053	60.792	82.039	89.518	78.526	80.82	92.193	85.71	105.59	102.79	130.66	86.654	125.21	104.9	95.931	127.71	112.25	96.876	124.34	120.26
111.1	92.537	102.23	98.72	72.818	70.288	88.359	103.13	83.042	91.552	103.12	80.77	100.61	81.068	108.97	68.49	72.765	77.472	109.14	114.98	125.13	115.29	100.91	98.184	101.27	101.85	81.042	79.15	60.673	53.661	65.693	57.89	104.58	113.43	109.06	131.28	76.79	89.473	86.587	81.807	97.496	80.252	107.68	88.269	96.567	116.67	103.27	78.263	112.35	96.584
113.48	94.298	113.31	96.446	112.88	80.637	105.04	112.12	115.14	108.82	127.25	83.337	134.02	100.6	116.03	65.924	86.235	60.095	93.097	96.804	96.714	85.941	129.65	119.94	120.86	113.34	129.61	111.9	65.318	53.286	79.099	72.705	106.33	116.88	138.7	156.29	90.232	104.42	88.878	90.308	86.075	97.268	83.324	83.457	91.138	98.722	80.596	66.059	87.476	69.996
99.012	93.743	118.57	99.626	121.02	89.584	109.93	111.52	136.63	120.84	140.87	97.289	147.94	115.67	131.77	93.071	115.41	74.763	67.657	67.76	98.719	85.921	177.53	156.83	130.3	117.87	118.71	106.62	106.34	82.104	124.53	114.47	103.48	109.11	148.78	144.92	116.27	113.17	108.46	107.24	121	116.57	50.872	68.893	56.768	65.595	35.829	44.943	58.772	48.147
91.879	100.43	111.26	101.5	126.6	93.635	96.443	98.15	141.35	120.5	117.73	97.943	119.88	114.96	125.84	122.18	120.4	91.095	54.42	66.84	126.87	103.59	182.26	164.54	135.44	118.12	117.18	120.76	128.82	104.45	145.81	129.88	83.928	84.095	121.02	110.74	142.65	114.23	151.03	135.37	181.1	132.88	44.22	67.804	40.241	53.543	27.206	50.792	53.768	57.488
93.6	108.06	95.342	101.69	110.18	89.604	80.712	88.486	118.46	105.1	74.945	88.222	72.012	96.858	95.488	127.18	102.44	99.825	70.933	93.171	158.56	124.62	130.74	132.01	115.47	103.81	111.56	122.08	112.44	105.36	121.31	108.83	77.438	72.686	81.92	90.802	140.77	108.29	169.66	141.82	201.08	133.05	62.351	72.941	51.241	63.098	59.73	75.026	71.804	84.295
101.79	114.13	86.977	102.95	70.98	84.457	83.013	92.734	80.113	86.4	56.202	85.78	48.885	79.904	71.938	107.81	86.076	100.89	110.28	120.89	183.1	145.83	63.991	86.551	73.076	80.981	87.622	95.548	73.528	91.905	75.033	75.557	93.4	85.247	54.378	87.008	103.42	95.311	133.36	103.34	147.23	115.2	77.348	73.243	61.921	67.915	92.429	84.582	89.285	100.37
115.04	118.84	90.101	99.619	64.343	86.731	100.22	101.26	73.477	78.754	74.447	92.496	71.109	84.504	68.699	82.321	85.779	91.025	142.6	135.44	156.38	136.4	30.592	55.205	54.8	72.13	95.694	92.456	50.461	82.218	48.018	58.493	109.4	103.05	41.922	77.227	76.018	90.541	92.502	77.206	81.267	109.7	71.374	67.759	58.24	57.949	97.166	73.278	82.694	90.57
117.81	119.84	100.09	96.163	76.137	96.883	118.55	104.15	88.089	90.798	111.52	100.85	111.81	102.16	89.03	73.963	110.02	94.531	142.15	123.82	123.96	125.79	52.282	60.262	63.114	78.294	98.56	97.772	63.672	87.935	59.082	70.15	118.65	114.38	56.678	64.374	74.054	96.094	71.144	71.235	53.175	119.49	52.966	60.149	38.218	36.794	63.61	47.845	59.815	62.474
113.73	117.58	102.31	91.611	99.441	109.28	114.59	97.45	108.71	108.28	128.51	101.6	127.71	114.53	105.9	84.759	132.05	106.99	116.07	103.78	105.83	114.09	90.579	78.081	87.906	95.201	105.93	121.19	96.513	97.894	83.928	88.69	112.99	110.87	85.174	60.594	97.053	111.83	90.082	97.678	79.716	133.54	46.759	63.088	32.008	37.003	34.48	43.787	50.796	46.993
112.78	119.57	100.18	91.771	120.82	118.27	102.87	89.732	118.64	121.97	112.11	91.034	106.4	108.53	104.51	97.324	140.02	116.97	98.207	102.67	97.702	101.64	105.63	90.221	102.54	104.41	115.89	142.23	110.89	97.729	86.816	90.957	109.5	107.45	123.92	80.851	118.39	125.25	117.03	124.02	123.88	144.66	62.347	75.669	58.398	64.861	43.006	67.584	64.083	53.671
120.52	125.19	103.04	97.911	132.4	124.71	98.114	91.054	112.72	120.8	86.505	84.143	70.717	93.768	98.086	97.991	127.12	109.5	107.13	117.73	102.78	98.261	89.708	89.699	97.296	107.88	134.37	159.43	92.853	85.457	67.38	77.014	107.84	105.76	147.86	105.22	115.04	123.63	114.53	117.97	124.87	136.36	89.916	96.611	103.81	107.1	87.436	103.3	93.875	80.906
121.32	119.41	105.62	103.71	91.158	114.99	94.938	96.774	84.827	95.375	90.074	97.907	61.67	80.192	102.01	94.494	124.38	107.46	138.75	126.93	107.68	110.24	74.308	86.09	65.485	97.528	87.138	108.31	89.163	95.626	70.733	82.849	123.12	121.06	143.39	111.66	89.811	103.74	70.839	76.732	79.82	103.1	112.07	103.43	117.92	124.84	122.35	112.63	112.28	97.98
112.79	106.22	105.23	99.144	91.595	108.69	99.05	97.098	82.901	77.869	104.24	103.35	74.733	85.344	103.36	83.662	115.42	94.14	147.42	125.67	90.38	112.89	74.898	83.474	71.869	103.59	94.913	104.24	89.41	112.25	93.175	95.088	118.96	121.36	113.03	87.422	86.907	90.109	54.43	64.556	47.111	84.68	136.01	121.51	129.66	134.07	148.03	126.34	113.76	109.2
89.893	89.724	95.178	88.891	104.89	107.35	99.864	90.49	84.784	81.442	111.81	95.441	86.753	96.863	98.251	79.797	105.34	92.29	122.12	109.22	101.66	127.16	87.288	84.926	94.887	115.37	111.71	120.55	94.019	126.72	118.81	104.33	101.96	107.66	79.054	56.92	98.476	87.009	69.772	69.243	46.506	76.714	158.56	147.51	133.15	136.22	150.08	145.78	109.39	116.72
71.514	81.485	71.753	74.581	112.29	104.27	80.7	79.674	82.96	100.18	98.103	83.022	79.994	103.58	76.143	86.433	93.373	98.953	90.058	100.09	119.38	127.95	78.48	68.539	108.24	116.49	122.72	135.9	97.264	127.8	115.39	93.843	87.045	93.249	54.881	49.385	115.35	98.518	109.91	96.993	77.43	81.307	172.38	165.03	128.93	138.7	142.09	166.74	108.42	122.55
75.217	92.337	62.541	77.799	106.43	100.81	74.024	81.474	79.836	110.66	76.273	79.006	70.229	93.02	59.897	104.8	83.87	108.79	97.975	119.47	116.99	110.29	60.573	59.749	82.593	97.975	107.5	122.12	101.22	122.46	96.227	82.936	88.472	90.173	47.485	58.901	113.98	106.99	142.31	119.17	109.07	94.083	129.64	135.71	90.45	112.49	104.91	140.41	88.867	108.41
95.651	116.65	77.685	94.493	85.554	101.01	79.387	95.302	70.579	122.95	70.359	90.322	63.063	87.029	72.454	116.61	80.236	109.71	127.91	141.45	120.29	109.17	44.394	60.589	48.389	80.135	80.812	99.298	90.37	105.54	64.054	70.73	99.411	96.896	67.63	85.685	88.633	108.19	122.85	110.2	82.919	104.3	77.682	89.673	50.923	80.611	66.356	81.348	72.426	89.965
112.31	131.53	108.32	115.4	86.618	108.87	101.47	115.96	79.181	128.67	80.565	103.6	70.066	93.102	102.39	113.71	73.239	97.513	149.32	147.38	106.61	112.85	59.253	83.298	45.399	84.973	88.076	108.18	78.741	90.834	56.153	77.58	102.52	103.85	101.35	105.7	65.857	105.3	85.794	100.07	24.916	108.37	41.25	50.489	42.123	62.919	43.749	25.566	61.857	75.416
108.26	124.28	131.22	131.54	71.217	113.36	125.12	129.68	80.849	125.36	103.58	115.26	90.702	102.12	131.25	108.81	78.801	102.04	147.4	127.9	111.98	136.66	105.08	125.31	55.896	97.24	63.286	96.099	84.514	96.54	84.597	109.18	106.99	117.91	130.61	113.49	47.703	91.059	43.31	71.711	-24.318	87.586	43.893	35.369	56.735	59.636	39.765	1.3916	65.461	69.43
98.19	106.5	126.93	125.59	87.992	121.03	127.56	126.8	88.855	130.09	104.68	115.58	95.478	117.74	124.69	100.83	75.434	101.1	113.88	99.997	122.39	145.33	128.54	140.04	91.431	119.35	93.073	130.01	80.629	97.867	99.707	120.44	94.684	118.15	128.96	112.13	54.394	83.865	37.154	63.541	-28.267	61.328	102.7	75.897	117.25	98.731	89.542	58.4	100.91	97.169
94.645	93.595	108.08	114	95.601	119.54	122.55	115.49	87.66	122.6	88.157	116.28	94.073	114.91	93.774	109.36	86.811	113.43	99.387	92.76	113.34	129.19	125.25	136.5	94.292	115.8	96.873	122.12	93.042	113.84	109.49	125.94	97.143	120.61	95.673	101.25	70.227	77.566	56.254	61.68	23.142	43.669	141.28	111.74	145.97	120.2	133.05	121.32	125.27	120.83
106.05	96.838	91.913	99.074	111.5	121.68	101.41	103.84	77.419	116.71	64.808	120.91	71.19	112.49	67.85	116.82	89.616	109.84	91.551	91.355	127.8	120.85	82.171	100.44	90.436	113.95	131.54	140.83	88.848	111.4	88.293	99.811	86.096	98.155	45.798	87.148	84.101	82.382	73.687	62.124	51.274	36.581	162.9	154.65	157.82	142.77	168.57	173.31	154.68	156.18
108.49	97.398	84.376	92.289	86.744	106.75	80.915	98.951	62.914	90.305	60.57	127.72	62.853	99.62	57.592	119.62	111.73	118.91	100.24	93.662	105.6	105.24	53.31	71.754	68.609	97.247	98.695	93.474	111.76	122.55	87.623	93.643	96.682	90.553	27.458	84.368	94.991	93.643	79.581	74.188	61.656	46.329	142.87	151.11	135.1	138.26	155.71	160.68	153.64	159.38
108.88	103.08	95.467	99.261	76.78	93.226	86.732	99.894	68.788	68.155	78.401	118.69	76.929	91.956	67.332	107.21	129.94	123.77	106.63	104.29	77.831	95.231	55.902	74.431	63.382	90.601	69.257	68.601	122.29	125.53	99.545	98.1	95.634	81.947	44.04	78.586	98.559	96.383	83.34	82.425	57.986	67.078	112.17	134.86	124.44	130.18	125.01	122.36	135.73	148.04
100.74	101.76	100.48	103.32	83.548	89	94.184	103.09	91.147	69.338	98.74	103.11	95.096	101.8	75.52	81.563	127.39	116.53	89.015	103.66	57.019	81.859	66.117	81.748	75.623	99.686	70.696	87.864	109.15	109.38	99.788	98.514	80.871	78.466	79.055	82.159	98.673	96.716	87.433	94.156	51.705	84.477	122.43	139.91	157.42	151.93	127.08	123.33	136.72	149.92
82.149	88.433	99.783	111.9	74.219	92.068	111.53	113.98	106.64	76.112	107.8	97.168	114.7	105.63	83.472	73.334	114.61	114.03	73.886	89.144	45.723	67.049	88.571	105.44	60.532	101.51	44.332	74.843	105.28	99.892	109.86	117.9	80.315	93.599	105.95	87.721	89.091	89.386	89.055	94.024	69.915	91.103	130.16	132.25	168.58	155.82	130.33	135.64	136.2	145.76
77.419	81.915	100.79	114.62	87.915	102.34	123.12	118.51	115.26	97.655	97.292	95.004	115.51	108.69	93.231	82.47	89.394	91.149	63.505	71.742	54.515	60.541	93.785	115.8	59.322	104.94	59.712	82.08	94.491	85.639	105.41	121.51	78.235	100.37	106.17	91.376	87.017	87.574	96.523	97.846	100.04	104.07	145.61	130.61	156.32	143.29	145	157.1	139.17	144.72
73.955	71.204	105.02	111.84	94.969	101.82	125.5	117.48	109.82	104.27	78.895	93.454	104.76	97.664	104.17	101.38	68.981	65.757	62.216	51.386	61.611	62.082	100.56	117.88	75.273	102	70.772	63.85	103.65	83.237	113.19	124.19	89.465	104.04	103.78	101.76	95.939	96.464	109.51	113.17	123.48	116.27	148.06	114.98	120.93	112.94	142.82	152.73	134.76	132.57
76.552	68.543	113.96	101.91	99.086	89.258	121.95	105.78	95.702	109.38	73.151	82.565	91.267	87.084	114.27	105.02	63.138	46.161	59.397	43.287	86.685	86.232	105.57	110.35	118.89	97.732	82.571	54.422	100.54	75.736	110.49	104.75	99.702	98.591	123.44	122.92	103.25	104.11	109.09	110.97	114.08	118.71	167.27	118.15	117.95	102.63	144.31	141.33	141.87	127.02
79.731	65.946	113.14	87.526	101.03	73.759	114.03	95.86	94.2	98.25	81.909	75.053	91.392	81.992	109.1	90.477	60.615	42.337	60.422	53.759	91.377	94.185	109.9	96.654	150.44	95.349	95.136	67.986	94.995	68.633	107.05	83.875	98.87	89.385	144.72	134.64	102.73	101.48	108.11	102.76	93.221	98.545	181.24	134.51	155.51	127.19	154.8	140.64	161.81	136.76
76.067	65.772	102.99	82.211	65.608	66.516	111.56	96.864	85.658	84.319	103.12	84.761	106.8	80.862	102.5	76.057	73.48	72.972	71.554	70.019	101.61	105.08	113.58	93.286	116.91	82.423	47.437	49.925	94.51	72.215	104.07	81.245	103.34	93.815	152.78	132.84	78.638	80.226	78.903	58.982	76.389	62.213	172.31	144.51	182.56	152.26	155.55	138.43	183	151.58
86.225	79.579	86.458	78.878	67.762	74.849	101.54	96.147	96.45	85.641	111.48	95.506	120.28	92.795	90.593	69.845	80.574	91.726	84.386	95.85	83.386	91.423	92.092	77.983	76.781	78.012	51.797	75.256	88.516	75.498	85.194	77.648	91.559	91.442	117.52	110.1	72.631	67.042	68.479	48.245	99.991	58.203	156.21	153.54	183.53	167.47	166.66	150.52	194.31	170.18
87.614	87.798	76.989	87.01	79.532	88.013	94.26	98.503	102.68	89.374	101.36	95.092	120.32	96.415	87.603	77.986	82.177	98.064	86.78	100.44	66.77	84.433	75.448	72.963	51.897	77.616	65.195	83.152	93.389	84.293	78.43	87.623	87.085	90.033	76.277	93.798	86.047	75.233	74.608	66.95	135.5	81.019	128.58	137.95	141.52	150.31	155.38	146.99	182.06	170.35
84.048	90.335	82.858	100.32	100.2	94.409	91.658	96.797	100.09	98.118	85.491	75.481	104.85	93.375	93.767	85.131	76.072	83.392	69.619	85.718	83.393	101.52	69.742	76.622	78.268	83.899	93.363	87.345	85.605	80.673	72.724	86.926	87.071	84.142	67.869	104.12	107.81	99.994	88.53	90.12	139.68	106.43	126.72	125.36	111.35	130.71	139.15	142.69	164.7	160.87
79.199	81.393	95.131	110.7	120.37	89.8	95.312	96.426	106.16	88.874	78.023	57.798	94.406	84.567	93.865	86.051	61.977	61.95	54.516	72.221	94.267	104.13	81.709	87.413	125.42	91.436	121.17	89.511	79.002	73.586	81	86.061	89.958	80.147	90.632	127.02	122.65	123	114.58	111.41	115.46	103.6	132.76	116.34	120.56	128.7	124.55	143.75	147.57	145.71
72.861	72.437	105.56	113.31	116.28	85.782	107.12	100.07	113.82	84.571	85.853	62.004	94.179	82.369	88.875	81.267	65.186	64.397	54.245	69.655	101.79	97.427	99.44	100.87	140.07	89.014	110.14	72.507	72.581	71.091	87.284	86.953	104.8	91.833	135.95	154.27	111.98	127.25	113.68	97.83	76.265	78.388	140.95	115.83	161.2	141.06	117.09	148.24	136.45	128.49
82.834	80.989	105.12	103.45	103.07	90.421	103.43	97.315	120.83	94.367	104.66	91.552	101.69	97.012	85.784	84.743	89.469	89.168	79.274	88.114	108.34	85.085	97.112	96.985	118.03	85.423	87.103	68.732	76.569	83.979	86.259	88.51	109.75	103.01	143.15	150.34	90.489	112.49	93.873	73.117	60.181	58.763	138.55	120.78	178.97	144.91	117.53	144.45	126.19	113.76
95.644	95.739	99.19	96.245	107	106.17	97.66	96.463	130.71	99.971	110.71	118.11	110.53	109.16	87.979	101.98	116.89	123.25	120.08	114.46	92.757	65.725	95.443	95.486	85.117	89.816	85.189	82.564	109.57	119.46	107.25	112.57	104.42	105.66	102.95	108.52	84.783	97.773	92.358	82.915	93.722	71.255	89.473	97.647	133.43	111.95	95.275	106.58	91.478	87.963
104.76	111.35	94.773	96.821	103.76	116.22	87.689	93.045	114.78	108.82	108.08	121.1	109.65	114.23	102.33	119.25	141.62	151.47	145.47	126.53	107.99	83.688	97.732	97.973	80.853	99.052	84.807	89.451	141.73	150.76	129.49	133.76	102.36	104.67	61.839	71.539	90.209	92.022	89.636	98.832	130.67	102.3	48.519	69.214	59.143	65.264	63.891	55.299	56.231	64.235
109.84	116.65	97.151	105.63	113.49	115.71	91.48	96.079	97.76	107.19	98.34	101.39	106.78	108.84	112.66	121.7	139.87	151.96	146.08	126.7	117.26	105.88	114.21	109.98	113.91	111.03	113.93	106.69	154.28	156.82	147.89	143.57	107.57	105.17	55.293	60.885	104.14	97.297	100.74	120.79	153.12	129.43	29.002	49.566	17.982	40.648	41.495	24.434	33.543	51.828
111.8	111.28	100.95	112.5	92.642	102.72	97.639	104.23	72.48	101.88	103.21	94.946	109.31	103.25	118.78	113.13	126.26	140.04	128.33	112.4	137.41	133.38	131.59	119.34	134.81	109.88	107.11	94.085	144.26	138.12	149.16	137.44	127.24	119.49	88.223	85.694	100.67	98.094	89.16	105.19	136.61	122.58	48.885	55.912	28.257	52.722	41.932	29.835	44.542	56.539
119.72	106.39	108.7	114.77	100.17	97.283	118.01	116.45	83.534	95.947	114.3	106.51	125.72	102.03	114.56	107.11	103.82	116.38	117.56	110.99	112.87	118.31	145.93	129.49	128.4	102.49	117.7	100.3	126.75	114.51	147.64	131.42	135.72	129.82	116.77	105.86	97.229	92.06	91.969	92.644	132.88	111.27	59.972	71.635	63.352	75.627	56.76	55.245	60.363	61.873
115.05	102.28	114.61	111.43	100.93	103.55	131.65	124.88	97.267	111.04	127.92	128.81	136.45	109.6	116.98	110.21	96.895	105.31	104.63	100.01	107.59	107.13	148.9	136.25	95.733	93.146	102.99	92.017	107.81	96.918	137.01	125.59	132.17	130.33	132.37	124.83	91.164	85.505	82.349	72.002	125.58	105.2	74.033	94.737	90.078	91.827	76.911	80.911	82.666	66.853
109.05	100.77	113.63	103.67	118.65	108.09	123.94	119.54	120.4	125.41	133.7	137.12	142.58	120.03	119.1	119.97	97.476	94.007	98.163	95.631	87.299	74.742	140.4	134.84	86.21	94.628	108.62	96.573	100.89	91.948	125.94	120.55	106.06	109.03	115.9	126.15	106.62	90.361	102.61	93.744	138.15	116.04	82.504	108.35	92.333	94.17	98.326	95.911	93.199	70.486
100.26	98.938	116.02	107.36	122.08	103.83	117.28	112.49	128.43	126.64	132.76	124.53	144.05	120.56	127.76	125.16	101.56	88.172	97.678	93.101	77.029	50.964	142.22	147.17	97.401	100.93	102.39	83.987	99.396	91.357	118.78	120.09	84.731	83.695	105.1	124.09	121.53	100.29	126.71	116.86	141.46	121.43	84.003	104.42	83.833	87.791	104.75	94.412	92.376	77.566
103.33	100.72	116.12	110.04	124.01	95.058	105.42	104.96	127.2	122.84	123.91	103.91	132.49	122.49	128.68	110.46	93.11	70.628	91.195	93.382	69.856	35.602	135.11	146.08	128.99	114.18	123.6	99.48	82.897	74.749	93.982	102.76	71.852	63.56	112.14	128.56	131.69	116.21	141.48	133.54	125.6	117.1	108.78	112.22	109.85	110.21	124.24	114.12	104.44	106.8
109.69	104.53	118.64	117.09	88.322	87.293	110.18	104.28	106.52	112.04	120.14	96.33	121.99	112.77	128.5	95.676	97.417	73.926	96.851	96.681	81.214	54.583	134.09	149.28	114.22	106.02	83.744	74.471	78.837	70.737	86.084	100.4	90.738	73.394	133.06	131.36	117.42	116.64	119.4	104.07	108.66	104.13	115.53	105.77	123.16	119.37	118.27	116.79	107.2	122.83
112.85	106.62	108.64	107.78	59.606	93.079	102.32	99.747	87.324	117.16	114.52	100.87	100.81	110.71	118.07	85.621	105.63	83.299	94.042	91.447	115.96	98.402	111.38	123.78	81.102	92.96	50.705	71.674	78.904	73.924	82.151	95.012	106.32	90.297	135.88	128.81	101.36	113.92	84.497	72.566	97.021	100.94	126.97	112.46	129.47	128.04	116.6	124.93	114.46	129.36
105.8	99.328	92.278	94.43	57.075	108.52	91.358	95.101	85.797	116.28	109.74	108.32	89.78	108.36	106.72	97.083	112.73	98.574	97.282	84.421	149.35	136.06	90.843	98.111	47.479	82.2	34.782	84.182	101.1	97.426	107.79	106.12	102.24	97.574	100.41	102.92	92.8	105.88	76.217	68.192	101.98	100.31	101.53	104.14	92.753	105.27	95.474	107.49	98.756	107.84
97.616	92.36	76.574	80.352	77.212	117.35	73.479	84.772	96.146	124.16	111.15	108.81	93.113	117.86	102.07	115.95	123.53	108.12	97.718	82.297	162.6	148.84	74.194	77.986	59.022	80.325	49.246	105.55	114.61	115.62	119.45	104.48	88.811	97.642	68.749	85.95	95.759	101.5	86.496	87.654	103.32	100.72	86.499	98.385	53.156	74.908	81.792	84.639	74.07	75.773
92.25	84.695	78.693	87.042	91.744	116.48	76.949	89.408	108.2	110.11	119.79	112.8	118.72	122.02	116.76	137.42	125.9	115.15	108.24	86.282	139.07	128.77	95.351	98.342	88.677	88.103	59.213	100.35	129.43	127.22	133.6	113.03	87.327	99.542	67.328	76.996	95.247	95.814	105.72	105.22	94.557	81.578	48.804	69.862	12.63	36.658	47.988	42.2	36.185	39.921
102.41	93.27	94.885	98.885	106.03	112	87.982	98.926	113.7	108.38	127.49	117.17	137.06	132.22	140.04	137.85	121.6	108.04	106.01	93.934	106.86	104.88	122.19	122.46	139.97	108.42	90.611	107.48	115.59	111.67	112.79	100.8	98.904	103.88	111.02	93.9	97.066	98.293	107.31	107.35	76.773	71.853	47.333	61.933	23.263	35.562	37.463	28.188	24.115	30.924
116.77	108.44	115.39	112.52	123.58	110.33	110.42	112.83	123.01	100.45	126.4	116.67	145.9	127.84	154.26	127.03	114.93	100.92	104.29	108	66.947	84.415	152.26	143.75	169.89	126.41	121.18	117.22	112.41	103.66	107.23	102.63	116.8	109.12	153.82	105.81	108.09	103.01	114.55	112.48	92.328	89.166	35.141	49.324	45.326	45.618	28.177	24.541	19.691	29.582
117.14	120.7	120.87	112.4	114.94	110.63	112.38	114.96	112.29	109.8	124.35	109.62	132.18	119.03	155.95	110.85	121.54	107.04	87.293	104.62	100.24	117.54	152.8	133.28	168.57	131.75	115.36	114.44	112.79	105.48	106.01	102.8	127.81	110.19	168.67	118.05	114.33	105.08	102.9	99.221	108.74	120.48	46.343	56.016	68.022	65.441	37.434	42.18	41.924	41.325
104.99	117.35	106.73	101.29	102.58	108.07	94.365	106.36	105.93	111.5	123.43	102.02	119.09	107.16	139.84	105.85	129.97	118.69	75.912	95.662	148.97	150.96	130.5	103.28	143.46	125.52	100.77	109.54	131.49	124.65	123.76	112.75	119.76	102.98	130.13	109.13	118.11	102.56	109.06	103.34	129.77	142.21	45.637	57.246	64.921	68.957	49.301	59.453	61.551	51.23
92.305	107.78	94.827	96.846	89.09	104.2	88.334	97.464	102.32	110.42	128.45	102.03	120.34	97.256	125.95	115.28	140.9	132.52	82.77	92.927	183.49	168.87	110.65	92.032	104.58	109.54	78.221	92.411	146.78	144.42	140.34	126.23	109.6	99.962	81.947	88.231	105.5	91.691	114.29	100.11	135.73	139.64	25.357	41.991	38.048	41.268	42.896	51.642	58.849	50.162
95.653	101.7	89.233	94.663	78.334	100.33	84.051	91.192	96.093	113.8	135.82	119.54	123.63	101.87	119.31	126.41	142.35	131.02	96.283	95.287	185.15	161.76	90.851	88.034	82.064	100.91	77.37	91.283	140.09	143.17	125.84	121.36	100.71	102.77	56.542	71.744	86.605	86.136	107.28	95.185	117.47	117.11	21.459	32.754	22.281	19.462	36.457	37.935	54.343	55.342
109.51	98.876	97.586	102.93	80.107	103.51	101.42	100.47	94.697	105.46	138.27	142.2	127.08	104.1	118.63	133.48	130.17	119.34	117.19	104.86	145.82	133.59	92.185	102.6	70.823	100.6	92.228	103.06	131.58	136.25	112.75	120.11	96.709	108.65	56.12	53.037	74.035	85.725	102.81	95.949	104.8	95.747	2.294	15.981	10.823	6.2941	13.948	10.254	40.487	56.418
116.53	97.359	106.02	108.67	64.173	108.53	112.47	114.65	78.46	105.01	144.39	157.55	119.75	109.43	121.47	127.65	122.9	113.23	118.72	99.391	136.26	133.11	92.879	105.98	71.534	100.48	80.982	101.55	120.76	127.91	96.148	109.58	98.133	114.23	71.707	55.152	67.596	88.648	80.875	82.288	86.313	84.545	9.2596	22.442	16.723	24.569	8.4283	2.6841	49.845	66.16
119.24	97.092	107.82	107.06	78.04	112.91	113.77	124.68	87.033	104.08	151.86	152.8	120.04	119.06	114.3	115.81	117.4	105.43	108.4	95.815	111.66	118.89	85.833	92.476	93.404	100.17	95.171	119.32	120.39	127.94	92.798	97.098	90.59	108.19	65.682	62.757	83.81	94.438	89.527	97.532	92.97	94.997	22.809	44.474	34.919	58.873	35.04	27.708	66.898	78.793
102.56	91.443	107.26	107.29	66.173	116.42	107.49	132.37	84.571	108.01	165.01	146.04	125.01	129.67	120.57	111.38	122.32	115.97	83.001	67.852	129.5	130.9	83.68	85.445	97.299	94.382	67.939	97.276	123.35	127.35	97.384	90.695	94.078	105.15	62.325	90.051	87.224	96.856	82.444	88.689	73.149	90.913	45.908	71.753	49.839	81.804	71.591	65.271	92.903	93.724
108.78	102.34	108.72	103.25	99.783	113.91	99.212	119.39	108.37	110.63	164.66	131.71	137.03	138.46	122.26	115.73	124	110.02	72.65	68.566	92.291	101.62	81.441	82.518	116.44	94.692	98.879	111.35	115.33	116.05	92.554	80.568	93.117	100.29	59.884	106.64	105.82	105.47	105.89	113.02	79.992	103.83	73.332	92.041	66.644	81.179	115.81	101.1	97.433	99.437
108.21	104.75	118.23	114.37	96.921	113	111.62	112.83	103.59	81.502	145.65	125.72	135.19	113.6	135.06	130.75	112.25	114.24	85.015	65.067	90.009	100.61	114.63	116.84	90.528	97.337	83.715	87.508	114.81	107.4	113.09	103.38	101.64	101.65	78.612	100.89	98.792	106.08	110.41	104.51	69.075	90.985	61.754	76.209	53.396	50.308	100.8	85.607	82.821	90.87
112.19	107.09	110.19	103.38	98.206	104.6	101.83	90.361	89.93	66.192	104.38	108.02	98.754	88.71	118.1	118.43	93.841	102.2	92.463	73.455	94.701	106.5	119.44	112.75	91.597	105.35	104.85	97.677	86.993	85.004	93.501	95.318	104.22	102.97	116.44	100.24	101.87	115.79	105.08	107.64	66.119	99.772	103.5	90.974	86.479	70.58	107.19	93.363	93.18	99.293
115.54	107.25	96.111	84.802	124.11	100.35	95.548	71.524	91.665	57.828	61.29	80.027	56.927	71.162	79.905	85.656	68.926	83.317	103.63	99.298	102.19	111.03	101.87	86.83	112.16	113.84	165.38	147.7	53.039	69.851	63.526	70.608	92.366	92.816	132.43	87.305	107.13	115.98	107.01	116.12	82.94	119.68	146.05	126.46	144.9	129.55	125.62	122.28	116.81	122.09
106.13	101.78	87.936	80.066	105.13	94.152	100.47	69.612	86.381	41.759	53.744	72.485	49.597	59.675	56.433	68.147	70.949	100.3	130.64	124.68	116.39	121.79	87.23	75.548	97.912	98.448	136.88	122.35	61.598	92.142	65.996	68.759	100.04	96.499	115.72	70.499	89.249	91.485	92.852	92.061	106.93	115.13	139.39	137.73	157.44	159.91	116.68	128.49	127.29	131.06
102.37	111.63	91.885	83.151	88.142	95.779	101.53	72.824	83.048	51.748	74.039	83.684	63.113	74.138	58.481	68.817	90.26	124.26	144.19	139.66	122.13	124.19	63.875	68.138	87.626	82.947	100.37	94.405	76.008	111.58	64.458	61.404	111.82	104.18	87.105	70.606	68.121	69.939	69.432	61.068	115.2	99.559	133.77	150.7	155.58	164.24	120.34	139.06	137.99	138.83
105.42	123.35	92.37	82.058	102.21	99.902	77.319	75.382	93.535	60.402	89.66	104.58	74.476	96.536	63.746	83.103	91.786	122.64	132.76	134	70.664	75.312	41.44	51.819	97.998	89.5	120.99	113.65	96.134	110.63	65.099	57.75	105.7	103.17	56.085	80.331	76.914	81.737	80.886	88.601	112.41	82.038	139.04	157.66	155.81	158.83	145.04	160.14	151.42	147.46
95.161	129.51	101.21	94.362	91.166	99.59	76.249	84.145	79.555	68.012	94.389	110.45	74.158	90.56	78.192	98.857	96.461	122.47	110.66	107.27	49.253	52.992	56.655	68.505	81.952	90.652	96.383	95.062	105.59	97.595	76.839	75.233	105.82	106.45	69.816	100.59	81.948	99.891	74.527	87.381	78.017	63.941	140.72	142.14	146.13	132.33	145.86	150.64	155.59	139.29
87.769	127.72	100.74	95.964	94.633	92.296	77.688	85.32	70.902	85.21	84.794	91.999	59.76	78.659	76.628	92.351	90.605	101.22	81.673	85.018	62.36	52.389	66.054	71.592	76.351	93.51	102.2	108.01	82.726	71.461	66.469	75.17	86.455	92.606	93.214	112.68	92.435	113.25	69.664	77.508	37.911	62.175	171.17	149.43	167.69	142.89	164.66	158.6	173.46	146.97
83.622	106.83	88.906	91.057	79.831	75.643	79.06	84.523	74.506	86.03	82.014	77.877	65.712	68.081	68.062	84.814	90.187	89.386	79.583	83.036	84.441	63.102	67.544	65.915	55.339	82.262	74.567	88.571	81.379	78.468	72.421	83.641	71.292	79.914	85.187	95.291	94.435	100.02	74.286	63.088	35.056	62.462	176.18	148.87	167.24	158.27	167.89	157.3	176.58	154.34
81.217	81.126	79.141	83.628	73.892	77.101	81.752	85.977	88.26	107.99	82.062	75.796	77.58	84.918	69.859	79.254	94.69	87.866	79.63	86.54	121.06	97.462	51.697	52.399	52.302	76.301	59.655	75.98	81.121	96.412	73.504	80.141	70.63	76.702	70.625	79.892	88.816	80.218	73.596	52.164	55.709	74.27	182.61	161.64	167.83	175.79	173.11	166.37	173.15	167.19
89.604	65.656	82.886	87.477	91.668	101.46	86.702	93.321	103.44	124.73	80.658	87.766	89.013	111.49	87.703	89.405	87.88	88.068	88.002	94.409	149.96	132.35	41.41	51.536	70.849	90.157	77.805	95.511	89.753	112.44	93.763	83.857	71.322	76.319	49.121	59.887	83.241	69.47	85.349	65.765	83.876	82.279	167.24	164.78	147.97	164.36	163.71	162.73	152.15	168.41
102.41	68.233	96.266	101.07	118.24	128.48	91.586	102.94	101.62	130.01	70.677	94.088	82.731	124.36	103.3	96.195	69.764	80.108	95.298	99.709	165.63	155.02	48.946	64.717	104.68	115.14	119.18	137.71	85.738	101.88	114.26	90.527	70.474	78.066	53.343	57.935	82.727	79.085	93.36	90.914	79.092	81.56	157.95	161.46	135.54	141.6	154.23	153.57	133.88	157.6
103.29	79.387	108.84	117.9	112.87	128.92	102.65	115.07	78.279	114.83	57.028	84.988	66.098	105.42	100.36	81.965	55.075	73.079	102.81	99.762	162.21	156.63	81.452	91.955	116.59	122.6	125.7	139.19	69.641	70.951	120.52	102.55	82.025	89.268	97.036	85.562	81.836	98.109	78.432	95.687	34.53	69.993	157.51	147.25	142.48	128.45	145.67	142.12	131.43	138.82
102.24	101.44	116.47	124.99	68.185	93.606	115.49	117.22	47.776	96.762	59.226	69.01	60.743	72.788	88.589	51.13	62.03	75.182	115.51	108.07	161.08	151.89	111.78	114.3	95.723	98.738	77.616	82.88	43.669	39.409	91.507	100.02	105.66	105.2	149.26	124.6	74.602	104.21	37.385	56.559	-13.36	59.607	167.04	135.52	156.84	129.76	142.84	133.59	145.77	125.64
119.34	124.45	106.82	105.37	45.878	39.255	102.44	97.984	60.678	70.842	76.901	65.797	84.559	56.049	68.701	31.618	77.261	74.577	139.64	142.93	102.54	97.822	107.02	96.799	78.303	66.04	54.756	36.024	47.226	39.502	52.82	83.413	119.04	113.57	143.92	129.43	93.334	105.42	46.573	62.379	21.349	76.368	161	120.37	149.39	132.3	149.44	130.37	148.92	117.89
137.96	138.05	106.01	87.044	115.57	30.56	109.9	85.308	124.08	59.447	84.64	65.828	112.35	63.197	65.693	36.874	68.669	65.293	150.77	177.4	40.072	40.778	92.641	79.228	91.374	67.023	142.13	90.833	62.656	58.143	41.298	67.663	101.36	96.893	97.331	86.964	129.84	113.06	119.12	120.1	117.1	123.06	106.58	99.349	121.71	114.13	139.2	118.6	117.81	108.65
103.97	111.9	89.518	71.36	84.492	45.767	89.974	82.642	114.41	86.342	97.525	88.664	109.05	86.908	83.031	60.15	99.028	108.18	117.98	138.76	72.395	73.243	75.747	55.865	83.123	63.992	94.394	42.956	99.464	95.302	53.051	68.114	128.98	124.69	106.24	96.492	136.75	133.87	119.25	138.04	147.67	148.05	98.476	76.623	83.521	84.705	113.73	92.731	93.225	84.352
87.245	85.95	86.826	81.279	107.83	81.247	92.926	91.404	118.29	85.462	101.96	98.558	114.74	97.558	92.913	96.45	108.62	129.72	105.15	116.71	66.142	73.324	89.622	74.239	91.777	83.231	99.572	59.502	138.57	132.94	110.54	100.08	120.79	128.27	97.99	73.462	145.1	140.57	154.21	174.95	174.55	157.9	41.511	30.658	19.617	28.609	60.628	42.89	32.045	36.278
77.948	72.701	87.257	93.569	134.35	108.17	98.896	100.92	116.62	107.17	95.597	87.277	109.77	107.2	85.177	103.37	122.55	127.29	85.537	99.506	38.948	63.758	102.32	97.885	115.96	99.489	121.95	91.826	133.46	137.27	123.64	113.49	116	131.14	128.7	93.303	144.39	136.7	147.76	178.67	149.94	157.29	36.345	19.787	19.634	19.19	44.371	35.329	3.3322	8.5196
70.925	65.121	89.459	103.66	119.46	116.65	97.053	112.78	104.37	111.99	87.892	83.516	104.98	103.19	86.525	102.78	124.72	115.86	73.659	77.655	34.395	67.949	114.91	119.83	116.7	110.64	110.1	93.068	125.13	130.21	116.36	125.48	117.3	127.37	149.58	123.95	123.12	115.54	113.33	141.78	101.83	120.61	38.668	27.208	39.342	42.036	37.087	50.089	15.627	16.381
72.711	70.57	97.99	105.45	121.62	121.33	97.628	116.6	111.07	102.7	74.549	84.33	100.66	92.525	103.25	112.29	106.32	96.771	71.763	69.943	45.776	79.931	122.67	128.69	127.01	129.59	129.77	113.88	122.74	121.6	107.65	130.28	113.49	111.51	138.56	133.2	111.71	100.33	112.82	123.18	105.52	95.533	33.809	46.783	60.063	71.614	38.623	74.659	43.44	48.774
77.501	87.311	110.07	102.86	138	124.37	110.25	107.51	125.88	96.45	68.835	85.961	100.54	83.119	125.19	137.28	100.19	95.793	84.01	86.197	63.35	99.241	132.69	128.95	150.91	139.95	148.73	125.51	132.19	126.7	119.03	133.8	120.57	108.21	120.76	123.99	120.77	104.05	148.38	136.56	172.74	114.74	30.943	58.411	60.864	72.502	41.617	79.829	50.821	65.771
80.913	102.42	114.67	100.29	140.27	126.23	120.39	97.185	124.32	103.43	85.57	98.486	102.58	91.679	137.38	160.77	111.83	112.77	98.917	104.82	98.626	123.98	141.71	122.29	168.41	137.52	140.54	123.23	139.82	135.73	143.32	133.99	129.03	116.51	111.79	111.75	133.11	119.32	176.66	152.82	221.14	146.8	47.736	65.6	49.676	57.607	49.721	69.651	44.525	64.734
88.267	107.45	109.93	103.06	136.49	125.86	126.89	102.23	122.85	117.54	116.58	122.68	115.31	119.39	128.62	164.17	124.29	122.93	112.54	116.6	98.525	114	150.69	123.37	159.36	125.17	126.58	125.06	140.8	138.84	164	136.53	127.11	123.55	111.71	106.58	139.33	128.6	179.79	162.11	209.33	160.19	61.354	63.111	42.342	48.625	56.421	56.493	30.849	55.475
95.861	105.24	107.42	115.17	118.01	125.28	137.95	124.26	123.31	140.98	142.39	147.58	134.16	147.88	121.22	148.16	129.83	118.8	114.92	108.89	75.858	92.043	162.63	149.3	114.66	106.47	94.387	111.57	130.55	128.48	159.42	140.63	124.04	125.67	129.86	123.53	124.95	117.52	138.66	135.28	145.71	142.67	56.568	53.107	43.658	50.875	46.509	43.175	23.266	50.528
109.85	105.09	106.15	122.19	104.3	120.78	135.06	136.14	134.79	158.06	146.74	157.94	148.36	157.14	127.82	133.87	123.07	97.943	109.54	96.657	43.871	72.557	164.2	174.76	75.511	94.547	71.255	97.118	122.06	111.41	132.86	138.47	117.76	118.98	141.21	145.78	108.36	97.539	99.909	110.83	107.51	117.82	42.645	45.63	46.031	60.08	31.187	34.95	28.724	54.01
111.86	103.13	105.09	118.99	116.18	122.38	125.18	129.79	152.14	165.33	123.8	140.41	137.93	140.51	144.45	130.29	107.09	78.784	93.54	83.703	42	80.295	161.84	182.02	81.294	100.96	89.883	104.95	116.34	93.476	109.34	129.96	114.26	110.22	151.15	164.28	103.96	95.002	97.388	117.45	124.34	116.1	43.786	54.174	63.758	77.922	30.654	41.008	50.786	62.344
96.229	97.365	106.79	116	128.33	130.51	124.47	116.66	149.17	159.17	104.79	111.92	112.14	110.92	163.79	139.05	102.37	91.36	84.822	75.52	110.53	132.23	170.64	177.6	113.18	116.09	112.82	116.83	118.21	91.323	119.97	129.32	119.95	107.32	160.01	165.16	98.284	105.84	114.01	123	155.43	128.78	55.52	70.373	78.546	86.114	35.798	44.564	75.586	62.329
85.642	92.125	100.23	105.82	150.34	132.4	119.3	104.38	143.64	151.24	107.32	95.325	94.238	103.9	154.97	142.05	115.19	119.88	92.1	87.76	163.28	160.25	171.61	148.08	158.9	130.23	160.03	151.39	127.93	108.27	146.64	129.76	128.97	111.1	160.18	154.79	107.15	125.98	145.02	144.09	177.16	154.53	79.34	87.259	93.988	91.888	57.056	57.395	88.291	54.568
90.637	95.042	100.82	108.75	102.97	122.15	118.82	106.7	100.71	141.32	145.76	114.69	104	111.92	153.69	148.05	149.32	166.66	125.78	102.28	246.4	208.83	169.78	135.86	134.97	120.47	101.09	117.4	150.59	145.52	180.43	145.04	144.27	119.48	144.26	133.27	85.35	109.51	120.08	87.658	140.47	133.94	62.788	69.232	45.695	51.722	30.865	28.363	71.148	34.649
123.85	110.45	96.628	98.215	99.972	106.96	100.94	101.35	95.608	141.97	156.89	127.63	117.16	128.59	134	137.95	152.35	155.23	151.22	129.35	232.44	194.84	130.08	108.06	116.77	113.45	101.85	130.81	152.31	155.78	165.98	133.32	129.65	109.69	108.17	112.78	90.4	88.339	115.7	72.192	128.15	114.67	43.123	46.683	3.8231	17.92	17.423	16.999	39.679	28.912
141.12	119.71	93.924	85.726	116.18	93.014	89.836	86.369	110.66	135.38	116.81	103.77	111.11	109.12	108.84	117.08	122.89	105.15	151.52	143.73	159.04	153.58	88.887	92.276	104.59	102.86	112.67	129.68	127.28	126.41	122.01	108.59	106.13	97.686	87.415	106.56	108.09	73.128	128.12	89.694	159.87	104.4	34.129	25.35	-12.327	-2.0099	18.683	20.483	12.568	32.934
124.42	107.81	87.216	76.464	113.68	85.36	71.232	68.045	109.42	92.473	55.481	62.404	75.839	57.166	86.198	90.944	58.787	46.42	124.79	122.16	125.73	125.24	60.342	76.378	97.794	101.96	116.02	119.65	80.53	62.259	82.079	79.588	64.219	72.624	60.904	92.183	108.26	67.401	139.09	109.71	170.05	68.626	65.943	46.374	19.954	30.448	59.596	62.023	44.87	74.445
87.95	96.864	86.627	74.234	112.46	90.971	67.777	59.591	91.171	71.59	13.181	18.094	22.476	26.873	59.177	40.566	8.8382	9.2197	72.477	83.956	145.43	117.83	38.791	51.121	112.2	105.17	147.92	139.83	-6.1633	-19.831	27.969	29.938	32.271	50.185	66.027	93.882	85.485	76.062	102.25	92.326	98.069	38.177	181.23	148.27	155.79	142.04	169.29	169.75	154.82	161.45
83.176	103.13	93.069	84.46	94.348	77.357	76.471	62.591	76.72	38.561	33.496	15.891	27.038	30.694	29.182	7.8369	17.514	21.972	64.526	86.665	103.33	61.246	35.312	37.693	104.39	86.941	135.31	122.05	-34.911	-31.209	16.34	15.884	34.027	49.391	58.242	75.247	64.856	76.541	59.936	64.599	23.959	26.894	263.53	236.01	268.2	233.85	258.8	254.59	249.79	228.87
99.495	107.13	97.055	98.917	37.174	53.884	76.578	83.517	54.793	-0.10665	91.133	69.193	76.641	63.326	18.953	12.91	60.722	72.01	80.711	91.027	35.99	-1.3453	41.975	39.681	56.486	63.208	52.748	50.038	18.789	31.425	44.448	46.656	62.756	65.199	41.281	52.625	53.337	74.36	21.536	35.534	-35.872	17.307	266.08	262.73	297.73	267.42	275.85	278.24	296.7	260.5
125.79	114.31	106.01	105.13	39.71	54.891	86.169	100.97	52.088	15.343	121.86	113.62	114.89	109.02	34.369	36.845	93.957	99.097	76.84	88.233	-1.6577	-14.653	38.667	51.755	42.425	64.654	40.512	44.508	63.933	88.493	43.432	60.171	76.159	68.345	50.019	49.474	67.825	86.18	14.233	28.592	-45.62	48.179	236.72	256.4	290.84	258.44	258.72	266.82	289.89	262.23
126.66	95.584	107.17	103.31	56.029	78.123	90.004	106.11	42.719	43.772	114.94	135.98	117.17	126.83	72.791	76.585	94.141	104.88	57.51	57.732	51.888	50.649	40.555	71.14	48.266	87.834	55.009	69.514	90.263	111.49	36.41	63.612	61.819	55.082	64.598	52.091	81.222	103.32	37.09	35.687	-18.518	78.072	190.5	216.79	238.75	217.2	216.31	218.48	246.05	235.77
109.48	58.151	84.311	82.737	83.563	90.912	68.308	84.917	51.068	60.872	88.582	131.17	102.37	118.96	83.739	106.43	88.32	98.963	51.104	44.165	68.805	88.11	43.369	67.265	86.288	104.89	99.073	99.052	106.5	108.03	31.355	58.207	47.806	53.541	74.675	63.194	113.18	128.99	105.31	106.8	72.756	128.42	170.6	163.59	182.11	179.41	195.09	171.35	182.47	181.95
82.836	43.749	88.953	90.062	122.24	119.47	101.48	82.91	63.129	92.105	69.962	102.36	82.686	101.65	95.667	107.56	86.225	105.34	62.175	51.086	120.24	139.22	79.853	99.232	110.04	112.16	154.72	140.72	78.44	78.883	34.981	54.191	52.997	58.518	105.94	77.674	113.63	130.88	134.63	121.21	127.84	171.08	143.17	126.61	151.53	148.16	160.15	127.66	124.2	128.86
92.213	68.803	79.115	84.913	106.67	117.56	72.524	76.52	61.12	112.28	88.284	101.88	75.385	112.45	93.959	95.065	95.63	110.63	88.834	78.5	158.78	151.71	72.999	76.179	116.34	109.4	165.19	164.87	63.528	63.28	30.426	38.002	67.637	69.935	93.679	88.197	108.21	119.45	124.68	119.27	126.85	164.8	152.26	133.85	137.47	152.65	145.22	125.54	119.02	116.72
117.01	127.02	89.95	98.582	101.75	105.47	81.323	87.223	81.54	118.28	103.03	88.682	95.021	109.86	91.678	87.939	117.15	114.29	134.28	135.82	123.34	119.07	80.198	83.688	91.526	88.298	135.64	147.13	74.671	82.126	53.965	54.691	103.58	94.666	84.175	85.806	107.66	96.687	110.85	104.31	129.39	146.34	104.04	117.06	110.25	120.05	92.229	103.38	90.812	95.449
127.25	170.19	94.795	103.95	88.651	86.59	81.95	90.723	93.695	114.35	100.32	66.028	106.2	94.223	90.837	89.296	133.19	103	152.41	167.57	91.101	93.053	79.044	88.354	66.21	69.928	78.415	102.64	90.234	102.43	76.371	76.377	123.31	110.33	76.425	83.504	106.72	81.298	94.241	85.29	110.09	101.26	69.351	100.82	86.332	80.253	54.542	86.345	70.816	82.363
95.33	146.2	86.713	99.56	71.658	85.122	69.176	93.392	85.375	84.352	80.329	51.561	87.879	68.408	95.454	95.159	109.12	79.488	122.66	127.94	129.81	104.74	84.775	91.529	51.655	84.167	48.18	83.291	99.555	99.278	110.35	104.51	92.981	86.527	55.313	71.623	87.587	77.491	87.294	67.169	39.879	14.332	56.666	92.731	72.805	61.704	46.412	84.165	79.805	91.429
65.597	93.953	80.424	85.786	96.57	94.231	65.157	79.353	86.919	77.028	65.664	37.733	63.207	59.387	90.839	89.646	90.74	59.663	77.288	83.05	162.35	114.5	88.536	89.201	85.271	109.48	91.534	112.4	83.883	79.167	124.38	111.73	48.6	50.194	49.532	71.618	76.441	81.284	98.197	68.965	-6.8073	-25.07	90.864	100.37	87.322	62.458	80.133	98.836	94.808	98.799
63.323	49.808	80.943	75.448	111.69	102.02	65.44	65.104	87.232	83.681	75.732	48.406	53.562	69.196	87.578	84.323	91.779	68.371	54.416	57.681	176.35	119.49	89.222	83.331	121.27	124.38	124.95	128.32	81.866	77.842	134.51	114.23	32.142	33.387	56.124	82.519	73.076	81.65	109.29	76.218	-8.85	-14.917	123.48	100.2	90.286	61.715	103.03	101.91	103.94	94.693
100.16	54.336	92.011	77.308	119.23	103.26	75.493	63.617	98.576	96.052	97.632	75.008	65.702	85.846	89.455	88.737	102.49	91.692	75.64	76.596	149.58	109.54	82.79	77.145	135.06	120.11	127.24	123.65	102.7	104.97	141.25	115.26	52.941	49.043	68.085	88.802	86.638	79.534	123.73	93.631	47.906	38.52	119.59	85.75	73.992	51.355	97.768	88.697	96.823	81.764
137.64	98.548	103.82	89.59	98.098	99.446	86.716	80.742	103.06	106.88	113.39	106.03	80.025	96.156	99.906	100.84	108.89	114.93	115.76	107.17	130.01	113.43	71.042	71.178	108.44	101.88	78.173	89.554	126.86	136.09	134.61	111.53	95.047	89.775	85.101	89.355	99.507	81.556	115.12	97.739	103.88	89.013	99.695	76.254	59.771	51.185	87.431	78.738	94.508	79.976
143.71	147.63	109.84	104.14	73.04	99.056	96.687	108	100.81	117.7	117.32	128.74	83.783	103.73	111.7	107.18	105.96	124.29	140.67	121.84	139.98	133.66	60.541	66.754	65.471	87.757	35.622	70.12	125.89	141.19	109.88	99.022	124.71	127.05	98.468	84.455	99.343	90.979	80.915	84.627	108.09	109.17	100.45	94.271	78.772	82.641	108.6	95.153	111.79	101.07
134.34	178.04	112.21	115.48	63.49	90.141	107.24	120.85	105.27	119.26	130.79	141.18	104.94	111.95	115.28	111.25	123.15	131.16	161.93	144.72	123.44	127.8	63.278	73.322	36.081	72.361	16.44	58.18	120.78	139.98	95.438	97.892	137.85	151.8	90.246	69.56	93.463	93.038	53.357	74.421	99.282	113.05	108.37	109.51	94.755	106.23	140.43	104.91	112.56	108.58
107.98	165.57	120.97	129.34	62.018	95.628	128.77	133.34	101.08	123.83	148.75	149.89	127.06	125.37	127.03	111.18	138.21	141.83	154.05	140.49	136.37	134.1	91.958	103.29	32.27	74.727	27.232	61.781	113.08	131.48	105.11	115.74	138.51	153.97	86.992	72.049	71.199	86.524	24.976	46.981	59.946	94.083	102.63	112.53	99.869	115.15	138.01	95.293	104.85	104.9
95.123	127.73	128.26	135.76	62.082	106.22	138.67	139.41	95.196	129.71	160.75	157.09	145.84	139.21	141.72	117.2	137.28	142.54	132.46	125.12	148.23	139.95	126.07	131.42	62.27	87.983	46.749	68.163	118.67	128.71	131.58	140.1	137.69	147.55	93.116	96.992	54.435	77.878	15.852	31.689	39.189	74.288	77.288	93.17	78.4	101.99	90.681	64.137	85.994	88.935
97.353	88.85	135.23	139.48	72.654	122.42	146.81	148.36	100.07	130.97	148.32	156.24	152.05	138.65	155.21	133.28	105.02	118.8	113.98	108.48	143.04	143.17	163.68	158.03	106.14	104.48	65.896	79.365	129.66	126.74	162.63	160.16	136.76	142.37	112.66	127.67	50.177	73.564	28.128	35.523	53.638	67.305	29.505	57.161	41.528	76.129	18.508	24.959	58.784	72.533
98.863	68.005	142.18	141.61	91.874	143.1	156.87	159.85	109.17	143.52	115.96	146.48	136.75	130.51	164.8	146.96	60.065	76.629	94.834	87.396	144	160.72	194.34	178.44	146.25	118.51	84.354	103.36	116.37	106.92	165.67	154.14	133.58	141.69	148.31	157.61	50.328	77.196	29.11	34.809	71.589	78.898	7.7736	43.693	29.504	69.973	-21.61	12.444	47.21	77.754
[truncated: 66 more columns]
