# Supplementary material for: Constructing high-order functional connectivity network based on central moment features for diagnosis of autism spectrum disorder
Source: PeerJ. 2021 Jul 6;9:e11692. doi: 10.7717/peerj.11692 (PMC8269664; doi:10.7717/peerj.11692)
Supplement: Supplemental Information 2 [file peerj-09-11692-s002.zip › raw data/labels.csv]

Subject_1	-1
Subject_2	-1
Subject_3	-1
Subject_4	-1
Subject_5	-1
Subject_6	-1
Subject_7	-1
Subject_8	-1
Subject_9	-1
Subject_10	-1
Subject_11	-1
Subject_12	-1
Subject_13	-1
Subject_14	-1
Subject_15	-1
Subject_16	-1
Subject_17	-1
Subject_18	-1
Subject_19	-1
Subject_20	-1
Subject_21	-1
Subject_22	-1
Subject_23	-1
Subject_24	-1
Subject_25	-1
Subject_26	-1
Subject_27	-1
Subject_28	-1
Subject_29	-1
Subject_30	-1
Subject_31	-1
Subject_32	-1
Subject_33	-1
Subject_34	-1
Subject_35	-1
Subject_36	-1
Subject_37	-1
Subject_38	-1
Subject_39	-1
Subject_40	-1
Subject_41	-1
Subject_42	-1
Subject_43	-1
Subject_44	-1
Subject_45	-1
Subject_46	-1
Subject_47	-1
Subject_48	1
Subject_49	1
Subject_50	1
Subject_51	1
Subject_52	1
Subject_53	1
Subject_54	1
Subject_55	1
Subject_56	1
Subject_57	1
Subject_58	1
Subject_59	1
Subject_60	1
Subject_61	1
Subject_62	1
Subject_63	1
Subject_64	1
Subject_65	1
Subject_66	1
Subject_67	1
Subject_68	1
Subject_69	1
Subject_70	1
Subject_71	1
Subject_72	1
Subject_73	1
Subject_74	1
Subject_75	1
Subject_76	1
Subject_77	1
Subject_78	1
Subject_79	1
Subject_80	1
Subject_81	1
Subject_82	1
Subject_83	1
Subject_84	1
Subject_85	1
Subject_86	1
Subject_87	1
Subject_88	1
Subject_89	1
Subject_90	1
Subject_91	1
Subject_92	1
