# Supplementary material for: Constructing high-order functional connectivity network based on central moment features for diagnosis of autism spectrum disorder
Source: PeerJ. 2021 Jul 6;9:e11692. doi: 10.7717/peerj.11692 (PMC8269664; doi:10.7717/peerj.11692)
Supplement: Supplemental Information 3 [file peerj-09-11692-s003.zip]

Archive with 7 entries (6 files):
- MATLAB code/FCLASS5.m
- MATLAB code/HighorderFC.m
- MATLAB code/Readme.txt
- MATLAB code/Triple.m
- MATLAB code/ten_time_five_fold.mat
- MATLAB code/threeD_CM.m
- MATLAB code/
