# Supplementary material for: Constructing high-order functional connectivity network based on central moment features for diagnosis of autism spectrum disorder
Source: PeerJ. 2021 Jul 6;9:e11692. doi: 10.7717/peerj.11692 (PMC8269664; doi:10.7717/peerj.11692)
Supplement: Supplemental Information 3 [file peerj-09-11692-s003.zip › MATLAB code/Readme.txt]

1. Please run "HighorderFC.m", which is used to get the ACC of high-order FC network;
2. "Triple.m" is used to get a Triple FC matrix;
3. "threeD_CM.m" is used to get the d-th central moment feature;
4. "FCLASS5.m" is used to Feature extraction (t-test, LASSO) and SVM;
5. "ten_time_five_fold.mat" is used for 10 times 5 fold cross validation.
