# Supplementary material for: Constructing high-order functional connectivity network based on central moment features for diagnosis of autism spectrum disorder
Source: PeerJ. 2021 Jul 6;9:e11692. doi: 10.7717/peerj.11692 (PMC8269664; doi:10.7717/peerj.11692)
Supplement: Supplemental Information 3 [file peerj-09-11692-s003.zip › MATLAB code/threeD_CM.m]

function CM = threeD_CM(subnetworks,d)
if d==1
    CM = mean(subnetworks,3);
else
    mean_net = mean(subnetworks,3);
    CM = sum((subnetworks - mean_net).^d,3)/size(subnetworks,3);
    CM = CM.^(1/d);
end
end
